# Supplementary material for: Overcrowded Alkene Photo‐Redox‐Switches Based on Quinolinium/Carbene Building Blocks
Source: Angew Chem Int Ed Engl. 2026 May 21;65(29):e9975231. doi: 10.1002/anie.9975231 (PMC13360384; doi:10.1002/anie.9975231)
Supplement: Supplementary file 2 — Supporting File 2: anie72720‐sup‐0002‐DataFiles.zip. [file ANIE-65-e9975231-s001.zip]

Archive with 10 entries (10 files):
- 2a_2.cif
- 2c_2.cif
- 3g_2.cif
- 4a_2.cif
- E_2f_2.cif
- E_2g_2.cif
- E_2h_2.cif
- E_2i_2.cif
- E_2j_2.cif
- Z_2g_2.cif
