# Supplementary material for: Overcrowded Alkene Photo‐Redox‐Switches Based on Quinolinium/Carbene Building Blocks
Source: Angew Chem Int Ed Engl. 2026 May 21;65(29):e9975231. doi: 10.1002/anie.9975231 (PMC13360384; doi:10.1002/anie.9975231)
Supplement: Supplementary file 2 — Supporting File 2: anie72720‐sup‐0002‐DataFiles.zip. [file ANIE-65-e9975231-s001.zip › 2a_2.cif]

data_mo_0852_CG_0m
_audit_contact_author_name        ?
_audit_contact_author_phone       ?
_audit_contact_author_email       ?
_audit_contact_author_address     ?
_audit_creation_method
;FinalCif V152 by Daniel Kratzert, Freiburg 2026, 
https://dkratzert.de/finalcif.html
;
_publ_section_references
;Sheldrick, G.M. (2015). Acta Cryst. A71, 3-8.
Sheldrick, G.M. (2015). Acta Cryst. C71, 3-8.
;
_shelx_SHELXL_version_number      '2019/3'
_chemical_name_systematic         ?
_chemical_name_common             ?
_chemical_formula_sum             'C41 H45 N3'
_chemical_formula_moiety          ?
_chemical_formula_weight          579.80
_chemical_melting_point           ?
_space_group_crystal_system       orthorhombic
_space_group_IT_number            61
_space_group_name_H-M_alt         'P b c a'
_space_group_name_Hall            '-P 2ac 2ab'
_shelx_space_group_comment
;
The symmetry employed for this shelxl refinement is uniquely defined
by the following loop, which should always be used as a source of
symmetry information in preference to the above space-group names.
They are only intended as comments.
;

loop_
_space_group_symop_operation_xyz
'x, y, z'
'-x+1/2, -y, z+1/2'
'x+1/2, -y+1/2, -z'
'-x, y+1/2, -z+1/2'
'-x, -y, -z'
'x-1/2, y, -z-1/2'
'-x-1/2, y-1/2, z'
'x, -y-1/2, z-1/2'

_cell_length_a                    15.427(4)
_cell_length_b                    20.571(4)
_cell_length_c                    21.180(7)
_cell_angle_alpha                 90
_cell_angle_beta                  90
_cell_angle_gamma                 90
_cell_volume                      6722(3)
_cell_formula_units_Z             8
_cell_measurement_temperature     100(2)
_cell_measurement_reflns_used     9464
_cell_measurement_theta_max       28.578
_cell_measurement_theta_min       2.331
_exptl_crystal_description        plate
_exptl_crystal_colour             red
_exptl_crystal_recrystallization_method ?
_exptl_crystal_density_meas       ?
_exptl_crystal_density_method     ?
_exptl_crystal_density_diffrn     1.146
_exptl_crystal_F_000              2496
_exptl_crystal_size_max           0.370
_exptl_crystal_size_mid           0.174
_exptl_crystal_size_min           0.108
_exptl_absorpt_coefficient_mu     0.066
_exptl_absorpt_correction_type    multi-scan
_exptl_absorpt_correction_T_min   0.8820
_exptl_absorpt_correction_T_max   0.8984
_exptl_absorpt_process_details
;
 SADABS 2016/2: Krause, L., Herbst-Irmer, R., Sheldrick G.M. & Stalke D.,
 J. Appl. Cryst. 48 (2015) 3-10
;
_exptl_absorpt_special_details    ?
_shelx_estimated_absorpt_T_min    0.976
_shelx_estimated_absorpt_T_max    0.993
_exptl_transmission_factor_min    ?
_exptl_transmission_factor_max    ?
_exptl_special_details            ?
_diffrn_ambient_temperature       100(2)
_diffrn_radiation_type            MoK\a
_diffrn_radiation_wavelength      0.71073
_diffrn_radiation_monochromator   'mirror optics'
_diffrn_measurement_ambient_temperature_device_make ?
_diffrn_radiation_probe           x-ray
_diffrn_source                    'microfocus sealed X-ray tube'
_diffrn_source_type               'Incoatec I\ms 3.0'
_diffrn_source_voltage            ?
_diffrn_source_current            ?
_diffrn_detector                  HPAD
_diffrn_detector_type             'Bruker PHOTON II'
_diffrn_detector_area_resol_mean  7.41
_diffrn_measurement_device        'four-circle diffractometer'
_diffrn_measurement_device_type   'Bruker D8 VENTURE dual wavelength Mo/Cu'
_diffrn_measurement_method        '\w and \f scans'
_diffrn_measurement_specimen_support 'MiTeGen micromount'
_diffrn_reflns_number             260915
_diffrn_reflns_av_unetI/netI      0.0162
_diffrn_reflns_av_R_equivalents   0.0589
_diffrn_reflns_theta_min          2.333
_diffrn_reflns_theta_max          28.710
_diffrn_reflns_theta_full         25.242
_diffrn_reflns_limit_h_min        -20
_diffrn_reflns_limit_h_max        20
_diffrn_reflns_limit_k_min        -27
_diffrn_reflns_limit_k_max        27
_diffrn_reflns_limit_l_min        -28
_diffrn_reflns_limit_l_max        28
_diffrn_measured_fraction_theta_max 0.999
_diffrn_measured_fraction_theta_full 0.999
_diffrn_reflns_Laue_measured_fraction_max 0.999
_diffrn_reflns_Laue_measured_fraction_full 0.999
_diffrn_reflns_point_group_measured_fraction_max 0.999
_diffrn_reflns_point_group_measured_fraction_full 0.999
_reflns_number_total              8681
_reflns_number_gt                 7230
_reflns_threshold_expression      'I > 2\s(I)'
_reflns_Friedel_coverage          0.000
_reflns_Friedel_fraction_max      .
_reflns_Friedel_fraction_full     .
_reflns_special_details
;
 Reflections were merged by SHELXL according to the crystal
 class for the calculation of statistics and refinement.
 
 _reflns_Friedel_fraction is defined as the number of unique
 Friedel pairs measured divided by the number that would be
 possible theoretically, ignoring centric projections and
 systematic absences.
;
_computing_data_collection        ?
_computing_cell_refinement        ?
_computing_data_reduction         ?
_computing_structure_solution     'SHELXS (G. Sheldrick)'
_computing_structure_refinement   'SHELXL-2019/2 (Sheldrick, 2019)'
_computing_molecular_graphics     ?
_computing_publication_material   ?
_refine_special_details           ?
_refine_ls_structure_factor_coef  Fsqd
_refine_ls_matrix_type            full
_refine_ls_weighting_scheme       calc
_refine_ls_weighting_details      'w=1/[\s^2^(Fo^2^)+(0.0501P)^2^+2.8853P] where P=(Fo^2^+2Fc^2^)/3'
_atom_sites_solution_primary      direct
_atom_sites_solution_secondary    ?
_atom_sites_solution_hydrogens    geom
_refine_ls_hydrogen_treatment     constr
_refine_ls_number_reflns          8681
_refine_ls_number_parameters      407
_refine_ls_number_restraints      0
_refine_ls_R_factor_all           0.0532
_refine_ls_R_factor_gt            0.0415
_refine_ls_wR_factor_ref          0.1102
_refine_ls_wR_factor_gt           0.1013
_refine_ls_goodness_of_fit_ref    1.023
_refine_ls_restrained_S_all       1.023
_refine_ls_shift/su_max           0.001
_refine_ls_shift/su_mean          0.000
_refine_diff_density_max          0.321
_refine_diff_density_min          -0.222
_refine_diff_density_rms          0.042
_refine_ls_extinction_method      none
_refine_ls_extinction_coef        .

loop_
_atom_type_symbol
_atom_type_description
_atom_type_scat_dispersion_real
_atom_type_scat_dispersion_imag
_atom_type_scat_source
'C' 'C' 0.0033 0.0016 'International Tables Vol C Tables 4.2.6.8 and 6.1.1.4'
'H' 'H' 0.0000 0.0000 'International Tables Vol C Tables 4.2.6.8 and 6.1.1.4'
'N' 'N' 0.0061 0.0033 'International Tables Vol C Tables 4.2.6.8 and 6.1.1.4'

_geom_special_details
;
 All esds (except the esd in the dihedral angle between two l.s. planes)
 are estimated using the full covariance matrix.  The cell esds are taken
 into account individually in the estimation of esds in distances, angles
 and torsion angles; correlations between esds in cell parameters are only
 used when they are defined by crystal symmetry.  An approximate (isotropic)
 treatment of cell esds is used for estimating esds involving l.s. planes.
;

loop_
_atom_site_label
_atom_site_type_symbol
_atom_site_fract_x
_atom_site_fract_y
_atom_site_fract_z
_atom_site_U_iso_or_equiv
_atom_site_adp_type
_atom_site_occupancy
_atom_site_site_symmetry_order
_atom_site_calc_flag
_atom_site_refinement_flags_posn
_atom_site_refinement_flags_adp
_atom_site_refinement_flags_occupancy
_atom_site_disorder_assembly
_atom_site_disorder_group
N1_1   N 0.76773(6) -0.01368(5) 0.41775(4) 0.0240(2)   Uani 1 1 d    . . . . .
C1_1   C 0.93393(7) 0.06411(5)  0.28308(5) 0.01533(19) Uani 1 1 d    . . . . .
N2_1   N 1.02025(6) 0.04570(4)  0.27631(4) 0.01629(17) Uani 1 1 d    . . . . .
C2_1   C 0.86840(7) 0.03449(5)  0.31763(5) 0.01677(19) Uani 1 1 d    . . . . .
N3_1   N 0.92659(6) 0.12199(4)  0.24941(4) 0.01601(17) Uani 1 1 d    . . . . .
C3_1   C 0.79851(7) 0.07228(5)  0.34507(5) 0.0175(2)   Uani 1 1 d    . . . . .
H3_1   H 0.786120   0.114179    0.328497   0.021       Uiso 1 1 calc R U . . .
C4_1   C 0.75051(7) 0.04933(5)  0.39370(5) 0.0183(2)   Uani 1 1 d    . . . . .
C5_1   C 0.81232(7) -0.05873(5) 0.37989(5) 0.0210(2)   Uani 1 1 d    . . . . .
C6_1   C 0.86392(7) -0.03567(5) 0.32915(5) 0.0182(2)   Uani 1 1 d    . . . . .
C7_1   C 1.06330(7) 0.09097(5)  0.23771(5) 0.0177(2)   Uani 1 1 d    . . . . .
H7_1   H 1.122439   0.089081    0.225335   0.021       Uiso 1 1 calc R U . . .
C8_1   C 1.00667(7) 0.13701(5)  0.22150(5) 0.0175(2)   Uani 1 1 d    . . . . .
H8_1   H 1.018470   0.173625    0.195560   0.021       Uiso 1 1 calc R U . . .
C9_1   C 0.90335(7) -0.08166(5) 0.29000(5) 0.0215(2)   Uani 1 1 d    . . . . .
H9_1   H 0.935228   -0.067163   0.254306   0.026       Uiso 1 1 calc R U . . .
C13_1  C 0.74322(8) -0.03201(6) 0.48143(5) 0.0263(2)   Uani 1 1 d    . . . . .
H13A_1 H 0.691000   -0.059097   0.479996   0.039       Uiso 1 1 calc R U . . .
H13B_1 H 0.731529   0.007206    0.506276   0.039       Uiso 1 1 calc R U . . .
H13C_1 H 0.790575   -0.056527   0.501028   0.039       Uiso 1 1 calc R U . . .
C10_1  C 0.89729(8) -0.14821(5) 0.30179(6) 0.0267(2)   Uani 1 1 d    . . . . .
H10_1  H 0.926279   -0.178415   0.275229   0.032       Uiso 1 1 calc R U . . .
C11_1  C 0.84876(8) -0.16981(6) 0.35241(6) 0.0301(3)   Uani 1 1 d    . . . . .
H11_1  H 0.844599   -0.215053   0.360877   0.036       Uiso 1 1 calc R U . . .
C12_1  C 0.80591(8) -0.12551(6) 0.39106(6) 0.0271(2)   Uani 1 1 d    . . . . .
H12_1  H 0.771962   -0.140828   0.425395   0.033       Uiso 1 1 calc R U . . .
C14_1  C 0.67710(7) 0.08667(5)  0.42005(5) 0.0187(2)   Uani 1 1 d    . . . . .
C15_1  C 0.68389(7) 0.15374(5)  0.42924(5) 0.0217(2)   Uani 1 1 d    . . . . .
H15_1  H 0.737103   0.174894    0.419872   0.026       Uiso 1 1 calc R U . . .
C16_1  C 0.61455(7) 0.19033(5)  0.45180(5) 0.0225(2)   Uani 1 1 d    . . . . .
H16_1  H 0.621629   0.235838    0.457409   0.027       Uiso 1 1 calc R U . . .
C17_1  C 0.53486(7) 0.16182(6)  0.46639(5) 0.0211(2)   Uani 1 1 d    . . . . .
C18_1  C 0.52858(7) 0.09443(6)  0.45789(5) 0.0226(2)   Uani 1 1 d    . . . . .
H18_1  H 0.475618   0.073244    0.467888   0.027       Uiso 1 1 calc R U . . .
C19_1  C 0.59735(7) 0.05772(5)  0.43532(5) 0.0211(2)   Uani 1 1 d    . . . . .
H19_1  H 0.590375   0.012151    0.430104   0.025       Uiso 1 1 calc R U . . .
C20_1  C 0.45746(7) 0.20069(6)  0.49169(5) 0.0237(2)   Uani 1 1 d    . . . . .
C21_1  C 0.47487(8) 0.27420(6)  0.49266(6) 0.0311(3)   Uani 1 1 d    . . . . .
H21A_1 H 0.485897   0.289464    0.449572   0.047       Uiso 1 1 calc R U . . .
H21B_1 H 0.525583   0.283201    0.519116   0.047       Uiso 1 1 calc R U . . .
H21C_1 H 0.424239   0.296831    0.509911   0.047       Uiso 1 1 calc R U . . .
C22_1  C 0.37775(8) 0.18867(6)  0.44967(6) 0.0279(2)   Uani 1 1 d    . . . . .
H22A_1 H 0.389613   0.204347    0.406842   0.042       Uiso 1 1 calc R U . . .
H22B_1 H 0.327754   0.211988    0.467040   0.042       Uiso 1 1 calc R U . . .
H22C_1 H 0.365092   0.142002    0.448357   0.042       Uiso 1 1 calc R U . . .
C23_1  C 0.43719(8) 0.17771(7)  0.55925(5) 0.0297(3)   Uani 1 1 d    . . . . .
H23A_1 H 0.386628   0.201294    0.575359   0.045       Uiso 1 1 calc R U . . .
H23B_1 H 0.487230   0.186207    0.586529   0.045       Uiso 1 1 calc R U . . .
H23C_1 H 0.424812   0.130982    0.558869   0.045       Uiso 1 1 calc R U . . .
C24_1  C 1.06645(7) -0.00194(5) 0.31231(5) 0.01627(19) Uani 1 1 d    . . . . .
C25_1  C 1.11479(7) -0.04838(5) 0.27881(5) 0.0188(2)   Uani 1 1 d    . . . . .
C26_1  C 1.16497(7) -0.09225(5) 0.31291(5) 0.0223(2)   Uani 1 1 d    . . . . .
H26_1  H 1.199350   -0.122964   0.290667   0.027       Uiso 1 1 calc R U . . .
C27_1  C 1.16632(7) -0.09250(5) 0.37868(5) 0.0228(2)   Uani 1 1 d    . . . . .
C28_1  C 1.11523(7) -0.04731(5) 0.41026(5) 0.0211(2)   Uani 1 1 d    . . . . .
H28_1  H 1.113635   -0.048288   0.455091   0.025       Uiso 1 1 calc R U . . .
C29_1  C 1.06616(7) -0.00052(5) 0.37855(5) 0.0176(2)   Uani 1 1 d    . . . . .
C30_1  C 1.01768(7) 0.04954(5)  0.41663(5) 0.0223(2)   Uani 1 1 d    . . . . .
H30A_1 H 1.017274   0.090972    0.393795   0.033       Uiso 1 1 calc R U . . .
H30B_1 H 1.046297   0.055355    0.457555   0.033       Uiso 1 1 calc R U . . .
H30C_1 H 0.957956   0.034856    0.423319   0.033       Uiso 1 1 calc R U . . .
C31_1  C 1.22389(9) -0.13909(6) 0.41433(6) 0.0327(3)   Uani 1 1 d    . . . . .
H31A_1 H 1.217747   -0.182820   0.396522   0.049       Uiso 1 1 calc R U . . .
H31B_1 H 1.206948   -0.139704   0.458920   0.049       Uiso 1 1 calc R U . . .
H31C_1 H 1.284374   -0.125009   0.410705   0.049       Uiso 1 1 calc R U . . .
C32_1  C 1.11390(8) -0.05188(5) 0.20763(5) 0.0241(2)   Uani 1 1 d    . . . . .
H32A_1 H 1.132198   -0.095319   0.194082   0.036       Uiso 1 1 calc R U . . .
H32B_1 H 1.153798   -0.019323   0.190413   0.036       Uiso 1 1 calc R U . . .
H32C_1 H 1.055135   -0.043279   0.192179   0.036       Uiso 1 1 calc R U . . .
C33_1  C 0.84663(6) 0.14635(5)  0.22435(5) 0.01508(19) Uani 1 1 d    . . . . .
C34_1  C 0.79934(7) 0.10884(5)  0.18108(5) 0.0174(2)   Uani 1 1 d    . . . . .
C35_1  C 0.72350(7) 0.13554(5)  0.15640(5) 0.0203(2)   Uani 1 1 d    . . . . .
H35_1  H 0.690341   0.110868    0.127170   0.024       Uiso 1 1 calc R U . . .
C36_1  C 0.69500(7) 0.19728(5)  0.17336(5) 0.0209(2)   Uani 1 1 d    . . . . .
C37_1  C 0.74318(7) 0.23275(5)  0.21673(5) 0.0199(2)   Uani 1 1 d    . . . . .
H37_1  H 0.723695   0.274727    0.228891   0.024       Uiso 1 1 calc R U . . .
C38_1  C 0.81947(7) 0.20825(5)  0.24288(5) 0.0175(2)   Uani 1 1 d    . . . . .
C39_1  C 0.86996(8) 0.24736(5)  0.29035(6) 0.0245(2)   Uani 1 1 d    . . . . .
H39A_1 H 0.920265   0.267165    0.269665   0.037       Uiso 1 1 calc R U . . .
H39B_1 H 0.889669   0.218812    0.324499   0.037       Uiso 1 1 calc R U . . .
H39C_1 H 0.832809   0.281570    0.307813   0.037       Uiso 1 1 calc R U . . .
C40_1  C 0.61407(8) 0.22591(6)  0.14476(6) 0.0307(3)   Uani 1 1 d    . . . . .
H40A_1 H 0.624329   0.235547    0.100064   0.046       Uiso 1 1 calc R U . . .
H40B_1 H 0.598921   0.266085    0.167048   0.046       Uiso 1 1 calc R U . . .
H40C_1 H 0.566340   0.194720    0.148567   0.046       Uiso 1 1 calc R U . . .
C41_1  C 0.82967(8) 0.04258(5)  0.16030(5) 0.0241(2)   Uani 1 1 d    . . . . .
H41A_1 H 0.799630   0.030249    0.121329   0.036       Uiso 1 1 calc R U . . .
H41B_1 H 0.816793   0.010711    0.193389   0.036       Uiso 1 1 calc R U . . .
H41C_1 H 0.892303   0.043688    0.152669   0.036       Uiso 1 1 calc R U . . .

loop_
_atom_site_aniso_label
_atom_site_aniso_U_11
_atom_site_aniso_U_22
_atom_site_aniso_U_33
_atom_site_aniso_U_23
_atom_site_aniso_U_13
_atom_site_aniso_U_12
N1_1  0.0242(5) 0.0272(5) 0.0205(4) 0.0111(4)  0.0042(4)  0.0015(4)
C1_1  0.0150(5) 0.0153(4) 0.0157(4) 0.0012(3)  -0.0007(4) 0.0000(3)
N2_1  0.0141(4) 0.0176(4) 0.0172(4) 0.0029(3)  0.0017(3)  0.0003(3)
C2_1  0.0150(5) 0.0182(4) 0.0172(5) 0.0038(4)  -0.0004(4) -0.0012(4)
N3_1  0.0136(4) 0.0173(4) 0.0171(4) 0.0037(3)  0.0001(3)  -0.0010(3)
C3_1  0.0156(5) 0.0190(5) 0.0180(5) 0.0032(4)  -0.0003(4) -0.0014(4)
C4_1  0.0152(5) 0.0230(5) 0.0166(4) 0.0045(4)  -0.0017(4) -0.0019(4)
C5_1  0.0169(5) 0.0227(5) 0.0233(5) 0.0078(4)  -0.0039(4) -0.0014(4)
C6_1  0.0144(5) 0.0196(5) 0.0207(5) 0.0045(4)  -0.0042(4) -0.0024(4)
C7_1  0.0150(5) 0.0206(5) 0.0174(5) 0.0017(4)  0.0028(4)  -0.0027(4)
C8_1  0.0157(5) 0.0190(4) 0.0178(5) 0.0029(4)  0.0016(4)  -0.0030(4)
C9_1  0.0198(5) 0.0197(5) 0.0250(5) 0.0017(4)  -0.0025(4) -0.0032(4)
C13_1 0.0284(6) 0.0317(6) 0.0186(5) 0.0100(4)  -0.0023(4) -0.0074(5)
C10_1 0.0267(6) 0.0197(5) 0.0337(6) 0.0006(4)  -0.0053(5) -0.0012(4)
C11_1 0.0321(7) 0.0195(5) 0.0387(7) 0.0084(5)  -0.0079(5) -0.0047(5)
C12_1 0.0251(6) 0.0251(5) 0.0311(6) 0.0124(5)  -0.0026(5) -0.0051(4)
C14_1 0.0164(5) 0.0264(5) 0.0134(4) 0.0035(4)  0.0000(4)  -0.0021(4)
C15_1 0.0181(5) 0.0267(5) 0.0204(5) 0.0052(4)  0.0017(4)  -0.0041(4)
C16_1 0.0225(6) 0.0246(5) 0.0204(5) 0.0027(4)  0.0008(4)  -0.0020(4)
C17_1 0.0188(5) 0.0300(5) 0.0145(5) -0.0009(4) 0.0001(4)  -0.0006(4)
C18_1 0.0173(5) 0.0317(6) 0.0187(5) -0.0020(4) 0.0028(4)  -0.0059(4)
C19_1 0.0193(5) 0.0262(5) 0.0176(5) -0.0003(4) 0.0018(4)  -0.0046(4)
C20_1 0.0190(5) 0.0335(6) 0.0185(5) -0.0058(4) 0.0006(4)  -0.0008(4)
C21_1 0.0261(6) 0.0338(6) 0.0335(6) -0.0090(5) -0.0012(5) 0.0022(5)
C22_1 0.0220(6) 0.0378(6) 0.0239(6) -0.0064(5) -0.0033(4) 0.0015(5)
C23_1 0.0233(6) 0.0470(7) 0.0189(5) -0.0084(5) 0.0019(4)  -0.0047(5)
C24_1 0.0137(5) 0.0165(4) 0.0186(5) 0.0017(4)  -0.0001(4) -0.0008(3)
C25_1 0.0175(5) 0.0190(5) 0.0199(5) 0.0000(4)  0.0005(4)  -0.0002(4)
C26_1 0.0198(5) 0.0192(5) 0.0280(5) -0.0011(4) -0.0012(4) 0.0034(4)
C27_1 0.0214(5) 0.0191(5) 0.0278(6) 0.0035(4)  -0.0064(4) 0.0003(4)
C28_1 0.0213(5) 0.0234(5) 0.0185(5) 0.0033(4)  -0.0035(4) -0.0031(4)
C29_1 0.0149(5) 0.0192(5) 0.0187(5) 0.0004(4)  0.0002(4)  -0.0023(4)
C30_1 0.0214(5) 0.0275(5) 0.0179(5) -0.0024(4) 0.0004(4)  0.0019(4)
C31_1 0.0343(7) 0.0275(6) 0.0364(7) 0.0049(5)  -0.0111(5) 0.0071(5)
C32_1 0.0274(6) 0.0248(5) 0.0201(5) -0.0015(4) 0.0032(4)  0.0046(4)
C33_1 0.0142(5) 0.0170(4) 0.0141(4) 0.0036(3)  -0.0002(4) -0.0010(3)
C34_1 0.0181(5) 0.0197(5) 0.0144(4) 0.0014(4)  0.0010(4)  -0.0039(4)
C35_1 0.0182(5) 0.0261(5) 0.0165(5) 0.0014(4)  -0.0026(4) -0.0063(4)
C36_1 0.0152(5) 0.0268(5) 0.0207(5) 0.0066(4)  -0.0019(4) -0.0018(4)
C37_1 0.0177(5) 0.0191(5) 0.0229(5) 0.0036(4)  -0.0001(4) 0.0006(4)
C38_1 0.0170(5) 0.0180(4) 0.0174(5) 0.0021(4)  -0.0010(4) -0.0023(4)
C39_1 0.0248(6) 0.0209(5) 0.0278(6) -0.0048(4) -0.0079(5) 0.0007(4)
C40_1 0.0207(6) 0.0374(6) 0.0339(6) 0.0059(5)  -0.0088(5) 0.0020(5)
C41_1 0.0288(6) 0.0221(5) 0.0215(5) -0.0044(4) -0.0019(4) -0.0015(4)

loop_
_geom_bond_atom_site_label_1
_geom_bond_atom_site_label_2
_geom_bond_distance
_geom_bond_site_symmetry_2
_geom_bond_publ_flag
N1_1  C5_1   1.4054(15) . ?
N1_1  C4_1   1.4178(14) . ?
N1_1  C13_1  1.4506(14) . ?
C1_1  C2_1   1.3889(14) . ?
C1_1  N2_1   1.3920(13) . ?
C1_1  N3_1   1.3924(12) . ?
N2_1  C7_1   1.4059(13) . ?
N2_1  C24_1  1.4318(13) . ?
C2_1  C3_1   1.4509(14) . ?
C2_1  C6_1   1.4654(14) . ?
N3_1  C8_1   1.4039(13) . ?
N3_1  C33_1  1.4334(13) . ?
C3_1  C4_1   1.3536(14) . ?
C3_1  H3_1   0.9500     . ?
C4_1  C14_1  1.4779(15) . ?
C5_1  C12_1  1.3973(15) . ?
C5_1  C6_1   1.4191(15) . ?
C6_1  C9_1   1.3972(16) . ?
C7_1  C8_1   1.3335(15) . ?
C7_1  H7_1   0.9500     . ?
C8_1  H8_1   0.9500     . ?
C9_1  C10_1  1.3948(15) . ?
C9_1  H9_1   0.9500     . ?
C13_1 H13A_1 0.9800     . ?
C13_1 H13B_1 0.9800     . ?
C13_1 H13C_1 0.9800     . ?
C10_1 C11_1  1.3811(18) . ?
C10_1 H10_1  0.9500     . ?
C11_1 C12_1  1.3920(19) . ?
C11_1 H11_1  0.9500     . ?
C12_1 H12_1  0.9500     . ?
C14_1 C15_1  1.3973(16) . ?
C14_1 C19_1  1.4048(15) . ?
C15_1 C16_1  1.3925(16) . ?
C15_1 H15_1  0.9500     . ?
C16_1 C17_1  1.3968(16) . ?
C16_1 H16_1  0.9500     . ?
C17_1 C18_1  1.4012(16) . ?
C17_1 C20_1  1.5337(16) . ?
C18_1 C19_1  1.3872(16) . ?
C18_1 H18_1  0.9500     . ?
C19_1 H19_1  0.9500     . ?
C20_1 C21_1  1.5359(18) . ?
C20_1 C22_1  1.5380(16) . ?
C20_1 C23_1  1.5392(17) . ?
C21_1 H21A_1 0.9800     . ?
C21_1 H21B_1 0.9800     . ?
C21_1 H21C_1 0.9800     . ?
C22_1 H22A_1 0.9800     . ?
C22_1 H22B_1 0.9800     . ?
C22_1 H22C_1 0.9800     . ?
C23_1 H23A_1 0.9800     . ?
C23_1 H23B_1 0.9800     . ?
C23_1 H23C_1 0.9800     . ?
C24_1 C29_1  1.4033(15) . ?
C24_1 C25_1  1.4044(14) . ?
C25_1 C26_1  1.3910(15) . ?
C25_1 C32_1  1.5095(16) . ?
C26_1 C27_1  1.3933(17) . ?
C26_1 H26_1  0.9500     . ?
C27_1 C28_1  1.3905(16) . ?
C27_1 C31_1  1.5092(16) . ?
C28_1 C29_1  1.3967(15) . ?
C28_1 H28_1  0.9500     . ?
C29_1 C30_1  1.5067(15) . ?
C30_1 H30A_1 0.9800     . ?
C30_1 H30B_1 0.9800     . ?
C30_1 H30C_1 0.9800     . ?
C31_1 H31A_1 0.9800     . ?
C31_1 H31B_1 0.9800     . ?
C31_1 H31C_1 0.9800     . ?
C32_1 H32A_1 0.9800     . ?
C32_1 H32B_1 0.9800     . ?
C32_1 H32C_1 0.9800     . ?
C33_1 C38_1  1.3969(14) . ?
C33_1 C34_1  1.4027(14) . ?
C34_1 C35_1  1.3942(15) . ?
C34_1 C41_1  1.5067(15) . ?
C35_1 C36_1  1.3912(16) . ?
C35_1 H35_1  0.9500     . ?
C36_1 C37_1  1.3887(15) . ?
C36_1 C40_1  1.5076(16) . ?
C37_1 C38_1  1.3950(15) . ?
C37_1 H37_1  0.9500     . ?
C38_1 C39_1  1.5050(15) . ?
C39_1 H39A_1 0.9800     . ?
C39_1 H39B_1 0.9800     . ?
C39_1 H39C_1 0.9800     . ?
C40_1 H40A_1 0.9800     . ?
C40_1 H40B_1 0.9800     . ?
C40_1 H40C_1 0.9800     . ?
C41_1 H41A_1 0.9800     . ?
C41_1 H41B_1 0.9800     . ?
C41_1 H41C_1 0.9800     . ?

loop_
_geom_angle_atom_site_label_1
_geom_angle_atom_site_label_2
_geom_angle_atom_site_label_3
_geom_angle
_geom_angle_site_symmetry_1
_geom_angle_site_symmetry_3
_geom_angle_publ_flag
C5_1   N1_1  C4_1   119.32(9)  . . ?
C5_1   N1_1  C13_1  119.12(9)  . . ?
C4_1   N1_1  C13_1  121.52(10) . . ?
C2_1   C1_1  N2_1   129.14(9)  . . ?
C2_1   C1_1  N3_1   125.87(9)  . . ?
N2_1   C1_1  N3_1   104.93(8)  . . ?
C1_1   N2_1  C7_1   109.37(8)  . . ?
C1_1   N2_1  C24_1  127.42(8)  . . ?
C7_1   N2_1  C24_1  121.86(9)  . . ?
C1_1   C2_1  C3_1   121.12(9)  . . ?
C1_1   C2_1  C6_1   123.66(9)  . . ?
C3_1   C2_1  C6_1   115.22(9)  . . ?
C1_1   N3_1  C8_1   109.41(8)  . . ?
C1_1   N3_1  C33_1  123.95(8)  . . ?
C8_1   N3_1  C33_1  121.63(8)  . . ?
C4_1   C3_1  C2_1   121.63(9)  . . ?
C4_1   C3_1  H3_1   119.2      . . ?
C2_1   C3_1  H3_1   119.2      . . ?
C3_1   C4_1  N1_1   119.32(10) . . ?
C3_1   C4_1  C14_1  121.68(9)  . . ?
N1_1   C4_1  C14_1  118.89(9)  . . ?
C12_1  C5_1  N1_1   121.13(10) . . ?
C12_1  C5_1  C6_1   119.77(11) . . ?
N1_1   C5_1  C6_1   119.09(9)  . . ?
C9_1   C6_1  C5_1   117.86(10) . . ?
C9_1   C6_1  C2_1   123.20(10) . . ?
C5_1   C6_1  C2_1   118.80(10) . . ?
C8_1   C7_1  N2_1   108.09(9)  . . ?
C8_1   C7_1  H7_1   126.0      . . ?
N2_1   C7_1  H7_1   126.0      . . ?
C7_1   C8_1  N3_1   108.17(9)  . . ?
C7_1   C8_1  H8_1   125.9      . . ?
N3_1   C8_1  H8_1   125.9      . . ?
C10_1  C9_1  C6_1   121.95(11) . . ?
C10_1  C9_1  H9_1   119.0      . . ?
C6_1   C9_1  H9_1   119.0      . . ?
N1_1   C13_1 H13A_1 109.5      . . ?
N1_1   C13_1 H13B_1 109.5      . . ?
H13A_1 C13_1 H13B_1 109.5      . . ?
N1_1   C13_1 H13C_1 109.5      . . ?
H13A_1 C13_1 H13C_1 109.5      . . ?
H13B_1 C13_1 H13C_1 109.5      . . ?
C11_1  C10_1 C9_1   119.41(11) . . ?
C11_1  C10_1 H10_1  120.3      . . ?
C9_1   C10_1 H10_1  120.3      . . ?
C10_1  C11_1 C12_1  120.22(11) . . ?
C10_1  C11_1 H11_1  119.9      . . ?
C12_1  C11_1 H11_1  119.9      . . ?
C11_1  C12_1 C5_1   120.69(11) . . ?
C11_1  C12_1 H12_1  119.7      . . ?
C5_1   C12_1 H12_1  119.7      . . ?
C15_1  C14_1 C19_1  116.89(10) . . ?
C15_1  C14_1 C4_1   120.56(10) . . ?
C19_1  C14_1 C4_1   122.53(10) . . ?
C16_1  C15_1 C14_1  121.59(10) . . ?
C16_1  C15_1 H15_1  119.2      . . ?
C14_1  C15_1 H15_1  119.2      . . ?
C15_1  C16_1 C17_1  121.68(10) . . ?
C15_1  C16_1 H16_1  119.2      . . ?
C17_1  C16_1 H16_1  119.2      . . ?
C16_1  C17_1 C18_1  116.60(10) . . ?
C16_1  C17_1 C20_1  122.94(10) . . ?
C18_1  C17_1 C20_1  120.46(10) . . ?
C19_1  C18_1 C17_1  122.01(10) . . ?
C19_1  C18_1 H18_1  119.0      . . ?
C17_1  C18_1 H18_1  119.0      . . ?
C18_1  C19_1 C14_1  121.22(10) . . ?
C18_1  C19_1 H19_1  119.4      . . ?
C14_1  C19_1 H19_1  119.4      . . ?
C17_1  C20_1 C21_1  112.45(10) . . ?
C17_1  C20_1 C22_1  109.66(9)  . . ?
C21_1  C20_1 C22_1  107.82(10) . . ?
C17_1  C20_1 C23_1  108.83(10) . . ?
C21_1  C20_1 C23_1  109.00(10) . . ?
C22_1  C20_1 C23_1  109.03(10) . . ?
C20_1  C21_1 H21A_1 109.5      . . ?
C20_1  C21_1 H21B_1 109.5      . . ?
H21A_1 C21_1 H21B_1 109.5      . . ?
C20_1  C21_1 H21C_1 109.5      . . ?
H21A_1 C21_1 H21C_1 109.5      . . ?
H21B_1 C21_1 H21C_1 109.5      . . ?
C20_1  C22_1 H22A_1 109.5      . . ?
C20_1  C22_1 H22B_1 109.5      . . ?
H22A_1 C22_1 H22B_1 109.5      . . ?
C20_1  C22_1 H22C_1 109.5      . . ?
H22A_1 C22_1 H22C_1 109.5      . . ?
H22B_1 C22_1 H22C_1 109.5      . . ?
C20_1  C23_1 H23A_1 109.5      . . ?
C20_1  C23_1 H23B_1 109.5      . . ?
H23A_1 C23_1 H23B_1 109.5      . . ?
C20_1  C23_1 H23C_1 109.5      . . ?
H23A_1 C23_1 H23C_1 109.5      . . ?
H23B_1 C23_1 H23C_1 109.5      . . ?
C29_1  C24_1 C25_1  121.40(9)  . . ?
C29_1  C24_1 N2_1   121.10(9)  . . ?
C25_1  C24_1 N2_1   117.45(9)  . . ?
C26_1  C25_1 C24_1  118.33(10) . . ?
C26_1  C25_1 C32_1  119.51(10) . . ?
C24_1  C25_1 C32_1  122.16(9)  . . ?
C25_1  C26_1 C27_1  122.00(10) . . ?
C25_1  C26_1 H26_1  119.0      . . ?
C27_1  C26_1 H26_1  119.0      . . ?
C28_1  C27_1 C26_1  118.03(10) . . ?
C28_1  C27_1 C31_1  121.17(11) . . ?
C26_1  C27_1 C31_1  120.77(11) . . ?
C27_1  C28_1 C29_1  122.46(10) . . ?
C27_1  C28_1 H28_1  118.8      . . ?
C29_1  C28_1 H28_1  118.8      . . ?
C28_1  C29_1 C24_1  117.69(10) . . ?
C28_1  C29_1 C30_1  118.85(10) . . ?
C24_1  C29_1 C30_1  123.44(9)  . . ?
C29_1  C30_1 H30A_1 109.5      . . ?
C29_1  C30_1 H30B_1 109.5      . . ?
H30A_1 C30_1 H30B_1 109.5      . . ?
C29_1  C30_1 H30C_1 109.5      . . ?
H30A_1 C30_1 H30C_1 109.5      . . ?
H30B_1 C30_1 H30C_1 109.5      . . ?
C27_1  C31_1 H31A_1 109.5      . . ?
C27_1  C31_1 H31B_1 109.5      . . ?
H31A_1 C31_1 H31B_1 109.5      . . ?
C27_1  C31_1 H31C_1 109.5      . . ?
H31A_1 C31_1 H31C_1 109.5      . . ?
H31B_1 C31_1 H31C_1 109.5      . . ?
C25_1  C32_1 H32A_1 109.5      . . ?
C25_1  C32_1 H32B_1 109.5      . . ?
H32A_1 C32_1 H32B_1 109.5      . . ?
C25_1  C32_1 H32C_1 109.5      . . ?
H32A_1 C32_1 H32C_1 109.5      . . ?
H32B_1 C32_1 H32C_1 109.5      . . ?
C38_1  C33_1 C34_1  121.94(9)  . . ?
C38_1  C33_1 N3_1   118.22(9)  . . ?
C34_1  C33_1 N3_1   119.82(9)  . . ?
C35_1  C34_1 C33_1  117.69(10) . . ?
C35_1  C34_1 C41_1  120.50(9)  . . ?
C33_1  C34_1 C41_1  121.80(10) . . ?
C36_1  C35_1 C34_1  121.88(10) . . ?
C36_1  C35_1 H35_1  119.1      . . ?
C34_1  C35_1 H35_1  119.1      . . ?
C37_1  C36_1 C35_1  118.76(10) . . ?
C37_1  C36_1 C40_1  120.25(10) . . ?
C35_1  C36_1 C40_1  120.98(10) . . ?
C36_1  C37_1 C38_1  121.63(10) . . ?
C36_1  C37_1 H37_1  119.2      . . ?
C38_1  C37_1 H37_1  119.2      . . ?
C37_1  C38_1 C33_1  118.09(9)  . . ?
C37_1  C38_1 C39_1  120.59(9)  . . ?
C33_1  C38_1 C39_1  121.32(9)  . . ?
C38_1  C39_1 H39A_1 109.5      . . ?
C38_1  C39_1 H39B_1 109.5      . . ?
H39A_1 C39_1 H39B_1 109.5      . . ?
C38_1  C39_1 H39C_1 109.5      . . ?
H39A_1 C39_1 H39C_1 109.5      . . ?
H39B_1 C39_1 H39C_1 109.5      . . ?
C36_1  C40_1 H40A_1 109.5      . . ?
C36_1  C40_1 H40B_1 109.5      . . ?
H40A_1 C40_1 H40B_1 109.5      . . ?
C36_1  C40_1 H40C_1 109.5      . . ?
H40A_1 C40_1 H40C_1 109.5      . . ?
H40B_1 C40_1 H40C_1 109.5      . . ?
C34_1  C41_1 H41A_1 109.5      . . ?
C34_1  C41_1 H41B_1 109.5      . . ?
H41A_1 C41_1 H41B_1 109.5      . . ?
C34_1  C41_1 H41C_1 109.5      . . ?
H41A_1 C41_1 H41C_1 109.5      . . ?
H41B_1 C41_1 H41C_1 109.5      . . ?

loop_
_geom_torsion_atom_site_label_1
_geom_torsion_atom_site_label_2
_geom_torsion_atom_site_label_3
_geom_torsion_atom_site_label_4
_geom_torsion
_geom_torsion_site_symmetry_1
_geom_torsion_site_symmetry_2
_geom_torsion_site_symmetry_3
_geom_torsion_site_symmetry_4
_geom_torsion_publ_flag
C2_1  C1_1  N2_1  C7_1  -178.90(10) . . . . ?
N3_1  C1_1  N2_1  C7_1  -1.60(11)   . . . . ?
C2_1  C1_1  N2_1  C24_1 -12.10(17)  . . . . ?
N3_1  C1_1  N2_1  C24_1 165.21(9)   . . . . ?
N2_1  C1_1  C2_1  C3_1  149.45(10)  . . . . ?
N3_1  C1_1  C2_1  C3_1  -27.33(16)  . . . . ?
N2_1  C1_1  C2_1  C6_1  -30.62(17)  . . . . ?
N3_1  C1_1  C2_1  C6_1  152.60(10)  . . . . ?
C2_1  C1_1  N3_1  C8_1  179.02(10)  . . . . ?
N2_1  C1_1  N3_1  C8_1  1.60(11)    . . . . ?
C2_1  C1_1  N3_1  C33_1 -25.82(16)  . . . . ?
N2_1  C1_1  N3_1  C33_1 156.76(9)   . . . . ?
C1_1  C2_1  C3_1  C4_1  -159.14(10) . . . . ?
C6_1  C2_1  C3_1  C4_1  20.92(14)   . . . . ?
C2_1  C3_1  C4_1  N1_1  -1.21(16)   . . . . ?
C2_1  C3_1  C4_1  C14_1 -177.55(9)  . . . . ?
C5_1  N1_1  C4_1  C3_1  -20.57(15)  . . . . ?
C13_1 N1_1  C4_1  C3_1  157.12(10)  . . . . ?
C5_1  N1_1  C4_1  C14_1 155.87(10)  . . . . ?
C13_1 N1_1  C4_1  C14_1 -26.44(15)  . . . . ?
C4_1  N1_1  C5_1  C12_1 -158.24(11) . . . . ?
C13_1 N1_1  C5_1  C12_1 24.02(16)   . . . . ?
C4_1  N1_1  C5_1  C6_1  21.13(15)   . . . . ?
C13_1 N1_1  C5_1  C6_1  -156.61(10) . . . . ?
C12_1 C5_1  C6_1  C9_1  3.12(16)    . . . . ?
N1_1  C5_1  C6_1  C9_1  -176.26(10) . . . . ?
C12_1 C5_1  C6_1  C2_1  178.90(10)  . . . . ?
N1_1  C5_1  C6_1  C2_1  -0.48(15)   . . . . ?
C1_1  C2_1  C6_1  C9_1  -24.08(16)  . . . . ?
C3_1  C2_1  C6_1  C9_1  155.85(10)  . . . . ?
C1_1  C2_1  C6_1  C5_1  160.38(10)  . . . . ?
C3_1  C2_1  C6_1  C5_1  -19.68(14)  . . . . ?
C1_1  N2_1  C7_1  C8_1  1.02(12)    . . . . ?
C24_1 N2_1  C7_1  C8_1  -166.65(9)  . . . . ?
N2_1  C7_1  C8_1  N3_1  0.00(12)    . . . . ?
C1_1  N3_1  C8_1  C7_1  -1.02(12)   . . . . ?
C33_1 N3_1  C8_1  C7_1  -156.87(9)  . . . . ?
C5_1  C6_1  C9_1  C10_1 -3.78(16)   . . . . ?
C2_1  C6_1  C9_1  C10_1 -179.36(10) . . . . ?
C6_1  C9_1  C10_1 C11_1 2.07(18)    . . . . ?
C9_1  C10_1 C11_1 C12_1 0.37(18)    . . . . ?
C10_1 C11_1 C12_1 C5_1  -0.95(19)   . . . . ?
N1_1  C5_1  C12_1 C11_1 178.53(11)  . . . . ?
C6_1  C5_1  C12_1 C11_1 -0.84(17)   . . . . ?
C3_1  C4_1  C14_1 C15_1 -41.78(15)  . . . . ?
N1_1  C4_1  C14_1 C15_1 141.87(10)  . . . . ?
C3_1  C4_1  C14_1 C19_1 136.43(11)  . . . . ?
N1_1  C4_1  C14_1 C19_1 -39.92(15)  . . . . ?
C19_1 C14_1 C15_1 C16_1 -0.72(16)   . . . . ?
C4_1  C14_1 C15_1 C16_1 177.60(10)  . . . . ?
C14_1 C15_1 C16_1 C17_1 0.05(17)    . . . . ?
C15_1 C16_1 C17_1 C18_1 0.75(16)    . . . . ?
C15_1 C16_1 C17_1 C20_1 179.62(10)  . . . . ?
C16_1 C17_1 C18_1 C19_1 -0.87(16)   . . . . ?
C20_1 C17_1 C18_1 C19_1 -179.77(10) . . . . ?
C17_1 C18_1 C19_1 C14_1 0.21(17)    . . . . ?
C15_1 C14_1 C19_1 C18_1 0.59(15)    . . . . ?
C4_1  C14_1 C19_1 C18_1 -177.68(10) . . . . ?
C16_1 C17_1 C20_1 C21_1 5.68(15)    . . . . ?
C18_1 C17_1 C20_1 C21_1 -175.49(10) . . . . ?
C16_1 C17_1 C20_1 C22_1 125.63(11)  . . . . ?
C18_1 C17_1 C20_1 C22_1 -55.54(14)  . . . . ?
C16_1 C17_1 C20_1 C23_1 -115.18(12) . . . . ?
C18_1 C17_1 C20_1 C23_1 63.65(13)   . . . . ?
C1_1  N2_1  C24_1 C29_1 -51.26(15)  . . . . ?
C7_1  N2_1  C24_1 C29_1 114.05(11)  . . . . ?
C1_1  N2_1  C24_1 C25_1 131.29(11)  . . . . ?
C7_1  N2_1  C24_1 C25_1 -63.40(13)  . . . . ?
C29_1 C24_1 C25_1 C26_1 -1.88(15)   . . . . ?
N2_1  C24_1 C25_1 C26_1 175.57(9)   . . . . ?
C29_1 C24_1 C25_1 C32_1 178.22(10)  . . . . ?
N2_1  C24_1 C25_1 C32_1 -4.34(15)   . . . . ?
C24_1 C25_1 C26_1 C27_1 1.99(16)    . . . . ?
C32_1 C25_1 C26_1 C27_1 -178.10(11) . . . . ?
C25_1 C26_1 C27_1 C28_1 0.27(17)    . . . . ?
C25_1 C26_1 C27_1 C31_1 -177.77(11) . . . . ?
C26_1 C27_1 C28_1 C29_1 -2.77(17)   . . . . ?
C31_1 C27_1 C28_1 C29_1 175.25(11)  . . . . ?
C27_1 C28_1 C29_1 C24_1 2.86(16)    . . . . ?
C27_1 C28_1 C29_1 C30_1 -175.69(10) . . . . ?
C25_1 C24_1 C29_1 C28_1 -0.46(15)   . . . . ?
N2_1  C24_1 C29_1 C28_1 -177.82(9)  . . . . ?
C25_1 C24_1 C29_1 C30_1 178.01(10)  . . . . ?
N2_1  C24_1 C29_1 C30_1 0.66(15)    . . . . ?
C1_1  N3_1  C33_1 C38_1 122.80(11)  . . . . ?
C8_1  N3_1  C33_1 C38_1 -84.93(12)  . . . . ?
C1_1  N3_1  C33_1 C34_1 -58.95(13)  . . . . ?
C8_1  N3_1  C33_1 C34_1 93.32(12)   . . . . ?
C38_1 C33_1 C34_1 C35_1 0.33(15)    . . . . ?
N3_1  C33_1 C34_1 C35_1 -177.86(9)  . . . . ?
C38_1 C33_1 C34_1 C41_1 178.88(10)  . . . . ?
N3_1  C33_1 C34_1 C41_1 0.69(14)    . . . . ?
C33_1 C34_1 C35_1 C36_1 0.30(15)    . . . . ?
C41_1 C34_1 C35_1 C36_1 -178.27(10) . . . . ?
C34_1 C35_1 C36_1 C37_1 -0.82(16)   . . . . ?
C34_1 C35_1 C36_1 C40_1 178.34(10)  . . . . ?
C35_1 C36_1 C37_1 C38_1 0.75(16)    . . . . ?
C40_1 C36_1 C37_1 C38_1 -178.43(10) . . . . ?
C36_1 C37_1 C38_1 C33_1 -0.15(15)   . . . . ?
C36_1 C37_1 C38_1 C39_1 -179.30(10) . . . . ?
C34_1 C33_1 C38_1 C37_1 -0.40(15)   . . . . ?
N3_1  C33_1 C38_1 C37_1 177.82(9)   . . . . ?
C34_1 C33_1 C38_1 C39_1 178.74(10)  . . . . ?
N3_1  C33_1 C38_1 C39_1 -3.04(14)   . . . . ?

_diffrn_ambient_temperature_device 'Oxford Cryostream 800'
_shelx_res_file
;
TITL mo_0852_CG_0m in Pbca #61
    mo_0852_CG_0m.res
    created by SHELXL-2019/3 at 10:31:52 on 05-Feb-2026
REM reset to Pbca #61
CELL 0.71073 15.4274 20.5711 21.1803 90 90 90
ZERR 8 0.0039 0.0043 0.0073 0 0 0
LATT 1
SYMM 0.5-X,-Y,0.5+Z
SYMM 0.5+X,0.5-Y,-Z
SYMM -X,0.5+Y,0.5-Z
SFAC C H N
UNIT 328 360 24
L.S. 20
PLAN  6
SIZE 0.108 0.174 0.37
TEMP -173.15
CONF
BOND
MORE -1
BOND $H
fmap 2
LIST 4
acta
OMIT 1 1 1
WGHT    0.050100    2.885300
FVAR       0.33864
RESI 1 MOL
N1    3    0.767730   -0.013681    0.417747    11.00000    0.02424    0.02718 =
         0.02046    0.01113    0.00418    0.00149
C1    1    0.933927    0.064114    0.283076    11.00000    0.01496    0.01528 =
         0.01574    0.00118   -0.00069   -0.00001
N2    3    1.020252    0.045704    0.276311    11.00000    0.01410    0.01758 =
         0.01718    0.00294    0.00169    0.00034
C2    1    0.868399    0.034488    0.317628    11.00000    0.01497    0.01815 =
         0.01719    0.00379   -0.00041   -0.00123
N3    3    0.926595    0.121991    0.249408    11.00000    0.01362    0.01732 =
         0.01710    0.00368    0.00013   -0.00102
C3    1    0.798506    0.072284    0.345071    11.00000    0.01559    0.01900 =
         0.01799    0.00316   -0.00028   -0.00141
AFIX  43
H3    2    0.786120    0.114179    0.328497    11.00000   -1.20000
AFIX   0
C4    1    0.750512    0.049331    0.393704    11.00000    0.01525    0.02300 =
         0.01664    0.00454   -0.00172   -0.00187
C5    1    0.812317   -0.058735    0.379890    11.00000    0.01687    0.02274 =
         0.02334    0.00776   -0.00391   -0.00139
C6    1    0.863921   -0.035674    0.329146    11.00000    0.01437    0.01963 =
         0.02069    0.00454   -0.00421   -0.00244
C7    1    1.063304    0.090966    0.237712    11.00000    0.01505    0.02058 =
         0.01736    0.00173    0.00278   -0.00275
AFIX  43
H7    2    1.122439    0.089081    0.225335    11.00000   -1.20000
AFIX   0
C8    1    1.006672    0.137005    0.221502    11.00000    0.01574    0.01897 =
         0.01779    0.00292    0.00162   -0.00299
AFIX  43
H8    2    1.018470    0.173625    0.195560    11.00000   -1.20000
AFIX   0
C9    1    0.903347   -0.081657    0.290004    11.00000    0.01981    0.01965 =
         0.02496    0.00173   -0.00254   -0.00321
AFIX  43
H9    2    0.935228   -0.067163    0.254306    11.00000   -1.20000
AFIX   0
C13   1    0.743221   -0.032012    0.481427    11.00000    0.02843    0.03174 =
         0.01859    0.00999   -0.00227   -0.00739
AFIX 137
H13A  2    0.691000   -0.059097    0.479996    11.00000   -1.50000
H13B  2    0.731529    0.007206    0.506276    11.00000   -1.50000
H13C  2    0.790575   -0.056527    0.501028    11.00000   -1.50000
AFIX   0
C10   1    0.897286   -0.148211    0.301786    11.00000    0.02672    0.01972 =
         0.03375    0.00057   -0.00527   -0.00118
AFIX  43
H10   2    0.926279   -0.178415    0.275229    11.00000   -1.20000
AFIX   0
C11   1    0.848755   -0.169809    0.352408    11.00000    0.03209    0.01947 =
         0.03870    0.00844   -0.00788   -0.00467
AFIX  43
H11   2    0.844599   -0.215053    0.360877    11.00000   -1.20000
AFIX   0
C12   1    0.805912   -0.125506    0.391061    11.00000    0.02506    0.02512 =
         0.03107    0.01241   -0.00256   -0.00512
AFIX  43
H12   2    0.771962   -0.140828    0.425395    11.00000   -1.20000
AFIX   0
C14   1    0.677103    0.086675    0.420049    11.00000    0.01639    0.02644 =
         0.01336    0.00349   -0.00002   -0.00212
C15   1    0.683895    0.153743    0.429239    11.00000    0.01815    0.02665 =
         0.02037    0.00523    0.00169   -0.00408
AFIX  43
H15   2    0.737103    0.174894    0.419872    11.00000   -1.20000
AFIX   0
C16   1    0.614552    0.190328    0.451798    11.00000    0.02246    0.02464 =
         0.02042    0.00272    0.00083   -0.00200
AFIX  43
H16   2    0.621629    0.235838    0.457409    11.00000   -1.20000
AFIX   0
C17   1    0.534856    0.161822    0.466389    11.00000    0.01878    0.03000 =
         0.01455   -0.00087    0.00013   -0.00056
C18   1    0.528582    0.094435    0.457890    11.00000    0.01732    0.03169 =
         0.01869   -0.00198    0.00277   -0.00587
AFIX  43
H18   2    0.475618    0.073244    0.467888    11.00000   -1.20000
AFIX   0
C19   1    0.597347    0.057720    0.435324    11.00000    0.01931    0.02625 =
         0.01760   -0.00033    0.00183   -0.00461
AFIX  43
H19   2    0.590375    0.012151    0.430104    11.00000   -1.20000
AFIX   0
C20   1    0.457460    0.200694    0.491687    11.00000    0.01903    0.03352 =
         0.01845   -0.00575    0.00055   -0.00079
C21   1    0.474870    0.274198    0.492659    11.00000    0.02608    0.03379 =
         0.03351   -0.00904   -0.00119    0.00225
AFIX 137
H21A  2    0.485897    0.289464    0.449572    11.00000   -1.50000
H21B  2    0.525583    0.283201    0.519116    11.00000   -1.50000
H21C  2    0.424239    0.296831    0.509911    11.00000   -1.50000
AFIX   0
C22   1    0.377750    0.188667    0.449670    11.00000    0.02196    0.03785 =
         0.02386   -0.00639   -0.00334    0.00153
AFIX 137
H22A  2    0.389613    0.204347    0.406842    11.00000   -1.50000
H22B  2    0.327754    0.211988    0.467040    11.00000   -1.50000
H22C  2    0.365092    0.142002    0.448357    11.00000   -1.50000
AFIX   0
C23   1    0.437192    0.177707    0.559247    11.00000    0.02325    0.04700 =
         0.01890   -0.00836    0.00194   -0.00472
AFIX 137
H23A  2    0.386628    0.201294    0.575359    11.00000   -1.50000
H23B  2    0.487230    0.186207    0.586529    11.00000   -1.50000
H23C  2    0.424812    0.130982    0.558869    11.00000   -1.50000
AFIX   0
C24   1    1.066450   -0.001941    0.312312    11.00000    0.01368    0.01648 =
         0.01865    0.00173   -0.00012   -0.00076
C25   1    1.114793   -0.048382    0.278813    11.00000    0.01749    0.01904 =
         0.01989    0.00001    0.00051   -0.00016
C26   1    1.164966   -0.092248    0.312905    11.00000    0.01976    0.01922 =
         0.02799   -0.00114   -0.00116    0.00336
AFIX  43
H26   2    1.199350   -0.122964    0.290667    11.00000   -1.20000
AFIX   0
C27   1    1.166324   -0.092505    0.378678    11.00000    0.02143    0.01908 =
         0.02776    0.00348   -0.00635    0.00031
C28   1    1.115227   -0.047306    0.410263    11.00000    0.02132    0.02342 =
         0.01848    0.00328   -0.00347   -0.00309
AFIX  43
H28   2    1.113635   -0.048288    0.455091    11.00000   -1.20000
AFIX   0
C29   1    1.066156   -0.000516    0.378550    11.00000    0.01489    0.01921 =
         0.01874    0.00036    0.00024   -0.00232
C30   1    1.017684    0.049542    0.416633    11.00000    0.02138    0.02750 =
         0.01791   -0.00240    0.00039    0.00189
AFIX 137
H30A  2    1.017274    0.090972    0.393795    11.00000   -1.50000
H30B  2    1.046297    0.055355    0.457555    11.00000   -1.50000
H30C  2    0.957956    0.034856    0.423319    11.00000   -1.50000
AFIX   0
C31   1    1.223895   -0.139093    0.414332    11.00000    0.03427    0.02750 =
         0.03642    0.00487   -0.01115    0.00711
AFIX 137
H31A  2    1.217747   -0.182820    0.396522    11.00000   -1.50000
H31B  2    1.206948   -0.139704    0.458920    11.00000   -1.50000
H31C  2    1.284374   -0.125009    0.410705    11.00000   -1.50000
AFIX   0
C32   1    1.113903   -0.051883    0.207629    11.00000    0.02743    0.02480 =
         0.02013   -0.00146    0.00324    0.00461
AFIX 137
H32A  2    1.132198   -0.095319    0.194082    11.00000   -1.50000
H32B  2    1.153798   -0.019323    0.190413    11.00000   -1.50000
H32C  2    1.055135   -0.043279    0.192179    11.00000   -1.50000
AFIX   0
C33   1    0.846634    0.146346    0.224347    11.00000    0.01415    0.01697 =
         0.01411    0.00364   -0.00017   -0.00105
C34   1    0.799341    0.108835    0.181078    11.00000    0.01808    0.01971 =
         0.01437    0.00144    0.00098   -0.00385
C35   1    0.723500    0.135538    0.156399    11.00000    0.01820    0.02613 =
         0.01653    0.00141   -0.00258   -0.00626
AFIX  43
H35   2    0.690341    0.110868    0.127170    11.00000   -1.20000
AFIX   0
C36   1    0.694997    0.197280    0.173357    11.00000    0.01520    0.02680 =
         0.02073    0.00663   -0.00189   -0.00181
C37   1    0.743176    0.232745    0.216729    11.00000    0.01774    0.01906 =
         0.02286    0.00360   -0.00011    0.00058
AFIX  43
H37   2    0.723695    0.274727    0.228891    11.00000   -1.20000
AFIX   0
C38   1    0.819470    0.208253    0.242879    11.00000    0.01697    0.01799 =
         0.01743    0.00210   -0.00100   -0.00227
C39   1    0.869956    0.247360    0.290354    11.00000    0.02479    0.02087 =
         0.02778   -0.00484   -0.00787    0.00070
AFIX 137
H39A  2    0.920265    0.267165    0.269665    11.00000   -1.50000
H39B  2    0.889669    0.218812    0.324499    11.00000   -1.50000
H39C  2    0.832809    0.281570    0.307813    11.00000   -1.50000
AFIX   0
C40   1    0.614066    0.225913    0.144757    11.00000    0.02067    0.03736 =
         0.03393    0.00589   -0.00877    0.00202
AFIX 137
H40A  2    0.624329    0.235547    0.100064    11.00000   -1.50000
H40B  2    0.598921    0.266085    0.167048    11.00000   -1.50000
H40C  2    0.566340    0.194720    0.148567    11.00000   -1.50000
AFIX   0
C41   1    0.829667    0.042580    0.160300    11.00000    0.02884    0.02205 =
         0.02152   -0.00440   -0.00195   -0.00154
AFIX 137
H41A  2    0.799630    0.030249    0.121329    11.00000   -1.50000
H41B  2    0.816793    0.010711    0.193389    11.00000   -1.50000
H41C  2    0.892303    0.043688    0.152669    11.00000   -1.50000
REM <hkl>
REM mo_0852_CG_0m.hkl
REM </hkl>
AFIX   0
HKLF 4


REM  mo_0852_CG_0m in Pbca #61
REM wR2 = 0.1102, GooF = S = 1.023, Restrained GooF = 1.023 for all data
REM R1 = 0.0415 for 7230 Fo > 4sig(Fo) and 0.0532 for all 8681 data
REM 407 parameters refined using 0 restraints

END

WGHT      0.0501      2.8855

REM Highest difference peak  0.321,  deepest hole -0.222,  1-sigma level  0.042
Q1    1   0.8195  0.1231  0.2091  11.00000  0.05    0.32
Q2    1   0.8394  0.1807  0.2293  11.00000  0.05    0.31
Q3    1   1.0800 -0.0304  0.2970  11.00000  0.05    0.29
Q4    1   0.4979  0.1821  0.4805  11.00000  0.05    0.29
Q5    1   1.0416  0.0233  0.3966  11.00000  0.05    0.29
Q6    1   0.7603  0.1225  0.1705  11.00000  0.05    0.28
;
_shelx_res_checksum               71140
_shelx_hkl_file
;
  -2   0   0 729.580 15.2782   6
  -2   0   0 736.176 16.0371   9
   2   0   0 765.382 16.0452   9
  -2   0   0 750.098 15.8759   5
   2   0   0 710.799 16.0678   5
  -2   0   0 745.291 15.4668   3
  -2   0   0 708.916 15.4763   2
  -2   0   0 728.632 15.1656  10
   2   0   0 696.400 15.3025  10
   2   0   0 713.952 15.2990   3
   2   0   0 733.983 15.4646   2
   3   0   0 1.06090 2.48375   3
  -3   0   0 0.88750 2.26615   2
  -3   0   0 2.49033 2.33414   6
  -3   0   0 3.06306 2.51712  10
  -3   0   0 0.01620 2.50717   3
   3   0   0 0.15486 2.24897  10
   3   0   0 -0.4029 2.35452   6
  -3   0   0 1.99482 2.57848   5
   3   0   0 2.53631 2.39635   5
  -3   0   0 2.44446 2.76457   9
   3   0   0 1.93359 2.30755   2
   3   0   0 0.32427 2.71549   9
   4   0   0 1564.30 32.9953   5
  -4   0   0 1545.14 31.6471  10
   4   0   0 1551.14 33.4350   9
   4   0   0 1533.87 32.0975   3
  -4   0   0 1515.19 32.2135   2
  -4   0   0 1500.34 32.8223   5
   4   0   0 1517.67 32.2900   2
  -4   0   0 1515.87 32.0700   3
  -4   0   0 1525.67 31.8044   6
   4   0   0 1570.25 32.0958   6
   4   0   0 1503.67 31.6297  10
  -4   0   0 1582.64 33.3724   9
  -5   0   0 0.79471 2.83839  10
  -5   0   0 -0.5261 2.50077   6
  -5   0   0 -0.0192 2.94063   3
   5   0   0 2.56975 3.41589   5
  -5   0   0 -2.1490 3.04816   9
   5   0   0 -0.0014 2.86287   6
   5   0   0 0.42638 2.60877   2
   5   0   0 -0.0134 2.65230   3
  -5   0   0 -3.2200 2.98463   5
  -5   0   0 2.81829 2.89595   2
   5   0   0 3.58915 3.08870  10
   5   0   0 -1.3747 3.22341   9
  -6   0   0 34.7486 4.94402   3
  -6   0   0 33.3275 5.42737   5
  -6   0   0 28.6340 5.09591   9
  -6   0   0 27.6068 4.32553   6
   6   0   0 34.2025 4.87833  10
   6   0   0 26.0515 4.63530   5
   6   0   0 28.8620 4.45550   2
   6   0   0 33.1242 5.07234   6
  -6   0   0 29.3881 4.50319  10
   6   0   0 26.9852 4.98295   9
  -6   0   0 39.1134 5.24724   2
  -7   0   0 -1.5564 3.16621   5
   7   0   0 -0.1808 3.51593  10
  -7   0   0 4.77795 3.23057   6
  -7   0   0 -0.2982 3.08960   2
   7   0   0 -0.8653 3.27940   5
   7   0   0 -2.3796 3.40475   3
   7   0   0 1.48981 3.89432   9
  -7   0   0 2.29836 3.65530   3
   7   0   0 0.39053 3.27207   6
   7   0   0 1.82414 3.40221   2
  -7   0   0 -0.0488 3.42937  10
  -7   0   0 -3.0751 3.66529   9
  -8   0   0 0.70184 3.08086   6
   8   0   0 1.62647 3.64415   6
  -8   0   0 -1.3731 3.71030   9
  -8   0   0 0.60881 3.21708   2
   8   0   0 0.85916 3.53493   3
  -8   0   0 4.57482 3.69069  10
  -8   0   0 -0.4261 3.51067   5
   8   0   0 1.62994 3.96091   9
   8   0   0 7.05618 4.06687  10
   8   0   0 -3.4046 3.63795   5
   9   0   0 -0.3112 5.69579  10
   9   0   0 -0.7176 3.83504   9
   9   0   0 2.42018 3.60690   3
  -9   0   0 1.06530 3.53896  10
  -9   0   0 -0.6076 3.97524   5
  -9   0   0 -3.7527 2.82425   2
   9   0   0 -2.8706 3.76539   5
   9   0   0 -2.4355 3.38096   6
  -9   0   0 -0.6118 3.13808   6
 -10   0   0 69.0817 8.19439   2
  10   0   0 44.9759 6.96024   5
 -10   0   0 55.0983 8.24043   9
 -10   0   0 43.5585 6.53479  10
 -10   0   0 53.0887 8.21512   5
  10   0   0 65.1872 8.87900   9
 -10   0   0 51.7870 6.98700   6
  10   0   0 52.5137 7.29536   3
  10   0   0 67.2775 8.02237  10
 -11   0   0 5.09870 5.18098   9
 -11   0   0 -0.1207 3.90567   6
  11   0   0 1.93015 4.04713   6
  11   0   0 -1.9680 3.93942   5
 -11   0   0 0.15900 3.63321  10
 -11   0   0 -5.5187 3.34536   2
  11   0   0 2.06891 4.38727  10
  11   0   0 0.80108 5.19082   9
 -11   0   0 -1.5097 4.08474   5
  11   0   0 -3.0407 4.01316   3
 -12   0   0 13.3113 5.37495   2
  12   0   0 32.3628 6.51211   6
 -12   0   0 22.6787 7.21759  11
 -12   0   0 30.3451 6.91361   6
  12   0   0 21.7422 6.51277   3
  12   0   0 16.8999 6.84659   9
 -12   0   0 23.5190 5.76761  10
  12   0   0 35.4941 7.47088   5
 -12   0   0 21.1286 6.49222   5
  13   0   0 -3.5394 4.12206   5
 -13   0   0 -2.6221 4.68937   5
 -13   0   0 -2.8291 4.73107   6
  13   0   0 3.32582 5.65500   3
 -13   0   0 0.95791 5.46050  11
 -13   0   0 -2.4142 4.06532   2
 -13   0   0 -3.9057 4.43062   9
  13   0   0 0.15894 4.31209   6
  13   0   0 7.58496 5.22797  10
 -13   0   0 4.19356 5.13186  10
  13   0   0 4.41564 5.85282   9
 -14   0   0 404.388 33.7634   9
  14   0   0 455.894 21.1958   3
 -14   0   0 448.784 20.5530   6
 -14   0   0 478.021 21.0236  10
  14   0   0 479.145 24.0027   9
 -14   0   0 455.227 23.4810   5
 -14   0   0 459.507 23.4925  11
  14   0   0 442.575 22.7243   5
  14   0   0 423.358 20.7404   6
  15   0   0 0.52231 6.22109   9
  15   0   0 1.18652 5.61262   3
 -15   0   0 -4.4573 5.12803   6
 -15   0   0 -2.3600 5.91182   5
  15   0   0 10.7810 6.16580   6
 -15   0   0 -3.1446 4.37306   2
  16   0   0 575.921 38.2154   5
  16   0   0 646.026 30.2879   9
 -16   0   0 650.152 26.6556   6
 -16   0   0 714.903 31.0750   5
  16   0   0 637.249 27.4975   6
  16   0   0 690.646 28.6756   3
 -16   0   0 659.652 27.2706   2
  17   0   0 11.5333 8.32817   9
 -17   0   0 -8.3949 4.95651   6
  17   0   0 5.44972 6.65394   3
 -17   0   0 -5.5931 6.24575   5
  17   0   0 -6.0936 4.33898   6
 -18   0   0 6.06548 6.36145   6
 -18   0   0 -0.9486 6.31096   2
 -18   0   0 -2.7598 7.15505   5
  18   0   0 10.7107 8.88235   9
 -19   0   0 2.31044 6.32688   6
  19   0   0 3.31153 7.29784   3
 -19   0   0 7.61354 8.66753   5
  19   0   0 -4.4730 6.72757   9
 -20   0   0 116.454 14.9060   6
 -20   0   0 130.208 20.1919   5
  -2  -1   0 239.074 7.33043   5
   2  -1   0 246.291 7.33536   2
  -2  -1   0 246.688 6.26671   6
   2  -1   0 236.184 6.72727  10
   2   1   0 235.843 7.25597   9
   2   1   0 238.422 7.43607   5
  -2   1   0 238.942 6.70793  10
   2  -1   0 240.078 6.90398   3
   2  -1   0 248.920 7.29333   9
  -2   1   0 214.766 8.31919   2
   2   1   0 242.088 6.65060   3
   2   1   0 244.672 6.29757   2
  -2  -1   0 253.314 6.33670  10
   2  -1   0 244.312 7.21846   6
  -2   1   0 225.224 7.31339   9
   2   1   0 236.115 6.32285   6
  -2   1   0 240.533 6.94314   5
  -2  -1   0 229.277 6.22622   2
  -2   1   0 236.334 6.96198   6
  -2   1   0 230.841 6.83256   3
  -2  -1   0 254.645 7.48706   9
  -3   1   0 4.32154 2.66376   2
  -3  -1   0 2.99175 2.27166  10
   3  -1   0 1.55708 2.48109   5
   3   1   0 3.67464 3.00908   9
   3  -1   0 4.65367 2.48928  10
   3  -1   0 1.08803 2.77806   2
  -3  -1   0 0.73756 1.82209   6
  -3   1   0 -1.1896 2.57556   3
  -3   1   0 0.11802 2.46945   6
   3   1   0 0.47528 2.22748   3
   3   1   0 -1.6680 2.45304   5
  -3   1   0 0.74000 2.31878  10
   3   1   0 1.22012 2.00523   2
   3   1   0 2.87226 2.55810  10
  -3  -1   0 1.08477 2.75679   9
  -3   1   0 2.62187 2.92215   9
  -3  -1   0 -1.7492 2.20982   5
   3  -1   0 1.45803 2.77681   9
  -3  -1   0 3.13863 2.30903   2
   3  -1   0 1.13892 2.60601   6
   3  -1   0 4.62677 2.73690   3
   3   1   0 2.69805 2.30490   6
  -3   1   0 -1.5000 2.50370   5
   4  -1   0 27.8986 4.24775   2
   4   1   0 26.9309 3.75480   3
  -4   1   0 26.1635 3.95334   5
   4   1   0 24.1206 3.31935   2
  -4  -1   0 25.9017 3.27567   6
   4  -1   0 20.7149 3.82458   3
  -4  -1   0 25.6139 4.29060   9
  -4   1   0 23.3001 3.85968   2
   4   1   0 22.8399 4.18519   9
   4  -1   0 22.5663 3.97583   9
   4  -1   0 22.9128 3.80885  10
   4  -1   0 22.8222 3.81388   5
   4   1   0 19.4536 3.77010   5
   4  -1   0 21.3063 3.63885   6
   4   1   0 23.6883 3.35695   6
  -4  -1   0 22.3676 4.16640   5
  -4  -1   0 20.6272 3.21227   2
  -4   1   0 23.1548 3.88313   3
  -4   1   0 21.1008 3.35657  10
  -4  -1   0 21.6732 3.40753  10
  -4   1   0 25.8598 4.47837   9
  -4   1   0 28.3548 4.05485   6
   4   1   0 21.3920 3.35133  10
  -5   1   0 -0.7740 2.93825   5
   5   1   0 -0.2679 2.76128   5
  -5  -1   0 0.50162 2.54879   6
   5   1   0 -4.3362 2.45807   6
  -5  -1   0 2.87821 2.67186   2
   5   1   0 -0.0411 2.58774   2
   5   1   0 0.55098 2.73743   3
   5   1   0 4.08547 3.12516  10
  -5   1   0 -2.0855 2.89753   3
   5  -1   0 -3.0160 2.60546   5
   5  -1   0 -1.7165 3.16828   9
   5  -1   0 -0.2294 3.08293   6
  -5   1   0 -0.7567 2.79194   2
  -5   1   0 2.74883 3.32061   9
  -5   1   0 1.07484 2.89709  10
  -5  -1   0 1.97344 2.74811  10
   5  -1   0 -1.1790 2.60154  10
  -5  -1   0 -2.0455 3.01414   9
   5  -1   0 -3.5002 2.42142   2
   5   1   0 -0.3016 3.46855   9
   5  -1   0 -0.3934 2.99498   3
  -5  -1   0 1.32528 2.87192   5
  -5   1   0 1.04345 2.82541   6
  -6  -1   0 43.8326 5.83186   5
   6   1   0 52.6793 6.65138   9
   6   1   0 53.5728 6.44235   5
   6  -1   0 43.7896 6.01657   9
  -6   1   0 37.9281 5.38815   5
   6   1   0 54.5505 5.63778  10
  -6   1   0 45.8167 5.18072  10
   6  -1   0 39.1252 5.40534   3
  -6  -1   0 56.2065 6.56720   9
  -6  -1   0 51.6496 5.24495   6
  -6   1   0 50.8431 5.75923   3
   6   1   0 52.5267 5.65317   2
  -6  -1   0 56.7505 5.62663   2
  -6  -1   0 44.2149 5.09985  10
   6   1   0 46.0794 5.16656   6
   6  -1   0 63.3093 6.62242   5
  -6   1   0 38.1481 4.92458   6
  -6   1   0 43.4554 5.27344   2
  -6   1   0 50.2451 6.14576   9
   6   1   0 41.5054 6.13206   3
   6  -1   0 43.3359 5.20250  10
   6  -1   0 51.9350 5.56107   6
   6  -1   0 54.3634 6.27239   2
   7   1   0 -0.2252 3.27790   5
   7  -1   0 2.53717 3.54444   3
  -7  -1   0 -2.7751 3.46607   9
  -7  -1   0 2.49897 3.17874   6
   7   1   0 -1.4203 3.96995   9
   7   1   0 -3.7539 3.30096  10
  -7  -1   0 1.49938 3.44877   5
  -7   1   0 2.13879 3.51593   3
   7   1   0 2.52554 3.22423   6
  -7   1   0 2.24137 3.80450   9
   7  -1   0 -0.6998 3.37015   6
  -7  -1   0 0.85176 2.98357   2
  -7  -1   0 0.59406 3.50451  10
  -7   1   0 1.56184 3.78625   6
   7  -1   0 0.70607 3.71677   9
   7  -1   0 -0.2813 3.05530  10
  -7   1   0 -2.0316 2.86285  10
   7  -1   0 1.99526 3.79969   5
  -7   1   0 -1.0735 3.24733   5
  -7   1   0 -0.6125 3.27845   2
   7   1   0 0.07385 3.18925   3
   7  -1   0 3.14462 3.77963   2
   8  -1   0 289.394 12.2811  10
   8   1   0 295.681 12.5546   6
  -8   1   0 277.451 13.6933   5
  -8  -1   0 287.059 12.3567   2
   8  -1   0 285.065 13.3496   2
  -8  -1   0 285.827 12.2113   6
   8  -1   0 282.415 13.5334   5
  -8   1   0 291.413 12.8724   6
  -8  -1   0 284.715 11.8707  10
  -8  -1   0 279.546 13.8471   9
   8  -1   0 308.902 13.3944   6
   8   1   0 284.235 14.2530   9
   8   1   0 294.546 12.7844   3
  -8   1   0 287.253 14.0498   9
  -8   1   0 265.752 12.8742   2
  -8   1   0 275.714 12.0375  10
   8  -1   0 260.742 13.8180   9
  -8   1   0 299.991 13.3047   3
   8  -1   0 275.881 12.8016   3
   8   1   0 287.204 13.8689   5
  -8  -1   0 293.684 14.2078   5
   8   1   0 301.755 12.6084  10
  -9  -1   0 3.08046 3.74724  10
  -9  -1   0 -2.2884 2.74154   2
  -9   1   0 -5.5329 2.94474   3
   9   1   0 -6.6735 3.68896   9
   9  -1   0 -2.6684 3.41281   5
   9  -1   0 1.42527 3.53106   6
   9   1   0 -0.7529 3.11927  10
  -9  -1   0 0.02352 3.15089   6
  -9  -1   0 -1.0040 4.07446   5
  -9   1   0 1.21493 3.75974   2
  -9   1   0 -0.5924 3.63848  10
   9   1   0 2.47576 3.86407   3
   9  -1   0 -4.9344 3.58403   9
   9  -1   0 -0.5244 3.47502   3
  -9   1   0 -2.1526 2.99360   6
  -9   1   0 1.93779 3.62614   5
   9   1   0 -0.5404 3.30598   6
 -10   1   0 165.363 11.0940   6
  10   1   0 158.778 12.3856   9
 -10   1   0 152.175 12.0589   5
 -10  -1   0 163.179 12.2286   5
  10  -1   0 157.549 10.6784  10
 -10   1   0 160.667 12.3438   9
 -10   1   0 169.229 10.7852  10
  10  -1   0 166.695 11.1289   3
  10   1   0 155.195 10.7023   6
  10  -1   0 146.224 10.8695   6
 -10  -1   0 165.656 10.4262   6
 -10  -1   0 153.854 11.8844   9
  10  -1   0 143.769 12.2419   9
 -10  -1   0 157.972 9.76155  10
  10   1   0 168.330 11.3177   3
  10   1   0 166.493 10.9448  10
 -10  -1   0 157.352 10.6747   2
  10   1   0 160.532 12.1404   5
  10  -1   0 178.489 12.4143   5
 -10   1   0 166.697 11.3397   2
 -11   1   0 -5.1358 4.14966   5
 -11   1   0 -2.6268 3.60359   2
  11   1   0 2.02518 3.95306  10
 -11  -1   0 3.97938 5.24878   5
 -11  -1   0 0.67592 3.93207   6
 -11  -1   0 2.25769 4.41529   9
  11  -1   0 -3.8274 3.07818  10
 -11  -1   0 0.27673 4.08636  10
  11  -1   0 3.26894 4.57849   3
 -11   1   0 -7.3371 4.07902   9
  11  -1   0 -3.0793 3.72882   5
  11   1   0 0.54451 4.04285   3
  11  -1   0 -0.4048 4.00289   6
  11  -1   0 -4.6234 4.07764   9
 -11  -1   0 0.11498 3.99428  11
 -11   1   0 -1.7746 3.63960   6
 -11   1   0 -2.9741 3.83545  10
  11   1   0 4.87349 4.27715   6
  11   1   0 1.96565 4.71423   9
  11   1   0 0.35475 4.10647   5
 -11  -1   0 -1.4825 3.54872   2
  12  -1   0 499.887 21.6162   5
  12  -1   0 503.942 20.8417   6
 -12  -1   0 507.958 19.7366   6
 -12   1   0 512.188 22.5042   5
  12  -1   0 518.865 22.8079   9
 -12  -1   0 472.906 21.8815  11
 -12   1   0 466.475 20.4630   2
 -12  -1   0 511.138 20.3310   2
 -12   1   0 511.667 19.9162  10
  12   1   0 408.152 27.1518  10
  12   1   0 519.452 22.8076   9
 -12  -1   0 496.291 19.3104  10
  12  -1   0 554.282 21.5874   3
  12   1   0 477.951 31.0374   5
  12   1   0 502.537 20.7522   3
 -12  -1   0 490.302 32.2330   9
  12   1   0 507.726 20.4407   6
 -12  -1   0 526.966 22.8468   5
 -12   1   0 489.359 20.2981   6
 -13  -1   0 -1.4963 4.14237   6
 -13  -1   0 -0.4689 5.51286   5
  13   1   0 6.63549 5.21376   5
  13  -1   0 2.48370 5.59012   5
  13   1   0 5.74249 4.96691   6
  13   1   0 2.74978 5.92724   9
 -13   1   0 5.23322 4.98678   2
 -13   1   0 -7.5404 4.53921   9
  13   1   0 -1.2720 4.69052  10
 -13   1   0 -3.4177 4.71496  10
 -13   1   0 1.63150 5.59736   5
 -13   1   0 2.45143 5.99013  11
  13  -1   0 -3.7113 5.44955   9
 -13   1   0 -6.0564 4.34777   6
  13  -1   0 4.47479 4.92644  10
 -13  -1   0 -0.0145 4.62999   9
  13   1   0 -2.1494 5.12031   3
 -13  -1   0 11.2808 5.33382  10
 -13  -1   0 1.31080 4.50488   2
  13  -1   0 -2.3527 5.30448   6
 -14   1   0 46.8085 10.4072  11
  14   1   0 42.5848 7.91691  10
  14   1   0 50.7462 8.87599   6
 -14  -1   0 44.5836 9.88303   5
 -14  -1   0 49.2295 9.90341  11
 -14  -1   0 35.9259 7.41667   6
 -14  -1   0 58.4581 8.47385   2
 -14   1   0 56.2168 9.79639   9
  14   1   0 48.6409 10.4201   9
 -14   1   0 61.5061 14.0677  10
  14  -1   0 51.7698 8.89609   6
  14   1   0 49.6231 9.01594   5
  14   1   0 40.8919 8.61464   3
  14  -1   0 40.6695 8.22865   5
 -14   1   0 50.0437 10.0920   5
  14  -1   0 55.0051 9.83272   3
 -14   1   0 45.2034 8.37354   6
 -14   1   0 56.6904 8.92342   2
  14  -1   0 48.4556 9.72400   9
 -15   1   0 2.16874 5.57421  10
  15  -1   0 6.03176 7.05635   9
  15  -1   0 5.86137 6.10840   3
 -15  -1   0 4.02423 6.21174   6
 -15  -1   0 1.22017 5.26714  11
  15   1   0 -4.4859 5.06094  10
  15   1   0 -1.5253 5.13050   3
 -15   1   0 -0.7121 4.65187   2
  15  -1   0 2.06047 5.66498   6
  15   1   0 -3.1120 4.86046   6
 -15   1   0 -5.2828 4.90451   9
 -15   1   0 0.54599 5.44678  11
 -15   1   0 2.35572 6.57328   5
  15   1   0 7.28405 7.05948   9
 -15  -1   0 1.52249 4.45993   2
  15  -1   0 6.81294 6.54648   5
 -15  -1   0 -2.4281 5.66145   5
 -15   1   0 3.51663 5.41521   6
 -16   1   0 -2.7727 5.17014   6
 -16  -1   0 6.05745 5.63646   6
 -16  -1   0 14.2554 5.58705   2
  16  -1   0 8.91940 7.09527   3
  16  -1   0 18.5699 8.59445   9
 -16  -1   0 2.38186 6.31715   5
  16   1   0 10.8471 6.89562   3
  16   1   0 18.1382 8.74763   9
  16  -1   0 8.38791 7.43218   5
  16  -1   0 11.4245 6.92096   6
  16   1   0 2.74456 6.21963   6
 -16   1   0 15.5794 7.95225   5
 -17   1   0 -2.7664 6.92220   5
 -17   1   0 3.07280 5.80410   6
  17   1   0 2.23254 6.39228   3
 -17  -1   0 -6.1928 5.22472   6
  17  -1   0 -1.3837 6.31997   3
  17  -1   0 16.8882 8.77586   9
 -17  -1   0 -5.2413 3.99000   2
 -17  -1   0 8.31510 7.69537   5
  17   1   0 0.34187 5.76380   6
  17   1   0 10.6292 8.27508   9
 -18  -1   0 3.79795 5.89362   6
  18   1   0 7.24761 7.94386   9
 -18  -1   0 0.69800 5.88153   2
 -18  -1   0 -2.4706 7.32741   5
 -18   1   0 3.81181 7.99803   5
  18  -1   0 13.6039 8.67656   9
 -18   1   0 -3.4240 5.24318   6
  18   1   0 -3.1230 6.86127   3
  18  -1   0 4.33821 11.1446   3
  19  -1   0 -9.2769 6.26810   9
 -19   1   0 3.41709 6.61861   6
 -19  -1   0 -2.5462 7.54124   5
 -19   1   0 -6.7987 8.30297   5
  19  -1   0 -0.6776 6.67432   3
  19   1   0 -11.978 7.21905   9
  19   1   0 -2.4215 6.52857   3
 -19  -1   0 1.52127 6.07152   6
 -20  -1   0 48.1753 19.2178   5
 -20   1   0 55.2871 10.7435   6
 -20   1   0 44.4743 13.1095   5
   1   2   0 0.45123 1.21736   5
  -1   2   0 0.39960 0.78138   8
   1  -2   0 -0.0570 1.34143   2
   1  -2   0 -0.6128 0.73664  10
  -1   2   0 -0.7765 1.02154   3
   1  -2   0 0.68890 1.26012   6
  -1   2   0 -0.2357 0.74622  10
  -1   2   0 0.73287 0.96625   9
   1  -2   0 0.21806 0.83335   8
   1  -2   0 0.27777 0.49439   7
  -1   2   0 0.24377 0.56289   7
  -1  -2   0 0.54442 1.03456   9
   1  -2   0 -0.1470 0.69772   5
   1   2   0 0.26427 0.59512  11
   1   2   0 -0.0632 0.47714   6
  -1  -2   0 0.50058 1.09983   5
  -1   2   0 1.00269 1.28112   2
   1  -2   0 -0.5907 0.87478   3
   1   2   0 0.22444 0.93424   9
  -1   2   0 0.25019 0.72111   5
  -1   2   0 0.57218 1.15817   6
   1  -2   0 -0.1710 0.83196   9
  -1  -2   0 0.16332 0.58255  11
   2  -2   0 84.8409 4.43871   3
   2  -2   0 79.0579 4.03506  10
   2   2   0 74.0900 4.84948   5
  -2  -2   0 74.0115 3.76158  11
   2   2   0 80.3316 3.32190   6
  -2  -2   0 85.2880 4.79615   9
  -2   2   0 79.9309 4.06431   5
  -2   2   0 63.1972 6.48281   3
  -2  -2   0 77.4210 3.02491   6
  -2   2   0 70.8439 4.85627   2
   2  -2   0 81.1508 4.92609   6
   2  -2   0 81.9630 4.42069   9
  -2  -2   0 78.8512 4.83129   5
  -2   2   0 78.3780 3.83651  10
   2  -2   0 76.7366 4.26813   8
   2  -2   0 86.5695 5.17460   2
  -2  -2   0 81.1812 3.12171   2
   2  -2   0 73.9589 4.65129   5
  -2   2   0 84.6291 4.82695   6
  -2   2   0 80.6689 4.59361   9
   2   2   0 87.5078 4.73413   9
  -3   2   0 -1.5427 2.36588   3
   3  -2   0 0.08204 2.33956   5
   3   2   0 1.36518 1.90823   6
  -3   2   0 2.67229 2.58736  10
   3  -2   0 -1.3183 2.41490   9
  -3  -2   0 0.36097 1.73859   6
   3  -2   0 1.40962 2.25989  10
  -3  -2   0 0.29690 1.76078   2
   3  -2   0 -1.7481 2.30643   3
   3  -2   0 -0.3359 2.56182   2
  -3   2   0 -0.6912 2.12015   5
   3  -2   0 -1.2093 2.50341   6
  -3   2   0 -0.2667 2.67288   9
   3   2   0 -2.1044 2.59865   5
  -3   2   0 -0.8577 2.54043   6
  -3  -2   0 7.00000 3.16984   9
  -3   2   0 -1.1773 2.84294   2
   3   2   0 0.37467 2.21566   3
  -3  -2   0 -0.1935 2.55891   5
   3   2   0 2.32568 2.20872  10
   3   2   0 -2.1703 2.63718   9
  -4  -2   0 28.5293 3.22311  10
   4   2   0 29.8996 3.67665  10
  -4   2   0 33.0472 4.23449   6
   4  -2   0 26.4998 3.63906   5
  -4  -2   0 38.3507 3.64853   6
  -4   2   0 26.5902 4.00902   3
   4  -2   0 33.4342 4.56517   9
   4  -2   0 24.1619 3.94125   6
  -4  -2   0 29.1908 3.30161   2
  -4  -2   0 36.8857 4.72203   5
   4  -2   0 30.6953 3.95687  10
  -4   2   0 39.4449 5.03758   2
   4  -2   0 30.2733 3.90147   3
   4   2   0 31.7499 4.40361   9
  -4   2   0 37.8078 4.51469   5
   4   2   0 28.8171 3.75276   3
  -4   2   0 25.2497 3.87944  10
  -4   2   0 27.8910 4.24492   9
   4  -2   0 38.5286 4.83362   2
  -4  -2   0 27.0266 4.47558   9
   4   2   0 31.3723 3.37812   6
   4   2   0 41.7949 5.29871   5
   5   2   0 -0.8343 2.45280   6
   5  -2   0 -0.6938 3.18997   9
  -5  -2   0 0.52548 3.30870   5
  -5   2   0 -2.2212 2.67312  10
   5   2   0 -1.6403 2.90250   5
   5   2   0 0.95256 3.31918   9
  -5   2   0 1.17037 3.02457   6
  -5   2   0 -1.6571 2.76463   3
  -5  -2   0 0.66514 2.28209   6
  -5  -2   0 1.06495 3.30308   9
   5   2   0 -0.2225 2.81043   3
   5  -2   0 -0.1468 2.91774  10
   5  -2   0 -1.8563 2.80679   5
   5  -2   0 -3.8960 2.70282   6
  -5   2   0 0.07843 2.97662   2
  -5  -2   0 -2.4225 2.35353  10
   5   2   0 0.69208 2.89477  10
  -5  -2   0 3.12017 2.56201   2
   5  -2   0 -1.0205 2.80716   3
  -5   2   0 -1.1940 2.51939   5
  -5   2   0 -0.5706 3.06360   9
   5  -2   0 3.11390 3.50751   2
   6  -2   0 596.383 18.5499   9
   6   2   0 614.620 19.0895   5
  -6   2   0 621.380 18.6496   2
  -6   2   0 584.946 17.0682  10
   6  -2   0 636.119 18.2949   6
  -6  -2   0 604.575 16.3862   6
  -6   2   0 592.592 17.6272   3
  -6  -2   0 604.142 18.9256   9
  -6  -2   0 619.114 16.7858   2
  -6  -2   0 599.628 18.8590   5
   6   2   0 615.232 16.8643   6
  -6   2   0 619.583 18.8553   9
   6  -2   0 580.405 16.8274  10
   6  -2   0 589.305 18.6237   2
   6   2   0 597.763 18.9019   9
   6   2   0 609.607 17.4852   3
  -6   2   0 623.096 18.1140   6
  -6   2   0 612.497 18.2977   5
  -6  -2   0 605.446 16.3268  10
   6   2   0 615.069 17.0955  10
   6  -2   0 593.188 17.9956   5
   6  -2   0 616.977 17.8064   3
   7   2   0 -3.1139 3.16593   5
  -7   2   0 0.02625 3.17675   2
  -7   2   0 -0.9460 3.45278   3
  -7  -2   0 1.85174 2.85847   2
   7   2   0 -0.1775 3.74390   9
   7   2   0 -2.0096 2.72776   6
   7  -2   0 -1.2842 3.83257   2
   7  -2   0 -4.3441 3.21195   3
  -7  -2   0 -3.3348 2.95703  10
   7  -2   0 -2.2922 3.47800   9
  -7  -2   0 -2.1478 3.37307   9
  -7   2   0 -0.8057 4.06252   9
  -7   2   0 -2.9890 2.95180  10
  -7  -2   0 0.58533 3.65550   5
  -7   2   0 -3.2679 3.29402   6
  -7   2   0 3.19524 4.17019   5
   7  -2   0 2.52193 3.67637   6
   7   2   0 0.43740 3.58784  10
   7  -2   0 0.90547 3.24510   5
  -7  -2   0 -0.9058 2.77241   6
   7   2   0 -0.2572 3.27926   3
   7  -2   0 -1.3911 3.31490  10
  -8   2   0 22.1058 4.86919  10
  -8  -2   0 25.8089 5.50098   6
   8   2   0 30.1015 5.28793  10
   8  -2   0 17.1485 5.08214   9
   8   2   0 30.7529 5.45656   3
   8   2   0 29.5893 5.56972   5
   8  -2   0 18.7119 5.00119   2
   8   2   0 39.1654 6.39796   9
   8   2   0 26.7960 5.00137   6
  -8  -2   0 31.0530 5.07756  10
   8  -2   0 32.7183 6.07393   5
   8  -2   0 29.5160 5.52137   3
  -8   2   0 29.2625 5.88721   2
   8  -2   0 30.5458 5.73161   6
  -8  -2   0 20.3150 4.20936   2
   8  -2   0 33.7296 5.51318  10
  -8  -2   0 27.6513 6.02181   9
  -8   2   0 27.9524 5.91235   9
  -8   2   0 17.6383 4.68071   3
  -8   2   0 26.0358 5.52839   6
  -8  -2   0 34.3351 6.67510   5
  -8   2   0 25.2686 5.44078   5
   9  -2   0 -1.1385 3.69469   2
  -9  -2   0 -2.0118 2.98173   2
  -9   2   0 -2.4577 4.39177   9
  -9  -2   0 -6.0744 3.34552   5
  -9   2   0 -0.4443 3.35960   5
  -9   2   0 -1.4132 3.46489   2
   9  -2   0 0.35292 3.50964  10
   9  -2   0 0.51706 3.38462   3
   9   2   0 -0.5330 3.00961   6
   9   2   0 -1.1780 3.34581   3
   9  -2   0 -2.7095 3.91481   9
   9   2   0 -1.1974 3.87780   5
   9   2   0 0.80499 4.10514   9
  -9   2   0 0.69963 3.75755   3
  -9   2   0 -3.8061 3.00850  10
  -9  -2   0 -0.8259 2.85660   6
  -9   2   0 -3.4940 3.42217   6
   9  -2   0 -0.8729 3.45864   5
  -9  -2   0 1.85981 2.99734  10
  -9  -2   0 -2.6865 4.09416   9
   9   2   0 0.99668 3.25050  10
   9  -2   0 1.69005 3.77721   6
 -10   2   0 3.25460 4.46192   9
 -10   2   0 10.4854 5.01179   5
 -10   2   0 8.75789 4.47304   3
 -10   2   0 4.29300 4.58415   2
  10   2   0 8.95542 5.29498   9
  10  -2   0 4.54362 4.99254   9
  10   2   0 10.1640 5.47850   5
 -10  -2   0 2.43840 4.26798   9
  10  -2   0 7.72975 4.05042  10
  10   2   0 11.9330 5.22645   3
 -10  -2   0 13.8954 4.36430   2
 -10   2   0 8.79362 4.63931   6
 -10  -2   0 9.15006 4.16548  10
 -10   2   0 8.96012 4.41774  10
  10  -2   0 11.7112 5.00942   5
 -10  -2   0 2.16413 3.46781   6
  10   2   0 6.59895 3.98545   6
  10   2   0 9.85598 4.27643  10
 -10  -2   0 8.56049 4.97533  11
  10  -2   0 7.10302 4.39313   3
  10  -2   0 3.14262 4.12943   6
 -10  -2   0 -3.8235 4.16523   5
  11  -2   0 -2.5223 3.96947   3
  11   2   0 0.78352 4.92930   9
 -11  -2   0 -0.6681 3.43685   6
  11   2   0 4.72072 4.61051  10
 -11  -2   0 -0.5812 3.85790  10
 -11  -2   0 -0.7448 3.68800   2
  11   2   0 -1.3341 3.76031   3
 -11   2   0 3.26584 4.02113  10
 -11   2   0 -1.0672 3.76101   6
 -11  -2   0 -2.1834 4.04966   9
  11   2   0 -0.6932 3.98764   5
 -11   2   0 2.56302 3.96923   2
 -11   2   0 3.11490 4.90595   5
  11   2   0 -1.7013 3.68816   6
  11  -2   0 6.28244 4.66072   5
 -11   2   0 0.35401 4.70095   9
  11  -2   0 -4.3266 4.19168   9
  11  -2   0 -1.5276 3.38845  10
 -11  -2   0 -3.3326 4.05223   5
  11  -2   0 1.18788 4.34428   6
 -11  -2   0 -1.4678 3.87170  11
 -12   2   0 224.980 14.1973   6
  12   2   0 221.128 15.7319   9
 -12   2   0 208.187 14.1815   2
  12  -2   0 231.359 15.0706   5
  12   2   0 210.467 18.4372   5
 -12  -2   0 207.265 14.8834  11
  12  -2   0 192.991 14.4756  10
 -12   2   0 213.529 13.5911  10
  12  -2   0 216.215 15.5569   9
  12  -2   0 229.968 14.1048   3
  12   2   0 215.571 13.3057   6
  12  -2   0 218.064 14.2655   6
 -12  -2   0 208.607 17.5434   9
 -12  -2   0 218.151 12.8941   6
  12   2   0 205.145 15.8097  10
  12   2   0 227.747 14.3678   3
 -12  -2   0 222.048 15.6332   5
 -12   2   0 228.838 15.4967   5
 -12  -2   0 223.760 13.4791   2
 -13   2   0 6.91349 5.33222   6
  13   2   0 -1.4431 5.61686   9
  13   2   0 5.20033 5.30171   5
 -13  -2   0 -7.1945 3.62110   2
 -13  -2   0 -4.1118 5.44726   5
 -13   2   0 3.94241 5.55802  11
 -13  -2   0 11.7415 5.75202   9
  13  -2   0 -0.1289 5.50590   9
 -13  -2   0 -2.2291 3.97891   6
  13   2   0 -3.5977 4.05906   6
 -13   2   0 1.06398 5.04567  10
  13   2   0 6.46427 5.64926   3
 -13   2   0 2.76498 5.83153   9
  13  -2   0 7.25851 4.83470  10
 -13   2   0 0.18077 5.06209   5
 -13   2   0 1.94634 4.50447   2
 -13  -2   0 -4.3456 4.58330  11
  13  -2   0 0.17505 5.11922   6
  13   2   0 -6.3944 4.25305  10
  13  -2   0 -1.9466 5.50069   3
  13  -2   0 -4.1169 4.68175   5
  14   2   0 37.5344 9.58141   9
 -14  -2   0 46.4200 8.03614   6
 -14  -2   0 33.5296 8.18573   5
  14   2   0 21.1918 6.77025   6
  14  -2   0 15.0602 6.49260   6
  14  -2   0 28.0571 8.86137   9
  14  -2   0 33.7067 7.50518   5
  14  -2   0 33.0818 8.10137   3
 -14  -2   0 33.6291 8.49917  11
 -14  -2   0 23.1253 6.44838   2
 -14   2   0 24.0500 7.51023  10
 -14   2   0 18.7686 13.2028   5
 -14   2   0 42.9150 8.68827   6
 -14   2   0 23.3522 6.65202   2
  14   2   0 26.3257 7.29091  10
  14  -2   0 34.2328 7.88704   8
 -14   2   0 23.5484 8.14633  11
  14   2   0 30.1451 7.88383   3
 -14   2   0 26.3157 8.24736   9
 -15  -2   0 -2.6893 4.34023   2
  15  -2   0 1.88586 5.96594   3
 -15   2   0 -1.5146 5.81068   5
  15  -2   0 -5.8163 5.21694   6
 -15  -2   0 2.04764 5.10987  11
  15   2   0 -1.8770 5.28674   3
 -15   2   0 -2.1588 4.61504  10
  15   2   0 -0.0309 6.54420   9
  15   2   0 3.92368 5.28007  10
 -15  -2   0 -2.3478 4.72775   6
  15  -2   0 1.46604 6.40802   9
 -15  -2   0 -9.4214 5.13321   5
 -15   2   0 1.04878 5.37927   6
 -15   2   0 0.89282 5.05062   2
 -15   2   0 1.45389 5.04121   9
  15  -2   0 -2.7334 4.83596   5
  15   2   0 -6.9735 4.42900   6
 -15   2   0 -1.6537 4.58058  11
 -16  -2   0 63.2867 9.32312   2
 -16  -2   0 55.8896 9.42761   6
 -16  -2   0 20.3052 8.40584  11
  16   2   0 49.3582 9.82380   3
  16   2   0 79.3515 13.0505   9
  16  -2   0 51.6343 10.0339   3
 -16   2   0 64.3378 10.7905   6
 -16  -2   0 64.3282 12.2852   5
  16  -2   0 52.5578 10.8733   9
  16  -2   0 44.4612 9.74377   6
 -16   2   0 56.7086 11.1356  11
 -16   2   0 65.4364 11.8389   5
 -16   2   0 55.3620 9.97493  10
  16  -2   0 50.7550 9.50404   5
 -17   2   0 -1.3440 6.43568   5
 -17  -2   0 -4.7545 5.84335   2
 -17  -2   0 0.06927 5.90590  11
  17   2   0 -1.3600 5.93071   3
  17  -2   0 9.00162 6.53164   3
 -17  -2   0 6.94381 5.91215   6
 -17   2   0 -0.7499 5.58854   6
 -17  -2   0 -3.2147 6.61901   5
  17   2   0 -10.455 4.82986   6
 -17   2   0 4.90142 5.46395   2
  17  -2   0 7.50220 7.26866   9
  17   2   0 2.41694 7.53209   9
  18  -2   0 1.27710 7.38722   9
  18   2   0 1.93635 6.12613   3
 -18   2   0 41.3283 11.2088   5
  18   2   0 -10.658 7.07128   9
  18  -2   0 1.26328 6.54215   3
 -18  -2   0 -4.7170 6.59560   5
 -18  -2   0 -5.2382 5.07659   6
 -18   2   0 -14.239 5.29205   6
  19  -2   0 22.7168 8.57174   3
 -19  -2   0 -5.8582 4.92506   6
 -19  -2   0 3.36312 9.40587   5
 -19   2   0 4.24600 6.38476   6
 -19   2   0 4.71134 8.05617   5
  19   2   0 7.66228 7.54240   3
  19   2   0 -7.8223 7.57568   9
  19  -2   0 -9.7801 7.03490   9
 -20  -2   0 18.9470 7.63784   6
  20  -2   0 12.4350 7.76093   7
 -20   2   0 12.9457 8.72910   5
 -20   2   0 23.1732 9.07953   6
   0   3   0 -0.3448 1.22827   2
   0   3   0 -1.0672 1.05557   6
   0   3   0 0.72448 0.63086   8
   0   3   0 -0.6854 1.19616   4
   0  -3   0 -1.3381 1.11602   4
   0  -3   0 -0.0493 0.63165   3
   0   3   0 -0.2310 0.68595   7
   0  -3   0 0.45512 1.23733   2
   0  -3   0 -0.1599 0.73846   7
   0  -3   0 -0.3548 0.67642   8
   0   3   0 -0.4615 0.72539   3
  -1  -3   0 1.51830 0.73674   2
   1  -3   0 -0.1675 1.28061   3
   1  -3   0 0.87591 0.58550   7
  -1   3   0 1.82181 2.32978   2
  -1   3   0 1.16425 0.89239   5
   1  -3   0 0.37231 0.75089  10
  -1  -3   0 2.94346 1.55382   5
  -1   3   0 2.31788 1.19354   9
   1   3   0 1.06171 1.72638   5
   1  -3   0 1.97468 1.54661   4
   1  -3   0 1.91568 1.93864   2
   1   3   0 1.29109 1.28941   4
  -1   3   0 1.34090 0.72650   7
   1   3   0 1.41353 1.38822   9
  -1  -3   0 0.70344 1.31074   9
  -1   3   0 1.25235 1.48016   3
   1   3   0 0.36727 0.60005   2
   1  -3   0 1.49074 1.07591   8
   1  -3   0 0.74659 0.78532   5
  -1   3   0 0.37164 1.08605   8
  -1   3   0 -1.9756 1.67506   6
   1  -3   0 2.25569 1.08866   9
  -1   3   0 1.93407 1.03672  10
   1  -3   0 1.09686 1.75519   6
   2  -3   0 344.741 9.18198   3
   2  -3   0 359.236 10.1158   6
  -2   3   0 330.734 10.3432   9
  -2  -3   0 366.052 9.68483   9
   2   3   0 358.484 10.1072   5
  -2   3   0 349.486 10.5069   2
  -2  -3   0 357.096 7.92717  11
   2   3   0 338.903 9.56339   9
  -2   3   0 366.221 10.3272   6
   2   3   0 340.129 7.56812   6
  -2   3   0 359.142 8.74366   5
   2  -3   0 338.533 8.83241   8
  -2  -3   0 365.865 10.0252   5
   2  -3   0 330.921 8.50133   5
   2  -3   0 334.245 10.5162   2
  -2   3   0 332.758 9.38756   3
   2  -3   0 340.287 9.02769   9
  -2  -3   0 351.712 7.37913   6
   2  -3   0 349.145 8.42747  10
   2  -3   0 332.539 7.70670   7
  -2   3   0 348.100 9.05152   8
  -2   3   0 348.831 8.85284  10
  -3  -3   0 -0.4688 1.41080   2
  -3   3   0 -2.6698 2.01570   5
   3  -3   0 0.45101 2.70292   6
  -3   3   0 1.96071 2.64183   3
  -3  -3   0 -3.8527 2.47002   9
   3  -3   0 -1.2872 1.98806   5
  -3   3   0 -1.4625 2.56130   2
   3   3   0 -0.6411 2.49055   5
  -3   3   0 -1.8126 2.12629  10
  -3  -3   0 -0.0219 1.36829   6
   3  -3   0 -0.2224 2.38359   3
   3  -3   0 -2.1149 2.69378   2
   3   3   0 0.93364 2.73705   9
   3  -3   0 -0.3576 2.27890   9
  -3  -3   0 -1.3787 1.85684  11
  -3  -3   0 -0.5980 2.85020   5
  -3   3   0 -1.1165 2.55174   6
   3   3   0 -2.0954 1.78810  10
   3   3   0 -1.3934 1.56901   6
   3  -3   0 0.01572 2.25548   8
  -3   3   0 -1.3548 2.38770   9
   3  -3   0 0.35771 2.15783  10
  -4  -3   0 1901.40 37.0814   6
   4   3   0 1922.86 37.9731  10
  -4   3   0 1976.41 39.0437  10
   4  -3   0 1935.11 39.7319   9
  -4   3   0 2010.46 40.0973   9
   4  -3   0 1892.54 38.5141  10
   4  -3   0 1800.10 38.9555   3
  -4  -3   0 1888.02 40.3034   5
  -4   3   0 1996.75 39.3729   5
   4   3   0 1834.63 40.0004   9
   4  -3   0 2040.91 40.3807   6
   4  -3   0 1917.18 38.8849   5
  -4  -3   0 1865.77 37.2758   2
   4  -3   0 1861.50 40.6980   2
  -4   3   0 1891.60 40.5821   2
   4   3   0 1962.35 37.7040   6
   4   3   0 1943.32 38.6762   3
  -4  -3   0 1912.61 38.6307  11
  -4   3   0 1995.39 40.3261   6
  -4   3   0 1850.95 39.3664   3
  -4  -3   0 1934.44 40.2152   9
   4  -3   0 1987.99 39.3542   8
   4   3   0 1843.37 40.3357   5
  -5   3   0 -0.3738 2.98175   6
   5   3   0 -0.5405 2.47231   3
   5   3   0 -1.3387 3.43276   5
   5   3   0 -0.2551 2.54163  10
  -5  -3   0 -1.0051 2.87243   5
   5  -3   0 -3.0205 3.08181   2
  -5   3   0 -0.2962 2.94266  10
  -5   3   0 -2.0023 2.85509   3
  -5   3   0 0.31133 3.22952   9
  -5   3   0 0.62445 2.70726   5
   5   3   0 -1.8482 2.19106   6
  -5   3   0 1.94356 3.23849   2
   5  -3   0 2.67378 2.93039  10
   5  -3   0 -0.3827 2.52338   5
  -5  -3   0 -0.0013 3.13314   9
   5  -3   0 -1.6323 2.88794   6
   5   3   0 -0.1811 3.25567   9
  -5  -3   0 2.17173 2.12759   6
   5  -3   0 2.08130 2.89664   3
  -5  -3   0 -1.6107 2.12300   2
   5  -3   0 -1.2076 3.03729   9
   6  -3   0 1557.55 34.8376   5
  -6  -3   0 1588.73 36.4674   9
   6   3   0 1557.46 36.6895   9
   6   3   0 1568.20 33.3538   6
   6  -3   0 1520.50 33.9934  10
  -6   3   0 1505.98 35.0800   5
   6  -3   0 1540.07 35.7561   9
   6   3   0 1578.51 33.8489  10
  -6   3   0 1574.60 36.3130   2
   6  -3   0 1519.60 35.4706   6
   6  -3   0 1394.46 48.0842   2
  -6   3   0 1563.10 36.0305   9
  -6   3   0 1509.82 38.7360   6
  -6  -3   0 1589.49 32.8357   6
  -6  -3   0 1560.84 33.0788   2
   6   3   0 1594.90 34.4017   3
   6  -3   0 1530.19 34.8739   3
  -6   3   0 1571.77 35.2823   3
  -6  -3   0 1417.93 39.6518   5
   6   3   0 1537.08 36.5509   5
   7   3   0 2.08783 3.86518   5
   7  -3   0 -1.2311 3.71633   6
   7   3   0 0.35788 3.31429   3
   7  -3   0 -0.1655 3.34204  10
  -7  -3   0 -1.9860 2.97406  11
   7   3   0 -1.0950 3.74506   9
  -7   3   0 -0.0831 3.74966   9
   7   3   0 -2.4171 2.73591   6
  -7   3   0 0.44369 3.79812   2
  -7   3   0 -0.2032 3.40539   6
  -7   3   0 2.68113 3.36880  10
   7  -3   0 0.97494 3.43502   3
   7  -3   0 -1.7861 3.57956   9
  -7  -3   0 -1.2184 2.45152   2
  -7  -3   0 0.54432 3.75934   9
  -7  -3   0 -1.0921 2.55556   6
  -7   3   0 5.07261 3.74713   3
  -7  -3   0 1.90884 3.54781   5
   7  -3   0 4.33320 3.78191   2
   7  -3   0 -3.5124 2.73350   5
   7   3   0 -0.3804 2.97041  10
   8  -3   0 804.066 24.9137   2
   8   3   0 822.306 23.1051   3
  -8   3   0 769.357 22.5905  10
   8   3   0 821.803 22.6894  10
  -8   3   0 805.969 23.8315   3
   8   3   0 791.642 25.1320   9
   8  -3   0 809.278 23.7416   5
   8  -3   0 799.885 23.8602   6
  -8  -3   0 815.630 24.9714   9
   8  -3   0 838.617 22.9898  10
   8  -3   0 804.384 24.5346   9
   8   3   0 798.446 24.9495   5
  -8  -3   0 807.814 23.9163  11
  -8   3   0 802.449 24.1334   5
  -8  -3   0 827.774 21.9882   2
  -8   3   0 823.762 24.8093   2
  -8   3   0 810.359 23.9546   6
   8   3   0 819.083 22.2480   6
  -8  -3   0 780.467 24.7538   5
  -8  -3   0 770.142 23.6962   6
  -8   3   0 817.290 24.8849   9
   8  -3   0 816.461 23.4470   3
  -9  -3   0 0.36508 4.06135   5
   9   3   0 1.10285 3.73064   3
   9  -3   0 1.05986 3.37025   3
   9  -3   0 -2.4177 3.14894  10
   9   3   0 2.37660 3.24460   6
   9  -3   0 -2.0128 3.93895   9
  -9   3   0 -0.3659 3.43800   5
  -9   3   0 -1.7748 4.01061   9
  -9  -3   0 0.33847 2.82369   6
   9  -3   0 3.71784 3.68749   5
  -9   3   0 1.22713 3.73003   2
  -9  -3   0 -1.0763 3.29936  11
  -9   3   0 -0.9851 3.57996   3
  -9  -3   0 7.74889 4.43208   9
   9   3   0 -1.3726 3.14958  10
   9  -3   0 2.90943 3.84419   2
  -9   3   0 2.56141 3.80602   6
   9   3   0 -2.2092 3.45019   5
  -9  -3   0 0.76378 2.79433   2
   9   3   0 -0.5349 4.00178   9
  -9   3   0 -1.2184 3.23929  10
  10  -3   0 126.560 10.9879   9
 -10   3   0 134.591 10.3124   3
  10  -3   0 125.431 10.4798   5
  10   3   0 126.420 9.98041   3
 -10   3   0 119.583 10.0184  10
 -10   3   0 133.867 10.7524   6
  10  -3   0 122.245 9.71013  10
  10  -3   0 134.728 10.6792   6
  10   3   0 133.522 9.44204   6
 -10  -3   0 133.958 10.6630  11
 -10   3   0 122.845 10.7902   2
 -10  -3   0 104.807 10.4639   9
  10  -3   0 136.024 10.7111   3
 -10   3   0 123.758 10.9846   9
  10   3   0 131.242 12.7425   9
 -10   3   0 131.133 10.9796   5
 -10  -3   0 137.288 9.38795   2
 -10  -3   0 129.543 11.5470   5
  10   3   0 126.436 9.89038  10
 -10  -3   0 116.798 8.78691   6
  10   3   0 134.079 11.4230   5
  11  -3   0 1.07626 4.64352   3
 -11   3   0 2.10796 4.20622   3
  11   3   0 2.09617 3.96038  10
 -11   3   0 -2.7122 4.16717   6
 -11   3   0 4.09056 4.59406  10
 -11  -3   0 5.94292 5.39209   5
  11  -3   0 1.76565 4.46867   6
  11   3   0 -2.5531 4.68913   9
 -11   3   0 -2.8971 4.03409   2
 -11  -3   0 -5.0179 3.04360   6
  11   3   0 -4.7971 3.95345   5
  11  -3   0 0.86503 4.53494   9
 -11  -3   0 0.14450 3.27826   2
 -11  -3   0 3.63586 4.73888   9
  11  -3   0 4.89867 4.95453   5
 -11  -3   0 0.47897 4.07239  11
  11  -3   0 2.29754 3.86809  10
  11   3   0 0.66820 4.31986   3
 -11   3   0 -2.2144 4.09623   9
  11   3   0 1.33305 4.97682   6
 -11   3   0 2.89241 4.24920   5
 -12  -3   0 488.313 18.6986   6
  12   3   0 513.526 23.3030   9
 -12   3   0 509.260 22.3137   5
 -12   3   0 491.272 21.0575   6
  12  -3   0 498.800 20.3119  10
 -12  -3   0 496.927 22.7502   5
 -12  -3   0 511.031 23.5313   9
 -12   3   0 459.689 19.9393  10
  12  -3   0 548.512 23.5193   9
  12   3   0 529.625 21.0567  10
 -12   3   0 488.494 35.1563   9
  12   3   0 503.083 20.4546   3
  12  -3   0 545.344 22.1590   6
  12  -3   0 498.517 28.1320   8
 -12   3   0 492.429 21.5441   2
  12   3   0 501.810 22.7882   5
  12  -3   0 527.227 21.7862   5
  12  -3   0 477.670 20.8782   3
  12   3   0 510.073 20.0332   6
 -12  -3   0 508.682 21.9616  11
 -13   3   0 3.71217 5.38683  10
  13  -3   0 1.19210 4.59483   5
  13   3   0 -4.5302 3.98781   6
 -13  -3   0 -0.9486 5.39688   5
  13   3   0 -2.5223 5.09391   3
  13  -3   0 3.88998 5.38110   6
 -13  -3   0 -2.6846 4.04153  11
 -13  -3   0 -2.6941 4.01164   9
  13  -3   0 4.26430 4.39481  10
 -13   3   0 12.4197 5.93210   6
  13  -3   0 -3.0950 5.09685   3
 -13   3   0 4.06111 5.47333   5
 -13   3   0 -1.1010 4.82429   9
  13   3   0 4.52893 4.89005  10
 -13   3   0 -2.9631 5.12262  11
 -13  -3   0 0.80321 4.45540   6
  13   3   0 1.66465 3.77454   5
  13  -3   0 9.36221 5.76306   8
  13   3   0 3.10838 6.37143   9
 -13   3   0 -2.0858 4.35623   2
  13  -3   0 1.69265 5.80597   9
 -13  -3   0 -0.8466 3.84500   2
  14  -3   0 152.639 15.1283   8
 -14   3   0 141.237 16.4794   6
  14  -3   0 135.770 13.9932   3
  14   3   0 130.690 14.5245   9
 -14  -3   0 131.804 14.3634  11
  14  -3   0 110.550 13.7588   9
 -14   3   0 128.316 12.8736  10
 -14   3   0 153.159 16.8499  11
 -14   3   0 108.783 13.1841   9
 -14  -3   0 127.168 12.1495   2
 -14   3   0 118.630 13.1373   2
  14  -3   0 101.831 12.0216   6
  14  -3   0 124.889 12.8570   5
  14   3   0 115.887 12.2420   3
 -14   3   0 106.545 18.2633   5
 -14  -3   0 138.126 11.6060   6
 -14  -3   0 92.1151 11.9888   5
  14   3   0 125.922 12.9120  10
 -15  -3   0 -4.6023 4.13854   6
  15   3   0 1.66706 5.45553   6
  15  -3   0 -4.7519 5.23008   6
 -15   3   0 2.90613 6.18423   5
 -15  -3   0 2.30504 4.30587   2
 -15   3   0 3.00194 6.18283  10
 -15  -3   0 -5.3131 6.08800   5
  15  -3   0 -3.0333 4.56081   5
  15  -3   0 -3.0298 5.61014   9
 -15   3   0 6.22503 6.01112   6
  15  -3   0 -8.2411 4.83029   3
 -15   3   0 0.85202 5.53812   9
  15   3   0 -3.7414 5.62632   3
 -15  -3   0 0.42134 4.84249  11
 -15   3   0 3.86863 5.25014   2
  15   3   0 -9.6608 5.52423   9
  15   3   0 -5.5425 5.16648  10
 -16  -3   0 53.7254 10.5709   5
  16  -3   0 70.2989 12.8094   9
 -16   3   0 68.2655 11.1093   6
 -16  -3   0 57.5168 9.18071   2
 -16   3   0 65.1671 12.1513   5
 -16   3   0 91.2515 12.2326  10
  16  -3   0 52.5909 11.6973   5
  16  -3   0 68.2275 11.3132   6
  16   3   0 91.9489 11.5984   6
 -16  -3   0 70.9868 9.40831   6
  16   3   0 75.9093 11.6688   3
  16   3   0 70.6536 12.4559   9
  16  -3   0 78.2019 11.5684   3
 -16  -3   0 77.4956 11.3041  11
 -17   3   0 8.76208 7.05381   6
  17   3   0 8.25765 7.57754   9
 -17  -3   0 3.77879 5.97527  11
 -17  -3   0 1.10896 4.51879   2
  17   3   0 -1.8114 5.63399   6
  17  -3   0 -6.5861 6.62374   9
 -17  -3   0 -3.9513 4.65574   6
 -17   3   0 -5.2135 5.26867  10
 -17  -3   0 4.50205 7.49007   5
  17  -3   0 5.39542 6.87412   3
  17   3   0 4.71142 6.69923   3
 -17   3   0 6.64903 7.70853   5
 -18  -3   0 12.0166 8.47326   5
 -18   3   0 3.90410 6.66710   6
 -18  -3   0 8.76897 5.90852   6
  18   3   0 12.8887 7.86958   3
 -18   3   0 5.15241 6.72069   5
  18   3   0 18.6129 9.57096   9
  18  -3   0 20.0757 9.16155   9
  18  -3   0 1.90284 6.92212   3
  19  -3   0 1.31961 6.40836   7
 -19  -3   0 2.13470 5.87070   6
 -19  -3   0 9.03916 6.17187   2
  19   3   0 -3.2249 6.54577   3
  19  -3   0 -6.8666 7.30310   9
 -19  -3   0 5.08883 7.73469   5
  19  -3   0 -0.0930 6.29391   3
 -19   3   0 -3.3267 7.96430   5
  19   3   0 5.53699 8.84134   9
 -20   3   0 243.588 22.9248   5
 -20  -3   0 241.563 17.4971   6
  20  -3   0 254.442 19.5104   7
 -20   3   0 233.072 20.0689   6
   0   4   0 14.2539 2.17664   2
   0   4   0 20.1187 1.72689   8
   0   4   0 15.2261 1.99577   6
   0  -4   0 18.3514 1.39546   3
   0   4   0 21.9983 1.38303   9
   0  -4   0 16.0458 1.42988   8
   0  -4   0 18.7253 2.29570   4
   0  -4   0 13.4930 2.12038   2
   0   4   0 11.4103 2.08804   4
   0   4   0 14.6766 1.38480   3
   0   4   0 23.6194 1.77459   7
  -1   4   0 0.73154 2.29577   2
   1   4   0 -0.1813 1.47125   9
  -1  -4   0 1.03726 1.49328   4
   1   4   0 -0.0938 2.17494   5
   1   4   0 0.35073 0.60609  11
   1  -4   0 1.10459 2.00686   6
   1   4   0 1.08819 1.21976   8
   1  -4   0 -0.1595 1.42208   3
  -1   4   0 -0.3453 0.72675   7
  -1  -4   0 0.58580 1.15355   2
  -1   4   0 -0.7449 1.57037   3
  -1   4   0 -0.5812 1.21932   9
   1  -4   0 0.07659 0.98065   9
   1  -4   0 2.61911 2.39273   2
   1   4   0 -0.1789 1.44029   4
  -1   4   0 -0.4499 2.10819   6
   1  -4   0 3.25177 1.87514   4
  -2  -4   0 373.393 7.60951  11
   2  -4   0 366.925 10.6713   6
   2   4   0 338.546 10.4005   5
   2  -4   0 367.876 9.68361   3
  -2   4   0 367.294 10.8289   6
   2  -4   0 369.910 8.99227   8
   2  -4   0 371.664 8.51139   5
  -2   4   0 390.717 9.49891   8
  -2   4   0 379.650 8.88080   5
   2  -4   0 362.816 9.12424   9
   2   4   0 355.628 9.93643   9
  -2   4   0 349.476 11.1452   2
  -2   4   0 389.398 9.16048  10
  -2  -4   0 382.317 9.90103   9
  -2   4   0 351.769 9.92754   3
  -2   4   0 343.268 10.5136   9
  -2  -4   0 354.632 10.2663   5
   2  -4   0 384.697 8.50875  10
   2  -4   0 348.174 11.2590   2
   2  -4   0 378.073 7.77388   7
   2   4   0 360.315 7.81928   6
  -3  -4   0 5.90246 2.63392   9
   3   4   0 0.06429 2.42552   9
  -3   4   0 6.25833 2.58446   3
   3  -4   0 7.01000 3.03904   6
   3  -4   0 5.93568 2.27785   8
  -3   4   0 3.91395 2.75161   2
  -3  -4   0 2.05397 2.42279   5
  -3  -4   0 -0.2255 1.15484   6
   3   4   0 0.75305 1.68391   6
   3  -4   0 4.85835 2.32254   9
   3  -4   0 1.95262 2.91051   2
  -3   4   0 6.55879 2.63604   9
  -3  -4   0 0.33757 1.18380   2
   3   4   0 -0.9119 2.44834   5
  -4  -4   0 335.900 12.2669   5
   4   4   0 350.119 12.2238   9
  -4   4   0 394.515 12.1497   9
  -4   4   0 374.818 13.0784   2
   4   4   0 362.964 9.86221   6
   4  -4   0 384.693 11.8950   9
   4  -4   0 387.400 11.5085   8
  -4  -4   0 329.414 9.19424   2
  -4   4   0 336.693 11.6031   3
   4  -4   0 376.490 12.5336   6
  -4   4   0 388.124 12.8103   6
   4   4   0 335.595 12.5380   5
  -4   4   0 408.805 11.6384   5
  -4  -4   0 389.503 10.6180  11
  -4  -4   0 341.564 9.09294   6
  -4  -4   0 360.179 12.1567   9
   4  -4   0 383.617 11.8183   3
   4   4   0 342.465 10.1162  10
  -4   4   0 410.688 11.7082  10
   4  -4   0 406.860 11.2300   5
   4  -4   0 356.398 12.9658   2
   4  -4   0 407.073 11.0364  10
  -5  -4   0 -2.1842 2.88519   5
   5   4   0 -0.4068 2.37079   3
  -5   4   0 2.05134 3.11728   9
   5  -4   0 -0.1891 2.89807   8
  -5   4   0 2.95417 3.21433   6
   5  -4   0 0.14443 3.22465   2
   5  -4   0 4.39939 2.94915  10
   5   4   0 -1.2297 3.13250   9
  -5  -4   0 -1.0247 3.01723   9
  -5  -4   0 2.15183 1.92939   6
  -5   4   0 0.60624 3.01104   2
   5   4   0 3.76025 2.34471   6
   5   4   0 1.15814 3.42548   5
   5  -4   0 -0.2135 2.92184   9
  -5   4   0 2.41568 2.71896   5
  -5  -4   0 3.18313 2.55190  11
  -5   4   0 3.26440 3.11436  10
  -5  -4   0 -0.5345 1.90350   2
   5  -4   0 1.42785 2.99439   3
   5   4   0 1.07231 2.48996  10
   5  -4   0 2.13403 2.63206   5
  -5   4   0 -1.6574 2.94288   3
   5  -4   0 4.56374 3.22716   6
  -6  -4   0 1507.35 33.6555  11
   6  -4   0 1534.19 34.6439   3
  -6   4   0 1434.06 34.2190   5
  -6  -4   0 1540.82 31.6387   6
  -6  -4   0 1526.78 35.7109   9
  -6  -4   0 1526.23 31.9278   2
   6  -4   0 1495.41 33.9242   5
   6   4   0 1536.03 36.3471   5
   6  -4   0 1544.28 35.1637   9
   6   4   0 1503.27 32.9932  10
  -6   4   0 1533.28 35.6561   6
  -6  -4   0 1370.15 39.0190   5
   6  -4   0 1505.21 35.3257   6
   6   4   0 1471.80 36.0565   9
   6  -4   0 1573.18 33.6718  10
   6   4   0 1521.74 32.4396   6
   6   4   0 1504.46 33.6145   3
  -6   4   0 1551.95 35.0869   3
  -6   4   0 1456.89 36.1781  10
   6  -4   0 1544.74 36.7614   2
   6  -4   0 1514.91 34.3628   8
  -6   4   0 1531.99 35.3793   9
  -6   4   0 1555.83 36.3963   2
  -7  -4   0 2.72071 4.00710   9
  -7  -4   0 0.25570 2.42614   2
   7   4   0 2.57450 2.90595   6
   7   4   0 1.86410 4.23699   9
  -7  -4   0 -3.0339 2.09741   6
  -7   4   0 5.35520 4.49333   5
   7  -4   0 1.58718 3.70372   8
  -7  -4   0 4.81505 3.53017   5
   7  -4   0 0.20461 3.71119   2
  -7   4   0 0.94421 3.70013  10
   7  -4   0 2.29401 3.63946   9
   7  -4   0 4.06530 3.44753  10
   7  -4   0 2.45691 3.77511   6
  -7   4   0 0.10286 3.46990   2
   7   4   0 2.97406 3.63922   5
  -7   4   0 1.47992 3.74865   9
  -7   4   0 0.15501 3.68619   3
   7   4   0 0.54300 3.12503   3
   7  -4   0 0.20589 3.43733   3
  -7   4   0 2.21585 3.75628   6
   7  -4   0 4.19263 3.33684   5
  -7  -4   0 -1.6655 2.88476  11
   7   4   0 9.07568 3.59489  10
  -8  -4   0 2628.84 57.7741   9
   8   4   0 2511.30 54.7417   3
   8  -4   0 2649.85 57.0571   6
   8  -4   0 2507.93 56.6218   9
   8   4   0 2525.17 53.4155   6
   8  -4   0 2587.37 55.8474   3
   8   4   0 2515.61 57.8017   5
  -8   4   0 2539.55 56.0068   5
  -8   4   0 2499.04 55.9694   3
  -8  -4   0 2551.87 53.0520   2
   8  -4   0 2603.55 55.9417   8
  -8   4   0 2577.85 55.2561  10
   8   4   0 2575.69 57.9466   9
   8  -4   0 2660.91 55.8747   5
  -8   4   0 2622.62 56.8906   6
   8   4   0 2596.60 54.4931  10
  -8   4   0 2583.68 57.3109   9
  -8  -4   0 2554.51 55.3168  11
  -8  -4   0 2473.01 57.3510   5
  -8   4   0 2587.11 57.6451   2
  -8  -4   0 2621.07 52.6109   6
   8  -4   0 2564.46 54.6230  10
   8  -4   0 2582.33 58.0941   2
   9   4   0 1.70867 3.59691  10
   9  -4   0 0.70417 3.72215  10
   9  -4   0 4.26105 4.61132   8
   9  -4   0 -0.0129 3.47698   5
   9   4   0 2.71749 3.71710   3
  -9  -4   0 -1.4169 3.65139   5
   9   4   0 2.07563 4.18180   5
  -9   4   0 2.14412 3.98669   9
  -9   4   0 5.14221 8.43586   2
   9  -4   0 3.65717 4.55293   2
   9   4   0 -4.5459 3.60572   9
   9  -4   0 0.44341 3.83158   9
   9   4   0 3.27295 3.22474   6
  -9  -4   0 5.87968 4.29925   9
  -9  -4   0 2.56000 3.60821  11
  -9   4   0 -1.5841 3.61577  10
  -9  -4   0 -0.4551 2.79961   2
  -9   4   0 5.22421 4.85328   3
  -9   4   0 -1.5403 3.83429   6
   9  -4   0 -1.6042 3.65456   6
  -9  -4   0 -0.2324 2.81086   6
  -9   4   0 -0.8636 3.45048   5
   9  -4   0 -1.8650 3.41867   3
  10   4   0 527.952 18.9729   3
 -10  -4   0 481.430 16.9368   2
 -10   4   0 508.687 19.0323  10
 -10   4   0 490.344 20.2386   9
  10   4   0 495.397 20.8424   9
  10  -4   0 489.192 19.2597   3
 -10   4   0 482.597 20.0068   2
 -10  -4   0 508.602 19.3391  11
  10   4   0 496.504 17.5133   6
  10   4   0 469.200 20.3457   5
  10  -4   0 477.290 19.4843   6
  10  -4   0 472.953 17.9703  10
 -10   4   0 489.945 19.8351   5
  10  -4   0 481.682 20.4810   2
  10  -4   0 506.053 20.2802   9
  10   4   0 507.571 18.4349  10
  10  -4   0 496.334 19.3930   8
 -10  -4   0 477.008 20.2160   9
 -10   4   0 480.656 19.3791   3
  10  -4   0 458.885 18.6653   5
 -10   4   0 494.156 19.6784   6
 -10  -4   0 485.521 16.5042   6
 -10  -4   0 520.055 21.1371   5
 -11   4   0 -1.4768 4.28741   5
 -11  -4   0 0.70382 3.97325  11
 -11   4   0 0.72293 4.51316   2
  11   4   0 5.05599 5.31782   9
 -11  -4   0 -2.4722 4.37762   5
  11  -4   0 -0.3520 4.26316   6
 -11  -4   0 -2.6846 3.19972   6
 -11   4   0 5.22471 4.47305  10
  11  -4   0 5.03817 5.07444   9
  11  -4   0 0.80671 4.46338   3
  11   4   0 -1.2431 4.10927   3
 -11   4   0 2.68375 4.54983   3
  11   4   0 -0.9421 3.99067  10
  11  -4   0 -3.2210 3.59754   5
 -11  -4   0 -2.9755 2.99404   2
  11   4   0 -0.0143 4.46526   5
  11  -4   0 0.30230 4.28372   8
 -11   4   0 4.09536 5.07924   6
 -11   4   0 -1.3433 4.22285   9
  11  -4   0 2.03830 4.23602  10
 -11  -4   0 1.80022 4.63718   9
  11   4   0 4.16294 4.11819   6
 -12  -4   0 52.2721 8.56848   5
  12   4   0 73.8687 9.88287   5
 -12   4   0 70.1547 10.2484   6
 -12   4   0 73.9045 9.35564  10
 -12   4   0 73.4468 9.78910   5
 -12  -4   0 80.9225 8.47293   2
  12  -4   0 95.8358 11.0069   5
 -12   4   0 58.6235 11.0975   9
  12  -4   0 65.6959 8.64457  10
  12  -4   0 85.3440 10.8403   9
  12   4   0 68.2885 9.30759  10
  12  -4   0 63.5626 11.0201   6
  12  -4   0 65.8490 13.4471   8
  12   4   0 68.6132 8.20111   6
 -12   4   0 70.8824 9.51243   2
  12   4   0 59.3955 8.41879   3
  12   4   0 60.8605 9.77228   9
 -12  -4   0 76.7130 9.41448  11
 -12  -4   0 72.2234 10.3463   9
 -12  -4   0 55.5168 6.94427   6
  12  -4   0 85.5238 10.3583   3
  13  -4   0 -1.4185 4.84517   6
 -13   4   0 4.95792 6.14629  10
 -13  -4   0 -1.7574 3.73906   2
 -13  -4   0 -2.9573 3.59313   6
  13   4   0 3.70369 4.99037   5
  13   4   0 3.91678 4.73397   6
 -13  -4   0 3.55379 5.50924   9
 -13  -4   0 2.37075 4.89131  11
  13  -4   0 -2.4429 4.67529   5
 -13   4   0 3.23137 4.90215   2
 -13  -4   0 9.87734 6.74233   5
 -13   4   0 -1.0255 4.76099   9
  13  -4   0 -0.8887 5.30384   9
  13  -4   0 1.25246 4.75122  10
  13   4   0 5.15900 5.50384   3
  13   4   0 -1.6373 4.55765  10
  13   4   0 -2.5028 5.88895   9
  13  -4   0 -9.7727 4.03508   8
 -13   4   0 -1.1879 4.88059   6
 -13   4   0 -3.6133 4.88768   5
  13  -4   0 3.04586 5.05619   3
  14  -4   0 107.057 12.9496   6
 -14  -4   0 89.0659 11.4705  11
  14   4   0 131.682 13.3501   3
 -14   4   0 74.5501 10.8308   2
 -14   4   0 116.972 12.8366  10
 -14  -4   0 96.3251 10.0251   2
  14   4   0 112.000 11.6846   6
  14   4   0 107.032 13.3958   9
 -14  -4   0 120.101 10.5462   6
  14  -4   0 114.466 13.6176   9
 -14   4   0 87.7757 12.3509   5
 -14   4   0 113.792 13.2766   9
  14  -4   0 141.303 14.3393   5
 -14  -4   0 91.5817 12.2895   5
  14   4   0 102.379 11.1729  10
  14  -4   0 115.008 12.8489   3
 -14   4   0 114.131 12.0725   6
  14  -4   0 105.539 12.5021   8
  15   4   0 -7.7558 4.39979   6
  15  -4   0 1.76683 4.69991   5
 -15   4   0 -4.3990 5.24573   6
 -15   4   0 -10.814 4.07592   2
  15   4   0 -6.8886 6.22793   9
 -15   4   0 -7.2788 5.53600   5
  15  -4   0 0.40193 6.76859   9
  15   4   0 0.06159 5.23042  10
 -15  -4   0 -0.4512 6.60454   5
 -15   4   0 -2.7733 5.50937  10
  15  -4   0 -4.1843 5.48745   3
 -15  -4   0 -0.6411 3.89617   2
 -15   4   0 3.63449 5.86284   9
 -15  -4   0 -0.2751 4.27317   6
  15  -4   0 8.10537 6.29457   6
  15   4   0 -7.8609 4.76951   3
 -15  -4   0 1.43599 5.46842  11
  16   4   0 413.282 22.0909   3
  16   4   0 394.606 20.3832   6
  16   4   0 363.316 23.2804   9
 -16   4   0 359.914 22.4949   5
 -16  -4   0 400.227 24.8702   6
 -16   4   0 346.216 25.2044   2
 -16   4   0 347.004 21.2086   6
 -16  -4   0 372.759 23.5148   5
  16  -4   0 401.837 23.6061   9
  16  -4   0 423.355 22.4120   3
 -16   4   0 395.603 21.2180  10
 -16  -4   0 373.483 18.9349   2
  17   4   0 -11.214 7.08831   9
 -17   4   0 2.64244 6.69170  10
 -17  -4   0 -5.8217 3.88447   2
  17   4   0 -5.2438 5.54283   3
 -17   4   0 -3.5229 6.30674   5
  17  -4   0 0.58144 6.67376   9
 -17   4   0 -10.550 5.21244   6
  17   4   0 -5.6699 5.02729   6
 -17  -4   0 0.77253 4.84874   6
 -17  -4   0 -5.0003 6.04698   5
  17  -4   0 -1.6040 5.82128   3
 -18  -4   0 24.3167 7.56027   2
  18  -4   0 39.5196 10.1792   3
  18  -4   0 30.3513 10.8161   9
  18   4   0 17.4819 7.23742   6
 -18   4   0 45.0071 10.8624   6
  18   4   0 29.3576 9.00454   3
 -18  -4   0 28.5507 7.25048   6
 -18  -4   0 38.4219 16.0711   5
  18  -4   0 26.9104 8.14057   7
 -18   4   0 38.6586 9.48047  10
 -18   4   0 26.1223 10.4105   5
  18   4   0 49.1816 14.5107   9
 -19  -4   0 -6.0901 5.01776   6
  19   4   0 -8.1602 7.46467   9
 -19   4   0 -4.8330 6.27780   6
  19  -4   0 -5.1822 6.11066   3
 -19  -4   0 2.25247 5.90940   2
  19  -4   0 -0.3003 6.12135   7
 -19   4   0 11.1294 13.4790   5
 -19  -4   0 5.15408 8.71787   5
  19   4   0 4.07733 7.27576   3
  20  -4   0 43.0317 9.88251   7
 -20  -4   0 34.8318 8.83260   6
 -20   4   0 22.0198 9.65564   5
 -20   4   0 6.41140 8.23007   6
   0   5   0 3.07262 3.41400   2
   0  -5   0 0.91128 0.94392   3
   0   5   0 1.95092 1.02220   8
   0  -5   0 1.11721 1.90981   2
   0   5   0 0.88164 1.14893   3
   0   5   0 2.33256 1.81080   6
   0  -5   0 1.08374 1.81432   4
   0   5   0 0.79374 1.69317   4
   0   5   0 1.22598 0.82096   9
   0   5   0 -0.4649 1.02321   7
   1   5   0 -0.4971 1.56409   4
  -1  -5   0 -0.8138 1.35150   2
   1   5   0 0.45894 1.41271   9
   1  -5   0 0.27315 1.33076   3
   1  -5   0 -0.2822 1.95219   4
  -1   5   0 0.51568 2.08247   6
  -1   5   0 1.36291 1.33493   8
  -1   5   0 -0.0245 1.80685   3
  -1  -5   0 0.89831 1.31166   9
  -1  -5   0 -0.9588 1.67164   4
  -1   5   0 -1.5551 1.14994   9
   1  -5   0 -0.5321 0.72004   7
   1  -5   0 1.21500 1.22867   8
  -1   5   0 -0.1218 2.01717   4
   1   5   0 -0.0104 1.12701   2
  -1   5   0 -0.2284 0.89939  10
  -1   5   0 -0.1463 0.89460   5
   1  -5   0 1.14301 2.33292   2
  -1   5   0 -0.6897 0.70721   7
   1   5   0 -0.1570 0.84079   3
   1   5   0 -0.6660 0.64096  11
  -1   5   0 -1.7275 2.22351   2
   1   5   0 0.19453 1.86544   5
   1  -5   0 0.28796 2.07555   6
   1   5   0 -0.7211 1.20403   8
  -2   5   0 2316.08 46.1324   2
  -2  -5   0 2312.20 43.8952   9
   2  -5   0 2255.34 42.0303  10
  -2   5   0 2292.85 43.0448  10
  -2  -5   0 2237.43 41.2651   2
   2   5   0 2335.19 41.6614  11
   2   5   0 2289.16 45.0658   5
   2  -5   0 2368.34 46.5449   2
   2  -5   0 2321.10 42.9806   9
   2  -5   0 2263.85 44.8712   4
   2  -5   0 2322.39 43.8959   3
  -2   5   0 2319.19 43.5339   8
  -2   5   0 2275.60 42.0198   7
   2  -5   0 2380.35 45.4381   6
  -2   5   0 2313.20 42.7465   5
   2  -5   0 2322.71 42.8500   8
   2   5   0 2241.46 43.4167   4
   2   5   0 2336.06 44.2619   9
  -2   5   0 2263.35 45.5330   6
   2  -5   0 2250.96 42.1968   5
  -2   5   0 2338.26 44.3843   3
   2  -5   0 2319.15 41.5200   7
  -2  -5   0 2302.03 44.7030   5
  -2  -5   0 2288.45 41.0958  11
   3  -5   0 -1.9870 1.89155   8
  -3   5   0 -1.7354 2.06991   8
   3  -5   0 1.27879 1.70627   5
  -3   5   0 -2.3789 2.43534   3
   3  -5   0 0.83703 1.23489   7
  -3   5   0 2.55890 3.11154   2
   3  -5   0 4.53526 2.76562   6
  -3   5   0 -0.4242 2.60666   6
   3   5   0 1.53813 2.62233   5
   3   5   0 -0.5633 2.49227   9
   3  -5   0 2.06727 2.30050   3
   3   5   0 -0.3518 1.43628   6
  -3  -5   0 -1.3005 1.26083  11
  -3  -5   0 1.00552 0.92511   2
  -3  -5   0 3.19182 2.54835   5
   3  -5   0 -0.0249 2.83117   2
  -3   5   0 1.91026 1.89729   5
  -3  -5   0 -1.4613 2.23415   9
  -3   5   0 0.51400 2.17712  10
  -3   5   0 -0.4287 2.20329   9
   3  -5   0 0.06433 1.92933   9
   3  -5   0 -0.3037 1.74223  10
  -4   5   0 532.477 15.9591   6
  -4   5   0 517.354 14.7877   9
  -4  -5   0 523.513 11.6873   6
   4  -5   0 533.235 13.4219  10
  -4  -5   0 532.782 11.6379   2
  -4   5   0 529.030 14.0798   5
  -4   5   0 536.088 14.3715  10
   4  -5   0 539.497 15.9687   6
   4  -5   0 545.308 13.6235   5
   4  -5   0 531.329 14.6553   3
   4  -5   0 518.432 12.3669   7
   4  -5   0 511.353 14.3945   9
  -4  -5   0 539.746 15.3587   9
  -4   5   0 533.778 16.6490   2
  -4   5   0 542.251 15.2498   3
  -4  -5   0 522.188 12.7601  11
   4   5   0 528.804 16.0295   5
  -4  -5   0 556.185 15.9947   5
   4   5   0 532.460 15.5589   9
   4   5   0 558.714 12.6018   6
   4  -5   0 542.457 16.7656   2
   4  -5   0 522.877 14.0449   8
  -5  -5   0 -0.2928 1.69056   2
   5  -5   0 -2.3334 2.30419   5
   5   5   0 -0.8229 2.41145  10
   5  -5   0 -0.6134 1.92227   7
   5  -5   0 -3.0290 2.65164   9
   5   5   0 1.77981 2.02000   6
   5   5   0 -0.7721 2.49222   3
   5  -5   0 2.35733 3.49399   6
  -5   5   0 2.61853 3.38551   2
  -5   5   0 -0.3154 2.91335   9
   5  -5   0 1.92822 2.69052  10
  -5   5   0 -0.0139 3.05663   3
  -5  -5   0 1.61222 3.49322   5
   5   5   0 -0.5786 3.17143   5
  -5  -5   0 -0.3710 1.52690   6
  -5  -5   0 1.75949 3.11460   9
  -5   5   0 -1.4390 2.85302  10
  -5   5   0 1.03102 3.20768   6
  -5   5   0 -2.1195 2.41856   5
  -5  -5   0 0.72621 2.23502  11
   5  -5   0 1.11513 2.65971   8
   5   5   0 -3.5124 2.89187   9
  -6  -5   0 283.785 8.95438   6
   6   5   0 288.281 13.2334   5
   6   5   0 290.826 9.91492   6
  -6   5   0 288.529 12.2927   9
   6  -5   0 279.352 11.9285   9
   6   5   0 268.223 10.8212   3
  -6   5   0 258.937 12.7378   2
  -6   5   0 267.017 12.5651   6
   6   5   0 298.451 10.6646  10
  -6   5   0 273.577 11.7805   3
  -6  -5   0 279.362 9.12006   2
   6  -5   0 272.344 12.1639   6
  -6  -5   0 274.529 12.4473   9
   6   5   0 285.605 13.3367   9
   6  -5   0 285.059 13.4035   2
  -6  -5   0 286.510 10.7203  11
  -6   5   0 292.490 11.3170  10
   6  -5   0 282.789 11.4421   8
   6  -5   0 291.605 11.1440   5
  -6   5   0 282.188 11.4512   5
   6  -5   0 268.906 10.6049  10
   6  -5   0 313.500 12.1180   3
  -6  -5   0 282.324 12.6325   5
  -7   5   0 -4.2939 3.26386  10
  -7  -5   0 -0.5863 2.95539  11
   7  -5   0 3.88394 3.45587   8
   7   5   0 -1.5379 2.83255   3
  -7   5   0 -0.7687 3.48871   9
  -7   5   0 -1.6111 3.59334   3
   7  -5   0 0.80356 3.56151   2
  -7  -5   0 6.70953 4.22412   5
   7   5   0 0.00398 2.96362  10
   7  -5   0 0.92274 2.98292  10
  -7   5   0 1.48195 3.15844   5
  -7   5   0 -3.4166 3.25034   2
   7  -5   0 0.82515 2.94662   5
   7   5   0 0.01892 3.53078   5
  -7  -5   0 0.22457 2.15273   6
   7  -5   0 -1.8304 3.36211   3
  -7   5   0 -3.1626 3.51046   6
  -7  -5   0 -1.4478 2.14584   2
   7  -5   0 -2.5095 3.58598   6
   7   5   0 3.92696 2.88816   6
  -7  -5   0 3.14765 3.64105   9
   7  -5   0 -1.5372 3.45794   9
   7   5   0 -1.0449 3.81688   9
   8  -5   0 6.32526 4.19294   8
   8   5   0 8.21263 3.69562   3
   8  -5   0 8.68568 3.78679   5
   8   5   0 10.0374 4.41939   5
  -8  -5   0 8.24800 4.49671   9
  -8  -5   0 9.80800 2.94616   6
   8  -5   0 7.88848 4.54268   6
  -8  -5   0 14.3861 4.02496  11
  -8   5   0 9.27464 4.08028   5
   8  -5   0 10.1407 5.08537   2
   8   5   0 13.6430 4.24235  10
   8  -5   0 10.1732 3.90631  10
  -8   5   0 8.14620 4.40422   9
  -8  -5   0 10.6143 3.21265   2
  -8   5   0 9.32089 4.73493   6
   8   5   0 7.93815 4.70014   9
  -8  -5   0 12.1433 4.44638   5
  -8   5   0 2.03788 3.96422  10
  -8   5   0 8.92773 4.15940   2
   8   5   0 16.9055 3.87513   6
   9  -5   0 -1.2364 3.42222   3
  -9  -5   0 1.80171 3.35975  11
   9   5   0 1.85201 2.95616   6
   9  -5   0 -1.8675 3.04333   5
  -9  -5   0 -0.9327 3.54757   9
   9  -5   0 -0.3599 3.93498   2
  -9   5   0 -1.7395 3.72367   6
  -9  -5   0 -2.1455 2.40423   2
   9  -5   0 1.43172 3.87237   9
   9   5   0 -0.4975 4.28289   9
  -9   5   0 0.47642 3.87170  10
  -9   5   0 2.98798 3.69104   5
   9  -5   0 0.73137 3.77244   6
   9  -5   0 2.67309 5.54792   8
   9   5   0 -0.0529 3.37480   3
  -9  -5   0 -0.0459 2.46679   6
  -9  -5   0 1.75228 4.35086   5
   9  -5   0 -1.4015 3.33876  10
  -9   5   0 -2.6538 3.61473   9
   9   5   0 3.43952 4.02959   5
   9   5   0 2.63322 3.53727  10
  -9   5   0 -3.3004 3.98866   3
  -9   5   0 1.36119 3.85284   2
  10   5   0 41.6593 6.39797   3
 -10   5   0 24.6364 5.91746  10
  10   5   0 36.7267 7.45391   5
  10  -5   0 36.7290 7.02931   2
 -10   5   0 24.6127 6.02394   3
  10  -5   0 42.3653 7.63980   6
  10   5   0 35.4868 7.53395   9
  10  -5   0 38.0300 6.32835   8
  10  -5   0 33.0354 6.57210   3
  10  -5   0 39.2538 7.40720   9
  10   5   0 34.1546 5.63167   6
 -10  -5   0 45.0210 5.60029   6
 -10  -5   0 40.3946 6.61364  11
  10   5   0 40.5940 6.78099  10
 -10   5   0 33.9608 6.46615   5
 -10   5   0 38.5296 6.92094   6
 -10  -5   0 40.7661 5.53779   2
  10  -5   0 39.4703 6.96285   5
 -10   5   0 36.6345 6.73891   2
 -10  -5   0 44.4310 7.91398   5
 -10   5   0 23.8975 6.09726   9
 -10  -5   0 47.9983 8.11798   9
  10  -5   0 29.0800 5.99037  10
 -11   5   0 1.22123 4.19474   5
 -11  -5   0 -2.1403 3.85158   5
  11   5   0 2.06034 4.82090   5
 -11  -5   0 1.47832 3.38592   2
  11  -5   0 2.60922 5.12326   9
  11  -5   0 -1.2200 3.78352  10
  11  -5   0 5.08656 4.64620   8
 -11  -5   0 4.21103 3.39000   6
 -11   5   0 0.06757 4.29793   9
 -11   5   0 -4.6893 3.92933   6
  11  -5   0 1.08276 4.23678   5
  11   5   0 4.26658 4.71959  10
 -11  -5   0 -1.8207 4.57118   9
  11   5   0 -6.8501 3.42754   3
  11   5   0 -0.8425 3.53907   6
 -11   5   0 0.72999 4.56348   3
  11  -5   0 0.59975 4.42870   6
  11   5   0 0.10593 5.24285   9
 -11   5   0 -1.7704 4.61562   2
  11  -5   0 0.76049 4.42711   3
 -11   5   0 -1.0126 4.59037  10
 -12   5   0 109.209 11.4685   6
 -12  -5   0 127.622 9.66040   2
 -12  -5   0 121.469 12.9706   5
  12  -5   0 124.943 11.6616   5
  12   5   0 134.902 13.5311   5
 -12   5   0 142.260 12.6869   5
 -12  -5   0 138.154 13.6986   9
  12   5   0 146.063 11.7006   3
  12  -5   0 145.921 12.9566   6
 -12   5   0 121.716 10.9647  10
  12  -5   0 125.764 10.6057  10
 -12   5   0 108.243 14.1147   9
 -12  -5   0 133.465 11.6164  11
 -12  -5   0 129.791 9.44336   6
  12  -5   0 141.609 12.9664   9
  12   5   0 124.141 11.1901  10
  12  -5   0 108.850 11.1111   3
  12   5   0 111.348 10.0676   6
  12   5   0 134.421 14.2769   9
  12  -5   0 164.642 23.8669   8
  13  -5   0 -2.6902 3.60901  10
 -13  -5   0 8.83792 8.19142   5
  13  -5   0 5.54368 6.28741   9
  13   5   0 -0.5830 6.26818   9
 -13  -5   0 1.87047 5.55920   9
  13  -5   0 2.82354 5.40022   3
 -13  -5   0 0.52998 3.70640   6
  13  -5   0 2.69700 5.57940   6
 -13   5   0 3.05660 5.43273   6
 -13   5   0 7.39695 6.34647  10
  13   5   0 -3.8288 4.40948   3
  13   5   0 2.60382 4.52783  10
 -13  -5   0 3.47952 4.81924  11
  13   5   0 0.59533 4.11426   6
  13  -5   0 23.2278 6.66525   8
 -13   5   0 -6.0849 4.46246   9
 -13   5   0 4.87145 5.21958   2
  13  -5   0 -6.0066 4.14401   5
  13   5   0 1.62772 4.99827   5
 -13   5   0 -4.6405 4.46544   5
 -14  -5   0 263.045 14.4549   2
  14  -5   0 282.284 18.0082   8
 -14  -5   0 278.172 19.2458   5
 -14  -5   0 272.760 18.5037   9
  14  -5   0 249.285 22.6538   6
  14  -5   0 275.079 18.3184  10
 -14   5   0 240.408 17.2848   6
 -14   5   0 256.939 16.6952  10
  14   5   0 294.602 19.5687   9
  14  -5   0 247.347 16.2912   5
 -14   5   0 321.065 18.9462   2
 -14   5   0 282.704 18.4598   5
  14   5   0 276.002 15.6818   6
  14   5   0 275.735 16.5824   3
  14  -5   0 266.697 18.3641   9
 -14  -5   0 294.056 26.0034  11
 -14   5   0 267.230 18.3528   9
  14   5   0 275.367 16.9009  10
 -14  -5   0 257.424 13.9618   6
  14  -5   0 265.567 17.3375   3
 -15  -5   0 6.18229 5.28819  11
  15  -5   0 -3.7304 4.96948   6
 -15   5   0 -0.8874 5.98346  10
  15  -5   0 1.60592 5.65716   5
  15   5   0 -0.5271 5.71784   3
 -15   5   0 5.84609 6.09296   5
 -15   5   0 -10.311 5.09713   6
 -15  -5   0 -0.4075 6.13685   5
 -15   5   0 6.99204 5.91300   9
  15   5   0 -0.4257 4.37046   6
  15  -5   0 -2.7648 5.35699   9
 -15   5   0 6.98603 9.26914  11
  15   5   0 12.1881 8.20236   9
 -15  -5   0 4.35940 4.67841   6
  15   5   0 -2.2889 5.35634  10
 -15  -5   0 9.67875 4.71840   2
  15  -5   0 5.65801 6.07695   3
 -16  -5   0 123.982 13.5612   6
 -16   5   0 137.012 15.9704   5
  16  -5   0 135.714 15.6011   9
 -16   5   0 107.755 13.4615  10
 -16  -5   0 112.508 13.6349   2
 -16  -5   0 113.135 14.5330   5
  16   5   0 107.793 11.9819   6
 -16   5   0 107.530 13.0161   2
  16  -5   0 106.479 11.3931   7
  16   5   0 131.480 16.1587   9
  16   5   0 132.312 14.1217   3
 -16   5   0 113.918 13.7092   6
 -16  -5   0 116.415 14.0120  11
  16  -5   0 107.750 13.4211   3
  17   5   0 -1.8418 6.06904   3
  17   5   0 1.24410 5.14517   6
 -17  -5   0 -5.3950 4.14256   6
  17  -5   0 -3.2555 6.41237   9
 -17   5   0 -1.2818 6.26292  10
 -17  -5   0 -8.5573 3.52570   2
  17  -5   0 -0.1500 5.10698   7
 -17  -5   0 -1.4675 6.36989   5
  17  -5   0 1.18836 5.84560   3
 -17   5   0 -1.6605 6.31457   6
  17   5   0 4.05473 6.74356   9
 -17   5   0 -5.1256 5.72241   5
 -18  -5   0 10.5653 5.69501   6
  18   5   0 -7.8287 4.36710   6
  18  -5   0 12.2761 6.98955   7
 -18  -5   0 11.0114 5.18924   2
  18   5   0 3.30887 6.34264   3
 -18   5   0 -3.3457 7.09631  10
 -18   5   0 13.8735 8.85111   6
 -18  -5   0 10.1424 14.9890   5
 -18   5   0 0.80820 6.95715   5
  18  -5   0 3.12517 7.44024   9
  18  -5   0 11.9761 7.67808   3
  19   5   0 -3.1576 7.96039   9
 -19   5   0 -3.3605 7.14034  10
  19  -5   0 -12.259 4.59377   7
 -19   5   0 -1.0757 6.40564   6
  19  -5   0 -0.1991 7.67683   9
  19   5   0 8.04105 7.38749   3
 -19  -5   0 4.87520 7.82812   5
 -19  -5   0 0.76865 4.84408   6
 -20  -5   0 8.70238 6.41619   6
  20  -5   0 -2.2260 5.62230   7
 -20   5   0 23.9637 11.5321   6
 -20   5   0 22.1144 9.49303   5
   0  -6   0 336.871 9.78463   4
   0  -6   0 369.452 8.22224   8
   0   6   0 363.768 8.37067   3
   0  -6   0 380.696 10.2198   2
   0   6   0 364.748 9.65907   6
   0   6   0 365.753 7.38844   9
   0   6   0 364.979 7.95310   8
   0  -6   0 364.064 7.84831   3
   0   6   0 371.789 9.82464   2
   0   6   0 358.232 10.1344   4
   1   6   0 0.10173 1.28092   2
  -1  -6   0 -1.2164 1.67773   4
   1  -6   0 0.34778 0.87030   7
   1   6   0 -0.3345 0.85615   3
   1  -6   0 1.73951 2.55321   2
   1   6   0 0.37137 1.69476   4
   1   6   0 -1.3782 1.35347   9
   1  -6   0 -0.8742 1.30207   3
  -1   6   0 -0.2890 2.15805   6
  -1   6   0 -1.1170 1.09559   9
   1   6   0 1.43203 1.46780   7
   1  -6   0 -1.7900 0.98024   8
  -1   6   0 -0.4125 1.25033   8
  -1   6   0 -0.3606 0.88029   5
  -1   6   0 0.21805 0.86385  10
  -1  -6   0 -0.9854 1.10424   9
  -1   6   0 1.23206 2.29708   2
   1   6   0 -2.1748 1.78707   5
  -1   6   0 -0.1833 2.08578   4
   1  -6   0 -0.8831 2.01419   4
   1   6   0 1.23840 0.77719  11
  -1   6   0 -0.3681 0.71529   7
  -1  -6   0 -0.0541 1.55252   2
  -1   6   0 -0.6133 1.58557   3
   2  -6   0 1.73222 1.85490   3
   2  -6   0 1.43486 1.38072   9
   2  -6   0 -1.3280 2.14863   4
  -2   6   0 1.03738 1.08623   7
   2  -6   0 0.07559 0.84664  10
  -2   6   0 1.55702 2.70341   6
   2  -6   0 0.80428 2.91605   2
   2  -6   0 3.29346 2.64898   6
  -2   6   0 3.25838 2.23687   3
  -2   6   0 2.34464 1.45452   5
   2   6   0 0.10585 1.71404   4
  -2   6   0 2.94633 2.90366   2
  -2   6   0 2.07533 1.72018   8
   2   6   0 0.72842 0.68214   2
  -2  -6   0 0.23955 1.72264   9
   2   6   0 0.53687 2.30176   5
   2   6   0 -0.8079 1.97023   9
   2  -6   0 1.77036 0.81793   7
  -2  -6   0 2.90930 1.09476   2
   2  -6   0 0.82098 1.37800   8
  -2   6   0 0.75401 1.63693  10
  -3   6   0 -0.1844 3.16620   2
  -3   6   0 -1.3745 2.73102   6
  -3  -6   0 -0.2058 0.96372  11
  -3  -6   0 -0.2728 2.53061   5
   3  -6   0 -0.2133 1.70540   8
   3  -6   0 -1.7678 1.43264  10
   3   6   0 -0.4766 2.57601   9
   3  -6   0 -1.8453 1.69629   9
   3   6   0 3.34990 2.87049   5
  -3   6   0 -0.1735 2.12886  10
   3   6   0 2.23097 1.93066   4
  -3   6   0 1.01181 1.85806   5
   3  -6   0 -1.5349 2.81689   6
  -3  -6   0 -0.5188 2.30555   9
   3  -6   0 -0.1681 1.05481   7
  -3   6   0 1.57935 2.19655   9
  -3   6   0 -0.4790 2.32283   3
   3  -6   0 -0.6073 1.41599   5
   3  -6   0 -0.2010 2.09485   3
  -3   6   0 -0.3717 2.08607   8
   3  -6   0 -0.3650 2.75748   2
   3   6   0 -0.3614 1.15687   6
  -4  -6   0 259.498 10.5114   5
   4  -6   0 254.830 10.8166   6
   4  -6   0 249.325 8.67812   8
   4  -6   0 239.951 8.91169   9
   4  -6   0 246.421 6.99424   7
   4  -6   0 259.972 8.12589  10
   4   6   0 248.021 7.20545   6
  -4  -6   0 254.666 7.19574  11
  -4   6   0 238.258 11.0996   2
  -4  -6   0 247.130 5.94113   2
   4   6   0 275.114 11.2015   5
  -4   6   0 243.774 9.44426   9
  -4   6   0 252.415 9.17115  10
   4  -6   0 248.993 9.50286   3
   4  -6   0 234.222 11.3554   2
  -4   6   0 248.109 10.7006   6
   4  -6   0 250.641 8.11591   5
   4   6   0 272.031 10.4293   9
  -4   6   0 248.708 8.73100   5
  -4  -6   0 255.474 9.94693   9
  -4   6   0 243.126 9.83244   3
  -5   6   0 -4.3016 2.83567   3
   5  -6   0 0.01472 2.25512   5
  -5  -6   0 0.92395 2.04470  11
  -5  -6   0 -5.5318 2.67452   9
  -5  -6   0 1.16731 1.50496   6
  -5  -6   0 0.18665 1.47273   2
   5   6   0 0.60957 3.26017   9
   5  -6   0 1.27982 2.43868  10
   5  -6   0 -0.1003 3.76077   2
  -5   6   0 -0.0813 3.33293   2
  -5   6   0 -1.9339 2.81111  10
   5  -6   0 0.05704 3.20144   6
  -5  -6   0 -0.2878 3.25164   5
  -5   6   0 -0.0770 3.54100   6
   5   6   0 4.31265 3.86896   5
  -5   6   0 0.84455 2.53037   5
   5  -6   0 -2.5064 2.37841   8
   5  -6   0 0.01418 2.70764   9
   5  -6   0 3.46719 3.05928   3
   5   6   0 -0.6946 2.22829  10
   5  -6   0 -0.5756 1.83023   7
   5   6   0 -0.9344 1.84251   6
  -5   6   0 1.49199 3.04559   9
   6  -6   0 306.007 12.0877   3
   6   6   0 297.382 9.93947   6
  -6   6   0 299.521 12.4900   9
  -6   6   0 306.827 13.3868   6
   6  -6   0 318.173 11.3398   5
   6  -6   0 313.236 14.3042   2
  -6  -6   0 300.557 10.4682  11
  -6   6   0 286.491 11.7811  10
   6   6   0 302.348 11.3794   3
   6   6   0 297.620 10.5669  10
  -6   6   0 299.833 11.7745   5
  -6  -6   0 302.245 12.8845   9
  -6  -6   0 308.206 9.08834   2
   6  -6   0 311.430 9.93260   7
   6  -6   0 313.567 12.1993   9
   6  -6   0 298.142 11.6151   8
  -6  -6   0 304.130 13.2580   5
   6  -6   0 312.557 13.2044   6
   6  -6   0 302.352 10.9065  10
  -6   6   0 304.750 12.5342   3
   6   6   0 313.443 13.8802   5
  -6   6   0 306.655 13.9374   2
  -6  -6   0 301.833 8.89517   6
  -7  -6   0 -0.3720 1.82324   6
  -7  -6   0 1.71082 3.63981   5
   7   6   0 0.82026 3.83610   5
  -7   6   0 -2.8838 3.74840   6
   7  -6   0 3.31133 3.59621   3
  -7  -6   0 -0.3356 3.54101   9
  -7   6   0 0.06894 3.20222  10
  -7   6   0 2.59108 3.20673   5
   7  -6   0 1.92351 3.49354   9
   7  -6   0 0.35505 2.45711   7
  -7  -6   0 1.02023 2.07366   2
   7  -6   0 -2.7397 2.50737   5
  -7  -6   0 -1.6533 2.60130  11
  -7   6   0 -2.9447 3.53020   2
   7   6   0 -0.6291 2.77326  10
  -7   6   0 -0.5925 3.50075   9
   7  -6   0 0.87051 3.15825  10
  -7   6   0 -1.2354 3.27913   3
   7  -6   0 0.61312 3.52851   2
   7  -6   0 -4.6642 3.06262   6
   7   6   0 -0.4917 2.83437   3
   7  -6   0 0.93372 3.09606   8
   7   6   0 1.07759 4.00310   9
   7   6   0 -3.2658 2.07491   6
  -8  -6   0 25.1079 5.52647   9
   8   6   0 23.2948 4.64484   3
   8   6   0 23.1858 5.79247   9
   8  -6   0 28.6837 5.20064   5
  -8   6   0 22.7318 9.63820   2
   8   6   0 26.9265 4.29374   6
  -8   6   0 17.2676 5.00610  10
   8  -6   0 22.9957 5.75886   2
  -8   6   0 21.4858 5.21444   9
  -8  -6   0 27.7622 3.63124   6
  -8   6   0 27.2700 5.40399   3
  -8  -6   0 26.9090 3.98865   2
   8   6   0 22.2850 7.00145   5
  -8  -6   0 17.2801 4.86065   5
   8   6   0 24.0387 4.78514  10
  -8  -6   0 21.8042 4.28450  11
   8  -6   0 26.1303 4.55282  10
   8  -6   0 25.6715 5.38609   9
   8  -6   0 23.7732 4.77302   8
  -8   6   0 22.4932 4.70124   5
   8  -6   0 30.6848 6.06010   6
   8  -6   0 22.4008 4.98235   3
  -8   6   0 16.6480 4.82909   6
   9  -6   0 0.12687 3.60990   9
  -9   6   0 3.02658 4.52833   2
   9  -6   0 -0.6650 3.58926   6
  -9  -6   0 0.66198 3.02938  11
  -9  -6   0 6.15511 4.45306   5
  -9  -6   0 2.26356 2.65926   2
   9  -6   0 -5.0385 4.13754   2
   9   6   0 -1.7389 2.69745   6
  -9   6   0 0.20564 3.72675   9
   9   6   0 -0.5882 3.97787   5
  -9  -6   0 0.52190 3.92593   9
   9  -6   0 1.44614 3.95709   3
   9  -6   0 -0.8906 3.37761   5
   9   6   0 -3.0588 3.92563   9
   9   6   0 -1.1468 3.35156   3
   9   6   0 0.15273 3.58727  10
  -9   6   0 0.33918 4.05177   6
   9  -6   0 3.31195 3.55716  10
  -9   6   0 -0.8453 3.86205   3
  -9   6   0 -1.8843 3.94871  10
  -9   6   0 1.87711 3.76213   5
  10  -6   0 297.288 13.6839  10
 -10  -6   0 295.675 11.5765   6
 -10   6   0 297.979 15.7597   6
  10  -6   0 286.881 14.7265   3
  10   6   0 289.573 16.2437   9
 -10  -6   0 305.947 14.2037  11
  10  -6   0 303.767 17.1965   2
  10  -6   0 295.074 15.4671   6
  10  -6   0 287.648 15.1552   9
  10   6   0 310.279 16.9915   5
 -10   6   0 291.465 15.6772   9
  10   6   0 291.717 13.7067  10
  10   6   0 287.390 12.8364   6
 -10  -6   0 281.865 11.9655   2
  10   6   0 299.280 14.1581   3
  10  -6   0 300.624 18.8996   5
 -10  -6   0 271.726 15.4621   9
 -10   6   0 272.123 14.6463   5
 -10   6   0 297.958 15.3878   3
 -10   6   0 293.449 14.6730  10
 -10  -6   0 288.125 16.0064   5
  10  -6   0 289.868 14.6547   8
 -10   6   0 287.974 16.0740   2
  11  -6   0 0.40644 3.96630  10
  11  -6   0 5.16129 4.18077   5
 -11   6   0 -5.7708 3.72717   6
 -11  -6   0 2.03940 3.07852   6
  11   6   0 1.56717 4.66982   5
  11  -6   0 2.53482 4.65697   3
 -11   6   0 -3.8621 4.35849   9
  11   6   0 -2.7035 4.07136  10
 -11   6   0 7.81375 5.17086   3
  11   6   0 2.22791 5.36173   9
  11   6   0 5.10824 3.71016   6
  11  -6   0 -2.8360 4.55197   9
  11  -6   0 -0.9077 4.69300   6
  11   6   0 3.53927 4.54924   3
 -11   6   0 -1.1225 3.92595   5
 -11  -6   0 8.33411 4.36941  11
 -11   6   0 3.78387 4.84960   2
 -11  -6   0 7.38623 4.81542   5
 -11  -6   0 -1.0348 3.09299   2
 -11  -6   0 -1.1843 4.44387   9
  11  -6   0 4.36817 4.47254   8
 -11   6   0 2.04077 4.61338  10
 -12  -6   0 16.9185 4.61459   2
 -12   6   0 26.2661 6.49952   5
  12   6   0 13.2081 6.58345   5
  12  -6   0 16.4289 6.46345   9
 -12  -6   0 17.1650 7.24210   5
 -12  -6   0 11.3442 5.26170  11
  12   6   0 17.9261 5.97743   3
 -12   6   0 15.1514 6.45446   3
  12  -6   0 17.3244 7.00294   6
 -12   6   0 11.8407 5.41530  10
 -12  -6   0 14.5007 6.00435   9
 -12  -6   0 12.5094 4.16784   6
 -12   6   0 12.8751 6.15523   6
  12   6   0 13.8593 5.01328   6
  12  -6   0 8.55272 4.88353  10
  12  -6   0 20.6615 6.74064   3
  12   6   0 28.1396 7.87849   9
  12  -6   0 9.08879 5.35632   5
 -12   6   0 1.72895 4.59880   2
 -12   6   0 11.0144 7.51374   9
  12   6   0 26.5048 6.70188  10
  13   6   0 -4.2044 8.30808   9
  13   6   0 2.44076 4.19344   6
  13  -6   0 5.40071 5.52094   9
 -13  -6   0 -2.6029 3.87784  11
 -13  -6   0 1.01589 3.65357   2
 -13   6   0 9.19316 6.18448  10
  13  -6   0 -3.5119 3.55569  10
  13  -6   0 -0.4024 4.73221   5
 -13  -6   0 2.06682 5.17642   9
 -13  -6   0 -2.3808 3.40157   6
  13   6   0 -1.4382 4.78360  10
  13  -6   0 -1.8737 4.57581   8
 -13   6   0 1.16415 5.86531   6
  13  -6   0 4.53625 5.16077   6
 -13   6   0 0.61276 5.28747   5
 -13  -6   0 -2.2666 4.92872   5
 -13   6   0 1.15933 5.54059   9
  13   6   0 2.31009 5.12143   3
  13  -6   0 -2.2481 5.03745   3
 -13   6   0 -3.6487 4.68064   2
  13   6   0 -0.6400 5.05349   5
  14  -6   0 296.167 19.0798   9
 -14   6   0 310.676 19.1682   5
  14   6   0 324.838 20.6400   9
 -14  -6   0 308.956 20.1464   5
  14   6   0 269.428 15.6518   6
 -14  -6   0 296.325 17.2739  11
  14  -6   0 347.816 18.6259   5
  14  -6   0 338.653 19.7009  10
 -14   6   0 320.056 19.4986   6
 -14  -6   0 334.776 19.7438   9
  14   6   0 321.089 18.1330   3
 -14  -6   0 292.494 14.9326   2
  14  -6   0 333.763 18.8652   3
  14   6   0 292.915 17.1850  10
  14  -6   0 330.196 16.3448   7
  14  -6   0 318.500 20.2908   8
 -14   6   0 293.553 17.9475  10
 -14  -6   0 312.047 14.7258   6
 -14   6   0 275.392 19.2691   9
  14  -6   0 303.393 18.9961   6
 -15   6   0 -2.7676 5.12131  10
  15   6   0 1.81149 5.35323  10
 -15  -6   0 -7.9352 4.71769   9
  15  -6   0 -1.4326 4.65053   7
 -15   6   0 0.67672 3.78078  11
 -15  -6   0 1.76327 4.55927  11
  15  -6   0 3.51838 5.76065   3
 -15   6   0 8.76907 6.91296   6
 -15   6   0 -1.9004 5.24330   5
 -15  -6   0 -9.0663 3.50863   2
 -15  -6   0 2.54228 4.07031   6
  15  -6   0 -4.7150 5.59233   9
  15   6   0 6.24810 6.40361   3
  15   6   0 3.06836 5.73957   6
 -15  -6   0 3.74038 6.24839   5
  15  -6   0 -5.2620 5.33073   6
  15   6   0 13.3240 8.07653   9
 -15   6   0 -3.1959 5.02892   9
 -16  -6   0 10.3746 5.10621   2
 -16   6   0 2.61858 6.49783  10
  16  -6   0 10.5810 6.89842   3
 -16   6   0 -4.6438 5.47587   6
  16  -6   0 2.75257 5.14050   7
  16   6   0 -0.0703 7.12682   9
 -16  -6   0 1.88801 4.33459   6
 -16   6   0 2.55864 6.29271   5
  16   6   0 -6.6336 5.18177   3
  16  -6   0 -3.7087 6.81780   9
  16   6   0 1.32373 4.92261   6
 -16  -6   0 -4.3941 5.69235   5
 -16  -6   0 -8.0120 3.80707  11
 -17  -6   0 2.42596 6.86563   5
 -17  -6   0 5.44766 4.88519   6
 -17   6   0 -0.6416 5.97147   5
  17  -6   0 10.1136 7.95907   9
 -17   6   0 2.39980 6.76862  10
 -17  -6   0 -3.6708 4.18727   2
  17  -6   0 -7.1074 4.92167   7
  17  -6   0 -1.9799 5.66497   3
 -17   6   0 -0.1082 6.80359   6
  17   6   0 -8.9742 5.09483   3
  17   6   0 18.6156 8.86011   9
 -18   6   0 22.4712 10.8728   6
  18  -6   0 16.0917 8.00692   3
  18  -6   0 29.5006 7.81292   7
  18   6   0 14.3414 6.47568   6
 -18   6   0 42.5615 11.2943  10
 -18  -6   0 47.9163 11.4847   5
 -18  -6   0 24.7753 6.98226   2
  18   6   0 25.8407 18.0484   9
 -18  -6   0 27.8249 7.05445   6
 -18   6   0 22.7552 8.81685   5
  18   6   0 32.7865 9.48655   3
  18  -6   0 32.0967 10.3184   9
 -19  -6   0 38.3381 10.4617   5
  19  -6   0 -5.5247 6.41763   9
 -19  -6   0 -2.3828 4.77205   6
 -19   6   0 10.0015 8.70649   6
  19  -6   0 -7.2301 4.83753   7
 -19  -6   0 6.43480 5.65780   2
 -19   6   0 4.84791 7.43786  10
  19   6   0 1.68613 6.72579   3
  19   6   0 -4.3849 7.88516   9
 -20   6   0 3.98599 7.29121   5
 -20  -6   0 -3.3706 4.99173   6
  20  -6   0 5.46418 6.07474   7
 -20  -6   0 -4.4385 5.42075   2
   0   7   0 6.18949 1.07127   9
   0   7   0 4.09998 1.15187   7
   0   7   0 6.22639 2.17154   6
   0  -7   0 3.98644 2.27851   2
   0   7   0 2.99939 2.31430   4
   0  -7   0 3.38487 1.09590   3
   0  -7   0 4.25154 1.32763   8
   0   7   0 2.34482 1.15118   8
   0   7   0 3.93173 2.04875   2
   0  -7   0 4.93654 2.11644   4
   1   7   0 -0.6936 0.80085  11
   1  -7   0 -0.3437 2.38224   2
  -1   7   0 0.62115 2.18566   4
  -1   7   0 -0.7251 1.59326   3
   1  -7   0 -0.6260 1.03611   8
   1  -7   0 -0.5340 1.30133   3
   1   7   0 -0.9343 1.84446   5
   1   7   0 -0.7525 1.37597   7
  -1  -7   0 0.11710 1.69096   2
  -1   7   0 -0.8691 0.78720  10
   1   7   0 -1.1111 2.63077   2
  -1  -7   0 -1.6335 1.70732   4
  -1   7   0 0.18635 0.74566   7
   1  -7   0 -0.9897 1.91851   4
   1   7   0 -0.6194 1.90894   4
   1   7   0 -0.4671 1.33411   9
   1   7   0 0.18456 0.95951   3
  -1   7   0 -1.6617 2.25426   2
  -1   7   0 -1.8269 2.31569   6
  -1   7   0 -0.5216 1.03361   9
  -1   7   0 0.03757 1.27923   8
   1   7   0 0.44625 1.16205   8
   1  -7   0 -0.4236 0.95097   7
  -2   7   0 67.4148 3.39939   5
  -2  -7   0 67.5993 3.11542   2
   2  -7   0 71.0494 4.28653   3
  -2  -7   0 70.5035 4.12752   9
  -2   7   0 78.2362 3.68601  10
  -2   7   0 69.8423 4.17567   8
  -2   7   0 75.0668 4.93685   3
   2  -7   0 68.9289 3.35599   8
   2  -7   0 79.4226 5.73656   6
   2   7   0 70.9278 4.54340   4
  -2   7   0 75.1014 6.01759   6
   2   7   0 64.3123 3.79781   8
   2   7   0 70.6961 4.54950   9
   2  -7   0 72.2820 2.39411   7
  -2   7   0 64.2382 3.20665   7
  -2   7   0 74.6464 6.31532   2
   2  -7   0 72.5866 5.46333   4
   2  -7   0 73.6888 6.42355   2
   2   7   0 69.0635 2.42665   2
   2   7   0 62.8204 5.22848   5
  -3   7   0 -1.3232 2.43826   3
   3  -7   0 0.36597 2.09842   3
   3  -7   0 -1.8336 1.22714  10
  -3  -7   0 0.29429 0.69579  11
  -3  -7   0 -2.1991 2.02210   9
   3  -7   0 1.39371 2.87501   2
   3  -7   0 0.87401 0.98976   7
  -3   7   0 0.13322 2.05331   9
  -3   7   0 -0.2692 2.02185   8
   3  -7   0 -2.5878 2.61324   6
   3   7   0 0.92896 1.77588   4
   3  -7   0 1.17480 1.68952   8
  -3   7   0 -1.7290 2.79565   6
   3   7   0 0.32220 2.50674   9
   3   7   0 -0.5565 1.13667   6
  -3   7   0 1.30217 1.81434   5
   3  -7   0 -0.2838 1.68756   9
   3   7   0 -0.1998 2.69773   5
  -3   7   0 1.30157 2.89833   2
  -3   7   0 1.39076 2.17643  10
   3  -7   0 -0.8861 1.17094   5
   3  -7   0 -0.9327 3.02407   4
  -4   7   0 546.129 17.6176   2
   4  -7   0 551.568 14.4551   9
  -4   7   0 545.135 17.1707   6
   4  -7   0 549.830 16.8692   6
  -4   7   0 575.884 15.1117  10
  -4   7   0 546.333 15.0662   9
   4   7   0 531.400 15.8766   9
   4  -7   0 553.752 12.0360   7
   4   7   0 556.348 12.4872   6
  -4  -7   0 544.824 16.3751   5
   4  -7   0 547.887 13.0133  10
  -4   7   0 549.599 14.2318   5
  -4   7   0 533.778 15.8265   3
   4  -7   0 561.510 13.2352   5
   4  -7   0 561.743 15.4142   3
   4   7   0 555.042 16.9966   5
   4  -7   0 551.914 14.0579   8
  -4  -7   0 566.862 15.7318   9
   5  -7   0 1.38967 3.03637   3
   5  -7   0 -1.2094 2.50813   9
   5  -7   0 0.14087 2.13920   5
   5  -7   0 -3.9762 3.02092   6
   5   7   0 0.51637 3.52733   5
  -5  -7   0 0.08747 3.27300   5
   5   7   0 0.56720 1.85323   6
   5  -7   0 -0.8627 2.40434   8
  -5   7   0 2.54381 2.96398  10
   5  -7   0 -0.5399 2.28526  10
   5   7   0 1.01030 3.17813   9
   5  -7   0 -1.4221 1.66775   7
  -5   7   0 0.41195 3.10617   3
  -5   7   0 -0.8327 3.61881   6
  -5  -7   0 -1.4228 1.82359  11
  -5  -7   0 -0.5499 3.03499   9
  -5   7   0 -2.1045 2.77041   9
  -5  -7   0 1.30357 1.27107   2
   5  -7   0 2.85417 3.60720   2
  -5   7   0 -1.0406 2.49552   5
  -5   7   0 -2.0445 3.66426   2
   6  -7   0 307.053 13.6529   6
   6  -7   0 339.674 11.0711  10
   6   7   0 331.047 10.2389   6
  -6   7   0 329.875 12.2872   5
   6   7   0 317.845 11.7203   3
   6  -7   0 321.307 14.8387   2
   6  -7   0 319.519 11.8045   8
   6   7   0 340.343 14.5267   5
   6   7   0 308.160 10.8249  10
  -6   7   0 334.901 13.0075   9
   6  -7   0 317.415 9.76112   7
  -6   7   0 335.663 13.1816   3
  -6  -7   0 304.078 10.3785   2
  -6  -7   0 318.607 8.89074   6
   6  -7   0 344.247 11.4422   5
   6  -7   0 306.702 12.1659   9
   6  -7   0 329.894 12.7446   3
  -6  -7   0 348.321 14.1155   5
  -6   7   0 312.296 14.3741   2
  -6   7   0 332.203 12.6306  10
  -6  -7   0 335.872 10.4506  11
  -6   7   0 334.729 14.3277   6
  -6  -7   0 301.335 12.9679   9
   7  -7   0 -1.0073 2.70746   8
   7  -7   0 5.30735 3.94224   6
  -7   7   0 -1.1315 3.23873   9
   7  -7   0 -0.2228 3.24587   3
  -7  -7   0 -1.0306 1.79820   2
   7   7   0 0.36301 3.43255   9
  -7   7   0 1.78979 3.44079  10
  -7   7   0 -0.1316 3.83532   6
   7  -7   0 0.73473 3.18018   9
   7  -7   0 -1.3574 2.41868   5
  -7  -7   0 -0.9235 2.21289  11
  -7  -7   0 -0.8558 3.19595   5
  -7   7   0 -1.0872 3.35419   3
  -7  -7   0 -2.3147 1.55495   6
   7   7   0 -0.6190 2.27202   6
   7   7   0 -2.6661 2.34842  10
   7   7   0 -0.3673 2.73834   3
  -7   7   0 1.48750 2.95960   5
   7  -7   0 -3.0184 2.42589  10
  -7  -7   0 -0.2129 3.20424   9
   7  -7   0 -0.6103 2.12898   7
  -7   7   0 2.27318 3.86327   2
   7  -7   0 -4.0277 3.19016   2
   7   7   0 -0.7677 3.73347   5
   8   7   0 219.352 10.9958   3
   8  -7   0 227.912 11.8667   9
  -8  -7   0 243.704 8.62355   6
  -8   7   0 207.548 11.8554   3
   8  -7   0 196.880 13.0941   2
  -8   7   0 232.608 13.5590   2
  -8   7   0 227.269 13.0985   6
   8  -7   0 252.420 11.2889   5
   8   7   0 233.590 10.8046  10
  -8  -7   0 223.376 8.60963   2
  -8   7   0 240.883 11.9189   5
   8  -7   0 261.488 11.8984   8
   8  -7   0 239.067 13.0334   6
   8   7   0 227.167 9.85814   6
   8  -7   0 216.582 10.4906  10
   8   7   0 223.287 12.9156   9
  -8  -7   0 212.290 12.3445   9
  -8  -7   0 213.850 12.7720   5
   8   7   0 232.245 16.0563   5
  -8   7   0 226.691 12.4361   9
  -8   7   0 241.256 12.0324  10
   8  -7   0 239.687 9.59199   7
   8  -7   0 241.988 11.8141   3
  -8  -7   0 248.440 10.5886  11
  -9   7   0 3.51058 4.22654   2
  -9   7   0 -3.2157 3.39502   9
  -9  -7   0 -0.4705 2.06666   6
   9   7   0 1.65296 4.36948   5
   9  -7   0 0.03203 2.72089   7
  -9  -7   0 -1.0051 2.35782   2
   9  -7   0 3.12664 3.66180  10
   9  -7   0 -1.2635 3.84587   6
   9   7   0 -3.8750 2.57445   6
   9   7   0 3.35076 4.64020   9
   9   7   0 1.74232 3.32583  10
  -9  -7   0 0.15685 2.99676  11
   9  -7   0 -0.8611 3.58543   9
  -9  -7   0 0.79282 4.18129   9
   9  -7   0 -1.8555 3.45511   3
   9   7   0 2.42751 3.60799   3
  -9   7   0 -1.5038 3.31912   5
   9  -7   0 -2.1327 2.98306   5
  -9   7   0 1.76509 4.28887  10
  -9  -7   0 -0.5722 3.66447   5
  -9   7   0 0.40665 3.93233   3
   9  -7   0 -0.9414 4.24788   2
  -9   7   0 0.66279 4.30450   6
 -10   7   0 -0.6144 4.45292   6
 -10  -7   0 1.70934 4.75999   5
  10  -7   0 3.23308 4.40465   9
 -10  -7   0 2.62568 2.97157   2
  10   7   0 4.31940 4.04328   3
  10   7   0 1.12838 5.17556   5
 -10   7   0 -1.5462 4.33938   3
 -10   7   0 8.16811 4.82760   2
  10  -7   0 -0.9990 4.85079   2
 -10  -7   0 7.68192 5.35602   9
 -10  -7   0 2.70641 3.46868  11
 -10  -7   0 3.97515 2.78089   6
  10  -7   0 3.63961 4.57678   6
  10  -7   0 2.54265 3.17094   7
  10   7   0 8.96704 4.50785  10
 -10   7   0 0.35223 3.99648   9
  10  -7   0 1.70420 3.67632   8
 -10   7   0 0.08856 3.83061   5
 -10   7   0 4.02054 4.58705  10
  10   7   0 1.83781 3.19561   6
  10  -7   0 6.08157 4.01869  10
  10  -7   0 0.20688 3.95295   3
  10   7   0 -0.2199 4.87524   9
 -11  -7   0 -2.8914 3.21584  11
  11  -7   0 -4.6480 3.88503   6
  11   7   0 -0.6231 3.23115   6
 -11  -7   0 -1.7423 4.50138   9
  11  -7   0 2.14365 4.63238   3
  11  -7   0 0.74072 3.43371   7
  11  -7   0 3.36257 4.00685  10
 -11   7   0 -0.7157 4.85659  10
  11  -7   0 2.15240 3.99436   5
 -11  -7   0 0.07460 5.10741   5
  11  -7   0 -1.2402 4.43512   9
 -11   7   0 -2.6606 4.36715   6
 -11   7   0 -2.3911 4.55166   3
 -11   7   0 -1.5837 4.17795   5
  11   7   0 -3.1667 3.94391   3
 -11  -7   0 0.03432 2.85881   2
  11  -7   0 0.13660 4.34605   8
  11   7   0 -2.1260 4.14642  10
 -11  -7   0 -3.8491 2.54879   6
 -11   7   0 -3.4437 4.28128   9
  11   7   0 1.83758 5.23463   9
 -12   7   0 13.4433 7.06624   9
 -12  -7   0 14.7198 5.46228  11
 -12  -7   0 20.6500 6.85095   9
  12   7   0 14.3910 5.47504  10
  12  -7   0 14.7490 5.42884  10
 -12  -7   0 27.4626 4.96113   2
  12  -7   0 25.0900 7.23102   9
 -12   7   0 13.4052 6.23137   3
 -12  -7   0 8.24396 3.72742   6
 -12  -7   0 26.9194 8.01193   5
 -12   7   0 12.3054 6.43906  10
  12   7   0 27.2286 7.27665   9
  12   7   0 17.8859 6.24126   3
  12  -7   0 16.8543 4.99602   7
 -12   7   0 19.1072 6.61317   5
 -12   7   0 18.5010 6.69180   6
 -12   7   0 26.5317 7.14182   2
  12   7   0 20.5006 7.31054   5
  12  -7   0 18.4089 5.72931   5
  12  -7   0 23.4918 7.18223   6
 -13  -7   0 3.34125 5.40097   5
 -13   7   0 -10.286 3.80884  10
  13   7   0 2.18489 5.42678   5
  13   7   0 -1.7833 3.81232   6
  13   7   0 -2.0612 4.72653   3
  13   7   0 3.58699 4.93908  10
 -13  -7   0 -1.5957 3.83311  11
 -13   7   0 -2.1236 4.86319   3
 -13   7   0 0.71063 4.67081   2
 -13  -7   0 -2.6368 4.74241   9
  13  -7   0 4.49986 5.55027   3
  13  -7   0 -0.4472 3.96804   7
 -13  -7   0 -0.8764 3.36170   6
 -13   7   0 3.70227 5.52578   6
  13  -7   0 -4.4885 4.16060  10
  13  -7   0 8.92240 6.53776   6
 -13  -7   0 2.85873 3.30626   2
  13  -7   0 0.07998 5.06944   9
 -13   7   0 2.79885 5.48047   9
 -13   7   0 2.67708 5.36159   5
  13  -7   0 -0.0933 4.45806   8
  14  -7   0 176.654 15.3682   6
 -14   7   0 188.625 16.3444   6
  14   7   0 191.550 16.7719   9
 -14  -7   0 162.852 14.9457   9
  14   7   0 171.352 14.1424   3
 -14  -7   0 183.527 11.3841   6
  14  -7   0 220.450 15.9017   3
  14   7   0 188.069 14.1499  10
 -14  -7   0 199.051 18.7314   5
  14  -7   0 154.812 17.7490   8
 -14   7   0 215.690 17.1736   9
  14  -7   0 203.320 12.9885   7
  14   7   0 193.521 16.9619   5
 -14   7   0 203.706 16.1202   5
  14  -7   0 199.260 16.0102   9
  14   7   0 213.937 13.4114   6
 -14  -7   0 198.458 13.9910  11
  14  -7   0 178.947 13.1978  10
  14  -7   0 182.813 13.9506   5
 -14   7   0 191.435 15.5926  10
  15   7   0 -5.0139 5.04774  10
  15  -7   0 -3.0208 5.07931   3
 -15   7   0 -7.5606 5.31838  10
 -15  -7   0 1.80386 4.79461  11
 -15  -7   0 -1.8437 4.80669   9
  15   7   0 2.95104 5.70623   3
 -15  -7   0 1.67298 6.20168   5
  15   7   0 10.0766 5.50691   6
 -15   7   0 3.57974 6.29229   6
 -15   7   0 1.14207 5.81092   5
  15  -7   0 -3.7403 5.64875   9
 -15  -7   0 1.60883 3.95860   6
 -15   7   0 -6.5798 4.33421   2
  15   7   0 -0.6167 6.66322   9
  15  -7   0 -7.0316 3.87010   7
 -15  -7   0 -5.6994 3.42917   2
 -15   7   0 1.19317 5.51062   9
  16  -7   0 428.895 22.7337   3
  16   7   0 427.912 22.1733   3
 -16  -7   0 371.639 20.3100  11
 -16   7   0 436.958 23.9374   5
 -16  -7   0 396.550 24.6300   5
  16   7   0 390.248 24.4299   9
  16   7   0 408.631 19.9019   6
 -16   7   0 406.853 23.9564   6
  16  -7   0 393.255 18.8550   7
 -16  -7   0 394.024 18.0178   2
  16  -7   0 418.849 23.7470   9
 -16  -7   0 408.732 17.7011   6
 -17  -7   0 -9.0214 6.03623   5
  17  -7   0 -1.9163 6.07023   9
  17  -7   0 1.76826 4.83038   7
 -17  -7   0 -2.7704 4.07488  11
 -17   7   0 -11.663 5.06592   6
 -17   7   0 2.32330 6.56204  10
  17   7   0 -3.4915 6.38398   9
 -17  -7   0 3.14222 4.31928   6
  17   7   0 -6.9712 4.34886   6
 -17   7   0 0.06227 5.68729   5
  17   7   0 -5.2539 5.49233   3
 -17  -7   0 -0.7430 4.68201   2
  18   7   0 73.9485 10.7009   6
 -18  -7   0 65.2454 11.3437  11
  18  -7   0 104.862 14.9195   9
  18   7   0 68.8760 11.9386   3
 -18  -7   0 63.7829 9.25103   2
 -18   7   0 72.2477 13.9111   6
  18   7   0 51.0722 12.9099   9
  18  -7   0 73.7985 9.90157   7
 -18   7   0 77.0362 12.7099   5
 -18  -7   0 56.0168 8.22306   6
 -18   7   0 79.5342 13.3058  10
  18  -7   0 59.3376 11.9939   3
 -18  -7   0 83.7482 14.5979   5
  19   7   0 -8.6709 7.32976   9
 -19   7   0 2.70637 7.47685   6
  19   7   0 6.24429 7.28943   3
 -19  -7   0 5.79744 7.07741   5
  19  -7   0 9.23566 8.21543   9
 -19  -7   0 -3.2488 4.35000   6
 -19   7   0 -7.1278 5.80786  10
  19  -7   0 -5.6716 5.14798   7
 -19  -7   0 5.57737 5.46462   2
 -20  -7   0 14.4835 6.40046   6
 -20   7   0 29.5735 9.94510   5
  20  -7   0 11.7907 6.67369   7
   0  -8   0 2493.24 48.7080   2
   0  -8   0 2474.05 45.9382   8
   0   8   0 2433.01 48.0064   6
   0  -8   0 2461.55 45.3387   3
   0   8   0 2476.33 48.0504   2
   0   8   0 2445.19 46.1271   3
   0   8   0 2426.90 45.4876   8
   0  -8   0 2461.58 48.4264   4
   0   8   0 2492.26 45.1844   7
   0   8   0 2531.21 49.0575   4
   0   8   0 2511.39 44.6306   9
   1  -8   0 -1.3998 1.11231   8
   1   8   0 -0.2043 1.43903   9
  -1  -8   0 1.17089 2.09397   4
   1   8   0 -0.5423 1.92173   5
  -1   8   0 -0.4813 1.76271   3
   1   8   0 -0.5281 0.90204  11
   1  -8   0 -3.1077 2.33490   2
  -1   8   0 -2.5928 2.26135   2
   1   8   0 2.01061 1.44907   7
   1   8   0 0.01675 1.50501   2
  -1   8   0 -0.9813 0.89078   7
   1  -8   0 -0.5949 2.04989   4
  -1   8   0 0.56429 1.07333   9
   1   8   0 3.88262 2.33960   4
  -1   8   0 0.30042 0.89617  10
  -1   8   0 3.59949 2.64290   6
   1  -8   0 0.14228 1.15312   7
   1   8   0 -0.6779 1.20442   8
  -1  -8   0 1.79067 1.94586   2
  -1   8   0 -0.0533 2.31159   4
  -1   8   0 2.28283 1.40304   8
   1  -8   0 0.22382 1.35656   3
   1   8   0 -0.4637 1.20419   3
   2   8   0 901.208 17.6305   3
  -2   8   0 904.380 22.6909   2
   2  -8   0 904.135 17.1007   7
  -2   8   0 894.979 20.4029   3
   2  -8   0 902.927 18.1801   8
  -2   8   0 893.989 18.0824   5
   2   8   0 910.943 17.4650   2
   2   8   0 890.996 20.4229   4
  -2  -8   0 923.231 18.3009   2
   2   8   0 886.756 19.0049   8
  -2   8   0 901.928 22.2806   6
  -2   8   0 904.991 19.3017   8
   2  -8   0 923.226 19.5754   3
   2   8   0 881.863 19.7220   9
  -2  -8   0 907.452 18.9321   9
   2   8   0 911.591 21.2601   5
   2  -8   0 918.553 23.1356   2
  -2   8   0 867.055 19.9242   9
  -2   8   0 897.409 18.4235  10
   2  -8   0 912.295 21.7277   4
  -3   8   0 -1.0258 1.73255   5
   3  -8   0 -0.7855 1.59463   9
   3  -8   0 0.35581 1.04037  10
   3   8   0 -0.6731 2.64398   5
   3   8   0 2.14206 2.05290   4
   3  -8   0 1.18439 2.28217   3
   3  -8   0 -1.2077 1.55449   8
  -3  -8   0 -0.1896 2.08114   9
   3  -8   0 -0.7704 3.24339   2
   3   8   0 -1.9303 2.28322   9
   3  -8   0 -1.3073 2.83039   6
  -3   8   0 -0.9141 3.09629   6
  -3   8   0 -1.0536 1.94159   9
   3  -8   0 0.23301 0.94650   7
  -3   8   0 -1.1551 2.40379   3
  -3   8   0 -1.5550 2.09036  10
  -3   8   0 0.19661 2.13462   8
   3   8   0 0.32828 1.20140   6
   3  -8   0 2.03921 2.67592   4
  -3   8   0 1.41578 3.17105   2
   4  -8   0 1507.75 29.3308   5
   4  -8   0 1481.87 30.4943   8
  -4   8   0 1481.86 31.7327   9
   4   8   0 1533.49 29.0298   6
  -4   8   0 1485.37 33.1005   3
  -4   8   0 1493.98 30.8868   5
  -4   8   0 1481.91 31.7113  10
  -4  -8   0 1485.50 27.4785  11
  -4  -8   0 1488.46 32.4178   9
   4  -8   0 1506.02 29.0861  10
   4   8   0 1492.76 31.0576   4
   4  -8   0 1463.43 32.1849   3
   4  -8   0 1469.38 35.7906   2
  -4   8   0 1458.54 35.3539   2
  -4   8   0 1492.71 32.1203   8
   4  -8   0 1470.94 34.2781   6
   4   8   0 1524.61 34.5014   5
   4  -8   0 1496.04 28.2219   7
   4  -8   0 1518.53 31.0158   9
   4   8   0 1485.49 33.0203   9
  -4  -8   0 1456.11 33.4144   5
   4  -8   0 1469.78 33.4346   4
  -4   8   0 1439.10 37.9075   6
   5  -8   0 -1.0531 1.94005   5
  -5  -8   0 1.74257 1.56502  11
   5  -8   0 -1.7015 3.33986   6
   5   8   0 -0.6754 3.08621   9
   5  -8   0 2.41526 3.54404   2
   5  -8   0 0.08048 2.83640   3
   5  -8   0 1.02224 1.55821   7
  -5   8   0 2.32937 3.91907   2
   5   8   0 -1.1111 3.09850   5
  -5   8   0 -0.0828 2.75058   9
  -5   8   0 1.62309 2.56367   5
   5   8   0 -0.3240 1.65553   6
  -5   8   0 0.63205 3.48556   6
  -5   8   0 -2.1950 3.07266  10
  -5   8   0 -0.2713 3.19045   3
  -5  -8   0 -3.9600 2.68164   9
   5  -8   0 0.30398 1.95044  10
   5  -8   0 -0.8776 2.16387   8
   5  -8   0 0.27736 2.48814   9
  -6  -8   0 374.401 14.1936   9
  -6   8   0 370.063 13.5598  10
   6  -8   0 380.343 12.6340   8
   6   8   0 363.365 10.8900   6
   6  -8   0 372.940 10.3275   7
   6  -8   0 399.732 13.4482   9
  -6   8   0 368.355 13.7075   9
   6  -8   0 369.620 13.6163   3
   6   8   0 381.311 11.8334  10
   6  -8   0 374.514 11.8339   5
  -6   8   0 365.615 15.3867   6
  -6  -8   0 381.469 8.71829   2
   6  -8   0 384.540 16.6054   2
   6  -8   0 403.172 15.4957   6
   6  -8   0 379.223 11.5556  10
  -6   8   0 387.189 13.1392   5
  -6  -8   0 366.930 14.9975   5
  -6   8   0 376.948 15.9848   2
  -6  -8   0 360.334 10.4510  11
  -6   8   0 383.766 14.5090   3
   6   8   0 371.996 15.4718   5
   6   8   0 358.233 17.0899   9
  -7   8   0 -0.1686 2.71842   5
   7  -8   0 -0.6357 2.36727   5
   7  -8   0 3.96100 4.87597   6
   7   8   0 0.64163 2.72729  10
   7  -8   0 0.02016 1.94353   7
   7   8   0 0.89438 3.54836   9
  -7  -8   0 1.89451 2.31261  11
  -7  -8   0 -4.4525 3.20369   5
   7  -8   0 1.70210 3.13731   9
  -7  -8   0 -1.3934 3.37561   9
   7   8   0 -0.7876 3.35193   5
  -7   8   0 2.94077 3.35132  10
  -7   8   0 -1.2374 3.23359   9
   7  -8   0 0.28751 2.82638   8
   7  -8   0 -1.9741 3.12032   3
  -7   8   0 3.07992 6.01450   2
  -7   8   0 4.86351 3.57533   3
  -7  -8   0 -1.3392 1.49600   6
  -7   8   0 -1.3193 3.47961   6
  -7  -8   0 -1.3682 1.52763   2
   7  -8   0 0.50542 4.32266   2
   7   8   0 0.66288 2.84355   3
   7  -8   0 2.28208 2.82324  10
   7   8   0 2.65919 2.33057   6
  -8   8   0 25.5127 5.33315   9
   8  -8   0 18.5494 5.28788   6
  -8   8   0 23.7230 5.65824   6
   8   8   0 21.9334 5.49296   9
  -8  -8   0 24.1378 5.49426   9
  -8   8   0 37.3122 6.43966   3
  -8   8   0 27.8377 5.16335   5
   8  -8   0 34.1074 5.69456   3
   8   8   0 24.4922 4.54926  10
  -8   8   0 18.6552 5.23598   2
   8  -8   0 21.6928 4.47965   8
   8  -8   0 25.3513 4.42289  10
  -8   8   0 26.0443 5.65098  10
  -8  -8   0 28.8752 3.36095   2
   8  -8   0 30.4670 5.45755   9
   8   8   0 26.9467 4.89775   3
  -8  -8   0 26.4076 4.26560  11
  -8  -8   0 22.6683 6.04512   5
   8  -8   0 26.1846 6.66707   2
   8   8   0 16.2384 5.18596   5
   8  -8   0 23.8162 4.32753   7
   8  -8   0 23.5631 4.56279   5
   8   8   0 25.6281 4.11984   6
  -8  -8   0 29.2258 3.40301   6
  -9  -8   0 -0.2619 2.08594   6
  -9  -8   0 -3.1176 3.74554   9
  -9  -8   0 3.03820 2.95365  11
  -9  -8   0 -1.8960 1.99559   2
   9  -8   0 -5.8110 3.27977   8
   9   8   0 0.83951 3.39934   3
  -9  -8   0 0.73611 4.07135   5
  -9   8   0 3.07264 4.25591   3
   9  -8   0 -2.3523 4.65245   2
  -9   8   0 0.97207 4.38565  10
   9  -8   0 1.00925 3.78353   9
   9  -8   0 3.92301 3.87564   3
  -9   8   0 3.88251 4.82937   6
   9   8   0 -0.7259 3.96758   5
   9   8   0 -1.6428 3.35802  10
  -9   8   0 -0.2256 3.58979   9
   9  -8   0 -5.6466 3.62521   6
   9  -8   0 -1.8136 2.96059  10
   9  -8   0 2.30522 2.64992   7
  -9   8   0 -1.7894 3.26320   5
   9   8   0 -1.5839 2.66410   6
   9  -8   0 0.56135 2.96961   5
  -9   8   0 -1.2959 3.94845   2
   9   8   0 5.66094 4.78584   9
  10  -8   0 155.602 8.98572   7
  10  -8   0 162.362 12.2610   6
  10   8   0 141.926 10.3077   3
  10  -8   0 158.423 9.98114  10
 -10  -8   0 156.619 7.85088   6
 -10   8   0 156.735 11.3536   5
 -10  -8   0 150.271 9.70583  11
  10  -8   0 135.119 11.9699   5
 -10  -8   0 146.928 7.86779   2
 -10   8   0 154.961 12.8279   2
  10   8   0 143.254 9.10329   6
  10  -8   0 153.497 11.5009   9
 -10   8   0 154.495 12.2239   3
  10   8   0 177.819 13.6749   9
 -10   8   0 151.335 12.7450   6
  10   8   0 171.859 10.7513  10
  10  -8   0 165.817 11.8224   3
 -10  -8   0 166.165 13.0958   5
 -10   8   0 145.406 11.6739  10
  10  -8   0 157.573 10.9169   8
  10  -8   0 187.029 14.7750   2
  10   8   0 169.352 13.6665   5
 -10   8   0 155.994 12.0490   9
 -10  -8   0 157.975 12.2985   9
  11  -8   0 -4.9797 4.23971   9
 -11   8   0 5.21354 4.65720   9
  11  -8   0 0.92535 4.82668   3
 -11  -8   0 2.84496 2.88057   2
  11   8   0 -1.8629 5.22752   5
 -11  -8   0 0.70390 4.65941   9
 -11   8   0 -2.9464 3.52312   2
 -11  -8   0 -1.7265 4.72706   5
 -11   8   0 4.92457 5.51314   6
 -11   8   0 3.94289 4.98268   3
  11  -8   0 0.81748 3.71697   5
 -11   8   0 4.17184 4.77697   5
  11  -8   0 1.47071 4.38407   8
  11   8   0 -0.2880 5.40190   9
  11   8   0 2.37176 4.64864   3
  11   8   0 -0.2775 3.35817   6
  11  -8   0 6.79189 4.16910  10
 -11  -8   0 -2.7276 3.16505  11
 -11  -8   0 -0.1238 2.58790   6
 -11   8   0 2.35894 4.50548  10
  11  -8   0 2.41317 3.46329   7
  11   8   0 -1.0813 3.99162  10
  11  -8   0 -2.3509 4.32753   6
 -12   8   0 84.5241 10.8856   3
 -12  -8   0 109.054 11.9506   9
  12   8   0 100.839 10.4975   3
 -12  -8   0 103.270 7.79195   6
 -12  -8   0 109.835 12.7405   5
  12  -8   0 88.4715 11.6538   8
  12   8   0 97.9862 9.25139   6
  12  -8   0 97.1292 10.9697   9
 -12   8   0 77.1442 10.2642   2
 -12  -8   0 103.965 7.93443   2
  12  -8   0 100.431 10.8551   3
  12  -8   0 111.456 10.4636  10
  12   8   0 116.801 11.3174  10
  12  -8   0 82.4911 7.89908   7
  12   8   0 86.4350 11.0842   5
  12  -8   0 99.4653 11.6629   6
  12  -8   0 131.474 10.9493   5
  12   8   0 95.4920 12.1355   9
 -12   8   0 133.531 13.3378   5
 -12   8   0 80.6855 11.6137  10
 -12   8   0 86.0660 12.7386   9
  13   8   0 2.42830 5.12620  10
 -13   8   0 -4.6180 3.92705   2
  13   8   0 -1.0873 6.71855   9
 -13   8   0 -1.3799 5.90408   6
 -13   8   0 3.35002 5.32312   5
  13   8   0 3.37312 5.19777   3
  13  -8   0 5.45477 4.20156   7
 -13   8   0 1.88539 5.65047  10
 -13  -8   0 -0.0458 2.98758   6
 -13  -8   0 -6.1863 3.65902  11
  13  -8   0 0.49203 4.45028   8
 -13  -8   0 -4.0766 4.45221   9
  13  -8   0 1.98053 5.42362   3
  13   8   0 3.55244 4.21414   6
 -13  -8   0 7.83233 3.65004   2
  13  -8   0 0.99255 5.47452   9
 -13  -8   0 12.4666 7.05785   5
 -13   8   0 -2.1187 4.62932   3
  13  -8   0 5.89623 4.50165  10
 -13   8   0 5.08599 5.41565   9
  14   8   0 797.474 29.6783  10
  14   8   0 809.485 26.8570   6
  14  -8   0 825.445 31.2278   9
 -14   8   0 850.138 31.2125   5
  14   8   0 860.460 33.5647   9
  14   8   0 830.306 29.3728   3
 -14  -8   0 828.634 28.2770  11
  14  -8   0 798.418 31.7580   6
 -14  -8   0 831.340 24.8604   2
  14  -8   0 859.600 29.5356   5
 -14   8   0 839.899 30.6924  10
  14  -8   0 830.498 30.3648   3
  14   8   0 816.938 33.7540   5
 -14   8   0 843.621 32.5500   6
 -14  -8   0 838.433 24.2510   6
  14  -8   0 832.097 26.0436   7
 -14   8   0 798.144 32.7853   9
 -14  -8   0 870.065 33.6307   5
  14  -8   0 821.238 28.0140  10
 -15  -8   0 -1.9535 3.50722   2
 -15   8   0 0.97496 6.42670   6
 -15  -8   0 -3.2150 5.91566   5
  15   8   0 -3.6829 3.68291   6
  15  -8   0 -2.4287 4.74090   7
 -15  -8   0 -1.2479 5.00552   9
  15   8   0 4.37526 5.95277  10
  15  -8   0 -1.4178 4.89165   5
 -15  -8   0 -4.9248 3.09773   6
 -15  -8   0 -0.1913 4.77294  11
 -15   8   0 -5.7304 5.00127   5
  15   8   0 -1.6690 5.16737   3
  15  -8   0 2.41420 6.05972   3
 -15   8   0 -2.4890 5.86252  10
  15  -8   0 0.43737 5.81207   9
  15   8   0 -3.7883 6.46974   9
 -15   8   0 -7.8114 4.88740   9
  16   8   0 27.3044 6.78891   6
 -16  -8   0 16.1617 6.55123  11
  16   8   0 21.4297 7.86670   3
 -16   8   0 20.5715 8.37147   5
 -16  -8   0 23.7437 5.80477   6
 -16  -8   0 11.2724 8.09148   5
 -16   8   0 12.0013 7.55861  10
  16   8   0 37.7916 11.0433   9
  16  -8   0 12.0850 5.85718   7
 -16  -8   0 28.3504 5.98669   2
  16  -8   0 11.7675 7.93712   9
  16  -8   0 8.90293 7.48143   3
 -16   8   0 11.0773 7.73634   6
  17   8   0 -3.8482 4.58313   6
  17  -8   0 0.84116 6.47661   3
  17  -8   0 -10.388 5.30070   9
  17   8   0 5.11715 7.92397   9
 -17  -8   0 -5.6555 6.75835   5
 -17   8   0 4.62174 7.24032  10
  17   8   0 -0.9484 6.39598   3
 -17   8   0 3.59536 6.48868   5
 -17  -8   0 4.44760 4.49300   2
 -17   8   0 7.01372 7.51896   6
 -17  -8   0 -4.9334 5.46937  11
  17  -8   0 -3.2685 4.45463   7
 -18   8   0 -7.0261 6.28589  10
  18   8   0 -13.754 6.31081   9
  18  -8   0 1.93468 6.86884   3
 -18  -8   0 -0.0419 7.71249   5
  18  -8   0 3.73442 7.16167   9
 -18  -8   0 0.22190 4.26155   6
 -18   8   0 1.59434 7.27036   6
  18   8   0 -2.1260 6.34787   3
  18  -8   0 0.31227 5.01593   7
  18   8   0 -2.0370 4.56289   6
 -18  -8   0 -0.4615 4.46740   2
 -18   8   0 -6.2547 5.58825   5
  19   8   0 -0.8115 5.67798   6
 -19   8   0 8.07152 8.45629   6
  19   8   0 22.1551 10.9529   9
 -19  -8   0 1.89329 4.63735   2
 -19   8   0 36.8439 14.8792   5
  19   8   0 -12.706 5.20982   3
  19  -8   0 -1.6529 5.26482   7
 -19  -8   0 1.93796 4.87133   6
  19  -8   0 -10.784 6.08865   9
   0   9   0 -0.4653 1.46492   3
   0  -9   0 0.90179 2.38014   4
   0   9   0 2.63471 2.32403   6
   0   9   0 1.94920 2.23134   2
   0   9   0 -0.6605 2.30421   4
   0   9   0 0.49110 1.12791   7
   0  -9   0 -0.3959 1.40576   8
   0   9   0 -0.4265 1.28910   8
   0  -9   0 0.59473 2.39944   2
   0  -9   0 0.08286 1.16588   3
   1   9   0 -1.9604 1.22336   3
   1   9   0 -0.0835 1.45798   7
   1   9   0 0.83839 1.47414   9
   1   9   0 0.48457 1.84010   6
  -1   9   0 -0.5800 2.56979   6
  -1  -9   0 1.15879 2.48612   4
  -1   9   0 3.06384 1.56403   8
  -1   9   0 0.46483 0.91456   7
   1  -9   0 2.78506 1.39062   8
   1   9   0 1.26785 1.09015  11
   1  -9   0 0.50633 1.43478   3
  -1   9   0 3.04723 2.96366   4
   1   9   0 0.64734 2.03830   5
  -1   9   0 0.65449 2.49903   2
   1   9   0 0.37918 2.31797   4
  -1  -9   0 4.08223 2.08288   2
  -1   9   0 1.55810 1.95174   3
   1   9   0 -0.0684 1.26673   8
   1   9   0 0.89470 1.70035   2
   1  -9   0 0.73818 2.68526   2
   1  -9   0 1.12719 2.29192   4
   2  -9   0 268.756 11.4339   2
   2   9   0 273.623 8.48431   7
  -2  -9   0 284.280 13.4280   4
   2   9   0 295.719 9.80719   4
   2   9   0 266.876 7.87926   8
  -2   9   0 266.424 10.8771   6
  -2  -9   0 279.800 7.74793   2
  -2   9   0 262.119 11.0690   2
  -2   9   0 269.292 8.30278   8
  -2   9   0 285.248 6.62470   7
   2  -9   0 283.853 6.42411   7
  -2   9   0 273.057 7.18580   5
   2   9   0 298.710 8.81439   9
   2   9   0 272.961 6.82844   3
   2  -9   0 284.273 8.41175   3
   2   9   0 259.321 7.57360   2
  -2   9   0 282.372 7.60014   9
   2   9   0 281.302 10.0447   5
   2  -9   0 298.309 7.45699   8
   2  -9   0 305.800 10.7745   4
  -2   9   0 289.290 9.49984   3
  -2   9   0 272.086 7.53238  10
  -2  -9   0 267.381 7.60447   9
   3   9   0 -0.3996 2.76793   5
  -3  -9   0 -1.3046 1.93314   9
  -3   9   0 0.30443 2.55625   3
   3  -9   0 0.52651 0.68013  10
   3   9   0 0.67736 2.10360   4
   3  -9   0 -0.1131 1.54427   8
  -3   9   0 0.08447 2.12164  10
  -3   9   0 0.39740 2.23687   8
   3  -9   0 -1.1230 1.97760   3
   3  -9   0 1.63413 3.02388   6
  -3   9   0 -0.1998 1.90356   9
  -3   9   0 2.05872 3.49868   2
  -3   9   0 1.56372 1.79313   5
   3   9   0 3.64611 1.97345   8
   3  -9   0 4.66357 2.96659   4
   3   9   0 -0.8696 2.30679   9
   3  -9   0 0.89078 0.96968   7
  -3   9   0 2.11198 3.50619   6
  -4   9   0 212.748 8.95959   8
   4  -9   0 228.945 7.90760   9
   4  -9   0 227.183 11.8681   2
  -4   9   0 227.044 8.89161  10
  -4   9   0 231.692 11.7770   2
  -4   9   0 217.010 7.97579   5
   4   9   0 222.983 9.68339   9
   4  -9   0 243.608 6.32681  10
  -4   9   0 234.981 10.1337   3
   4   9   0 219.256 8.49687   4
   4   9   0 230.598 6.63238   6
   4   9   0 228.630 10.7617   5
   4  -9   0 219.135 10.0758   4
   4  -9   0 210.748 10.6823   6
  -4   9   0 229.674 8.76630   9
  -4   9   0 208.382 10.9654   6
   4  -9   0 223.197 7.66384   8
  -4  -9   0 225.459 9.06995   9
   4  -9   0 232.441 5.81522   7
   4  -9   0 236.628 6.57792   5
   5  -9   0 2.22370 2.42524   9
  -5   9   0 1.60177 2.29476   5
  -5   9   0 1.91098 3.49790   6
  -5  -9   0 -0.6169 1.68912  11
   5   9   0 -1.6359 1.87646   4
   5   9   0 -1.1649 1.51373   6
  -5   9   0 3.77814 2.83769   9
   5  -9   0 3.13927 1.41818   7
  -5  -9   0 -2.9530 2.78638   5
   5  -9   0 2.85987 2.75100   3
   5  -9   0 1.08174 3.21428   6
   5  -9   0 -0.4018 2.06729   8
  -5   9   0 -0.1637 2.98182   3
   5  -9   0 0.44507 1.79836   5
   5   9   0 1.85039 3.17293   9
   5  -9   0 -0.1478 2.87395   4
   5  -9   0 -1.1277 3.52994   2
  -5  -9   0 1.56432 2.79049   9
   5   9   0 -0.2254 3.30673   5
   5  -9   0 2.84542 1.91163  10
  -5   9   0 -3.0196 3.10910   2
  -5   9   0 2.55156 3.36707  10
   6  -9   0 642.590 15.8486  10
   6  -9   0 609.272 20.3751   6
  -6   9   0 623.392 17.6606   5
   6   9   0 606.487 20.7026   5
  -6   9   0 627.123 19.6294   3
   6  -9   0 585.719 18.2220   3
   6  -9   0 623.848 22.1757   2
  -6   9   0 632.081 18.6233  10
  -6   9   0 649.280 18.8135   9
   6   9   0 627.804 15.3608   6
  -6  -9   0 634.231 20.1299   5
  -6  -9   0 610.516 18.9379   9
   6  -9   0 625.458 17.0951   8
  -6   9   0 627.555 21.1661   6
  -6  -9   0 622.547 14.2724  11
   6   9   0 634.248 20.4348   9
   6  -9   0 647.602 17.9405   9
  -6   9   0 637.091 21.7363   2
   6  -9   0 628.827 16.0604   5
   6  -9   0 619.636 14.4142   7
  -7   9   0 3.96257 4.30242   2
   7   9   0 -0.6075 2.59343   3
  -7   9   0 2.92312 3.56529   3
  -7   9   0 8.65692 3.71145   9
  -7  -9   0 -0.0116 1.93386  11
   7  -9   0 5.30667 3.48970   3
  -7  -9   0 -0.4107 1.16485   2
  -7   9   0 0.79056 2.81694   5
  -7   9   0 6.03795 4.37111   6
   7   9   0 0.12453 4.10017   5
   7  -9   0 0.69488 2.28083   5
   7  -9   0 0.24952 2.78487   9
  -7  -9   0 -1.6189 3.24159   5
   7   9   0 0.39881 2.14028   6
   7   9   0 -2.0108 2.52108  10
   7  -9   0 4.42343 2.76606  10
   7  -9   0 6.15718 4.14274   6
  -7   9   0 4.67910 3.71166  10
  -7  -9   0 4.56909 3.48745   9
   7  -9   0 2.01446 2.67518   8
   7  -9   0 8.24519 2.27557   7
   7   9   0 0.26848 3.67501   9
   7  -9   0 0.58651 4.00153   2
  -8  -9   0 51.7174 4.12527   6
   8   9   0 37.6742 5.41429   3
  -8   9   0 43.7994 6.48052  10
   8  -9   0 39.8503 5.95527   9
   8   9   0 56.2869 7.75689   9
   8   9   0 40.7954 5.46384  10
   8  -9   0 35.7263 7.43130   2
  -8   9   0 46.0760 7.36963   6
   8  -9   0 46.4679 5.52389   5
   8  -9   0 54.6716 7.11461   3
  -8   9   0 42.1117 5.99745   5
  -8   9   0 50.3305 8.15956   2
   8  -9   0 52.2633 7.82293   6
  -8  -9   0 47.5801 7.06677   5
  -8  -9   0 50.0485 5.00974  11
  -8  -9   0 52.2611 7.53354   9
   8   9   0 47.5843 7.84724   5
  -8   9   0 46.1280 6.58097   9
   8  -9   0 44.2099 5.40899  10
   8  -9   0 49.6546 6.04303   8
   8   9   0 50.4897 5.06917   6
  -8  -9   0 51.6082 3.70305   2
   9   9   0 -2.4578 3.12800  10
   9   9   0 0.23982 2.66783   6
  -9   9   0 -0.0288 4.15071  10
   9   9   0 -1.5488 3.29135   3
   9  -9   0 2.82613 3.77362   8
   9  -9   0 -2.6901 4.09693   2
  -9  -9   0 1.12749 1.97755   6
   9   9   0 1.88515 4.39116   5
  -9   9   0 0.81884 3.41264   5
   9  -9   0 0.53688 2.39966   7
   9  -9   0 -4.9918 3.51505   3
  -9   9   0 -1.5339 4.32654   6
   9  -9   0 0.90196 3.36323  10
  -9  -9   0 2.69988 2.09663   2
   9  -9   0 -4.6888 3.59116   6
  -9   9   0 1.41748 4.12443   3
  -9   9   0 -6.4012 3.22228   9
   9   9   0 -1.1159 4.28676   9
  -9  -9   0 -3.9245 3.73986   9
  -9  -9   0 -1.2882 4.11177   5
   9  -9   0 -1.2888 2.74609   5
  -9   9   0 -2.0276 4.59590   2
   9  -9   0 0.78837 3.71640   9
  -9  -9   0 -0.7147 2.63495  11
 -10  -9   0 6.80121 5.33871   5
 -10  -9   0 10.4222 3.82682  11
  10  -9   0 18.8804 5.77035   9
  10  -9   0 8.70626 4.17130   5
 -10  -9   0 8.65446 3.24288   6
  10   9   0 10.3263 5.69689   9
  10  -9   0 12.4852 4.99070   3
 -10   9   0 5.09297 5.22916   3
 -10   9   0 10.4632 4.75705   5
 -10   9   0 12.6151 6.39514   6
  10   9   0 8.64345 4.68988   3
 -10   9   0 17.3925 6.19125  10
 -10  -9   0 13.1894 5.84361   9
  10  -9   0 21.1980 4.28060   7
 -10  -9   0 14.8292 3.28651   2
  10   9   0 10.6719 3.79362   6
  10  -9   0 13.0460 4.79100   8
 -10   9   0 14.7958 6.57892   2
  10   9   0 3.48173 5.72674   5
 -10   9   0 15.1225 5.54580   9
  10  -9   0 17.5225 4.73978  10
  10  -9   0 22.4756 9.78001   6
  10   9   0 14.0530 5.02608  10
  10  -9   0 15.6215 6.77813   2
  11  -9   0 -3.3710 2.99149   7
 -11  -9   0 -2.1320 5.26387   5
 -11   9   0 1.47153 5.01751  10
  11   9   0 -3.1756 4.21630   3
  11  -9   0 -1.1482 4.69676   3
  11   9   0 0.03607 5.48534   9
 -11  -9   0 0.46185 2.51501   2
  11  -9   0 -3.5659 3.36575  10
  11  -9   0 -4.7222 3.90058   9
 -11   9   0 3.65653 4.81749   9
 -11   9   0 -1.9097 4.03889   5
 -11  -9   0 0.63852 3.61758  11
 -11   9   0 7.68679 5.34209   2
 -11  -9   0 -1.3210 2.47185   6
  11  -9   0 6.02309 5.66605   6
  11   9   0 8.29518 5.01707  10
  11  -9   0 3.17632 4.05501   5
 -11   9   0 1.84610 5.31239   6
  11   9   0 -1.6752 3.25369   6
  11   9   0 -2.0073 5.12516   5
  11  -9   0 4.78651 4.81530   8
 -11   9   0 4.63050 5.72433   3
 -11  -9   0 -2.8504 4.38976   9
  12   9   0 21.4261 6.29449   3
 -12  -9   0 6.62025 5.66620   9
  12   9   0 15.8969 7.42551   5
  12   9   0 14.8520 6.13055  10
 -12  -9   0 16.3446 4.07181   6
  12  -9   0 23.0294 7.05224   3
  12  -9   0 9.22377 5.61070   8
 -12   9   0 21.4843 7.61900   6
 -12  -9   0 15.1448 10.4246   5
 -12   9   0 21.2381 9.05322   9
  12  -9   0 11.0520 5.05115   5
 -12  -9   0 25.6585 5.70801  11
  12  -9   0 22.3514 5.02846   7
 -12   9   0 7.99881 5.68723   5
  12   9   0 22.3025 5.18226   6
  12  -9   0 21.9161 5.58890  10
 -12   9   0 10.8919 5.89312   3
 -12  -9   0 17.3774 3.98930   2
 -12   9   0 14.7538 6.90770  10
  12   9   0 23.2004 7.96550   9
  12  -9   0 20.0281 6.73897   9
 -13   9   0 -3.2854 4.70478  10
 -13   9   0 -1.6057 5.29087   3
 -13  -9   0 -0.8427 2.96781   2
  13  -9   0 -2.2773 4.93992   3
  13   9   0 -8.3184 4.71537   5
  13   9   0 0.40930 4.76692   3
  13  -9   0 5.61805 5.21348   5
  13  -9   0 2.82460 4.27852  10
  13  -9   0 6.84838 5.10220   8
  13   9   0 -1.1837 6.04160   9
 -13   9   0 -5.1204 4.91164   9
  13   9   0 5.49324 4.34797   6
 -13  -9   0 -2.5004 2.76791   6
 -13   9   0 -3.3533 4.46145   5
 -13  -9   0 -4.8249 4.86129   9
  13  -9   0 8.94506 5.87408   9
  13  -9   0 -1.1560 3.75396   7
 -13   9   0 1.82486 6.17124   6
  13   9   0 -3.9703 4.38532  10
 -13  -9   0 -4.3025 3.13011  11
 -13  -9   0 6.73987 6.10187   5
  14   9   0 10.1482 7.68916   5
 -14   9   0 21.2684 8.28627   9
 -14   9   0 33.7725 8.82693  10
  14  -9   0 26.4551 7.83762   3
 -14   9   0 14.9512 7.22974   5
 -14   9   0 27.6010 9.14074   6
 -14  -9   0 16.1580 7.66771   5
  14   9   0 7.48176 6.81148  10
 -14  -9   0 25.5596 4.94384   6
  14  -9   0 31.5550 6.37855  10
 -14  -9   0 12.9030 5.39659  11
  14  -9   0 13.8918 5.70318   5
  14   9   0 18.4489 6.81299   3
  14  -9   0 20.3186 6.92352   9
  14   9   0 17.7632 8.29414   9
  14   9   0 26.3594 6.18186   6
  14  -9   0 25.0584 5.58291   7
 -14  -9   0 26.0100 5.02280   2
  15  -9   0 1.51197 4.06738   5
 -15  -9   0 -3.1847 3.95434  11
 -15  -9   0 -2.9787 3.01355   6
 -15   9   0 -3.3598 5.15533   5
 -15  -9   0 -1.7302 3.08194   2
 -15  -9   0 0.80005 6.27948   9
  15   9   0 -3.3769 5.27723  10
 -15   9   0 4.21905 5.72629   9
  15  -9   0 -5.8807 5.13544   3
 -15   9   0 -3.8962 5.02094  10
  15   9   0 -2.1840 3.67912   6
  15   9   0 -8.7736 4.30676   3
 -15  -9   0 -9.0787 5.87816   5
  15   9   0 7.75394 7.27215   9
 -15   9   0 -2.4450 6.07825   6
  15  -9   0 11.0776 6.57396   9
 -16   9   0 -10.333 4.77439   5
  16  -9   0 -1.8385 5.75571   3
  16   9   0 1.16138 7.08062   9
 -16  -9   0 -1.4228 3.49813   2
  16   9   0 10.7691 7.14591   3
  16  -9   0 2.51685 4.72984   7
 -16   9   0 11.4000 7.27363  10
 -16   9   0 4.56744 6.74467   6
  16   9   0 2.39198 3.94989   6
 -16  -9   0 4.97379 5.21062  11
  16  -9   0 1.05322 5.96783   9
 -16  -9   0 -7.7471 5.83755   5
 -16  -9   0 -0.0328 3.59868   6
  17  -9   0 10.6179 7.68493   9
  17   9   0 -5.8895 6.42230   9
  17  -9   0 2.84596 4.65470   7
 -17  -9   0 1.26370 7.01652   5
 -17  -9   0 1.76352 3.83236   6
 -17   9   0 11.9496 8.52586   6
  17   9   0 -1.6991 4.56139   6
  17   9   0 -2.7709 6.15568   3
 -17   9   0 -4.1758 5.93687   5
 -17  -9   0 1.72166 3.72847   2
  17  -9   0 5.32048 6.82714   3
 -17  -9   0 -1.9017 4.34506  11
 -18  -9   0 7.17503 8.22465   5
 -18  -9   0 9.13011 4.73314   2
  18   9   0 -11.662 3.87249   6
  18   9   0 8.50864 6.78015   3
  18  -9   0 0.19099 6.72829   9
 -18  -9   0 3.07910 4.27070   6
  18  -9   0 -1.0254 6.47890   3
  18  -9   0 -10.655 4.23959   7
 -18   9   0 6.85769 8.16373   6
  18   9   0 -0.2618 6.99300   9
 -18   9   0 0.07759 6.43910   5
 -18   9   0 5.14204 7.34135  10
  19  -9   0 5.79004 6.03653   7
  19   9   0 -2.7617 5.77919   3
  19  -9   0 -9.5219 6.68266   9
 -19  -9   0 -0.1962 4.79550   2
 -19  -9   0 -9.2219 3.73756   6
 -19   9   0 3.25619 8.64042   5
  19   9   0 13.7849 6.18220   6
  19   9   0 12.6330 10.2589   9
   0 -10   0 1550.92 33.6943   2
   0  10   0 1561.46 29.5375   7
   0  10   0 1566.52 31.0185   3
   0  10   0 1549.29 30.1186   8
   0 -10   0 1534.57 29.7737   3
   0  10   0 1613.11 33.1317   2
   0  10   0 1569.56 31.3547   5
   0  10   0 1525.59 34.1194   4
   0 -10   0 1567.11 33.6161   4
   0  10   0 1611.91 33.4382   6
   0 -10   0 1598.37 30.8105   8
  -1  10   0 -1.0055 1.91355   3
   1  10   0 0.36543 1.35207   3
   1  10   0 -1.2574 1.33789   8
  -1  10   0 -0.0159 0.95826   7
   1  10   0 0.89591 1.40980   9
   1  10   0 -2.2502 1.69226   2
   1 -10   0 -0.0501 2.43843   4
  -1 -10   0 0.90865 2.11853   2
   1 -10   0 2.05535 1.49846   3
   1  10   0 0.02221 1.46699   7
  -1  10   0 0.18457 1.55825   8
  -1  10   0 1.39867 2.65286   4
  -1  10   0 -1.2055 2.43308   2
   1  10   0 2.54341 2.36126   5
   1  10   0 0.92012 2.08124   6
  -1  10   0 -2.2332 2.66543   6
   1 -10   0 0.73958 2.80523   2
  -1 -10   0 1.02601 2.24762   4
   1  10   0 0.84033 2.73067   4
  -1  10   0 0.10977 1.01151  10
   1  10   0 1.71982 1.13161  11
   1 -10   0 3.00699 1.44427   8
  -2  10   0 44.2238 3.69860   8
  -2  10   0 38.5933 2.93193   9
   2  10   0 32.6997 3.91307   4
   2  10   0 45.0809 3.95237   7
  -2 -10   0 38.7403 4.30547   4
   2 -10   0 49.5780 5.42078   4
   2  10   0 42.9424 2.75237   3
   2 -10   0 34.3716 3.21299   3
  -2  10   0 41.2586 5.29220   2
   2  10   0 40.0330 2.84304   2
  -2  10   0 41.9682 3.33322  10
   2 -10   0 50.1337 3.18742   8
  -2 -10   0 47.9559 3.73440   2
   2  10   0 43.0017 3.92347   9
  -2  10   0 43.5994 3.03526   5
   2  10   0 41.6234 3.49458   8
  -2  10   0 50.2735 2.52988   7
  -2  10   0 34.7919 4.84898   6
   2  10   0 39.4423 4.55916   5
   2 -10   0 32.0685 4.90663   2
  -2  10   0 45.1475 4.33857   3
   2 -10   0 47.1632 2.57471   7
  -3  10   0 -1.0543 2.10265   8
   3 -10   0 -1.0488 1.92163   3
  -3  10   0 -0.6725 1.65352   5
   3  10   0 0.45107 1.18070   3
   3  10   0 0.10118 2.28309   9
   3 -10   0 -1.1640 1.43209   8
  -3  10   0 1.90996 3.20124   2
  -3  10   0 -0.0462 2.05789  10
   3 -10   0 1.54999 1.01880   7
  -3 -10   0 -0.7171 1.85308   9
   3 -10   0 0.90382 2.77452   4
  -3  10   0 1.39648 1.38866   7
   3  10   0 0.16813 2.16188   4
  -3  10   0 0.99964 3.17378   6
  -3  10   0 0.20788 2.48470   3
   3 -10   0 0.23836 3.42245   2
   3  10   0 -1.5469 2.81892   5
  -3  10   0 -1.2701 1.80193   9
   3  10   0 0.94838 1.87273   8
  -4  10   0 48.0726 4.44843   9
  -4 -10   0 53.4178 4.95029   9
  -4  10   0 47.8753 4.13158   5
   4  10   0 55.4018 6.44068   5
  -4  10   0 57.9974 7.19207   2
   4 -10   0 46.9600 3.92112   8
   4 -10   0 47.0152 2.49533  10
  -4  10   0 52.9770 5.77998   3
   4  10   0 48.7560 4.44329   8
   4  10   0 39.1196 4.86009   9
   4  10   0 45.5943 3.11296   6
   4 -10   0 56.3997 7.22947   2
  -4  10   0 49.2585 6.19739   6
  -4  10   0 46.5016 4.65517  10
   4 -10   0 50.9868 5.61421   4
   4 -10   0 45.7454 2.45648   7
   4 -10   0 44.7555 5.46939   6
  -4  10   0 50.8907 4.96031   8
   4 -10   0 41.4610 4.54417   3
   4  10   0 43.0763 4.56289   4
   4 -10   0 49.0200 3.88451   9
  -5 -10   0 0.37426 0.78309  11
  -5 -10   0 -2.7163 2.35472   9
   5 -10   0 -0.5664 2.81075   4
  -5  10   0 -1.7820 2.00686   5
  -5  10   0 -0.0369 3.16129   3
   5 -10   0 1.38957 3.94861   2
   5 -10   0 4.03977 1.69443   5
  -5  10   0 1.26431 2.80192  10
   5  10   0 -0.6167 1.95660   4
   5  10   0 3.75612 3.42128   5
  -5  10   0 -1.2243 3.11379   2
   5 -10   0 -0.4094 2.08855   9
   5  10   0 0.60241 2.85031   9
   5 -10   0 -0.1450 1.96813   8
  -5  10   0 1.32101 2.58099   9
   5 -10   0 -0.5290 1.57091  10
   5 -10   0 0.18941 1.16762   7
   5 -10   0 0.50199 3.13207   6
   5 -10   0 -0.4596 2.61421   3
  -5  10   0 -2.1369 3.28653   6
   5  10   0 -0.5523 1.45806   6
   6 -10   0 7.39702 2.80450   8
   6  10   0 1.91747 3.67255   5
   6 -10   0 8.54897 1.94382   7
   6  10   0 4.86604 2.57449   4
  -6  10   0 6.25307 3.89940   3
  -6 -10   0 5.08744 3.27283   9
   6 -10   0 9.00041 3.76578   3
   6 -10   0 7.59475 2.44341   5
  -6  10   0 8.25698 7.60357   2
   6 -10   0 5.19623 3.63345   4
   6  10   0 5.95223 3.79140   9
  -6  10   0 3.03493 3.24675   9
  -6 -10   0 9.86771 1.70079  11
  -6  10   0 5.13340 4.23285   6
   6 -10   0 10.8694 4.89590   2
  -6  10   0 5.62135 2.97670   5
   6  10   0 3.75429 2.07273   6
   6 -10   0 5.70434 3.02478   9
   6 -10   0 7.61675 2.41585  10
  -6  10   0 5.85416 3.61016  10
  -7 -10   0 0.62256 3.33572   9
   7  10   0 -0.6609 2.75761   3
   7 -10   0 2.44096 4.30066   2
   7  10   0 -2.0202 4.05358   5
  -7  10   0 -0.7010 3.11581   9
  -7  10   0 -0.9334 3.80702   6
  -7 -10   0 2.75239 3.72104   5
   7 -10   0 1.01768 2.39246   5
  -7  10   0 0.58947 3.92635   2
  -7 -10   0 -0.3304 1.69058  11
   7 -10   0 2.42200 2.46357  10
  -7  10   0 1.24962 2.87888   5
  -7  10   0 -4.0833 3.10887   3
   7 -10   0 -0.4208 3.58053   6
   7  10   0 -3.4735 3.53607   9
   7 -10   0 3.55793 3.42027   3
   7 -10   0 -2.1733 2.68049   9
   7  10   0 0.83606 2.19297   6
   7 -10   0 2.33041 1.94469   7
   7 -10   0 2.60090 2.65750   8
  -7  10   0 0.18577 3.45228  10
   7  10   0 -1.8297 2.47927  10
  -8  10   0 3016.21 65.1121  10
   8 -10   0 2956.11 63.6007   9
   8 -10   0 2995.34 62.5732   8
   8 -10   0 3009.70 70.2425   2
  -8  10   0 3051.97 66.4708   3
   8  10   0 3118.41 69.1577   5
   8 -10   0 3070.91 60.8218  10
   8  10   0 2990.71 61.9962  10
  -8 -10   0 3068.15 55.3580   2
  -8 -10   0 3018.63 65.9219   9
  -8  10   0 3031.50 65.2604   9
  -8 -10   0 3078.09 59.0668  11
   8 -10   0 2973.63 64.5193   3
  -8  10   0 3088.95 68.7618   6
   8  10   0 2994.16 59.9449   6
  -8 -10   0 2986.02 67.0217   5
   8 -10   0 2991.33 59.1853   7
   8 -10   0 3051.56 61.3233   5
   8  10   0 3043.61 66.8996   9
  -8  10   0 2988.20 63.6579   5
  -8  10   0 3166.32 70.1419   2
   8 -10   0 3099.32 67.9264   6
   8  10   0 3144.35 63.3705   3
  -9  10   0 0.40888 5.14751   6
  -9  10   0 2.54171 4.64877  10
   9  10   0 -0.6818 3.57736   3
   9 -10   0 4.25076 3.62936   8
  -9 -10   0 0.75530 1.67175   2
   9 -10   0 3.74022 3.31204  10
   9 -10   0 -0.0819 2.78925   5
   9  10   0 -3.5883 3.24754  10
  -9  10   0 -1.2048 3.44002   5
  -9  10   0 1.96209 4.03800   9
   9  10   0 0.71783 4.58665   5
  -9  10   0 0.44716 4.39251   2
   9 -10   0 1.25097 2.47655   7
   9 -10   0 2.02799 5.61312   2
   9 -10   0 -0.8806 3.50650   9
  -9 -10   0 -0.5392 2.52499  11
   9 -10   0 -0.8237 3.82516   3
   9  10   0 -0.6344 4.74708   9
  -9 -10   0 0.69071 4.90150   5
  -9  10   0 -1.3629 4.14599   3
  -9 -10   0 -4.1008 3.98038   9
   9 -10   0 -3.1801 4.08517   6
   9  10   0 1.98709 2.68069   6
 -10 -10   0 84.9816 7.11857  11
  10  10   0 88.5134 9.17421   3
  10 -10   0 62.3068 6.95800  10
 -10 -10   0 60.9861 8.81102   5
  10 -10   0 78.9198 7.71249   5
 -10  10   0 80.4080 9.95695  10
  10 -10   0 99.9200 11.2733   6
  10  10   0 106.758 12.4331   5
  10 -10   0 84.7797 9.65762   3
 -10 -10   0 71.3564 6.90176   6
  10  10   0 79.3998 8.47521  10
  10 -10   0 77.9712 9.21713   9
 -10  10   0 80.8596 9.73081   3
 -10 -10   0 79.4697 9.97309   9
  10 -10   0 82.0523 11.0396   2
  10  10   0 75.9937 9.96276   9
 -10  10   0 85.3140 10.0245   9
 -10  10   0 59.3726 9.10218   2
  10  10   0 84.3098 7.21589   6
 -10  10   0 69.9778 9.87274   6
  10 -10   0 94.3721 9.24656   8
 -10  10   0 82.9686 9.02010   5
  10 -10   0 83.8052 6.69117   7
 -10 -10   0 79.9990 5.14485   2
  11 -10   0 -2.7090 3.02798   7
 -11 -10   0 2.19809 3.25763  11
 -11 -10   0 -1.0942 5.02384   5
  11  10   0 1.74969 4.62858  10
 -11  10   0 0.87305 4.31359   5
 -11  10   0 -1.8738 4.83577  10
  11 -10   0 1.40814 3.83236   5
  11 -10   0 -1.4130 4.07336   8
  11 -10   0 4.37285 4.09848  10
  11 -10   0 0.82872 4.46848   9
 -11 -10   0 2.69218 2.48094   6
  11 -10   0 13.3894 5.13067   6
  11 -10   0 0.10921 4.65552   3
 -11  10   0 2.09768 4.67930   2
  11  10   0 1.92459 5.48217   9
 -11 -10   0 -2.5948 4.47814   9
  11  10   0 -4.5524 3.81697   3
 -11  10   0 -7.7408 4.24234   3
 -11  10   0 1.64906 4.38341   9
 -11 -10   0 0.87212 2.38320   2
 -11  10   0 2.67318 5.68255   6
  11  10   0 0.89963 5.20751   5
  11  10   0 -3.5410 3.04960   6
  12 -10   0 4.75624 4.82712   8
 -12  10   0 -1.2778 5.52466  10
  12 -10   0 -0.7123 3.99735  10
  12 -10   0 3.22561 5.19179   9
  12 -10   0 8.52699 5.62394   3
 -12  10   0 9.79456 9.85616   9
 -12 -10   0 7.09036 7.34226   5
  12  10   0 4.51441 5.01771   3
 -12  10   0 4.19049 6.38036   6
 -12 -10   0 3.76721 2.88434   6
 -12  10   0 7.35479 5.51880   5
  12  10   0 5.25424 3.92589   6
  12 -10   0 2.43935 3.61213   7
  12  10   0 9.10032 6.77061   5
 -12 -10   0 4.79511 2.99348   2
 -12  10   0 6.34594 5.75035   3
  12 -10   0 0.28532 3.87372   5
  12  10   0 7.62643 5.41046  10
 -12 -10   0 -2.5906 3.39327  11
 -12 -10   0 7.38496 5.77753   9
  12  10   0 9.59694 6.94610   9
 -13 -10   0 3.36879 3.98986  11
  13  10   0 -0.4719 5.66987   5
 -13 -10   0 -5.3344 4.41767   9
  13  10   0 2.13821 5.00497   3
 -13 -10   0 0.74652 5.97204   5
 -13  10   0 7.78465 11.0310   3
  13  10   0 -5.1617 4.31173  10
  13 -10   0 -0.3401 3.37830   7
 -13 -10   0 0.81490 2.83538   2
  13 -10   0 4.79885 4.84013   8
 -13 -10   0 0.30852 2.65452   6
 -13  10   0 3.15392 6.25461   6
  13 -10   0 2.96301 5.41571   3
 -13  10   0 -3.9126 4.35900   9
 -13  10   0 1.21299 5.72329  10
  13  10   0 -4.4195 5.70292   9
 -13  10   0 4.46534 5.49699   5
  13 -10   0 0.12638 3.87859   5
  13 -10   0 1.76033 5.34700   9
  13 -10   0 -1.1539 4.17790  10
 -14 -10   0 68.9605 6.75323   2
 -14  10   0 58.8775 11.3426   6
 -14  10   0 68.1113 10.7007   3
  14 -10   0 77.8614 11.0734   3
  14  10   0 61.1386 7.70474   6
  14 -10   0 50.7737 8.04992   5
  14 -10   0 63.8505 10.2474   9
  14  10   0 73.7467 12.2780  10
 -14 -10   0 67.3976 6.81683   6
 -14  10   0 61.7747 10.0148  10
 -14  10   0 65.9273 12.3805   9
 -14 -10   0 52.6025 10.0103   5
 -14 -10   0 67.4796 8.51325  11
 -14  10   0 65.0822 10.0146   5
  14  10   0 45.9751 8.47249   3
  14 -10   0 83.0814 12.3936   8
  14  10   0 66.3776 11.5418   9
  14  10   0 57.3980 12.0865   5
  14 -10   0 60.8038 7.35628   7
  14 -10   0 75.1180 9.06381  10
 -15 -10   0 6.51909 4.56579  11
  15  10   0 1.79320 6.88126   9
 -15  10   0 -2.7955 4.82531   9
 -15  10   0 1.55628 6.65320   6
 -15  10   0 1.15915 5.68536   5
  15 -10   0 -4.8398 3.46277   5
 -15 -10   0 -6.3814 2.56433   6
  15 -10   0 4.30791 5.52070   9
 -15 -10   0 -0.1642 6.53859   5
  15  10   0 -1.7181 3.71144   6
 -15  10   0 -3.7377 6.11709  10
  15 -10   0 -1.1519 4.75086   7
  15  10   0 -4.8816 5.33442  10
  15 -10   0 5.35288 6.28272   3
 -15 -10   0 1.58072 3.07184   2
  15  10   0 2.41913 5.41592   3
  16 -10   0 3.83114 4.67335   7
 -16 -10   0 1.06627 3.59417   2
 -16 -10   0 1.72947 3.84954   6
 -16 -10   0 -0.4830 4.62535  11
 -16  10   0 2.79933 6.19753   5
  16  10   0 5.25554 6.12801   3
 -16  10   0 -6.7733 6.03438   6
 -16  10   0 1.30534 5.84800  10
 -16 -10   0 9.07244 7.30150   5
  16  10   0 -0.2003 6.55714   9
  16 -10   0 13.0427 6.86091   3
  16 -10   0 -0.4864 5.72424   9
  17  10   0 7.72253 7.07373   3
 -17 -10   0 -4.1483 3.68006   2
 -17 -10   0 5.85731 10.4106   5
 -17 -10   0 1.75223 3.73737   6
  17  10   0 0.33876 7.90078   9
  17  10   0 8.21224 5.38964   6
 -17 -10   0 -10.496 4.17119  11
 -17  10   0 9.97854 6.78282   5
  17 -10   0 6.01724 7.24990   3
  17 -10   0 -1.1944 4.12382   7
 -17  10   0 6.05913 7.51473   6
  17 -10   0 -3.3038 5.80885   9
 -17  10   0 5.10287 7.54977  10
 -18  10   0 46.2543 10.8762   5
 -18 -10   0 25.3370 6.09096   6
  18  10   0 20.2961 10.0675   9
  18 -10   0 28.1949 10.0313   9
 -18  10   0 30.6605 10.6841  10
  18 -10   0 41.1978 7.91775   7
 -18  10   0 26.9349 9.93145   6
  18  10   0 29.5423 8.83939   3
 -18 -10   0 28.7415 6.00621   2
 -19 -10   0 5.77169 5.51096   2
  19  10   0 -6.9225 5.95826   3
  19 -10   0 3.68088 5.20779   7
  19  10   0 -6.4202 5.26676   6
 -19 -10   0 0.16429 4.12711   6
 -19  10   0 2.68319 9.10551   5
  19 -10   0 -5.0160 6.88369   9
   0  11   0 -2.2122 1.70476   5
   0  11   0 -1.6547 1.35147   8
   0 -11   0 -0.2962 2.40094   2
   0  11   0 0.64941 1.17241   7
   0 -11   0 2.32564 2.43972   4
   0 -11   0 0.42282 1.61536   8
   0  11   0 -0.0620 2.37770   6
   0  11   0 0.81499 2.24948   2
   0  11   0 7.40128 1.97691   3
   0 -11   0 0.43955 1.26164   3
   0  11   0 5.48146 2.93898   4
  -1  11   0 -0.3127 1.07094  10
   1  11   0 -0.5540 1.45581   7
  -1  11   0 -1.2665 2.45926   2
   1 -11   0 -1.9640 2.62723   2
   1  11   0 0.03335 1.73333   2
  -1  11   0 -1.4819 1.54988   8
   1  11   0 3.08919 1.20644  11
  -1  11   0 -2.1042 2.56633   4
  -1 -11   0 -1.5027 2.14029   4
   1 -11   0 0.28440 1.43627   8
   1  11   0 -0.0507 1.25538   9
   1  11   0 -1.7195 1.98996   5
   1  11   0 -0.2333 1.35666   3
  -1  11   0 0.09986 1.97576   3
   1  11   0 -1.2178 2.06078   6
   1 -11   0 0.31606 1.47994   3
  -1  11   0 -1.0731 0.93940   7
  -1  11   0 -0.4390 2.66777   6
   1  11   0 0.09863 2.42613   4
  -1 -11   0 1.55527 2.20235   2
   1  11   0 -1.8188 1.28613   8
   1 -11   0 -2.4884 2.28273   4
  -2  11   0 562.748 15.2511   3
  -2  11   0 557.252 11.6577   9
   2 -11   0 565.035 11.8956   7
   2  11   0 544.755 13.8952   6
   2  11   0 549.061 15.9251   4
   2  11   0 574.419 13.8402   7
   2 -11   0 573.802 12.7356   8
   2 -11   0 546.537 13.4699   3
  -2  11   0 555.651 12.3009   5
   2  11   0 567.994 12.3719   3
   2  11   0 565.490 13.2117   8
  -2  11   0 537.050 19.6596   6
   2  11   0 561.966 12.5369   2
  -2  11   0 560.365 11.5738   7
   2  11   0 541.597 15.6718   5
   2  11   0 564.362 13.7119   9
  -2  11   0 563.575 12.7710  10
  -2  11   0 578.328 17.5184   2
  -2 -11   0 559.627 15.5944   4
   2 -11   0 575.027 16.7374   4
  -2 -11   0 552.108 13.6013   2
  -2  11   0 547.378 13.8032   8
   3 -11   0 -0.4224 0.99751   7
   3  11   0 -1.4687 2.55485   5
  -3 -11   0 0.75515 1.74429   9
   3  11   0 -2.4956 1.51289   8
   3 -11   0 2.65251 2.88115   4
   3  11   0 -1.2689 1.09030   3
  -3  11   0 -1.7885 2.27922   3
   3  11   0 -2.0911 1.87052   7
  -3  11   0 0.70191 1.24156   7
  -3  11   0 -0.7466 3.07456   6
   3 -11   0 -1.1522 1.31868   8
  -3  11   0 -0.4424 1.65108   9
   3 -11   0 0.72633 1.97795   3
   3  11   0 -0.0766 0.77992   2
   3 -11   0 2.14003 3.35233   2
   3  11   0 -0.1590 2.13040   9
  -3  11   0 -2.4198 2.51542   2
  -3  11   0 -1.5876 1.53400   5
  -3  11   0 0.57146 2.03943  10
   3  11   0 -1.2300 2.12536   4
  -3  11   0 0.89023 2.14568   8
  -4  11   0 61.2653 5.55076   8
  -4  11   0 65.8336 7.33827   6
  -4  11   0 61.5523 6.11365   3
  -4  11   0 46.1910 6.03741   2
   4  11   0 67.9611 6.97168   5
   4 -11   0 62.1448 4.09017   8
  -4  11   0 58.0731 5.18044  10
   4  11   0 60.5548 5.87419   9
   4 -11   0 66.3486 7.81691   2
  -4  11   0 54.7940 4.37773   5
   4 -11   0 63.6640 2.67977   7
   4  11   0 65.2254 4.86782   8
   4 -11   0 44.8137 5.32213   4
   4  11   0 59.5681 5.36037   4
   4 -11   0 62.1555 5.33952   3
   4  11   0 56.1407 3.37174   6
  -4  11   0 58.0200 4.79743   9
  -4 -11   0 58.4661 5.05154   9
   5  11   0 -0.5186 2.23515   4
   5 -11   0 -1.0767 2.58824   3
   5  11   0 -0.7899 3.16452   5
   5 -11   0 -0.5979 1.90429   9
  -5  11   0 4.78557 3.76112   2
  -5  11   0 -3.3016 2.17271   9
   5 -11   0 -3.3091 2.51780   4
   5 -11   0 -0.0782 3.63186   2
  -5  11   0 3.65615 3.04686  10
  -5  11   0 -2.0476 2.83683   3
   5 -11   0 -0.7691 1.11834   7
  -5 -11   0 -2.0406 2.27172   9
   5  11   0 0.72910 2.68188   9
   5 -11   0 -3.6522 3.08913   6
   5 -11   0 -0.1256 1.28834  10
  -5  11   0 1.93120 3.62044   6
   5  11   0 -0.5553 1.47279   6
   5 -11   0 0.15185 1.90601   8
  -5  11   0 -0.0226 2.15065   5
   6  11   0 78.5958 8.60594   5
   6  11   0 86.4666 8.06278   9
   6 -11   0 70.7787 7.79058   6
   6 -11   0 61.6500 8.13273   2
  -6  11   0 65.9635 7.98844   6
  -6 -11   0 79.8701 7.13754   9
  -6  11   0 89.5630 7.33910  10
   6 -11   0 85.6373 7.04723   3
  -6  11   0 80.3135 6.39186   5
   6 -11   0 79.3658 3.82181   7
   6 -11   0 84.7448 5.90561   8
   6 -11   0 60.6453 6.46446   4
   6  11   0 84.5025 4.77881   6
  -6  11   0 84.3866 9.17015   2
   6 -11   0 78.8086 4.46499  10
   6  11   0 79.6915 6.06282   4
   6 -11   0 79.5017 4.70918   5
   6 -11   0 96.4762 6.40045   9
  -6  11   0 69.7922 7.29896   3
  -6  11   0 76.1753 6.73820   9
  -7  11   0 -1.9444 2.64230   5
   7 -11   0 0.84517 4.25378   6
  -7  11   0 -1.2481 3.69444   2
   7 -11   0 -1.0038 2.11985   5
  -7  11   0 -3.0654 3.29534  10
   7 -11   0 8.62445 3.66370   3
   7  11   0 -0.7704 2.02265   6
   7 -11   0 0.02667 1.74016   7
   7 -11   0 0.71582 3.47526   4
  -7  11   0 -1.3153 2.92252   9
   7  11   0 -1.7289 3.61256   9
   7 -11   0 5.19116 3.47916   9
   7  11   0 -2.9546 3.91447   5
  -7 -11   0 2.32299 3.32231   9
  -7  11   0 -2.9625 3.38906   3
   7 -11   0 -1.7702 2.09539  10
   7  11   0 0.80743 2.87693   3
   7 -11   0 -1.6680 4.80956   2
  -7 -11   0 0.24378 1.47895  11
  -7  11   0 5.38583 4.76006   6
   7  11   0 -2.0012 2.51722  10
   7 -11   0 0.76823 2.62810   8
   7  11   0 -4.3995 2.13480   4
  -8  11   0 23.6490 5.57853   5
   8 -11   0 23.9494 4.48645   8
  -8  11   0 34.0407 5.93397   9
   8 -11   0 33.7713 4.45752   5
   8 -11   0 27.1447 5.82751   3
  -8  11   0 30.1021 6.23581   3
   8  11   0 37.1634 5.57854   3
   8 -11   0 28.9770 5.11389   9
  -8  11   0 19.9856 5.49890  10
   8  11   0 28.9649 6.59531   9
   8 -11   0 28.5603 6.65953   6
   8 -11   0 35.7415 3.73906   7
  -8  11   0 18.1427 6.33222   6
   8 -11   0 30.3535 7.27546   2
  -8 -11   0 30.8253 5.99258   9
   8  11   0 32.4247 5.34958  10
  -8 -11   0 26.7100 3.19008  11
   8  11   0 35.8385 4.38442   6
   8  11   0 21.8432 6.20274   5
   8 -11   0 31.8225 4.27804  10
  -8  11   0 25.2855 6.53625   2
   9 -11   0 -2.0405 3.49953   9
  -9 -11   0 1.71624 2.39697  11
  -9 -11   0 0.25646 3.92497   9
   9 -11   0 2.53663 5.49646   2
  -9  11   0 2.70897 3.80768   5
   9  11   0 -5.7030 3.91029   5
   9 -11   0 4.72583 3.75655   8
  -9  11   0 -3.1162 4.41721   2
   9 -11   0 -0.9829 3.94579   3
  -9  11   0 3.45654 5.16838   6
  -9  11   0 -3.2906 3.48008   9
   9 -11   0 -0.2179 2.40305   7
   9  11   0 -0.5365 3.41353  10
  -9 -11   0 -2.6980 3.81597   5
   9  11   0 -5.0897 4.42555   9
   9 -11   0 2.33608 3.04325   5
   9  11   0 -0.2937 3.53012   3
   9  11   0 0.11740 2.66989   6
  -9  11   0 0.86178 4.34530   3
  -9  11   0 1.42273 4.38363  10
  10  11   0 160.567 9.04956   6
 -10  11   0 151.595 13.9681   6
  10 -11   0 153.619 9.55260  10
 -10  11   0 171.531 11.8776   5
 -10 -11   0 170.202 12.8025   9
 -10  11   0 163.006 12.2167   9
  10 -11   0 160.627 9.95217   5
 -10  11   0 116.312 12.2329   2
 -10 -11   0 143.613 13.2651   5
  10 -11   0 177.500 11.9193   9
 -10  11   0 160.758 12.3972  10
  10 -11   0 155.981 12.0558   3
  10  11   0 165.443 11.2720   3
  10  11   0 182.224 14.1328   9
 -10 -11   0 157.805 5.69653   2
 -10  11   0 160.956 12.7815   3
  10  11   0 148.181 10.8589  10
  10 -11   0 151.022 14.5742   2
  10 -11   0 145.879 12.6663   6
 -10 -11   0 159.110 8.38553  11
  10 -11   0 166.749 8.43854   7
  10 -11   0 166.784 11.0118   8
  11  11   0 2.98358 4.32388  10
  11  11   0 6.26459 4.90825   3
  11 -11   0 4.37590 4.14348  10
 -11  11   0 1.22409 5.77206   6
 -11  11   0 1.08376 5.02151   2
 -11 -11   0 0.60523 3.14752  11
  11 -11   0 2.36810 3.84290   8
 -11  11   0 2.46174 4.42139   5
 -11  11   0 -0.6552 5.02432   3
  11  11   0 4.93033 5.71613   5
  11  11   0 -1.1506 5.69577   9
 -11 -11   0 -0.4192 5.45769   5
 -11  11   0 3.93444 4.67219   9
  11 -11   0 -0.6134 3.02757   7
  11  11   0 3.22913 3.37080   6
  11 -11   0 -1.0487 3.91560   6
  11 -11   0 -3.0950 3.17524   5
 -11 -11   0 -0.0131 1.95552   2
 -11  11   0 -2.6255 5.38273  10
  11 -11   0 1.35669 4.28147   9
 -12 -11   0 173.016 7.45482   2
  12 -11   0 161.160 12.0893   8
  12  11   0 183.672 16.2022   5
 -12  11   0 137.094 14.1283   6
  12 -11   0 166.551 13.1583   3
  12 -11   0 170.007 10.9545  10
  12  11   0 188.264 10.8241   6
  12 -11   0 195.808 11.8947   5
  12 -11   0 199.777 13.8459   9
  12  11   0 170.054 12.8870  10
  12  11   0 204.250 16.1874   9
  12 -11   0 184.523 10.0217   7
 -12 -11   0 190.069 14.4996   9
 -12  11   0 174.317 14.5565   3
 -12  11   0 172.117 13.4744   5
 -12 -11   0 182.586 15.7317   5
 -12 -11   0 166.343 10.2735  11
 -12  11   0 191.039 14.4923  10
 -12 -11   0 186.522 8.62812   6
  12  11   0 173.532 12.6582   3
 -13 -11   0 1.39564 2.55347   2
  13  11   0 1.76266 5.87064   5
  13 -11   0 4.59445 5.56333   9
  13 -11   0 -1.8172 3.19203   7
  13 -11   0 -6.4104 4.73134   3
  13  11   0 6.21507 5.23924   3
  13  11   0 1.31365 3.58404   6
 -13  11   0 -4.9920 4.87352   3
  13 -11   0 1.78881 4.10077  10
 -13  11   0 -6.7212 4.97916   6
 -13 -11   0 -1.8639 2.55940   6
  13  11   0 12.5255 6.95634   9
 -13 -11   0 5.32563 6.42193   5
 -13 -11   0 2.79066 5.18928   9
 -13  11   0 0.00429 5.65234  10
 -13  11   0 2.75857 4.90083   5
  13 -11   0 -1.1625 3.65973   5
 -13  11   0 2.94684 5.16242   9
  13  11   0 1.35755 4.86914  10
  13 -11   0 -0.0452 4.33216   8
  14 -11   0 73.7362 9.07270   8
  14 -11   0 57.3270 8.44910   5
  14  11   0 60.8496 9.26043   3
 -14 -11   0 72.1512 8.48341  11
  14 -11   0 77.7721 11.4153   3
  14 -11   0 83.0409 9.02223  10
 -14 -11   0 71.8589 6.37180   2
  14  11   0 73.9020 8.23444   6
 -14  11   0 69.7689 10.2156   5
 -14 -11   0 59.7456 6.28319   6
 -14  11   0 58.7281 12.6818   9
 -14  11   0 71.2024 11.5242   3
  14 -11   0 76.6319 7.95126   7
  14 -11   0 80.0969 11.5780   9
  14  11   0 84.8049 13.0592   9
 -14  11   0 78.5233 12.6543   6
 -14  11   0 78.4495 11.8412  10
 -14 -11   0 72.9177 11.5705   5
  15  11   0 -1.2293 5.37784  10
 -15 -11   0 6.63746 4.50327  11
  15  11   0 -0.6203 3.52060   6
  15 -11   0 3.68985 7.40407   8
 -15  11   0 -0.9397 5.34222   5
 -15  11   0 6.91282 7.10502  10
 -15 -11   0 0.77789 2.97524   2
 -15 -11   0 -0.8607 2.92904   6
  15 -11   0 -6.1851 5.01111   9
  15 -11   0 3.28713 5.79994   3
  15  11   0 -3.5637 5.90615   9
 -15 -11   0 1.64303 5.85806   5
 -15  11   0 -3.7485 6.19407   6
  15  11   0 -1.9481 4.67254   3
  15 -11   0 -2.6444 3.67830   7
  15 -11   0 1.33854 4.32917   5
 -15  11   0 -7.8304 4.37489   9
  16  11   0 56.1852 10.2744   3
  16 -11   0 54.1305 10.2617   9
 -16  11   0 61.1368 12.3800   6
  16  11   0 58.5480 8.06810   6
  16 -11   0 73.7375 13.1790   3
 -16  11   0 51.2184 10.9599  10
 -16 -11   0 63.0735 6.57415   2
 -16 -11   0 58.8153 9.91002  11
 -16 -11   0 63.7951 7.09577   6
 -16  11   0 91.5924 13.0482   5
  16 -11   0 57.0432 7.70143   7
  16  11   0 67.3846 12.2609   9
 -17 -11   0 0.64560 4.73550  11
  17  11   0 -10.837 7.30284   9
  17 -11   0 -3.6045 6.30939   9
  17 -11   0 1.19278 4.47743   7
  17  11   0 2.32422 6.28849   3
 -17 -11   0 -1.1965 3.23560   2
  17  11   0 10.0110 4.99281   6
  17 -11   0 0.17222 6.79000   3
 -17  11   0 -5.6429 6.43808   6
 -17 -11   0 0.61139 3.31649   6
 -17  11   0 -7.7667 4.70262   5
 -17  11   0 5.41077 6.32574  10
 -18 -11   0 3.76703 4.88581  11
  18  11   0 -6.8295 4.09830   6
 -18  11   0 -15.040 9.54339  10
  18  11   0 -10.828 5.49632   3
  18  11   0 -1.8269 8.78611   9
 -18 -11   0 20.1619 5.06855   2
  18 -11   0 4.01800 5.01370   7
 -18  11   0 -7.7113 6.09326   5
  18 -11   0 -2.8724 7.60672   9
 -18  11   0 8.84298 8.51094   6
 -19  11   0 -1.4911 7.97647   5
 -19 -11   0 -3.0742 5.91536  11
 -19 -11   0 -3.3289 3.79471   6
  19  11   0 -9.8954 5.30344   3
  19  11   0 -13.561 4.67920   6
  19 -11   0 -0.7836 7.93442   9
  19 -11   0 6.37009 5.27553   7
   0  12   0 1053.08 24.7498   2
   0  12   0 1081.08 21.9851   8
   0 -12   0 1033.53 25.5282   4
   0 -12   0 1055.22 21.3657   3
   0  12   0 1076.57 25.5322   6
   0  12   0 1095.42 23.3231   5
   0  12   0 1054.57 22.9128   3
   0  12   0 1084.64 21.0058   7
   0 -12   0 1098.42 26.1106   2
   0 -12   0 1075.13 22.6295   8
   0  12   0 1052.14 26.5434   4
   1  12   0 -2.1404 1.91733   6
   1  12   0 -0.9302 1.91773   5
  -1  12   0 2.68566 2.18017   3
   1  12   0 -0.9498 1.02388  11
  -1  12   0 2.69082 2.72118   2
  -1  12   0 -0.4184 0.93664   7
   1  12   0 0.01396 1.06814   9
   1 -12   0 -0.1604 1.42512   3
  -1 -12   0 -2.7420 2.14595   4
  -1  12   0 -0.1740 2.83239   4
   1 -12   0 -1.1472 1.38037   8
  -1  12   0 -2.3194 2.67031   6
  -1  12   0 -3.0828 0.91208  10
  -1  12   0 -0.7032 1.09130   5
  -1 -12   0 0.61266 2.12866   2
   1 -12   0 -1.2175 2.67810   2
   1  12   0 0.68665 1.53104   3
   1  12   0 0.38667 1.41349   8
  -1  12   0 1.32792 1.71799   8
   1  12   0 -1.4880 1.32393   7
   1  12   0 2.64584 1.97558   2
   1  12   0 -0.5457 2.45635   4
   1 -12   0 -0.3847 2.58124   4
  -2 -12   0 120.123 7.10234   4
   2 -12   0 119.456 5.39626   3
   2 -12   0 121.424 4.86110   8
   2  12   0 138.651 5.73804   7
   2  12   0 113.878 4.56377   3
  -2  12   0 132.416 4.66102   5
  -2  12   0 122.101 8.15334   2
   2 -12   0 134.722 7.95188   4
  -2  12   0 120.098 3.87757   7
  -2  12   0 125.920 5.00591  10
  -2  12   0 118.794 5.75522   8
  -2  12   0 119.839 6.79221   3
   2  12   0 121.125 5.35752   9
   2 -12   0 129.171 8.92096   2
   2  12   0 126.533 7.32467   5
   2  12   0 114.120 7.22251   4
   2  12   0 119.668 5.11656   8
   2  12   0 120.739 6.01693   6
  -2  12   0 109.288 8.25538   6
   2  12   0 120.631 4.81132   2
  -3  12   0 1.88157 1.57191   9
  -3  12   0 -0.1481 2.08692  10
  -3  12   0 -0.6317 1.58408   5
  -3  12   0 -1.0063 2.74631   2
   3  12   0 -2.9332 2.47971   5
  -3  12   0 2.60325 2.27599   8
   3 -12   0 3.03210 3.65218   2
   3  12   0 -1.1700 1.58560   8
   3  12   0 0.08040 1.96492   7
   3 -12   0 -1.4165 1.39501   8
   3 -12   0 0.01451 2.66278   4
  -3  12   0 1.89531 3.22621   6
   3  12   0 0.17609 1.23573   3
  -3  12   0 0.73997 1.23760   7
   3 -12   0 2.09356 2.32541   3
  -3  12   0 -1.9465 2.38889   3
   3  12   0 0.59960 2.04680   9
   3  12   0 0.80395 0.91009   2
   3  12   0 2.16161 2.62547   4
   3 -12   0 -0.5099 1.01512   7
   4  12   0 108.480 7.09908   9
  -4  12   0 95.8737 7.42262   3
   4  12   0 98.5208 7.00357   8
  -4  12   0 116.922 7.00521   8
   4  12   0 106.905 4.51939   6
   4 -12   0 105.678 6.43405   3
  -4  12   0 108.249 8.91215   6
   4 -12   0 102.980 3.54022   7
   4 -12   0 121.345 10.8885   2
  -4  12   0 96.8628 5.66807   9
   4  12   0 98.6987 4.21539   3
  -4 -12   0 117.026 6.22099   9
  -4  12   0 107.453 8.90276   2
   4  12   0 117.899 8.46129   5
   4 -12   0 100.411 7.90652   4
  -4  12   0 100.043 6.55794  10
   4  12   0 120.106 6.96581   7
   4  12   0 99.9094 6.78128   4
  -4  12   0 106.919 5.41709   5
   4 -12   0 105.487 5.05545   8
   5 -12   0 -0.4750 1.96878   8
   5 -12   0 -2.0862 3.43695   2
   5  12   0 2.18626 3.06818   9
   5  12   0 -1.1837 3.20070   5
   5 -12   0 0.23109 3.67993   6
   5 -12   0 1.76194 3.31463   4
   5  12   0 0.24087 1.53106   6
   5 -12   0 -0.4333 1.00835  10
  -5  12   0 2.74783 3.09555  10
   5  12   0 3.14490 2.55865   4
   5 -12   0 -1.6565 1.06092   7
  -5  12   0 -2.2777 3.64920   6
  -5  12   0 -0.8179 3.02103   3
  -5 -12   0 -0.5208 2.35180   9
   5 -12   0 0.05560 2.54893   3
  -5  12   0 1.29439 2.47583   9
  -5  12   0 3.13107 2.37030   5
   5  12   0 -1.2462 2.18191   8
  -6  12   0 19.8171 5.80878   6
   6 -12   0 21.0669 4.87211   4
   6 -12   0 18.1461 5.26118   6
   6 -12   0 21.7160 2.69822   5
   6 -12   0 18.7655 5.69864   2
  -6  12   0 10.6463 4.42936   3
  -6  12   0 16.8948 3.61049   5
  -6 -12   0 12.3075 3.88972   9
   6  12   0 19.7414 2.77234   6
   6 -12   0 23.5280 2.27493   7
  -6  12   0 21.2785 4.67815  10
   6 -12   0 22.1935 3.54217   8
   6  12   0 18.1077 3.89666   4
   6 -12   0 17.9119 2.36092  10
  -6  12   0 22.7409 4.24657   9
   6  12   0 20.2105 5.38109   5
   6 -12   0 20.5096 4.19042   3
   6 -12   0 20.0464 3.53460   9
   6  12   0 24.5455 5.06923   9
  -7 -12   0 -1.2903 1.20604  11
   7 -12   0 -2.0762 3.56979   4
   7 -12   0 -1.0619 1.87162   5
   7  12   0 2.12560 4.17298   5
  -7  12   0 -1.4614 4.06890   3
   7  12   0 -3.9714 2.48706   3
   7  12   0 -3.2233 3.41614   9
   7 -12   0 8.25575 4.98921   6
   7 -12   0 0.87233 4.47926   2
  -7  12   0 2.37269 4.82309   6
   7  12   0 -0.7780 1.98885   6
   7 -12   0 -1.8976 3.11436   3
   7 -12   0 -3.2865 1.87451  10
  -7  12   0 -3.7563 3.82330   2
   7 -12   0 -0.3135 1.57966   7
  -7  12   0 -1.7969 2.59448   5
  -7  12   0 2.05411 3.86226  10
  -7 -12   0 0.65327 3.13066   9
   7 -12   0 -1.4408 2.42710   8
  -7  12   0 1.34918 3.18546   9
   7  12   0 0.30354 2.56292   4
   8 -12   0 796.174 18.3816   7
  -8  12   0 799.162 27.9896   6
  -8  12   0 874.000 29.3918   2
  -8  12   0 803.186 24.2954   9
   8 -12   0 798.902 21.9668   8
   8 -12   0 833.335 23.0671   9
   8 -12   0 787.491 24.0937   3
   8  12   0 805.512 27.7421   5
  -8 -12   0 815.277 28.7902   9
   8 -12   0 832.539 20.0341  10
   8  12   0 816.337 22.9937   3
  -8  12   0 791.637 25.8991   3
   8 -12   0 789.472 29.3671   2
  -8  12   0 825.649 25.1127  10
  -8 -12   0 811.541 17.4357  11
   8  12   0 809.613 19.9560   6
   8 -12   0 845.122 27.5295   6
   8  12   0 829.078 22.2243  10
   8  12   0 787.026 24.7551   4
   8  12   0 856.446 26.6192   9
   8 -12   0 835.975 26.0206   4
   8 -12   0 847.584 20.5370   5
  -9  12   0 -1.4167 4.44099   3
  -9  12   0 -1.9143 4.64198  10
   9  12   0 -1.5628 4.47920   9
   9 -12   0 2.78393 4.18680   3
  -9 -12   0 0.64210 3.99885   9
   9  12   0 -5.5376 4.41971   5
  -9  12   0 4.06389 5.45201   2
   9 -12   0 3.15504 6.33341   2
  -9 -12   0 -1.1238 1.99408  11
   9 -12   0 -2.9033 3.09221   8
   9 -12   0 -1.4455 3.40702   9
  -9  12   0 1.76413 3.66672   5
  -9  12   0 0.66005 3.86601   9
   9 -12   0 1.12219 2.90543  10
   9 -12   0 -2.2872 4.44369   6
   9  12   0 2.29670 3.46005  10
   9 -12   0 0.80733 2.84747   5
   9 -12   0 -1.0474 2.20454   7
  -9  12   0 0.01823 4.78003   6
   9 -12   0 -1.7184 3.99739   4
   9  12   0 -2.8620 2.42655   6
   9  12   0 2.12120 3.70664   3
 -10 -12   0 412.131 12.8384  11
  10  12   0 438.192 17.3176   3
  10 -12   0 430.204 16.6361   8
 -10  12   0 422.045 19.2022  10
  10 -12   0 424.766 20.4515   6
 -10  12   0 422.283 17.7215   5
 -10  12   0 404.228 21.2211   2
  10  12   0 433.981 21.5104   5
  10  12   0 424.231 16.8875  10
 -10  12   0 415.912 21.4249   6
  10 -12   0 435.046 13.1919   7
 -10 -12   0 430.847 19.2445   9
  10 -12   0 413.508 18.1758   3
  10 -12   0 419.870 14.7681  10
  10 -12   0 430.212 15.2177   5
  10  12   0 460.992 20.8485   9
  10 -12   0 424.856 17.5935   9
 -10  12   0 443.108 18.9986   9
  10  12   0 416.681 14.2521   6
 -10  12   0 466.106 20.2959   3
 -11 -12   0 2.46628 3.04754  11
  11 -12   0 -0.7950 4.45590   9
 -11  12   0 -3.5325 4.27016   9
 -11  12   0 2.96473 4.30843   5
  11  12   0 1.83828 4.37472   3
  11 -12   0 0.31900 3.46536  10
 -11  12   0 -0.7260 5.46450   6
  11  12   0 -1.1659 5.49460   5
 -11  12   0 -0.8133 5.77032   2
  11 -12   0 0.88308 2.97238   7
  11 -12   0 -0.9383 3.84689   8
  11 -12   0 5.90714 3.76368   5
  11 -12   0 1.17705 5.05890   3
 -11  12   0 -3.6459 4.87572   3
  11  12   0 2.38881 3.09329   6
  11  12   0 6.68221 6.04144   9
  11  12   0 -2.4619 3.85034  10
  12 -12   0 97.1808 10.2127  10
 -12  12   0 111.430 12.5276  10
  12 -12   0 100.200 10.4988   8
 -12  12   0 107.103 13.5983   6
  12  12   0 80.8198 10.9613  10
 -12 -12   0 90.8876 7.63456  11
  12 -12   0 98.0806 9.20332   5
 -12  12   0 121.774 12.0197   5
  12 -12   0 83.4190 9.94928   9
  12  12   0 93.3353 12.5811   9
  12 -12   0 94.9180 7.61227   7
 -12 -12   0 94.2441 4.41913   2
  12  12   0 95.5726 8.16709   6
  12  12   0 98.8715 10.7493   3
 -12  12   0 88.7513 11.8305   3
  12 -12   0 107.224 11.6785   3
 -12 -12   0 114.889 12.3353   9
  13 -12   0 2.87944 4.35067   8
  13 -12   0 -3.5434 4.84327   3
  13  12   0 3.41060 6.02590   5
  13  12   0 -1.7664 5.95604   9
  13  12   0 0.29793 4.72131   3
  13  12   0 -2.9071 4.65351  10
 -13 -12   0 -2.4860 1.83896   2
  13 -12   0 -0.7499 3.30992   5
 -13  12   0 -3.4816 5.72528  10
 -13  12   0 1.36914 5.56241   3
 -13 -12   0 2.47364 3.38147  11
 -13  12   0 3.59616 4.81291   5
  13 -12   0 -0.1414 3.77186  10
  13 -12   0 1.77825 3.43719   7
  13  12   0 -2.2458 3.17342   6
  13 -12   0 -4.5039 4.73002   9
 -13  12   0 -4.4453 4.87382   9
 -13  12   0 8.70734 7.11403   6
  14  12   0 86.2130 12.8521   9
  14 -12   0 99.8612 8.64860   7
 -14 -12   0 92.4464 5.69682   2
 -14  12   0 102.739 14.4738   6
  14 -12   0 91.4420 11.6510   9
 -14  12   0 93.6044 12.4419   3
  14 -12   0 99.4806 11.1272  10
  14  12   0 110.315 9.36182   6
 -14  12   0 68.8477 11.4295  10
  14 -12   0 97.7187 10.6114   5
 -14  12   0 87.4717 11.5921   5
 -14 -12   0 87.2970 8.59755  11
  14  12   0 80.9583 10.2060   3
  14 -12   0 85.9423 10.1119   8
  14 -12   0 83.7832 11.3712   3
 -15 -12   0 1.69543 3.75286  11
  15  12   0 -2.2546 5.63237  10
 -15  12   0 2.01358 6.53343  10
  15 -12   0 -7.4422 4.09788   8
 -15  12   0 8.64608 6.41821   5
 -15  12   0 -7.0439 4.95081   9
  15  12   0 -3.1424 4.92342   3
  15 -12   0 2.58302 3.97447   7
  15 -12   0 1.44921 4.09734   5
  15  12   0 -4.0122 7.04519   9
  15 -12   0 3.76133 6.18226   3
  15  12   0 3.67048 4.05945   6
 -15  12   0 -1.8102 6.44244   6
 -15 -12   0 6.69276 2.70877   2
  15 -12   0 -0.5205 5.27638   9
  16  12   0 57.1330 11.6673   9
  16 -12   0 61.0178 7.85665   7
  16  12   0 62.8489 8.28040   6
  16  12   0 57.9612 10.4485   3
 -16  12   0 70.2009 18.4427  10
 -16 -12   0 73.6825 6.14414   2
  16 -12   0 67.2599 13.7073   3
 -16  12   0 70.7566 10.9895   5
 -16 -12   0 72.7297 8.87293  11
  16 -12   0 72.8187 11.2843   9
 -17  12   0 -9.3501 5.44299   5
 -17 -12   0 4.65949 4.81190  11
 -17 -12   0 14.1692 4.35942   6
 -17  12   0 -0.0251 7.50708   6
  17  12   0 -22.120 6.47122   9
 -17 -12   0 0.49049 3.11618   2
  17  12   0 0.48796 4.21377   6
  17 -12   0 -1.5466 6.24100   3
  17 -12   0 -3.3196 6.02157   9
  17  12   0 6.43641 6.66398   3
 -17  12   0 11.4120 7.96721  10
  17 -12   0 7.57988 4.94228   7
 -18 -12   0 15.2949 7.51934  11
  18  12   0 34.7098 11.2388   9
  18 -12   0 37.1108 7.22319   7
 -18  12   0 32.7946 9.50777   5
  18  12   0 34.6137 7.69222   6
 -18 -12   0 45.9695 6.37843   6
 -18 -12   0 32.9963 5.27664   2
  18  12   0 55.1632 10.6439   3
   0  13   0 0.12951 0.74218  10
   0  13   0 0.36396 2.56091   6
   0  13   0 -0.7867 1.06726   7
   0  13   0 -2.0606 1.59306   3
   0  13   0 0.17691 1.90651   5
   0  13   0 -1.4130 2.70090   4
   0 -13   0 0.22957 2.70630   4
   0  13   0 -0.5217 1.48527   8
   0 -13   0 0.68407 2.61956   2
   0  13   0 1.22650 2.26157   2
   1  13   0 -1.8101 1.99900   5
   1  13   0 0.73181 1.88722   2
  -1  13   0 -0.1659 2.07290   3
  -1  13   0 0.19760 1.01001   7
  -1  13   0 -0.5751 2.43140   2
  -1  13   0 0.36143 1.74075   8
   1 -13   0 0.24836 1.43328   3
  -1  13   0 0.84735 1.16660  10
  -1  13   0 -0.9087 2.81481   4
   1 -13   0 2.09069 2.89948   4
   1  13   0 0.10954 2.17711   6
  -1 -13   0 -0.5147 2.64843   4
   1  13   0 -1.5324 0.98414  11
   1  13   0 -1.6355 1.44843   8
  -1  13   0 0.36541 1.69072   5
   1 -13   0 -1.7304 1.49098   8
  -1 -13   0 -1.8687 2.15864   2
   1  13   0 -0.1509 1.45461   3
  -1  13   0 -0.1420 1.15542   5
   1  13   0 -0.6165 2.68082   4
   1  13   0 -0.2359 1.39379   7
   2  13   0 130.023 5.40693   8
  -2  13   0 143.214 6.39799   8
   2 -13   0 130.771 8.34969   4
  -2  13   0 136.773 5.44747  10
  -2  13   0 134.796 9.02536   6
   2  13   0 136.408 5.49216   9
   2 -13   0 143.951 5.41946   8
   2  13   0 128.829 5.70825   7
  -2  13   0 142.865 8.82021   2
  -2 -13   0 140.152 7.80961   4
   2  13   0 138.529 5.19734   3
   2  13   0 138.500 5.37120   2
   2  13   0 136.404 6.66012   6
  -2  13   0 136.069 4.22880   7
  -2  13   0 141.172 4.93157   5
   2 -13   0 135.461 5.80150   3
   2 -13   0 126.570 9.20197   2
  -2  13   0 139.507 7.43848   3
   2  13   0 132.666 8.24570   4
   2  13   0 133.271 7.62353   5
   3  13   0 0.21842 2.17989   9
  -3  13   0 -0.3677 3.45337   6
   3 -13   0 -1.7904 1.39575   8
   3  13   0 1.43722 1.95014   6
  -3  13   0 -0.0132 2.68069   3
   3  13   0 -0.5166 1.28113   3
   3  13   0 -1.1158 1.61565   8
   3 -13   0 -1.3625 3.20351   2
   3  13   0 -1.7163 2.51255   5
   3 -13   0 -1.0923 1.87092   3
  -3  13   0 -0.8512 2.15146   8
   3 -13   0 0.26343 1.17386   7
   3  13   0 0.06151 2.01238   7
  -3  13   0 -1.9981 1.48432   5
  -3  13   0 -1.3423 2.99021   2
   3 -13   0 -0.2237 3.05312   4
  -3  13   0 -0.6818 1.20689   7
   3  13   0 -2.1643 2.55285   4
  -3  13   0 -0.5565 2.15602  10
  -4  13   0 280.632 8.81895   5
   4  13   0 294.468 11.0499   9
  -4  13   0 281.793 11.9906   3
   4 -13   0 289.675 8.63543   8
  -4  13   0 301.192 9.15832   9
   4 -13   0 284.527 10.2474   3
   4  13   0 281.998 11.4050   4
  -4  13   0 279.584 13.7457   2
   4  13   0 287.201 8.05112   6
   4  13   0 281.668 10.4598   7
   4 -13   0 285.612 6.87335   7
   4  13   0 278.320 9.89529   8
   4 -13   0 296.228 12.8960   4
  -4  13   0 305.324 14.0762   6
  -4  13   0 280.569 10.7966   8
   4 -13   0 283.853 14.5471   2
   4  13   0 276.537 7.72348   3
  -4 -13   0 283.024 9.48510   9
   4  13   0 301.119 13.1489   5
   5 -13   0 -0.1444 3.01212   4
   5 -13   0 -0.8427 1.90340   8
   5 -13   0 -4.3561 3.70567   2
   5  13   0 3.06261 2.92742   7
  -5  13   0 0.21931 2.36248   9
   5  13   0 3.46464 2.73335   4
   5 -13   0 0.35756 1.13268   7
   5  13   0 2.04625 3.63454   5
  -5  13   0 3.28699 3.96719   2
   5  13   0 1.97733 2.22211   8
  -5  13   0 0.35922 2.13347   5
  -5  13   0 2.57450 4.14143   6
   5  13   0 -0.1604 1.55181   6
   5  13   0 -0.3317 2.97642   9
   5 -13   0 0.15256 2.52033   3
  -5  13   0 -2.0166 2.94734   3
  -5  13   0 -2.0670 3.01140  10
  -5 -13   0 2.45190 2.53935   9
   6 -13   0 0.78622 4.81888   2
  -6  13   0 -3.3612 3.20808   3
  -6  13   0 0.15032 2.65556   9
   6 -13   0 0.14064 1.30454  10
   6  13   0 0.65705 1.77884   6
   6 -13   0 -0.4456 3.38069   4
   6 -13   0 -0.9719 1.19733   7
   6 -13   0 -1.6577 2.09275   9
   6  13   0 3.47138 2.97854   4
   6  13   0 6.43718 4.34488   5
  -6  13   0 -0.0670 3.48672  10
  -6 -13   0 2.74826 3.20364   9
  -6  13   0 -1.6366 4.20417   6
   6 -13   0 -2.9702 2.71868   3
   6  13   0 0.45413 3.54875   9
   6  13   0 -0.0687 2.62281   8
  -6  13   0 -2.2528 2.39028   5
   6 -13   0 -0.3240 2.14797   8
  -6  13   0 0.42900 4.09401   2
   6 -13   0 -1.9606 3.53480   6
   7 -13   0 3.19806 3.60057   3
  -7  13   0 -0.4502 4.61088   6
  -7  13   0 5.78388 3.30919   9
   7  13   0 0.51164 3.82815   9
  -7  13   0 0.79533 2.79181   5
   7  13   0 -3.5235 4.02038   5
   7  13   0 -0.9372 2.08851   6
  -7 -13   0 -2.9134 2.97785   9
   7 -13   0 2.28561 5.44840   2
   7  13   0 1.21779 3.08433   3
  -7  13   0 4.07476 4.09968   3
   7 -13   0 0.78581 3.96842   4
  -7  13   0 3.48266 4.62284   2
   7 -13   0 -1.9252 4.10867   6
  -7  13   0 -4.8602 3.63832  10
   7 -13   0 4.95718 2.18712   5
   7 -13   0 2.13948 1.93225  10
   7 -13   0 1.59856 2.51326   8
   8  13   0 2.38569 3.11187   4
   8 -13   0 1.76257 2.45952  10
   8  13   0 8.40459 5.15716   9
  -8  13   0 0.57624 5.30695   6
   8 -13   0 3.50539 4.15180   3
   8 -13   0 0.72423 5.77073   2
   8 -13   0 4.27366 4.71633   4
   8 -13   0 7.28409 3.44273   8
   8 -13   0 7.57609 2.23997   7
   8  13   0 3.27657 3.44277  10
   8 -13   0 1.70952 3.22519   9
  -8 -13   0 2.75436 1.34684  11
   8  13   0 2.12051 3.54265   3
   8 -13   0 4.19862 2.53583   5
   8  13   0 2.12876 4.69607   5
  -8  13   0 2.81857 3.82575   9
  -8  13   0 -1.8055 4.09599   3
  -8  13   0 1.90071 4.51119  10
   8  13   0 1.10205 2.42048   6
  -8  13   0 2.54203 3.64312   5
   9 -13   0 2.13754 3.81765   9
  -9  13   0 -2.5705 4.78672   6
   9  13   0 4.18449 3.81093  10
   9  13   0 0.06751 5.10242   9
   9  13   0 3.92622 3.80417   3
   9 -13   0 3.73707 4.91465   6
   9 -13   0 -0.0555 2.08439   7
  -9 -13   0 -1.0619 3.86566   9
   9 -13   0 3.67264 3.59284   8
  -9  13   0 -4.2623 3.90545   2
  -9  13   0 4.70576 5.34764  10
   9 -13   0 -0.3547 2.50607   5
  -9  13   0 10.6301 5.35452   3
  -9  13   0 0.81583 3.43729   5
   9  13   0 -0.7886 2.54176   6
   9  13   0 5.04132 3.41197   4
  -9 -13   0 -0.9623 1.57522  11
   9 -13   0 0.23639 4.30606   4
   9 -13   0 -1.9065 3.92464   3
  -9  13   0 2.68325 4.05301   9
   9  13   0 -3.2679 4.74385   5
   9 -13   0 0.80995 2.73471  10
   9 -13   0 -3.5668 5.25180   2
  10 -13   0 -1.3013 2.31777   7
 -10 -13   0 5.44246 4.88840   9
  10 -13   0 3.06097 5.17674   6
  10  13   0 -0.4602 3.82225   3
 -10  13   0 -1.6821 3.74358   5
  10 -13   0 -0.4855 4.25824   3
  10  13   0 2.21141 5.37728   9
  10  13   0 -2.0611 3.09094   4
 -10  13   0 -6.8716 4.29589   2
 -10  13   0 5.06423 5.82817   6
  10  13   0 -7.6949 4.30170   5
 -10  13   0 -4.7665 3.75657   9
  10 -13   0 -1.2148 3.36887   8
 -10 -13   0 1.48271 2.18482  11
  10 -13   0 2.27339 3.13905  10
 -10  13   0 2.03840 5.09813  10
  10  13   0 3.87005 4.24183  10
  10 -13   0 2.58669 3.14233   5
  10  13   0 1.15551 2.83173   6
  10 -13   0 -5.5924 4.41137   4
  10 -13   0 4.21022 4.06334   9
 -11  13   0 0.36327 5.13122   3
  11 -13   0 1.17641 3.75876   8
  11  13   0 5.34515 5.96771   9
  11 -13   0 4.68869 2.85354   7
  11  13   0 -3.3051 5.31457   5
  11  13   0 -2.2179 4.02128   3
  11 -13   0 4.65323 3.52685  10
 -11  13   0 0.02462 5.61811  10
 -11  13   0 -3.5894 5.24903   6
 -11  13   0 0.07090 4.64781   2
  11 -13   0 -2.3905 4.63050   3
 -11  13   0 -3.6530 4.00906   9
  11 -13   0 4.87787 3.76772   5
 -11 -13   0 -1.8344 2.21194  11
 -11  13   0 6.17102 4.61493   5
  11 -13   0 8.56534 5.42168   6
  11 -13   0 0.07280 4.98546   4
 -11 -13   0 1.28055 4.86236   9
  11 -13   0 2.45374 4.46246   9
  11  13   0 -7.0279 3.39142  10
  11  13   0 9.46239 4.26068   6
  12 -13   0 102.894 10.6817   9
  12  13   0 100.362 10.1956   3
 -12 -13   0 97.2604 7.08791  11
  12 -13   0 93.0755 8.66288   5
  12  13   0 105.977 13.8517   5
  12 -13   0 95.2268 9.41627   8
 -12 -13   0 93.1461 11.6876   9
  12 -13   0 113.509 7.61078   7
  12  13   0 92.3331 7.97947   6
 -12  13   0 88.1191 11.6350   2
  12  13   0 153.133 15.4632   9
  12  13   0 76.2737 15.0441  10
 -12  13   0 103.873 12.7645   3
  12 -13   0 124.409 12.5040   3
 -12  13   0 119.514 14.6051   6
 -12  13   0 135.008 11.8264   5
 -12  13   0 101.917 11.9307  10
  13  13   0 -7.9250 4.60777   5
  13 -13   0 -9.5641 4.03891   3
 -13  13   0 -0.2025 6.04057   6
  13  13   0 6.00174 5.12884   3
 -13 -13   0 8.57125 5.82401   9
  13  13   0 -1.3509 3.14403   6
 -13  13   0 6.16752 5.00680   5
  13 -13   0 3.05193 4.96331   9
  13 -13   0 6.16927 3.97377  10
  13  13   0 -0.7216 4.81719  10
  13  13   0 1.06554 5.91981   9
 -13  13   0 -2.6844 5.66099   3
  13 -13   0 -0.6870 3.83331   8
  13 -13   0 1.56459 3.17146   7
  13 -13   0 -0.9106 3.75443   5
 -13 -13   0 2.61830 3.21874  11
 -13  13   0 -6.5271 4.97325  10
 -13  13   0 0.93557 4.77064   9
  14 -13   0 5.06972 4.06003   5
 -14  13   0 2.99046 6.96864  10
  14  13   0 -4.5985 5.44629  10
  14  13   0 -3.0320 5.84658   9
  14 -13   0 8.79125 5.90943   3
  14  13   0 10.5726 5.12387   6
 -14  13   0 -3.3029 6.69964   6
  14  13   0 -6.0120 4.50256   3
  14 -13   0 -4.3480 4.87120   9
 -14  13   0 -0.7999 5.05931   5
  14 -13   0 -0.7572 3.33463   7
  14 -13   0 4.88253 4.70640   8
 -15  13   0 5.39337 7.49690  10
 -15  13   0 -4.8662 4.90580   5
  15 -13   0 -2.6250 4.02030   5
  15 -13   0 0.77778 5.69492   9
  15 -13   0 -2.3463 3.56892   7
  15 -13   0 -7.4482 4.19283   8
  15  13   0 16.4164 4.31425   6
  15 -13   0 -3.7970 5.58131   3
 -15  13   0 -2.6657 5.59074   9
  15  13   0 -8.7417 4.86420  10
 -15 -13   0 2.07936 3.46818  11
  15  13   0 5.05825 7.13231   9
 -15  13   0 -6.6471 5.75523   6
  15  13   0 -5.7280 4.33626   3
 -15 -13   0 -2.1312 1.61536   2
  16 -13   0 55.2658 10.3231   3
  16  13   0 50.2824 7.74746   6
 -16  13   0 64.4021 10.8186   5
 -16 -13   0 71.2579 4.85931   2
  16  13   0 101.729 15.1013   9
  16 -13   0 66.2822 10.9908   9
 -16  13   0 61.8537 12.9238   6
  16 -13   0 68.1220 8.03084   7
  16  13   0 71.5360 10.6799   3
 -16  13   0 69.3451 12.7793  10
 -16 -13   0 74.2687 8.80016  11
  17 -13   0 7.69527 6.52015   9
  17 -13   0 -13.921 5.91619   3
 -17  13   0 -15.493 5.54732  10
  17  13   0 7.01896 4.85331   6
 -17 -13   0 -0.9716 2.51080   2
 -17  13   0 -0.6561 7.18586   6
 -17 -13   0 -2.7338 4.16236  11
  17 -13   0 1.90217 4.31182   7
  17  13   0 2.64839 6.17428   3
 -17  13   0 3.04398 6.26538   5
 -18 -13   0 -3.0224 5.00076  11
  18  13   0 4.05322 8.10531   9
 -18 -13   0 3.28840 3.99437   2
 -18  13   0 -3.7780 6.32859   5
  18 -13   0 -1.0525 4.52030   7
  18  13   0 -15.079 5.41012   3
  18  13   0 -0.2606 4.25253   6
   0  14   0 36.9632 4.56988   2
   0 -14   0 42.4790 5.40744   2
   0  14   0 37.4341 2.71411   7
   0  14   0 36.9024 5.09120   6
   0 -14   0 35.9136 5.00829   4
   0  14   0 42.1092 3.56247  11
   0  14   0 38.8791 3.93405   3
   0  14   0 32.6587 5.92060   4
   0  14   0 37.3957 1.92757  10
   0  14   0 48.5500 4.48351   5
   0  14   0 39.7274 3.66810   8
   1 -14   0 -1.1080 1.57522   8
  -1 -14   0 -0.2457 2.52551   4
   1 -14   0 -0.4544 1.49762   3
   1  14   0 3.99454 2.72853   6
  -1  14   0 1.09840 1.29434   5
   1 -14   0 -0.5946 3.06739   2
   1  14   0 3.34176 2.43515   5
  -1  14   0 0.51113 1.29631  10
  -1  14   0 -0.9093 1.76198   8
   1  14   0 1.48371 2.06517   2
   1  14   0 0.20306 1.45929   7
  -1  14   0 0.18745 2.14760   3
   1  14   0 0.70127 1.60389   8
  -1  14   0 -1.4194 2.94786   6
  -1  14   0 -0.9177 2.47073   2
   1  14   0 0.40619 1.15543  11
  -1  14   0 0.81088 1.07086   7
  -1  14   0 2.05128 1.94654   5
   1 -14   0 3.01214 3.09421   4
   1  14   0 0.03641 1.68298   3
   2  14   0 -1.8281 1.51171   8
  -2  14   0 -3.0006 2.78784   2
   2 -14   0 -0.1392 1.67136   8
  -2  14   0 -0.8647 2.08044   8
  -2  14   0 -2.3462 1.31526   5
   2 -14   0 2.39138 3.61837   2
   2  14   0 -2.4305 1.63520   7
   2  14   0 2.18227 1.56667   9
   2  14   0 -0.5831 1.48146   3
   2 -14   0 -1.3516 2.76333   4
  -2 -14   0 -0.2061 2.55338   4
   2  14   0 -1.7248 1.51603   2
   2 -14   0 -0.8857 2.62558   3
  -2  14   0 -0.9607 1.75445  10
  -2  14   0 -3.7256 2.29467   3
   2  14   0 2.52831 2.32109   6
   2  14   0 2.20716 2.67233   5
   2  14   0 -0.2064 2.89954   4
  -2  14   0 -1.4756 3.28799   6
  -2  14   0 -2.2175 1.04250   7
   3  14   0 -2.7486 2.61115   4
   3 -14   0 1.71561 1.70748   8
   3 -14   0 1.57462 3.37766   4
  -3  14   0 -0.7876 1.55248   5
  -3  14   0 1.84958 1.33776   7
   3  14   0 0.02589 2.06481   7
  -3  14   0 -2.5996 2.12268   8
   3  14   0 -0.4943 1.05899   2
   3  14   0 -0.4136 1.84343   8
   3 -14   0 -3.2135 3.24939   2
  -3  14   0 -1.2181 3.55953   6
   3  14   0 0.11053 2.82325   5
   3  14   0 -2.2683 1.95190   9
  -3  14   0 -0.0484 2.26810  10
  -3  14   0 -3.9843 2.38878   3
  -3  14   0 -2.3066 2.85274   2
   3 -14   0 -3.9248 1.67499   3
   3  14   0 -1.2922 1.33872   3
   3  14   0 -0.1028 2.04299   6
   4  14   0 215.724 6.65546   3
  -4  14   0 217.464 7.41776   5
  -4  14   0 205.204 9.26226  10
  -4  14   0 222.470 12.7321   6
  -4  14   0 218.969 9.69991   8
   4  14   0 209.425 9.11805   7
   4  14   0 215.686 8.38753   8
  -4  14   0 221.180 10.8596   3
   4 -14   0 233.144 13.7246   2
  -4  14   0 211.572 7.18950   9
   4  14   0 225.282 9.42170   9
   4  14   0 216.784 6.91668   6
   4  14   0 229.327 11.6641   5
   4  14   0 216.936 7.75334   6
   4 -14   0 216.961 5.76579   7
   4 -14   0 213.976 8.77943   3
   4  14   0 220.685 12.3949   4
   4 -14   0 215.854 11.4033   4
   4 -14   0 213.461 7.35998   8
   5  14   0 -0.7968 2.95066   9
  -5  14   0 -1.6564 2.20074   9
   5  14   0 -4.6105 2.39675   7
  -5 -14   0 -1.3735 2.17306   9
   5  14   0 1.83040 3.64535   5
   5 -14   0 1.38608 1.99357   8
  -5  14   0 -0.2470 2.07572   5
   5 -14   0 0.96496 1.23717   7
  -5  14   0 -1.5476 4.02818   6
   5 -14   0 1.84113 3.81871   4
   5  14   0 -0.2454 1.44590   3
   5 -14   0 2.41139 2.96060   3
  -5  14   0 3.53053 3.65816   3
   5 -14   0 -4.1626 4.10494   2
  -5  14   0 -2.8375 3.34017   2
  -5  14   0 -0.6933 3.14568  10
   5  14   0 0.76591 2.48300   8
   5  14   0 -0.1140 1.66926   6
  -6  14   0 84.7558 6.71929   9
   6 -14   0 68.2691 7.71954   4
  -6  14   0 96.8454 10.6611   2
  -6  14   0 75.1752 7.96356   3
  -6  14   0 83.3447 10.0296   6
   6  14   0 99.9458 7.06974   8
  -6 -14   0 74.1270 6.75072   9
   6 -14   0 97.1454 5.93270   8
   6 -14   0 91.3678 7.59402   3
  -6  14   0 82.3240 7.87211  10
   6  14   0 71.3363 6.96478   7
   6 -14   0 86.2686 3.68262   7
   6  14   0 84.2170 7.27130   4
  -6  14   0 90.9795 6.45925   5
   6 -14   0 78.1667 10.1851   2
   6  14   0 78.0149 7.84781   9
   6  14   0 80.6785 4.77053   6
   6  14   0 100.253 11.9604   5
   7  14   0 -3.5951 1.95074   6
  -7  14   0 -0.8196 4.13811   2
   7  14   0 2.44076 3.33918   8
   7  14   0 -1.3165 3.10990   4
   7  14   0 -6.8950 4.05365   5
   7  14   0 -5.3416 3.70174   9
  -7  14   0 -2.2870 4.96356   6
  -7  14   0 -2.7630 3.81165   3
   7  14   0 -2.2076 2.83317   3
   7 -14   0 5.02773 3.94711   3
   7 -14   0 -0.7347 2.66640   9
   7 -14   0 0.59439 2.72464   8
  -7  14   0 -2.0347 3.91644  10
   7 -14   0 -0.7607 3.85824   4
  -7  14   0 0.28535 3.19343   9
  -7 -14   0 0.49698 3.48384   9
   7 -14   0 -1.5873 5.18862   2
   7 -14   0 -0.8683 1.59339  10
  -7  14   0 -2.9082 2.76623   5
   7 -14   0 0.84256 1.61781   7
   8  14   0 772.894 21.6728  10
   8  14   0 744.937 25.2572   9
   8  14   0 800.071 22.5582   3
  -8  14   0 777.894 25.0376  10
   8 -14   0 797.821 21.5649   9
   8  14   0 791.571 22.5901   4
   8  14   0 803.705 28.0856   5
  -8  14   0 793.887 23.5440   9
   8 -14   0 790.775 17.8718  10
   8 -14   0 760.859 23.5982   3
  -8  14   0 751.811 28.0775   6
   8  14   0 761.780 18.7633   6
   8 -14   0 797.284 17.1963   7
   8 -14   0 773.066 18.5110   5
   8 -14   0 754.903 23.5717   8
   8 -14   0 818.132 26.2778   4
  -8  14   0 772.074 28.3696   2
   8 -14   0 800.199 30.3077   2
  -8  14   0 829.820 26.6858   3
  -8  14   0 821.751 22.5267   5
   8 -14   0 809.620 27.2485   6
   9 -14   0 -0.1434 4.29428   3
  -9  14   0 0.80494 3.48471   5
   9  14   0 -1.5080 2.36740   6
   9 -14   0 -0.9684 2.45820  10
  -9  14   0 -5.7607 4.82175   6
   9  14   0 -5.3503 4.64340   9
   9  14   0 -2.3432 3.15908   3
   9 -14   0 0.67951 2.40198   5
   9 -14   0 -0.9754 4.17143   4
   9  14   0 4.46532 5.68280   5
  -9  14   0 0.18610 3.76561   9
  -9  14   0 2.03277 4.88808  10
   9  14   0 -1.2010 3.29856   4
   9 -14   0 -2.2658 3.19463   9
   9 -14   0 -2.3342 2.91444   8
   9 -14   0 1.68373 4.79958   6
  -9  14   0 -2.7453 4.62929   2
  -9  14   0 3.88595 4.68910   3
   9  14   0 -3.1488 3.23266  10
  -9 -14   0 -5.4426 3.36564   9
  10  14   0 176.211 11.4205   3
  10 -14   0 198.441 7.85712   7
 -10  14   0 184.569 12.5726   9
  10 -14   0 199.262 15.6311   3
  10 -14   0 193.711 9.38063   5
  10 -14   0 187.498 10.8597   8
 -10 -14   0 199.852 13.1754   9
  10 -14   0 211.804 10.0251  10
 -10  14   0 211.860 14.3836  10
  10 -14   0 215.780 14.2571   4
 -10 -14   0 196.765 6.48917  11
  10  14   0 218.025 16.5037   5
 -10  14   0 215.901 18.3722   2
  10 -14   0 209.223 11.9102   9
  10  14   0 232.299 11.6807   4
 -10  14   0 200.311 16.2543   6
 -10  14   0 203.186 14.7290   3
 -10  14   0 226.983 12.5330   5
  10  14   0 209.939 14.7209   9
  10  14   0 194.312 8.99575   6
  10  14   0 178.647 11.5372  10
 -11  14   0 7.25876 6.06830  10
  11  14   0 -2.1546 3.92285   3
  11  14   0 0.89009 3.40699   4
  11 -14   0 -1.1377 2.42119   7
  11 -14   0 3.14062 3.68339   8
 -11 -14   0 -6.7213 3.68329   9
 -11 -14   0 1.30422 2.08120  11
 -11  14   0 2.96135 5.35932   3
 -11  14   0 8.07058 5.46052   2
  11 -14   0 -1.3185 4.06455   9
 -11  14   0 5.79011 6.41391   6
  11  14   0 1.98933 4.28977  10
  11  14   0 -0.6041 2.68174   6
  11 -14   0 -1.0347 3.00090  10
  11 -14   0 -1.2860 4.52824   4
 -11  14   0 6.48491 5.03867   9
 -11  14   0 0.08568 4.02229   5
  11 -14   0 0.94427 3.31899   5
  11  14   0 -7.3298 4.91928   9
  11 -14   0 -0.8239 4.37099   3
  11  14   0 1.64122 5.76128   5
 -12  14   0 143.554 14.0222  10
  12 -14   0 110.024 8.84187   5
  12  14   0 127.738 16.2417   9
  12 -14   0 116.353 9.89905   8
  12  14   0 127.095 11.5630   3
  12  14   0 131.144 15.3783   5
 -12 -14   0 85.7273 10.6351   9
  12 -14   0 144.249 13.1607   4
  12 -14   0 99.1320 11.0306   3
  12 -14   0 108.520 11.0681   9
 -12  14   0 103.746 12.9094   2
  12 -14   0 101.832 18.2766   6
  12  14   0 112.196 7.92463   6
 -12 -14   0 117.340 6.70805  11
  12  14   0 106.881 9.25282   4
 -12  14   0 131.891 11.5824   5
 -12  14   0 123.268 14.7700   9
 -12  14   0 108.648 18.7355   3
  12 -14   0 105.970 8.44037  10
 -12  14   0 117.783 14.4784   6
  12 -14   0 106.875 7.18454   7
 -13  14   0 -4.2940 4.18433   5
  13 -14   0 2.18530 3.06336   7
  13 -14   0 -3.7073 4.77406   4
 -13  14   0 0.98410 5.87930  10
  13 -14   0 5.99989 5.35691   9
  13 -14   0 -0.9339 3.17571   5
 -13 -14   0 -2.6501 2.31479  11
  13  14   0 -3.3348 4.32298   3
 -13 -14   0 6.13862 4.94077   9
  13  14   0 3.56352 6.59418   5
  13  14   0 2.08065 3.21251   6
 -13  14   0 5.15201 5.02345   9
  13 -14   0 0.85485 4.33810   8
 -13  14   0 -0.8876 6.27595   6
  13 -14   0 1.01409 3.54683  10
  13 -14   0 -1.2512 5.10811   3
  13  14   0 4.13584 5.16179  10
  13  14   0 3.18423 5.86459   9
 -13  14   0 4.22170 6.60983   3
  14  14   0 9.16135 6.08638  10
  14 -14   0 16.1870 6.63824   3
 -14  14   0 14.0367 7.83362  10
  14 -14   0 17.7480 4.55309  10
  14 -14   0 19.7812 7.51322   4
  14 -14   0 11.3701 4.12493   7
  14 -14   0 8.99331 4.88022   5
 -14  14   0 -0.3135 7.14949   6
  14  14   0 16.8929 8.32571   9
 -14  14   0 14.4094 6.56032   5
  14  14   0 11.6769 3.97930   6
 -14 -14   0 12.6400 3.84614  11
  14  14   0 10.4487 5.95993   3
 -14 -14   0 20.1687 8.10505   9
  14 -14   0 9.34977 6.04097   9
  15  14   0 -2.2484 5.07194   3
  15 -14   0 -4.7130 4.67743   4
  15  14   0 -4.4514 5.83787  10
  15 -14   0 1.42414 5.39404   3
  15  14   0 5.96702 7.41701   9
 -15  14   0 -1.5213 4.91329   9
 -15 -14   0 -3.7019 3.03581  11
 -15  14   0 21.7175 7.97390   5
  15 -14   0 -2.0263 3.93809   5
  15 -14   0 1.99382 5.56256   9
  15 -14   0 0.91618 3.72382   7
  15  14   0 -0.3167 4.24118   6
 -15  14   0 -0.4578 7.02304  10
  16 -14   0 30.1002 8.27238   4
 -16  14   0 38.2556 9.20295   5
  16  14   0 31.0211 10.1484   9
 -16  14   0 24.1375 10.0335  10
  16 -14   0 26.9168 8.57953   3
 -16  14   0 26.9320 10.2787   6
  16 -14   0 31.0322 6.05698   7
 -16 -14   0 30.0758 5.67972  11
  16  14   0 24.4784 5.86497   6
  16  14   0 32.3231 8.21423   3
  16 -14   0 25.3947 8.11224   9
 -17  14   0 0.97198 5.28464   5
 -17  14   0 -6.1321 10.1599  10
 -17 -14   0 2.02622 4.46097  11
  17  14   0 -4.0742 4.96211   3
  17 -14   0 -1.7715 5.86894   9
  17  14   0 -12.427 6.75766   9
  17  14   0 3.62391 4.66056   6
  17 -14   0 -2.0079 3.86102   7
  18 -14   0 98.8173 10.0098   7
 -18  14   0 129.262 16.0099   5
   0  15   0 0.71717 0.97705  10
   0  15   0 2.49427 2.24535   5
   0  15   0 -0.8283 2.36700   2
   0  15   0 -0.7802 3.24268   4
   0  15   0 2.12461 1.91641   8
   0  15   0 1.05220 3.09118   6
   0  15   0 0.10749 1.21320   7
   0 -15   0 2.34053 2.89828   4
   0  15   0 -2.5586 1.79815   3
   0  15   0 0.69918 1.59887  11
   1 -15   0 1.72496 1.62973   3
   1  15   0 -0.5181 1.92570   2
  -1  15   0 -1.8425 2.62009   2
   1  15   0 -1.6770 1.64214   3
   1  15   0 -1.0514 1.39600   7
   1  15   0 -1.2828 1.08893  11
   1 -15   0 -1.3624 1.74282   8
   1 -15   0 0.23342 3.02561   4
   1  15   0 1.18039 2.40612   5
   1 -15   0 -1.8830 3.06162   2
   1  15   0 -0.1521 1.61823   8
   1  15   0 4.48663 2.89101   6
  -1  15   0 0.31062 1.91469   5
  -1  15   0 6.08765 3.70498   6
   1  15   0 1.20313 3.23487   4
  -1 -15   0 0.11210 2.91626   4
  -1  15   0 -0.8650 2.17904   3
  -1  15   0 -1.8552 1.29878  10
  -1  15   0 0.41577 1.11146   7
  -1  15   0 0.09475 1.35025   5
  -1  15   0 1.66379 2.07384   8
   2  15   0 569.119 14.1098   7
   2  15   0 585.459 13.9604   2
  -2  15   0 566.416 13.9175  10
  -2  15   0 572.194 13.2049   5
   2 -15   0 589.078 18.9210   4
   2 -15   0 559.668 14.1642   3
   2 -15   0 564.613 20.0059   2
  -2  15   0 579.256 18.9922   2
   2  15   0 570.616 13.9965   8
  -2 -15   0 556.613 17.6851   4
  -2  15   0 571.447 12.7841   5
   2 -15   0 567.326 14.0312   8
   2  15   0 581.152 13.9938   3
  -2  15   0 572.137 12.1075   7
  -2  15   0 592.655 16.9326   3
   2  15   0 568.127 16.2323   6
   2  15   0 583.445 18.7886   4
   2  15   0 555.600 12.3557   9
  -2  15   0 575.210 15.2559   8
  -2  15   0 572.650 19.4879   6
   2  15   0 579.501 17.1835   5
   3 -15   0 1.50911 3.75456   2
   3  15   0 -1.1948 1.89515   6
   3  15   0 -0.8583 1.50725   3
   3  15   0 1.19719 2.01939   9
  -3  15   0 5.33289 3.89606   6
   3 -15   0 -0.3317 1.96340   3
  -3  15   0 4.91651 3.65100   2
  -3  15   0 -2.4371 2.23626  10
   3  15   0 2.93611 3.34907   4
   3  15   0 -0.4663 2.89963   5
   3 -15   0 4.21862 3.53239   4
   3  15   0 0.59304 1.18293   2
  -3  15   0 -0.1279 2.48204   8
   3 -15   0 1.92521 1.84807   8
  -3  15   0 -0.0874 2.89914   3
   3  15   0 -1.0740 1.92499   7
  -3  15   0 0.16573 1.59849   5
  -4  15   0 372.299 14.4708   3
   4  15   0 372.857 12.4492   9
   4 -15   0 368.471 17.4361   2
  -4  15   0 378.666 16.7551   6
  -4  15   0 369.322 13.0515   8
   4  15   0 383.733 11.5327   8
  -4  15   0 348.120 12.6756  10
   4  15   0 387.891 12.4228   7
   4  15   0 365.371 14.2107   4
  -4  15   0 372.189 16.5816   2
   4  15   0 383.209 15.3795   5
   4  15   0 387.821 11.3010   6
   4 -15   0 358.471 15.2221   4
  -4  15   0 375.102 10.1056   5
  -4  15   0 372.747 9.53194   9
   4 -15   0 377.836 12.0730   3
   4  15   0 386.282 10.0959   6
   4  15   0 378.346 9.82228   3
   4 -15   0 360.128 10.3900   8
   5  15   0 2.09605 3.27823   4
  -5  15   0 -2.2470 3.67009   2
   5  15   0 -0.2124 1.98131   6
  -5  15   0 2.99351 3.62547  10
  -5  15   0 0.49782 3.76017   3
   5 -15   0 -0.7233 3.63564   4
   5  15   0 1.65277 2.75804   7
  -5  15   0 0.82348 4.36484   6
   5 -15   0 -1.4951 1.90366   8
   5  15   0 -2.8395 2.30449   8
   5  15   0 -0.5526 4.03461   5
  -5  15   0 -0.6924 2.00860   5
   5  15   0 -2.5246 2.88022   9
   5  15   0 -0.1720 1.58773   3
  -5  15   0 -1.0342 2.07251   9
  -5 -15   0 1.36382 2.29840   9
   5  15   0 1.44951 1.79367   6
   5 -15   0 1.46146 4.74090   2
   5 -15   0 0.41899 1.24524   7
   5 -15   0 -1.5024 2.62693   3
   6  15   0 209.829 9.65954   8
   6 -15   0 196.629 5.59094   7
  -6  15   0 195.433 8.98415   9
   6  15   0 185.194 10.3478   4
  -6  15   0 187.013 13.4592   2
  -6  15   0 178.188 13.8753   3
   6  15   0 199.547 10.4822   7
   6  15   0 206.945 11.1397   9
  -6  15   0 198.865 8.52476   5
  -6  15   0 196.926 11.3236  10
   6 -15   0 194.592 12.6266   4
   6  15   0 179.967 6.91258   6
   6 -15   0 205.000 8.21604   8
   6  15   0 200.746 6.86687   3
   6 -15   0 201.705 10.2141   3
   6 -15   0 211.523 15.3704   2
  -6  15   0 196.538 13.9055   6
   6  15   0 192.926 13.3331   5
  -6 -15   0 177.381 9.07267   9
   7 -15   0 0.72181 2.67475   8
  -7  15   0 -2.8518 5.17485   6
  -7  15   0 -3.9561 2.77034   9
   7 -15   0 -4.0671 3.56886   3
   7 -15   0 -0.2057 5.28730   2
   7  15   0 -0.6196 3.30482   4
   7  15   0 1.38244 3.28771   8
  -7  15   0 -0.4126 4.38256   3
  -7 -15   0 -1.1568 2.95520   9
  -7  15   0 -1.4603 2.66857   5
   7 -15   0 1.56396 4.35737   4
   7  15   0 -1.8475 3.48233   7
   7  15   0 -0.1936 4.04445   9
   7  15   0 -3.8165 4.23497   5
  -7  15   0 10.9678 4.96298  10
   7  15   0 0.44565 2.06611   6
   7 -15   0 1.32540 1.59245   7
   7  15   0 0.38005 3.04871   3
   8  15   0 469.381 21.4739   5
   8  15   0 472.435 17.0187   8
  -8  15   0 484.420 22.3787   2
   8  15   0 468.520 13.0699   6
   8 -15   0 498.812 11.6927  10
   8  15   0 482.552 15.9838  10
  -8  15   0 516.610 22.9070   6
   8  15   0 497.298 19.5283   9
  -8  15   0 506.406 17.5664   9
   8 -15   0 471.076 19.8589   4
  -8  15   0 507.261 19.8397  10
   8  15   0 519.412 16.9979   3
   8  15   0 473.093 16.9442   4
  -8  15   0 506.181 20.6681   3
  -8 -15   0 475.029 20.6196   9
  -8  15   0 484.619 16.2411   5
   8 -15   0 490.479 17.9072   3
   8 -15   0 505.912 11.7020   7
   9 -15   0 1.44618 4.90519   4
   9 -15   0 0.99655 1.88067   7
  -9 -15   0 -0.3120 3.78642   9
  -9  15   0 0.08614 3.29046   5
  -9  15   0 3.56157 3.98767   9
   9 -15   0 0.15129 2.22107  10
   9  15   0 4.62420 3.89103   8
   9  15   0 -0.7625 4.53670   9
  -9  15   0 -2.9499 4.53063  10
   9 -15   0 2.08012 3.21528   9
  -9  15   0 -0.8169 4.59836   3
  -9  15   0 3.16781 5.62112   6
   9 -15   0 -2.9767 2.73079   8
   9  15   0 3.61421 3.83302  10
   9  15   0 -0.4137 3.30923   3
   9 -15   0 3.46592 4.42703   3
   9  15   0 -1.6138 2.28311   6
  -9  15   0 -1.7229 4.50077   2
   9  15   0 -4.3213 4.85136   5
   9 -15   0 0.89557 2.25263   5
   9  15   0 -2.1129 3.06616   4
  10 -15   0 10.5363 4.43062   9
  10 -15   0 8.98949 3.10297   5
 -10  15   0 7.15198 4.38501   5
  10  15   0 8.82595 4.03660   4
 -10 -15   0 20.9991 6.10578   9
  10  15   0 2.69824 4.07487   3
  10  15   0 2.97217 2.88470   6
  10  15   0 0.49086 5.70562   5
 -10  15   0 2.80286 5.95133   2
  10 -15   0 10.0497 3.87339   8
  10 -15   0 8.77245 5.22900   6
  10 -15   0 7.31746 3.01569  10
  10  15   0 3.60105 4.23928  10
  10 -15   0 7.91395 4.93448   3
 -10  15   0 5.78916 6.64159   6
  10 -15   0 5.48705 5.35540   4
 -10  15   0 9.57080 5.79157   3
  10 -15   0 8.32951 2.48714   7
 -10  15   0 9.76295 5.06152   9
  10  15   0 13.2164 6.25339   9
 -11  15   0 3.05860 6.47552   6
  11 -15   0 3.53069 3.02205  10
  11  15   0 1.26268 2.66523   6
  11 -15   0 -2.8561 3.54580   9
 -11  15   0 -1.6822 5.53485  10
  11  15   0 1.43839 3.98971   3
  11 -15   0 6.23987 4.32652   8
 -11  15   0 9.17673 6.19618   2
  11 -15   0 1.42126 4.44823   3
  11  15   0 -4.0776 5.80809   5
  11 -15   0 0.45393 5.18776   4
  11 -15   0 6.86225 2.66153   7
  11  15   0 1.21681 5.33600   9
 -11  15   0 2.72153 4.07484   5
 -11  15   0 -3.7252 3.89104   9
  11  15   0 5.74836 4.27365  10
 -11 -15   0 -9.1933 3.20049   9
 -11  15   0 -5.9553 4.56921   3
 -11 -15   0 1.54925 1.54904  11
  12 -15   0 2.27491 3.39310  10
  12  15   0 10.9644 5.27434   3
 -12 -15   0 6.42364 2.19334  11
 -12  15   0 10.1880 6.45387   9
  12 -15   0 2.29016 4.54917   9
  12 -15   0 7.59803 3.05353   7
 -12  15   0 7.03770 6.56277  10
  12 -15   0 13.7559 6.19985   3
 -12  15   0 7.89268 7.10198   6
  12 -15   0 1.93069 4.93713   4
  12  15   0 10.6774 3.51585   6
 -12  15   0 11.8325 5.37484   5
 -12 -15   0 14.9722 5.76236   9
  12 -15   0 7.91857 4.28602   8
  12  15   0 7.39163 3.96839   4
 -12  15   0 0.20970 4.85222   3
  12 -15   0 -0.8988 2.98810   5
  12  15   0 10.6186 7.22072   5
  13 -15   0 0.34310 5.64546   3
 -13  15   0 7.32999 5.15182   9
  13  15   0 4.92193 5.27058  10
  13 -15   0 -3.6650 3.03445  10
  13  15   0 -1.9830 6.09787   9
  13 -15   0 2.80076 4.07551   8
  13  15   0 -0.4647 3.29971   4
  13  15   0 4.49631 4.72993   3
 -13  15   0 -4.5974 5.74230  10
  13  15   0 -1.7522 2.85560   6
  13 -15   0 -0.2144 4.47672   9
 -13 -15   0 -5.3624 1.92941  11
 -13 -15   0 -1.6378 3.94223   9
  13 -15   0 1.12638 2.90343   7
 -13  15   0 2.17146 4.67060   5
  13 -15   0 -2.1723 3.22761   5
 -13  15   0 -6.3164 5.01024   3
 -13  15   0 0.03291 6.45980   6
  13 -15   0 -4.2932 5.12365   4
 -14  15   0 154.199 17.5674   6
  14  15   0 171.997 13.5912   3
 -14  15   0 162.054 16.9120  10
  14 -15   0 150.430 8.90900   7
  14 -15   0 95.4169 17.2968   4
  14  15   0 143.020 8.96784   6
 -14 -15   0 153.504 7.89887  11
  14 -15   0 177.403 14.9596   3
  14  15   0 162.909 12.6800   4
  14 -15   0 159.163 10.7313   5
  14 -15   0 154.726 10.2956  10
 -14  15   0 172.825 14.0052   5
 -14 -15   0 143.489 14.7598   9
  14  15   0 146.311 16.7336   9
  14  15   0 145.591 12.8398  10
  14 -15   0 140.368 12.9799   9
  15 -15   0 0.96925 3.55579   7
 -15  15   0 -1.6706 7.37349   6
  15  15   0 -1.7132 5.15043   3
  15  15   0 -3.9114 3.17222   6
  15 -15   0 6.43435 6.39675   4
  15  15   0 -6.9544 5.67455   9
 -15 -15   0 1.22468 2.91243  11
  15 -15   0 30.5100 5.92077   5
 -15  15   0 2.44810 5.56014   9
  15  15   0 3.26587 3.92485   4
  15 -15   0 0.70158 5.35859   9
  16 -15   0 142.246 15.1098   3
  16 -15   0 98.8129 10.8819   5
 -16  15   0 174.596 19.3066   6
 -16  15   0 138.647 14.8205   5
  16 -15   0 160.311 10.2644   7
  16 -15   0 141.254 15.1099   9
  16  15   0 135.767 13.7081   3
 -16 -15   0 134.769 9.04058  11
  16  15   0 121.439 10.7862   4
 -16  15   0 121.897 16.1058  10
  16  15   0 143.749 17.4022   9
  16  15   0 146.035 10.6957   6
  17 -15   0 -5.1028 5.63615   5
  17  15   0 7.98047 7.68793   9
  17 -15   0 -3.4525 3.80743   7
  17  15   0 -0.6521 5.49831   3
  17  15   0 3.99379 4.98111   6
 -17  15   0 4.15967 5.55023   5
  17 -15   0 -9.0468 5.48901   9
 -17 -15   0 -5.5477 3.75135  11
   0  16   0 7.08824 2.05024  11
   0  16   0 4.69561 2.29986   8
   0  16   0 7.39740 2.66090   3
   0 -16   0 13.7448 4.00805   4
   0  16   0 14.2612 4.10174   6
   0  16   0 7.14845 3.16323   2
   0  16   0 5.96680 1.34994  10
   0  16   0 7.00444 1.60081   7
   0  16   0 7.41790 2.64141   5
   0  16   0 2.92574 4.02732   4
   1  16   0 2.12269 3.76787   4
  -1  16   0 1.35428 2.19432   8
   1  16   0 -1.7812 1.39643   7
  -1  16   0 -0.1482 1.40766   5
   1 -16   0 -0.2470 1.93279   8
   1 -16   0 -0.0259 2.99777   4
  -1  16   0 -1.4719 2.63232   2
  -1  16   0 0.53840 1.16678   7
  -1  16   0 0.19489 1.88229   5
  -1  16   0 3.64726 2.69665   3
   1  16   0 0.67637 2.01929  11
   1  16   0 1.42162 1.24394  11
   1  16   0 1.98262 2.44476   5
  -1  16   0 2.38929 3.56621   6
   1  16   0 -0.1201 1.86218   3
   1  16   0 -1.6227 2.01140   2
   1 -16   0 0.67931 1.65654   3
  -1 -16   0 -5.7119 2.54874   4
   1  16   0 0.49159 1.77401   8
  -1  16   0 -0.5417 1.53325  10
   1  16   0 -1.6548 3.18806   6
   1  16   0 -2.4793 0.83328  10
  -2  16   0 57.4929 4.56897  10
  -2  16   0 56.2974 3.88948   5
   2 -16   0 60.2248 7.84224   2
   2 -16   0 66.3538 7.52508   4
   2  16   0 60.5399 6.22844   5
  -2  16   0 59.5283 7.29999   6
  -2 -16   0 58.3847 6.68056   4
   2 -16   0 56.8003 4.43365   8
   2  16   0 57.3264 4.13095   2
   2  16   0 55.7054 5.67998   6
  -2  16   0 55.4246 3.42287   5
  -2  16   0 59.6097 3.02132   7
  -2  16   0 57.1997 5.77297   3
   2  16   0 54.9856 4.20287   7
   2  16   0 58.2446 4.34196   3
  -2  16   0 62.1077 7.10403   2
   2 -16   0 53.9111 4.33629   3
   2  16   0 53.8599 4.31353   8
   2  16   0 72.1700 7.93994   4
  -2  16   0 59.3941 5.21220   8
   3  16   0 0.14105 1.70232   3
   3  16   0 0.91167 1.25117   2
   3  16   0 1.53763 2.21835   7
   3 -16   0 -0.9793 1.77106   8
   3 -16   0 -3.4628 3.01952   4
   3  16   0 -0.5863 3.25298   4
  -3  16   0 -0.7685 2.50073   8
   3  16   0 0.42288 2.93555   5
  -3  16   0 -0.0003 3.90328   6
  -3  16   0 1.93224 3.11662   3
   3 -16   0 0.59559 2.18424   3
   3  16   0 1.11859 1.78364   9
  -3  16   0 1.59674 3.99388   2
   3 -16   0 -0.7185 3.90808   2
   3  16   0 -3.2009 2.18175   6
   3  16   0 -2.6374 1.75794   8
   4 -16   0 3.57720 2.17718   8
   4  16   0 15.0407 3.29711   7
   4 -16   0 7.54020 4.28587   4
   4  16   0 0.90773 2.57695   9
   4  16   0 8.20326 2.68989   6
  -4  16   0 9.78159 3.54056   8
   4  16   0 5.02181 3.83396   5
  -4  16   0 4.59712 3.66288   3
   4  16   0 4.76953 3.68153   4
  -4  16   0 0.45897 4.59883   6
  -4  16   0 6.40035 4.41652   2
   4  16   0 6.40184 1.99734   6
   4  16   0 6.75771 2.74418   8
   4 -16   0 0.44207 2.60013   3
   4  16   0 6.28021 2.01297   3
   4 -16   0 2.69475 4.94376   2
  -4  16   0 0.69378 3.35859  10
  -5  16   0 -2.4037 3.51071  10
  -5  16   0 0.08027 1.93563   9
   5  16   0 2.68620 3.31878   9
   5  16   0 2.33077 2.77252   8
   5  16   0 0.29270 1.78377   6
   5 -16   0 -0.2857 1.22390   7
   5 -16   0 -3.7842 3.56377   4
  -5  16   0 -1.5538 1.83280   5
   5  16   0 -1.5266 2.08844   6
  -5  16   0 1.72894 4.74878   6
  -5  16   0 -1.4936 3.92741   2
   5  16   0 -0.7306 1.67940   3
   5 -16   0 -2.0998 2.02321   8
   5  16   0 3.22525 4.03573   5
   5  16   0 3.07597 3.67213   4
   5 -16   0 0.44668 2.89241   3
   5 -16   0 -0.1676 4.97127   2
  -5  16   0 2.97453 3.78180   3
   6  16   0 920.815 20.2878   6
   6  16   0 934.099 23.5038   8
  -6  16   0 893.872 22.0287   9
   6 -16   0 899.771 18.2108   7
   6  16   0 937.963 29.1167   5
  -6  16   0 914.495 28.0745   3
   6 -16   0 974.907 24.7002   3
   6 -16   0 901.262 21.4360   8
  -6  16   0 949.538 26.2309  10
  -6  16   0 916.187 30.3335   2
   6  16   0 946.213 25.9954   4
   6  16   0 900.970 19.8883   3
   6 -16   0 913.167 28.3532   4
   6  16   0 954.586 25.5605   9
  -6 -16   0 899.385 23.0694   9
   6 -16   0 892.721 31.5874   2
  -6  16   0 945.052 30.8844   6
  -6  16   0 909.155 21.3834   5
   6  16   0 895.168 20.0716   6
   6  16   0 933.172 24.6803   7
   7 -16   0 5.26723 2.67681   8
   7 -16   0 -3.5223 3.30028   3
   7 -16   0 0.02083 1.44135   7
   7  16   0 -3.0226 1.72793   3
  -7  16   0 -3.9800 3.96916   2
   7 -16   0 -1.2840 4.09024   4
   7  16   0 1.19255 3.08800   8
  -7  16   0 2.44095 5.49969   6
   7  16   0 -3.8741 3.49318   9
   7  16   0 -5.3546 3.23038   7
  -7 -16   0 -0.1275 2.97516   9
   7  16   0 -1.2757 2.94964   3
  -7  16   0 1.73727 3.07216   9
  -7  16   0 1.28858 2.74895   5
  -7  16   0 0.10691 4.28068   3
  -7  16   0 -1.6635 4.06744  10
   7  16   0 -0.0963 4.33625   5
   7  16   0 -2.1462 3.21133   4
   7  16   0 -3.2722 1.76627   6
   8  16   0 98.2262 10.3967   7
  -8  16   0 78.9824 13.2204   6
   8  16   0 97.7569 5.44867   6
   8  16   0 100.163 11.0921   5
   8 -16   0 103.733 4.37922   7
   8  16   0 110.314 8.80928   4
   8 -16   0 96.2628 3.09910  10
   8 -16   0 96.5595 9.01393   3
  -8  16   0 94.5300 11.6066   2
  -8  16   0 94.5034 7.51809   5
   8 -16   0 92.0298 9.97085   4
  -8 -16   0 97.9560 10.1911   9
   8  16   0 88.6071 8.08905   8
  -8  16   0 95.0412 10.3616   3
  -8  16   0 95.2895 8.12853   9
   8  16   0 95.6717 8.06546   3
  -8  16   0 84.6817 9.69828  10
   8  16   0 95.2126 7.74215  10
   8  16   0 106.835 10.2171   9
   8 -16   0 87.4581 7.76040   8
  -9  16   0 1.63341 3.76353   9
   9  16   0 0.67973 3.40769   3
   9  16   0 1.70690 3.63174   8
   9  16   0 1.34251 2.15158   6
   9  16   0 3.60459 3.59875  10
   9  16   0 0.77058 3.24457   4
  -9  16   0 2.17716 5.25596  10
  -9 -16   0 1.70472 3.62429   9
   9 -16   0 0.56794 4.11552   3
   9 -16   0 1.90141 4.36555   4
   9  16   0 4.20073 5.37703   5
   9 -16   0 -1.6163 2.73643   8
  -9  16   0 -0.5316 3.81024   5
  -9  16   0 5.19288 6.18709   6
   9  16   0 4.96937 4.56789   9
   9 -16   0 -1.0189 1.69489  10
   9 -16   0 0.12898 1.73294   7
 -10  16   0 228.557 15.6248   3
  10 -16   0 229.300 13.5157   3
 -10  16   0 232.899 17.1795   2
  10  16   0 237.909 13.0467   8
 -10 -16   0 219.659 13.4132   9
 -10  16   0 216.101 12.8106   9
 -10  16   0 230.239 17.8287   6
  10  16   0 212.393 12.0761  10
  10 -16   0 219.204 8.13213  10
  10 -16   0 220.849 7.70778   7
 -10  16   0 226.717 15.5149  10
  10 -16   0 229.632 11.2815   8
  10  16   0 218.055 14.8645   9
  10 -16   0 236.015 11.6733   9
  10  16   0 221.051 8.51701   6
 -10  16   0 218.485 11.9237   5
  10 -16   0 205.803 14.6383   4
  10  16   0 218.416 12.1804   3
  10  16   0 218.003 16.8516   5
  11 -16   0 -0.5647 2.35978   5
 -11 -16   0 2.64036 4.21244   9
 -11  16   0 -0.5483 4.97499   3
  11 -16   0 -3.0736 2.93401  10
 -11  16   0 7.37455 6.37164  10
  11 -16   0 0.41046 4.66526   3
  11  16   0 -3.1036 3.96941  10
 -11  16   0 1.38961 6.19783   2
 -11  16   0 -3.6722 3.31278   5
  11  16   0 -0.3618 5.12593   9
  11 -16   0 2.18714 3.70447   9
 -11  16   0 0.25265 6.15461   6
  11  16   0 2.86563 4.22991   3
 -11  16   0 -6.2437 3.43758   9
  11 -16   0 0.72906 4.96982   4
  11  16   0 -7.1635 4.81820   5
  11 -16   0 -1.6155 1.91428   7
  11  16   0 0.38379 2.22743   6
  11  16   0 0.15020 3.27265   4
 -12  16   0 59.1879 10.5036   3
  12 -16   0 71.7129 8.76390   9
  12 -16   0 68.1018 9.32872   3
  12  16   0 67.7374 8.65099   3
  12 -16   0 66.1157 6.54727   5
 -12  16   0 73.0207 11.4050  10
 -12 -16   0 67.3408 9.54718   9
  12  16   0 67.5564 7.90926   4
  12  16   0 67.8100 12.3508   9
  12  16   0 70.7366 10.1840  10
  12 -16   0 64.2017 6.00391  10
 -12  16   0 97.7756 13.7083   6
  12  16   0 92.7071 13.2385   5
  12  16   0 74.3159 6.00873   6
  12 -16   0 53.7208 9.48728   4
  12 -16   0 68.2339 5.40687   7
 -12  16   0 66.7744 8.64379   5
  12 -16   0 62.0229 7.43511   8
 -12  16   0 75.6699 9.90632   9
  13 -16   0 -3.2160 2.68677   5
 -13  16   0 6.37027 6.87386   6
 -13  16   0 -2.5083 4.19462   9
  13 -16   0 1.90478 4.63358   9
  13  16   0 -1.9559 4.34175  10
 -13  16   0 -3.3845 4.36506   5
 -13 -16   0 5.38352 1.90334  11
  13  16   0 6.41027 6.56938   9
  13 -16   0 0.82601 5.51541   4
  13  16   0 -1.0531 2.43161   6
  13 -16   0 -1.7335 2.59020   7
  13  16   0 2.90167 4.54871   3
  13  16   0 -0.2067 3.54624   4
  13 -16   0 -3.9108 3.75730   8
 -13  16   0 -3.8639 5.73286  10
  13 -16   0 1.47401 5.16201   3
 -14 -16   0 272.424 9.19835  11
  14  16   0 271.101 11.3843   6
 -14 -16   0 246.946 21.4646   9
 -14  16   0 291.276 20.1200  10
  14  16   0 307.871 16.9021   3
  14 -16   0 267.647 12.3276  10
  14 -16   0 251.556 18.3430   4
  14  16   0 278.013 14.7227   4
 -14  16   0 250.520 16.2418   5
  14 -16   0 295.977 11.3618   7
  14  16   0 300.635 20.4159   9
  14 -16   0 266.779 16.5954   9
  14 -16   0 301.846 18.4342   3
  14  16   0 288.616 17.3164  10
 -15 -16   0 -4.8425 2.37958  11
  15  16   0 -1.6693 3.54785   4
  15  16   0 -1.2311 3.02909   6
  15  16   0 -2.7383 5.54002   3
 -15  16   0 4.04772 7.68180   6
  15 -16   0 1.58314 6.60114   4
  15 -16   0 3.05257 3.22616  10
  15 -16   0 -1.2720 2.92001   7
  15 -16   0 -3.4332 3.37277   5
  15  16   0 -1.1373 6.72695   9
  15 -16   0 -1.6403 5.46190   9
 -15  16   0 -14.072 5.79066  10
  15 -16   0 2.30828 5.76971   3
 -15  16   0 -6.3610 5.47997   5
 -15  16   0 -9.1148 4.75696   9
 -16  16   0 221.301 21.5975  10
  16  16   0 188.585 15.6246   3
  16 -16   0 248.361 18.6242   3
  16  16   0 226.336 19.8752   9
  16 -16   0 250.615 17.9288   9
  16  16   0 209.164 10.9247   6
 -16 -16   0 226.223 9.95479  11
  16 -16   0 235.105 14.4794  10
 -16  16   0 230.903 17.0084   5
  16 -16   0 225.218 13.5857   5
  17  16   0 2.62083 5.70192   3
 -17  16   0 -2.1900 5.80570   5
  17 -16   0 -9.0362 5.84695   9
  17 -16   0 2.63564 4.03589   7
  17  16   0 -1.7964 7.45326   9
  17 -16   0 11.0253 6.10474   5
   0  17   0 -0.7754 2.02474   8
   0  17   0 0.64032 2.61192  11
   0  17   0 1.89659 2.38930   5
   0  17   0 0.72048 1.29563  10
   0  17   0 2.07088 3.58123   6
   0  17   0 0.04211 3.63852   4
   0  17   0 1.77584 2.78801   2
   0  17   0 0.86149 2.28565   3
   0  17   0 -1.5004 1.55266  11
   0  17   0 -1.0634 1.25239   7
   0 -17   0 1.04466 3.49413   4
   1  17   0 -1.4431 2.87931   6
   1  17   0 5.75996 4.10210   4
  -1  17   0 1.77174 2.69318   3
   1  17   0 -1.4394 2.00659   3
  -1  17   0 -0.1705 1.38062   5
  -1  17   0 0.16242 2.24522   8
   1  17   0 2.81495 2.10250  11
   1  17   0 -1.0851 2.27065   5
   1  17   0 1.10695 1.06786  10
   1 -17   0 -1.9966 3.08130   4
   1  17   0 3.41738 2.36812   2
  -1 -17   0 -0.7553 2.97506   4
  -1  17   0 0.25070 1.22019   7
  -1  17   0 -1.0101 1.69994  10
  -1  17   0 -0.5404 1.80662   5
  -1  17   0 -3.1223 2.71957   2
   1  17   0 -0.0241 1.20551  11
  -1  17   0 4.33261 3.83861   6
   1  17   0 0.68386 1.56363   7
   1  17   0 1.42289 1.99945   8
   2 -17   0 10.2859 2.51392   3
  -2  17   0 7.83151 4.11712   2
  -2  17   0 4.78813 4.20710   6
   2  17   0 15.1750 2.74455   3
  -2  17   0 10.2201 3.00955   8
   2  17   0 12.7742 3.73392   6
  -2  17   0 13.7915 1.75344   7
  -2  17   0 9.64762 3.60186   3
   2 -17   0 11.0642 2.52870   8
   2  17   0 8.49839 3.45833   5
  -2  17   0 11.4209 2.85423  10
   2  17   0 13.2339 2.60509   2
   2  17   0 16.3209 4.79319   4
   2  17   0 13.6518 2.51079   7
   2 -17   0 15.5666 4.85626   4
  -3  17   0 1.11028 4.43939   6
  -3  17   0 -0.2854 3.15088   3
   3  17   0 1.17949 3.31217   5
  -3  17   0 -2.0367 2.60307   8
   3  17   0 0.86677 2.06253   8
   3 -17   0 1.42943 2.26070   3
   3  17   0 -0.4457 2.53769   6
   3 -17   0 -2.8028 1.79254   8
   3 -17   0 0.32725 4.16281   4
   3  17   0 0.34956 1.52416   9
   3  17   0 2.64879 3.72995   4
   3  17   0 0.34693 2.14323   7
  -3  17   0 -1.6422 3.49906   2
   3  17   0 -0.4543 1.22250   2
  -3  17   0 2.54489 2.74225  10
   3  17   0 -1.4786 1.67640   3
   4  17   0 319.121 10.3559   8
  -4  17   0 313.787 13.5523   3
  -4  17   0 285.738 15.2643   2
   4  17   0 294.773 10.7110   7
   4  17   0 288.061 13.8240   5
   4  17   0 302.113 9.00354   6
  -4  17   0 309.875 12.1987  10
  -4  17   0 290.955 15.8897   6
  -4  17   0 291.223 15.8397   8
   4  17   0 278.585 10.0049   9
   4 -17   0 303.949 10.6255   3
   4  17   0 325.305 14.5397   4
   4 -17   0 287.927 9.39665   8
   4  17   0 292.814 8.85468   3
   4  17   0 289.908 10.3607   6
   4 -17   0 281.799 17.3926   4
  -5  17   0 1.53853 4.64830   2
   5  17   0 -1.1257 2.67101   9
   5  17   0 -2.1719 1.65996   3
   5  17   0 -3.1914 3.40479   4
   5  17   0 -0.9589 2.34242   8
  -5  17   0 -0.7313 1.68677   9
  -5  17   0 -3.7197 3.43457   3
   5  17   0 0.28924 2.07596   6
   5 -17   0 1.24549 2.08984   8
   5 -17   0 -2.5914 2.66372   3
   5 -17   0 -0.9507 3.69243   4
   5  17   0 -0.7311 1.78330   6
   5  17   0 -0.9860 3.93133   5
   5  17   0 0.23208 2.77230   7
  -5  17   0 -1.8262 4.52853   6
  -5  17   0 2.14811 3.80406  10
  -6  17   0 62.7627 5.02854   9
  -6  17   0 50.3528 7.05732  10
   6 -17   0 56.4091 5.09201   8
   6 -17   0 57.4178 7.75385   4
   6  17   0 57.7555 6.33186   7
   6  17   0 48.7280 4.09077   6
   6  17   0 63.5564 6.08582   8
   6  17   0 73.5125 9.09070   5
   6 -17   0 62.1624 2.76028   7
  -6  17   0 57.7375 4.76775   5
   6  17   0 61.4691 4.62414   6
   6  17   0 62.0310 6.89284   9
   6  17   0 63.9961 7.06371   4
   6 -17   0 66.4137 6.71165   3
  -6  17   0 45.5178 10.2420   2
  -6  17   0 52.9911 7.60552   3
   6  17   0 59.2378 4.28156   3
  -6  17   0 44.3036 9.09799   6
   7 -17   0 -1.8145 3.12857   3
   7  17   0 1.04326 1.79466   6
   7  17   0 1.08203 1.90280   3
   7  17   0 0.28354 1.90931   6
   7 -17   0 -2.5939 2.13535   8
  -7  17   0 1.49683 4.55859   3
   7  17   0 4.97771 4.06994   9
  -7  17   0 2.14785 5.53617   6
  -7  17   0 0.24956 2.42692   5
   7 -17   0 -1.2933 1.21774   7
  -7 -17   0 3.58604 3.09391   9
   7  17   0 1.32534 3.50415   4
  -7  17   0 -1.9106 2.43905   9
   7  17   0 0.70817 2.92238   3
   7  17   0 -2.4813 2.86555   8
   7  17   0 1.58908 3.33208   7
   7 -17   0 4.77886 5.20328   4
   7  17   0 -0.6104 4.43069   5
  -7  17   0 4.57093 4.65012  10
  -7  17   0 -5.9266 3.69358   2
   8  17   0 178.940 14.1295   5
   8  17   0 203.146 11.9182   4
   8  17   0 213.978 12.8117   9
   8 -17   0 186.829 11.2900   3
   8  17   0 202.389 10.7421   8
   8 -17   0 197.796 5.94323   7
  -8  17   0 200.798 9.41482   5
   8  17   0 196.596 6.76287   6
   8 -17   0 202.545 14.0097   4
  -8  17   0 203.080 15.3418   2
   8  17   0 186.855 9.91145  10
   8  17   0 188.985 10.0504   3
   8 -17   0 200.919 9.08719   8
   8  17   0 222.092 12.3378   7
  -8  17   0 193.710 12.8411  10
   8  17   0 195.266 7.42190   3
  -8  17   0 199.449 13.4824   3
  -8  17   0 175.766 15.3875   6
  -8  17   0 198.855 10.2441   9
  -8 -17   0 186.765 12.3688   9
  -9  17   0 -4.9237 4.17568   3
   9  17   0 -2.5760 3.59777   7
  -9  17   0 -1.8195 4.75620  10
  -9  17   0 -3.5812 3.00957   9
   9 -17   0 0.50241 2.85893   8
   9  17   0 3.20536 4.79615   9
   9 -17   0 -1.7954 4.03067   3
   9  17   0 -3.3865 2.99549  10
   9  17   0 0.39277 1.82136   6
  -9 -17   0 -2.0132 3.23087   9
  -9  17   0 -1.3498 5.62537   6
  -9  17   0 4.65668 3.54249   5
   9 -17   0 -3.3237 3.99843   4
   9  17   0 -3.7505 3.10723   4
   9  17   0 -4.8981 4.57154   5
   9 -17   0 -0.6210 1.55888   7
   9  17   0 -2.2821 3.08987   8
  -9  17   0 -0.2884 4.61142   2
   9  17   0 -0.9004 3.28383   3
  10 -17   0 11.9835 2.35678  10
 -10  17   0 0.40470 5.10866   3
 -10 -17   0 13.8754 5.23438   9
  10  17   0 10.7028 4.45024   3
 -10  17   0 6.51773 6.17068  10
  10 -17   0 13.1609 6.08349   4
  10  17   0 14.8541 2.58238   6
  10  17   0 6.60307 5.87897   5
  10  17   0 11.5165 4.58320   4
  10 -17   0 12.7317 5.46847   3
  10 -17   0 9.27634 2.28292   7
  10  17   0 11.9307 4.63078  10
  10  17   0 12.6502 6.09286   9
  10 -17   0 4.64530 3.60475   8
  10  17   0 11.2306 4.49934   8
 -10  17   0 11.8430 7.21043   6
 -10  17   0 8.70557 5.64225   2
 -10  17   0 20.5625 5.33634   9
 -10  17   0 22.1835 4.78494   5
  11  17   0 -3.9718 3.22856   4
  11  17   0 2.53488 4.23924  10
  11  17   0 6.25630 4.92856   7
  11 -17   0 -2.3740 1.90728   7
 -11  17   0 1.60483 3.54859   5
  11  17   0 -1.0681 3.71748   3
 -11 -17   0 1.83031 4.10772   9
  11  17   0 -2.7031 1.94923   6
  11  17   0 0.71283 5.50685   9
 -11  17   0 -1.9574 5.55329  11
  11  17   0 1.67389 4.08785   8
 -11  17   0 -0.7415 3.98586   9
  11 -17   0 -2.9479 3.03473   8
  11 -17   0 3.81582 4.81089   3
 -11  17   0 25.1035 9.12331   6
 -11  17   0 1.31131 8.04899   3
  11 -17   0 -2.6457 2.13559  10
  11  17   0 -3.2500 5.00743   5
 -11  17   0 -1.8864 5.50968  10
  11 -17   0 -2.9932 4.59994   4
  12  17   0 51.7799 4.76030   6
 -12  17   0 53.9157 10.3141   3
  12 -17   0 50.0756 7.36896   9
  12 -17   0 46.8922 8.37251   3
 -12  17   0 51.8736 8.10157   9
  12 -17   0 51.2751 5.34738   5
  12 -17   0 52.5146 4.52314   7
  12 -17   0 60.9378 7.44191   8
 -12  17   0 56.5557 7.75639   5
  12  17   0 50.8925 9.52915   9
 -12 -17   0 43.3468 7.68842   9
  12  17   0 45.8269 7.30080   3
  12  17   0 34.1924 7.32726  10
  12  17   0 51.0057 7.47155   4
  12 -17   0 51.4988 5.04239  10
 -12  17   0 31.1989 9.35004   6
  12 -17   0 51.8553 9.80077   4
  12  17   0 59.8774 8.44281   8
 -12  17   0 40.6365 9.76585  10
  12  17   0 44.9832 10.0455   5
  13 -17   0 -2.9484 2.56075  10
  13  17   0 3.62832 4.83107   4
  13 -17   0 -0.1144 5.23001   4
  13  17   0 -14.371 4.43651   9
 -13  17   0 7.39448 7.87768   6
  13  17   0 -7.7203 4.22795   8
  13  17   0 1.97654 2.44441   6
  13 -17   0 -3.3082 2.73733   5
  13 -17   0 4.17888 2.54619   7
  13 -17   0 -3.8894 4.05946   9
 -13  17   0 -1.2815 6.34462  10
 -13  17   0 -3.6549 4.02519   5
  13  17   0 -3.8733 4.64509  10
  13 -17   0 -3.8204 4.58906   3
  13  17   0 0.04623 4.22874   3
 -13  17   0 -6.0575 4.36103   9
  14  17   0 0.60820 2.71407   6
  14 -17   0 7.45013 3.01430   7
  14  17   0 6.12619 5.19171   3
  14 -17   0 -5.7770 4.85574   3
  14 -17   0 3.80638 3.30161   5
  14  17   0 8.58650 6.30073  10
  14  17   0 5.06837 3.89504   4
 -14  17   0 1.71476 4.61320   5
  14 -17   0 3.32550 5.01649   9
 -14  17   0 -4.4546 6.18827  10
  14  17   0 -1.6687 6.27886   9
  14 -17   0 -1.4619 2.99952  10
 -14  17   0 -2.4432 8.15835   6
  14 -17   0 -4.8183 4.96231   4
  15  17   0 2.23668 4.30113   4
 -15  17   0 -4.5041 6.91131  10
  15 -17   0 -4.0143 2.93383   7
  15 -17   0 4.56433 5.72027   3
 -15  17   0 -1.1748 4.78427   5
  15  17   0 3.78262 5.35989   3
  15 -17   0 -1.1424 5.02994   9
  15 -17   0 -4.8043 3.31963   5
 -15  17   0 -2.6908 7.14664   6
  15  17   0 2.85851 2.91143   6
  15 -17   0 -12.479 4.81544  10
  15  17   0 0.88352 6.74377   9
 -15  17   0 -4.6025 4.73329   9
  16 -17   0 133.546 13.5208   9
  16  17   0 160.352 18.4618   9
  16  17   0 154.097 14.7492   3
 -16  17   0 169.639 15.0738   5
  16 -17   0 142.473 9.12710   7
   0  18   0 1.13093 1.44193  10
   0  18   0 3.35811 2.36411   5
   0  18   0 2.29051 2.41197   8
   0  18   0 2.29673 1.56953   5
   0  18   0 2.61119 1.47632   7
   0  18   0 0.45517 2.92378   2
   0 -18   0 3.57825 3.73020   4
   0  18   0 1.89834 2.44200   3
   0  18   0 2.71886 1.85199  11
   0  18   0 1.70684 3.49307   6
   0  18   0 -1.3124 2.38508  11
   1  18   0 -3.2843 2.97217   6
   1  18   0 1.07292 1.97125  11
  -1  18   0 2.93493 3.36252   2
   1  18   0 0.62333 3.66526   4
  -1  18   0 2.22069 2.76136   3
  -1  18   0 0.02718 3.55569   6
  -1  18   0 0.33713 2.99149  11
  -1  18   0 0.24338 1.95379  10
  -1  18   0 1.30767 2.40160   8
  -1  18   0 -1.2527 1.70795   5
  -1  18   0 2.39949 2.07609  11
   1  18   0 0.48527 1.58386   7
   1  18   0 -1.3677 1.99785   8
  -1 -18   0 1.54168 3.52971   4
   1  18   0 -2.5832 2.02114   3
   1 -18   0 1.18982 3.70386   4
   1  18   0 -1.2519 2.16434   2
   1  18   0 0.00771 1.28306  11
  -1  18   0 1.08643 1.52888   5
   1  18   0 0.43241 1.13658  10
  -1  18   0 1.08558 1.30242   7
   1  18   0 -3.0394 2.26076   5
   2 -18   0 208.582 7.64321   3
  -2  18   0 197.691 8.86851   8
   2  18   0 214.095 12.6083   4
  -2  18   0 203.062 10.1056   3
   2 -18   0 186.132 19.6062   4
  -2  18   0 211.926 8.30456  10
  -2  18   0 227.940 13.0004   6
   2  18   0 201.350 7.46712   2
   2  18   0 206.217 7.35126   7
   2  18   0 207.680 10.0273   5
   2  18   0 202.164 7.81857   3
   2  18   0 216.107 8.36704   8
   2 -18   0 210.143 8.14055   8
   3  18   0 -1.3016 2.53006   6
   3  18   0 -0.1898 2.05915   8
  -3  18   0 -0.9140 2.78092  10
   3  18   0 3.22935 4.02733   4
  -3  18   0 -3.3152 3.43869   2
   3  18   0 -3.0284 2.01482   7
   3 -18   0 1.46347 4.00118   4
   3  18   0 -1.0308 1.25553   2
  -3  18   0 -1.4290 4.29750   6
   3  18   0 0.58129 3.11440   5
   3  18   0 -2.1148 1.80491   3
   3 -18   0 -0.4506 1.99546   8
  -3  18   0 -2.4868 2.81447   8
   3 -18   0 -4.3324 1.96902   3
  -3  18   0 1.52045 3.22638   3
   4  18   0 28.4273 4.12081   6
   4 -18   0 27.3740 3.51474   8
  -4  18   0 26.7181 6.28216   2
   4  18   0 30.0550 3.59269   9
   4  18   0 30.1011 4.06347   7
   4 -18   0 36.6457 4.35349   3
   4 -18   0 39.6178 7.12061   4
   4  18   0 26.1527 3.16841   6
   4  18   0 30.4078 3.34145   3
   4  18   0 32.4319 6.23170   4
   4  18   0 31.1620 3.93278   8
  -4  18   0 33.9681 5.84324   3
   4  18   0 30.1559 5.75100   5
  -4  18   0 28.3913 5.09820  10
  -4  18   0 28.5324 6.96088   6
  -5  18   0 -0.6079 4.86261   6
  -5  18   0 4.29269 3.99312  10
   5 -18   0 -0.5302 4.01341   4
   5  18   0 -0.5361 2.48519   8
   5  18   0 -1.1683 3.38086   4
   5 -18   0 1.45888 2.76716   3
  -5  18   0 -4.5260 3.87858   2
   5 -18   0 0.83429 2.16692   8
   5  18   0 0.29148 2.73871   7
   5  18   0 -1.6443 1.74812   3
   5  18   0 -2.3321 4.34380   5
   5  18   0 -0.5389 1.73573   6
   5  18   0 -0.8592 2.14009   6
   5  18   0 -2.9310 2.53069   9
   6  18   0 105.887 7.05708   8
  -6  18   0 106.496 9.15105  10
   6 -18   0 81.3707 9.18917   4
   6  18   0 96.6222 5.27009   6
   6 -18   0 88.1494 5.82095   8
   6 -18   0 92.5365 7.36998   3
   6  18   0 93.7179 5.00092   3
   6  18   0 96.1122 10.3489   5
  -6  18   0 76.7634 9.68613   2
   6  18   0 76.0155 11.4717   4
   6  18   0 86.4725 7.62523   7
   6  18   0 103.097 8.92617   9
  -6  18   0 96.3709 4.84569   9
  -6  18   0 113.215 10.0590   3
   6  18   0 98.1113 4.93853   6
  -6  18   0 84.9635 10.7796   6
  -7  18   0 -2.6630 1.91551   5
   7  18   0 5.49867 3.78349   7
  -7  18   0 1.22794 4.44441  10
   7 -18   0 1.40047 2.44752   8
   7  18   0 2.16086 3.01136   8
   7  18   0 2.92247 4.76119   5
   7  18   0 3.08872 1.99404   3
   7  18   0 0.68543 3.89972   4
  -7  18   0 -3.7256 4.69814   2
  -7  18   0 -2.4232 3.95648   3
   7  18   0 -5.3267 1.45658   6
   7  18   0 -0.0526 1.69149   6
  -7  18   0 0.34606 2.44673   9
   7  18   0 -0.2022 3.49690   9
   7 -18   0 -0.2186 3.25978   3
   7 -18   0 4.12008 5.21431   4
   7  18   0 -1.6789 2.74769   3
  -8  18   0 89.3697 6.27971   5
  -8  18   0 94.2335 10.2790  10
  -8  18   0 78.7010 6.85125   9
   8  18   0 78.2308 8.15453   4
   8  18   0 89.3781 8.73602   7
   8 -18   0 81.5747 8.13375   3
   8  18   0 86.1686 7.82889   8
   8 -18   0 81.1507 6.24836   8
  -8  18   0 75.7091 9.64991   3
   8 -18   0 99.0033 11.2541   4
   8  18   0 73.9728 4.86845   3
  -8  18   0 89.8393 14.1291   2
   8  18   0 77.7681 8.57121   9
   8  18   0 76.6985 7.09005  10
   8 -18   0 78.0837 3.41552   7
  -8  18   0 91.0002 12.4311   6
   8  18   0 76.5199 7.13608   3
  -8 -18   0 84.8986 11.7833   9
  -9 -18   0 -2.5631 3.32887   9
   9  18   0 -3.1296 1.89885   3
  -9  18   0 -0.3135 2.63985   5
   9  18   0 -2.6025 3.20039   8
  -9  18   0 0.61130 4.76354   3
   9  18   0 1.87957 3.55318  10
   9 -18   0 2.34051 4.02696   3
  -9  18   0 2.34151 3.25095   9
   9 -18   0 1.44809 5.07166   4
   9  18   0 -3.2028 2.89118   3
   9  18   0 1.28407 5.46079   5
  -9  18   0 -2.8612 5.10117   6
  -9  18   0 4.10779 5.10311   2
   9  18   0 -0.5108 3.80347   7
   9  18   0 -6.3364 2.84421   4
   9 -18   0 1.38446 1.56260   7
   9 -18   0 -1.0975 2.68759   8
   9  18   0 3.38260 4.51466   9
  -9  18   0 2.70457 6.03850  10
  10  18   0 4.65441 5.32104   5
  10 -18   0 1.77486 1.69132   7
 -10  18   0 -0.1666 5.48522  10
  10  18   0 5.33208 3.78429   3
  10 -18   0 6.80836 4.99027   3
  10  18   0 8.03419 4.11284   8
  10 -18   0 -1.3921 4.91827   4
  10  18   0 -7.1427 4.09759   9
 -10 -18   0 1.73305 3.80638   9
 -10  18   0 -2.4751 4.70594  11
  10 -18   0 -0.0480 2.98908   8
 -10  18   0 -10.816 3.84210   3
 -10  18   0 -6.3503 5.51173   6
 -10  18   0 -2.1205 3.11773   5
  10  18   0 -0.8595 3.54991  10
  10  18   0 -3.2773 3.89264   7
  10  18   0 4.11477 3.63748   4
  11 -18   0 3.22823 5.53169   4
 -11  18   0 -4.4741 6.43562   6
 -11  18   0 -0.9834 3.77189   9
  11  18   0 4.01628 4.69033   7
  11 -18   0 -2.7410 2.90398   8
 -11  18   0 4.64184 6.19993  10
  11  18   0 -1.6084 3.34695   4
  11  18   0 -2.9754 3.74104   8
  11  18   0 -0.0511 4.94864   9
  11  18   0 0.19089 4.07253  10
 -11  18   0 -6.2699 4.61863   3
 -11 -18   0 3.73429 4.23010   9
  11  18   0 -6.2434 4.52275   5
  11 -18   0 -2.9541 1.67557  10
  11 -18   0 5.90880 4.80716   3
  11  18   0 -3.0046 3.66255   3
 -11  18   0 -5.7454 2.98492   5
  11 -18   0 -1.7120 1.58722  10
  12 -18   0 9.29807 5.62688   3
  12  18   0 1.22927 3.88094   3
 -12  18   0 17.6014 7.14547   3
  12  18   0 2.62749 4.56873   8
  12  18   0 -0.1163 5.33484   9
  12 -18   0 -5.6804 4.95274   4
 -12  18   0 7.37675 6.97941   6
  12 -18   0 0.74338 3.40887   8
 -12  18   0 8.30145 6.77470  10
 -12  18   0 3.65481 4.30341   9
 -12 -18   0 -2.8851 4.01409   9
  12  18   0 10.3570 5.52692  10
  12 -18   0 -0.3671 2.05247   7
  12 -18   0 -1.1764 2.05586  10
 -12  18   0 0.01601 3.42701   5
  13  18   0 6.79447 5.05036  10
  13 -18   0 5.68757 5.24699   4
  13  18   0 -1.0473 4.06144   3
  13 -18   0 -2.1363 2.40284  10
  13 -18   0 -5.4825 4.45467   3
  13  18   0 -0.8879 3.97996   4
  13  18   0 3.73688 4.85602   8
  13 -18   0 2.12480 3.64121   8
 -13  18   0 5.70173 4.36117   5
 -13  18   0 7.09336 6.46911  10
  13 -18   0 1.04909 2.42117   7
  13  18   0 3.33123 5.52329   9
 -13  18   0 4.08343 4.44006   9
  14  18   0 20.0991 7.39944  10
  14 -18   0 21.0577 4.79350  10
  14  18   0 21.7066 8.46137   9
 -14  18   0 24.6735 6.43990   5
  14  18   0 10.5822 5.36391   4
  14  18   0 27.3003 7.06848   8
  14  18   0 24.2692 7.01199   3
  14 -18   0 16.0896 3.41352   7
  14 -18   0 8.88500 3.72762   5
 -14  18   0 29.5300 9.40053   9
 -14  18   0 18.2977 9.28476  10
  15 -18   0 -4.5935 3.28409  10
  15 -18   0 2.32777 5.35608   3
  15  18   0 13.7293 7.90895   9
  15  18   0 -3.5250 4.62193   3
 -15  18   0 2.57043 5.21380   5
  15  18   0 -4.9238 5.24025   8
 -15  18   0 11.2711 8.04108  10
 -15  18   0 4.04753 5.59357   9
  15 -18   0 -1.9761 3.31273   5
  15 -18   0 1.96182 2.93963   7
   0  19   0 -2.5877 2.25728   8
   0  19   0 -0.3613 2.21526   5
   0  19   0 4.45508 3.09977   2
   0  19   0 2.37464 2.61882   3
   0 -19   0 0.54936 3.90005   4
   0  19   0 -1.2712 1.55632  11
   0  19   0 -0.4521 1.59104  10
   0  19   0 -1.5796 1.43945   5
   0  19   0 1.54611 3.56841   6
   0  19   0 0.27970 1.44104   7
   0  19   0 0.91136 2.64025  11
   1  19   0 -0.5131 1.22509  11
   1  19   0 0.19456 3.73394   4
   1  19   0 1.82921 2.35418   2
  -1  19   0 -0.2225 2.37361   8
   1  19   0 -3.4860 3.06919   6
  -1 -19   0 -5.2741 3.73817   4
  -1  19   0 -0.6124 3.12291  11
   1  19   0 -1.6033 1.47604   7
  -1  19   0 -2.5846 3.63842   6
  -1  19   0 4.21040 2.32655  10
   1 -19   0 0.69587 3.69977   4
   1  19   0 0.97406 2.58897   5
   1  19   0 -0.3286 2.13543   3
   1  19   0 -1.5300 1.19576  10
  -1  19   0 -1.2582 1.93939  11
  -1  19   0 -0.9259 2.66428   3
  -1  19   0 0.39001 1.28021   7
  -1  19   0 2.38245 3.18415   2
   2  19   0 97.4474 9.95772   4
   2  19   0 88.5843 7.44287   6
   2  19   0 83.4577 5.40918   3
   2  19   0 86.1508 5.09959   2
   2  19   0 94.3527 5.00926   7
  -2  19   0 83.6725 8.56295   2
  -2  19   0 89.8588 8.64913  11
   2  19   0 91.4522 5.64733   8
   2  19   0 76.2806 6.91211   5
   2  19   0 80.5083 3.33302  10
   2 -19   0 64.9297 7.81962   4
  -2  19   0 87.7277 6.56974   8
  -2  19   0 87.8384 7.38556   3
   2 -19   0 86.0810 5.30974   3
  -2  19   0 94.7372 9.95995   6
  -3  19   0 -2.5654 3.60499  11
   3  19   0 -0.1286 1.94083   3
   3 -19   0 3.89808 2.41335   3
   3 -19   0 -0.5570 2.13351   8
   3  19   0 -1.0178 1.26318   2
  -3  19   0 -4.2157 2.70145  10
   3  19   0 1.55371 2.33198   8
   3  19   0 -1.3077 2.70839   6
   3 -19   0 4.29912 4.37873   4
   3  19   0 -1.1605 2.03983   7
  -3  19   0 -1.9621 3.55932   2
  -3  19   0 3.66976 3.00542   8
   3  19   0 1.54486 2.90456   5
  -3  19   0 -3.6123 3.96684   6
   3  19   0 -0.8757 3.43343   4
  -3  19   0 -0.4345 3.21172   3
  -4  19   0 523.577 17.0389  10
  -4  19   0 518.704 21.8030   6
   4  19   0 516.749 15.1598   6
  -4  19   0 506.537 18.3741   3
   4  19   0 529.928 15.4205   7
   4  19   0 514.638 19.8222   4
  -4  19   0 500.598 18.0365   8
   4  19   0 518.189 13.4399   6
   4 -19   0 535.519 15.0062   3
   4 -19   0 533.693 20.7784   4
  -4  19   0 528.142 21.1330   2
   4  19   0 522.239 18.9412   5
   4  19   0 522.804 12.6053   9
   4 -19   0 521.213 14.0845   8
   4  19   0 512.882 14.4899   8
   4  19   0 533.945 13.4969   3
  -5  19   0 1.71193 3.92112  10
   5  19   0 0.26934 2.41296   8
   5 -19   0 -0.1026 4.48907   4
   5  19   0 -3.8880 2.05384   6
  -5  19   0 5.66664 4.07714   3
   5  19   0 -6.0430 3.55805   5
  -5  19   0 -5.5301 3.92532   2
   5  19   0 1.18235 1.79268   6
   5  19   0 -2.1563 3.47970   4
   5  19   0 -0.6288 1.84700   3
   5  19   0 -1.2018 2.23940   9
   5 -19   0 1.35942 2.15926   8
  -5  19   0 0.85559 5.26769   6
   5  19   0 -0.4762 2.67737   7
   5 -19   0 -0.9196 2.55617   3
   6  19   0 402.405 11.1700   3
  -6  19   0 398.707 20.0504   2
   6  19   0 408.320 14.6370   7
   6  19   0 418.205 18.7776   5
   6 -19   0 425.152 12.4366   8
  -6  19   0 429.250 17.0801  10
  -6  19   0 409.883 17.9660   3
   6  19   0 411.149 11.1460   6
   6 -19   0 403.013 14.3189   3
   6  19   0 399.493 13.4970   8
   6  19   0 416.232 13.2955   3
   6  19   0 415.539 17.6077   4
  -6  19   0 433.445 21.4936   6
   6 -19   0 413.413 18.8699   4
   6  19   0 421.687 10.7847   6
   7 -19   0 -4.6450 3.99459   4
  -7  19   0 -1.4200 1.93332   9
   7  19   0 1.03050 1.87630   3
   7  19   0 -3.2839 3.26581   9
   7  19   0 8.71004 4.31852   7
   7  19   0 2.95558 4.01468   4
  -7  19   0 -4.4820 4.96344   6
  -7  19   0 -4.3716 4.37395  10
   7 -19   0 3.35737 2.48605   8
   7  19   0 -2.6979 2.57751   8
  -7  19   0 -0.9030 4.36994   3
   7  19   0 -2.8013 4.05256   5
   7 -19   0 3.30115 3.44830   3
   7  19   0 0.66208 2.92551   3
  -7  19   0 4.06270 5.05568   2
   8  19   0 59.5211 7.75769   9
   8  19   0 70.6062 8.50101   4
  -8  19   0 62.3592 4.68531   5
  -8  19   0 73.3704 11.2357   2
   8  19   0 57.5719 7.34376   7
   8 -19   0 67.3713 9.67008   4
   8 -19   0 71.6404 7.61915   3
   8  19   0 70.7335 7.13226   8
   8 -19   0 63.6389 5.60048   8
  -8  19   0 64.9512 5.71764   9
   8  19   0 66.9181 4.58512   3
   8  19   0 67.6061 6.72039  10
  -8  19   0 59.0708 8.84128  10
   8  19   0 70.8716 9.76848   5
  -8  19   0 76.0601 11.8537  11
  -8  19   0 60.8832 10.2965   6
   8  19   0 69.7785 6.71670   3
  -9  19   0 1.36868 6.04705   6
  -9  19   0 1.77046 4.58876   2
  -9  19   0 -1.6083 4.82924  10
  -9  19   0 -2.1746 2.19764   5
   9  19   0 -4.5613 2.98930  10
   9  19   0 -1.1704 3.29556   4
   9  19   0 -1.5778 2.81438   3
   9 -19   0 -2.9120 2.30247   8
   9  19   0 -6.0076 4.47084   5
   9 -19   0 6.74156 4.35610   3
  -9  19   0 -2.3799 2.66528   9
  -9  19   0 2.33971 5.09401   3
   9  19   0 -1.9602 3.63610   7
  -9 -19   0 4.90083 3.38637   9
   9  19   0 1.88630 3.51494   8
  -9  19   0 -4.7947 4.88871  11
   9  19   0 2.22662 4.31888   9
   9  19   0 -2.4276 1.72765   3
   9 -19   0 0.37257 1.20667   7
   9 -19   0 16.4470 6.80934   4
  10  19   0 43.6531 8.18034   8
  10  19   0 37.4243 9.84186   5
  10 -19   0 44.7945 5.48775   8
  10  19   0 30.8288 6.52360   7
 -10 -19   0 34.4090 6.24944   9
  10  19   0 35.6951 6.42157   4
 -10  19   0 53.0747 9.43501  10
  10 -19   0 42.6106 7.35817   3
  10 -19   0 38.4259 3.04484   7
 -10  19   0 52.1015 10.7895  11
  10 -19   0 47.1457 8.93659   4
  10  19   0 41.8952 6.57979  10
  10  19   0 41.4648 6.29142   3
 -10  19   0 33.2272 8.40062   3
  10  19   0 47.8806 8.36762   9
 -10  19   0 44.0990 6.17743   9
 -10  19   0 52.8964 11.0937   6
 -10  19   0 36.0013 5.08798   5
  10  19   0 36.8291 4.11776   3
  11  19   0 -1.3426 3.62777   3
 -11  19   0 -9.2241 5.91087   6
  11 -19   0 -5.5764 3.71398   3
 -11  19   0 4.06888 3.71831   9
  11  19   0 -4.9059 3.66501   4
  11  19   0 8.13347 6.84145   5
 -11  19   0 -0.8570 3.29148   5
  11  19   0 -6.9121 3.26480   8
  11 -19   0 1.14765 1.68742   7
  11 -19   0 -0.2971 5.03337   4
 -11 -19   0 0.70561 3.70764   9
  11 -19   0 -1.3169 2.86149   8
  11  19   0 4.76783 4.54181  10
  11  19   0 13.5902 6.02377   9
 -11  19   0 2.38406 6.02948  10
  11  19   0 -7.7394 4.16488   7
 -11  19   0 -5.7764 4.39554   3
  12 -19   0 61.7743 3.61738  10
  12  19   0 50.6618 9.35556   9
  12  19   0 47.4064 7.57238   3
  12 -19   0 62.7574 4.72136   7
 -12  19   0 64.3223 11.0710  10
  12 -19   0 57.5366 3.36165  10
 -12 -19   0 45.9105 7.48769   9
 -12  19   0 59.9251 12.2091   6
  12  19   0 42.2125 7.07860   8
  12  19   0 57.2221 7.98024   4
  12 -19   0 65.6882 7.03237   8
 -12  19   0 54.6095 7.87051   9
  12 -19   0 53.1488 10.5229   4
 -12  19   0 65.4062 7.45738   5
  12  19   0 66.3981 8.93204  10
  12 -19   0 65.4205 9.55419   3
  13 -19   0 0.29350 5.07682   3
  13  19   0 4.45764 5.03336   8
  13  19   0 -1.9571 8.08200  10
  13  19   0 5.64528 4.42606   4
 -13  19   0 -6.8395 4.14084   9
  13  19   0 -8.8349 5.19096   9
 -13  19   0 4.11445 6.50528  10
  13  19   0 0.08867 4.59816   3
  13 -19   0 2.14394 2.23251   7
 -13  19   0 -3.4139 7.50533   6
 -13  19   0 2.70065 4.22675   5
  13 -19   0 2.04033 2.15755  10
  13 -19   0 3.71509 6.58344   4
  13 -19   0 2.25499 3.20697   8
 -14  19   0 27.2826 7.58309   9
 -14  19   0 30.0458 6.81804   5
  14  19   0 39.2901 8.45727   3
  14 -19   0 18.4772 5.43005   8
  14  19   0 28.6848 8.00378   9
  14 -19   0 31.2442 3.95362   7
 -14  19   0 19.6735 8.61291  10
  14 -19   0 24.9160 3.80043  10
 -14  19   0 52.2658 12.1821   6
  14  19   0 9.36156 7.04289  10
  14 -19   0 38.1529 8.39515   3
  14  19   0 44.0040 8.36312   8
  15 -19   0 -0.2367 2.86495   7
  15 -19   0 7.19943 6.61851   3
 -15  19   0 -10.806 4.98496   9
  15  19   0 -1.0466 5.46055   8
  15  19   0 26.4096 8.78829   9
  15  19   0 8.43411 5.33817   3
 -15  19   0 4.86296 5.12434   5
   0  20   0 770.068 17.5328  11
   0  20   0 786.826 21.8368   2
   0  20   0 796.921 16.8481   5
   0  20   0 771.793 16.5724   7
   0  20   0 807.399 20.3851  11
   0  20   0 791.805 20.5293   3
   0 -20   0 808.654 25.4357   4
   0  20   0 821.325 20.5730   8
   0  20   0 820.944 17.3743  10
   0  20   0 789.742 24.3769   6
   0  20   0 781.491 18.2900   5
   1  20   0 1.86890 2.36025   3
  -1  20   0 -3.0471 2.02551  10
   1  20   0 3.52383 3.45107   6
   1  20   0 -4.2099 3.99029   4
   1  20   0 0.90698 2.36361   2
   1 -20   0 0.55274 3.85968   4
   1  20   0 -2.1097 2.33033   5
  -1  20   0 0.00068 3.86049   6
  -1  20   0 -0.3984 2.76876  11
   1  20   0 -2.2214 1.29082  10
  -1  20   0 -1.3622 1.91990  11
  -1  20   0 -2.1497 3.50183   2
   1  20   0 2.40690 3.71314   8
   1  20   0 0.11779 1.57258   7
  -1  20   0 -2.0370 2.53897   3
  -1 -20   0 0.51977 4.04622   4
  -1  20   0 -1.9614 2.46206   8
  -1  20   0 -0.2055 1.18084   7
   2  20   0 45.3869 5.55227   5
   2  20   0 48.6278 5.99908   6
  -2  20   0 69.9012 8.16986   2
   2  20   0 51.3967 4.29969   2
  -2  20   0 56.8524 5.61684   8
  -2  20   0 44.5353 4.99570  11
   2  20   0 60.3923 8.55263   4
   2  20   0 49.2241 2.86806  10
   2  20   0 48.8442 3.92596   7
  -2  20   0 51.4595 6.05972   3
   2  20   0 47.9942 4.70199   8
  -2  20   0 50.4413 5.13631  10
  -2  20   0 47.1497 6.80054  11
   2 -20   0 43.0515 6.61240   4
  -2  20   0 44.6145 7.29555   6
   2  20   0 51.7266 4.57740   3
  -3  20   0 0.04541 3.35342   3
  -3  20   0 1.37876 4.65910   6
   3 -20   0 0.72859 2.18817   8
  -3  20   0 -2.6476 2.85521  10
  -3  20   0 -0.7119 3.94153   8
   3  20   0 -1.2588 1.82455   3
   3  20   0 -0.5654 2.71699   5
   3 -20   0 6.86227 5.13730   4
  -3  20   0 -4.4706 3.53544   2
   3  20   0 1.22736 2.33553   8
   3  20   0 -1.1573 2.50500   6
   3  20   0 -1.4963 3.76633   4
   3  20   0 4.25514 2.30367   7
  -3  20   0 0.27693 3.69277  11
   3 -20   0 0.07875 2.31052   3
  -4  20   0 114.105 8.45075  10
  -4  20   0 99.6308 10.8068  11
   4  20   0 110.028 5.53540   3
   4 -20   0 113.044 6.35514   8
   4  20   0 93.8550 8.80282   5
   4  20   0 117.443 10.4185   4
  -4  20   0 113.231 11.9605   6
  -4  20   0 108.064 9.01700   3
   4  20   0 107.898 6.51345   8
   4  20   0 109.099 5.65132   6
   4  20   0 118.558 7.00272   6
   4 -20   0 117.668 6.90274   3
   4 -20   0 134.377 12.3785   4
  -4  20   0 131.078 12.2215   2
   5 -20   0 4.34178 2.86128   3
   5  20   0 -0.3488 1.89867   6
   5  20   0 -2.6886 2.14177   8
  -5  20   0 -4.5744 3.93832   2
   5  20   0 -2.1688 3.68868   4
   5 -20   0 -1.7439 2.05232   8
   5  20   0 2.72999 2.23686   6
  -5  20   0 3.17614 4.67118  11
  -5  20   0 -0.6096 3.57283   3
  -5  20   0 -0.6508 5.14998   6
   5  20   0 0.19613 3.70340   5
   5 -20   0 -1.1755 4.09503   4
  -5  20   0 -2.0740 3.87076  10
   5  20   0 -1.0050 1.81792   3
   5  20   0 -2.4202 2.26720   7
   5  20   0 -2.4427 1.86353   9
   6 -20   0 68.3394 5.42791   8
  -6  20   0 58.2631 9.02767   2
   6  20   0 72.0766 6.86445   7
   6 -20   0 79.2237 6.93670   3
   6  20   0 71.6491 3.98684   6
   6  20   0 71.8743 4.23925   6
  -6  20   0 67.2690 10.3334   6
   6  20   0 71.6603 6.33018   8
   6  20   0 65.6096 5.63011   3
   6  20   0 72.3359 9.12211   5
   6  20   0 74.7433 9.25455   4
  -6  20   0 63.4979 8.34529  10
   6  20   0 69.8963 4.69388   3
   6  20   0 71.2170 6.29670   9
  -6  20   0 81.8625 9.06896   3
   6 -20   0 90.1398 10.8423   4
   7  20   0 2.25615 4.39489   5
   7  20   0 2.36112 3.30832   9
   7  20   0 -4.4696 2.90491   7
   7  20   0 4.20986 3.04458   8
   7  20   0 -0.8991 1.89847   3
   7  20   0 -1.0079 3.87561   4
   7 -20   0 0.02728 2.32598   8
   7 -20   0 2.29181 4.69865   4
  -7  20   0 -7.3347 4.64422  11
   7 -20   0 -1.9645 3.01466   3
  -7  20   0 -0.4514 4.76039   2
  -7  20   0 -2.4666 3.95366   3
  -7  20   0 -2.4432 5.30295   6
  -7  20   0 -6.0431 4.05562  10
   8  20   0 2.07751 1.96361   3
  -8  20   0 2.32483 2.23520   9
   8  20   0 0.16674 3.29907   7
   8 -20   0 3.47617 5.18397   4
   8  20   0 1.52321 4.14240   4
  -8  20   0 -10.515 5.10442  11
   8  20   0 0.68795 2.85301   3
  -8  20   0 -2.2773 4.58136   3
  -8  20   0 -4.9048 4.30897   2
   8  20   0 -2.8639 2.95083   8
   8  20   0 3.53895 3.45539  10
   8  20   0 4.23869 4.91119   5
   8  20   0 -0.1356 3.85573   9
   8 -20   0 -0.7093 2.46913   8
  -8  20   0 -3.0170 5.80124   6
  -9  20   0 -3.5539 5.82256  11
   9  20   0 6.45288 3.27542   3
   9  20   0 -5.1134 3.69824   9
   9 -20   0 0.35849 3.93206   3
  -9  20   0 0.31491 5.96113   6
  -9  20   0 -1.8394 5.07375  10
   9 -20   0 2.23429 4.93210   4
  -9  20   0 1.64912 2.78958   9
   9 -20   0 -2.9249 2.36172   8
   9  20   0 2.96415 3.54675   8
   9  20   0 0.46585 1.84062   3
   9  20   0 18.6300 6.53838   5
  -9  20   0 14.5324 6.20087   3
  10  20   0 6.22049 3.96644   3
  10  20   0 -4.5461 5.84370   5
 -10  20   0 5.41259 7.48582   6
 -10  20   0 8.83069 6.51367  10
  10  20   0 2.44441 2.01547   3
  10  20   0 0.21884 3.98362   4
  10 -20   0 0.82159 2.99849   8
  10 -20   0 4.35283 4.46909   3
  10 -20   0 4.17301 5.71056   4
 -10  20   0 4.54881 3.24933   9
  10  20   0 -3.6430 3.48741   8
  10  20   0 2.70612 4.41727   7
 -10  20   0 -6.0750 5.31612   3
  10  20   0 12.1753 4.59519  10
 -11  20   0 -1.2265 4.95482   3
  11  20   0 -3.6403 3.50451   8
 -11  20   0 0.19853 3.36357   9
  11  20   0 -3.0109 3.79228   4
  11 -20   0 0.83485 3.08742   8
  11 -20   0 -3.9983 3.82992   3
  11  20   0 -0.6171 4.21105  10
 -11 -20   0 4.38500 4.03662   9
  11  20   0 9.90377 4.20136   3
  11  20   0 -6.8421 4.28597   9
  11 -20   0 3.09095 5.99887   4
 -11  20   0 -1.5900 6.10825   6
 -11  20   0 -4.8164 5.76875  10
  11 -20   0 -0.6534 1.43738   7
  11  20   0 -2.9317 4.57521   5
  12  20   0 1.07769 4.84095  10
  12  20   0 5.08080 4.21374   4
  12 -20   0 14.5183 7.12743   4
  12 -20   0 0.17977 3.25413   8
  12  20   0 14.9379 4.93612   3
 -12  20   0 -7.0350 6.14285   6
  12 -20   0 -0.1685 4.74876   3
 -12  20   0 6.28346 4.43625   9
  12 -20   0 -2.5113 1.67192   7
  12  20   0 -6.8862 3.44325   8
 -12 -20   0 2.19384 4.52115   9
 -12  20   0 -9.2587 5.79753  10
  12  20   0 0.55877 4.82098   9
 -12  20   0 2.68157 3.20112   5
  13  20   0 -1.5905 4.34356   3
 -13  20   0 7.19933 10.0871  10
 -13  20   0 -5.0707 7.33918   6
  13  20   0 0.80463 4.59136   8
  13  20   0 2.31121 5.79121   9
  13 -20   0 -2.3258 3.23237   7
 -13  20   0 9.59908 4.92721   9
  13 -20   0 -3.9212 3.44064   8
  14  20   0 139.173 15.0399   9
  14 -20   0 144.141 13.5729   8
 -14  20   0 129.510 16.3162  10
  14  20   0 154.709 15.2686  10
 -14  20   0 133.886 12.2920   9
  14 -20   0 134.044 5.57293  10
  14 -20   0 143.345 6.66167   7
  14  20   0 131.291 12.0311   8
  14 -20   0 132.764 13.6883   3
   0  21   0 3.13142 1.44073   7
   0  21   0 5.15982 4.00275   6
   0  21   0 2.90011 2.63394   3
   0  21   0 3.79192 2.12363  10
   0 -21   0 -0.9010 3.73633   4
   0  21   0 6.83806 1.85408  11
   0  21   0 3.17247 2.72852   2
   0  21   0 2.51982 2.56820  11
  -1  21   0 -1.1505 4.00492   6
   1  21   0 1.76098 1.62617  10
  -1  21   0 -1.3229 3.19516   2
   1  21   0 -1.9316 2.29775   8
  -1  21   0 0.41914 2.63403   8
  -1  21   0 0.07394 2.74613   3
  -1  21   0 -3.7397 2.60218  11
   1  21   0 -2.8360 2.04577   3
   1  21   0 -0.3020 1.54344   7
   1  21   0 1.79072 3.41708   6
   1  21   0 -3.2074 2.04869   5
   1 -21   0 1.37831 4.47119   4
   1  21   0 3.18742 2.45967   2
  -1 -21   0 -0.8869 3.81696   4
  -1  21   0 -0.4933 1.97934  11
   2  21   0 36.0209 3.47022   7
   2  21   0 39.9408 3.87028   2
   2 -21   0 36.1305 6.83424   4
  -2  21   0 36.5633 4.85823   8
  -2  21   0 43.6321 5.79766   3
   2  21   0 49.2210 6.15271   6
   2  21   0 29.1119 2.66033  10
   2  21   0 35.3369 3.99724   3
  -2  21   0 34.4274 4.66042  10
  -2  21   0 31.7876 5.89628   2
  -2  21   0 42.4209 6.29105  11
   2  21   0 34.3541 4.84105   5
  -2  21   0 34.3004 4.60254  11
   2  21   0 39.3233 4.49208   8
  -2  21   0 32.3531 6.99993   6
   2  21   0 37.5675 7.56008   4
   3  21   0 -0.1045 1.88975   7
   3  21   0 0.34947 4.08570   4
  -3  21   0 10.8048 5.60735   6
   3  21   0 -0.4679 2.21976   8
  -3  21   0 -3.5380 3.46737   2
  -3  21   0 5.87946 3.59525   3
   3 -21   0 0.25672 2.14317   3
   3  21   0 0.74605 1.45149  10
  -3  21   0 0.50819 3.21161  10
   3  21   0 0.63376 1.93510   3
   3 -21   0 -0.8415 4.17622   4
   3  21   0 -3.9118 2.66301   5
   4  21   0 7.37673 3.87355   5
  -4  21   0 0.25654 4.52269   2
  -4  21   0 13.8803 6.04668   6
   4  21   0 6.45186 3.03879   6
   4 -21   0 7.17212 2.71852   8
   4  21   0 13.4297 2.91408   7
  -4  21   0 7.11112 4.12771  10
  -4  21   0 11.7495 5.26174   3
   4 -21   0 6.14740 5.14660   4
   4  21   0 6.92883 2.32169   6
   4  21   0 4.89845 2.82339   8
   4  21   0 3.58076 4.42678   4
   4 -21   0 2.90781 2.71997   3
  -4  21   0 2.78794 4.42135  11
   4  21   0 7.71294 2.31827   3
   5 -21   0 0.47701 4.58894   4
  -5  21   0 -7.3566 3.82649  11
   5  21   0 0.18043 1.83253   3
   5 -21   0 2.23708 2.82662   3
   5  21   0 2.25758 3.65429   5
   5 -21   0 -0.7569 2.07218   8
   5  21   0 -1.0320 2.01968   6
   5  21   0 -0.2332 1.76924   6
   5  21   0 4.07378 2.13099   3
   5  21   0 -0.7782 2.21636   7
  -5  21   0 5.93532 4.45564  10
  -5  21   0 0.23565 3.61108   3
   5  21   0 -0.7071 2.25881   8
   5  21   0 -2.8275 3.39010   4
  -5  21   0 9.88788 4.92437   2
   6  21   0 18.0967 3.20351   3
  -6  21   0 19.8578 5.61176   3
   6 -21   0 15.0547 3.98127   3
  -6  21   0 12.2645 5.47606  10
  -6  21   0 24.6537 7.33841   6
   6  21   0 21.4784 6.10359   5
   6 -21   0 19.5665 3.26550   8
   6  21   0 19.9356 3.83915   8
   6  21   0 10.5061 3.49353   7
   6  21   0 21.5732 2.96775   3
  -6  21   0 13.2134 6.00445  11
   6  21   0 12.9288 6.23172   4
  -6  21   0 19.0183 10.1950   2
   6 -21   0 12.8135 5.74130   4
   6  21   0 16.8760 3.37928   9
   7  21   0 -1.5028 2.96115   7
  -7  21   0 -2.7768 4.46446   2
  -7  21   0 7.78057 5.33056  10
   7  21   0 15.7894 5.47193   5
  -7  21   0 6.48158 6.02713  11
   7  21   0 3.43916 2.65122   3
   7  21   0 1.07961 1.98580   3
  -7  21   0 -0.6954 5.73922   6
   7 -21   0 -1.3838 3.19777   3
   7  21   0 3.66992 3.13823   8
   7  21   0 -1.8483 6.28357   4
   7  21   0 2.69808 3.10919   9
  -7  21   0 -1.0529 4.04172   3
   7 -21   0 -5.5691 3.94076   4
   7 -21   0 0.61431 2.29802   8
   8  21   0 -0.2747 1.90609   3
   8 -21   0 -0.1078 3.42676   3
  -8  21   0 0.71090 6.42515   6
   8  21   0 -5.8140 3.73301   4
  -8  21   0 -2.7663 4.83549  10
  -8  21   0 -3.3834 4.04353   3
  -8  21   0 -9.8379 5.18130   2
   8  21   0 -0.7271 2.99731   8
   8 -21   0 6.36291 5.52124   4
   8  21   0 -0.4049 3.23884   7
   8  21   0 -4.5762 4.16614   5
  -8  21   0 -9.0571 4.59617  11
   8  21   0 0.91859 3.17688  10
   8  21   0 1.12642 2.98612   3
   8 -21   0 -4.6917 2.10882   8
   8  21   0 -3.0540 2.67234   9
   9  21   0 3.30519 5.45077   5
  -9  21   0 -9.1973 4.79355  11
   9 -21   0 -4.0527 4.24237   4
  -9  21   0 1.26581 2.36405   9
   9  21   0 -4.9420 3.60519   4
  -9  21   0 -8.2398 4.76365  10
   9 -21   0 -4.3904 2.23637   8
  -9  21   0 5.00506 5.62030   3
   9  21   0 1.67965 1.94730   3
   9  21   0 -0.5851 3.42047   8
   9  21   0 -1.4241 3.75208   9
   9  21   0 5.52413 3.93379   7
  -9  21   0 -2.4493 6.07562   6
   9 -21   0 0.32305 3.59317   3
   9  21   0 -2.3639 2.84941   3
  10 -21   0 11.5368 4.84444   3
 -10  21   0 16.8903 7.32973  10
  10 -21   0 9.94142 6.71902   4
 -10  21   0 11.0467 3.42547   9
  10  21   0 7.76254 4.27526   8
  10 -21   0 10.7839 3.51966   8
  10  21   0 6.02283 4.41895   7
  10  21   0 2.84448 2.10285   3
  10  21   0 14.6265 6.31435   5
  10  21   0 10.8701 5.13449   9
  10  21   0 0.84581 3.30093   3
  10  21   0 4.77792 4.50593  10
  10  21   0 1.67106 4.29697   4
 -10  21   0 6.11153 7.52432   6
 -10  21   0 10.5526 5.74987   3
 -11  21   0 0.19721 5.75127   3
 -11  21   0 -0.9679 5.31758   9
  11  21   0 -0.2409 3.53768   3
  11  21   0 -1.7359 2.27747   3
  11 -21   0 6.14926 5.18181   4
  11  21   0 2.32913 5.12026   9
  11  21   0 2.58294 4.05998   8
  11  21   0 6.42070 5.10522  10
 -11  21   0 -7.1261 6.90350   6
 -11  21   0 10.1446 7.20572  10
  11  21   0 3.77655 4.12570   4
  11 -21   0 -1.9077 4.23261   3
  11 -21   0 -4.0556 2.72901   8
  12 -21   0 26.9235 7.26870   3
 -12  21   0 18.1850 8.03609  10
  12  21   0 26.2207 6.08797   8
 -12  21   0 21.2175 5.41571   9
  12 -21   0 32.0268 5.23500   8
  12  21   0 27.4496 3.93837   3
  12  21   0 16.1619 5.22279   3
  12  21   0 11.8315 6.47728  10
 -12  21   0 15.3753 9.33830   6
  12  21   0 24.6392 7.63344   9
  13  21   0 -4.8673 5.06042   9
 -13  21   0 1.49218 6.64849  10
  13  21   0 -2.8468 3.93474   8
  13  21   0 1.94981 3.97422   3
  13  21   0 -3.4438 5.10040  10
 -13  21   0 2.56391 9.65162   6
  13 -21   0 -2.1569 1.71479   7
  13 -21   0 1.98474 5.41749   3
  13  21   0 2.53664 2.67606   3
  13 -21   0 1.02561 2.82686   7
   0 -22   0 984.182 30.2054   4
   0  22   0 982.053 21.5631  10
   0  22   0 971.804 23.9724   3
   0  22   0 983.134 19.6287   7
   0  22   0 961.062 20.3795  11
   0  22   0 978.755 28.8317   6
   0  22   0 990.140 22.4832  11
   0  22   0 955.066 25.2776   2
  -1  22   0 0.98735 1.88865  11
   1 -22   0 -0.1162 4.18431   4
  -1  22   0 -1.9505 2.76814  11
   1  22   0 -1.3624 2.25398   3
  -1  22   0 -5.2163 2.59355   2
   1  22   0 -0.0135 2.55666   8
  -1  22   0 -1.3127 2.62078   3
  -1  22   0 2.74342 2.81769   8
   1  22   0 -0.5294 1.55660   5
  -1  22   0 -2.3670 2.51835  10
   1  22   0 2.16554 1.64844   7
   1  22   0 -2.1708 3.01018   6
   1  22   0 2.99774 1.77101  10
  -1  22   0 3.02185 4.56635   6
   1  22   0 2.15937 2.31125   5
   1  22   0 -1.5567 2.12259   2
   2 -22   0 99.1716 10.3398   4
  -2  22   0 88.5170 8.31239  11
  -2  22   0 80.5741 7.23748   3
   2  22   0 86.4799 5.34224   3
   2  22   0 83.3322 7.89858   6
   2  22   0 93.6850 6.79784   5
   2  22   0 87.9233 4.73535   7
  -2  22   0 73.8570 9.73208   6
   2  22   0 86.7035 3.77805  10
  -2  22   0 80.4380 6.75984  10
   2  22   0 90.3821 6.19700   8
  -2  22   0 84.0682 6.25113  11
  -2  22   0 103.421 9.13893   2
   2  22   0 91.0822 10.9041   4
  -2  22   0 86.3656 7.44555   8
   2  22   0 92.5875 5.19435   2
   3  22   0 -2.6367 3.61065   4
  -3  22   0 2.09234 2.70196  11
  -3  22   0 0.97005 3.50505  11
   3 -22   0 -6.6223 3.56130   4
   3  22   0 0.87654 1.42591  10
  -3  22   0 -0.6308 3.24177  10
   3  22   0 -1.0812 1.84057   7
  -3  22   0 -5.0246 2.74660   3
  -3  22   0 6.17398 4.42996   2
   3  22   0 0.21852 2.30379   8
   3  22   0 4.29547 2.99696   5
   3  22   0 -0.2219 4.53370   6
  -3  22   0 1.53534 4.95043   6
   3  22   0 1.67143 1.91183   3
   4  22   0 -0.3373 2.12626   7
  -4  22   0 -1.9572 3.41773   2
   4 -22   0 0.75368 2.18641   8
  -4  22   0 0.74742 3.77293  10
  -4  22   0 1.29627 4.16320  11
   4  22   0 1.29418 2.84705   5
  -4  22   0 -4.6051 4.74078   6
   4  22   0 2.31779 2.54019   8
   4 -22   0 -1.9067 2.37995   3
   4  22   0 -1.3315 3.82638   4
   4 -22   0 3.18298 5.01828   4
   4  22   0 -2.1754 1.60880   3
   4  22   0 -0.2790 1.83224   6
   4  22   0 0.32228 2.49910   6
   5  22   0 -0.3188 1.77406   3
   5  22   0 3.05738 1.83709   6
   5  22   0 -2.5086 1.83329   6
   5 -22   0 0.92342 2.09150   8
   5  22   0 0.87053 1.71588   3
   5 -22   0 -1.0674 2.77772   3
   5  22   0 9.45841 4.13001   5
   5  22   0 0.64800 2.43281   7
  -5  22   0 8.64559 4.75219  10
   5  22   0 -3.9441 2.08435   8
  -5  22   0 5.12061 5.56267   6
  -5  22   0 -3.6515 3.98566   2
  -5  22   0 -4.2538 3.72019  11
   5  22   0 -0.2951 4.03935   4
   5 -22   0 -3.0720 4.53347   4
  -5  22   0 -3.9057 3.54193   3
   6  22   0 -2.1629 2.32802   8
   6 -22   0 -1.7176 4.73485   4
   6  22   0 0.54751 1.99178   3
   6 -22   0 -2.8534 2.86860   3
  -6  22   0 2.72420 4.10579   3
   6  22   0 0.81897 3.90340   5
  -6  22   0 -5.6659 4.17299  10
   6  22   0 6.79121 4.65050   4
  -6  22   0 -1.0825 4.55927   2
  -6  22   0 5.63924 6.08294   6
   6  22   0 1.55690 2.82419   7
  -6  22   0 1.36527 4.96589  11
   6 -22   0 2.75528 2.37569   8
   6  22   0 3.17562 2.01974   9
   6  22   0 4.47112 2.07394   3
   7  22   0 -1.6793 2.04674   3
   7 -22   0 -2.2458 5.48231   4
  -7  22   0 -4.8335 7.45999  10
  -7  22   0 -1.6024 5.19393  11
   7  22   0 -4.5067 3.82442   4
  -7  22   0 -1.9526 4.68255   2
  -7  22   0 0.00451 5.90554   6
   7 -22   0 -4.1368 2.15116   8
   7  22   0 -1.7774 2.37832   8
   7 -22   0 7.79255 3.74587   3
   7  22   0 1.35595 2.02828   3
   7  22   0 2.50719 3.19008   7
   8  22   0 263.881 16.9267   5
   8 -22   0 258.451 10.3178   8
  -8  22   0 271.611 19.5460  11
   8  22   0 286.316 13.1941   7
   8  22   0 260.378 11.8989   8
   8  22   0 251.678 8.62403   3
   8 -22   0 288.341 17.8937   4
   8  22   0 276.607 10.9850   3
  -8  22   0 289.601 16.8083   3
   8  22   0 274.666 15.6490   4
  -8  22   0 260.752 19.2677   6
   8 -22   0 283.529 13.1146   3
   8  22   0 288.624 12.5977   9
  -8  22   0 299.722 16.9041  10
   8  22   0 278.559 12.1599  10
  -9  22   0 9.17516 7.41666   6
   9 -22   0 4.64759 5.15755   4
  -9  22   0 8.68631 7.57023   3
   9  22   0 -0.5064 4.26090   4
   9 -22   0 -2.5623 3.55884   3
   9  22   0 14.6971 5.03801  10
   9  22   0 -1.1698 3.82685   7
   9 -22   0 0.40721 2.61866   8
   9  22   0 1.90988 2.74773   3
   9  22   0 0.80453 3.69654   9
   9  22   0 -1.8552 1.85031   3
  -9  22   0 -13.341 4.72731  10
 -10  22   0 25.0177 3.76460   9
  10 -22   0 21.3828 6.03507   3
 -10  22   0 13.7052 7.78613   6
  10 -22   0 17.4830 7.17295   4
 -10  22   0 18.4053 8.10155  10
  10 -22   0 22.8883 4.23117   8
  10  22   0 34.3860 11.0834   4
  10  22   0 23.9477 5.90814   9
  10  22   0 17.4874 5.75525  10
  10  22   0 20.8730 7.70408   5
  10  22   0 23.6566 3.20207   3
  10  22   0 29.1524 5.68373   8
 -10  22   0 15.6132 7.07472   3
  10  22   0 16.7579 4.21663   3
 -11  22   0 1.25395 7.00465   6
  11 -22   0 7.22559 4.79892   3
  11  22   0 -2.2663 4.37447   9
  11  22   0 -3.4449 3.74189   8
  11  22   0 -2.1633 3.17436   3
  11 -22   0 -2.6229 2.82982   8
 -11  22   0 -3.5817 2.71858   9
 -11  22   0 13.1334 7.29667  10
  11  22   0 -7.3650 1.84452   3
 -12  22   0 87.3685 15.6808   6
  12  22   0 90.9424 9.68586   8
  12  22   0 97.9627 11.6156   9
  12  22   0 81.5604 8.12493   3
  12 -22   0 86.1344 10.2156   3
 -12  22   0 82.6473 19.0455  10
  12 -22   0 88.0226 8.03495   8
  12  22   0 90.4778 10.6096  10
  12  22   0 97.4463 7.50032   3
   0 -23   0 -1.0095 4.01701   4
   0  23   0 11.6500 4.86989   6
   0  23   0 1.76398 2.65348   3
   0  23   0 -1.2117 2.78862   2
  -1  23   0 -2.4028 2.49018   3
  -1  23   0 -0.4330 2.60087  10
  -1  23   0 -2.5717 2.56893   2
  -1  23   0 3.75572 2.00871  11
  -1  23   0 6.38580 3.12388   8
   1  23   0 1.51084 1.84821  10
   1  23   0 -2.0492 2.49758   8
   1  23   0 -2.2427 2.07045   3
   1  23   0 -0.0827 1.47993   7
  -1  23   0 -3.1633 2.44413  11
   1  23   0 2.14622 2.31962   2
   1 -23   0 -8.0753 3.46562   4
   1  23   0 -1.3400 3.55944   6
  -1  23   0 -2.8313 4.09574   6
  -2  23   0 -2.2324 2.12233  11
  -2  23   0 1.13609 3.63057   2
   2  23   0 2.14994 1.60610  10
   2  23   0 -0.9344 1.80053   2
  -2  23   0 1.26148 2.78058   8
   2  23   0 0.09573 3.28622   6
   2 -23   0 8.20876 5.22746   4
  -2  23   0 1.15343 4.53651   6
  -2  23   0 3.42662 3.09142  11
   2  23   0 4.73866 2.61042   5
   2  23   0 1.93332 2.56076   8
  -2  23   0 -0.1448 3.04721  10
   2  23   0 1.75416 1.69079   7
   2  23   0 -1.1923 1.71188   3
  -2  23   0 -0.4422 3.03301   3
   3  23   0 2.49586 1.56295  10
  -3  23   0 0.20217 3.75024  11
   3  23   0 0.01570 2.42803   8
   3  23   0 1.25319 4.38540   4
  -3  23   0 -2.9062 3.47866   2
   3  23   0 7.48688 3.89607   6
  -3  23   0 -0.7574 2.53763  11
  -3  23   0 -0.2417 3.42167   3
   3  23   0 0.80111 1.82646   7
   3 -23   0 3.36074 4.82965   4
  -3  23   0 1.64728 4.85145   6
   3  23   0 0.05920 2.72195   5
  -3  23   0 3.27856 3.41319  10
   4  23   0 5.77872 2.81363   8
  -4  23   0 4.67936 6.56719   6
   4  23   0 7.13262 2.52672   7
   4  23   0 10.2325 4.18243   5
  -4  23   0 9.77184 4.83412  11
   4  23   0 5.62683 2.71289   6
   4  23   0 5.97383 4.92757   4
   4  23   0 8.51644 2.47218   6
  -4  23   0 15.9133 4.76629   3
   4 -23   0 11.7739 6.29738   4
  -4  23   0 3.24152 4.76352   2
  -4  23   0 11.2497 4.80382  10
  -4  23   0 5.55837 3.58538  11
   4  23   0 9.06390 2.11199  10
   4 -23   0 11.7223 3.19700   3
   5 -23   0 -1.0735 2.67273   3
   5  23   0 -2.5232 3.61655   5
   5 -23   0 -2.2326 2.31445   8
  -5  23   0 4.32186 4.61574  10
  -5  23   0 -7.9635 4.74465   6
   5  23   0 -2.0302 2.00885   7
   5  23   0 -2.1059 2.25515   8
   5  23   0 -1.7166 1.69370   6
   5  23   0 2.02492 4.39277   4
   5  23   0 -0.7181 1.50663   6
   5 -23   0 -5.7581 4.67867   4
  -5  23   0 -3.6583 3.50029   3
  -6  23   0 67.0917 8.39118   3
   6  23   0 78.2031 9.75135   5
   6  23   0 75.8513 9.92036   4
   6 -23   0 64.0681 11.9352   4
   6 -23   0 81.6260 7.05190   3
  -6  23   0 67.8790 10.4925   2
   6 -23   0 64.7611 5.64802   8
  -6  23   0 79.4013 9.64965  10
   6  23   0 70.8286 6.39019   8
  -6  23   0 54.9855 10.7398   6
  -6  23   0 62.1144 9.99475  11
   7  23   0 -2.6151 2.86656   7
   7 -23   0 -0.1759 3.69701   3
   7  23   0 0.83833 2.19777   9
  -7  23   0 0.83054 4.35875   3
   7  23   0 2.09983 1.92075   3
   7  23   0 2.02962 2.75747   8
  -7  23   0 9.30433 6.84431   6
   7  23   0 -16.027 4.18849   5
   7  23   0 1.94895 4.65624   4
   7  23   0 3.82411 3.13007  10
   7  23   0 0.18209 1.72156   3
  -7  23   0 3.57328 5.41964  10
   7 -23   0 0.67500 2.61685   8
   7 -23   0 -4.3471 5.20207   4
   8  23   0 73.1333 7.34595  10
   8  23   0 58.1061 6.40943   8
   8  23   0 68.4757 4.90076   3
   8  23   0 70.1819 6.60679   9
   8  23   0 53.8089 9.29526   5
   8 -23   0 70.6875 6.08904   8
  -8  23   0 109.800 11.6230   3
   8 -23   0 57.6719 7.02453   3
   8  23   0 56.3737 4.21100   3
   8 -23   0 72.2341 11.0616   4
  -8  23   0 72.1936 10.2765  10
  -8  23   0 82.4787 13.4748   6
  -8  23   0 73.2561 12.3295  11
  -9  23   0 -3.6540 4.64860   3
   9  23   0 1.98440 3.51805   8
  -9  23   0 3.00013 6.24694   6
   9 -23   0 4.40759 2.86824   8
   9 -23   0 -5.7465 6.67397   4
   9 -23   0 5.95047 4.29885   3
   9  23   0 -0.4640 4.75889   5
   9  23   0 1.75955 2.01419   3
   9  23   0 4.80063 3.79694  10
   9  23   0 1.64750 4.18067   7
   9  23   0 2.03736 2.59138   3
  -9  23   0 -5.5358 4.98088  10
   9  23   0 0.93748 3.23244   9
 -10  23   0 9.20539 7.41265  10
 -10  23   0 23.1766 7.18628   3
  10 -23   0 17.7644 5.32647   3
  10  23   0 16.7690 4.87504   8
  10  23   0 20.6912 3.07142   3
  10  23   0 -4.1984 5.87503   5
  10  23   0 8.96470 4.76069  10
  10 -23   0 11.7150 3.86524   8
 -10  23   0 9.53371 9.90716   6
  10  23   0 11.4929 5.26547   9
  10  23   0 16.3517 3.81592   3
  11  23   0 -8.7671 3.05525   8
 -11  23   0 7.81270 8.06092   6
 -11  23   0 19.0425 7.36841  10
  11  23   0 -2.2405 2.80000   3
  11 -23   0 1.29567 4.48611   3
  11  23   0 7.03192 5.69842  10
  11 -23   0 -0.4147 3.30805   8
  11  23   0 -1.3706 4.48463   9
   0  24   0 159.606 7.47936  10
   0  24   0 152.055 10.2185   8
   0  24   0 186.814 12.0635   6
   0  24   0 163.720 7.78074   3
   0 -24   0 159.719 12.9062   4
   1  24   0 3.55229 2.11818   3
   1  24   0 -5.6926 2.52332   8
  -1  24   0 4.73057 2.83971  11
   1  24   0 2.85589 1.48874   7
  -1  24   0 -2.9392 4.10732   6
   1  24   0 5.69483 2.46994   2
   1  24   0 -1.8429 3.13730   6
  -1  24   0 -4.7639 3.02361   2
  -1  24   0 2.41273 1.85881  11
  -1  24   0 -3.2414 2.48629   8
  -1  24   0 -8.1390 2.12124   3
  -1  24   0 -2.3667 2.79961  10
   1 -24   0 4.23797 4.89212   4
   1  24   0 1.59092 2.11502  10
  -2  24   0 31.1036 6.10646   2
   2  24   0 33.1731 5.42087   6
  -2  24   0 37.4144 5.85139  11
  -2  24   0 45.9691 5.76591  10
  -2  24   0 43.1613 4.51975  11
  -2  24   0 41.1656 5.55451   3
  -2  24   0 37.7910 7.80911   6
   2 -24   0 34.5620 7.81740   4
   2  24   0 39.0469 4.81026   8
   2  24   0 40.4113 4.25506   5
   2  24   0 39.7623 3.41066   7
   2  24   0 39.4008 3.32293   5
   2  24   0 38.4932 3.47534   2
   2  24   0 39.1275 3.33584  10
   3  24   0 -0.4364 2.52019   8
  -3  24   0 -4.2741 2.39173  11
   3  24   0 -2.3134 1.66882   7
  -3  24   0 -5.3562 5.37255   6
  -3  24   0 3.38272 3.93113  10
   3 -24   0 -0.0781 4.23786   4
  -3  24   0 6.54112 4.48592   2
   3  24   0 -3.0157 2.64113   6
  -3  24   0 7.20255 3.67959   3
   3  24   0 -1.3356 1.46604  10
  -3  24   0 0.45320 3.57673  11
   3  24   0 3.14381 2.83528   5
   4  24   0 29.5060 2.79345  10
   4  24   0 26.2456 4.96605   5
   4  24   0 36.8712 4.34193   6
  -4  24   0 27.8164 5.07764  11
   4  24   0 35.8882 4.58338   8
   4  24   0 32.6201 3.52257   6
  -4  24   0 46.1337 6.91645  10
  -4  24   0 26.7631 6.36130  11
  -4  24   0 31.5548 6.90109   2
  -4  24   0 25.6067 5.40502   3
   4  24   0 27.6225 3.58952   7
  -4  24   0 20.6301 7.38691   6
   5 -24   0 -2.5579 4.80559   4
   5  24   0 -0.9096 2.34191   7
  -5  24   0 1.47684 4.54248  10
   5  24   0 -3.0174 2.97860   5
  -5  24   0 1.12284 3.78740   3
  -5  24   0 3.12703 5.93670   6
   5  24   0 -0.0783 2.39285   8
  -5  24   0 1.84082 4.66563   2
   5 -24   0 -1.3347 2.61600   3
   6 -24   0 44.2381 9.21811   4
  -6  24   0 26.3114 8.61601   6
   6  24   0 40.1743 5.75192   7
  -6  24   0 19.1392 5.88158   3
  -6  24   0 18.3973 7.59169  11
   6  24   0 32.8989 5.00212   8
  -6  24   0 42.0328 8.71248   2
   6 -24   0 27.6433 4.87969   3
   6  24   0 36.8724 6.86812   5
   6 -24   0 33.5237 4.43421   8
  -7  24   0 4.78027 6.83766   6
  -7  24   0 -6.5757 4.10914   3
   7  24   0 3.91948 3.17825  10
  -7  24   0 -1.0209 5.08274  11
   7 -24   0 0.95737 5.81223   4
   7 -24   0 -4.4360 2.35595   8
  -7  24   0 1.11335 4.98071  10
   7 -24   0 -0.7248 3.75311   3
   7  24   0 3.72896 4.66478   5
   7  24   0 -5.6684 2.54847   7
   7  24   0 -0.5012 2.92749   8
  -8  24   0 60.8284 11.2907  11
  -8  24   0 72.4731 12.6249   6
   8  24   0 55.2143 6.68996  10
   8  24   0 65.8256 9.50942   5
  -8  24   0 65.7157 9.82343   3
   8 -24   0 52.8167 6.10092   8
   8  24   0 54.7968 6.46556   8
   8 -24   0 58.1873 7.07045   3
  -8  24   0 54.9560 9.59801  10
   8  24   0 54.4259 6.74050   7
   9  24   0 -0.6487 3.22936   9
   9  24   0 -1.2695 3.77547   7
   9  24   0 -6.0732 3.79092  10
  -9  24   0 -9.9849 5.82008  10
   9 -24   0 -0.9834 3.04798   8
  -9  24   0 18.0086 6.56764   3
  -9  24   0 -2.3409 6.48934   6
   9 -24   0 0.87396 3.97052   3
   9  24   0 -8.5318 4.72105   5
   9  24   0 -1.0129 3.26720   8
  10 -24   0 40.9443 6.79084   3
  10  24   0 41.5081 6.29102   8
  10 -24   0 46.6431 5.74077   8
 -10  24   0 32.6287 10.4200   6
  10  24   0 51.2220 7.05264   9
 -10  24   0 35.5170 9.83006  10
   0  25   0 3.81711 2.50059   3
   0  25   0 3.43497 2.65912  10
   0  25   0 4.52856 2.80198   8
   0  25   0 1.08476 2.94646   2
   0  25   0 6.66154 4.53327   6
  -1  25   0 21.2665 6.26311   6
  -1  25   0 4.42841 1.83307  11
   1 -25   0 13.4534 9.99093   4
  -1  25   0 1.79205 2.48938  11
   1  25   0 -2.0590 1.96009   2
  -1  25   0 6.95107 3.00894   3
   1  25   0 3.31283 2.68710  10
  -1  25   0 3.39785 3.14808  10
   1  25   0 -0.1599 3.45747   6
  -1  25   0 1.90460 3.39281   2
  -1  25   0 3.93282 2.65037   8
   2 -25   0 21.4634 7.17719   4
  -2  25   0 24.9612 4.54247   3
   2  25   0 19.9626 4.57949   6
  -2  25   0 34.9514 5.36527  10
  -2  25   0 29.7836 4.95316  11
  -2  25   0 30.6855 8.47314   2
   2  25   0 27.2571 2.99301  10
   2  25   0 24.3353 3.90561   8
   2  25   0 26.2064 2.75455   7
  -2  25   0 23.0663 6.86247   6
  -2  25   0 35.0149 4.13446  11
   3  25   0 -2.4362 1.86565   6
  -3  25   0 -5.6815 3.74641  11
  -3  25   0 -1.2741 2.20739  11
   3  25   0 2.83722 2.79295   5
   3  25   0 2.00990 2.57457   8
  -3  25   0 0.57569 4.01357  10
  -3  25   0 0.06526 3.63900   2
   3  25   0 4.64113 3.54150   6
  -3  25   0 7.50434 3.60987   3
   3  25   0 -1.8849 1.64789   7
   3 -25   0 4.50224 5.36135   4
   3  25   0 2.65566 1.75433  10
  -3  25   0 7.46691 6.03573   6
  -4  25   0 -0.9032 4.14593  11
   4  25   0 -0.7762 1.60210  10
  -4  25   0 -0.1335 4.23634  10
   4  25   0 -0.3983 2.15846   7
  -4  25   0 -3.9233 3.20275   3
  -4  25   0 3.28361 5.44870   6
  -4  25   0 1.54225 3.10588  11
   4  25   0 -3.8516 2.41524   8
   4  25   0 -2.9057 2.19529   6
  -4  25   0 -3.9695 4.87981   2
   4 -25   0 -7.5096 4.22926   4
   4  25   0 2.34297 3.65742   5
   4  25   0 -2.9444 1.71346   6
   5  25   0 3.54207 2.88124   8
   5  25   0 -2.0326 1.82707  10
   5 -25   0 -1.9101 2.66622   3
   5  25   0 2.17583 2.39745   7
  -5  25   0 7.22779 4.54027   3
  -5  25   0 -5.6086 4.40661  10
  -5  25   0 4.05828 5.03979  11
   5 -25   0 -3.2101 4.84633   4
  -5  25   0 0.97124 3.53356  11
  -5  25   0 4.48028 5.76995   6
  -5  25   0 6.90494 4.90603   2
   5  25   0 5.77705 3.89185   5
   6 -25   0 375.821 13.2697   3
   6  25   0 342.250 12.7489   7
   6  25   0 356.517 10.6123  10
  -6  25   0 306.865 19.4050   3
   6 -25   0 378.902 26.1480   4
  -6  25   0 358.342 17.9164  10
  -6  25   0 356.501 21.9866   6
   6  25   0 365.201 17.3315   5
  -6  25   0 342.571 19.5562  11
   6  25   0 328.195 12.5344   8
   7  25   0 1.82139 4.71935   5
  -7  25   0 -0.5846 5.89275  10
   7  25   0 6.88880 3.29256   7
   7  25   0 -3.4511 2.87755  10
  -7  25   0 4.42688 5.64319  11
   7  25   0 -4.4462 2.79056   8
  -7  25   0 -2.4045 4.77120   3
   7 -25   0 -4.8195 2.74510   8
  -7  25   0 -8.7064 5.16072   6
   7 -25   0 -2.2393 3.30338   3
  -8  25   0 29.9319 8.47112  10
   8  25   0 6.92047 6.30040   5
   8 -25   0 19.6177 5.08961   3
   8  25   0 21.4649 4.60106   8
  -8  25   0 32.0290 8.61817   6
   8  25   0 37.6599 5.29872   7
   9  25   0 -8.0188 5.04423   5
  -9  25   0 8.88900 7.37087   6
   9 -25   0 -3.2655 3.76852   3
  -9  25   0 -2.0506 6.47111  10
   9  25   0 0.36429 3.34788   8
   0  26   0 7.86694 3.32917  10
   0  26   0 12.5310 3.61884   2
   0  26   0 13.4108 3.07892   8
   0  26   0 9.26595 5.21128   6
  -1  26   0 4.28045 2.84505   3
   1  26   0 1.35175 2.17793   2
   1  26   0 -4.3211 3.48652   6
   1  26   0 0.72193 2.46614  10
   1 -26   0 1.53170 4.75017   4
  -1  26   0 0.78834 4.85651   6
  -1  26   0 0.60571 3.49607  10
   1  26   0 6.52745 3.02307   8
  -1  26   0 5.40468 3.57155   2
  -2  26   0 -1.1412 2.86705  11
   2  26   0 -2.4752 3.15577   6
  -2  26   0 -0.8630 3.16138   3
  -2  26   0 -4.0978 3.50942  10
  -2  26   0 0.71786 4.08876   2
  -2  26   0 3.40220 2.31808  11
   2 -26   0 3.13944 5.63505   4
   2  26   0 1.54469 1.55794   7
   2  26   0 1.39707 4.02905   8
   3  26   0 2.95914 1.91725   5
  -3  26   0 -4.4997 1.89007  11
   3  26   0 -0.5631 2.57655   8
   3 -26   0 0.80571 4.84062   4
  -3  26   0 -9.2471 3.27325  11
   3  26   0 -1.0292 1.80261  10
  -3  26   0 3.78200 4.23263   2
  -3  26   0 -7.2025 5.38250   6
  -3  26   0 1.89026 4.13488  10
   3  26   0 -3.9357 1.50899   7
   3  26   0 0.74865 2.04643   6
  -3  26   0 0.99952 3.50766   3
   4  26   0 22.1197 3.46681  10
   4  26   0 29.5857 4.85003   5
   4 -26   0 25.4806 8.85939   4
  -4  26   0 39.1913 9.00474   6
   4  26   0 27.0080 3.63945   7
  -4  26   0 30.1452 5.16215  11
  -4  26   0 31.8876 7.25434  11
  -4  26   0 34.8168 6.32454   3
  -4  26   0 22.5673 6.55917   2
  -4  26   0 30.1473 6.58827  10
   4  26   0 29.1849 4.47206   8
   5  26   0 -5.3015 1.62358  10
  -5  26   0 4.30607 4.40523   3
  -5  26   0 -2.4094 4.45183  11
  -5  26   0 5.92325 4.05357  11
   5  26   0 0.97167 2.86228   8
   5  26   0 -4.3930 2.18579   7
  -5  26   0 2.79541 6.48563   6
  -6  26   0 59.1492 9.25245  10
  -6  26   0 56.8551 7.99420  11
   6 -26   0 45.9148 5.62767   3
   6  26   0 53.0482 5.28321   7
   6  26   0 59.6988 8.75348   5
  -6  26   0 46.2181 10.1701   6
   6  26   0 54.1910 5.68804   8
   6  26   0 54.5757 4.40087  10
   7  26   0 -2.7093 2.54841  10
  -7  26   0 -8.7063 5.10061  10
  -7  26   0 -9.6399 5.26730   6
   7 -26   0 7.76122 3.70225   3
  -7  26   0 -5.5943 5.10419  11
   7  26   0 4.84941 3.28033   7
   7  26   0 3.22716 3.29011   8
   0  27   0 1.26722 4.47564   6
   0  27   0 2.63753 2.58169   2
   0  27   0 0.88886 3.21555  10
  -1  27   0 4.00654 3.64126  10
   1 -27   0 -2.2579 5.29274   4
   1  27   0 3.97420 4.08019   6
   1  27   0 -3.0572 2.39712  10
   1  27   0 4.81255 2.72977   8
  -1  27   0 -3.5906 3.22109   2
   1  27   0 0.67880 2.65281   2
  -1  27   0 -0.3069 4.81709   6
  -2  27   0 16.0156 7.27211   6
  -2  27   0 29.1816 4.41875  11
  -2  27   0 31.1348 5.83971  10
   2  27   0 30.5663 5.39255   6
   2  27   0 31.6092 5.12985   8
  -2  27   0 17.0634 5.25270   2
   2  27   0 34.2569 3.88028  10
   3  27   0 -2.4086 3.54821   6
  -3  27   0 1.11139 2.56518  11
   3  27   0 -2.8121 2.55782   8
  -3  27   0 -2.3901 5.44496   6
  -3  27   0 -5.9058 3.93895  10
  -4  27   0 22.9418 4.46688  11
   4  27   0 25.1493 4.31329   8
  -4  27   0 31.4909 7.06263  10
  -4  27   0 13.4365 7.35633   6
  -4  27   0 34.6927 7.29733   2
   2   0  -1 -1.7503 1.54313   9
   2   0  -1 1.19782 1.84839   6
  -2   0   1 -1.4100 1.69741   9
  -2   0  -1 0.22963 1.95577   9
   2   0   1 -1.3095 1.56029  11
   2   0  -1 -0.8123 1.48968  10
   2   0  -1 -0.1919 1.38271   3
   2   0   1 0.94366 1.76567   9
   2   0  -1 -0.3020 1.58906   5
   2   0   1 1.90485 1.73212  10
  -2   0  -1 0.12200 1.36401   6
  -2   0  -1 -1.3995 1.51254  10
  -2   0  -1 0.16776 1.32705   2
   2   0   1 0.09726 1.75533   5
  -2   0   1 0.83631 1.56881   3
   2   0   1 0.10265 1.55365   2
  -2   0  -1 -1.0173 1.60726  11
  -2   0  -1 0.16000 1.57347   5
  -2   0   1 0.33351 1.51776   5
  -2   0   1 -0.2420 1.46725  10
  -2   0   1 -1.8209 1.36374   6
  -3   0  -1 1.00958 2.71822   9
   3   0   1 0.78304 2.24203  10
  -3   0  -1 1.99103 2.37998   6
  -3   0   1 3.20897 2.63503   5
  -3   0   1 1.58876 2.52765   3
  -3   0  -1 1.26500 2.22223   2
   3   0  -1 2.85234 2.37066  10
  -3   0  -1 5.24779 2.61112  10
   3   0   1 2.29916 2.35019   6
   3   0  -1 1.02079 2.78033   5
  -3   0   1 -0.5499 2.45587   6
  -3   0   1 3.33348 2.41047  10
  -3   0   1 -0.1848 2.33840   2
   3   0   1 -1.3397 2.34785   2
  -3   0  -1 0.54665 2.67124  11
   3   0   1 1.00974 2.80386   9
   3   0  -1 0.90203 2.34521   3
  -3   0  -1 1.35530 2.54923   5
   3   0  -1 1.54075 2.37899   6
   3   0  -1 0.65238 2.61915   9
   3   0   1 1.01363 2.38230   3
  -3   0   1 2.07680 2.70614   9
   3   0   1 3.27826 2.73139   5
   4   0   1 -0.6066 2.49030   2
   4   0  -1 -1.0113 2.57194  10
  -4   0   1 2.11697 2.66916   6
   4   0  -1 1.72611 2.90010   9
  -4   0  -1 0.19699 2.23941   2
  -4   0  -1 -2.5491 2.62946  10
   4   0   1 -1.4314 2.97316   5
  -4   0   1 -0.4482 2.56803   3
  -4   0   1 -2.2976 2.91360   5
   4   0  -1 1.80690 2.63414   3
  -4   0   1 -0.3790 2.56605  10
   4   0  -1 2.13537 3.05700   5
  -4   0   1 -0.5723 3.11557   9
   4   0   1 0.12163 2.81152  10
  -4   0  -1 -5.2667 2.58741  11
  -4   0   1 -0.4113 2.68364   2
  -4   0  -1 3.81464 2.90775   5
   4   0  -1 -0.7967 2.55893   6
   4   0   1 -1.0365 2.64241   3
  -4   0  -1 4.28261 3.15600   9
  -4   0  -1 0.77702 2.34204   6
   4   0   1 2.20781 3.25805   9
   4   0   1 -2.3439 2.40915   6
   5   0   1 -0.4444 2.95514  10
   5   0   1 -0.2097 2.74019   3
  -5   0   1 0.46424 2.74036   2
  -5   0  -1 -1.3674 2.55428   6
  -5   0   1 1.99830 2.75847   6
  -5   0   1 1.22047 3.27808   9
   5   0  -1 -0.9737 2.94138  10
   5   0   1 -0.8092 2.69257   6
   5   0  -1 -1.0486 3.05860   5
   5   0  -1 -1.1940 2.72073   3
  -5   0  -1 -0.4222 2.56658   2
  -5   0   1 2.10986 2.96881   3
   5   0  -1 -0.6333 2.74985   6
  -5   0   1 0.78570 2.48892  10
  -5   0   1 -2.0199 2.75649   5
  -5   0  -1 0.12611 3.12643   9
   5   0   1 0.95632 3.26594   9
   5   0  -1 2.92155 3.29974   9
   5   0   1 -4.7482 2.63897   2
   5   0   1 -2.5794 2.90322   5
  -5   0  -1 -5.2414 2.64577  10
  -5   0  -1 -0.5568 2.90460   5
  -6   0   1 -2.4637 2.85600  10
   6   0   1 -0.7454 3.57177   9
   6   0  -1 -0.8146 3.24233   6
   6   0  -1 -1.8682 3.35752   9
   6   0   1 -0.7755 3.01390  10
   6   0   1 -2.1855 2.80935   6
  -6   0  -1 -1.7031 2.86551   5
   6   0   1 -2.1855 2.58684   2
   6   0  -1 0.32871 3.05273   5
  -6   0   1 -2.5638 2.80204   6
  -6   0  -1 -0.1901 2.80316   2
   6   0   1 -0.0590 3.46561   3
  -6   0  -1 2.09807 2.88149  10
  -6   0  -1 -0.1783 2.85054   6
  -6   0   1 -1.9166 3.12794   2
   6   0   1 2.09491 3.52139   5
  -6   0   1 3.37239 3.45648   5
  -6   0  -1 -2.1256 3.34045   9
  -6   0   1 -0.0070 2.93794   3
   6   0  -1 1.05691 2.94872  10
  -6   0   1 -1.7978 3.49047   9
   7   0  -1 -4.2939 2.91756   3
  -7   0  -1 -0.0080 2.99466   2
  -7   0   1 -0.7156 3.32927   5
   7   0  -1 -0.4901 3.45875   6
   7   0   1 -0.5702 3.31642   6
  -7   0  -1 2.17676 4.13548   9
  -7   0  -1 -1.0001 3.29355  10
  -7   0   1 -4.6918 2.99953  10
   7   0   1 0.21302 3.55586   5
   7   0   1 0.31553 3.04313  10
  -7   0  -1 3.36248 3.36360   6
   7   0   1 -0.9594 3.32477   2
   7   0  -1 -2.9515 3.75660   9
  -7   0   1 0.79228 3.71127   3
  -7   0   1 5.84668 3.55393   2
  -7   0   1 1.49687 3.89756   9
   7   0   1 -1.2476 3.45812   3
   7   0   1 0.91448 3.69150   9
   7   0  -1 1.94628 3.95840   5
  -7   0  -1 -4.0390 3.35640   5
   7   0  -1 -1.3947 3.38119  10
   8   0  -1 -2.8531 3.15836   6
   8   0  -1 1.02187 3.25000  10
  -8   0   1 0.53873 3.71085   3
  -8   0   1 -0.0345 3.69793   5
  -8   0  -1 -0.9989 3.26438   6
   8   0  -1 3.00221 3.61257   3
   8   0   1 1.68938 3.93861   5
   8   0   1 -0.8338 3.87794   9
   8   0  -1 0.96667 4.18235   9
  -8   0  -1 -2.1530 3.35878  10
   8   0   1 -1.4801 3.47130  10
   8   0  -1 2.00803 3.86886   5
   8   0   1 -1.7131 3.35837   2
  -8   0   1 2.02779 3.64089   2
  -8   0   1 0.61912 3.13690   6
  -8   0  -1 2.93030 3.58650   5
  -8   0  -1 0.78671 3.33262   2
  -8   0  -1 10.8347 4.86999  11
   8   0   1 0.72415 3.49791   3
   8   0   1 0.94608 3.21753   6
  -8   0   1 2.56944 3.53696  10
  -8   0   1 3.65484 4.08098   9
  -8   0  -1 7.76868 4.23127   9
  -9   0  -1 0.09665 3.70655  10
  -9   0  -1 -1.6913 3.41705  11
  -9   0  -1 -1.9130 3.05052   2
  -9   0   1 -1.2699 3.33663  10
   9   0   1 1.01119 4.16941   9
   9   0  -1 0.69188 3.79949   5
  -9   0  -1 -2.8312 3.51868   5
   9   0  -1 4.19671 4.43241   9
   9   0   1 -2.6491 3.02009   6
   9   0   1 2.57349 3.39079   2
   9   0  -1 3.90929 3.70856   3
  -9   0  -1 0.81256 3.36203   6
   9   0   1 -1.4945 3.93524   5
  -9   0   1 -0.6887 3.06143   6
  -9   0   1 -1.0474 3.46746   3
  -9   0   1 -0.4966 3.48138   5
   9   0   1 1.12930 4.05185   3
  -9   0   1 -0.5039 3.26555   2
   9   0  -1 -0.3310 3.20812   6
  10   0  -1 -0.6504 3.78398   5
  10   0  -1 1.10595 3.86973   3
 -10   0  -1 -1.5909 3.75934  10
  10   0   1 -2.8892 3.56477   3
 -10   0  -1 -1.3226 3.28685   6
 -10   0  -1 4.01702 3.82558   2
 -10   0  -1 0.15267 4.11841   9
 -10   0   1 1.50213 4.72410   9
  10   0   1 2.96595 3.94632   2
 -10   0  -1 1.08062 3.82573  11
  10   0  -1 -0.2870 3.51845  10
  10   0   1 -0.7440 3.69405   5
 -10   0   1 -1.0731 3.53583   6
 -10   0   1 -1.2436 3.60370   2
 -10   0   1 -1.4013 3.46410   3
 -10   0  -1 2.59542 4.43325   5
  10   0  -1 0.02841 3.93501   6
  10   0  -1 0.58804 4.11186   9
  10   0   1 9.09309 4.39285  10
  10   0   1 -0.3773 4.39589   9
  10   0   1 -4.2881 3.25222   6
 -10   0   1 1.33201 3.91522   5
 -10   0   1 -5.0578 3.29159  10
 -11   0   1 2.13537 3.69904  10
 -11   0  -1 2.50980 4.61434   9
 -11   0   1 6.47099 4.49894   6
 -11   0  -1 -2.8137 3.45161  10
 -11   0  -1 2.01864 3.85792   2
  11   0   1 -2.3853 4.18696   3
 -11   0   1 1.95812 4.40747   9
  11   0  -1 -4.7443 3.77485   6
  11   0  -1 -2.8353 3.94165   3
  11   0  -1 -0.3496 4.24477  10
  11   0   1 2.88238 4.37422  10
  11   0   1 -4.7411 3.70144   6
 -11   0  -1 -0.4647 3.63844   6
 -11   0  -1 -3.4641 3.89779   5
 -11   0  -1 -0.7152 4.10263  11
  11   0  -1 -1.7119 4.55355   9
  11   0   1 2.83312 4.83673   9
  11   0  -1 -0.7980 4.11565   5
 -11   0   1 2.78049 4.62407   5
 -11   0   1 -4.1132 3.88133   2
  11   0   1 -1.3036 4.17233   5
  12   0   1 1.19260 4.69655   3
  12   0  -1 -0.3739 4.38258   3
 -12   0   1 -1.7395 4.30026   5
  12   0   1 -4.1769 4.31492   5
 -12   0  -1 1.31575 4.26460   6
  12   0  -1 -2.3026 4.35716   5
 -12   0  -1 -4.6009 3.76282  11
  12   0  -1 -3.4962 4.45913   6
 -12   0   1 0.53841 4.30147   2
  12   0   1 -0.5015 4.25656   6
 -12   0  -1 2.01743 4.61664  10
 -12   0   1 1.17211 4.09787   6
  12   0  -1 -5.7091 4.38998   9
 -12   0   1 1.93395 4.67247  10
 -12   0  -1 -3.2330 4.70188   5
 -12   0  -1 -3.5957 3.58467   2
  12   0   1 -4.6607 4.93242   9
 -13   0   1 -4.9625 4.36752   9
 -13   0  -1 -3.8162 4.64154  10
  13   0  -1 -0.2967 5.27073  10
  13   0  -1 -4.8472 4.78638   3
 -13   0  -1 -0.8850 5.33296   5
  13   0   1 1.21057 5.97925   9
  13   0  -1 -5.2389 4.53674   5
 -13   0  -1 -3.3687 4.57039  11
 -13   0   1 0.16347 5.46410   5
  13   0   1 3.11703 4.99094   5
  13   0  -1 -2.1543 5.65397   9
  13   0   1 7.55616 5.21560  10
 -13   0  -1 -1.3474 3.81251   2
 -13   0  -1 -2.6114 4.41988   6
 -13   0   1 -5.1276 4.54451   2
  13   0   1 1.06905 4.44772   6
 -13   0   1 -2.1215 4.43056   6
 -13   0  -1 3.90297 5.44304   9
 -14   0   1 -3.0751 4.83357  11
  14   0  -1 3.55058 5.58926   3
  14   0  -1 7.20094 5.45428   6
 -14   0   1 -1.1916 5.49632   5
 -14   0  -1 -2.1735 4.78298   6
 -14   0  -1 -0.0413 5.86675   5
 -14   0  -1 -0.2988 4.81313  10
  14   0   1 7.50745 6.59123  10
  14   0   1 -6.8281 5.47500   9
  14   0  -1 -2.0300 4.56175   5
  14   0   1 2.14223 5.74816   3
 -14   0  -1 7.97332 6.20220   9
  14   0   1 -1.3176 5.22915   5
 -14   0   1 -6.9465 4.43706   6
 -14   0  -1 -4.2750 4.91159  11
  14   0  -1 -1.5569 5.78274   9
  14   0   1 -1.1226 4.50727   6
  15   0  -1 6.72392 6.32372   6
  15   0   1 2.91871 6.34166   9
  15   0   1 -0.7735 5.54827   3
  15   0  -1 5.41139 6.10334   3
 -15   0  -1 1.64398 5.53027  10
  15   0  -1 7.90510 6.90418   9
 -15   0  -1 0.51441 5.88838   5
 -15   0   1 1.45997 4.47454   2
 -15   0   1 1.30962 5.19305   6
 -15   0   1 -3.3870 5.39335   5
 -15   0  -1 1.45919 4.53135   2
  15   0   1 -4.6789 4.51425   6
 -16   0  -1 4.43972 7.13163   5
  16   0   1 1.12244 5.00398   6
 -16   0   1 10.7770 5.41776   2
  16   0   1 1.51247 6.70525   9
  16   0   1 -7.9490 6.41155   5
 -16   0  -1 -3.9602 5.41099   6
  16   0  -1 0.48856 6.00787   3
 -16   0  -1 -0.2490 5.42682  10
  16   0  -1 6.54641 6.50277   5
 -16   0   1 -3.7310 4.86767   6
 -16   0   1 1.56712 6.31210   5
  16   0   1 -3.0077 5.45756   3
 -16   0  -1 2.28623 4.65469   2
  16   0  -1 1.84279 6.48017   9
  16   0  -1 -0.4027 5.41905   6
  17   0   1 -2.4391 6.90119   9
  17   0   1 14.2186 6.28577   6
  17   0  -1 -9.3807 5.48536   3
 -17   0  -1 3.00949 7.46619   5
  17   0   1 -6.2690 5.71165   3
  17   0  -1 1.08191 6.99607   9
  17   0  -1 -1.7843 8.43052   6
 -17   0   1 -3.7876 6.49074   5
 -17   0   1 0.01349 5.23362   6
 -17   0  -1 -2.1259 4.66088   6
  18   0  -1 -13.121 5.89850   9
 -18   0  -1 -1.9779 5.60602   2
 -18   0   1 -4.0361 6.56489   5
 -18   0  -1 1.70150 6.36910   5
 -18   0   1 0.47132 5.60970   6
 -18   0  -1 -4.5920 6.50401   6
  18   0   1 12.7769 7.75895   9
 -19   0  -1 -1.0668 6.42604   6
 -19   0   1 6.77340 8.55648   5
 -19   0  -1 -6.4747 7.63270   5
 -19   0   1 3.17053 6.63994   6
  19   0  -1 -3.8697 6.47367   3
  19   0   1 3.91874 7.99481   3
  19   0   1 4.77147 8.42783   9
  19   0  -1 -13.572 6.06340   9
 -20   0  -1 1.77984 7.25177   6
 -20   0  -1 -0.2489 8.98843   5
 -20   0   1 0.73631 6.83563   6
  20   0  -1 11.8506 7.41981   7
 -20   0   1 -0.8261 7.55479   5
   1   1  -1 45.4846 2.51279   3
   2  -1   1 17.7531 2.37646   3
  -2   1   1 16.7376 2.32673  10
  -2  -1  -1 15.0694 1.98138  10
   2  -1   1 18.8018 2.34398   5
   2   1  -1 15.8817 2.55779   5
   2   1  -1 15.2052 2.35182   6
   2  -1   1 13.1618 2.27304   8
   2  -1   1 13.5019 2.30913   6
  -2  -1  -1 11.8926 2.30311   9
  -2  -1  -1 16.9099 1.82577   6
  -2   1   1 19.0527 2.30743   5
   2   1  -1 25.9672 2.96471   9
  -2  -1  -1 20.6350 2.80675   5
  -2   1   1 13.6551 2.15537   6
   2  -1   1 18.1723 2.59968   2
  -2  -1  -1 21.2818 2.00981   2
   2  -1   1 20.2764 2.66197   9
  -2  -1  -1 16.4492 4.30874  11
   2  -1   1 20.1342 2.40175  10
  -2   1   1 17.6685 2.71679   3
   2   1  -1 13.5672 1.92245   3
  -2   1   1 17.9650 2.73265   9
  -2  -1   1 12.6796 2.39871   9
   2  -1  -1 15.8178 2.41031   6
  -2  -1   1 18.8224 2.56784   5
   2   1   1 14.9674 2.20207  11
   2   1   1 14.7493 1.82019   6
   2   1   1 17.5045 2.57916   5
   2  -1  -1 14.7377 2.17997   9
  -2   1  -1 15.7684 2.21857   8
   2  -1  -1 12.9777 2.01139   3
  -2  -1   1 15.8117 2.03588   3
  -2   1  -1 18.1829 2.49920   6
  -2   1  -1 20.2218 2.42216  10
   2  -1  -1 15.4874 2.21495  10
  -2   1  -1 16.8435 2.44956   9
   2   1   1 14.5996 2.36389   9
  -2   1  -1 19.0580 2.96013  11
  -2  -1   1 15.1712 1.75586   6
   2   1   1 15.0255 1.78243   2
  -2   1  -1 18.0752 2.68308   2
  -2   1  -1 18.7651 2.45192   5
   2  -1  -1 14.5110 1.85454   7
  -3  -1  -1 530.951 13.1615   2
   3  -1   1 557.658 14.1231   8
   3  -1   1 568.768 14.0526   6
   3   1  -1 567.456 14.5814   9
  -3  -1  -1 564.577 14.2111  11
  -3   1   1 560.937 14.0894   6
  -3   1   1 542.547 14.4655   2
  -3   1   1 538.463 13.9431   5
   3  -1   1 572.715 14.0435   3
   3  -1   1 560.321 14.0677   5
  -3  -1  -1 574.447 14.6431   9
   3   1  -1 562.237 13.4261   6
   3  -1   1 563.717 14.2979   2
   3   1  -1 563.864 14.7072   5
  -3  -1  -1 568.334 13.2308  10
  -3   1   1 550.270 13.5779  10
   3   1  -1 587.150 13.5253  10
  -3  -1  -1 569.323 13.0673   6
  -3  -1  -1 540.425 14.4937   5
   3  -1   1 559.671 13.5983  10
  -3   1   1 548.694 13.8333   3
   3   1  -1 564.129 13.4624   3
  -3   1   1 547.060 14.5141   9
   3  -1   1 563.177 14.5031   9
   3  -1  -1 567.012 14.3802   9
  -3   1  -1 538.319 14.2904   9
  -3  -1   1 555.693 14.5078   5
   3   1   1 578.309 14.7766   9
   3   1   1 547.320 13.3036  10
   3   1   1 554.846 14.5162   5
  -3  -1   1 559.372 13.2092   6
  -3   1  -1 553.651 14.2011   5
  -3  -1   1 556.111 13.5148   3
   3  -1  -1 548.660 13.6572  10
   3   1   1 561.194 13.1231   6
   3  -1  -1 534.471 13.6051   3
  -3   1  -1 553.831 13.9526   6
   3  -1  -1 573.077 14.3313   6
   3   1   1 545.850 13.1430   2
  -3  -1   1 567.589 14.7854   9
  -3   1  -1 554.943 14.2670   2
   3  -1  -1 579.136 14.3011   5
  -3   1  -1 544.575 13.4612  10
   4  -1   1 2453.48 49.7276   2
  -4   1   1 2454.18 49.0784   3
   4  -1   1 2518.39 49.1368   6
  -4   1   1 2495.48 49.4682   5
  -4  -1  -1 2460.07 48.1246   6
   4   1  -1 2457.33 48.4005  10
   4   1  -1 2491.56 50.1568   5
  -4  -1  -1 2458.08 48.1670  10
   4   1  -1 2585.96 48.8293   6
  -4  -1  -1 2504.46 48.2763   2
  -4  -1  -1 2480.95 49.6775  11
   4  -1   1 2549.09 48.7398  10
  -4   1   1 2454.56 49.7838   2
   4  -1   1 2479.91 50.0143   9
  -4   1   1 2523.01 49.3133   6
  -4   1   1 2463.22 50.1018   9
   4   1  -1 2495.81 50.0857   9
   4  -1   1 2458.28 49.4436   5
   4  -1   1 2497.85 49.2832   3
  -4  -1  -1 2541.27 50.1877   9
  -4   1   1 2501.62 48.6957  10
  -4  -1  -1 2465.76 50.1021   5
   4   1  -1 2436.68 48.5653   3
   4  -1  -1 2420.47 48.8067   3
  -4   1  -1 2485.17 49.7401   5
   4   1   1 2555.48 49.2315   3
   4  -1  -1 2571.79 48.9425  10
  -4   1  -1 2368.93 48.9281   3
  -4  -1   1 2525.44 48.3486   6
   4   1   1 2475.41 48.4737  10
  -4  -1   1 2501.36 50.2773   9
   4  -1  -1 2506.80 49.8885   9
  -4  -1   1 2476.85 48.6806   3
   4   1   1 2487.83 50.1784   9
   4  -1  -1 2416.26 49.4731   5
  -4   1  -1 2473.52 49.4629   2
   4  -1  -1 2485.08 49.3680   6
   4   1   1 2452.26 48.4669   2
  -4  -1   1 2534.68 48.8752   2
  -4  -1   1 2477.49 49.9411   5
  -4   1  -1 2547.01 49.2758   6
  -4   1  -1 2504.84 49.8943   9
   4   1   1 2532.02 50.1820   5
   4   1   1 2455.74 48.1197   6
  -4   1  -1 2507.15 48.7948  10
  -5   1   1 194.146 9.38412   5
   5   1  -1 208.802 9.97836   5
   5  -1   1 208.483 9.94976   9
  -5   1   1 208.056 9.11163   6
   5   1  -1 213.555 8.82889  10
  -5   1   1 193.961 8.91099   3
  -5  -1  -1 211.078 8.53928   2
  -5   1   1 207.357 9.58886   2
   5  -1   1 204.979 9.42436   5
   5   1  -1 205.351 8.81465   3
  -5  -1  -1 217.230 10.0521   9
   5   1  -1 203.687 9.66576   9
  -5  -1  -1 187.402 8.09261   6
   5   1  -1 203.406 8.74082   6
  -5  -1  -1 205.056 9.70947  11
   5  -1   1 206.349 9.24699   3
  -5  -1  -1 200.444 9.82431   5
   5  -1   1 208.860 9.09815   6
   5  -1   1 209.602 8.55016  10
  -5  -1  -1 198.430 8.33721  10
   5  -1   1 199.792 9.59960   2
  -5   1   1 186.488 9.72144   9
  -5   1   1 205.678 8.84154  10
  -5  -1   1 204.299 8.34920   6
   5   1   1 208.137 9.06160   3
   5  -1  -1 205.845 9.60233   9
   5   1   1 207.007 8.71643  10
   5  -1  -1 203.252 8.95873   3
  -5   1  -1 208.121 9.83032   9
  -5   1  -1 211.879 9.18580   6
  -5   1  -1 197.960 9.21591   2
  -5  -1   1 192.597 8.63968   2
  -5  -1   1 211.218 8.38279  10
  -5  -1   1 206.531 9.78852   5
   5  -1  -1 204.763 8.84335  10
   5  -1  -1 193.094 9.23207   6
  -5   1  -1 209.580 8.92041  10
   5   1   1 192.988 9.88346   9
  -5  -1   1 207.908 8.93991   3
  -5   1  -1 210.027 9.65822   5
   5   1   1 190.567 8.43393   2
   5  -1  -1 208.669 9.68659   5
   5   1   1 196.351 8.40031   6
   5   1   1 190.937 9.73562   5
  -5  -1   1 213.664 10.0916   9
  -6   1   1 111.592 7.56018  10
   6   1  -1 114.073 8.69402   5
   6  -1   1 102.155 7.92721   5
   6  -1   1 110.953 7.82120   3
  -6  -1  -1 103.380 6.97188   6
  -6   1   1 125.498 7.81467   6
   6   1  -1 122.658 7.78124   3
   6   1  -1 101.479 8.55075   9
   6   1  -1 125.129 7.79854  10
  -6  -1  -1 109.797 7.10528   2
  -6   1   1 101.068 7.93261   5
   6  -1   1 116.544 7.92944   6
  -6  -1  -1 98.2201 7.83057   9
  -6   1   1 115.372 8.63449   9
  -6   1   1 100.282 7.97126   2
  -6  -1  -1 105.073 6.98523  10
  -6  -1  -1 105.209 8.37871   5
   6  -1   1 102.275 6.87235  10
  -6  -1  -1 113.864 8.37897  11
   6  -1   1 99.0366 8.37821   9
   6  -1   1 111.904 8.02471   2
  -6   1   1 121.737 7.75408   3
   6   1  -1 109.144 7.44661   6
  -6   1  -1 116.359 7.63282  10
   6   1   1 101.831 7.25034  10
   6  -1  -1 100.537 7.59144   3
  -6  -1   1 115.263 7.04350   6
   6   1   1 112.360 7.40113   2
   6   1   1 108.518 8.50652   5
  -6  -1   1 108.973 7.31779   2
  -6  -1   1 93.5791 7.23378   3
  -6  -1   1 104.253 8.15421   9
   6  -1  -1 121.643 8.37427   5
   6  -1  -1 125.629 8.18850   6
  -6   1  -1 112.789 8.25834   9
   6  -1  -1 90.1663 6.78663  10
  -6   1  -1 108.731 7.79730   2
  -6   1  -1 112.089 7.80595   6
   6   1   1 111.192 7.17268   6
  -6  -1   1 115.611 7.07467  10
  -6   1  -1 95.5061 7.92871   5
   6  -1  -1 112.349 8.67660   9
  -6  -1   1 110.440 8.32121   5
   6   1   1 116.415 8.90190   9
  -7   1   1 93.4219 8.29380   2
  -7  -1  -1 86.0887 8.52291   9
   7   1  -1 94.8748 8.79921   5
  -7  -1  -1 91.7701 7.31050   2
  -7  -1  -1 92.0001 8.50628  11
  -7   1   1 65.5903 6.72104   5
   7  -1   1 90.0095 7.97892   6
   7   1  -1 88.0086 8.59664   9
  -7   1   1 84.8407 7.67244   3
   7   1  -1 89.3528 7.64406  10
  -7   1   1 81.0795 7.40761   6
   7  -1   1 75.5734 8.25718   2
   7  -1   1 88.2288 7.48777   3
   7  -1   1 74.5878 7.27554   5
   7  -1   1 88.2707 6.95347  10
   7   1  -1 93.7170 7.73876   6
  -7   1   1 80.1976 7.83692   9
   7   1  -1 91.5449 7.59530   3
   7  -1   1 77.2208 8.30472   9
  -7  -1  -1 83.7700 8.51882   5
  -7   1   1 90.3016 6.92494  10
  -7  -1  -1 86.8042 7.13816   6
  -7  -1   1 73.1543 6.69209   6
   7  -1  -1 76.7286 6.99411  10
   7   1   1 89.6863 7.82927   3
   7  -1  -1 60.0330 6.25700   5
   7   1   1 67.2281 6.74692   5
   7   1   1 103.205 7.74451   2
   7   1   1 85.7402 7.01201  10
  -7   1  -1 82.5407 7.40305  10
   7   1   1 73.3488 7.86479   9
  -7   1  -1 56.6438 6.13178   2
  -7  -1   1 62.1247 6.15705  10
  -7   1  -1 55.3162 6.34066   5
   7   1   1 84.2192 7.26298   6
   7  -1  -1 87.5925 8.04944   6
  -7   1  -1 74.3693 7.49208   9
   7  -1  -1 88.7347 7.78290   3
   7  -1  -1 81.3551 7.86395   9
  -7  -1   1 81.6279 8.00025   9
  -7  -1   1 85.9299 8.38733   5
  -7  -1   1 83.8656 7.55440   3
  -7  -1   1 95.1218 7.70965   2
  -8  -1  -1 196.188 11.7587  11
   8  -1   1 204.345 12.2258   9
   8  -1   1 194.623 10.4776  10
  -8  -1  -1 192.132 10.0869   6
   8  -1   1 193.529 11.2968   2
   8   1  -1 193.880 10.6159   6
  -8   1   1 192.090 11.2448   2
  -8  -1  -1 212.220 12.0934   5
  -8   1   1 208.155 10.9479   3
  -8   1   1 179.557 10.2573  10
  -8   1   1 192.831 10.7268   6
  -8   1   1 215.060 11.8854   5
  -8  -1  -1 226.326 12.5483   9
   8  -1   1 211.090 11.6744   5
   8   1  -1 202.110 11.8987   9
   8  -1   1 200.331 11.0949   3
  -8  -1  -1 209.184 10.4088  10
   8   1  -1 189.398 10.5195  10
  -8  -1  -1 197.769 10.3758   2
  -8   1   1 200.926 12.2790   9
   8  -1   1 211.392 11.1355   6
   8   1  -1 200.179 11.7864   5
   8   1  -1 203.994 10.8318   3
  -8   1  -1 191.059 11.6534   5
   8   1   1 208.843 10.5171   6
  -8  -1   1 190.761 11.6168   9
   8  -1  -1 200.849 10.9468   3
   8   1   1 208.064 11.1431   3
  -8   1  -1 212.009 12.1158   9
  -8   1  -1 214.337 10.8136  10
   8   1   1 222.380 12.8059   9
  -8  -1   1 222.797 11.1667   2
  -8   1  -1 191.226 10.7222   6
  -8  -1   1 203.727 10.9694   3
   8  -1  -1 176.786 11.2018   5
  -8  -1   1 206.693 10.2136  10
   8   1   1 178.508 11.4705   5
  -8  -1   1 203.456 11.9129   5
   8  -1  -1 223.574 12.1372   9
   8   1   1 204.106 11.1355   2
   8  -1  -1 184.217 10.5270  10
  -8   1  -1 208.341 11.1700   2
   8  -1  -1 217.321 11.4234   6
  -8  -1   1 209.520 10.3041   6
   8   1   1 208.670 10.7750  10
   9   1  -1 128.375 11.3478  10
  -9  -1  -1 131.530 10.5151  11
   9  -1   1 150.590 10.4983   3
  -9   1   1 139.479 10.1823   2
   9  -1   1 151.870 10.1658   6
  -9  -1  -1 141.183 8.78606  10
   9   1  -1 162.937 11.7184   9
   9  -1   1 139.862 11.0415   9
  -9   1   1 130.073 10.3648   5
  -9  -1  -1 140.744 11.0795   5
  -9   1   1 146.350 9.22040  10
  -9   1   1 151.622 10.1328   6
  -9   1   1 153.719 10.5320   3
  -9  -1  -1 165.210 10.0041   2
   9   1  -1 150.924 10.0889   3
  -9  -1  -1 109.016 13.2875   9
   9  -1   1 139.520 10.6427   5
   9  -1   1 135.574 10.2690   2
   9   1  -1 151.301 9.87553   6
   9   1  -1 136.809 19.1283   5
  -9  -1  -1 156.405 9.54446   6
   9   1   1 152.169 10.3327   3
   9  -1  -1 151.954 10.3462   6
   9  -1  -1 139.745 10.6968   9
  -9  -1   1 151.936 8.93785  10
   9  -1  -1 148.830 10.7508   5
  -9   1  -1 132.302 10.5897   5
  -9   1  -1 137.358 10.0102   2
   9   1   1 153.552 9.72229   6
   9   1   1 136.282 11.3091   9
  -9   1  -1 142.812 9.77597   6
  -9  -1   1 167.034 21.1664   9
  -9  -1   1 146.129 11.1360   5
  -9   1  -1 135.207 9.51255  10
   9   1   1 156.080 10.1447   2
   9  -1  -1 160.753 10.5778   3
  -9  -1   1 154.533 9.53399   6
  -9   1  -1 153.194 11.5808  11
  -9  -1   1 138.749 9.71954   2
   9   1   1 129.709 9.25123  10
 -10   1   1 172.752 12.2022   5
  10  -1   1 201.858 12.8961   5
 -10  -1  -1 182.033 10.8798  10
  10   1  -1 170.018 10.7443  10
  10  -1   1 206.768 12.6893   2
 -10   1   1 180.930 13.0483   9
  10  -1   1 195.418 11.9467   6
  10   1  -1 171.289 13.2246   6
 -10  -1  -1 188.740 13.0303   5
  10  -1   1 191.123 12.1213   3
 -10  -1  -1 199.591 13.9022  11
 -10   1   1 192.492 10.9472  10
  10  -1   1 207.014 13.5051   9
  10   1  -1 180.472 12.6056   5
 -10   1   1 172.587 11.6506   3
  10   1  -1 189.617 11.6812   3
 -10  -1  -1 178.329 12.6214   9
 -10   1   1 184.310 12.2139   2
  10  -1   1 186.008 11.2618  10
 -10  -1  -1 170.968 10.9526   2
 -10  -1  -1 187.479 11.0327   6
  10   1  -1 172.899 12.7350   9
 -10   1   1 192.429 11.6708   6
 -10   1  -1 159.030 12.6727  11
  10  -1  -1 168.762 10.6409  10
 -10   1  -1 201.395 11.5061  10
 -10   1  -1 189.703 12.8027   5
 -10  -1   1 158.167 12.0355   9
 -10  -1   1 166.640 12.4670   5
 -10   1  -1 192.233 11.8818   2
 -10   1  -1 171.958 11.3485   6
  10  -1  -1 172.679 12.3353   5
  10   1   1 186.112 12.5289   5
 -10   1  -1 186.193 12.6295   9
 -10  -1   1 170.209 11.0981   2
  10  -1  -1 185.266 11.4211   3
  10  -1  -1 172.681 11.7232   6
  10  -1  -1 198.945 13.1502   9
  10   1   1 177.316 11.0892   6
  10   1   1 182.244 11.4356  10
 -10  -1   1 184.425 10.7200  10
 -10  -1   1 162.896 10.4818   6
  10   1   1 189.182 11.9909   3
  10   1   1 192.172 13.2585   9
  11  -1   1 55.4528 7.94041   2
  11  -1   1 83.2338 10.7177   9
 -11   1   1 68.0641 9.42212   9
  11  -1   1 92.0132 9.85537   6
 -11   1   1 81.7314 8.90223  10
  11  -1   1 80.9268 9.26938   3
  11  -1   1 75.6924 8.33240  10
  11   1  -1 62.4090 8.45220   5
  11  -1   1 102.804 11.1162   5
  11   1  -1 76.0015 8.70208   3
 -11   1   1 72.1114 8.40401   6
 -11  -1  -1 74.9607 9.38908   5
 -11   1   1 75.9612 8.79660   2
  11   1  -1 71.1080 9.70680   9
 -11  -1  -1 69.1361 7.99848   6
 -11  -1  -1 85.5080 8.71982  10
 -11   1   1 72.6090 8.93664   5
 -11  -1  -1 76.2488 9.23182  11
 -11   1   1 83.3436 9.17116   3
  11   1  -1 65.6826 8.00498   6
 -11  -1  -1 91.4644 10.3594   9
 -11  -1  -1 106.395 10.1279   2
  11   1  -1 85.6690 8.97212  10
  11   1   1 106.903 10.7784   3
  11  -1  -1 84.1654 10.6357   9
  11   1   1 80.6603 8.89514  10
 -11   1  -1 97.4820 10.0392   2
 -11   1  -1 66.8100 7.94327  10
 -11  -1   1 81.6468 8.58405   6
 -11   1  -1 68.1874 9.19111   9
 -11   1  -1 68.6807 9.15063   5
  11  -1  -1 75.2882 9.17339   5
  11  -1  -1 75.3774 8.79603   3
  11  -1  -1 75.4125 8.49164  10
 -11   1  -1 70.2883 9.04348  11
  11   1   1 76.8813 9.64843   5
 -11  -1   1 77.4393 10.0601   9
  11   1   1 70.7501 9.87561   9
  11  -1  -1 79.9157 9.50078   6
  11   1   1 74.3506 8.07316   6
 -11   1  -1 79.8303 9.01872   6
 -11  -1   1 67.6523 8.87501   5
 -12   1   1 63.8941 8.72632   2
 -12   1   1 109.328 12.5397   5
 -12   1   1 90.3704 9.67278  10
  12  -1   1 81.3988 9.75183   3
 -12   1   1 72.3511 8.96719   6
 -12  -1  -1 96.7791 9.95728   6
  12  -1   1 81.7610 11.0785   9
  12  -1   1 90.9715 9.97828   6
 -12  -1  -1 74.5132 8.32629  10
  12   1  -1 59.1462 9.37562   9
 -12  -1  -1 87.4936 11.4071   5
  12  -1   1 84.0557 10.4767   5
  12   1  -1 91.9519 13.6226   5
 -12  -1  -1 82.2718 10.6331  11
 -12  -1  -1 71.2952 8.35835   2
  12   1  -1 81.5026 10.2603   3
  12   1  -1 80.6340 9.37582   6
 -12  -1  -1 82.7654 12.5749   9
 -12  -1   1 60.6682 8.05189   6
  12  -1  -1 86.8089 10.0244   3
 -12  -1   1 94.4020 13.8401   9
 -12  -1   1 98.7383 10.4648   2
 -12   1  -1 67.7175 9.05998   6
  12  -1  -1 72.3500 8.94108   6
  12  -1  -1 74.6289 14.1877  10
  12  -1  -1 88.9129 11.6018   9
  12   1   1 89.1639 11.1314   9
  12   1   1 63.7626 8.49155   6
  12  -1  -1 66.8910 9.12530   5
 -12   1  -1 75.9257 8.87912  10
 -12   1  -1 88.5473 9.90631   2
 -12   1  -1 99.8847 12.2586  11
 -12  -1   1 78.8303 9.75871   5
 -12   1  -1 102.777 11.9281   5
  12   1   1 97.1689 10.3608   3
  13   1  -1 87.7236 10.2583   3
 -13   1   1 102.811 11.1067  10
 -13   1   1 93.1591 11.4352   2
 -13  -1  -1 79.8532 9.77101  10
  13  -1   1 110.660 12.6940   8
  13   1  -1 102.002 11.7058   5
 -13  -1  -1 100.305 12.8968   5
  13   1  -1 88.6749 11.7330   9
 -13  -1  -1 81.1420 9.43054   6
  13   1  -1 83.9388 9.79781   6
  13  -1   1 107.514 12.7097   5
  13  -1   1 67.0898 15.9262   3
  13  -1   1 78.2610 9.71677  10
  13  -1   1 81.0919 11.2322   9
 -13   1   1 98.7945 11.0775   6
  13   1  -1 91.8356 10.6373  10
 -13  -1  -1 107.940 12.6702   9
 -13   1   1 71.8382 10.0866   5
 -13  -1  -1 87.3158 10.0046   2
 -13   1   1 77.6645 10.9961   9
  13   1   1 77.7460 11.8619   3
  13  -1  -1 109.553 11.2692  10
 -13  -1   1 80.3829 12.4258  11
  13   1   1 110.746 11.1822   6
  13  -1  -1 112.646 12.3663   6
  13  -1  -1 78.7546 10.5593   5
 -13  -1   1 67.2418 8.72257   6
  13   1   1 110.674 12.7200   5
  13  -1  -1 101.902 12.4115   9
 -13   1  -1 88.1789 9.87225  10
 -13   1  -1 80.8527 10.6509  11
 -13  -1   1 86.1012 10.7309   5
 -13   1  -1 73.9991 10.4218   5
 -13   1  -1 114.552 11.7010   6
  13   1   1 87.2686 10.0256  10
 -13   1  -1 102.575 11.4011   2
 -13  -1   1 108.903 11.3441   2
  13   1   1 119.852 14.1454   9
 -13   1  -1 106.613 12.8756   9
 -13  -1   1 86.8744 11.0522   9
 -14   1   1 59.6117 9.88610   6
  14  -1   1 62.5635 10.0797   3
 -14  -1  -1 85.0452 10.5226   6
  14   1  -1 88.6143 12.6294  10
 -14   1   1 74.3976 12.4009   9
  14   1  -1 64.6405 11.6026   9
  14  -1   1 60.6376 10.8169   9
 -14   1   1 84.7208 12.0122  10
  14   1  -1 55.7913 8.75400   6
  14   1  -1 89.4798 11.1780   3
 -14  -1  -1 65.5427 9.99007  11
 -14   1   1 63.9552 9.71232   2
 -14   1   1 113.276 14.3089  11
  14  -1   1 59.5195 10.1068   5
  14  -1   1 86.9305 11.0934   6
 -14  -1  -1 68.1975 11.9954   5
  14   1  -1 71.3977 11.6444   5
 -14  -1  -1 68.0056 9.47891  10
 -14   1   1 69.9750 13.6162   5
 -14  -1  -1 87.6770 10.5139   2
  14  -1  -1 78.0240 11.2874   5
 -14   1  -1 76.2816 12.0138  11
 -14   1  -1 74.8875 9.75143   2
 -14  -1   1 82.3095 10.3159   2
 -14   1  -1 71.8857 12.1171   9
  14  -1  -1 59.1090 9.33427   3
 -14   1  -1 82.7524 10.9084   6
  14   1   1 81.1069 10.5190   6
  14  -1  -1 56.4631 10.2512   9
  14   1   1 79.5839 10.7633   3
 -14  -1   1 69.1564 11.3428  11
  14   1   1 58.5252 9.54179   5
 -14  -1   1 88.7911 10.6385   6
  14   1   1 73.9236 10.1279  10
 -14  -1   1 66.7148 10.8418   5
  14   1   1 61.8596 10.9494   9
  14  -1  -1 81.8706 10.7648   6
 -14   1  -1 72.7222 11.5033   5
  15   1  -1 97.5202 11.6595  10
 -15   1   1 96.4644 11.4049   2
 -15   1   1 111.611 14.3185   9
 -15   1   1 124.699 13.3775   6
 -15   1   1 84.3957 11.5008   5
  15   1  -1 105.294 12.4720   6
  15  -1   1 123.982 13.1234   6
 -15  -1  -1 118.657 12.4651   2
  15  -1   1 122.761 13.3511   3
  15   1  -1 123.257 13.6518   3
 -15   1   1 112.699 13.9342  11
 -15  -1  -1 102.805 13.8579   5
 -15  -1  -1 104.421 11.9351   6
 -15  -1  -1 136.514 15.8337  11
  15   1  -1 106.255 13.4205   9
  15  -1   1 109.181 14.5861   9
  15   1   1 148.845 15.8713   9
  15  -1  -1 105.635 12.3464   3
 -15  -1   1 82.5740 11.9803  11
 -15   1  -1 112.882 14.5226   5
  15  -1  -1 141.223 15.5071   9
  15  -1  -1 71.0086 12.3251   5
 -15   1  -1 105.531 14.2733   9
 -15  -1   1 117.999 12.6775   2
  15   1   1 103.835 12.2260  10
 -15   1  -1 123.099 14.7562  11
  15   1   1 114.125 13.6168   3
  15   1   1 124.607 13.2555   6
 -15   1  -1 106.882 12.2351   6
 -15   1  -1 92.0287 11.6189  10
 -15   1  -1 89.4231 10.7758   2
 -15  -1   1 117.316 14.5848   5
  16  -1   1 164.381 17.8067   9
  16   1  -1 160.615 16.1457   6
  16   1  -1 167.848 18.0234   9
  16  -1   1 107.946 12.5565   6
 -16  -1  -1 133.706 15.9157   5
  16  -1   1 180.089 19.0746   5
 -16   1   1 150.580 16.4775   5
  16   1  -1 143.545 14.5109   3
 -16  -1  -1 120.321 13.0750   2
 -16   1   1 153.063 15.2250   6
 -16   1   1 131.226 16.7796   2
 -16  -1  -1 189.125 14.4575   6
  16  -1   1 136.188 14.7344   3
  16  -1  -1 119.842 14.9856   9
 -16   1  -1 150.264 26.6325  11
 -16   1  -1 135.202 15.1041   5
 -16  -1   1 148.753 14.6695   2
 -16  -1   1 104.901 13.3349   5
  16   1   1 140.474 16.8286   9
  16  -1  -1 155.325 15.8481   6
  16   1   1 130.581 14.1922   3
  16  -1  -1 156.942 16.6104   5
 -16   1  -1 112.055 12.6420   6
 -16  -1   1 125.317 12.7764   6
  16  -1  -1 130.516 14.0941   3
  16   1   1 143.682 17.0279   6
 -16   1  -1 147.614 14.7980  10
 -17  -1  -1 6.25515 6.21992   6
  17  -1   1 6.28189 7.70497   9
 -17  -1  -1 -2.2681 3.63766   2
  17   1  -1 5.35552 6.77641   3
 -17  -1  -1 -0.5270 7.04052   5
  17   1  -1 -4.2930 5.18494   6
  17   1  -1 2.77192 7.57576   9
 -17   1   1 14.8804 7.09430   6
 -17   1   1 12.0031 8.76310   5
 -17   1   1 6.54677 7.97193   2
  17  -1   1 5.42564 6.62957   3
 -17  -1   1 3.94505 8.05157   5
  17   1   1 4.25009 5.63050   6
 -17   1  -1 15.1244 7.13968  10
  17   1   1 2.77522 6.95150   3
 -17  -1   1 9.02165 5.96751   6
 -17   1  -1 -2.5226 5.84676   6
  17  -1  -1 8.44925 6.76507   3
 -17   1  -1 23.6660 9.32265   5
  17  -1  -1 7.15088 7.21322   9
  17   1   1 2.11938 8.12376   9
 -18  -1  -1 125.113 13.8124   2
  18  -1   1 106.384 16.2039   9
  18  -1   1 107.824 15.9399   3
 -18  -1  -1 120.588 13.9518   6
 -18   1   1 109.942 14.9383   5
 -18  -1  -1 93.1977 13.8594   5
 -18   1   1 123.613 14.3029   6
  18   1  -1 122.633 16.1075   9
  18   1  -1 136.915 17.2777   3
 -18  -1   1 101.618 14.6137   5
 -18   1  -1 100.828 14.7264   5
 -18   1  -1 133.774 15.4887   6
 -18  -1   1 108.817 13.6051   6
  18   1   1 115.598 16.4431   9
  18  -1  -1 118.683 15.9832   9
 -18  -1   1 130.574 14.5553   2
  18  -1  -1 90.0501 21.8055   3
  19  -1   1 3.06201 7.05060   3
  19   1  -1 -5.1441 7.83048   9
 -19  -1  -1 -2.8125 6.04212   6
 -19   1   1 2.75685 6.53679   6
 -19   1   1 -2.3020 6.91898   5
  19   1  -1 -1.8963 7.32179   3
 -19  -1  -1 5.63400 8.06779   5
  19  -1   1 -0.1254 7.50771   9
  19   1   1 4.05140 8.77510   9
 -19  -1   1 9.74206 6.84975   6
  19  -1  -1 4.98092 7.92492   9
 -19   1  -1 0.55773 7.96190   5
  19  -1  -1 5.60867 7.01608   7
 -19  -1   1 13.0788 8.53480   5
 -19   1  -1 9.00419 7.24067   6
  19   1   1 3.45407 7.55737   3
  19  -1  -1 -3.7994 6.21330   3
 -20   1   1 288.521 24.2149   5
 -20  -1  -1 363.942 25.9348   6
 -20   1   1 306.683 21.1301   6
 -20   1  -1 322.412 25.8503   5
 -20  -1   1 365.920 38.8967   5
 -20   1  -1 322.546 22.0927   6
 -20  -1   1 302.092 26.4982   6
  20  -1  -1 292.409 20.8178   7
   1  -2   1 2.07920 0.85326   5
   1   2  -1 1.42842 1.01955   9
   1  -2   1 2.98382 1.03729   9
   1  -2   1 0.53477 0.86341  10
   1  -2   1 1.45220 1.45018   2
  -1   2   1 2.66246 0.85492   7
  -1   2   1 1.50692 1.16205   4
   1  -2   1 0.75526 1.08910   3
   1   2  -1 2.51783 0.69770   4
  -1  -2  -1 1.68253 0.78081  11
  -1   2   1 2.09246 1.08969  10
  -1   2   1 1.44471 1.06712   9
   1   2  -1 2.84203 0.75818   3
  -1   2   1 1.73574 1.18117   3
  -1   2   1 2.21094 0.83196   5
   1   2  -1 0.89870 0.87684   8
  -1  -2  -1 1.27143 1.13898   9
  -1  -2  -1 1.40988 1.16339   5
   1  -2   1 2.28274 1.05941   8
  -1   2   1 2.97155 1.29587   6
  -1  -2   1 1.47663 0.64283   2
   1   2   1 2.59902 0.70223  10
   1  -2  -1 2.20243 1.54668   6
  -1  -2   1 2.06060 0.74158   3
   1   2   1 1.84910 0.86040  11
   1  -2  -1 1.91480 0.72611   7
   1   2   1 2.71321 0.49953   2
  -1  -2   1 3.19206 0.53713  11
  -1   2  -1 1.38594 1.59792  11
   1  -2  -1 2.10438 1.09740  10
   1  -2  -1 2.04930 1.02923   4
  -1   2  -1 2.12406 1.00301   8
  -1   2  -1 2.76747 1.29836   6
  -1   2  -1 1.74674 1.48748   2
   1  -2  -1 2.85600 1.13536   3
  -1   2  -1 1.64260 0.94893   5
   1   2   1 2.23447 1.29402   5
   1   2   1 1.07490 1.09911   9
  -1   2  -1 2.89180 0.95173  10
  -1   2  -1 2.91001 1.18582   3
  -1  -2   1 2.01865 1.22388   9
   1  -2  -1 1.74686 0.87276   5
  -1   2  -1 1.13682 0.97628   9
  -2   2   1 407.520 9.43751   7
   2   2  -1 419.490 10.5348   9
  -2   2   1 401.095 10.3443   9
  -2   2   1 399.184 9.93446  10
  -2   2   1 409.129 11.2253   2
   2   2  -1 411.394 9.44965   3
  -2  -2  -1 416.522 9.02329  10
  -2  -2  -1 406.852 8.55092   2
   2   2  -1 425.602 11.0714   5
   2  -2   1 405.954 10.5881   6
   2  -2   1 423.500 10.1264   8
   2  -2   1 420.901 10.4042   9
   2  -2   1 387.821 10.9272   2
  -2  -2  -1 402.929 9.87659  11
  -2  -2  -1 408.090 10.5011   9
   2  -2   1 402.758 9.84923   5
   2  -2   1 397.873 9.51619  10
   2  -2   1 409.069 10.2622   3
  -2   2   1 422.226 9.79194   5
  -2   2   1 407.168 10.5808   6
  -2   2   1 405.899 10.4412   3
  -2  -2  -1 414.349 8.70575   6
  -2  -2  -1 401.813 10.7513   5
   2   2   1 415.095 10.8023   5
   2  -2  -1 420.738 9.96479  10
  -2   2  -1 403.158 10.8931   2
   2  -2  -1 414.431 10.7818   6
  -2  -2   1 398.923 9.04863   6
   2   2   1 412.944 8.73198   6
   2   2   1 418.334 9.88284  11
   2   2   1 408.385 9.34196  10
  -2   2  -1 422.098 9.89366  10
  -2  -2   1 408.694 10.6885   9
  -2   2  -1 410.395 10.6746   6
   2  -2  -1 408.616 10.1740   3
   2  -2  -1 408.174 9.15842   7
  -2   2  -1 403.401 10.4438   9
   2  -2  -1 405.779 9.89602   5
  -2   2  -1 417.467 10.0933   5
   2   2   1 402.660 8.75307   2
   2   2   1 410.299 10.6422   9
   2  -2  -1 430.617 10.2736   9
  -2   2  -1 421.532 10.3124   8
  -2   2  -1 380.186 11.4380   3
  -2  -2   1 409.939 10.7001   5
  -2  -2   1 417.230 9.48689   3
   3   2  -1 5.55596 3.01215   5
   3   2  -1 7.24888 2.40685   3
  -3  -2  -1 6.51345 1.88649   2
   3   2  -1 6.17471 2.85742   9
  -3   2   1 5.08997 2.86417   3
  -3   2   1 2.86451 2.65674  10
  -3  -2  -1 5.44906 1.95485   6
  -3  -2  -1 4.37180 2.42753  11
   3   2  -1 4.63053 2.03638   6
  -3   2   1 4.40097 2.87858   9
  -3  -2  -1 6.92109 2.24194  10
   3  -2   1 5.77708 2.90860   6
   3  -2   1 6.46105 2.80828   9
   3  -2   1 3.51115 2.69678   2
  -3   2   1 5.08375 3.25472   2
  -3  -2  -1 4.31590 2.99437   9
  -3  -2  -1 2.07125 2.50486   5
  -3   2   1 5.23072 2.51466   5
  -3   2   1 7.44758 3.04451   6
   3  -2   1 7.25387 2.59478   8
   3  -2   1 5.40766 2.51956   5
   3  -2   1 2.76384 2.60294  10
   3  -2   1 6.73627 2.88348   3
  -3   2  -1 7.31243 2.77712   6
  -3   2  -1 6.09085 2.74473   5
   3   2   1 4.77916 1.90761   2
  -3  -2   1 6.81228 2.44288   3
  -3  -2   1 11.3553 3.29003   5
   3  -2  -1 5.38467 3.17223   6
   3   2   1 5.69907 2.42727  10
   3  -2  -1 5.33095 2.78871  10
   3  -2  -1 7.68293 2.77933   3
   3   2   1 4.55283 2.88042   5
  -3   2  -1 5.85229 3.08546   2
  -3  -2   1 5.43495 1.96029   6
  -3  -2   1 6.54246 3.14965   9
   3   2   1 5.23953 2.58841  11
   3   2   1 6.70705 2.29985   6
  -3   2  -1 5.73332 2.48797  10
   3  -2  -1 3.34946 2.45492   5
   3  -2  -1 4.07637 2.77927   9
   3  -2  -1 8.32976 2.28425   7
  -3   2  -1 5.00831 2.70625   9
  -3   2  -1 6.27538 2.74666   3
   3   2   1 3.31684 2.76314   9
  -4   2   1 3390.39 65.8686   5
  -4  -2  -1 3466.53 64.2816   6
   4   2  -1 3432.84 65.1581   3
   4   2  -1 3515.75 65.0239  10
  -4  -2  -1 3298.50 66.8119   5
   4  -2   1 3516.49 66.0845   8
   4   2  -1 3360.18 67.0503   5
  -4   2   1 3450.50 66.8535   9
  -4   2   1 3406.29 65.9663   3
  -4   2   1 3462.39 66.3770   6
   4  -2   1 3531.85 65.3697  10
   4  -2   1 3498.68 65.9943   5
  -4   2   1 3384.78 65.4156  10
   4   2  -1 3328.72 66.7223   9
  -4   2   1 3371.83 66.9803   2
   4   2  -1 3416.10 64.9437   6
  -4  -2  -1 3447.89 64.3530   2
   4  -2   1 3406.43 66.6031   9
  -4  -2  -1 3433.24 66.7314   9
  -4  -2  -1 3395.85 65.7499  11
   4  -2   1 3433.42 65.9868   3
   4  -2   1 3352.10 66.9466   2
  -4  -2  -1 3442.73 64.5141  10
   4  -2   1 3507.54 66.3798   6
   4   2   1 3469.66 67.0091   5
   4  -2  -1 3336.22 65.6144   3
  -4   2  -1 3450.50 65.5363  10
  -4  -2   1 3521.15 64.5282   6
   4  -2  -1 3435.77 65.4906  10
  -4  -2   1 3471.59 64.9871   2
  -4   2  -1 3449.84 66.7916   2
  -4   2  -1 3467.29 66.5813   9
  -4  -2   1 3347.77 66.7517   5
  -4  -2   1 3343.47 66.8322   9
  -4  -2   1 3536.14 65.3218   3
   4   2   1 3426.07 64.3342   6
   4   2   1 3421.18 64.5294   2
  -4   2  -1 3425.07 66.0463   3
  -4   2  -1 3510.57 66.4794   6
   4  -2  -1 3409.97 65.9483   5
   4  -2  -1 3505.60 66.6118   6
   4   2   1 3360.49 64.8773  10
  -4   2  -1 3429.85 66.2416   5
   4   2   1 3494.83 67.2132   9
   4  -2  -1 3480.92 66.4340   9
  -5  -2  -1 2.63256 2.43113   6
  -5   2   1 2.27768 3.40293   9
  -5   2   1 0.12497 2.71203   5
   5   2  -1 2.40671 2.78626   6
   5  -2   1 1.17057 2.97252   3
   5  -2   1 1.44983 3.02517   2
  -5  -2  -1 3.77221 2.62775  10
  -5   2   1 2.98589 2.99303   6
  -5   2   1 2.02949 3.06940   2
   5   2  -1 2.54112 3.35376   5
  -5   2   1 2.42709 2.99235   3
  -5  -2  -1 0.37955 2.23432   2
   5  -2   1 2.27100 3.13825   5
   5  -2   1 -3.4536 2.38398  10
   5  -2   1 3.32946 3.19297   8
   5   2  -1 -0.0736 2.72290   3
   5  -2   1 0.83388 3.15352   6
  -5  -2  -1 4.50502 3.51080   5
  -5   2   1 1.20133 2.76400  10
   5  -2   1 1.57377 3.35772   9
   5   2  -1 4.98672 3.51214   9
  -5  -2  -1 4.13716 3.39570   9
  -5  -2  -1 1.85032 2.82988  11
   5   2  -1 -1.0596 2.76415  10
   5   2   1 3.10074 2.57701   6
  -5   2  -1 -0.3844 2.84794   2
  -5  -2   1 0.74791 3.38994   5
  -5   2  -1 2.85552 3.35212   6
   5   2   1 5.36795 3.70457   5
  -5   2  -1 0.89202 2.91459   5
   5  -2  -1 -0.6020 2.65338  10
  -5  -2   1 0.87782 3.29831   9
   5   2   1 2.61788 2.86277  10
   5   2   1 3.43152 3.44543   9
   5  -2  -1 1.40450 2.92961   3
  -5  -2   1 2.03493 2.83024   3
   5  -2  -1 -0.2581 3.03210   6
  -5   2  -1 1.19178 3.01464   3
  -5   2  -1 2.67474 3.23793   9
  -5  -2   1 0.24928 2.12754   6
   5   2   1 2.97430 2.47435   2
   5  -2  -1 4.90821 3.26796   9
  -5  -2   1 3.07643 2.50720   2
   5  -2  -1 3.64188 3.21944   5
   5   2   1 0.64142 2.71077   3
  -5   2  -1 2.66782 3.06587  10
   6   2  -1 103.988 8.41988   5
  -6  -2  -1 112.608 6.79987   2
   6  -2   1 109.101 8.57248   9
  -6   2   1 114.257 8.75544   9
  -6  -2  -1 110.697 6.68956   6
  -6   2   1 107.495 8.45924   2
  -6  -2  -1 100.325 7.72799  11
  -6  -2  -1 105.262 6.75355  10
   6   2  -1 97.8263 7.27276   3
  -6  -2  -1 108.599 8.51112   5
   6   2  -1 105.100 8.74524   9
   6   2  -1 117.058 7.32578   6
  -6   2   1 98.1977 7.43573  10
  -6  -2  -1 91.7723 8.06107   9
  -6   2   1 102.455 7.74524   5
   6  -2   1 117.400 8.53708   2
   6   2  -1 121.220 7.50248  10
  -6   2   1 109.864 7.98211   6
   6  -2   1 110.610 7.90475   3
   6  -2   1 114.956 8.00600   5
  -6   2   1 108.380 7.57491   3
   6  -2   1 113.281 7.51008  10
   6  -2   1 98.5691 7.77925   8
   6  -2   1 104.873 7.63653   6
   6   2   1 107.088 8.90827   9
   6  -2  -1 112.251 7.56117   3
  -6   2  -1 101.853 7.95203   3
  -6   2  -1 117.378 7.87312  10
  -6  -2   1 104.662 8.13179   9
  -6  -2   1 103.365 8.32870   5
  -6   2  -1 110.432 8.13025   5
  -6   2  -1 113.309 8.12030   6
   6   2   1 114.580 7.07689   2
  -6   2  -1 116.603 8.62467   9
   6  -2  -1 121.855 7.38952  10
   6  -2  -1 107.332 7.93509   5
  -6   2  -1 115.035 8.17544   2
  -6  -2   1 110.590 7.50586   3
   6  -2  -1 118.741 8.23001   6
   6  -2  -1 117.617 8.39816   9
   6   2   1 116.629 8.54044   5
   6   2   1 117.019 7.03176   6
   6   2   1 107.947 7.24125  10
  -6  -2   1 111.046 7.08376   2
  -6  -2   1 111.830 6.71307   6
   7   2  -1 28.4914 5.64128   9
   7   2  -1 24.9475 5.30959   5
   7  -2   1 24.6007 4.62552  10
  -7  -2  -1 25.7516 4.22523   2
   7  -2   1 27.9653 5.28704   3
   7  -2   1 23.5576 5.38209   2
   7  -2   1 32.7538 5.68912   5
   7   2  -1 17.9949 4.25205   6
  -7  -2  -1 20.6811 4.50461  11
  -7   2   1 20.1801 5.02105   3
  -7  -2  -1 16.3587 4.91820   5
   7   2  -1 22.3155 4.58915   3
  -7  -2  -1 21.5582 4.47635  10
  -7   2   1 27.3208 5.49776   6
  -7   2   1 27.2038 5.42068   2
  -7   2   1 16.8842 4.10600  10
  -7   2   1 19.4351 8.92303   5
  -7  -2  -1 24.6446 4.22471   6
  -7  -2  -1 27.1973 5.41574   9
  -7   2   1 29.7307 5.61827   9
   7  -2   1 27.7915 5.45508   6
   7   2  -1 29.5073 5.00809  10
   7  -2   1 25.7420 5.44272   9
  -7   2  -1 20.2141 5.15703   5
  -7  -2   1 23.6231 5.39656   9
   7   2   1 26.5631 4.48754   2
  -7   2  -1 29.6713 5.53665   2
  -7  -2   1 24.0437 4.30384   2
   7  -2  -1 24.9005 4.84904   5
  -7  -2   1 21.1943 3.91701   6
   7   2   1 28.7020 5.75534   5
  -7   2  -1 24.7081 4.97428   6
   7  -2  -1 21.7558 4.45478  10
  -7   2  -1 16.7629 4.50849   3
   7  -2  -1 30.9095 5.20746   3
   7   2   1 23.2037 4.68278   3
  -7   2  -1 28.5499 5.18539  10
   7  -2  -1 36.7360 6.04592   9
   7   2   1 31.4665 5.10933  10
   7  -2  -1 19.1234 4.74509   6
   7   2   1 24.5681 5.62691   9
  -7  -2   1 17.3391 4.85626   5
  -7   2  -1 27.2567 5.45435   9
  -7  -2   1 27.4503 4.53026   3
   7   2   1 21.8028 4.19430   6
   8  -2   1 361.243 15.8663   9
  -8  -2  -1 356.631 13.1571  10
   8  -2   1 350.925 14.5493   6
   8   2  -1 359.837 15.9109   5
   8  -2   1 362.903 15.5117   2
  -8  -2  -1 353.840 15.7636   5
  -8   2   1 351.580 15.0608   5
  -8   2   1 371.018 15.5490   2
   8   2  -1 349.318 13.8884   6
   8  -2   1 338.992 14.3166   3
  -8   2   1 357.507 13.9011  10
  -8   2   1 363.915 14.7984   6
  -8   2   1 370.842 14.6189   3
  -8  -2  -1 364.357 15.1984  11
  -8  -2  -1 371.880 13.6770   2
  -8  -2  -1 389.710 16.1596   9
   8  -2   1 365.602 15.0597   5
   8  -2   1 375.988 13.9687  10
   8   2  -1 401.331 16.5297   9
   8   2  -1 363.462 14.1610  10
  -8   2   1 329.318 15.4058   9
   8   2  -1 359.886 14.1510   3
   8   2   1 348.678 14.3296   3
   8   2   1 376.428 15.8998   5
  -8   2  -1 377.781 15.5902   5
   8  -2  -1 365.821 14.2904  10
   8   2   1 356.247 15.9164   9
  -8   2  -1 382.135 15.0421   6
   8   2   1 384.664 14.2936   2
  -8  -2   1 347.591 13.2435   6
   8   2   1 364.006 13.4741   6
   8  -2  -1 386.649 15.3711   5
  -8  -2   1 378.278 15.9903   5
   8  -2  -1 356.501 14.5277   3
  -8   2  -1 381.789 15.7937   9
   8   2   1 388.964 14.3244  10
   8  -2  -1 378.232 16.0363   9
  -8  -2   1 366.372 14.1015   2
  -8  -2   1 369.083 16.0762   9
   8  -2  -1 369.697 14.9620   6
  -8   2  -1 365.529 15.1397   2
  -8   2  -1 364.949 14.2360  10
   9  -2   1 18.6817 5.10717   3
  -9   2   1 27.1804 5.48486  10
   9   2  -1 24.6478 5.24226  10
   9  -2   1 16.6779 5.40961   9
   9  -2   1 19.1884 5.25979   5
   9   2  -1 27.8735 7.42233   5
  -9  -2  -1 20.7543 4.58774   6
   9   2  -1 28.5140 5.31873   3
  -9  -2  -1 21.9758 5.64728  11
  -9   2   1 26.7958 5.28969   6
   9  -2   1 25.7640 5.82409   2
  -9  -2  -1 21.0666 4.55835   2
   9  -2   1 15.4029 5.42029  10
   9   2  -1 31.9082 5.57784   6
  -9  -2  -1 25.9563 6.65703   9
  -9   2   1 29.1010 5.96507   2
  -9   2   1 33.2371 6.25856   3
   9  -2   1 16.4259 4.76667   6
  -9  -2  -1 28.0391 5.11055  10
  -9  -2  -1 10.7168 4.87063   5
  -9   2   1 23.3731 5.88589   5
   9   2  -1 23.7990 5.96924   9
  -9  -2   1 24.8703 5.65827   5
  -9   2  -1 38.6017 6.91777   5
  -9   2  -1 12.1370 5.71468   9
  -9   2  -1 16.5897 4.80513  10
  -9   2  -1 15.5331 4.66362   6
   9   2   1 23.8070 5.29649   3
   9  -2  -1 19.4982 5.46913   6
  -9   2  -1 18.1556 5.02775   2
   9  -2  -1 29.4645 5.92572   5
   9  -2  -1 17.0087 5.55481   9
   9   2   1 22.8433 6.00042   9
  -9  -2   1 24.2980 4.37276   6
   9   2   1 23.8807 5.15055  10
   9  -2  -1 18.5829 5.23792  10
   9   2   1 17.7326 5.26386   5
   9   2   1 21.7795 4.72797   6
  -9  -2   1 20.2351 6.72897   9
  -9  -2   1 24.2192 4.85699   2
   9  -2  -1 19.9051 5.15678   3
 -10   2   1 -0.2284 3.40109   2
  10   2  -1 -1.2798 3.54818   5
 -10   2   1 0.53736 3.67435   6
  10  -2   1 2.00761 4.41858   5
  10  -2   1 -0.6707 3.83997   6
  10   2  -1 6.28847 5.35732   9
 -10   2   1 -2.4416 4.17053   9
 -10   2   1 3.59121 4.10194   3
  10  -2   1 -4.1713 3.58931   2
 -10  -2  -1 -0.4767 3.29173   6
  10  -2   1 3.19180 4.22283   3
 -10   2   1 0.06465 4.01741  10
  10   2  -1 -5.8171 3.15935   3
 -10  -2  -1 3.15974 4.69077  11
 -10   2   1 -3.6454 3.46870   5
 -10  -2  -1 0.68212 3.45169  10
  10  -2   1 1.81699 4.50383   9
 -10  -2  -1 3.18715 3.44313   2
  10  -2   1 -1.0129 4.20314   8
  10  -2   1 4.69165 4.11526  10
 -10  -2  -1 -1.7741 4.04791   5
  10   2  -1 2.90402 4.01586  10
 -10  -2  -1 -0.7044 3.94416   9
  10   2  -1 0.94223 3.66231   6
  10  -2  -1 5.41820 4.30926   5
  10  -2  -1 -1.2974 4.16276   9
 -10  -2   1 1.36312 3.23438   6
  10   2   1 1.18175 3.62119  10
  10  -2  -1 -2.1980 3.98949   6
  10   2   1 2.19341 4.51707   9
  10   2   1 3.11397 4.20033   3
 -10  -2   1 1.83152 3.49333   2
  10  -2  -1 -0.6299 3.82362   3
 -10  -2   1 -2.3657 4.13212   5
 -10   2  -1 -2.4778 3.83956   6
  10  -2  -1 -1.7188 3.65833  10
 -10   2  -1 -0.4519 4.59712  11
 -10   2  -1 0.24743 4.12597  10
 -10   2  -1 0.58746 3.97861   9
 -10   2  -1 -0.2296 4.00144   2
 -10   2  -1 5.94241 4.25890   5
  10   2   1 -1.4610 3.26281   6
 -10  -2   1 -3.1055 3.78550   9
  10   2   1 2.13445 4.54092   5
  11   2  -1 6.22750 5.60429   9
  11  -2   1 6.94625 4.98789   8
  11   2  -1 3.07938 4.16952   6
  11  -2   1 3.28645 3.77377  10
 -11  -2  -1 0.33137 3.66779   2
 -11   2   1 11.3188 5.48399   5
 -11  -2  -1 3.81678 4.75958   9
  11   2  -1 1.82299 4.65601   5
  11  -2   1 1.46200 4.14085   5
  11  -2   1 7.72701 4.64019   6
 -11   2   1 3.26166 4.44584   2
  11  -2   1 -1.2211 4.15518   2
 -11   2   1 -4.6019 3.69445   6
 -11   2   1 8.60782 5.40124   9
 -11  -2  -1 9.32758 5.50834   5
  11  -2   1 5.01382 4.53673   3
  11   2  -1 4.01031 4.60967   3
  11  -2   1 9.88559 5.92234   9
 -11   2   1 6.45622 4.64412   3
 -11  -2  -1 3.81911 3.94386   6
 -11  -2  -1 3.00941 4.61396  11
 -11  -2  -1 4.77360 4.08054  10
  11   2  -1 7.03645 4.81436  10
 -11   2   1 4.81419 4.16959  10
 -11  -2   1 2.15057 4.63326   9
 -11   2  -1 4.64336 4.75371  11
 -11   2  -1 -3.2659 4.02911   5
  11  -2  -1 9.58940 4.98132   6
 -11  -2   1 7.74352 4.38332   2
 -11  -2   1 3.44356 4.47386   5
 -11   2  -1 7.06407 5.20954   9
  11   2   1 3.14149 4.60613   5
  11  -2  -1 3.22770 5.05919   5
 -11   2  -1 6.71517 4.85686  10
  11   2   1 6.52396 4.88194   3
  11  -2  -1 8.20887 5.40583   9
  11   2   1 11.4423 4.54066   6
 -11  -2   1 4.61207 4.02337   6
  11  -2  -1 2.40930 3.84336  10
 -11   2  -1 4.95341 4.50022   6
  11   2   1 7.68792 4.67304  10
 -11   2  -1 2.76349 4.45533   2
  11   2   1 0.50510 5.27552   9
  11  -2  -1 7.69377 4.73654   3
  12   2  -1 5.93183 5.44009  10
 -12  -2  -1 -0.7239 4.68921   9
  12  -2   1 0.95697 4.34258   6
 -12  -2  -1 5.84065 5.57647  11
 -12   2   1 4.41832 5.16769  10
 -12   2   1 5.81383 5.24467   5
 -12   2   1 10.5996 5.54168   3
 -12  -2  -1 4.10304 4.57938  10
 -12  -2  -1 4.32393 5.81877   5
  12   2  -1 -2.9492 5.04059   9
  12   2  -1 -2.7423 4.24399   6
 -12  -2  -1 2.58024 4.20884   6
  12   2  -1 7.61803 7.19251   5
  12  -2   1 9.27687 5.35658   5
  12   2  -1 6.49201 5.16028   3
  12  -2   1 6.34042 5.27301   3
  12  -2   1 3.76090 5.13971  10
 -12   2   1 7.88288 5.17579   6
 -12   2   1 8.78675 5.37282   2
 -12  -2  -1 5.81645 4.32316   2
  12  -2   1 8.47232 6.65792   9
  12   2   1 0.95126 5.77475   9
 -12   2  -1 6.45603 6.14287  11
  12   2   1 1.88811 4.89387   3
  12  -2  -1 8.87346 6.10032   9
  12  -2  -1 -2.3550 4.38735   5
  12  -2  -1 4.18451 5.29247   3
 -12   2  -1 9.18330 5.21224   6
 -12  -2   1 2.19125 4.85607   5
  12   2   1 3.86278 5.76510  10
 -12   2  -1 7.80745 5.74772   5
 -12   2  -1 1.48461 9.30210   9
 -12   2  -1 0.78389 4.85279  10
 -12  -2   1 -0.9538 3.91433   6
  12   2   1 0.62434 3.97826   6
  12  -2  -1 0.91094 4.85724   6
 -12   2  -1 7.16465 5.05192   2
 -12  -2   1 0.35448 4.88216   9
 -12  -2   1 6.83386 4.59406   2
  12   2   1 7.33139 6.50532   5
  12  -2  -1 1.67589 4.35396  10
 -13   2   1 183.473 16.1512   2
  13   2  -1 186.954 13.4260   3
 -13  -2  -1 200.740 13.0817   6
  13  -2   1 203.700 13.3044  10
 -13   2   1 186.293 13.3807  10
  13   2  -1 177.489 13.3814  10
  13  -2   1 201.284 14.5474   8
 -13  -2  -1 199.984 14.8642   9
  13  -2   1 185.472 14.3728   3
 -13   2   1 191.225 14.0737   6
  13  -2   1 173.691 14.2379   5
 -13   2   1 182.360 14.9410   5
  13   2  -1 188.722 13.4230   6
 -13  -2  -1 189.497 12.6187  10
  13   2  -1 188.778 15.1234   5
 -13  -2  -1 210.523 16.2789   5
  13  -2   1 185.922 13.9881   6
 -13  -2  -1 182.954 14.4427  11
  13  -2   1 185.979 15.9175   9
 -13   2   1 169.646 14.6093   9
  13   2  -1 194.827 15.8207   9
 -13  -2  -1 176.190 12.6281   2
  13   2   1 200.646 15.2142   5
  13   2   1 185.493 13.0622   6
 -13   2  -1 200.989 14.0834   6
  13   2   1 185.018 13.4333  10
 -13  -2   1 207.030 13.2939   6
 -13   2  -1 212.957 16.3113  11
  13  -2  -1 181.368 15.3445   9
  13  -2  -1 171.261 14.0560   5
 -13  -2   1 187.539 14.6323   9
 -13   2  -1 194.051 13.6608  10
  13  -2  -1 198.198 14.3499   6
 -13   2  -1 198.800 15.2310   9
 -13  -2   1 188.385 13.2985   2
  13  -2  -1 180.159 15.7534   3
  13   2   1 197.263 14.5437   3
 -13  -2   1 181.569 14.7252  11
 -13  -2   1 174.639 15.0393   5
 -13   2  -1 178.302 13.8089   2
  13  -2  -1 161.638 12.4051  10
 -13   2  -1 175.958 15.2290   5
  13   2   1 190.340 16.0946   9
 -14   2   1 157.151 18.1300   6
 -14  -2  -1 239.280 16.7844  11
 -14  -2  -1 208.573 17.3429   5
 -14   2   1 214.206 18.1231   9
  14  -2   1 198.104 15.5935   5
  14   2  -1 192.082 14.6628  10
 -14   2   1 240.431 15.5681  10
  14  -2   1 247.349 16.0521   6
  14   2  -1 200.723 15.0842   3
 -14   2   1 221.769 15.8066   2
  14  -2   1 207.305 17.2290   8
  14  -2   1 206.271 16.8100   9
  14  -2   1 214.568 15.7137   3
 -14  -2  -1 231.562 14.4135   6
 -14  -2  -1 215.886 14.2199   2
  14   2  -1 251.648 18.0612   9
  14   2  -1 231.488 15.3031   6
 -14  -2   1 191.104 15.6740  11
  14   2   1 230.283 15.5870   3
 -14   2  -1 184.571 15.9922   9
  14  -2  -1 191.697 15.0862   6
  14  -2  -1 244.584 17.8214   9
 -14  -2   1 207.312 14.0559   6
 -14   2  -1 154.246 16.5201   5
 -14   2  -1 238.857 17.9017  11
  14   2   1 218.156 15.2488  10
 -14   2  -1 200.391 14.7854   2
  14   2   1 227.728 17.4200   9
 -14  -2   1 233.721 17.5892   5
  14  -2  -1 196.374 15.6526   5
  14  -2  -1 210.458 15.5491   3
 -14   2  -1 224.184 15.6490   6
 -14   2  -1 228.488 14.8305  10
 -14  -2   1 212.698 14.4966   2
 -15   2   1 6.96325 6.58234   9
  15  -2   1 -7.6448 5.01228   5
  15   2  -1 0.60765 5.06832   6
 -15  -2  -1 0.56645 6.84330   5
 -15  -2  -1 -4.2582 4.57185   2
  15  -2   1 -3.1858 6.41424   9
 -15   2   1 0.82850 5.52788   6
 -15   2   1 3.13873 5.16648   2
  15   2  -1 0.49410 6.53876   9
 -15   2   1 -2.5319 5.02346  11
  15   2  -1 0.76959 6.04084   3
  15   2  -1 -2.9924 4.58064  10
 -15   2   1 6.49718 5.87102   5
 -15   2   1 6.12869 5.58307  10
 -15  -2  -1 8.45048 5.69981  11
 -15  -2  -1 6.46140 5.30564   6
  15  -2   1 -3.0081 5.53934   3
 -15   2  -1 0.55355 5.81406   6
  15  -2  -1 6.36625 6.20571   6
 -15   2  -1 -6.4936 4.51653  11
  15   2   1 -3.2950 4.92559  10
  15  -2  -1 1.21287 5.99649   3
  15  -2  -1 3.72129 5.24156   5
 -15   2  -1 3.55308 4.49111   2
  15   2   1 7.65863 6.72857   3
  15   2   1 12.1561 5.97835   6
 -15  -2   1 3.59559 6.08767   5
  15   2   1 -0.3981 6.83314   9
 -15   2  -1 0.67520 6.85861   5
 -15  -2   1 1.54896 4.68079   2
 -15   2  -1 -0.4144 5.34663  10
 -15   2  -1 -2.5047 5.22689   9
 -15  -2   1 -0.8775 5.69967  11
 -15  -2   1 4.54265 5.20788   6
  15  -2  -1 16.3071 7.33234   9
  16  -2   1 138.534 14.5551   5
  16  -2   1 165.376 15.9484   6
  16  -2   1 146.522 15.0582   3
  16  -2   1 189.944 17.4671   9
  16   2  -1 169.218 16.2219   3
 -16  -2  -1 128.792 16.3727   5
 -16   2   1 158.493 14.6403   6
  16   2  -1 148.589 16.6541   9
 -16  -2  -1 116.691 12.0717   2
 -16  -2  -1 143.737 13.2061   6
 -16   2   1 148.638 16.2787  11
 -16   2   1 129.952 15.0940   5
  16   2  -1 145.358 14.8091   6
 -16  -2   1 189.760 19.0758   5
 -16   2  -1 148.410 17.5823  11
  16   2   1 169.810 17.6687   6
  16  -2  -1 174.420 17.9083   5
 -16  -2   1 159.827 13.9323   2
 -16   2  -1 148.526 14.9371   6
  16  -2  -1 134.964 14.2128   3
 -16   2  -1 124.994 14.8406   5
 -16  -2   1 141.565 12.8610   6
  16  -2  -1 145.739 15.9183   9
  16   2   1 163.349 18.5135   9
  16  -2  -1 132.810 14.6243   6
  16   2   1 161.091 15.5212   3
 -16   2  -1 163.772 13.4615  10
 -16  -2   1 116.215 16.9787  11
 -17  -2  -1 34.8722 10.5058   5
  17   2  -1 27.0928 8.65450   3
 -17  -2  -1 29.2115 10.7633  11
  17  -2   1 34.1794 9.18345   3
 -17   2   1 57.3160 10.8246   6
  17   2  -1 30.3639 8.14882   6
 -17  -2  -1 25.2014 7.95860   2
 -17   2   1 10.4454 6.72427   2
 -17  -2  -1 28.1735 7.80720   6
  17   2  -1 17.5222 9.39034   9
  17  -2   1 22.6612 9.00395   9
 -17   2   1 34.0240 10.2660   5
  17   2   1 23.3085 8.79337   3
 -17  -2   1 27.6802 9.51190   5
  17  -2  -1 33.2314 10.8302   9
 -17  -2   1 21.4498 6.94584   6
  17  -2  -1 28.7265 9.12841   3
 -17   2  -1 23.7950 7.41128   2
 -17   2  -1 22.8736 7.78762  10
 -17   2  -1 19.1115 7.81593   6
 -17  -2   1 15.5959 7.44105  11
  17   2   1 26.5839 7.33089   6
 -17   2  -1 42.6247 11.3431   5
  17   2   1 28.1994 9.90320   9
 -18   2   1 61.8247 12.6133   5
 -18  -2  -1 74.4226 14.4207   5
  18  -2   1 70.2627 11.9084   3
  18   2  -1 70.4835 13.2160   9
  18  -2   1 40.4582 11.6773   9
 -18   2   1 45.1108 9.87147   6
 -18  -2  -1 62.7362 10.1437   6
  18   2  -1 46.5474 10.5098   3
 -18   2  -1 45.3698 10.6254   5
  18  -2  -1 48.6836 10.7963   3
  18   2   1 61.5631 15.3948   3
 -18   2  -1 71.4887 12.1822   6
  18   2   1 50.6366 12.3221   9
 -18  -2   1 62.6330 10.3903   6
  18  -2  -1 58.6331 11.9151   9
  18  -2  -1 40.6842 9.18224   7
 -18   2  -1 66.0952 11.4915  10
 -18  -2   1 56.9805 12.2644   5
  19  -2   1 5.76969 7.32527   3
 -19  -2  -1 4.14264 6.56928   6
 -19   2   1 16.1318 10.2753   5
  19   2  -1 11.2884 9.63725   9
  19  -2   1 11.6904 8.90970   9
 -19  -2  -1 10.2606 9.23928   5
  19   2  -1 7.35483 7.35827   3
 -19   2   1 10.5544 6.73120   6
  19  -2  -1 -0.3072 8.48467   9
  19   2   1 -0.0138 8.68383   9
 -19  -2   1 19.7033 9.15170   5
  19  -2  -1 15.3992 11.6195   7
 -19   2  -1 11.8791 8.47037   5
  19   2   1 -4.3359 6.99003   3
  19  -2  -1 20.4156 8.55702   3
 -19  -2   1 4.53416 6.39246   6
 -19   2  -1 9.22242 7.71085   6
 -20   2   1 12.6859 8.85672   5
 -20   2   1 20.7357 8.47907   6
 -20  -2  -1 5.31938 6.33448   6
 -20  -2   1 12.6296 11.1816   6
 -20   2  -1 10.2775 9.03801   5
 -20   2  -1 19.5462 8.62128   6
  20  -2  -1 12.9889 7.88566   7
   0  -3  -1 1.33756 1.14638   6
   0  -3   1 1.08891 0.54475   3
   0  -3  -1 -0.9023 0.90432   7
   0   3   1 0.11350 0.42450   8
   0   3  -1 0.37933 0.66930  10
   0   3  -1 -0.1433 0.88982   8
   0  -3   1 1.15108 1.11737   8
   0   3   1 0.97596 0.85363   7
   0   3   1 -0.2702 0.81284   5
   0  -3  -1 -1.2446 1.16652   4
   0   3   1 0.03594 0.93353  11
   0   3  -1 1.32875 1.21433  11
   0   3   1 0.35310 1.18702   6
   0   3   1 -0.6046 1.35297   2
   0   3   1 0.13952 0.90013   3
   0   3  -1 -0.5928 1.20160   2
   0  -3   1 0.70204 1.26389   2
   0   3  -1 0.06005 0.66736   3
   0  -3   1 1.02007 1.17973   4
   0   3  -1 -0.2845 1.33931   4
   0  -3  -1 1.27909 0.76847   5
   0  -3  -1 0.22586 0.85738   3
  -1   3   1 4908.00 90.7330   6
  -1  -3  -1 5021.64 90.3186   5
   1   3   1 5074.17 90.3541   5
   2   3  -1 1005.84 21.0672   9
   2   3  -1 994.042 21.6863   5
  -2   3   1 1007.87 19.9457   5
   2  -3   1 998.324 20.6180   9
  -2   3   1 977.361 20.7164   9
  -2   3   1 998.902 19.6609   7
  -2  -3  -1 995.548 18.2661   2
   2  -3   1 1014.83 21.5945   6
  -2   3   1 1024.84 21.7070   6
  -2   3   1 1025.12 20.4821  10
  -2   3   1 999.881 21.0740   3
  -2   3   1 1002.64 22.2924   2
   2   3  -1 998.319 19.7137   3
  -2  -3  -1 1033.25 21.6098   5
   2  -3   1 1002.58 20.0678   5
  -2  -3  -1 1020.01 19.6683  11
   2  -3   1 1027.17 20.4506   8
   2  -3   1 988.030 20.8250   3
   2  -3   1 997.030 22.1843   2
  -2  -3  -1 1009.42 18.4808   6
  -2  -3  -1 1027.21 21.0457   9
   2  -3   1 1016.01 19.8238  10
   2   3  -1 926.334 20.2478   6
  -2   3  -1 928.284 21.7361   9
   2  -3  -1 991.518 20.4858   9
  -2  -3   1 1006.19 21.1801   9
   2   3   1 1000.18 18.5376   2
  -2   3  -1 985.333 21.6336   6
   2  -3  -1 976.497 19.2824   7
   2   3   1 1035.46 21.3495   9
  -2   3  -1 1036.21 20.4453   5
  -2   3  -1 939.166 22.2596   3
  -2   3  -1 997.586 20.6941   8
   2  -3  -1 1008.72 19.9122   5
   2   3   1 999.378 19.9584  11
  -2   3  -1 1007.52 22.0318   2
  -2   3  -1 1007.61 20.2069  10
   2  -3  -1 1004.60 22.2934   2
   2   3   1 1044.34 21.7277   5
   2   3   1 1032.86 19.3210  10
   2  -3  -1 1047.62 21.8943   6
   2  -3  -1 985.977 20.7200   3
   2  -3  -1 1025.00 20.2107  10
   2   3   1 1014.84 18.7203   6
  -3   3   1 550.386 14.1024   3
   3  -3   1 510.905 14.7118   2
   3  -3   1 539.648 13.4304   8
  -3  -3  -1 527.979 14.0890   9
  -3  -3  -1 532.493 12.8059  11
  -3   3   1 510.094 13.7972   9
   3   3  -1 547.071 14.3227   9
  -3   3   1 521.905 14.3844   6
   3   3  -1 553.541 14.8542   5
   3  -3   1 548.985 14.4444   6
  -3  -3  -1 526.007 11.5057   6
   3  -3   1 532.978 13.7869   3
  -3   3   1 546.641 15.1310   2
   3  -3   1 548.967 13.1637   5
   3  -3   1 521.127 13.7529   9
  -3  -3  -1 549.654 11.3940   2
  -3   3   1 555.041 13.5269  10
   3  -3   1 515.932 12.7932  10
   3   3  -1 530.748 12.2463   6
  -3   3   1 542.958 13.1932   5
  -3  -3  -1 516.663 14.3799   5
   3   3  -1 543.820 12.7891   3
  -3   3  -1 535.094 13.8003   3
   3   3   1 550.428 14.6265   5
   3  -3  -1 549.871 15.1866   2
  -3   3  -1 542.216 13.7470   9
   3   3   1 561.060 14.5667   9
   3  -3  -1 530.758 12.1313   7
  -3   3  -1 545.139 14.9072   2
   3   3   1 533.132 12.4469  10
   3  -3  -1 545.264 13.1625  10
   3  -3  -1 537.534 13.6491   9
  -3  -3   1 541.064 14.4893   5
  -3  -3   1 525.152 11.8765   6
   3  -3  -1 560.261 14.6898   6
   3   3   1 538.032 11.9401   6
   3  -3  -1 540.605 13.1389   5
  -3   3  -1 535.177 14.4696   6
  -3   3  -1 521.302 13.0844  10
  -3   3  -1 538.715 13.8065   8
  -3  -3   1 538.877 14.3540   9
   3   3   1 529.639 13.1131  11
   3  -3  -1 521.486 13.5932   3
  -3   3  -1 544.584 13.5319   5
   3   3   1 539.089 11.6505   2
  -4   3   1 1803.25 38.3583   9
   4  -3   1 1872.86 37.9707   3
  -4  -3  -1 1730.63 38.1263   9
  -4   3   1 1840.58 38.4884   6
   4  -3   1 1766.45 39.1014   2
  -4   3   1 1790.23 39.2072   2
  -4  -3  -1 1848.21 35.4567   6
   4  -3   1 1832.31 36.8031  10
  -4  -3  -1 1872.02 38.9932   5
  -4   3   1 1860.89 38.0240   3
  -4  -3  -1 1882.82 35.7418  10
   4  -3   1 1911.89 38.5940   6
   4  -3   1 1821.69 37.5110   8
  -4  -3  -1 1800.17 36.8792  11
  -4   3   1 1836.99 37.3599   5
  -4  -3  -1 1763.71 35.5485   2
   4   3  -1 1868.47 39.1042   5
  -4   3   1 1845.35 37.3950  10
   4   3  -1 1813.57 38.5412   9
   4  -3   1 1872.26 38.5135   9
   4   3  -1 1824.24 36.2826   6
   4  -3   1 1831.29 37.3060   5
   4   3  -1 1837.84 36.7398   3
   4  -3  -1 1798.22 38.4055   6
  -4   3  -1 1852.42 38.9745   2
  -4   3  -1 1769.24 37.8992   9
   4  -3  -1 1816.35 37.5668   3
   4  -3  -1 1813.41 39.2803   2
   4  -3  -1 1775.18 37.7478   9
  -4  -3   1 1821.01 38.7527   5
   4  -3  -1 1811.25 36.0053   7
   4   3   1 1811.98 38.6649   9
  -4  -3   1 1852.28 38.7520   9
   4  -3  -1 1859.40 37.1622  10
  -4   3  -1 1813.38 38.4554   6
   4   3   1 1827.10 35.6455   6
   4   3   1 1826.25 38.8327   5
  -4   3  -1 1797.89 37.2060  10
  -4   3  -1 1868.31 37.8658   5
   4   3   1 1828.70 35.5706   2
  -4   3  -1 1830.94 37.9054   3
   4   3   1 1824.13 36.4002  10
  -4  -3   1 1850.40 35.6743   6
  -5  -3  -1 302.656 9.48634   2
   5  -3   1 297.908 11.1707   8
  -5   3   1 295.466 11.2487   3
   5   3  -1 327.175 12.3786   9
   5  -3   1 296.699 11.1508   3
   5  -3   1 318.515 11.2211   5
  -5   3   1 317.690 12.7056   2
  -5   3   1 304.822 11.0146  10
   5  -3   1 317.104 11.8297   6
   5  -3   1 306.871 11.8501   9
   5   3  -1 340.213 10.5510  10
  -5  -3  -1 296.936 11.8332   9
  -5   3   1 318.756 11.3090   5
   5   3  -1 314.615 10.2169   6
   5   3  -1 315.583 10.5386   3
  -5  -3  -1 305.125 9.69660  10
  -5   3   1 291.864 11.7927   9
   5  -3   1 333.160 12.7405   2
  -5  -3  -1 293.783 9.31913   6
   5  -3   1 299.537 10.5609  10
  -5  -3  -1 305.297 10.9317  11
  -5   3   1 311.941 11.7450   6
   5   3  -1 301.164 12.2988   5
  -5  -3  -1 328.103 12.5166   5
  -5  -3   1 292.938 9.90731   2
   5   3   1 309.996 12.3580   5
   5  -3  -1 303.994 10.7461  10
   5  -3  -1 276.496 11.9876   2
  -5   3  -1 312.596 11.4898   5
   5  -3  -1 295.891 10.9944   5
  -5   3  -1 305.506 11.6974   9
  -5  -3   1 298.023 9.45891   6
  -5  -3   1 320.249 12.3139   5
   5   3   1 312.258 10.3701  10
   5   3   1 300.920 9.76507   6
   5  -3  -1 323.862 11.7052   9
  -5  -3   1 316.487 12.2142   9
   5  -3  -1 296.258 11.6675   6
  -5   3  -1 296.044 11.5473   6
   5   3   1 322.839 9.86470   2
   5  -3  -1 302.978 11.1660   3
  -5   3  -1 330.279 11.2940  10
   5   3   1 314.561 12.4030   9
  -5   3  -1 296.071 11.9137   2
  -5   3  -1 307.746 11.4944   3
   6   3  -1 368.761 14.4824   9
   6   3  -1 357.818 12.6512   3
  -6  -3  -1 377.288 13.2754  11
  -6  -3  -1 382.737 11.8306  10
   6  -3   1 373.926 13.5222   8
  -6   3   1 380.171 14.7062   2
   6  -3   1 365.195 17.3112   2
   6  -3   1 373.861 13.4555   5
  -6   3   1 406.874 14.1015   3
  -6  -3  -1 395.761 11.8078   6
  -6   3   1 380.720 13.7002   5
   6  -3   1 383.345 12.7160  10
   6   3  -1 376.138 14.6952   5
   6  -3   1 405.543 14.2811   6
  -6   3   1 389.616 14.6112   9
  -6  -3  -1 409.796 12.1091   2
   6   3  -1 393.044 12.8484  10
   6   3  -1 390.487 12.6238   6
   6  -3   1 385.236 14.4126   9
  -6  -3  -1 371.600 18.5918   5
   6  -3   1 382.239 13.6783   3
  -6  -3  -1 392.832 14.4914   9
   6  -3  -1 370.551 13.9030   9
  -6   3  -1 407.423 14.5286   9
   6   3   1 350.663 14.5818   9
   6  -3  -1 373.827 17.2960   2
  -6   3  -1 370.506 13.7171   3
   6  -3  -1 372.803 14.0340   6
   6  -3  -1 371.578 13.4467   5
  -6   3  -1 398.457 14.5548   2
  -6  -3   1 386.054 11.7868   6
  -6   3  -1 359.705 16.1714   6
   6   3   1 382.461 15.5793   3
   6  -3  -1 369.824 13.3268   3
  -6  -3   1 393.678 14.8669   9
  -6   3  -1 388.039 14.0486   5
   6   3   1 375.885 11.9790   2
  -6  -3   1 391.335 12.4098   2
   6   3   1 399.623 14.8149   5
   6   3   1 373.497 12.6953  10
   6   3   1 389.281 12.0673   6
   6  -3  -1 398.181 13.2743  10
   7   3  -1 15.4430 4.10100   3
  -7   3   1 19.0338 4.71312   2
  -7   3   1 27.1557 5.45864   9
   7   3  -1 27.0552 5.76497   9
   7  -3   1 20.4813 4.45915  10
   7   3  -1 30.9107 4.85038   6
  -7   3   1 26.0504 5.06807   6
  -7  -3  -1 15.8313 4.20710  11
  -7   3   1 28.0798 5.10478  10
   7  -3   1 34.2144 6.14945   2
   7  -3   1 23.9074 5.31691   6
   7  -3   1 29.4453 5.30324   5
  -7  -3  -1 21.2072 3.96508   2
   7   3  -1 23.9983 4.56705  10
   7  -3   1 15.3550 4.29129   3
  -7   3   1 11.6316 4.92174   5
   7  -3   1 28.4258 5.77319   9
   7   3  -1 32.6646 6.12522   5
  -7  -3  -1 20.0734 3.88166  10
  -7  -3  -1 28.7040 4.21231   6
  -7  -3  -1 19.5116 5.43431   9
  -7   3   1 28.3006 5.28456   3
  -7  -3  -1 20.1201 5.01403   5
   7  -3   1 23.0254 4.72338   8
   7  -3  -1 18.1174 4.42071   5
  -7  -3   1 19.6761 4.23612   2
  -7  -3   1 24.1015 3.87960   6
  -7  -3   1 20.0005 5.32684   9
  -7   3  -1 21.7019 4.87306   9
  -7   3  -1 30.1281 5.64481   5
   7   3   1 20.5749 3.94076   6
   7  -3  -1 21.9606 4.33692  10
   7   3   1 19.6124 4.29921  10
   7   3   1 21.7694 4.92934   5
  -7   3  -1 19.5881 4.79083  10
  -7   3  -1 20.0836 4.92816   3
  -7   3  -1 32.2816 5.57569   6
   7   3   1 30.8875 5.30320   3
   7  -3  -1 19.4824 4.83546   9
   7  -3  -1 27.6981 5.37699   3
  -7   3  -1 25.9349 5.20050   2
  -7  -3   1 25.4204 5.64297   5
   7   3   1 29.5106 5.83018   9
   7  -3  -1 27.3417 5.16120   6
   7   3   1 23.2489 4.05513   2
  -8  -3  -1 3.52291 3.17581  10
  -8   3   1 6.16379 4.69709   9
  -8  -3  -1 11.2831 3.56447   2
   8  -3   1 4.32683 3.91419   2
  -8   3   1 5.62121 4.29325   2
  -8   3   1 2.96186 3.81366  10
   8   3  -1 3.67640 4.55532   9
   8   3  -1 3.02207 3.22465  10
  -8  -3  -1 6.54678 4.19812   9
   8   3  -1 4.35863 3.48036   6
  -8  -3  -1 5.59545 3.08448   6
   8  -3   1 3.82623 3.70193  10
   8   3  -1 6.48521 3.81410   3
  -8   3   1 7.10584 4.15062   6
   8  -3   1 0.97809 3.43346   3
   8  -3   1 1.77681 3.57066   8
   8  -3   1 10.9881 4.61118   6
  -8   3   1 2.23142 3.89455   3
  -8  -3  -1 8.35364 4.58620   5
   8  -3   1 3.04498 4.29328   9
   8  -3   1 7.05024 3.60556   5
  -8   3   1 4.54063 3.87173   5
   8   3  -1 3.61353 4.31565   5
  -8  -3  -1 11.3780 4.34487  11
  -8   3  -1 0.88817 3.53715   5
  -8   3  -1 7.47547 4.39882   9
  -8  -3   1 2.67707 4.05185   5
   8   3   1 2.83302 3.48902  10
   8  -3  -1 2.03178 3.94550   5
  -8   3  -1 7.52029 4.31305   3
   8  -3  -1 9.06624 4.39281   6
   8  -3  -1 7.41196 4.34667   9
   8  -3  -1 2.11959 3.71317   3
   8   3   1 4.07082 4.28616   9
   8   3   1 7.71268 4.33132   5
  -8  -3   1 8.11643 3.42131   2
  -8  -3   1 3.40992 3.48513   6
  -8   3  -1 3.14160 3.49134  10
   8  -3  -1 8.74730 4.12748  10
   8   3   1 5.93954 3.95738   3
  -8   3  -1 9.05741 4.21591   2
   8   3   1 -1.8760 2.94681   6
  -8   3  -1 5.09582 4.12287   6
  -8  -3   1 1.41670 4.22619   9
  -9   3   1 68.3903 7.93890   5
   9  -3   1 91.3325 10.0352   2
  -9  -3  -1 58.1744 7.11427  11
   9   3  -1 77.5640 7.70549   3
  -9  -3  -1 70.1160 6.76809   2
   9   3  -1 84.7429 9.10024   5
  -9  -3  -1 72.2077 8.55065   5
   9  -3   1 73.2833 7.73535  10
  -9   3   1 60.1831 7.47916   2
  -9   3   1 75.4753 7.87331  10
   9  -3   1 69.6779 8.77572   9
  -9  -3  -1 65.8269 8.25740   9
   9   3  -1 65.4760 8.64622   9
  -9  -3  -1 65.8806 6.51568   6
  -9   3   1 66.5491 7.72604   3
   9   3  -1 65.7158 7.36309  10
  -9   3   1 59.0579 7.32623   6
   9   3  -1 68.2473 6.87509   6
  -9  -3  -1 88.0555 7.30419  10
   9  -3   1 64.1265 7.20845   5
   9  -3   1 63.3249 7.27256   3
   9  -3  -1 86.2497 10.6364   6
   9   3   1 82.9307 9.76929   9
  -9   3  -1 65.8948 8.05575   6
  -9  -3   1 64.1401 8.37996   9
  -9   3  -1 58.8343 7.02296  10
  -9   3  -1 62.6829 9.60858   9
  -9   3  -1 59.5572 7.78900   2
  -9  -3   1 70.3262 6.69408   6
   9   3   1 77.2411 8.78975   5
  -9  -3   1 84.4387 7.57669   2
   9  -3  -1 75.5984 8.12995   3
   9  -3  -1 63.3166 7.78810   9
  -9  -3   1 61.5292 7.97960   5
   9   3   1 67.0926 7.14030  10
   9  -3  -1 63.5910 7.03932  10
   9  -3  -1 59.2359 6.93107   5
  -9   3  -1 77.8352 8.64591   5
   9   3   1 69.8445 7.75152   3
   9   3   1 67.8544 7.01499   6
  10  -3   1 201.086 12.2882   3
  10  -3   1 184.115 10.8318  10
  10  -3   1 182.753 12.1583   5
  10   3  -1 194.694 11.3263   6
 -10  -3  -1 200.282 10.5251   6
  10  -3   1 201.747 13.2199   2
  10  -3   1 189.856 12.1048   6
 -10  -3  -1 197.923 12.3204  11
 -10  -3  -1 189.458 12.5807   9
 -10   3   1 195.791 12.5161   6
 -10   3   1 196.840 12.2924   3
  10   3  -1 188.772 13.4404   9
 -10   3   1 202.675 13.5175   9
  10   3  -1 193.084 11.7343  10
  10  -3   1 170.458 12.7686   9
  10   3  -1 204.432 13.4505   5
 -10   3   1 192.234 12.7032   5
 -10  -3  -1 177.770 13.1084   5
 -10   3   1 199.337 12.7854   2
 -10   3   1 178.149 11.0584  10
 -10  -3  -1 206.560 10.5914  10
  10   3  -1 183.698 11.3891   3
 -10  -3  -1 171.860 10.2499   2
  10  -3   1 203.377 12.5742   8
 -10  -3   1 188.253 12.8742   5
  10  -3  -1 191.865 12.5935   5
 -10   3  -1 185.216 12.4411   2
  10   3   1 185.537 12.9994   5
  10  -3  -1 192.749 12.4067   6
 -10  -3   1 175.708 12.6586   9
  10   3   1 188.281 11.4297  10
 -10   3  -1 204.530 11.5841  10
  10  -3  -1 163.701 10.5343  10
  10  -3  -1 185.980 12.6283   9
 -10   3  -1 169.403 11.8805   6
  10   3   1 159.764 10.1685   6
 -10  -3   1 178.866 10.2738   6
  10  -3  -1 184.753 11.5078   3
  10   3   1 174.326 13.2402   9
 -10   3  -1 173.043 12.4483   9
  10   3   1 187.102 11.8424   3
 -10   3  -1 186.483 12.5778   5
 -10  -3   1 176.156 10.6284   2
 -11  -3  -1 145.572 9.93513  10
  11   3  -1 158.627 11.1218   6
 -11   3   1 153.791 11.8282   6
  11  -3   1 162.450 12.2358   3
  11   3  -1 146.438 12.5743   9
 -11   3   1 162.409 11.5500  10
 -11   3   1 160.441 13.0546   9
 -11   3   1 140.644 11.0288   3
  11  -3   1 157.627 12.0895   5
  11   3  -1 155.840 11.3164  10
  11  -3   1 155.199 12.2000   8
 -11  -3  -1 140.557 12.2370   9
  11  -3   1 153.747 13.0112   9
 -11   3   1 168.630 12.7144   5
  11  -3   1 141.593 10.5818  10
  11  -3   1 133.729 11.3565   6
  11   3  -1 156.249 11.2033   3
  11  -3   1 146.435 12.7625   2
 -11   3   1 143.574 12.1234   2
  11   3  -1 150.446 12.6631   5
 -11  -3  -1 142.427 9.94711   6
 -11  -3  -1 127.378 9.66464   2
 -11  -3  -1 156.037 13.3093   5
 -11  -3  -1 137.235 11.5885  11
  11  -3  -1 134.407 12.1143   9
  11   3   1 143.017 12.4613   5
 -11   3  -1 144.223 10.7437  10
 -11  -3   1 141.255 10.1088   6
  11   3   1 152.034 11.5034   3
  11  -3  -1 156.857 11.1959  10
  11   3   1 139.228 11.9380   6
  11  -3  -1 139.287 11.6066   6
 -11  -3   1 142.806 12.4183   9
  11  -3  -1 147.421 11.4174   3
 -11   3  -1 149.706 13.4476  11
  11   3   1 161.136 13.3116   9
 -11  -3   1 129.694 12.2935   5
 -11   3  -1 140.543 12.3013   5
 -11   3  -1 163.908 12.1820   6
  11  -3  -1 146.559 11.7627   5
  11   3   1 135.022 10.7735  10
 -11   3  -1 151.004 12.5297   9
 -11   3  -1 138.961 11.6258   2
 -11  -3   1 137.474 10.2891   2
 -12   3   1 18.2706 5.76076  10
 -12  -3  -1 22.4012 6.19813  11
  12   3  -1 33.1947 7.95340   5
  12  -3   1 5.64249 5.27516   3
  12  -3   1 10.2065 4.92330  10
  12  -3   1 12.0631 5.96246   6
 -12  -3  -1 17.0261 6.18030   9
 -12   3   1 14.8917 5.80031   3
  12   3  -1 30.9281 6.52884   6
 -12   3   1 14.8650 5.99758   2
  12   3  -1 23.9223 6.25888   3
  12  -3   1 20.8032 6.08628   5
 -12   3   1 11.6043 6.14726   6
 -12   3   1 15.3997 6.21080   5
  12  -3   1 10.2708 6.52037   9
  12   3  -1 23.3399 7.10237   9
  12   3  -1 8.75764 6.50906  10
 -12  -3  -1 18.8584 6.72640   5
 -12  -3  -1 20.0007 5.40753   6
 -12  -3  -1 8.47693 5.48898   2
  12  -3  -1 24.1535 6.30057   3
  12  -3  -1 17.7719 7.39220   6
  12  -3  -1 7.48048 5.94732   9
  12   3   1 17.1863 5.39660   6
 -12   3  -1 12.5929 5.87860   6
 -12  -3   1 16.0483 6.10757   5
 -12  -3   1 25.8224 7.36516  11
  12  -3  -1 17.3091 5.88488   5
 -12   3  -1 17.8526 6.05543   2
  12   3   1 26.5771 6.70324   5
 -12  -3   1 15.3351 4.91140   6
 -12  -3   1 10.5714 5.82404   9
  12  -3  -1 19.0183 5.94096  10
 -12   3  -1 20.6423 6.43238  10
 -12  -3   1 14.1811 5.84057   2
 -12   3  -1 14.8239 6.40880   5
 -12   3  -1 34.8820 13.5265   9
 -12   3  -1 4.96698 9.50597  11
  12   3   1 9.29794 5.54904  10
  12   3   1 18.7066 6.63035   3
  12   3   1 14.2647 7.16574   9
 -13  -3  -1 138.572 11.0801   6
  13  -3   1 141.112 12.8036   5
  13  -3   1 178.065 16.3665   9
 -13  -3  -1 147.694 11.3497   2
  13  -3   1 174.046 14.1080   3
  13  -3   1 165.145 13.2066   6
  13   3  -1 152.021 12.6519   3
 -13  -3  -1 158.938 13.2157   9
  13   3  -1 162.765 12.7330   6
  13  -3   1 155.865 13.1805   8
  13  -3   1 176.723 12.3993  10
  13   3  -1 148.622 11.8017  10
 -13   3   1 153.154 14.0831   5
 -13   3   1 151.474 12.9427   6
 -13  -3  -1 183.269 14.1105  11
  13   3  -1 141.635 14.7226   9
 -13   3   1 169.564 13.3446  10
 -13  -3  -1 124.159 13.5285   5
 -13   3   1 138.073 14.5431   9
  13   3  -1 151.452 13.5049   5
 -13   3   1 144.262 13.1922   2
 -13   3  -1 144.735 13.8177   2
  13  -3  -1 142.837 13.8548   6
  13  -3  -1 152.815 11.4534  10
 -13   3  -1 109.793 11.5707   6
  13   3   1 105.294 12.7664   9
 -13  -3   1 155.357 13.8660   9
 -13   3  -1 180.358 14.6643   9
 -13  -3   1 140.114 13.0983  11
 -13   3  -1 148.845 12.1760  10
  13   3   1 105.535 11.9237   5
 -13  -3   1 151.458 11.9279   2
  13  -3  -1 130.574 13.7503   9
 -13  -3   1 155.294 11.3670   6
 -13   3  -1 137.489 13.5886   5
 -13  -3   1 112.683 12.3568   5
  13  -3  -1 127.298 12.2518   3
 -13   3  -1 167.129 16.6634  11
  13  -3  -1 153.736 13.3833   5
  13   3   1 155.537 13.3178   3
  13   3   1 153.227 12.4941  10
  13   3   1 142.601 11.7404   6
  14   3  -1 9.90702 6.78688   6
  14  -3   1 -4.5588 4.96182   3
  14  -3   1 19.1504 7.98816   9
 -14   3   1 10.1865 6.64012   9
 -14  -3  -1 9.66067 7.85365   5
 -14   3   1 9.05038 5.89017  10
  14   3  -1 8.97905 6.92324   9
 -14  -3  -1 19.4934 5.52262   6
 -14  -3  -1 8.95234 4.97143   2
  14  -3   1 1.09604 6.20273   8
  14   3  -1 8.08285 5.73942   3
 -14   3   1 1.68419 6.75056   5
  14  -3   1 6.14303 5.56100   5
  14  -3   1 17.1303 6.47614   6
 -14   3   1 10.2073 6.32663   6
  14   3  -1 1.54428 5.33669  10
 -14   3   1 10.5315 5.66123   2
 -14  -3  -1 6.37120 5.35069  11
 -14  -3   1 9.86755 5.96693  11
  14  -3  -1 9.09737 6.27607   6
 -14  -3   1 4.40434 4.96431   6
  14   3   1 7.32416 6.15412  10
 -14   3  -1 0.16131 5.26610   9
 -14   3  -1 10.3081 12.1423   5
  14   3   1 14.1099 7.69878   9
  14   3   1 8.42233 5.48926   6
  14  -3  -1 4.60157 5.61854   3
  14  -3  -1 17.1026 7.39184   9
 -14   3  -1 9.91773 6.53098  10
  14   3   1 -2.4263 5.26828   3
  14  -3  -1 10.2834 6.72949   8
  14  -3  -1 14.9778 6.93198   5
 -14   3  -1 8.20049 5.49062   2
 -14   3  -1 6.77715 6.91885  11
 -14  -3   1 1.57388 5.61130   5
 -14  -3   1 11.7962 5.87737   2
 -15   3   1 72.4260 10.8809  10
  15  -3   1 93.1026 12.2833   6
 -15   3   1 64.6070 11.7990   9
  15   3  -1 67.8654 10.2319   3
  15   3  -1 61.2964 9.90345  10
  15  -3   1 85.1279 12.8839   9
 -15   3   1 62.7171 10.4899   5
 -15  -3  -1 78.4281 12.4653   5
  15  -3   1 70.4156 10.7606   3
 -15  -3  -1 80.7343 10.3723   2
 -15  -3  -1 68.7505 10.3066  11
  15   3  -1 57.3948 9.17848   6
  15  -3   1 74.4217 10.6407   5
 -15  -3  -1 51.8774 8.27478   6
  15   3  -1 55.3554 11.5462   9
 -15   3   1 62.8976 10.1471   6
 -15   3   1 60.2367 12.2807   2
  15   3   1 64.1587 9.52026  10
  15   3   1 68.2129 10.1613   6
  15  -3  -1 100.867 13.7613   9
 -15  -3   1 52.1825 9.61684  11
  15   3   1 62.7392 10.1954   3
 -15   3  -1 61.9723 10.2266  10
 -15  -3   1 78.5521 10.0359   6
 -15  -3   1 82.4360 12.2267   2
 -15   3  -1 59.3147 10.1153   6
  15   3   1 94.0614 13.6582   9
 -15  -3   1 64.7709 10.9595   5
 -15   3  -1 92.3816 12.0664   2
 -15   3  -1 88.4228 13.2274   5
  15  -3  -1 52.8783 9.45877   3
  15  -3  -1 59.5277 9.93407   6
  15  -3  -1 60.9795 10.4277   5
 -15   3  -1 67.9242 10.9277   9
  16  -3   1 17.9060 6.98630   5
 -16  -3  -1 10.8164 5.41748   2
  16   3  -1 0.48864 7.27638   9
 -16  -3  -1 8.14112 6.27574  11
  16  -3   1 14.1742 7.23281   3
 -16   3   1 -0.5482 5.96565   5
  16  -3   1 15.5975 8.72926   9
 -16  -3  -1 12.3000 6.07029   6
 -16   3   1 11.9258 7.35967   6
 -16   3   1 3.57190 5.42464  10
  16  -3   1 3.88300 6.12987   6
  16   3  -1 3.02141 5.81217   3
 -16  -3  -1 8.38034 7.11188   5
  16   3   1 20.2635 6.77725   6
 -16  -3   1 24.1792 6.70931   2
 -16   3  -1 8.55842 6.90601  10
  16   3   1 4.03184 6.87832   3
 -16   3  -1 3.27476 6.18410   6
  16  -3  -1 11.0642 7.11333   6
 -16  -3   1 6.75300 5.64630   6
 -16  -3   1 0.81549 6.70407   5
  16   3   1 13.7789 8.18665   9
 -16   3  -1 13.0974 7.58587   5
  16  -3  -1 2.84714 7.10055   9
  16  -3  -1 10.1379 6.44235   3
 -16  -3   1 14.1656 6.67368  11
  16  -3  -1 -1.4473 9.06285   5
 -17  -3  -1 96.6652 11.5770   6
 -17  -3  -1 80.8521 12.0597  11
  17   3  -1 81.8886 11.9674   3
 -17  -3  -1 73.7722 12.0523   5
  17  -3   1 112.571 15.5106   9
 -17   3   1 87.4405 12.4244   6
  17   3  -1 66.0342 10.8552   6
  17   3  -1 99.9916 14.7208   9
  17  -3   1 83.2120 12.8199   3
 -17   3   1 81.8600 12.4140   5
 -17  -3  -1 82.7838 10.7253   2
 -17  -3   1 104.687 11.8427   2
  17  -3  -1 93.7038 12.9909   3
  17  -3  -1 80.1847 13.1732   9
  17   3   1 107.862 12.4963   6
  17   3   1 98.1944 13.4962   3
  17   3   1 82.4085 14.3549   9
 -17  -3   1 94.8422 11.1984   6
  17  -3  -1 98.3135 11.5709   7
 -17   3  -1 111.287 15.5337   5
 -17   3  -1 77.4400 11.9007   6
 -17   3  -1 100.836 12.8778  10
 -17  -3   1 90.6323 14.7219   5
  18  -3   1 16.9906 8.05517   3
  18  -3   1 4.96709 8.22202   9
 -18  -3  -1 13.8111 9.03859   5
 -18   3   1 17.3767 8.90830   5
  18   3  -1 20.7698 8.83435   9
  18   3  -1 25.0946 8.65747   3
 -18   3   1 16.6234 7.74085   6
 -18  -3  -1 18.8406 7.12296   6
  18   3   1 25.4501 10.6397   9
  18  -3  -1 19.6799 8.95201   3
  18  -3  -1 32.4138 11.0300   9
  18   3   1 12.0993 8.76810   3
  18   3   1 16.7051 11.5177   6
 -18  -3   1 17.5206 8.79312   5
  18  -3  -1 26.0922 8.18202   7
 -18   3  -1 14.9339 7.82498   6
 -18  -3   1 6.91930 5.91827   6
 -18   3  -1 5.35231 7.15379  10
 -18   3  -1 -3.5692 5.99879   5
  19  -3   1 39.5664 12.0017   9
 -19  -3  -1 44.6452 8.96797   2
 -19  -3  -1 39.1221 8.70097   6
  19  -3   1 35.0305 9.56959   3
 -19   3   1 23.9149 12.6845   5
  19   3  -1 27.2205 11.6748   9
  19   3  -1 55.2637 11.1564   3
 -19  -3  -1 66.2642 13.7735   5
 -19   3  -1 57.1815 13.7308   5
  19   3   1 31.6416 9.62154   3
 -19   3  -1 62.8269 17.7245   6
 -19  -3   1 59.7446 13.3913   2
 -19  -3   1 36.2401 8.80638   6
 -19  -3   1 23.7606 10.8066   5
  19  -3  -1 36.8734 11.0341   9
  19   3   1 21.7295 11.2108   9
  19  -3  -1 27.3840 9.15226   3
  20  -3   1 87.2148 12.8968   7
 -20   3   1 96.6642 14.9188   5
 -20  -3  -1 76.9613 11.5370   6
 -20   3   1 73.5604 12.7834   6
 -20  -3   1 87.3939 12.4987   6
  20  -3  -1 97.8083 13.0540   7
 -20   3  -1 106.381 15.3514   6
   0   4  -1 209.533 7.39818   2
   0   4  -1 228.526 6.80985   4
   0   4   1 224.996 5.64406   3
   0   4   1 241.735 6.32986   6
   0   4   1 219.401 6.68984   2
   0   4  -1 225.345 5.09999   3
   0   4   1 225.733 5.27131   5
   0  -4  -1 221.961 5.45016   3
   0  -4  -1 228.519 4.82183   8
   0  -4   1 237.955 6.64391   4
   0  -4   1 238.487 6.85860   2
   0  -4  -1 223.923 6.14086   6
   0  -4  -1 234.796 6.79947   4
   0  -4  -1 220.414 5.50824   7
   0  -4   1 224.169 4.78079   3
   0   4  -1 232.184 6.19104  11
   0   4   1 217.242 6.74120   4
   0   4   1 227.075 4.62882   8
   0  -4   1 224.971 5.69200   8
   0   4  -1 216.771 5.53072   8
  -1   4   1 662.238 15.9075   2
  -1   4   1 690.699 13.4955   8
   1   4  -1 689.947 13.4583   2
  -1  -4  -1 693.429 14.7015   5
  -1   4   1 644.245 13.6018   7
   1  -4   1 703.552 13.4159   9
   1   4  -1 674.751 14.1044   8
  -1  -4  -1 653.985 14.7055   9
   1  -4   1 688.208 12.8912  10
  -1   4   1 702.793 13.3284  10
  -1   4   1 674.256 13.7459   9
   1  -4   1 684.616 14.1284   3
  -1  -4  -1 695.029 13.2386  11
   1   4  -1 697.096 13.9824   9
  -1   4   1 674.916 15.3885   6
   1   4  -1 597.159 17.0928   4
   1  -4   1 702.238 13.8429   8
  -1   4   1 688.872 15.4682   4
   1  -4   1 696.282 16.0420   2
   1  -4  -1 665.858 15.1443   4
  -1   4  -1 694.004 13.2231   9
   1   4   1 705.668 14.4086   9
   1  -4  -1 678.415 13.0893   8
   1   4   1 706.810 14.3274   7
   1   4   1 686.310 13.2189  11
  -1  -4   1 703.396 14.1833   9
  -1   4  -1 694.833 14.3495   3
   1   4   1 693.238 13.4449   2
   1  -4  -1 682.266 13.1241   7
  -1   4  -1 673.591 15.4309   6
   1  -4  -1 691.654 14.2882   3
   1  -4  -1 708.808 16.0911   2
  -1   4  -1 693.542 15.7748   2
  -1   4  -1 695.003 13.3257  10
  -1  -4   1 697.412 14.4144   8
   1   4   1 700.375 13.1255   6
  -1   4  -1 699.506 14.1357   8
   1   4   1 658.355 15.8439   5
  -1  -4   1 678.254 14.1426   4
  -1  -4   1 702.184 13.7753   2
   1   4   1 682.091 14.7653   4
  -1   4  -1 686.632 13.5187   5
   1  -4  -1 710.972 15.4443   6
   2  -4   1 1389.99 29.4250   2
   2   4  -1 1378.89 26.0932   6
  -2   4   1 1369.80 26.0693   7
   2   4  -1 1414.54 27.7674   9
  -2  -4  -1 1394.03 27.5811   9
  -2   4   1 1388.26 29.5013   2
  -2   4   1 1366.29 27.8089   3
   2  -4   1 1356.01 27.5164   3
   2  -4   1 1392.23 26.0786  10
  -2   4   1 1358.98 27.3192   9
   2  -4   1 1374.93 28.4571   6
  -2   4   1 1395.89 26.2990   5
   2  -4   1 1396.08 27.1103   9
  -2  -4  -1 1407.68 25.7483  11
  -2   4   1 1370.69 28.7211   6
  -2   4   1 1398.82 27.0352  10
  -2  -4  -1 1357.28 28.2590   5
   2  -4   1 1389.41 26.8824   8
   2   4  -1 1380.94 28.5578   5
   2   4  -1 1232.57 29.4716   4
   2  -4   1 1381.44 26.3301   5
   2  -4  -1 1367.76 26.8700   9
  -2   4  -1 1408.86 26.8172  10
   2   4   1 1396.24 28.4155   5
   2   4   1 1390.48 26.2569  11
   2   4   1 1414.49 25.0236   6
   2  -4  -1 1392.96 26.0845   5
   2  -4  -1 1405.59 28.8046   6
   2  -4  -1 1402.94 25.7103   7
   2  -4  -1 1322.59 27.3486   3
  -2  -4   1 1344.67 27.7360   9
  -2  -4   1 1393.73 25.2775   2
  -2   4  -1 1357.37 27.6787   3
   2  -4  -1 1346.63 27.9549   4
   2  -4  -1 1332.14 29.3050   2
   2  -4  -1 1312.07 27.6885   8
  -2   4  -1 1395.14 28.8884   6
  -2   4  -1 1361.83 27.2997   8
   2   4   1 1359.32 27.8887   9
   2  -4  -1 1398.04 26.3579  10
  -2   4  -1 1408.20 29.2523   2
  -2   4  -1 1405.62 26.8990   5
  -3   4   1 1704.58 35.0020   3
   3  -4   1 1757.84 34.7640   9
  -3   4   1 1768.62 36.1170   6
   3  -4   1 1731.62 36.6358   2
  -3  -4  -1 1702.28 31.3434   2
  -3  -4  -1 1795.46 33.1512  11
   3  -4   1 1730.56 33.6813   5
   3   4  -1 1785.27 36.2394   5
   3   4  -1 1736.58 32.9871   6
  -3   4   1 1713.05 33.8104   5
  -3   4   1 1705.30 34.3226  10
  -3  -4  -1 1736.50 35.1692   9
   3  -4   1 1730.53 35.7303   6
   3  -4   1 1683.91 34.7424   3
  -3  -4  -1 1727.17 31.7190   6
  -3   4   1 1733.05 36.8746   2
  -3   4   1 1658.73 34.7441   9
   3   4  -1 1679.54 35.1836   9
   3  -4   1 1733.87 33.4535  10
  -3  -4  -1 1690.92 35.6738   5
   3  -4   1 1696.74 34.0869   8
   3   4  -1 1715.20 33.4649   3
   3   4   1 1721.52 32.1684   6
   3   4   1 1748.45 35.5687   9
  -3  -4   1 1674.63 35.5286   5
  -3  -4   1 1745.15 35.3687   9
   3   4   1 1773.56 33.7678  11
   3  -4  -1 1667.10 33.6672  10
  -3   4  -1 1717.03 34.1241  10
   3   4   1 1721.52 35.8743   5
   3  -4  -1 1672.63 34.5636   3
  -3   4  -1 1696.28 34.2517   5
   3  -4  -1 1708.79 36.6622   2
  -3   4  -1 1686.32 35.8636   6
  -3   4  -1 1789.27 35.1474   3
   3  -4  -1 1730.48 34.1191   8
  -3   4  -1 1704.44 34.7468   8
  -3   4  -1 1732.74 36.3683   2
   3  -4  -1 1700.56 33.5569   5
   3  -4  -1 1709.90 32.6357   7
   3   4   1 1712.71 32.9182  10
   3  -4  -1 1707.12 34.3613   9
  -3  -4   1 1705.45 32.4955   6
  -3   4  -1 1745.26 34.6561   9
   3  -4  -1 1724.37 35.8788   6
   4  -4   1 2559.92 48.6360   5
  -4  -4  -1 2482.79 47.9863  11
  -4  -4  -1 2474.26 50.0899   9
  -4   4   1 2476.19 51.6028   2
   4  -4   1 2432.73 48.1282  10
   4  -4   1 2559.11 51.8523   2
  -4  -4  -1 2496.03 50.7507   5
  -4  -4  -1 2537.97 46.4223   6
  -4   4   1 2463.01 49.7551   3
   4  -4   1 2487.53 48.9844   8
   4   4  -1 2543.11 47.6250   6
   4   4  -1 2413.93 48.0634   3
   4   4  -1 2473.88 50.2699   9
   4   4  -1 2493.78 50.9720   5
   4  -4   1 2487.89 49.7814   9
  -4   4   1 2503.51 50.6351   6
  -4   4   1 2472.66 48.6940   5
   4  -4   1 2535.16 50.5134   6
  -4   4   1 2569.86 49.3282  10
  -4  -4  -1 2521.26 46.2292   2
  -4   4   1 2524.01 50.1169   9
   4  -4   1 2473.35 49.5031   3
  -4   4  -1 2419.42 48.8341  10
   4   4   1 2499.50 46.5127   2
  -4   4  -1 2456.72 49.6644   3
   4   4   1 2480.50 46.8521   6
  -4   4  -1 2513.83 49.6731   9
  -4  -4   1 2510.66 50.5680   5
   4  -4  -1 2530.28 49.4723   9
  -4   4  -1 2406.99 50.4904   6
  -4  -4   1 2416.75 50.1623   9
   4  -4  -1 2523.55 50.6998   6
  -4   4  -1 2442.57 51.1567   2
   4  -4  -1 2447.31 47.1839   7
   4   4   1 2456.53 50.4551   9
   4   4   1 2501.92 47.7632  10
   4   4   1 2408.87 50.6363   5
  -4   4  -1 2470.84 49.0915   5
  -4  -4   1 2437.68 46.7697   6
   4  -4  -1 2538.36 51.6845   2
   4  -4  -1 2534.47 48.6083  10
   4  -4  -1 2491.49 48.6053   5
   4  -4  -1 2441.82 49.2370   3
   5   4  -1 177.596 7.84902   3
   5  -4   1 166.155 9.81240   2
  -5  -4  -1 180.556 9.69701   5
  -5   4   1 153.894 8.35357   3
   5   4  -1 172.968 9.78604   5
  -5   4   1 171.216 9.79698   2
  -5  -4  -1 172.811 7.84614  11
   5  -4   1 179.380 8.54607   8
  -5   4   1 167.139 8.26373   5
   5   4  -1 186.160 7.93155  10
  -5  -4  -1 176.484 6.49759   6
  -5   4   1 171.624 9.16125   9
   5  -4   1 169.056 8.60393   3
   5   4  -1 189.855 9.71272   9
   5  -4   1 174.548 7.86343  10
   5   4  -1 172.454 7.35961   6
  -5  -4  -1 181.697 6.55942   2
  -5   4   1 172.247 8.45572  10
   5  -4   1 182.048 9.24667   6
  -5  -4  -1 178.339 9.32088   9
  -5   4   1 171.425 9.36832   6
   5  -4   1 172.840 9.02183   9
   5  -4   1 175.564 8.13008   5
  -5   4  -1 191.576 9.06048   3
   5  -4  -1 178.434 7.19104   7
  -5   4  -1 177.097 9.01177   9
   5  -4  -1 170.249 8.65168   9
   5   4   1 177.763 9.55652   9
   5  -4  -1 167.075 8.18213   5
   5  -4  -1 175.280 9.92666   2
  -5   4  -1 187.098 8.77568   5
   5  -4  -1 174.464 8.53341   3
   5   4   1 197.760 7.89236  10
  -5  -4   1 189.338 9.60232   9
   5  -4  -1 195.812 9.74928   6
  -5   4  -1 155.881 8.90281   6
  -5  -4   1 167.507 6.61676   6
   5  -4  -1 184.683 8.23712  10
  -5  -4   1 183.385 9.71288   5
   5   4   1 184.048 7.05260   6
  -5   4  -1 185.655 9.82706   2
  -5   4  -1 172.758 8.12222  10
  -5  -4   1 180.039 7.16986   2
   5   4   1 186.480 9.72678   5
   6   4  -1 47.0638 4.77383   6
  -6  -4  -1 54.1185 4.57320   2
  -6  -4  -1 35.2498 6.45630   5
   6  -4   1 40.9696 5.80831   2
   6   4  -1 53.3261 5.28999   3
   6  -4   1 45.5759 5.57537   3
  -6  -4  -1 61.0432 6.76612   9
   6  -4   1 57.0308 5.82913   8
  -6   4   1 78.5788 6.95641   5
   6  -4   1 55.6077 6.16173   6
   6  -4   1 54.9792 5.31228  10
  -6   4   1 35.1473 5.25594   3
  -6  -4  -1 51.4847 4.75201   6
  -6   4   1 49.1331 6.33910   2
  -6  -4  -1 75.7858 6.43061  11
   6   4  -1 61.8791 7.29259   5
   6   4  -1 50.3956 5.29323  10
   6  -4   1 53.6023 6.39440   9
   6   4  -1 54.9969 6.90953   9
  -6   4   1 59.3557 6.69516   9
   6  -4   1 49.7394 5.37203   5
  -6  -4   1 35.5031 5.33888   5
   6  -4  -1 70.3900 7.30620   6
  -6   4  -1 50.5162 5.98126   2
   6  -4  -1 62.6807 6.20720   3
   6   4   1 49.3528 6.08692   5
   6  -4  -1 44.2511 5.07709  10
   6   4   1 46.4859 7.38383   9
   6   4   1 48.2540 5.09045  10
   6  -4  -1 48.9089 5.94463   9
  -6   4  -1 54.7198 5.96645   3
  -6  -4   1 58.2600 5.18922   2
   6  -4  -1 62.7718 7.30146   2
  -6  -4   1 49.1358 4.31967   6
   6   4   1 56.6718 5.22988   6
  -6   4  -1 63.5774 6.48054   5
  -6  -4   1 51.2288 6.47613   9
  -6   4  -1 49.4591 5.95305   6
  -6   4  -1 54.2555 6.32130   9
  -6   4  -1 38.4750 5.05304  10
  -7   4   1 108.976 8.53040   5
   7  -4   1 135.457 9.62686   9
   7   4  -1 106.989 7.65176  10
   7   4  -1 104.390 9.52430   5
   7  -4   1 111.974 8.91723   6
  -7   4   1 116.971 9.00973   6
  -7  -4  -1 138.813 10.0841   5
  -7  -4  -1 106.243 6.59110   2
  -7   4   1 106.734 9.13610   9
   7  -4   1 106.078 8.12473   5
  -7  -4  -1 112.224 6.62523   6
   7   4  -1 118.211 9.38561   9
  -7   4   1 102.575 8.62091   3
   7  -4   1 110.495 8.38780   8
  -7   4   1 111.343 7.76916  10
  -7   4   1 110.163 9.32279   2
   7   4  -1 107.181 7.79030   3
   7  -4   1 99.5699 9.04097   2
   7  -4   1 104.858 8.52176   3
   7  -4   1 108.786 7.88249  10
   7   4  -1 106.572 7.33022   6
   7   4   1 106.424 9.45402   9
  -7   4  -1 105.077 8.44674   3
  -7   4  -1 75.0967 10.4059   5
  -7   4  -1 102.708 8.09000  10
  -7  -4   1 107.091 7.09848   2
   7  -4  -1 105.239 7.92291  10
  -7  -4   1 106.834 6.56738   6
   7   4   1 111.126 8.05503   3
   7  -4  -1 90.7287 8.45798   6
  -7  -4   1 112.694 9.37763   5
  -7   4  -1 127.993 9.63208   2
   7  -4  -1 118.669 8.58639   3
   7  -4  -1 116.156 8.44032   5
  -7   4  -1 111.659 9.16639   6
  -7   4  -1 114.421 9.08433   9
  -7  -4   1 103.729 9.10426   9
   7  -4  -1 101.301 8.52908   9
   7  -4  -1 117.993 9.55276   2
  -8   4   1 303.123 13.8178   3
   8   4  -1 302.118 14.4898   9
   8  -4   1 309.386 15.0086   2
  -8  -4  -1 301.204 14.7794   5
  -8   4   1 308.068 14.6651   2
  -8   4   1 322.343 14.3802   6
  -8  -4  -1 356.875 15.2604   9
   8   4  -1 322.236 13.0322   3
  -8  -4  -1 311.202 11.5078   2
  -8   4   1 353.465 14.2989   5
  -8   4   1 296.717 14.3663   9
  -8   4   1 297.725 13.2384  10
   8  -4   1 289.340 13.5792   6
  -8  -4  -1 291.392 11.1529   6
   8  -4   1 279.440 13.8768   9
   8  -4   1 322.156 12.8222  10
   8  -4   1 297.455 13.4305   8
   8   4  -1 290.053 14.7219   5
   8  -4   1 309.479 13.4151   3
   8   4  -1 282.521 12.0178   6
   8  -4   1 295.431 13.2301   5
   8   4  -1 296.371 12.7406  10
  -8  -4  -1 344.228 13.7881  11
  -8   4  -1 305.055 14.2125   9
   8   4   1 330.185 13.2724   3
   8  -4  -1 317.170 14.2240   9
   8  -4  -1 322.770 14.5143   6
   8   4   1 352.079 15.5824   9
  -8   4  -1 308.489 14.1248   6
   8   4   1 315.560 14.9801   5
   8  -4  -1 315.041 13.0058  10
   8  -4  -1 324.005 13.7895   5
  -8  -4   1 290.988 11.8841   2
  -8  -4   1 307.320 14.5348   5
  -8   4  -1 304.482 13.9675   5
   8   4   1 336.670 13.0016  10
   8   4   1 284.916 11.5624   6
  -8   4  -1 286.513 13.5773   3
  -8  -4   1 317.660 14.8753   9
  -8  -4   1 278.436 12.7966   6
   8  -4  -1 315.704 13.5989   3
  -8   4  -1 284.294 13.0874  10
  -8   4  -1 296.861 14.3010   2
  -9  -4  -1 14.6940 3.67749   6
   9  -4   1 22.3782 5.32417   3
  -9  -4  -1 17.5302 3.95721   2
  -9   4   1 5.87380 7.56924   3
  -9  -4  -1 14.2398 4.46165  11
  -9  -4  -1 13.7892 5.26353   5
   9  -4   1 9.68774 8.54541   8
   9  -4   1 17.7032 5.45178   2
   9   4  -1 19.2550 4.55497   6
  -9   4   1 11.1147 6.10140   2
   9  -4   1 20.7468 5.37520   6
  -9   4   1 13.0736 4.85549  10
  -9   4   1 9.72792 6.95828   9
   9  -4   1 22.8045 5.80496   9
   9   4  -1 13.9316 4.61034  10
  -9   4   1 17.5030 5.09957   5
   9  -4   1 14.1546 4.36587   5
  -9   4   1 17.2978 5.22476   6
   9  -4   1 16.6641 4.64603  10
  -9  -4  -1 9.36932 4.58170   9
   9   4  -1 11.1215 5.27654   9
   9   4  -1 18.2961 5.05727   3
   9   4  -1 17.7548 5.84133   5
  -9  -4   1 12.1135 3.99385   2
   9  -4  -1 10.3405 4.37433   5
   9   4   1 13.5191 4.95717   5
  -9   4  -1 25.9862 6.12086   9
   9   4   1 13.9479 3.97727   6
   9  -4  -1 14.1690 4.56782  10
  -9   4  -1 15.9701 5.20291  10
  -9   4  -1 28.2141 5.89119   5
  -9   4  -1 21.5761 6.50640   3
   9   4   1 16.8207 4.80816   3
  -9  -4   1 11.6623 3.57792   6
   9  -4  -1 9.96041 5.13236   6
  -9   4  -1 18.6932 5.61988   6
   9  -4  -1 21.0468 5.15805   3
   9   4   1 15.9306 5.49803   9
  -9  -4   1 12.3709 5.14585   5
   9  -4  -1 14.2784 4.91357   9
   9   4   1 23.7766 5.27968  10
  -9  -4   1 16.8992 5.66532   9
 -10   4   1 199.429 12.4237   6
  10  -4   1 186.198 12.9428   9
  10   4  -1 196.057 13.5105   9
  10  -4   1 176.231 12.0076   6
  10   4  -1 168.058 11.1399  10
  10  -4   1 198.025 12.2642   8
  10  -4   1 177.606 10.9832  10
  10  -4   1 168.150 11.7856   3
  10  -4   1 177.634 11.6386   5
  10   4  -1 186.872 11.3851   3
 -10  -4  -1 173.885 11.5729  11
 -10  -4  -1 162.217 12.8627   5
 -10   4   1 190.096 11.7402  10
 -10   4   1 173.404 12.6990   2
  10  -4   1 186.048 13.1301   2
 -10   4   1 162.525 12.6190   9
 -10  -4  -1 179.799 12.6371   9
 -10  -4  -1 172.850 9.88227   2
  10   4  -1 163.916 10.5208   6
 -10   4   1 178.018 12.2219   5
 -10  -4  -1 165.598 9.61548   6
 -10   4   1 176.396 11.7241   3
  10   4  -1 176.491 13.0295   5
 -10   4  -1 170.519 10.9465  10
 -10  -4   1 151.743 11.2795  11
  10  -4  -1 164.598 10.5311  10
 -10  -4   1 172.746 10.2125   2
  10   4   1 178.444 13.2531   9
  10  -4  -1 194.438 12.7435   6
  10   4   1 168.333 11.2216   3
 -10  -4   1 188.626 9.91899   6
  10   4   1 178.836 13.0430   5
  10  -4  -1 175.711 11.9806   5
  10  -4  -1 191.781 12.4104   9
  10  -4  -1 176.467 11.4970   3
 -10  -4   1 170.144 12.6045   5
 -10  -4   1 166.475 12.5784   9
 -10   4  -1 172.991 12.2211   6
 -10   4  -1 198.425 13.1090   9
  10   4   1 180.134 11.3212  10
 -10   4  -1 190.487 12.5396   5
 -10   4  -1 181.375 12.4828   2
  10   4   1 189.150 10.7234   6
  11  -4   1 66.2087 9.09027   2
  11   4  -1 78.2321 8.77615  10
  11   4  -1 95.6694 11.4597   9
 -11  -4  -1 91.9241 10.4548  11
 -11  -4  -1 69.6296 7.23569   6
 -11   4   1 63.3989 8.19674   5
 -11   4   1 89.9765 10.7436   9
  11  -4   1 92.9483 10.1481   6
 -11  -4  -1 82.7588 10.1678   5
 -11  -4  -1 83.4699 8.08783   2
  11   4  -1 83.2013 9.96276   5
  11  -4   1 82.2941 8.55847  10
 -11   4   1 82.9104 9.91472   6
  11  -4   1 93.0523 9.56841   5
  11  -4   1 95.3463 10.0991   3
 -11  -4  -1 78.6636 10.4757   9
 -11   4   1 72.7610 9.49553   3
 -11   4   1 90.3391 9.82396  10
  11  -4   1 78.5776 9.66482   9
 -11   4   1 70.5063 9.05829   2
  11  -4   1 73.1829 8.67025   8
  11   4  -1 81.2938 8.69975   3
  11   4   1 90.1947 9.32832  10
 -11   4  -1 85.0468 10.0285   9
  11  -4  -1 80.4394 9.40248   3
 -11  -4   1 68.7177 7.18373   6
  11   4   1 102.716 10.0642   3
 -11   4  -1 66.7174 8.73671   6
 -11  -4   1 64.2623 8.87170   5
 -11  -4   1 96.6663 9.17483   2
  11   4   1 90.3835 8.90369   6
 -11   4  -1 88.5667 9.58442  10
 -11   4  -1 74.3856 9.12347   2
 -11  -4   1 63.6075 8.92296   9
 -11  -4   1 82.9682 9.89070  11
  11  -4  -1 84.7719 9.83923   9
  11   4   1 91.8564 11.5142   9
  11  -4  -1 71.4549 8.96478   6
  11  -4  -1 87.0899 10.0826   5
  11  -4  -1 84.1935 9.13123  10
  11   4   1 87.7053 10.2977   5
 -11   4  -1 74.9946 9.26708   5
 -12  -4  -1 22.5742 5.26809   6
  12  -4   1 23.4150 7.43918   9
  12   4  -1 14.7101 6.26976   5
 -12  -4  -1 27.8051 8.00741   5
  12  -4   1 31.0755 6.81306   5
  12   4  -1 20.3762 6.97997   9
 -12   4   1 18.0814 7.26518   3
 -12   4   1 10.1326 6.13071  10
  12  -4   1 41.5004 8.51583   2
 -12  -4  -1 18.1641 5.94271  11
  12   4  -1 23.9082 6.30160   3
  12   4  -1 24.4480 6.03901   6
  12   4  -1 15.0094 5.54052  10
 -12   4   1 24.7390 6.75223   6
 -12   4   1 23.8675 6.59370   2
 -12  -4  -1 10.8681 5.68675   9
 -12   4   1 9.95914 5.82298   5
  12  -4   1 27.0884 5.81733  10
  12  -4   1 27.9608 7.27859   3
 -12  -4  -1 28.0469 5.36202   2
 -12  -4   1 11.1693 6.19348   9
 -12  -4   1 30.3812 7.93379   5
  12  -4  -1 18.5016 5.99306   5
 -12   4  -1 20.0983 6.44095   6
  12  -4  -1 27.1539 7.10525   6
 -12  -4   1 25.4040 6.68768  11
  12   4   1 23.1183 5.71153   6
 -12   4  -1 23.0264 6.39864   2
  12   4   1 18.9038 6.36901  10
  12  -4  -1 23.7800 6.41544  10
 -12  -4   1 13.2253 4.96769   2
 -12   4  -1 28.4059 8.41387   9
 -12   4  -1 18.2937 6.21280   5
 -12  -4   1 21.7935 5.34845   6
 -12   4  -1 23.5639 6.14532  10
  12   4   1 27.3877 7.47787   5
  12   4   1 16.1530 6.86549   9
 -12   4  -1 25.9327 7.20877  11
  12   4   1 20.0124 6.42618   3
  12  -4  -1 21.8568 7.12971   9
  12  -4  -1 13.7367 6.09675   3
 -13  -4  -1 52.4230 7.54002   6
 -13  -4  -1 42.9819 6.97867   2
  13  -4   1 59.0053 9.65458   5
 -13  -4  -1 37.5661 10.7769   5
 -13   4   1 64.2497 10.9006   9
 -13  -4  -1 55.0433 9.16614  11
 -13   4   1 49.6450 8.37077   3
  13   4  -1 61.1058 9.10952  10
  13   4  -1 29.7170 7.11699   5
  13  -4   1 62.5429 10.1966   9
  13  -4   1 60.2008 8.23432  10
 -13  -4  -1 52.3709 9.32673   9
  13   4  -1 57.0394 10.0036   9
  13   4  -1 50.2790 8.23175   6
 -13   4   1 47.9353 8.54280   6
 -13   4   1 52.1146 9.20064   5
  13  -4   1 49.7522 8.87494   3
  13  -4   1 45.6745 8.40636   8
  13  -4   1 52.8706 9.19517   6
 -13   4   1 47.4969 8.93840   2
  13   4  -1 54.0093 8.84050   3
 -13   4   1 34.4160 8.86827  10
 -13  -4   1 25.2237 8.46294   5
  13  -4  -1 45.0879 8.32506   8
 -13   4  -1 50.8807 8.81421   5
  13   4   1 56.8301 9.41449   3
 -13  -4   1 51.7051 7.56941   6
  13  -4  -1 57.5627 9.65646   9
 -13   4  -1 58.6757 10.3668  10
  13   4   1 41.9223 7.19656   6
 -13  -4   1 54.9388 8.21089   2
  13  -4  -1 45.3474 8.94153   5
 -13  -4   1 72.1158 9.92006  11
 -13   4  -1 54.2401 9.72062   9
 -13  -4   1 51.2069 9.66890   9
  13  -4  -1 50.8817 8.33971  10
  13  -4  -1 49.2161 8.83384   6
 -13   4  -1 64.8081 10.1264   6
  13   4   1 38.9502 7.80179  10
  13   4   1 57.9034 10.0065   5
  13   4   1 50.0840 10.5215   9
 -13   4  -1 57.0578 10.8782  11
 -13   4  -1 41.3418 8.39743   2
  13  -4  -1 70.7670 9.33836   3
 -14   4   1 291.729 18.2315   2
  14  -4   1 287.827 17.7910   3
  14  -4   1 246.877 20.0695   8
 -14   4   1 282.135 16.8366  10
  14   4  -1 320.911 20.0277   9
  14  -4   1 288.731 17.6966   6
 -14  -4  -1 269.855 17.1459  11
  14   4  -1 299.842 17.5668  10
 -14  -4  -1 315.110 15.6452   6
  14  -4   1 270.000 17.4136   5
 -14   4   1 287.418 18.5726   5
  14  -4   1 284.527 19.0978   9
 -14   4   1 247.628 18.7379   9
  14  -4   1 185.130 21.8173  10
  14   4  -1 306.968 17.6270   3
 -14  -4  -1 302.445 19.8566   5
  14   4  -1 253.402 20.6884   6
 -14   4   1 302.327 18.1367   6
 -14  -4  -1 264.262 14.7600   2
  14   4   1 268.251 19.2428   9
 -14   4  -1 274.779 16.9814  10
  14  -4  -1 257.576 17.1410   8
 -14  -4   1 266.485 20.4222  11
 -14   4  -1 324.036 27.0577  11
 -14   4  -1 288.472 18.1974   6
  14  -4  -1 267.636 19.8291   6
 -14   4  -1 278.865 18.5495   9
  14  -4  -1 271.773 17.5934   5
  14   4   1 292.969 17.8443   3
 -14  -4   1 275.313 15.5797   2
  14   4   1 281.335 15.8844   6
 -14  -4   1 297.810 15.1206   6
  14   4   1 288.894 16.7485  10
  14  -4  -1 265.657 17.0591   3
 -14   4  -1 263.920 17.1323   2
  14  -4  -1 290.733 18.6848   9
 -14  -4   1 281.819 19.0716   5
  15  -4   1 79.5512 11.4849   6
 -15   4   1 43.8177 9.57001   5
  15   4  -1 54.7892 9.60398   3
 -15  -4  -1 38.7251 7.29195   2
  15  -4   1 74.2442 11.9503   9
 -15   4   1 48.6271 9.69104  10
 -15  -4  -1 74.1906 12.1584   5
 -15  -4  -1 61.8007 10.1334  11
  15  -4   1 42.9920 8.07373   5
 -15   4   1 25.1648 7.31486   2
  15   4  -1 45.8500 9.40880  10
 -15   4   1 50.2558 10.9233   9
  15   4  -1 40.2022 8.01088   6
  15   4  -1 55.8842 11.3378   9
  15  -4   1 66.1255 10.7092   3
 -15  -4  -1 53.7839 8.34205   6
 -15   4   1 50.2335 9.75459   6
  15  -4  -1 48.4926 9.96583   9
  15  -4  -1 49.0682 9.51652   6
  15  -4  -1 68.3799 10.6475   3
  15   4   1 48.0276 8.33253   6
 -15  -4   1 47.3671 9.46428  11
 -15  -4   1 46.5563 7.80604   6
  15  -4  -1 49.2745 8.47696   7
 -15   4  -1 52.4895 10.6689   5
 -15   4  -1 54.2408 9.81595  10
  15   4   1 72.7115 12.8716   9
 -15   4  -1 44.0586 9.06481   2
 -15   4  -1 58.8718 10.3885   6
 -15  -4   1 33.9932 7.41298   2
  15  -4  -1 53.2702 11.4719   5
  15   4   1 54.5883 9.92272   3
 -15   4  -1 69.1993 11.2415   9
  15   4   1 38.5362 8.68248  10
 -15  -4   1 41.6971 9.88652   5
 -16   4   1 4.84287 7.27803   5
  16  -4   1 14.4120 6.95011   5
 -16  -4  -1 12.5779 7.42350   5
  16  -4   1 11.3008 6.93023   3
 -16  -4  -1 13.4102 5.74725   2
  16   4  -1 1.20871 6.34957   3
 -16  -4  -1 13.4699 7.44921  11
  16   4  -1 12.5481 6.23804   6
  16  -4   1 6.82121 7.49266   6
 -16   4   1 -4.0698 4.55159   2
 -16   4   1 12.7467 6.73259  10
  16   4  -1 17.6759 8.71746   9
 -16   4   1 18.3943 7.37950   6
  16  -4   1 20.0860 8.40563   9
 -16  -4   1 8.66374 5.24387   2
  16   4   1 4.00849 5.67022   6
 -16   4  -1 5.14278 6.70101   6
 -16   4  -1 22.3148 9.03761   5
  16  -4  -1 16.0537 8.49054   9
 -16  -4   1 9.52700 7.74788   5
  16  -4  -1 13.2692 7.18438   3
  16  -4  -1 2.51539 5.23626   7
  16   4   1 4.48091 8.19112   9
  16   4   1 -1.5151 6.26502   3
 -16   4  -1 10.7786 7.47077   2
 -16   4  -1 17.3019 7.73530  10
 -16  -4   1 13.3493 5.74613   6
  17   4  -1 23.4851 9.82589   9
 -17  -4  -1 26.7701 7.11288   6
  17  -4   1 35.3318 9.49376   3
 -17   4   1 32.7594 10.1999   5
 -17   4   1 37.9624 9.64928   6
 -17  -4  -1 37.2291 10.2472   5
  17   4  -1 44.1866 9.23822   6
 -17   4   1 26.9799 8.90413  10
  17  -4   1 35.5915 10.1501   9
 -17  -4  -1 20.0514 6.50779   2
  17   4  -1 26.8510 8.23463   3
 -17   4  -1 38.4435 8.92589  10
 -17  -4   1 40.0812 7.37128   6
  17   4   1 18.2716 8.08286   3
 -17  -4   1 27.4113 7.37190   2
  17   4   1 35.6148 10.7519   9
 -17   4  -1 31.9098 9.47845   5
  17  -4  -1 43.8203 10.5014   9
  17  -4  -1 42.1316 8.37752   7
  17  -4  -1 16.8184 8.03005   3
 -17  -4   1 29.1732 9.31295   5
  17   4   1 18.4772 6.75926   6
 -17   4  -1 38.5701 10.3505   6
  18  -4   1 55.7025 11.2281   3
 -18   4   1 54.9375 12.0905   5
 -18  -4  -1 64.7393 9.99085   6
 -18  -4  -1 87.7533 19.7557   5
 -18   4   1 66.7486 12.4978   6
  18   4  -1 72.3857 11.5022   3
  18   4  -1 65.8012 15.9592   9
  18  -4   1 37.9804 11.0238   9
  18   4   1 71.5510 17.4311   9
 -18   4  -1 67.5161 10.9936  10
  18   4   1 62.9971 12.3309   3
  18   4   1 46.2140 9.74309   6
 -18  -4   1 25.8353 7.50903   2
 -18  -4   1 57.5873 9.65424   6
  18  -4  -1 67.9668 10.7703   7
 -18   4  -1 86.0818 13.5946   6
 -18   4  -1 49.2527 12.1127   5
 -18  -4   1 54.3388 15.4120   5
  18  -4  -1 46.4048 10.6279   3
  18  -4  -1 47.5736 10.9031   9
 -19  -4  -1 0.40818 5.38941   6
  19  -4   1 6.49642 7.74890   9
  19  -4   1 -5.6341 5.61993   7
  19  -4   1 0.68256 7.31312   3
 -19  -4  -1 -11.801 7.04505   5
 -19   4   1 13.9411 17.0579   5
  19   4  -1 -10.185 7.15416   9
  19   4  -1 10.2814 7.58577   3
 -19   4   1 0.11889 6.02210   6
  19   4   1 2.22478 9.05965   9
 -19  -4   1 -4.5710 4.88082   2
  19   4   1 -3.1411 6.53422   3
 -19  -4   1 -0.9596 7.62096   5
 -19  -4   1 2.46859 5.44017   6
 -19   4  -1 4.83443 7.42178  10
 -19   4  -1 22.4714 9.80462   6
 -19   4  -1 1.63309 8.07204   5
  19  -4  -1 3.20310 6.74462   3
  19  -4  -1 14.4036 8.49925   7
  19  -4  -1 6.92370 8.27516   9
 -20   4   1 -8.3777 6.17798   5
  20  -4   1 1.69703 6.12687   7
 -20   4   1 -6.9066 7.49215   6
 -20  -4  -1 11.6250 6.64113   6
 -20   4  -1 -1.5395 7.82958   5
 -20  -4   1 -6.3902 5.13033   6
  20  -4  -1 2.58363 6.50255   7
 -20   4  -1 -5.7419 7.17913   6
   0   5   1 -0.2476 1.05834   7
   0   5  -1 -0.6299 1.68042   2
   0  -5   1 -0.5165 0.75491   3
   0   5  -1 -0.3113 1.20215   8
   0   5  -1 1.69914 1.88504   4
   0  -5   1 -0.0016 1.91840   2
   0   5   1 -0.6311 1.76468   4
   0  -5  -1 -0.4066 1.23843   7
   0  -5   1 -1.5162 1.58096   4
   0  -5  -1 0.00918 0.86223   8
   0   5  -1 -0.2264 1.02389   3
   0  -5  -1 -0.0819 1.74900   6
   0   5   1 -0.4049 2.32386   3
   0   5   1 -0.4457 1.64823   6
   0  -5  -1 -0.2909 1.08800   3
   0  -5   1 -1.2156 1.24699   8
   0   5   1 -0.9997 1.21635   5
   0   5   1 -0.3314 0.72206   8
   0  -5  -1 -0.2042 1.68283   4
   0   5   1 -1.5361 3.41198   2
  -1   5   1 0.77462 1.07364   7
   1   5  -1 0.27086 1.34479   9
   1  -5   1 -0.0218 1.38678   3
  -1   5   1 -0.2549 0.96065  10
  -1   5   1 -1.6719 1.60843   3
   1   5  -1 -0.0243 1.20054   2
   1  -5   1 -0.3125 1.94352   4
   1   5  -1 1.01663 0.66091   3
   1   5  -1 1.29741 1.33895   8
  -1   5   1 1.32947 2.13286   6
  -1   5   1 0.07112 1.15717   8
  -1   5   1 -0.1443 1.18226   9
  -1  -5  -1 -0.1357 1.63430   4
   1  -5   1 3.93785 2.54877   2
   1   5  -1 1.08298 1.59862   4
   1  -5   1 2.28665 1.25663   8
  -1   5   1 1.13872 2.44312   4
  -1  -5  -1 0.74669 1.77144   5
  -1   5   1 -1.0986 2.23803   2
   1  -5   1 0.24787 0.68604  10
   1  -5   1 0.85991 0.88967   9
   1   5   1 -0.2589 1.96762   5
   1   5   1 0.33638 1.65749   4
  -1  -5   1 0.17499 1.41292   9
   1  -5  -1 1.14605 1.44656   3
  -1   5  -1 0.95329 2.12477   6
  -1   5  -1 -0.5493 0.87395   9
  -1  -5   1 0.11581 1.40607   2
  -1   5  -1 1.30683 1.06485  10
   1   5   1 -1.9353 1.19573   2
   1   5   1 -1.3794 1.12574   6
   1   5   1 0.21808 1.20344   3
  -1  -5   1 2.80200 1.61384   8
   1  -5  -1 -0.7758 2.30789   2
  -1  -5   1 0.77390 1.40744   4
   1  -5  -1 0.19167 0.84936   8
  -1   5  -1 -0.3423 1.36599   8
   1   5   1 0.84663 1.49422   9
   1  -5  -1 0.35100 0.97231   7
   1   5   1 0.20681 1.47539   7
   1  -5  -1 -0.1310 2.06348   6
  -1   5  -1 -1.7980 1.57595   3
   1   5   1 -0.3055 0.90391  11
  -1   5  -1 1.26398 2.30944   2
   1  -5  -1 1.26662 2.11658   4
   2   5  -1 12.4300 3.00155   5
   2   5  -1 13.1882 2.01352   4
  -2   5   1 12.6248 3.01552   6
   2  -5   1 19.6911 1.85063   5
   2  -5   1 15.4861 1.13829   7
  -2   5   1 18.3341 2.41172  10
   2  -5   1 12.3084 2.32693   3
  -2   5   1 17.6637 1.87393   5
   2  -5   1 12.4826 3.42610   2
  -2  -5  -1 15.7637 2.87559   5
   2  -5   1 15.2604 2.21308   9
  -2   5   1 17.3960 3.75326   2
  -2  -5  -1 18.0260 2.54912   9
   2   5  -1 14.7353 2.72701   9
   2   5  -1 18.0252 2.42357   8
  -2   5  -1 13.0080 3.09495   6
   2  -5  -1 15.1708 1.49292   7
  -2   5  -1 15.6472 2.21336  10
  -2   5  -1 13.8497 2.69608   3
  -2   5  -1 12.2915 2.22361   8
[truncated: 8,679,809 more chars]
