# Supplementary material for: Overcrowded Alkene Photo‐Redox‐Switches Based on Quinolinium/Carbene Building Blocks
Source: Angew Chem Int Ed Engl. 2026 May 21;65(29):e9975231. doi: 10.1002/anie.9975231 (PMC13360384; doi:10.1002/anie.9975231)
Supplement: Supplementary file 2 — Supporting File 2: anie72720‐sup‐0002‐DataFiles.zip. [file ANIE-65-e9975231-s001.zip › 2c_2.cif]

data_cb932e
_audit_contact_author_name        'Julian J. Holstein'
_audit_contact_author_phone       '+49 231 755 3426'
_audit_contact_author_email       julian.holstein@tu-dortmund.de
_audit_contact_author_address
;Department of Chemistry and Chemical Biology
TU Dortmund University
Otto-Hahn-Str. 6
44227 Dortmund
Germany
;
_audit_creation_method
;FinalCif V152 by Daniel Kratzert, Freiburg 2026, 
https://dkratzert.de/finalcif.html
;
_publ_contact_author_id_orcid     0000-0002-8385-7805
_publ_section_references
;Sheldrick, G.M. (2015). Acta Cryst. A71, 3-8.
Sheldrick, G.M. (2015). Acta Cryst. C71, 3-8.
;
_shelx_SHELXL_version_number      '2019/3'
_chemical_name_systematic         ?
_chemical_name_common             ?
_chemical_formula_sum             'C51 H59 N3 O'
_chemical_formula_moiety          ?
_chemical_formula_weight          730.01
_chemical_melting_point           ?
_space_group_crystal_system       monoclinic
_space_group_IT_number            15
_space_group_name_H-M_alt         'C 2/c'
_space_group_name_Hall            '-C 2yc'
_shelx_space_group_comment
;
The symmetry employed for this shelxl refinement is uniquely defined
by the following loop, which should always be used as a source of
symmetry information in preference to the above space-group names.
They are only intended as comments.
;

loop_
_space_group_symop_operation_xyz
'x, y, z'
'-x, y, -z+1/2'
'x+1/2, y+1/2, z'
'-x+1/2, y+1/2, -z+1/2'
'-x, -y, -z'
'x, -y, z-1/2'
'-x+1/2, -y+1/2, -z'
'x+1/2, -y+1/2, z-1/2'

_cell_length_a                    33.779(16)
_cell_length_b                    13.363(6)
_cell_length_c                    18.746(9)
_cell_angle_alpha                 90
_cell_angle_beta                  97.739(10)
_cell_angle_gamma                 90
_cell_volume                      8385(7)
_cell_formula_units_Z             8
_cell_measurement_temperature     100(2)
_cell_measurement_reflns_used     9174
_cell_measurement_theta_min       2.361
_cell_measurement_theta_max       16.741
_exptl_crystal_description        plate
_exptl_crystal_colour             orange
_exptl_crystal_recrystallization_method ?
_exptl_crystal_density_meas       ?
_exptl_crystal_density_method     ?
_exptl_crystal_density_diffrn     1.157
_exptl_crystal_F_000              3152
_exptl_crystal_size_max           0.274
_exptl_crystal_size_mid           0.132
_exptl_crystal_size_min           0.060
_exptl_absorpt_coefficient_mu     0.068
_exptl_absorpt_correction_type    multi-scan
_exptl_absorpt_correction_T_min   0.8580
_exptl_absorpt_correction_T_max   0.9011
_exptl_absorpt_process_details
;
 SADABS 2016/2: Krause, L., Herbst-Irmer, R., Sheldrick G.M. & Stalke D.,
 J. Appl. Cryst. 48 (2015) 3-10
;
_exptl_absorpt_special_details    ?
_shelx_estimated_absorpt_T_min    0.982
_shelx_estimated_absorpt_T_max    0.996
_exptl_transmission_factor_min    ?
_exptl_transmission_factor_max    ?
_exptl_special_details            ?
_diffrn_ambient_temperature       100(2)
_diffrn_radiation_type            MoK\a
_diffrn_radiation_wavelength      0.71073
_diffrn_radiation_monochromator   'mirror optics'
_diffrn_measurement_ambient_temperature_device_make ?
_diffrn_radiation_probe           x-ray
_diffrn_source                    'microfocus sealed X-ray tube'
_diffrn_source_type               'Incoatec I\ms 3.0'
_diffrn_source_voltage            ?
_diffrn_source_current            ?
_diffrn_detector                  HPAD
_diffrn_detector_type             'Bruker PHOTON II'
_diffrn_detector_area_resol_mean  7.41
_diffrn_measurement_device        'four-circle diffractometer'
_diffrn_measurement_device_type   'Bruker D8 VENTURE dual wavelength Mo/Cu'
_diffrn_measurement_method        '\w and \f scans'
_diffrn_measurement_specimen_support 'MiTeGen micromount'
_diffrn_reflns_number             213774
_diffrn_reflns_av_unetI/netI      0.0173
_diffrn_reflns_av_R_equivalents   0.0425
_diffrn_reflns_theta_min          2.193
_diffrn_reflns_theta_max          29.654
_diffrn_reflns_theta_full         25.242
_diffrn_reflns_limit_h_min        -46
_diffrn_reflns_limit_h_max        46
_diffrn_reflns_limit_k_min        -18
_diffrn_reflns_limit_k_max        18
_diffrn_reflns_limit_l_min        -25
_diffrn_reflns_limit_l_max        26
_diffrn_measured_fraction_theta_max 0.996
_diffrn_measured_fraction_theta_full 0.999
_diffrn_reflns_Laue_measured_fraction_max 0.996
_diffrn_reflns_Laue_measured_fraction_full 0.999
_diffrn_reflns_point_group_measured_fraction_max 0.996
_diffrn_reflns_point_group_measured_fraction_full 0.999
_reflns_number_total              11804
_reflns_number_gt                 9784
_reflns_threshold_expression      'I > 2\s(I)'
_reflns_Friedel_coverage          0.000
_reflns_Friedel_fraction_max      .
_reflns_Friedel_fraction_full     .
_reflns_special_details
;
 Reflections were merged by SHELXL according to the crystal
 class for the calculation of statistics and refinement.
 
 _reflns_Friedel_fraction is defined as the number of unique
 Friedel pairs measured divided by the number that would be
 possible theoretically, ignoring centric projections and
 systematic absences.
;
_computing_data_collection        ?
_computing_cell_refinement        ?
_computing_data_reduction         ?
_computing_structure_solution     'SHELXT (G. Sheldrick)'
_computing_structure_refinement   'SHELXL-2019/2 (Sheldrick, 2019)'
_computing_molecular_graphics     ?
_computing_publication_material   ?
_refine_special_details           ?
_refine_ls_structure_factor_coef  Fsqd
_refine_ls_matrix_type            full
_refine_ls_weighting_scheme       calc
_refine_ls_weighting_details      'w=1/[\s^2^(Fo^2^)+(0.0903P)^2^+6.4879P] where P=(Fo^2^+2Fc^2^)/3'
_atom_sites_solution_primary      direct
_atom_sites_solution_secondary    ?
_atom_sites_solution_hydrogens    geom
_refine_ls_hydrogen_treatment     constr
_refine_ls_number_reflns          11804
_refine_ls_number_parameters      555
_refine_ls_number_restraints      906
_refine_ls_R_factor_all           0.0607
_refine_ls_R_factor_gt            0.0511
_refine_ls_wR_factor_ref          0.1571
_refine_ls_wR_factor_gt           0.1482
_refine_ls_goodness_of_fit_ref    1.063
_refine_ls_restrained_S_all       1.037
_refine_ls_shift/su_max           0.001
_refine_ls_shift/su_mean          0.000
_refine_diff_density_max          0.740
_refine_diff_density_min          -0.572
_refine_diff_density_rms          0.059
_refine_ls_extinction_method      none
_refine_ls_extinction_coef        .

loop_
_atom_type_symbol
_atom_type_description
_atom_type_scat_dispersion_real
_atom_type_scat_dispersion_imag
_atom_type_scat_source
'C' 'C' 0.0033 0.0016 'International Tables Vol C Tables 4.2.6.8 and 6.1.1.4'
'H' 'H' 0.0000 0.0000 'International Tables Vol C Tables 4.2.6.8 and 6.1.1.4'
'N' 'N' 0.0061 0.0033 'International Tables Vol C Tables 4.2.6.8 and 6.1.1.4'
'O' 'O' 0.0106 0.0060 'International Tables Vol C Tables 4.2.6.8 and 6.1.1.4'

_geom_special_details
;
 All esds (except the esd in the dihedral angle between two l.s. planes)
 are estimated using the full covariance matrix.  The cell esds are taken
 into account individually in the estimation of esds in distances, angles
 and torsion angles; correlations between esds in cell parameters are only
 used when they are defined by crystal symmetry.  An approximate (isotropic)
 treatment of cell esds is used for estimating esds involving l.s. planes.
;

loop_
_atom_site_label
_atom_site_type_symbol
_atom_site_fract_x
_atom_site_fract_y
_atom_site_fract_z
_atom_site_U_iso_or_equiv
_atom_site_adp_type
_atom_site_occupancy
_atom_site_site_symmetry_order
_atom_site_calc_flag
_atom_site_refinement_flags_posn
_atom_site_refinement_flags_adp
_atom_site_refinement_flags_occupancy
_atom_site_disorder_assembly
_atom_site_disorder_group
N1_1   N 0.66550(3)  0.68680(8)  0.30109(5)  0.01767(19) Uani 1   1 d    . U . . .
C1_1   C 0.74790(3)  0.62531(8)  0.15352(5)  0.01392(19) Uani 1   1 d    . U . . .
C13_1  C 0.63456(4)  0.66598(11) 0.34627(6)  0.0236(2)   Uani 1   1 d    . U . . .
H13A_1 H 0.633898    0.720005    0.381444    0.035       Uiso 1   1 calc R U . . .
H13B_1 H 0.640419    0.602452    0.371627    0.035       Uiso 1   1 calc R U . . .
H13C_1 H 0.608566    0.661482    0.316121    0.035       Uiso 1   1 calc R U . . .
C14_1  C 0.61600(3)  0.73368(8)  0.19676(6)  0.0157(2)   Uani 1   1 d    . U . . .
C15_1  C 0.59369(3)  0.69100(8)  0.13584(6)  0.0183(2)   Uani 1   1 d    . U . . .
H15_1  H 0.603654    0.633574    0.114275    0.022       Uiso 1   1 calc R U . . .
C16_1  C 0.55724(3)  0.73144(9)  0.10659(6)  0.0193(2)   Uani 1   1 d    . U . . .
H16_1  H 0.542750    0.701012    0.065280    0.023       Uiso 1   1 calc R U . . .
N2_1   N 0.78873(3)  0.63973(7)  0.15329(5)  0.01527(18) Uani 1   1 d    . U . . .
C2_1   C 0.72349(3)  0.64262(8)  0.20639(6)  0.01444(19) Uani 1   1 d    . U . . .
N3_1   N 0.73326(3)  0.59106(7)  0.08440(5)  0.01526(18) Uani 1   1 d    . U . . .
C3_1   C 0.68243(3)  0.66902(8)  0.18156(6)  0.0156(2)   Uani 1   1 d    . U . . .
H3_1   H 0.674054    0.670512    0.131115    0.019       Uiso 1   1 calc R U . . .
C4_1   C 0.65526(3)  0.69168(8)  0.22572(6)  0.0156(2)   Uani 1   1 d    . U . . .
C5_1   C 0.70515(3)  0.66443(8)  0.32978(6)  0.0149(2)   Uani 1   1 d    . U . . .
C6_1   C 0.73477(3)  0.64058(8)  0.28465(5)  0.01367(19) Uani 1   1 d    . U . . .
C24_1  C 0.82026(3)  0.56239(8)  0.42892(6)  0.0159(2)   Uani 1   1 d    . U . . .
C25_1  C 0.83770(3)  0.47931(9)  0.39986(6)  0.0192(2)   Uani 1   1 d    . U . . .
H25_1  H 0.825852    0.452632    0.355044    0.023       Uiso 1   1 calc R U . . .
C7_1   C 0.79841(3)  0.61345(8)  0.08469(6)  0.0179(2)   Uani 1   1 d    . U . . .
H7_1   H 0.824290    0.616336    0.070260    0.021       Uiso 1   1 calc R U . . .
C8_1   C 0.76520(3)  0.58396(8)  0.04366(6)  0.0177(2)   Uani 1   1 d    . U . . .
H8_1   H 0.763385    0.561893    -0.004849   0.021       Uiso 1   1 calc R U . . .
C26_1  C 0.87208(4)  0.43529(10) 0.43556(7)  0.0233(2)   Uani 1   1 d    . U . . .
H26_1  H 0.883445    0.378871    0.415105    0.028       Uiso 1   1 calc R U . . .
C9_1   C 0.77209(3)  0.60861(8)  0.31875(6)  0.01446(19) Uani 1   1 d    . U . . .
H9_1   H 0.791663    0.588694    0.289665    0.017       Uiso 1   1 calc R U . . .
C27_1  C 0.88987(4)  0.47355(10) 0.50107(7)  0.0236(2)   Uani 1   1 d    . U . . .
H27_1  H 0.913316    0.443370    0.525556    0.028       Uiso 1   1 calc R U . . .
C10_1  C 0.78191(3)  0.60463(8)  0.39400(6)  0.0149(2)   Uani 1   1 d    . U . . .
C28_1  C 0.87307(4)  0.55640(9)  0.53053(7)  0.0226(2)   Uani 1   1 d    . U . . .
H28_1  H 0.885135    0.582926    0.575257    0.027       Uiso 1   1 calc R U . . .
C11_1  C 0.75326(3)  0.63576(8)  0.43638(6)  0.0168(2)   Uani 1   1 d    . U . . .
H11_1  H 0.759723    0.638064    0.487271    0.020       Uiso 1   1 calc R U . . .
C29_1  C 0.83874(3)  0.60051(9)  0.49483(6)  0.0199(2)   Uani 1   1 d    . U . . .
H29_1  H 0.827637    0.657258    0.515336    0.024       Uiso 1   1 calc R U . . .
C12_1  C 0.71534(3)  0.66339(9)  0.40446(6)  0.0177(2)   Uani 1   1 d    . U . . .
H12_1  H 0.695873    0.682030    0.434143    0.021       Uiso 1   1 calc R U . . .
C17_1  C 0.54128(3)  0.81607(9)  0.13650(6)  0.0177(2)   Uani 1   1 d    . U . . .
C18_1  C 0.56388(3)  0.85883(9)  0.19671(6)  0.0188(2)   Uani 1   1 d    . U . . .
H18_1  H 0.554122    0.916952    0.217760    0.023       Uiso 1   1 calc R U . . .
C19_1  C 0.60028(3)  0.81843(9)  0.22659(6)  0.0179(2)   Uani 1   1 d    . U . . .
H19_1  H 0.614727    0.848865    0.267941    0.021       Uiso 1   1 calc R U . . .
C20_1  C 0.49967(3)  0.85362(10) 0.10628(6)  0.0218(2)   Uani 1   1 d    . U . . .
C23_1  C 0.49164(4)  0.95890(11) 0.13367(7)  0.0280(3)   Uani 1   1 d    . U . . .
H23A_1 H 0.492147    0.957145    0.186054    0.042       Uiso 1   1 calc R U . . .
H23B_1 H 0.465358    0.981874    0.111073    0.042       Uiso 1   1 calc R U . . .
H23C_1 H 0.512272    1.004929    0.121393    0.042       Uiso 1   1 calc R U . . .
C21_1  C 0.49444(4)  0.85651(12) 0.02377(7)  0.0306(3)   Uani 1   1 d    . U . . .
H21A_1 H 0.468045    0.883708    0.005725    0.046       Uiso 1   1 calc R U . . .
H21B_1 H 0.496773    0.788577    0.005081    0.046       Uiso 1   1 calc R U . . .
H21C_1 H 0.515169    0.899085    0.007763    0.046       Uiso 1   1 calc R U . . .
C22_1  C 0.46876(4)  0.78110(12) 0.13072(8)  0.0308(3)   Uani 1   1 d    . U . . .
H22A_1 H 0.473038    0.713921    0.112236    0.046       Uiso 1   1 calc R U . . .
H22B_1 H 0.441777    0.803936    0.112051    0.046       Uiso 1   1 calc R U . . .
H22C_1 H 0.471778    0.779265    0.183437    0.046       Uiso 1   1 calc R U . . .
C31_1  C 0.80193(3)  0.81508(8)  0.19075(6)  0.0168(2)   Uani 1   1 d    . U . . .
C32_1  C 0.82925(4)  0.88548(9)  0.22256(6)  0.0201(2)   Uani 1   1 d    . U . . .
H32_1  H 0.821704    0.953989    0.221899    0.024       Uiso 1   1 calc R U . . .
C33_1  C 0.86722(4)  0.85863(9)  0.25524(6)  0.0215(2)   Uani 1   1 d    . U . . .
C42_1  C 0.63544(4)  0.39235(10) 0.04324(7)  0.0236(2)   Uani 1   1 d    . U . . .
C43_1  C 0.67005(4)  0.36439(9)  0.08775(7)  0.0218(2)   Uani 1   1 d    . U . . .
H43_1  H 0.671529    0.299724    0.108989    0.026       Uiso 1   1 calc R U . . .
C34_1  C 0.87750(3)  0.75786(9)  0.25721(6)  0.0211(2)   Uani 1   1 d    . U . . .
H34_1  H 0.903128    0.738501    0.280273    0.025       Uiso 1   1 calc R U . . .
C35_1  C 0.85128(3)  0.68421(8)  0.22628(6)  0.0181(2)   Uani 1   1 d    . U . . .
C44_1  C 0.70256(3)  0.42894(8)  0.10190(6)  0.0176(2)   Uani 1   1 d    . U . . .
C45_1  C 0.73951(4)  0.39718(9)  0.15043(6)  0.0212(2)   Uani 1   1 d    . U . . .
H45A_1 H 0.741513    0.434831    0.195643    0.032       Uiso 1   1 calc R U . . .
H45B_1 H 0.763102    0.410566    0.126698    0.032       Uiso 1   1 calc R U . . .
H45C_1 H 0.738010    0.325451    0.160601    0.032       Uiso 1   1 calc R U . . .
C36_1  C 0.86489(4)  0.57650(9)  0.22665(7)  0.0233(2)   Uani 1   1 d    . U . . .
H36A_1 H 0.841607    0.532231    0.224002    0.035       Uiso 1   1 calc R U . . .
H36B_1 H 0.882886    0.562965    0.271108    0.035       Uiso 1   1 calc R U . . .
H36C_1 H 0.878999    0.564444    0.185082    0.035       Uiso 1   1 calc R U . . .
C37_1  C 0.89636(4)  0.93767(10) 0.28682(8)  0.0298(3)   Uani 1   1 d    . U . . .
H37A_1 H 0.922581    0.907057    0.301230    0.045       Uiso 1   1 calc R U . . .
H37B_1 H 0.886755    0.967650    0.329013    0.045       Uiso 1   1 calc R U . . .
H37C_1 H 0.898663    0.989639    0.250721    0.045       Uiso 1   1 calc R U . . .
C46_1  C 0.59988(4)  0.32310(11) 0.03170(9)  0.0331(3)   Uani 1   1 d    . U . . .
H46A_1 H 0.609048    0.253519    0.036075    0.050       Uiso 1   1 calc R U . . .
H46B_1 H 0.585252    0.334058    -0.016458   0.050       Uiso 1   1 calc R U . . .
H46C_1 H 0.582232    0.336739    0.067989    0.050       Uiso 1   1 calc R U . . .
C38_1  C 0.76243(4)  0.84948(9)  0.15177(7)  0.0217(2)   Uani 1   1 d    . U . . .
H38A_1 H 0.741323    0.836290    0.181647    0.033       Uiso 1   1 calc R U . . .
H38B_1 H 0.756596    0.813155    0.106153    0.033       Uiso 1   1 calc R U . . .
H38C_1 H 0.763630    0.921417    0.142124    0.033       Uiso 1   1 calc R U . . .
C47_1  C 0.66350(4)  0.65374(10) -0.01431(7) 0.0246(2)   Uani 1   1 d    . U . . .
H47A_1 H 0.656576    0.644484    -0.066356   0.037       Uiso 1   1 calc R U . . .
H47B_1 H 0.689319    0.687982    -0.004480   0.037       Uiso 1   1 calc R U . . .
H47C_1 H 0.642874    0.694173    0.004042    0.037       Uiso 1   1 calc R U . . .
C39_1  C 0.69978(3)  0.52390(8)  0.06974(6)  0.0156(2)   Uani 1   1 d    . U . . .
C40_1  C 0.66619(3)  0.55305(9)  0.02242(6)  0.0187(2)   Uani 1   1 d    . U . . .
C41_1  C 0.63429(4)  0.48604(10) 0.01060(7)  0.0229(2)   Uani 1   1 d    . U . . .
H41_1  H 0.611023    0.504990    -0.020741   0.028       Uiso 1   1 calc R U . . .
C30_1  C 0.81348(3)  0.71383(8)  0.19331(6)  0.0154(2)   Uani 1   1 d    . U . . .
O1_2   O 0.51393(17) 0.5952(4)   -0.1959(3)  0.1228(18)  Uani 0.5 1 d    D U P A -1
C2_2   C 0.5215(5)   0.6588(9)   -0.1384(10) 0.192(6)    Uani 0.5 1 d    D U P A -1
H2A_2  H 0.530327    0.614460    -0.096978   0.230       Uiso 0.5 1 calc R U P A -1
H2B_2  H 0.494902    0.684053    -0.130528   0.230       Uiso 0.5 1 calc R U P A -1
C3_2   C 0.5507(3)   0.7557(7)   -0.1258(5)  0.118(3)    Uani 0.5 1 d    D U P A -1
H3A_2  H 0.565593    0.763171    -0.166873   0.177       Uiso 0.5 1 calc R U P A -1
H3B_2  H 0.569410    0.746589    -0.081673   0.177       Uiso 0.5 1 calc R U P A -1
H3C_2  H 0.534551    0.815816    -0.121417   0.177       Uiso 0.5 1 calc R U P A -1
C4_2   C 0.5137(4)   0.4923(5)   -0.1765(5)  0.140(4)    Uani 0.5 1 d    D U P A -1
H4A_2  H 0.495442    0.481112    -0.140086   0.168       Uiso 0.5 1 calc R U P A -1
H4B_2  H 0.540851    0.470412    -0.155956   0.168       Uiso 0.5 1 calc R U P A -1
C5_2   C 0.4991(5)   0.4327(6)   -0.2463(10) 0.142(4)    Uani 0.5 1 d    D U P A -1
H5A_2  H 0.470903    0.447652    -0.262011   0.212       Uiso 0.5 1 calc R U P A -1
H5B_2  H 0.502324    0.360848    -0.236741   0.212       Uiso 0.5 1 calc R U P A -1
H5C_2  H 0.514998    0.452035    -0.284167   0.212       Uiso 0.5 1 calc R U P A -1
O1_3   O 0.52776(18) 0.6243(4)   -0.0652(3)  0.1185(18)  Uani 0.5 1 d    D U P B -2
C2_3   C 0.5426(3)   0.6573(7)   -0.1299(5)  0.113(3)    Uani 0.5 1 d    D U P B -2
H2A_3  H 0.537172    0.603831    -0.166410   0.136       Uiso 0.5 1 calc R U P B -2
H2B_3  H 0.571967    0.664230    -0.119025   0.136       Uiso 0.5 1 calc R U P B -2
C3_3   C 0.5241(3)   0.7657(5)   -0.1672(6)  0.126(3)    Uani 0.5 1 d    D U P B -2
H3A_3  H 0.512934    0.753889    -0.217469   0.189       Uiso 0.5 1 calc R U P B -2
H3B_3  H 0.545637    0.815262    -0.165213   0.189       Uiso 0.5 1 calc R U P B -2
H3C_3  H 0.503140    0.790748    -0.140523   0.189       Uiso 0.5 1 calc R U P B -2
C4_3   C 0.5145(2)   0.5253(5)   -0.0636(5)  0.131(3)    Uani 0.5 1 d    D U P B -2
H4A_3  H 0.537954    0.480214    -0.060014   0.157       Uiso 0.5 1 calc R U P B -2
H4B_3  H 0.497460    0.510416    -0.109547   0.157       Uiso 0.5 1 calc R U P B -2
C5_3   C 0.4915(5)   0.503(2)    -0.0031(15) 0.175(7)    Uani 0.5 1 d    D U P B -2
H5A_3  H 0.489077    0.563694    0.025137    0.262       Uiso 0.5 1 calc R U P B -2
H5B_3  H 0.505488    0.451227    0.027888    0.262       Uiso 0.5 1 calc R U P B -2
H5C_3  H 0.464811    0.478621    -0.022377   0.262       Uiso 0.5 1 calc R U P B -2

loop_
_atom_site_aniso_label
_atom_site_aniso_U_11
_atom_site_aniso_U_22
_atom_site_aniso_U_33
_atom_site_aniso_U_23
_atom_site_aniso_U_13
_atom_site_aniso_U_12
N1_1  0.0154(4) 0.0248(5) 0.0134(4) 0.0028(3)  0.0037(3)  0.0034(3)
C1_1  0.0153(5) 0.0132(4) 0.0133(4) 0.0009(3)  0.0021(4)  0.0020(3)
C13_1 0.0183(5) 0.0360(7) 0.0178(5) 0.0050(5)  0.0065(4)  0.0033(5)
C14_1 0.0155(5) 0.0165(5) 0.0154(5) 0.0013(4)  0.0032(4)  0.0011(4)
C15_1 0.0186(5) 0.0173(5) 0.0192(5) -0.0015(4) 0.0029(4)  0.0016(4)
C16_1 0.0174(5) 0.0206(5) 0.0192(5) -0.0017(4) 0.0004(4)  -0.0006(4)
N2_1  0.0156(4) 0.0150(4) 0.0158(4) -0.0018(3) 0.0045(3)  0.0003(3)
C2_1  0.0157(5) 0.0150(5) 0.0127(4) -0.0002(4) 0.0025(4)  0.0016(4)
N3_1  0.0180(4) 0.0164(4) 0.0118(4) -0.0010(3) 0.0035(3)  -0.0002(3)
C3_1  0.0166(5) 0.0163(5) 0.0136(4) -0.0001(4) 0.0011(4)  0.0019(4)
C4_1  0.0170(5) 0.0159(5) 0.0141(5) 0.0007(4)  0.0023(4)  0.0022(4)
C5_1  0.0165(5) 0.0140(4) 0.0145(5) 0.0009(4)  0.0030(4)  0.0021(4)
C6_1  0.0160(5) 0.0121(4) 0.0131(4) -0.0002(3) 0.0027(4)  0.0000(3)
C24_1 0.0158(5) 0.0159(5) 0.0158(5) 0.0020(4)  0.0016(4)  -0.0018(4)
C25_1 0.0180(5) 0.0221(5) 0.0171(5) -0.0013(4) 0.0011(4)  0.0012(4)
C7_1  0.0214(5) 0.0170(5) 0.0170(5) -0.0010(4) 0.0085(4)  0.0008(4)
C8_1  0.0222(5) 0.0170(5) 0.0152(5) -0.0002(4) 0.0070(4)  0.0012(4)
C26_1 0.0187(5) 0.0270(6) 0.0241(6) -0.0005(5) 0.0025(4)  0.0048(4)
C9_1  0.0156(5) 0.0136(4) 0.0145(5) 0.0002(4)  0.0031(4)  -0.0001(4)
C27_1 0.0159(5) 0.0291(6) 0.0247(6) 0.0035(5)  -0.0011(4) 0.0005(4)
C10_1 0.0170(5) 0.0126(4) 0.0150(5) 0.0002(4)  0.0012(4)  -0.0008(4)
C28_1 0.0210(5) 0.0249(6) 0.0203(5) 0.0001(4)  -0.0035(4) -0.0040(4)
C11_1 0.0207(5) 0.0172(5) 0.0123(4) -0.0004(4) 0.0020(4)  0.0013(4)
C29_1 0.0210(5) 0.0183(5) 0.0195(5) -0.0016(4) -0.0006(4) -0.0019(4)
C12_1 0.0204(5) 0.0190(5) 0.0143(5) -0.0005(4) 0.0047(4)  0.0034(4)
C17_1 0.0145(5) 0.0203(5) 0.0185(5) 0.0025(4)  0.0028(4)  0.0017(4)
C18_1 0.0179(5) 0.0198(5) 0.0188(5) -0.0011(4) 0.0034(4)  0.0037(4)
C19_1 0.0167(5) 0.0198(5) 0.0170(5) -0.0014(4) 0.0018(4)  0.0023(4)
C20_1 0.0164(5) 0.0278(6) 0.0207(5) 0.0006(4)  0.0006(4)  0.0043(4)
C23_1 0.0243(6) 0.0289(6) 0.0295(6) 0.0000(5)  -0.0014(5) 0.0096(5)
C21_1 0.0261(6) 0.0416(8) 0.0230(6) 0.0026(5)  -0.0009(5) 0.0109(5)
C22_1 0.0175(5) 0.0384(7) 0.0369(7) -0.0021(6) 0.0051(5)  -0.0018(5)
C31_1 0.0210(5) 0.0154(5) 0.0147(5) 0.0015(4)  0.0045(4)  0.0019(4)
C32_1 0.0269(6) 0.0151(5) 0.0191(5) -0.0003(4) 0.0058(4)  -0.0004(4)
C33_1 0.0240(6) 0.0213(5) 0.0199(5) -0.0020(4) 0.0056(4)  -0.0056(4)
C42_1 0.0223(5) 0.0250(6) 0.0244(6) -0.0099(5) 0.0066(4)  -0.0040(4)
C43_1 0.0260(6) 0.0176(5) 0.0231(5) -0.0031(4) 0.0084(4)  -0.0027(4)
C34_1 0.0173(5) 0.0240(6) 0.0221(5) 0.0002(4)  0.0029(4)  -0.0013(4)
C35_1 0.0173(5) 0.0179(5) 0.0196(5) 0.0009(4)  0.0046(4)  0.0010(4)
C44_1 0.0209(5) 0.0163(5) 0.0162(5) -0.0020(4) 0.0048(4)  0.0012(4)
C45_1 0.0250(6) 0.0175(5) 0.0211(5) 0.0033(4)  0.0031(4)  0.0041(4)
C36_1 0.0202(5) 0.0190(5) 0.0307(6) 0.0016(4)  0.0040(4)  0.0046(4)
C37_1 0.0318(7) 0.0264(6) 0.0309(7) -0.0036(5) 0.0030(5)  -0.0110(5)
C46_1 0.0265(6) 0.0330(7) 0.0407(8) -0.0149(6) 0.0079(5)  -0.0093(5)
C38_1 0.0262(6) 0.0164(5) 0.0218(5) 0.0014(4)  0.0007(4)  0.0045(4)
C47_1 0.0268(6) 0.0274(6) 0.0189(5) 0.0053(4)  0.0012(4)  0.0056(5)
C39_1 0.0177(5) 0.0162(5) 0.0132(4) -0.0019(4) 0.0033(4)  -0.0002(4)
C40_1 0.0204(5) 0.0223(5) 0.0135(5) -0.0020(4) 0.0020(4)  0.0032(4)
C41_1 0.0197(5) 0.0288(6) 0.0197(5) -0.0075(4) 0.0008(4)  0.0011(4)
C30_1 0.0170(5) 0.0152(5) 0.0147(4) 0.0000(4)  0.0049(4)  -0.0005(4)
O1_2  0.125(4)  0.075(3)  0.181(5)  -0.030(3)  0.065(4)   -0.003(3)
C2_2  0.196(13) 0.104(7)  0.260(12) -0.105(8)  -0.027(12) 0.005(7)
C3_2  0.136(7)  0.118(6)  0.119(6)  -0.038(5)  0.094(6)   -0.006(5)
C4_2  0.212(10) 0.066(4)  0.131(7)  -0.021(4)  -0.019(7)  0.006(5)
C5_2  0.150(6)  0.113(5)  0.145(6)  -0.062(7)  -0.042(5)  0.083(6)
O1_3  0.133(4)  0.078(3)  0.144(4)  -0.049(3)  0.020(4)   0.007(3)
C2_3  0.125(7)  0.115(6)  0.105(5)  -0.059(4)  0.031(5)   0.011(5)
C3_3  0.141(8)  0.066(4)  0.191(10) -0.046(4)  0.097(7)   -0.024(4)
C4_3  0.110(6)  0.064(4)  0.193(9)  -0.040(4)  -0.068(6)  0.016(4)
C5_3  0.113(15) 0.046(4)  0.372(17) -0.037(7)  0.060(14)  -0.016(10)

loop_
_geom_bond_atom_site_label_1
_geom_bond_atom_site_label_2
_geom_bond_distance
_geom_bond_site_symmetry_2
_geom_bond_publ_flag
N1_1  C5_1   1.4065(15) . ?
N1_1  C4_1   1.4101(15) . ?
N1_1  C13_1  1.4579(15) . ?
C1_1  C2_1   1.3912(15) . ?
C1_1  N2_1   1.3931(15) . ?
C1_1  N3_1   1.4000(14) . ?
C13_1 H13A_1 0.9800     . ?
C13_1 H13B_1 0.9800     . ?
C13_1 H13C_1 0.9800     . ?
C14_1 C19_1  1.3991(16) . ?
C14_1 C15_1  1.4019(16) . ?
C14_1 C4_1   1.4744(15) . ?
C15_1 C16_1  1.3880(16) . ?
C15_1 H15_1  0.9500     . ?
C16_1 C17_1  1.4020(16) . ?
C16_1 H16_1  0.9500     . ?
N2_1  C7_1   1.4133(15) . ?
N2_1  C30_1  1.4400(14) . ?
C2_1  C3_1   1.4462(16) . ?
C2_1  C6_1   1.4654(16) . ?
N3_1  C8_1   1.4063(14) . ?
N3_1  C39_1  1.4410(15) . ?
C3_1  C4_1   1.3504(15) . ?
C3_1  H3_1   0.9500     . ?
C5_1  C12_1  1.3959(16) . ?
C5_1  C6_1   1.4305(15) . ?
C6_1  C9_1   1.4010(15) . ?
C24_1 C25_1  1.4010(16) . ?
C24_1 C29_1  1.4028(16) . ?
C24_1 C10_1  1.4822(16) . ?
C25_1 C26_1  1.3903(17) . ?
C25_1 H25_1  0.9500     . ?
C7_1  C8_1   1.3316(17) . ?
C7_1  H7_1   0.9500     . ?
C8_1  H8_1   0.9500     . ?
C26_1 C27_1  1.3900(18) . ?
C26_1 H26_1  0.9500     . ?
C9_1  C10_1  1.4061(16) . ?
C9_1  H9_1   0.9500     . ?
C27_1 C28_1  1.3919(19) . ?
C27_1 H27_1  0.9500     . ?
C10_1 C11_1  1.3957(15) . ?
C28_1 C29_1  1.3896(17) . ?
C28_1 H28_1  0.9500     . ?
C11_1 C12_1  1.3888(16) . ?
C11_1 H11_1  0.9500     . ?
C29_1 H29_1  0.9500     . ?
C12_1 H12_1  0.9500     . ?
C17_1 C18_1  1.3968(16) . ?
C17_1 C20_1  1.5274(16) . ?
C18_1 C19_1  1.3900(16) . ?
C18_1 H18_1  0.9500     . ?
C19_1 H19_1  0.9500     . ?
C20_1 C21_1  1.5335(19) . ?
C20_1 C23_1  1.5344(19) . ?
C20_1 C22_1  1.5390(19) . ?
C23_1 H23A_1 0.9800     . ?
C23_1 H23B_1 0.9800     . ?
C23_1 H23C_1 0.9800     . ?
C21_1 H21A_1 0.9800     . ?
C21_1 H21B_1 0.9800     . ?
C21_1 H21C_1 0.9800     . ?
C22_1 H22A_1 0.9800     . ?
C22_1 H22B_1 0.9800     . ?
C22_1 H22C_1 0.9800     . ?
C31_1 C32_1  1.3942(17) . ?
C31_1 C30_1  1.4071(16) . ?
C31_1 C38_1  1.5044(17) . ?
C32_1 C33_1  1.3920(18) . ?
C32_1 H32_1  0.9500     . ?
C33_1 C34_1  1.3898(18) . ?
C33_1 C37_1  1.5093(18) . ?
C42_1 C41_1  1.3917(19) . ?
C42_1 C43_1  1.3926(19) . ?
C42_1 C46_1  1.5088(18) . ?
C43_1 C44_1  1.3936(17) . ?
C43_1 H43_1  0.9500     . ?
C34_1 C35_1  1.3968(17) . ?
C34_1 H34_1  0.9500     . ?
C35_1 C30_1  1.3987(16) . ?
C35_1 C36_1  1.5107(17) . ?
C44_1 C39_1  1.4026(16) . ?
C44_1 C45_1  1.5033(17) . ?
C45_1 H45A_1 0.9800     . ?
C45_1 H45B_1 0.9800     . ?
C45_1 H45C_1 0.9800     . ?
C36_1 H36A_1 0.9800     . ?
C36_1 H36B_1 0.9800     . ?
C36_1 H36C_1 0.9800     . ?
C37_1 H37A_1 0.9800     . ?
C37_1 H37B_1 0.9800     . ?
C37_1 H37C_1 0.9800     . ?
C46_1 H46A_1 0.9800     . ?
C46_1 H46B_1 0.9800     . ?
C46_1 H46C_1 0.9800     . ?
C38_1 H38A_1 0.9800     . ?
C38_1 H38B_1 0.9800     . ?
C38_1 H38C_1 0.9800     . ?
C47_1 C40_1  1.5087(18) . ?
C47_1 H47A_1 0.9800     . ?
C47_1 H47B_1 0.9800     . ?
C47_1 H47C_1 0.9800     . ?
C39_1 C40_1  1.3982(16) . ?
C40_1 C41_1  1.3957(17) . ?
C41_1 H41_1  0.9500     . ?
O1_2  C2_2   1.369(12)  . ?
O1_2  C4_2   1.424(8)   . ?
C2_2  C3_2   1.624(12)  . ?
C2_2  H2A_2  0.9900     . ?
C2_2  H2B_2  0.9900     . ?
C3_2  H3A_2  0.9800     . ?
C3_2  H3B_2  0.9800     . ?
C3_2  H3C_2  0.9800     . ?
C4_2  C5_2   1.554(15)  . ?
C4_2  H4A_2  0.9900     . ?
C4_2  H4B_2  0.9900     . ?
C5_2  H5A_2  0.9800     . ?
C5_2  H5B_2  0.9800     . ?
C5_2  H5C_2  0.9800     . ?
O1_3  C4_3   1.399(8)   . ?
O1_3  C2_3   1.442(11)  . ?
C2_3  C3_3   1.691(11)  . ?
C2_3  H2A_3  0.9900     . ?
C2_3  H2B_3  0.9900     . ?
C3_3  H3A_3  0.9800     . ?
C3_3  H3B_3  0.9800     . ?
C3_3  H3C_3  0.9800     . ?
C4_3  C5_3   1.489(18)  . ?
C4_3  H4A_3  0.9900     . ?
C4_3  H4B_3  0.9900     . ?
C5_3  H5A_3  0.9800     . ?
C5_3  H5B_3  0.9800     . ?
C5_3  H5C_3  0.9800     . ?

loop_
_geom_angle_atom_site_label_1
_geom_angle_atom_site_label_2
_geom_angle_atom_site_label_3
_geom_angle
_geom_angle_site_symmetry_1
_geom_angle_site_symmetry_3
_geom_angle_publ_flag
C5_1   N1_1  C4_1   119.04(9)  . . ?
C5_1   N1_1  C13_1  117.22(9)  . . ?
C4_1   N1_1  C13_1  119.51(10) . . ?
C2_1   C1_1  N2_1   131.37(10) . . ?
C2_1   C1_1  N3_1   122.99(10) . . ?
N2_1   C1_1  N3_1   105.59(9)  . . ?
N1_1   C13_1 H13A_1 109.5      . . ?
N1_1   C13_1 H13B_1 109.5      . . ?
H13A_1 C13_1 H13B_1 109.5      . . ?
N1_1   C13_1 H13C_1 109.5      . . ?
H13A_1 C13_1 H13C_1 109.5      . . ?
H13B_1 C13_1 H13C_1 109.5      . . ?
C19_1  C14_1 C15_1  117.61(10) . . ?
C19_1  C14_1 C4_1   122.13(10) . . ?
C15_1  C14_1 C4_1   120.22(10) . . ?
C16_1  C15_1 C14_1  120.96(10) . . ?
C16_1  C15_1 H15_1  119.5      . . ?
C14_1  C15_1 H15_1  119.5      . . ?
C15_1  C16_1 C17_1  121.64(11) . . ?
C15_1  C16_1 H16_1  119.2      . . ?
C17_1  C16_1 H16_1  119.2      . . ?
C1_1   N2_1  C7_1   108.59(9)  . . ?
C1_1   N2_1  C30_1  126.81(9)  . . ?
C7_1   N2_1  C30_1  117.11(9)  . . ?
C1_1   C2_1  C3_1   116.48(10) . . ?
C1_1   C2_1  C6_1   127.67(10) . . ?
C3_1   C2_1  C6_1   115.82(9)  . . ?
C1_1   N3_1  C8_1   108.88(9)  . . ?
C1_1   N3_1  C39_1  123.39(9)  . . ?
C8_1   N3_1  C39_1  119.62(9)  . . ?
C4_1   C3_1  C2_1   123.98(10) . . ?
C4_1   C3_1  H3_1   118.0      . . ?
C2_1   C3_1  H3_1   118.0      . . ?
C3_1   C4_1  N1_1   120.56(10) . . ?
C3_1   C4_1  C14_1  120.75(10) . . ?
N1_1   C4_1  C14_1  118.27(9)  . . ?
C12_1  C5_1  N1_1   118.62(9)  . . ?
C12_1  C5_1  C6_1   119.55(10) . . ?
N1_1   C5_1  C6_1   121.80(10) . . ?
C9_1   C6_1  C5_1   117.13(10) . . ?
C9_1   C6_1  C2_1   123.98(9)  . . ?
C5_1   C6_1  C2_1   118.67(10) . . ?
C25_1  C24_1 C29_1  118.01(10) . . ?
C25_1  C24_1 C10_1  121.22(10) . . ?
C29_1  C24_1 C10_1  120.63(10) . . ?
C26_1  C25_1 C24_1  121.05(11) . . ?
C26_1  C25_1 H25_1  119.5      . . ?
C24_1  C25_1 H25_1  119.5      . . ?
C8_1   C7_1  N2_1   108.60(10) . . ?
C8_1   C7_1  H7_1   125.7      . . ?
N2_1   C7_1  H7_1   125.7      . . ?
C7_1   C8_1  N3_1   108.34(10) . . ?
C7_1   C8_1  H8_1   125.8      . . ?
N3_1   C8_1  H8_1   125.8      . . ?
C27_1  C26_1 C25_1  120.23(12) . . ?
C27_1  C26_1 H26_1  119.9      . . ?
C25_1  C26_1 H26_1  119.9      . . ?
C6_1   C9_1  C10_1  123.06(10) . . ?
C6_1   C9_1  H9_1   118.5      . . ?
C10_1  C9_1  H9_1   118.5      . . ?
C26_1  C27_1 C28_1  119.49(11) . . ?
C26_1  C27_1 H27_1  120.3      . . ?
C28_1  C27_1 H27_1  120.3      . . ?
C11_1  C10_1 C9_1   118.14(10) . . ?
C11_1  C10_1 C24_1  119.61(10) . . ?
C9_1   C10_1 C24_1  122.12(10) . . ?
C29_1  C28_1 C27_1  120.31(11) . . ?
C29_1  C28_1 H28_1  119.8      . . ?
C27_1  C28_1 H28_1  119.8      . . ?
C12_1  C11_1 C10_1  120.27(10) . . ?
C12_1  C11_1 H11_1  119.9      . . ?
C10_1  C11_1 H11_1  119.9      . . ?
C28_1  C29_1 C24_1  120.91(11) . . ?
C28_1  C29_1 H29_1  119.5      . . ?
C24_1  C29_1 H29_1  119.5      . . ?
C11_1  C12_1 C5_1   121.55(10) . . ?
C11_1  C12_1 H12_1  119.2      . . ?
C5_1   C12_1 H12_1  119.2      . . ?
C18_1  C17_1 C16_1  117.09(10) . . ?
C18_1  C17_1 C20_1  122.73(10) . . ?
C16_1  C17_1 C20_1  120.06(10) . . ?
C19_1  C18_1 C17_1  121.62(11) . . ?
C19_1  C18_1 H18_1  119.2      . . ?
C17_1  C18_1 H18_1  119.2      . . ?
C18_1  C19_1 C14_1  121.08(11) . . ?
C18_1  C19_1 H19_1  119.5      . . ?
C14_1  C19_1 H19_1  119.5      . . ?
C17_1  C20_1 C21_1  110.95(10) . . ?
C17_1  C20_1 C23_1  111.87(10) . . ?
C21_1  C20_1 C23_1  108.24(11) . . ?
C17_1  C20_1 C22_1  108.06(11) . . ?
C21_1  C20_1 C22_1  108.99(11) . . ?
C23_1  C20_1 C22_1  108.66(11) . . ?
C20_1  C23_1 H23A_1 109.5      . . ?
C20_1  C23_1 H23B_1 109.5      . . ?
H23A_1 C23_1 H23B_1 109.5      . . ?
C20_1  C23_1 H23C_1 109.5      . . ?
H23A_1 C23_1 H23C_1 109.5      . . ?
H23B_1 C23_1 H23C_1 109.5      . . ?
C20_1  C21_1 H21A_1 109.5      . . ?
C20_1  C21_1 H21B_1 109.5      . . ?
H21A_1 C21_1 H21B_1 109.5      . . ?
C20_1  C21_1 H21C_1 109.5      . . ?
H21A_1 C21_1 H21C_1 109.5      . . ?
H21B_1 C21_1 H21C_1 109.5      . . ?
C20_1  C22_1 H22A_1 109.5      . . ?
C20_1  C22_1 H22B_1 109.5      . . ?
H22A_1 C22_1 H22B_1 109.5      . . ?
C20_1  C22_1 H22C_1 109.5      . . ?
H22A_1 C22_1 H22C_1 109.5      . . ?
H22B_1 C22_1 H22C_1 109.5      . . ?
C32_1  C31_1 C30_1  118.02(11) . . ?
C32_1  C31_1 C38_1  119.61(10) . . ?
C30_1  C31_1 C38_1  122.28(10) . . ?
C33_1  C32_1 C31_1  122.13(11) . . ?
C33_1  C32_1 H32_1  118.9      . . ?
C31_1  C32_1 H32_1  118.9      . . ?
C34_1  C33_1 C32_1  118.26(11) . . ?
C34_1  C33_1 C37_1  121.35(12) . . ?
C32_1  C33_1 C37_1  120.39(12) . . ?
C41_1  C42_1 C43_1  118.45(11) . . ?
C41_1  C42_1 C46_1  120.93(12) . . ?
C43_1  C42_1 C46_1  120.61(13) . . ?
C42_1  C43_1 C44_1  121.63(12) . . ?
C42_1  C43_1 H43_1  119.2      . . ?
C44_1  C43_1 H43_1  119.2      . . ?
C33_1  C34_1 C35_1  121.97(11) . . ?
C33_1  C34_1 H34_1  119.0      . . ?
C35_1  C34_1 H34_1  119.0      . . ?
C34_1  C35_1 C30_1  118.30(11) . . ?
C34_1  C35_1 C36_1  119.60(11) . . ?
C30_1  C35_1 C36_1  122.06(10) . . ?
C43_1  C44_1 C39_1  118.21(11) . . ?
C43_1  C44_1 C45_1  120.62(11) . . ?
C39_1  C44_1 C45_1  121.17(10) . . ?
C44_1  C45_1 H45A_1 109.5      . . ?
C44_1  C45_1 H45B_1 109.5      . . ?
H45A_1 C45_1 H45B_1 109.5      . . ?
C44_1  C45_1 H45C_1 109.5      . . ?
H45A_1 C45_1 H45C_1 109.5      . . ?
H45B_1 C45_1 H45C_1 109.5      . . ?
C35_1  C36_1 H36A_1 109.5      . . ?
C35_1  C36_1 H36B_1 109.5      . . ?
H36A_1 C36_1 H36B_1 109.5      . . ?
C35_1  C36_1 H36C_1 109.5      . . ?
H36A_1 C36_1 H36C_1 109.5      . . ?
H36B_1 C36_1 H36C_1 109.5      . . ?
C33_1  C37_1 H37A_1 109.5      . . ?
C33_1  C37_1 H37B_1 109.5      . . ?
H37A_1 C37_1 H37B_1 109.5      . . ?
C33_1  C37_1 H37C_1 109.5      . . ?
H37A_1 C37_1 H37C_1 109.5      . . ?
H37B_1 C37_1 H37C_1 109.5      . . ?
C42_1  C46_1 H46A_1 109.5      . . ?
C42_1  C46_1 H46B_1 109.5      . . ?
H46A_1 C46_1 H46B_1 109.5      . . ?
C42_1  C46_1 H46C_1 109.5      . . ?
H46A_1 C46_1 H46C_1 109.5      . . ?
H46B_1 C46_1 H46C_1 109.5      . . ?
C31_1  C38_1 H38A_1 109.5      . . ?
C31_1  C38_1 H38B_1 109.5      . . ?
H38A_1 C38_1 H38B_1 109.5      . . ?
C31_1  C38_1 H38C_1 109.5      . . ?
H38A_1 C38_1 H38C_1 109.5      . . ?
H38B_1 C38_1 H38C_1 109.5      . . ?
C40_1  C47_1 H47A_1 109.5      . . ?
C40_1  C47_1 H47B_1 109.5      . . ?
H47A_1 C47_1 H47B_1 109.5      . . ?
C40_1  C47_1 H47C_1 109.5      . . ?
H47A_1 C47_1 H47C_1 109.5      . . ?
H47B_1 C47_1 H47C_1 109.5      . . ?
C40_1  C39_1 C44_1  121.76(10) . . ?
C40_1  C39_1 N3_1   119.77(10) . . ?
C44_1  C39_1 N3_1   118.43(10) . . ?
C41_1  C40_1 C39_1  117.72(11) . . ?
C41_1  C40_1 C47_1  120.15(11) . . ?
C39_1  C40_1 C47_1  122.12(11) . . ?
C42_1  C41_1 C40_1  122.15(11) . . ?
C42_1  C41_1 H41_1  118.9      . . ?
C40_1  C41_1 H41_1  118.9      . . ?
C35_1  C30_1 C31_1  121.30(10) . . ?
C35_1  C30_1 N2_1   117.84(10) . . ?
C31_1  C30_1 N2_1   120.31(10) . . ?
C2_2   O1_2  C4_2   113.9(9)   . . ?
O1_2   C2_2  C3_2   130.8(14)  . . ?
O1_2   C2_2  H2A_2  104.6      . . ?
C3_2   C2_2  H2A_2  104.6      . . ?
O1_2   C2_2  H2B_2  104.6      . . ?
C3_2   C2_2  H2B_2  104.6      . . ?
H2A_2  C2_2  H2B_2  105.7      . . ?
C2_2   C3_2  H3A_2  109.5      . . ?
C2_2   C3_2  H3B_2  109.5      . . ?
H3A_2  C3_2  H3B_2  109.5      . . ?
C2_2   C3_2  H3C_2  109.5      . . ?
H3A_2  C3_2  H3C_2  109.5      . . ?
H3B_2  C3_2  H3C_2  109.5      . . ?
O1_2   C4_2  C5_2   106.9(8)   . . ?
O1_2   C4_2  H4A_2  110.3      . . ?
C5_2   C4_2  H4A_2  110.3      . . ?
O1_2   C4_2  H4B_2  110.3      . . ?
C5_2   C4_2  H4B_2  110.3      . . ?
H4A_2  C4_2  H4B_2  108.6      . . ?
C4_2   C5_2  H5A_2  109.5      . . ?
C4_2   C5_2  H5B_2  109.5      . . ?
H5A_2  C5_2  H5B_2  109.5      . . ?
C4_2   C5_2  H5C_2  109.5      . . ?
H5A_2  C5_2  H5C_2  109.5      . . ?
H5B_2  C5_2  H5C_2  109.5      . . ?
C4_3   O1_3  C2_3   117.1(7)   . . ?
O1_3   C2_3  C3_3   117.4(6)   . . ?
O1_3   C2_3  H2A_3  108.0      . . ?
C3_3   C2_3  H2A_3  108.0      . . ?
O1_3   C2_3  H2B_3  108.0      . . ?
C3_3   C2_3  H2B_3  108.0      . . ?
H2A_3  C2_3  H2B_3  107.2      . . ?
C2_3   C3_3  H3A_3  109.5      . . ?
C2_3   C3_3  H3B_3  109.5      . . ?
H3A_3  C3_3  H3B_3  109.5      . . ?
C2_3   C3_3  H3C_3  109.5      . . ?
H3A_3  C3_3  H3C_3  109.5      . . ?
H3B_3  C3_3  H3C_3  109.5      . . ?
O1_3   C4_3  C5_3   114.1(12)  . . ?
O1_3   C4_3  H4A_3  108.7      . . ?
C5_3   C4_3  H4A_3  108.7      . . ?
O1_3   C4_3  H4B_3  108.7      . . ?
C5_3   C4_3  H4B_3  108.7      . . ?
H4A_3  C4_3  H4B_3  107.6      . . ?
C4_3   C5_3  H5A_3  109.5      . . ?
C4_3   C5_3  H5B_3  109.5      . . ?
H5A_3  C5_3  H5B_3  109.5      . . ?
C4_3   C5_3  H5C_3  109.5      . . ?
H5A_3  C5_3  H5C_3  109.5      . . ?
H5B_3  C5_3  H5C_3  109.5      . . ?

loop_
_geom_torsion_atom_site_label_1
_geom_torsion_atom_site_label_2
_geom_torsion_atom_site_label_3
_geom_torsion_atom_site_label_4
_geom_torsion
_geom_torsion_site_symmetry_1
_geom_torsion_site_symmetry_2
_geom_torsion_site_symmetry_3
_geom_torsion_site_symmetry_4
_geom_torsion_publ_flag
C19_1 C14_1 C15_1 C16_1 -0.27(16)   . . . . ?
C4_1  C14_1 C15_1 C16_1 -178.03(10) . . . . ?
C14_1 C15_1 C16_1 C17_1 -0.02(18)   . . . . ?
C2_1  C1_1  N2_1  C7_1  -177.87(11) . . . . ?
N3_1  C1_1  N2_1  C7_1  -0.48(11)   . . . . ?
C2_1  C1_1  N2_1  C30_1 -29.42(18)  . . . . ?
N3_1  C1_1  N2_1  C30_1 147.97(10)  . . . . ?
N2_1  C1_1  C2_1  C3_1  149.31(11)  . . . . ?
N3_1  C1_1  C2_1  C3_1  -27.69(15)  . . . . ?
N2_1  C1_1  C2_1  C6_1  -28.47(19)  . . . . ?
N3_1  C1_1  C2_1  C6_1  154.53(10)  . . . . ?
C2_1  C1_1  N3_1  C8_1  178.39(10)  . . . . ?
N2_1  C1_1  N3_1  C8_1  0.73(11)    . . . . ?
C2_1  C1_1  N3_1  C39_1 -33.31(16)  . . . . ?
N2_1  C1_1  N3_1  C39_1 149.03(10)  . . . . ?
C1_1  C2_1  C3_1  C4_1  -177.53(11) . . . . ?
C6_1  C2_1  C3_1  C4_1  0.52(16)    . . . . ?
C2_1  C3_1  C4_1  N1_1  -2.58(17)   . . . . ?
C2_1  C3_1  C4_1  C14_1 169.92(10)  . . . . ?
C5_1  N1_1  C4_1  C3_1  4.17(16)    . . . . ?
C13_1 N1_1  C4_1  C3_1  -152.11(11) . . . . ?
C5_1  N1_1  C4_1  C14_1 -168.51(10) . . . . ?
C13_1 N1_1  C4_1  C14_1 35.21(15)   . . . . ?
C19_1 C14_1 C4_1  C3_1  -131.31(12) . . . . ?
C15_1 C14_1 C4_1  C3_1  46.35(16)   . . . . ?
C19_1 C14_1 C4_1  N1_1  41.36(15)   . . . . ?
C15_1 C14_1 C4_1  N1_1  -140.98(11) . . . . ?
C4_1  N1_1  C5_1  C12_1 177.67(10)  . . . . ?
C13_1 N1_1  C5_1  C12_1 -25.51(15)  . . . . ?
C4_1  N1_1  C5_1  C6_1  -3.85(16)   . . . . ?
C13_1 N1_1  C5_1  C6_1  152.97(11)  . . . . ?
C12_1 C5_1  C6_1  C9_1  5.43(15)    . . . . ?
N1_1  C5_1  C6_1  C9_1  -173.04(10) . . . . ?
C12_1 C5_1  C6_1  C2_1  -179.68(10) . . . . ?
N1_1  C5_1  C6_1  C2_1  1.85(15)    . . . . ?
C1_1  C2_1  C6_1  C9_1  -7.83(17)   . . . . ?
C3_1  C2_1  C6_1  C9_1  174.38(10)  . . . . ?
C1_1  C2_1  C6_1  C5_1  177.66(10)  . . . . ?
C3_1  C2_1  C6_1  C5_1  -0.13(14)   . . . . ?
C29_1 C24_1 C25_1 C26_1 0.61(17)    . . . . ?
C10_1 C24_1 C25_1 C26_1 -175.13(11) . . . . ?
C1_1  N2_1  C7_1  C8_1  0.06(12)    . . . . ?
C30_1 N2_1  C7_1  C8_1  -151.87(10) . . . . ?
N2_1  C7_1  C8_1  N3_1  0.40(13)    . . . . ?
C1_1  N3_1  C8_1  C7_1  -0.72(12)   . . . . ?
C39_1 N3_1  C8_1  C7_1  -150.41(10) . . . . ?
C24_1 C25_1 C26_1 C27_1 -0.18(19)   . . . . ?
C5_1  C6_1  C9_1  C10_1 -3.60(15)   . . . . ?
C2_1  C6_1  C9_1  C10_1 -178.19(10) . . . . ?
C25_1 C26_1 C27_1 C28_1 -0.18(19)   . . . . ?
C6_1  C9_1  C10_1 C11_1 -1.17(16)   . . . . ?
C6_1  C9_1  C10_1 C24_1 174.62(10)  . . . . ?
C25_1 C24_1 C10_1 C11_1 139.05(11)  . . . . ?
C29_1 C24_1 C10_1 C11_1 -36.58(15)  . . . . ?
C25_1 C24_1 C10_1 C9_1  -36.68(16)  . . . . ?
C29_1 C24_1 C10_1 C9_1  147.69(11)  . . . . ?
C26_1 C27_1 C28_1 C29_1 0.10(19)    . . . . ?
C9_1  C10_1 C11_1 C12_1 4.18(16)    . . . . ?
C24_1 C10_1 C11_1 C12_1 -171.72(10) . . . . ?
C27_1 C28_1 C29_1 C24_1 0.35(18)    . . . . ?
C25_1 C24_1 C29_1 C28_1 -0.69(17)   . . . . ?
C10_1 C24_1 C29_1 C28_1 175.08(10)  . . . . ?
C10_1 C11_1 C12_1 C5_1  -2.32(17)   . . . . ?
N1_1  C5_1  C12_1 C11_1 175.88(10)  . . . . ?
C6_1  C5_1  C12_1 C11_1 -2.64(17)   . . . . ?
C15_1 C16_1 C17_1 C18_1 0.69(17)    . . . . ?
C15_1 C16_1 C17_1 C20_1 -175.36(11) . . . . ?
C16_1 C17_1 C18_1 C19_1 -1.09(17)   . . . . ?
C20_1 C17_1 C18_1 C19_1 174.85(11)  . . . . ?
C17_1 C18_1 C19_1 C14_1 0.83(17)    . . . . ?
C15_1 C14_1 C19_1 C18_1 -0.12(16)   . . . . ?
C4_1  C14_1 C19_1 C18_1 177.59(10)  . . . . ?
C18_1 C17_1 C20_1 C21_1 138.42(12)  . . . . ?
C16_1 C17_1 C20_1 C21_1 -45.76(15)  . . . . ?
C18_1 C17_1 C20_1 C23_1 17.43(16)   . . . . ?
C16_1 C17_1 C20_1 C23_1 -166.75(11) . . . . ?
C18_1 C17_1 C20_1 C22_1 -102.15(14) . . . . ?
C16_1 C17_1 C20_1 C22_1 73.67(14)   . . . . ?
C30_1 C31_1 C32_1 C33_1 0.98(17)    . . . . ?
C38_1 C31_1 C32_1 C33_1 -175.75(11) . . . . ?
C31_1 C32_1 C33_1 C34_1 -1.43(17)   . . . . ?
C31_1 C32_1 C33_1 C37_1 177.93(11)  . . . . ?
C41_1 C42_1 C43_1 C44_1 2.16(18)    . . . . ?
C46_1 C42_1 C43_1 C44_1 -176.93(11) . . . . ?
C32_1 C33_1 C34_1 C35_1 1.32(18)    . . . . ?
C37_1 C33_1 C34_1 C35_1 -178.03(11) . . . . ?
C33_1 C34_1 C35_1 C30_1 -0.78(17)   . . . . ?
C33_1 C34_1 C35_1 C36_1 176.79(11)  . . . . ?
C42_1 C43_1 C44_1 C39_1 -0.26(17)   . . . . ?
C42_1 C43_1 C44_1 C45_1 179.70(11)  . . . . ?
C43_1 C44_1 C39_1 C40_1 -2.43(16)   . . . . ?
C45_1 C44_1 C39_1 C40_1 177.61(10)  . . . . ?
C43_1 C44_1 C39_1 N3_1  179.79(10)  . . . . ?
C45_1 C44_1 C39_1 N3_1  -0.17(15)   . . . . ?
C1_1  N3_1  C39_1 C40_1 121.45(12)  . . . . ?
C8_1  N3_1  C39_1 C40_1 -93.44(13)  . . . . ?
C1_1  N3_1  C39_1 C44_1 -60.73(14)  . . . . ?
C8_1  N3_1  C39_1 C44_1 84.38(13)   . . . . ?
C44_1 C39_1 C40_1 C41_1 3.06(16)    . . . . ?
N3_1  C39_1 C40_1 C41_1 -179.19(10) . . . . ?
C44_1 C39_1 C40_1 C47_1 -177.95(10) . . . . ?
N3_1  C39_1 C40_1 C47_1 -0.20(16)   . . . . ?
C43_1 C42_1 C41_1 C40_1 -1.49(18)   . . . . ?
C46_1 C42_1 C41_1 C40_1 177.60(11)  . . . . ?
C39_1 C40_1 C41_1 C42_1 -1.06(17)   . . . . ?
C47_1 C40_1 C41_1 C42_1 179.93(11)  . . . . ?
C34_1 C35_1 C30_1 C31_1 0.31(16)    . . . . ?
C36_1 C35_1 C30_1 C31_1 -177.20(11) . . . . ?
C34_1 C35_1 C30_1 N2_1  171.82(10)  . . . . ?
C36_1 C35_1 C30_1 N2_1  -5.69(15)   . . . . ?
C32_1 C31_1 C30_1 C35_1 -0.41(16)   . . . . ?
C38_1 C31_1 C30_1 C35_1 176.23(10)  . . . . ?
C32_1 C31_1 C30_1 N2_1  -171.71(10) . . . . ?
C38_1 C31_1 C30_1 N2_1  4.93(16)    . . . . ?
C1_1  N2_1  C30_1 C35_1 137.86(11)  . . . . ?
C7_1  N2_1  C30_1 C35_1 -76.00(13)  . . . . ?
C1_1  N2_1  C30_1 C31_1 -50.55(15)  . . . . ?
C7_1  N2_1  C30_1 C31_1 95.60(12)   . . . . ?
C4_2  O1_2  C2_2  C3_2  135.5(15)   . . . . ?
C2_2  O1_2  C4_2  C5_2  172.5(11)   . . . . ?
C4_3  O1_3  C2_3  C3_3  130.0(8)    . . . . ?
C2_3  O1_3  C4_3  C5_3  -167.1(11)  . . . . ?

_diffrn_ambient_temperature_device 'Oxford Cryostream 800'
_shelx_res_file
;
TITL mo_0932_cg_0m_a.res in C2/c
    cb932e.res
    created by SHELXL-2019/3 at 10:12:57 on 05-Feb-2026
REM Old TITL mo_0932_CG_0m in C2/c
REM SHELXT solution in C2/c
REM R1 0.254, Rweak 0.013, Alpha 0.042, Orientation as input
REM Formula found by SHELXT: C47 N3
CELL 0.71073 33.7786 13.3634 18.7455 90 97.739 90
ZERR 8 0.0156 0.0056 0.0089 0 0.01 0
LATT 7
SYMM -X,+Y,0.5-Z
SFAC C H N O
UNIT 408 472 24 8
L.S. 10
OMIT 1 1 1
PLAN  14
SIZE 0.06 0.132 0.274
TEMP -173.15
CONF
WPDB -2
RIGU
SIMU
REM RESTRAINTS FOR DISORDERED ET2O SOLVENT MOLECULE
SAME_ETO O1 > C5
REM Produced by Grade Web Server http://grade.globalphasing.org
REM --------- service provided by Global Phasing Ltd. ---------
REM
REM GEN: Generated by GRADE 1.2.7 (February 19 2014)
REM GEN: from mol2 file
REM GEN: using MOGUL 1.6(RC5), CSD as535be, with quantum mechanics RM1
REM Compound InChI RTZKZFJDLAIYFH-UHFFFAOYSA-N
REM Compound full name Diethylether
REM
REM Number of restraints found:
REM Bond lengths
REM     lengths/sigmas set by mogul                 4
REM     bonds to hydrogen set to neutron values    10
REM     bonds lengths set by partial QM             0
REM Bond Angles
REM     angles/sigmas set by mogul                  2
REM     non-H angles set by partial QM              1
REM     H bond angles set by partial QM            22
REM Trigonal planes (atoms bonded to 3 others that are held flat)
REM     trigonal atoms from 3 mogul bond angles     0
REM     atoms NOT trigonal from 3 mogul angles      0
REM     trigonal atoms from partial QM              0
REM     atoms not trigonal from partial QM          0
REM Torsions and 1-4 planes
REM     bonds where mogul states cis/trans          2
REM     bonds mogul indicates flat                  0
REM     bonds mogul indicates 3-fold staggered      2
REM     bonds mogul indicates not flat              0
REM     in flat 5/6 membered rings after PQM        0
REM     other flat bonds after partial QM           0
REM     sp3-sp3 set 3-fold staggered by QM          1
REM     All other torsions (unrestrained)           1
REM Total charge set to 0
REM Bonds defined by QM have a sigma set to 0.030 Angs
REM Angles defined by QM have a sigma set to 3.0 degrees
REM grade-cif2shelx output
REM Version: 0.0.5 <Dec 20 2013>
REM grade-cif2shelx extracts restraints from a grade CIF file
REM and translates them into SHELX syntax.
REM authors Oliver Smart and Julian Holstein.
REM bonds:
DFIX_ETO 1.416 0.031 C4 O1
DFIX_ETO 1.416 0.031 C2 O1
DFIX_ETO 1.475 0.044 C2 C3
DFIX_ETO 1.475 0.044 C4 C5
REM angles SHELX uses 1,3 distance restraints for angles,
REM these are derived by trig from the grade angle and two bond lengths:
REM C2 O1 C4 ang=115.3,3.0 b12=1.416,0.031 b23=1.416,0.031
DANG_ETO 2.392 0.054 C2 C4
REM C3 C2 O1 ang=109.8,2.6 b12=1.475,0.044 b23=1.416,0.031
DANG_ETO 2.366 0.058 C3 O1
REM C5 C4 O1 ang=109.8,2.6 b12=1.475,0.044 b23=1.416,0.031
DANG_ETO 2.366 0.058 C5 O1
BOND $H
list 4
MORE -1
REM ABIN
fmap 2
acta
OMIT -1 1 1
REM <olex2.extras>
REM <HklSrc "%.\\mo_0932_CG_0m.hkl">
REM </olex2.extras>
WGHT    0.090300    6.487900
FVAR       0.18543
RESI 1 M1
N1    3    0.665501    0.686800    0.301087    11.00000    0.01536    0.02476 =
         0.01338    0.00276    0.00368    0.00342
C1    1    0.747898    0.625307    0.153515    11.00000    0.01529    0.01318 =
         0.01335    0.00085    0.00209    0.00202
C13   1    0.634560    0.665978    0.346273    11.00000    0.01826    0.03599 =
         0.01781    0.00502    0.00647    0.00329
AFIX 137
H13A  2    0.633898    0.720005    0.381444    11.00000   -1.50000
H13B  2    0.640419    0.602452    0.371627    11.00000   -1.50000
H13C  2    0.608566    0.661482    0.316121    11.00000   -1.50000
AFIX   0
C14   1    0.616004    0.733676    0.196757    11.00000    0.01546    0.01652 =
         0.01535    0.00133    0.00317    0.00109
C15   1    0.593687    0.691004    0.135844    11.00000    0.01857    0.01731 =
         0.01921   -0.00151    0.00292    0.00159
AFIX  43
H15   2    0.603654    0.633574    0.114275    11.00000   -1.20000
AFIX   0
C16   1    0.557239    0.731441    0.106592    11.00000    0.01737    0.02062 =
         0.01924   -0.00173    0.00043   -0.00059
AFIX  43
H16   2    0.542750    0.701012    0.065280    11.00000   -1.20000
AFIX   0
N2    3    0.788727    0.639727    0.153294    11.00000    0.01560    0.01503 =
         0.01583   -0.00179    0.00451    0.00032
C2    1    0.723495    0.642625    0.206390    11.00000    0.01573    0.01503 =
         0.01273   -0.00025    0.00253    0.00165
N3    3    0.733262    0.591064    0.084395    11.00000    0.01797    0.01637 =
         0.01184   -0.00096    0.00346   -0.00021
C3    1    0.682428    0.669023    0.181559    11.00000    0.01657    0.01633 =
         0.01365   -0.00011    0.00113    0.00194
AFIX  43
H3    2    0.674054    0.670512    0.131115    11.00000   -1.20000
AFIX   0
C4    1    0.655259    0.691684    0.225716    11.00000    0.01699    0.01586 =
         0.01405    0.00070    0.00233    0.00221
C5    1    0.705149    0.664428    0.329780    11.00000    0.01652    0.01398 =
         0.01446    0.00089    0.00304    0.00209
C6    1    0.734769    0.640579    0.284651    11.00000    0.01602    0.01206 =
         0.01315   -0.00015    0.00272    0.00002
C24   1    0.820264    0.562392    0.428919    11.00000    0.01584    0.01593 =
         0.01583    0.00201    0.00158   -0.00184
C25   1    0.837704    0.479311    0.399857    11.00000    0.01799    0.02205 =
         0.01706   -0.00130    0.00105    0.00119
AFIX  43
H25   2    0.825852    0.452632    0.355044    11.00000   -1.20000
AFIX   0
C7    1    0.798411    0.613447    0.084689    11.00000    0.02136    0.01699 =
         0.01697   -0.00103    0.00848    0.00075
AFIX  43
H7    2    0.824290    0.616336    0.070260    11.00000   -1.20000
AFIX   0
C8    1    0.765197    0.583960    0.043658    11.00000    0.02223    0.01698 =
         0.01518   -0.00018    0.00704    0.00120
AFIX  43
H8    2    0.763385    0.561893   -0.004849    11.00000   -1.20000
AFIX   0
C26   1    0.872078    0.435290    0.435558    11.00000    0.01872    0.02699 =
         0.02406   -0.00049    0.00251    0.00481
AFIX  43
H26   2    0.883445    0.378871    0.415105    11.00000   -1.20000
AFIX   0
C9    1    0.772085    0.608611    0.318748    11.00000    0.01557    0.01363 =
         0.01446    0.00021    0.00306   -0.00008
AFIX  43
H9    2    0.791663    0.588694    0.289665    11.00000   -1.20000
AFIX   0
C27   1    0.889871    0.473545    0.501074    11.00000    0.01588    0.02913 =
         0.02474    0.00352   -0.00111    0.00051
AFIX  43
H27   2    0.913316    0.443370    0.525556    11.00000   -1.20000
AFIX   0
C10   1    0.781911    0.604630    0.394005    11.00000    0.01695    0.01259 =
         0.01496    0.00019    0.00118   -0.00077
C28   1    0.873074    0.556402    0.530533    11.00000    0.02095    0.02487 =
         0.02026    0.00014   -0.00350   -0.00401
AFIX  43
H28   2    0.885135    0.582926    0.575257    11.00000   -1.20000
AFIX   0
C11   1    0.753260    0.635763    0.436383    11.00000    0.02074    0.01718 =
         0.01230   -0.00036    0.00202    0.00132
AFIX  43
H11   2    0.759723    0.638064    0.487271    11.00000   -1.20000
AFIX   0
C29   1    0.838744    0.600509    0.494828    11.00000    0.02096    0.01834 =
         0.01947   -0.00162   -0.00063   -0.00186
AFIX  43
H29   2    0.827637    0.657258    0.515336    11.00000   -1.20000
AFIX   0
C12   1    0.715337    0.663394    0.404458    11.00000    0.02042    0.01902 =
         0.01434   -0.00049    0.00466    0.00343
AFIX  43
H12   2    0.695873    0.682030    0.434143    11.00000   -1.20000
AFIX   0
C17   1    0.541276    0.816075    0.136497    11.00000    0.01449    0.02028 =
         0.01852    0.00253    0.00280    0.00173
C18   1    0.563875    0.858831    0.196710    11.00000    0.01788    0.01984 =
         0.01882   -0.00114    0.00342    0.00371
AFIX  43
H18   2    0.554122    0.916952    0.217760    11.00000   -1.20000
AFIX   0
C19   1    0.600283    0.818431    0.226588    11.00000    0.01670    0.01985 =
         0.01698   -0.00137    0.00176    0.00228
AFIX  43
H19   2    0.614727    0.848865    0.267941    11.00000   -1.20000
AFIX   0
C20   1    0.499675    0.853624    0.106279    11.00000    0.01639    0.02783 =
         0.02069    0.00057    0.00063    0.00427
C23   1    0.491637    0.958902    0.133674    11.00000    0.02427    0.02885 =
         0.02955    0.00000   -0.00136    0.00961
AFIX 137
H23A  2    0.492147    0.957145    0.186054    11.00000   -1.50000
H23B  2    0.465358    0.981874    0.111073    11.00000   -1.50000
H23C  2    0.512272    1.004929    0.121393    11.00000   -1.50000
AFIX   0
C21   1    0.494444    0.856509    0.023767    11.00000    0.02613    0.04162 =
         0.02296    0.00258   -0.00092    0.01094
AFIX 137
H21A  2    0.468045    0.883708    0.005725    11.00000   -1.50000
H21B  2    0.496773    0.788577    0.005081    11.00000   -1.50000
H21C  2    0.515169    0.899085    0.007763    11.00000   -1.50000
AFIX   0
C22   1    0.468760    0.781101    0.130720    11.00000    0.01754    0.03837 =
         0.03687   -0.00205    0.00508   -0.00178
AFIX 137
H22A  2    0.473038    0.713921    0.112236    11.00000   -1.50000
H22B  2    0.441777    0.803936    0.112051    11.00000   -1.50000
H22C  2    0.471778    0.779265    0.183437    11.00000   -1.50000
AFIX   0
C31   1    0.801931    0.815075    0.190752    11.00000    0.02100    0.01536 =
         0.01466    0.00153    0.00447    0.00186
C32   1    0.829249    0.885477    0.222557    11.00000    0.02692    0.01506 =
         0.01911   -0.00031    0.00575   -0.00041
AFIX  43
H32   2    0.821704    0.953989    0.221899    11.00000   -1.20000
AFIX   0
C33   1    0.867223    0.858630    0.255243    11.00000    0.02402    0.02132 =
         0.01993   -0.00202    0.00556   -0.00565
C42   1    0.635444    0.392351    0.043243    11.00000    0.02226    0.02503 =
         0.02436   -0.00993    0.00662   -0.00400
C43   1    0.670049    0.364394    0.087751    11.00000    0.02599    0.01758 =
         0.02308   -0.00307    0.00835   -0.00275
AFIX  43
H43   2    0.671529    0.299724    0.108989    11.00000   -1.20000
AFIX   0
C34   1    0.877501    0.757865    0.257207    11.00000    0.01728    0.02401 =
         0.02206    0.00023    0.00289   -0.00130
AFIX  43
H34   2    0.903128    0.738501    0.280273    11.00000   -1.20000
AFIX   0
C35   1    0.851278    0.684214    0.226283    11.00000    0.01732    0.01793 =
         0.01962    0.00093    0.00461    0.00098
C44   1    0.702560    0.428943    0.101905    11.00000    0.02087    0.01630 =
         0.01621   -0.00198    0.00483    0.00122
C45   1    0.739512    0.397184    0.150435    11.00000    0.02504    0.01751 =
         0.02114    0.00330    0.00310    0.00410
AFIX 137
H45A  2    0.741513    0.434831    0.195643    11.00000   -1.50000
H45B  2    0.763102    0.410566    0.126698    11.00000   -1.50000
H45C  2    0.738010    0.325451    0.160601    11.00000   -1.50000
AFIX   0
C36   1    0.864888    0.576503    0.226651    11.00000    0.02019    0.01904 =
         0.03075    0.00158    0.00402    0.00456
AFIX 137
H36A  2    0.841607    0.532231    0.224002    11.00000   -1.50000
H36B  2    0.882886    0.562965    0.271108    11.00000   -1.50000
H36C  2    0.878999    0.564444    0.185082    11.00000   -1.50000
AFIX   0
C37   1    0.896360    0.937674    0.286820    11.00000    0.03182    0.02637 =
         0.03093   -0.00360    0.00304   -0.01099
AFIX 137
H37A  2    0.922581    0.907057    0.301230    11.00000   -1.50000
H37B  2    0.886755    0.967650    0.329013    11.00000   -1.50000
H37C  2    0.898663    0.989639    0.250721    11.00000   -1.50000
AFIX   0
C46   1    0.599878    0.323098    0.031701    11.00000    0.02647    0.03302 =
         0.04072   -0.01491    0.00785   -0.00930
AFIX 137
H46A  2    0.609048    0.253519    0.036075    11.00000   -1.50000
H46B  2    0.585252    0.334058   -0.016458    11.00000   -1.50000
H46C  2    0.582232    0.336739    0.067989    11.00000   -1.50000
AFIX   0
C38   1    0.762428    0.849483    0.151772    11.00000    0.02621    0.01639 =
         0.02184    0.00139    0.00074    0.00452
AFIX 137
H38A  2    0.741323    0.836290    0.181647    11.00000   -1.50000
H38B  2    0.756596    0.813155    0.106153    11.00000   -1.50000
H38C  2    0.763630    0.921417    0.142124    11.00000   -1.50000
AFIX   0
C47   1    0.663504    0.653744   -0.014312    11.00000    0.02679    0.02743 =
         0.01893    0.00528    0.00118    0.00562
AFIX 137
H47A  2    0.656576    0.644484   -0.066356    11.00000   -1.50000
H47B  2    0.689319    0.687982   -0.004480    11.00000   -1.50000
H47C  2    0.642874    0.694173    0.004042    11.00000   -1.50000
AFIX   0
C39   1    0.699779    0.523902    0.069739    11.00000    0.01765    0.01621 =
         0.01321   -0.00194    0.00328   -0.00020
C40   1    0.666187    0.553053    0.022419    11.00000    0.02038    0.02229 =
         0.01346   -0.00196    0.00198    0.00323
C41   1    0.634286    0.486037    0.010604    11.00000    0.01971    0.02885 =
         0.01969   -0.00749    0.00075    0.00108
AFIX  43
H41   2    0.611023    0.504990   -0.020741    11.00000   -1.20000
AFIX   0
C30   1    0.813477    0.713831    0.193315    11.00000    0.01698    0.01518 =
         0.01470   -0.00001    0.00491   -0.00049
REM #####
RESI 2 ETO
PART -1 10.5000
O1    4    0.513927    0.595245   -0.195928    10.50000    0.12466    0.07485 =
         0.18131   -0.03035    0.06543   -0.00254
C2    1    0.521523    0.658788   -0.138401    10.50000    0.19605    0.10385 =
         0.26037   -0.10544   -0.02685    0.00461
AFIX  23
H2A   2    0.530327    0.614460   -0.096978    10.50000   -1.20000
H2B   2    0.494902    0.684053   -0.130528    10.50000   -1.20000
AFIX   0
REM C2 1 0.660789 -0.135350 11.00000 0.17128
C3    1    0.550659    0.755704   -0.125846    10.50000    0.13615    0.11849 =
         0.11950   -0.03758    0.09426   -0.00558
AFIX 137
H3A   2    0.565593    0.763171   -0.166873    10.50000   -1.50000
H3B   2    0.569410    0.746589   -0.081673    10.50000   -1.50000
H3C   2    0.534551    0.815816   -0.121417    10.50000   -1.50000
AFIX   0
C4    1    0.513685    0.492261   -0.176464    10.50000    0.21175    0.06637 =
         0.13055   -0.02135   -0.01940    0.00567
AFIX  23
H4A   2    0.495442    0.481112   -0.140086    10.50000   -1.20000
H4B   2    0.540851    0.470412   -0.155956    10.50000   -1.20000
AFIX   0
C5    1    0.499133    0.432698   -0.246295    10.50000    0.15001    0.11320 =
         0.14481   -0.06223   -0.04202    0.08268
AFIX 137
H5A   2    0.470903    0.447652   -0.262011    10.50000   -1.50000
H5B   2    0.502324    0.360848   -0.236741    10.50000   -1.50000
H5C   2    0.514998    0.452035   -0.284167    10.50000   -1.50000
AFIX   0
REM C4 1 0.513477 0.509815 -0.116976 11.00000 0.49962
REM C5 1 0.503466 0.506045 -0.029557 11.00000 0.19891
PART 0
RESI 0
RESI 3 ETO
PART -2 10.5000
O1    4    0.527758    0.624286   -0.065166    10.50000    0.13330    0.07836 =
         0.14408   -0.04871    0.01963    0.00679
C2    1    0.542591    0.657310   -0.129852    10.50000    0.12516    0.11454 =
         0.10465   -0.05917    0.03136    0.01149
AFIX  23
H2A   2    0.537172    0.603831   -0.166410    10.50000   -1.20000
H2B   2    0.571967    0.664230   -0.119025    10.50000   -1.20000
AFIX   0
C3    1    0.524136    0.765693   -0.167188    10.50000    0.14116    0.06610 =
         0.19104   -0.04635    0.09748   -0.02361
AFIX 137
H3A   2    0.512934    0.753889   -0.217469    10.50000   -1.50000
H3B   2    0.545637    0.815262   -0.165213    10.50000   -1.50000
H3C   2    0.503140    0.790748   -0.140523    10.50000   -1.50000
AFIX   0
C4    1    0.514501    0.525252   -0.063561    10.50000    0.11049    0.06359 =
         0.19345   -0.04036   -0.06760    0.01640
AFIX  23
H4A   2    0.537954    0.480214   -0.060014    10.50000   -1.20000
H4B   2    0.497460    0.510416   -0.109547    10.50000   -1.20000
AFIX   0
C5    1    0.491504    0.502778   -0.003057    10.50000    0.11314    0.04627 =
         0.37243   -0.03658    0.05985   -0.01618
AFIX 137
H5A   2    0.489077    0.563694    0.025137    10.50000   -1.50000
H5B   2    0.505488    0.451227    0.027888    10.50000   -1.50000
H5C   2    0.464811    0.478621   -0.022377    10.50000   -1.50000
RESI 0

REM #####
REM <hkl>
REM cb932e.hkl
REM </hkl>
AFIX   0
HKLF 4


REM  mo_0932_cg_0m_a.res in C2/c
REM wR2 = 0.1571, GooF = S = 1.063, Restrained GooF = 1.037 for all data
REM R1 = 0.0511 for 9784 Fo > 4sig(Fo) and 0.0607 for all 11804 data
REM 555 parameters refined using 906 restraints

END

WGHT      0.0903      6.4879

REM Highest difference peak  0.740,  deepest hole -0.572,  1-sigma level  0.059
Q1    1   0.5144  0.7222 -0.2293  11.00000  0.05    0.74
Q2    1   0.5025  0.7942 -0.2314  11.00000  0.05    0.45
Q3    1   0.8078  0.7654  0.1893  11.00000  0.05    0.37
Q4    1   0.6694  0.6864  0.2075  11.00000  0.05    0.36
Q5    1   0.5770  0.7202  0.1187  11.00000  0.05    0.35
Q6    1   0.6823  0.5430  0.0471  11.00000  0.05    0.34
Q7    1   0.7044  0.6563  0.1960  11.00000  0.05    0.34
Q8    1   0.6859  0.3983  0.0943  11.00000  0.05    0.34
Q9    1   0.8293  0.5791  0.4616  11.00000  0.05    0.34
Q10   1   0.7347  0.6285  0.1838  11.00000  0.05    0.34
Q11   1   0.6999  0.4789  0.0881  11.00000  0.05    0.33
Q12   1   0.7199  0.6548  0.3064  11.00000  0.05    0.33
Q13   1   0.6365  0.7184  0.2097  11.00000  0.05    0.33
Q14   1   0.7296  0.6466  0.2446  11.00000  0.05    0.33
;
_shelx_res_checksum               4594
_shelx_hkl_file
;
   4   0   0 222.364 4.91710   8
  -4   0   0 221.668 5.31587   5
  -4   0   0 220.637 5.16238  12
   4   0   0 226.537 5.17564  12
  -4   0   0 229.851 5.22544  10
  -4   0   0 221.459 5.21860   6
   4   0   0 217.613 5.20717   6
  -4   0   0 219.550 4.79405   2
   4   0   0 231.049 4.82631   2
  -4   0   0 219.758 4.92973   8
  -4   0   0 214.020 4.84845   4
   4   0   0 221.546 4.88460   4
   4   0   0 212.536 5.09739  14
   4   0   0 228.411 5.10419   5
   4   0   0 217.662 5.17107  10
   6   0   0 2444.98 91.7422   1
  -6   0   0 2518.40 94.1890   1
  -8   0   0 5058.09 165.494   1
 -10   0   0 5.72592 1.18264  10
 -10   0   0 5.76264 1.19550  12
  10   0   0 6.21348 0.87285   4
  10   0   0 5.87246 1.00431  14
 -10   0   0 6.25619 0.68609   2
  10   0   0 4.32071 1.09747   6
  10   0   0 7.83277 1.20068   5
 -10   0   0 5.29083 1.14123   6
  10   0   0 5.94439 1.03875  10
 -10   0   0 5.92445 0.92146   5
 -10   0   0 6.33370 0.83097   4
  10   0   0 5.30132 1.07719  11
 -10   0   0 6.36130 1.06500  14
 -10   0   0 6.25054 1.05030  13
  10   0   0 6.72981 0.75834   2
 -10   0   0 5.95063 0.95040   8
  10   0   0 7.35156 0.99124   8
  12   0   0 27.4112 1.95501  14
  12   0   0 22.7762 2.04762   6
 -12   0   0 30.9600 2.04837  12
  12   0   0 27.1573 1.46774   2
 -12   0   0 30.8937 1.64927   8
 -12   0   0 27.8563 1.38673   2
  12   0   0 28.3117 1.59617   8
  12   0   0 27.4370 1.52875   4
 -12   0   0 30.0498 2.03427  14
 -12   0   0 23.5435 1.75238  13
 -12   0   0 31.2032 2.06441  10
 -12   0   0 28.2748 1.44787   4
  12   0   0 26.8378 2.31950  11
 -12   0   0 27.9407 1.81508   5
  12   0   0 29.7049 2.08783  10
  12   0   0 32.0255 2.03051   5
 -12   0   0 30.0965 2.16675   6
 -14   0   0 177.665 5.07261   8
  14   0   0 170.655 4.69691   2
  14   0   0 177.659 5.01112   8
 -14   0   0 172.044 4.58306   2
 -14   0   0 174.570 5.27977  13
  14   0   0 168.696 4.91801   4
 -14   0   0 182.324 5.77233   6
  14   0   0 175.011 5.71975  10
  14   0   0 172.604 5.57070   5
 -14   0   0 172.250 4.74973   4
  14   0   0 163.550 5.53143  11
 -14   0   0 175.312 5.72424  12
 -14   0   0 179.517 5.38829   5
  14   0   0 172.821 5.79733   6
 -14   0   0 185.338 5.61794  14
  14   0   0 169.166 5.52401  14
 -14   0   0 174.970 5.77677  10
 -16   0   0 138.859 4.07816   4
 -16   0   0 123.190 4.93929   6
 -16   0   0 123.036 3.81180   2
  16   0   0 133.150 4.94244  10
 -16   0   0 130.774 4.31673   8
  16   0   0 120.778 4.97750   6
 -16   0   0 129.913 4.84493  14
 -16   0   0 129.913 4.60840   5
  16   0   0 136.958 4.06074   2
  16   0   0 132.323 4.80645   5
 -16   0   0 139.689 5.11963  10
  16   0   0 141.214 4.30803   8
  16   0   0 130.349 4.94875  11
  16   0   0 131.994 4.22182   4
 -16   0   0 134.433 4.58237  13
 -16   0   0 133.156 4.96948  12
  16   0   0 129.812 4.82491  14
  18   0   0 532.447 13.5932   5
  18   0   0 557.164 12.6091   2
  18   0   0 551.925 13.8909   7
  18   0   0 529.265 13.7818  10
  18   0   0 550.312 12.8868   4
 -18   0   0 536.587 13.9447  12
  18   0   0 525.943 13.7234  11
  18   0   0 499.178 13.4724  14
 -18   0   0 543.400 13.2092  13
  18   0   0 555.907 12.8597   8
 -18   0   0 535.693 13.3583   5
 -18   0   0 519.218 12.2643   2
 -18   0   0 530.242 13.7891   6
 -18   0   0 520.565 12.4647   4
 -18   0   0 534.167 13.6385  14
  18   0   0 512.801 13.8856   6
 -18   0   0 549.769 13.0114   8
 -18   0   0 546.381 14.0283  10
  20   0   0 21.7705 2.57938   6
 -20   0   0 30.2958 1.89719   4
 -20   0   0 24.4030 3.13655  10
 -20   0   0 25.4746 1.65255   2
 -20   0   0 34.6701 2.71649  12
 -20   0   0 31.0298 2.64586   6
  20   0   0 27.2219 2.56344  10
  20   0   0 28.6741 2.47493  14
 -20   0   0 20.8114 2.20384  13
 -20   0   0 31.5783 2.37728   5
  20   0   0 25.8448 2.71961  11
  20   0   0 30.1200 2.17262   4
  22   0   0 23.3745 2.70619   7
  22   0   0 9.53386 2.06873   6
 -24   0   0 281.376 8.70854  13
 -24   0   0 300.317 9.85173  12
  24   0   0 286.439 9.33810  14
  24   0   0 280.781 9.58307   6
  24   0   0 310.923 8.58491   8
  24   0   0 283.892 9.50767  11
  24   0   0 302.975 9.61253   7
  24   0   0 306.028 8.34926   2
  24   0   0 273.807 9.35492  10
 -24   0   0 273.194 9.28182   8
 -24   0   0 300.315 9.92948  10
 -24   0   0 293.527 9.46265   6
 -24   0   0 287.087 8.11662   4
  24   0   0 295.043 9.43495   5
 -24   0   0 308.514 9.55361  14
  24   0   0 297.431 8.63222   4
 -24   0   0 292.562 8.95785   5
 -26   0   0 125.216 5.24412   8
 -26   0   0 141.830 6.34788  12
  26   0   0 148.956 5.30978   2
  26   0   0 137.945 5.46553   4
  26   0   0 123.712 6.14299   6
 -26   0   0 130.619 5.55809   5
  26   0   0 140.347 6.19363   7
  26   0   0 142.743 5.28205   8
  26   0   0 128.839 5.98551  11
 -26   0   0 149.006 6.23493  14
  26   0   0 128.431 6.07211  10
 -26   0   0 129.606 4.68531   2
 -26   0   0 134.315 6.06456   6
 -26   0   0 129.097 4.81254   4
 -26   0   0 139.474 6.32667  10
 -26   0   0 127.567 5.37035  13
  26   0   0 126.744 5.81495  14
 -28   0   0 65.0896 4.59597  10
  28   0   0 49.8759 4.10267  10
  28   0   0 59.5169 3.56760   4
 -28   0   0 55.9171 3.70912   5
 -28   0   0 52.7515 3.33534   4
  28   0   0 42.8227 5.00328   6
  28   0   0 56.9292 3.63712   8
 -28   0   0 61.3186 4.58153  12
  28   0   0 63.3061 3.59301   2
 -28   0   0 58.0148 4.23077   6
 -28   0   0 57.2081 3.62370  13
  28   0   0 54.0309 4.36181   7
 -28   0   0 68.5488 4.40356  14
  30   0   0 923.419 22.7561   3
 -30   0   0 926.906 24.1900  10
  30   0   0 877.479 23.7716   6
 -30   0   0 909.974 24.1032  12
  30   0   0 920.715 23.6970   7
  30   0   0 918.729 22.0647   2
 -30   0   0 951.976 23.7097  14
 -30   0   0 910.791 22.3258  13
 -30   0   0 920.349 22.8207   5
  30   0   0 933.954 22.1674   8
  30   0   0 907.872 22.4260   4
 -30   0   0 884.243 23.3468   6
  32   0   0 1.24617 1.69029   2
 -32   0   0 1.71608 1.56257  13
  32   0   0 1.37415 2.08552   7
 -32   0   0 0.51142 1.44452   5
 -32   0   0 -0.1491 1.56516   6
  32   0   0 -2.1794 1.56148   3
 -32   0   0 3.97418 2.03506  12
 -32   0   0 3.17405 2.04316  10
  32   0   0 3.11183 1.90338   4
 -32   0   0 2.05779 1.79838  14
  32   0   0 1.13562 1.54047   8
 -34   0   0 8.31342 2.46567  14
  34   0   0 6.32957 2.07399   2
 -34   0   0 3.22452 2.29950  12
  34   0   0 5.24501 2.11689   3
  34   0   0 3.06334 1.94891   8
 -34   0   0 3.97714 2.48489  10
 -34   0   0 3.48324 1.71742  13
  34   0   0 4.51836 2.23825   4
 -34   0   0 3.77745 1.84753   5
  34   0   0 7.28030 2.65237   7
  36   0   0 1.12319 1.61366   2
  36   0   0 0.78190 2.21009   7
 -36   0   0 -0.7112 1.75071  12
 -36   0   0 1.22690 1.86267  10
  36   0   0 1.69408 2.01630   3
 -36   0   0 -1.1860 1.67888  14
  36   0   0 1.86842 1.85087   8
 -36   0   0 -1.0109 1.46438  13
  36   0   0 1.28185 1.79061   4
  38   0   0 68.2155 4.85467   2
 -38   0   0 64.9613 4.26052  13
 -38   0   0 61.2644 5.42486  10
 -38   0   0 65.0372 5.30498  14
  38   0   0 68.0530 4.61683   8
 -38   0   0 77.2990 5.89095  12
  38   0   0 67.7648 4.80851   4
  38   0   0 71.3916 5.53094   7
  38   0   0 55.7318 4.74152   3
 -40   0   0 26.7414 4.61385  12
 -40   0   0 9.22751 2.22322  13
  40   0   0 17.4467 3.39444   3
  40   0   0 11.0698 2.94130   4
 -40   0   0 10.9129 3.14434  10
  40   0   0 23.5868 4.18608   7
  40   0   0 11.8933 2.90968   2
 -40   0   0 17.5284 3.47820  14
  40   0   0 14.8952 3.07032   8
 -42   0   0 17.3683 3.89484  10
  42   0   0 16.4880 3.84783   7
 -42   0   0 16.4311 3.57363  14
  42   0   0 12.4911 3.17595   4
  42   0   0 13.5061 3.64211   3
  42   0   0 16.8069 3.33588   8
 -42   0   0 11.6110 2.40975  13
 -42   0   0 18.6850 4.26557  12
  42   0   0 19.5803 3.49346   2
  44   0   0 15.6521 3.34143   8
 -44   0   0 15.5370 4.00171  12
 -44   0   0 10.7904 3.65440  10
  44   0   0 15.9325 3.58249   3
  44   0   0 15.6568 3.59290   2
  44   0   0 15.8628 4.05546   7
 -46   0   0 0.77179 2.60383  14
  46   0   0 4.98116 3.74401   7
 -46   0   0 2.01893 3.10992  10
  46   0   0 4.59790 2.86639   2
  46   0   0 2.49849 3.27151   8
  46   0   0 3.49806 3.04427   4
   3  -1   0 602.374 12.6514  11
   3  -1   0 647.135 12.4291   5
   3  -1   0 603.669 12.6848   8
  -3  -1   0 590.514 13.1789   5
   3  -1   0 613.709 12.5607  14
  -3  -1   0 622.961 12.8581  10
  -3  -1   0 604.776 12.6480   3
   3  -1   0 589.505 12.4411  10
   3  -1   0 607.184 12.6349   2
   3  -1   0 587.473 12.6840   9
   3  -1   0 610.014 12.5617  12
  -3  -1   0 631.842 12.6958  14
  -3  -1   0 602.927 12.6799   4
  -3  -1   0 604.471 12.5404   7
  -3  -1   0 605.016 12.5447   8
   3   1   0 589.101 12.6714   3
   3   1   0 618.304 12.6678  14
   3   1   0 610.902 12.8491  10
  -3   1   0 578.815 12.6535   2
  -3   1   0 605.149 12.5504  14
  -3   1   0 581.024 12.7374  12
   3   1   0 537.657 12.6704   7
   3   1   0 553.417 12.5352   8
  -3   1   0 621.495 13.0302   6
  -3   1   0 585.579 12.6406  11
  -3   1   0 586.026 12.6892   8
  -3   1   0 570.780 12.3932   5
   3   1   0 601.607 12.7127   4
   5  -1   0 217.676 5.32968  11
  -5  -1   0 215.615 5.37831  12
  -5  -1   0 214.269 5.10738   2
  -5  -1   0 216.936 5.01436   8
   5  -1   0 218.259 5.67065   6
   5  -1   0 232.690 5.05011   5
   5  -1   0 218.505 5.22722  12
   5  -1   0 215.869 5.25927   9
   5  -1   0 215.696 5.14402  10
  -5  -1   0 213.163 5.41180   5
   5  -1   0 222.188 5.22189   8
  -5  -1   0 229.057 5.37882  14
   5  -1   0 217.259 5.20936  14
   5  -1   0 225.456 5.03741   2
  -5  -1   0 220.749 5.54200  10
  -5  -1   0 223.280 5.17945   4
  -5   1   0 227.912 5.28956  12
  -5   1   0 224.250 5.20599  14
   5   1   0 219.414 5.21780   3
  -5   1   0 214.507 5.09651   2
   5   1   0 218.343 5.22773   4
   5   1   0 220.291 5.20347   7
  -5   1   0 220.943 5.03960   5
   5   1   0 220.649 5.07281   8
  -5   1   0 222.034 5.17814  10
   5   1   0 216.360 5.06833   6
   5   1   0 225.107 5.51653   5
  -5   1   0 213.662 5.21425   8
  -5   1   0 216.259 5.69116   6
   5   1   0 213.447 5.47745  10
  -7  -1   0 105.094 2.85630   8
   7  -1   0 101.997 3.13040  12
  -7  -1   0 108.811 3.28998  14
  -7  -1   0 97.4292 2.78952   2
   7  -1   0 105.170 2.93724   5
  -7  -1   0 101.924 2.90532   4
   7  -1   0 100.539 3.07050  10
  -7  -1   0 107.632 3.51000  10
  -7  -1   0 108.759 3.04921   6
   7  -1   0 101.189 2.71780   2
   7  -1   0 95.0256 3.46309   6
  -7  -1   0 99.5849 3.24182   5
  -7  -1   0 106.969 3.31051  12
   7  -1   0 104.824 2.77245   4
   7  -1   0 102.015 3.09947  14
  -7   1   0 106.115 3.55764   6
  -7   1   0 106.470 3.15049  14
   7   1   0 103.710 3.03090   3
  -7   1   0 105.235 3.09293   8
  -7   1   0 97.6219 2.79684   2
   7   1   0 103.511 3.22584  14
   7   1   0 101.419 3.01827   4
   7   1   0 103.734 3.02433   2
   7   1   0 102.726 2.86070   8
   7   1   0 99.7322 3.11239   7
   7   1   0 101.338 3.39973  10
   7   1   0 104.590 3.07601   6
   7   1   0 112.208 3.39637   5
  -7   1   0 101.536 2.89292   5
  -7   1   0 102.565 3.15408  12
  -7   1   0 102.077 3.10937  10
  -9  -1   0 7.13324 0.77091   2
   9  -1   0 9.94826 1.05348   5
  -9  -1   0 9.38421 1.16429   5
  -9  -1   0 9.37928 1.18208  14
   9  -1   0 10.0410 1.25461  12
   9  -1   0 8.91760 1.17193  14
  -9  -1   0 11.9960 1.42198  12
  -9  -1   0 10.4008 1.45299  10
   9  -1   0 11.9569 1.56049   6
  -9  -1   0 9.16148 0.98288   4
  -9  -1   0 9.81259 0.94264   8
  -9  -1   0 9.31545 1.10951   6
   9  -1   0 8.79742 1.13415  10
   9  -1   0 10.9839 0.95656   4
   9  -1   0 9.03633 1.17376  11
   9  -1   0 9.19282 0.80566   2
   9  -1   0 7.60274 0.97170   8
  -9   1   0 10.9634 1.05755   5
   9   1   0 10.3836 1.04151   8
   9   1   0 7.03941 1.11174   7
   9   1   0 9.67892 1.04971   4
   9   1   0 9.63437 1.26101  11
   9   1   0 10.4038 1.40861  10
  -9   1   0 11.9039 1.28492  10
   9   1   0 7.73831 1.24526   5
  -9   1   0 9.68538 0.86592   2
  -9   1   0 7.05911 1.24927   6
  -9   1   0 8.89580 1.11768  14
  -9   1   0 7.71052 1.00928   8
   9   1   0 10.4118 1.18147   6
   9   1   0 8.38912 0.94135   2
  -9   1   0 9.17912 1.38939  13
   9   1   0 9.90805 1.21289  14
  -9   1   0 9.10207 1.16178  12
 -11  -1   0 13.6942 1.17610   4
 -11  -1   0 13.8166 1.61944  10
  11  -1   0 15.8753 1.59377  12
  11  -1   0 14.4149 1.00437   2
 -11  -1   0 14.2562 1.11134  13
  11  -1   0 13.9268 1.39407   5
 -11  -1   0 15.4298 1.59293   5
 -11  -1   0 15.4960 1.14677   8
  11  -1   0 13.9284 1.68084   6
 -11  -1   0 12.5492 1.43283  14
  11  -1   0 16.8401 1.61242  14
 -11  -1   0 16.3573 1.53071   6
  11  -1   0 15.0757 1.52600  10
  11  -1   0 12.2188 1.08938   4
 -11  -1   0 14.2323 1.60419  12
  11  -1   0 15.0692 1.39294   8
  11  -1   0 14.5720 1.54086  11
 -11  -1   0 14.8815 1.08712   2
  11   1   0 14.0675 1.30283   2
 -11   1   0 12.8192 1.63156   6
  11   1   0 13.6191 1.52015  14
  11   1   0 15.6435 1.56505   6
  11   1   0 12.8536 1.49571  10
  11   1   0 16.4834 1.51259  11
 -11   1   0 14.0486 1.65375  13
  11   1   0 15.1640 1.60594   7
 -11   1   0 11.4096 1.24725   8
  11   1   0 14.7476 1.20641   8
  11   1   0 14.0457 1.26735   4
 -11   1   0 12.9789 1.42473  14
 -11   1   0 13.7198 1.04313   2
 -11   1   0 12.5416 1.23766   5
 -11   1   0 16.8709 1.56984  10
 -11   1   0 15.0875 1.63512  12
  11   1   0 13.2135 1.58359   5
  13  -1   0 9.90219 1.44536  14
 -13  -1   0 8.93674 1.08450  13
  13  -1   0 7.16451 1.25355  10
 -13  -1   0 9.56363 1.53940  10
  13  -1   0 5.40476 1.14530  11
  13  -1   0 9.30573 1.18964   8
 -13  -1   0 7.38088 1.25473   5
 -13  -1   0 10.0656 1.55093  12
 -13  -1   0 8.36399 0.95145   2
  13  -1   0 7.04935 1.18157   5
  13  -1   0 8.22206 0.95925   2
  13  -1   0 10.8080 1.15079   4
 -13  -1   0 8.03600 1.41807  14
  13  -1   0 6.93744 1.69059   6
 -13  -1   0 9.73604 1.12325   8
 -13  -1   0 4.89610 1.15167   6
 -13  -1   0 7.27776 0.98514   4
  13   1   0 10.5112 1.23590   4
 -13   1   0 6.52038 0.97764   4
 -13   1   0 7.54219 1.32925  10
  13   1   0 7.59342 1.46283  10
 -13   1   0 8.52698 1.20147   5
 -13   1   0 8.24300 1.36794  12
  13   1   0 10.1787 1.48445   7
 -13   1   0 10.1730 1.73963   6
  13   1   0 8.09283 1.42057   6
  13   1   0 6.39067 1.18545  11
 -13   1   0 8.14913 1.26002   8
 -13   1   0 7.14831 0.96716   2
 -13   1   0 8.06768 1.47090  13
 -13   1   0 8.40524 1.35004  14
  13   1   0 7.74145 1.32693  14
  13   1   0 7.87710 1.06149   2
  13   1   0 8.87276 1.11908   8
 -15  -1   0 216.435 6.61181   5
 -15  -1   0 232.495 7.01399  12
  15  -1   0 219.536 5.85211   4
  15  -1   0 216.459 7.07871   6
 -15  -1   0 224.123 6.55430   6
 -15  -1   0 228.381 6.81105  14
  15  -1   0 216.490 6.58644  14
 -15  -1   0 217.272 6.99116  10
 -15  -1   0 214.636 5.60256   2
 -15  -1   0 225.312 5.89291  13
  15  -1   0 228.926 6.11404   8
  15  -1   0 218.597 6.40435   5
 -15  -1   0 217.575 5.85903   4
  15  -1   0 219.917 5.63150   2
  15  -1   0 212.010 6.53726  10
 -15  -1   0 219.094 5.99731   8
  15   1   0 225.481 6.22040   4
 -15   1   0 220.063 6.25953   5
 -15   1   0 226.978 7.17581   6
  15   1   0 223.981 6.74794  11
 -15   1   0 215.365 5.78167   4
  15   1   0 218.727 6.03109   2
 -15   1   0 223.871 6.79408  13
 -15   1   0 223.797 6.60296  14
 -15   1   0 229.123 6.82910  10
 -15   1   0 207.172 5.72036   2
  15   1   0 213.710 6.63687  14
  15   1   0 222.709 6.70061   7
  15   1   0 217.160 6.76149   5
 -15   1   0 214.374 6.74877  12
  15   1   0 220.569 6.90472  10
  15   1   0 226.974 6.06269   8
 -15   1   0 219.275 6.28102   8
  15   1   0 208.326 6.57709   6
 -17  -1   0 81.9909 3.74512   5
  17  -1   0 87.6757 3.70591   5
  17  -1   0 80.7848 4.23098   6
 -17  -1   0 88.9031 3.34908   8
 -17  -1   0 89.4450 3.81674   6
 -17  -1   0 85.1531 3.20734  13
 -17  -1   0 84.8596 2.94646   2
  17  -1   0 80.6581 3.77591  10
  17  -1   0 89.4673 3.25304   4
 -17  -1   0 85.3394 3.14558   4
  17  -1   0 85.6296 2.97922   2
  17  -1   0 82.7493 3.28193   8
 -17  -1   0 89.1184 3.99325  14
  17  -1   0 77.9343 3.70490  14
 -17  -1   0 80.5800 4.01561  10
 -17  -1   0 89.9985 4.13682  12
  17   1   0 84.8171 3.36838   2
  17   1   0 89.0015 3.86622   7
 -17   1   0 88.3272 3.53107   5
  17   1   0 84.8566 3.94893   6
  17   1   0 90.1892 3.87393  14
  17   1   0 79.6637 3.30497   8
  17   1   0 88.4109 4.03372   5
  17   1   0 86.5563 3.97753  11
  17   1   0 91.5484 4.21282  10
 -17   1   0 82.4138 3.90403  13
 -17   1   0 86.1928 4.03754  12
 -17   1   0 89.5923 3.53980   8
  17   1   0 88.0762 3.46938   4
 -17   1   0 86.3604 4.17836   6
 -17   1   0 82.3945 3.79378  10
 -17   1   0 84.4336 3.78092  14
 -17   1   0 88.1595 3.10570   2
  19  -1   0 125.897 4.96451  14
  19  -1   0 118.439 4.87805  10
 -19  -1   0 120.282 4.31682   8
 -19  -1   0 125.648 5.07448  14
  19  -1   0 119.802 4.73647   5
 -19  -1   0 119.815 3.82357   2
 -19  -1   0 121.565 4.19584  13
  19  -1   0 122.387 4.18527   4
 -19  -1   0 124.626 4.13481   4
  19  -1   0 122.547 5.37915   6
 -19  -1   0 124.532 4.83177   6
 -19  -1   0 127.628 5.19639  12
  19  -1   0 125.317 4.33771   8
 -19  -1   0 127.660 7.98750  10
 -19  -1   0 121.065 4.80400   5
  19  -1   0 122.943 5.01983  11
  19   1   0 126.694 5.09100   6
 -19   1   0 122.735 4.53688   5
  19   1   0 116.867 4.30011   2
 -19   1   0 134.015 5.09925  14
 -19   1   0 121.269 4.04988   2
 -19   1   0 129.834 5.37015   6
  19   1   0 123.404 5.13641   5
 -19   1   0 126.176 4.99433  13
 -19   1   0 119.999 4.50725   8
  19   1   0 114.970 4.81408  14
  19   1   0 131.303 5.32669  10
  19   1   0 119.744 5.00090  11
 -19   1   0 122.974 7.32713  12
 -19   1   0 125.542 5.06210  10
  19   1   0 127.802 5.01812   7
 -21  -1   0 63.8692 3.52614   5
 -21  -1   0 61.6745 3.74992  12
  21  -1   0 64.5831 2.78398   2
 -21  -1   0 57.2242 2.53728   2
  21  -1   0 65.1082 3.09469   8
 -21  -1   0 71.8244 3.87495  14
  21  -1   0 66.8797 4.05827   6
 -21  -1   0 63.5555 2.99444  13
  21  -1   0 65.2269 3.52631   5
 -21  -1   0 66.7120 4.02566  10
 -21  -1   0 58.4217 3.47213   6
  21  -1   0 65.7329 3.79604  11
  21  -1   0 59.5683 3.55209  10
 -21  -1   0 67.1428 3.17219   8
 -21  -1   0 61.8875 2.81933   4
  21  -1   0 59.3904 3.53543  14
  21  -1   0 64.9247 2.98505   4
  21   1   0 65.1685 3.18050   2
  21   1   0 58.6229 3.53611  14
 -21   1   0 62.4018 2.80841   2
  21   1   0 60.1061 3.63384   7
  21   1   0 59.3521 3.66595   5
  21   1   0 64.9589 3.33035   4
 -21   1   0 64.9896 3.32395   8
 -21   1   0 65.8957 3.68126  13
 -21   1   0 68.6401 4.44875  10
  21   1   0 57.8928 3.52454  11
 -21   1   0 65.5708 4.01192   6
  21   1   0 65.7464 3.10285   8
 -21   1   0 64.1659 3.25060   5
 -21   1   0 62.6742 3.57029  14
  21   1   0 54.0905 3.64104  10
 -21   1   0 68.3917 3.84609  12
  21   1   0 67.5364 3.34103   3
  21   1   0 63.9815 3.76749   6
 -23  -1   0 60.0444 2.85541   4
  23  -1   0 51.6408 3.93165  14
 -23  -1   0 52.2530 3.45970  14
 -23  -1   0 57.8951 3.81816  12
  23  -1   0 62.5761 3.62933   5
  23  -1   0 57.1174 3.02035   4
 -23  -1   0 49.4240 2.79811  13
  23  -1   0 53.7447 3.06985   8
  23  -1   0 55.3519 3.69287   7
 -23  -1   0 51.0646 2.89149   8
  23  -1   0 56.8250 4.02761   6
 -23  -1   0 48.2750 3.73701  10
  23  -1   0 52.1056 2.65882   2
  23  -1   0 57.2747 3.58747  10
 -23  -1   0 54.2333 3.41883   5
 -23  -1   0 65.7571 3.72063   6
 -23  -1   0 53.7206 2.55968   2
  23   1   0 57.6216 3.71251  10
  23   1   0 55.8534 3.31350   3
  23   1   0 59.4151 3.79644   7
 -23   1   0 64.1307 3.86189  12
 -23   1   0 47.0360 3.36771   8
 -23   1   0 62.3012 3.66823  14
 -23   1   0 54.0111 3.18260   5
  23   1   0 58.3920 3.99971  11
 -23   1   0 53.5404 3.53772  10
  23   1   0 58.9300 3.77659   6
 -23   1   0 58.4921 3.59451  13
  23   1   0 56.6551 3.09757   2
  23   1   0 50.8000 3.09884   4
  23   1   0 56.9034 3.14247   8
 -23   1   0 56.1780 2.81897   2
 -23   1   0 56.6488 3.83848   6
  25  -1   0 -0.1781 0.99533   2
 -25  -1   0 -0.7371 0.75572   4
 -25  -1   0 0.20596 0.98914  13
 -25  -1   0 -0.6566 1.25807  12
  25  -1   0 -0.2895 1.20786   5
 -25  -1   0 -0.2053 1.37268  10
  25  -1   0 2.37225 1.29434   4
  25  -1   0 1.39340 1.13241   8
  25  -1   0 0.04445 1.44243   6
  25  -1   0 1.64216 1.46995   7
 -25  -1   0 -0.1997 1.07779   5
 -25  -1   0 0.21502 1.20174  14
 -25  -1   0 0.26182 1.12992   6
  25  -1   0 1.79173 1.44777  10
  25  -1   0 0.20365 1.15243   9
 -25  -1   0 -0.7297 0.98927   8
  25  -1   0 -0.4451 1.03788  11
  25  -1   0 1.57527 1.40085  14
 -25  -1   0 -0.4393 0.66523   2
  25   1   0 0.27986 1.23635  10
  25   1   0 0.39254 1.28915   3
 -25   1   0 0.91491 1.18129  14
 -25   1   0 -0.4677 0.99637   8
  25   1   0 0.49801 1.22167   2
 -25   1   0 0.54674 1.24379  10
 -25   1   0 1.55568 1.32889  13
  25   1   0 -0.5368 1.18781  14
  25   1   0 1.56200 1.46530   6
  25   1   0 0.65529 1.24558   4
 -25   1   0 -0.5956 0.90297   5
  25   1   0 1.23023 1.35487  11
 -25   1   0 1.43238 1.49995   6
  25   1   0 0.68742 1.11326   8
 -25   1   0 -0.3059 1.32663  12
 -25   1   0 0.52955 0.79476   2
  25   1   0 -0.6996 1.09280   7
  27  -1   0 267.129 8.19567   8
 -27  -1   0 265.526 9.82163  12
  27  -1   0 271.872 7.89776   2
 -27  -1   0 268.399 9.36649  14
 -27  -1   0 256.355 7.77329   4
 -27  -1   0 274.648 9.05927   6
  27  -1   0 276.173 9.89951   6
  27  -1   0 277.433 8.36628   4
  27  -1   0 246.343 9.07851  10
 -27  -1   0 263.832 8.90098   5
 -27  -1   0 280.998 9.99520  10
  27  -1   0 260.279 9.05208   5
 -27  -1   0 268.657 8.41953   8
 -27  -1   0 259.354 7.58621   2
  27  -1   0 262.242 9.40400   7
 -27   1   0 277.844 9.14901  13
  27   1   0 275.072 8.71157   4
 -27   1   0 253.864 7.82062   2
 -27   1   0 258.060 8.52357   5
 -27   1   0 275.363 9.71781  12
  27   1   0 250.630 9.32376  10
  27   1   0 275.131 8.31362   8
  27   1   0 262.295 9.34578   6
  27   1   0 271.923 8.51439   2
  27   1   0 264.581 8.76885   3
 -27   1   0 264.041 9.52102   6
 -27   1   0 263.635 9.46092  10
  27   1   0 268.354 9.32494   7
 -27   1   0 257.011 9.55005   8
 -27   1   0 264.195 9.16800  14
 -29  -1   0 92.3886 5.40190  12
  29  -1   0 84.6011 5.11515   7
  29  -1   0 79.6843 3.92675   2
  29  -1   0 80.9739 5.33637   6
 -29  -1   0 80.5897 4.57293   5
 -29  -1   0 74.7591 3.83348  13
 -29  -1   0 83.8889 5.07224  14
  29  -1   0 67.0683 4.70022  10
  29  -1   0 84.5245 4.38984   8
 -29  -1   0 84.1535 5.26106  10
  29  -1   0 75.7214 4.21745   4
  29   1   0 84.4544 4.39410   2
 -29   1   0 83.2374 5.13063  10
  29   1   0 84.5374 4.66078   4
  29   1   0 83.7902 5.14222   7
  29   1   0 78.0045 4.17592   8
 -29   1   0 80.8852 4.71358  13
 -29   1   0 82.2074 4.43769   5
 -29   1   0 81.9932 5.10765  12
 -29   1   0 77.0271 4.80067  14
  29   1   0 81.6504 4.65625   3
 -29   1   0 83.0121 5.15653   6
  31  -1   0 3.09167 1.72700   2
 -31  -1   0 3.62682 1.89709  14
 -31  -1   0 2.64962 1.54492   5
  31  -1   0 3.38873 1.81145   4
 -31  -1   0 1.10476 1.83466  10
 -31  -1   0 2.51646 1.37907  13
  31  -1   0 2.72277 1.96754   7
  31  -1   0 5.58434 1.86668   8
 -31  -1   0 8.79814 2.44182  12
  31   1   0 2.90505 1.62879   8
 -31   1   0 4.40934 2.09225  10
 -31   1   0 5.03286 2.29653  12
 -31   1   0 0.68403 1.65781   6
  31   1   0 1.37813 1.44046   2
  31   1   0 5.33138 2.04661   3
 -31   1   0 1.20455 1.34914   5
 -31   1   0 0.50127 1.57850  13
  31   1   0 3.33799 2.14755   7
  31   1   0 0.84612 1.47931   4
 -31   1   0 0.71493 1.51781  14
  31   1   0 1.44221 1.92755   6
  33  -1   0 132.667 5.84677   8
 -33  -1   0 115.387 5.91422   5
  33  -1   0 114.205 5.58120   4
 -33  -1   0 126.620 7.10364  10
 -33  -1   0 115.392 7.53950  14
 -33  -1   0 121.924 5.08000  13
 -33  -1   0 110.461 6.73119  12
  33  -1   0 122.676 6.85920   7
 -33   1   0 115.291 6.50061   6
  33   1   0 115.067 7.22614   6
 -33   1   0 104.847 5.77002  13
 -33   1   0 119.862 6.34265  14
 -33   1   0 128.389 6.81886  10
  33   1   0 120.865 6.20732   3
 -33   1   0 112.662 5.63285   5
  33   1   0 125.735 8.87918   2
  33   1   0 128.034 6.65545   7
  33   1   0 110.470 6.69427   4
 -35  -1   0 27.2874 2.81299  13
  35  -1   0 20.4965 3.10781   3
  35  -1   0 27.4375 3.38530   8
 -35  -1   0 18.6225 3.22353  14
  35  -1   0 22.4687 3.89364   7
 -35  -1   0 29.2328 4.32771  12
 -35  -1   0 23.3653 3.63763  10
  35  -1   0 22.0619 2.81434   2
  35  -1   0 24.1885 3.14507   4
  35   1   0 25.2880 3.49146   3
  35   1   0 25.4837 3.41299   8
 -35   1   0 28.3379 4.13654  12
 -35   1   0 28.1710 3.73607  14
  35   1   0 18.5511 3.13505   4
  35   1   0 28.0908 3.55132   2
 -35   1   0 23.0492 3.30656  13
  35   1   0 29.0682 4.04739   7
 -35   1   0 22.1056 3.05787   5
 -35   1   0 26.0069 3.73978   6
  37  -1   0 1.09039 2.43206   7
 -37  -1   0 -0.1103 1.81018  12
  37  -1   0 -0.8362 1.78887   4
 -37  -1   0 -1.6769 1.23205  13
 -37  -1   0 0.49134 1.86999  10
 -37  -1   0 -0.3489 1.89251  14
  37  -1   0 0.30954 1.51158   2
  37  -1   0 2.10979 2.00371   8
  37  -1   0 -1.7551 1.58217   3
  37   1   0 2.06604 2.02048   8
 -37   1   0 -0.9885 1.67172  10
 -37   1   0 -2.0779 1.54769  14
  37   1   0 -0.7470 1.61519   4
  37   1   0 -3.3805 1.73331   7
  37   1   0 0.94208 1.68967   2
 -37   1   0 0.55282 1.79188  13
  37   1   0 -0.5607 1.67232   3
 -37   1   0 1.80389 2.13538  12
 -39  -1   0 3.02879 2.40983  10
  39  -1   0 3.63144 2.05001   8
 -39  -1   0 3.60795 1.65043  13
  39  -1   0 0.44021 1.80945   2
  39  -1   0 2.82343 2.14143   3
 -39  -1   0 0.61191 2.04414  12
  39  -1   0 -0.7384 2.44266   7
 -39  -1   0 2.76277 2.25893  14
  39  -1   0 4.86022 2.48959   4
 -39   1   0 2.97815 2.42998  10
  39   1   0 4.49044 2.34853   8
  39   1   0 -0.8824 2.26265   7
  39   1   0 4.22229 2.47616   4
  39   1   0 1.55991 2.05294   2
  39   1   0 7.57384 2.68283   3
 -39   1   0 2.30935 2.29007  12
 -39   1   0 3.27272 2.34848  14
 -39   1   0 1.63835 1.93795  13
 -41  -1   0 3.50223 2.61715  10
  41  -1   0 3.56401 2.15265   8
 -41  -1   0 3.99335 2.54391  14
  41  -1   0 5.71252 3.32203   7
  41  -1   0 3.48218 2.43556   4
 -41  -1   0 2.52616 2.62388  12
  41  -1   0 3.42488 2.32624   2
  41  -1   0 5.18873 2.57040   3
 -41   1   0 1.86367 2.69308  12
  41   1   0 4.05773 3.13757   7
  41   1   0 6.19609 2.94262   3
  41   1   0 1.94840 2.44915   2
  41   1   0 5.56903 2.66869   8
  41   1   0 5.29292 2.46216   4
 -41   1   0 2.62714 2.12572  13
 -41   1   0 2.83116 2.57612  10
 -41   1   0 5.95133 2.71473  14
  43  -1   0 -1.3391 2.24318   3
 -43  -1   0 -1.8543 2.47368  12
  43  -1   0 2.21392 3.17477   7
  43  -1   0 2.19832 2.49095   8
 -43  -1   0 0.14351 2.47748  10
  43  -1   0 0.66313 2.11386   4
  43  -1   0 0.63361 3.46785   2
 -43  -1   0 -1.5562 2.29354  14
 -43   1   0 0.36541 2.28775  10
  43   1   0 1.92656 2.46117   4
  43   1   0 1.33043 2.54012   3
 -43   1   0 0.85317 2.14802  13
  43   1   0 1.78902 2.66876   7
 -43   1   0 0.16328 2.33367  14
  45  -1   0 -2.2953 2.05259   8
 -45  -1   0 3.10638 3.33746  12
  45  -1   0 0.21448 2.46821   4
  45  -1   0 2.87842 2.57083   2
  45  -1   0 -0.5839 3.09176   7
  45  -1   0 1.28577 2.61194   3
 -45  -1   0 -1.1271 2.39845  14
 -45  -1   0 -0.7663 2.71163  10
 -45   1   0 8.31024 3.10311  14
  45   1   0 0.10811 2.65223   3
  45   1   0 -1.3585 2.75889   7
  45   1   0 1.26065 2.80651   4
  45   1   0 0.13297 2.39607   8
 -45   1   0 1.27253 2.74241  12
   0  -2   0 368.098 8.25000   3
   0  -2   0 368.744 7.75282  14
   0  -2   0 366.068 8.14309   6
   0  -2   0 373.319 7.90934   7
   0  -2   0 357.482 7.74076  14
   0  -2   0 334.205 7.96647  10
   0  -2   0 359.708 8.14843   9
   0   2   0 376.733 8.49782  13
   0   2   0 366.026 8.16207   9
   0   2   0 371.845 7.81677  10
   0   2   0 373.475 7.60984  14
   0   2   0 371.101 8.15882   6
   0   2   0 367.555 8.26702   3
   0   2   0 366.876 8.29407   4
   2  -2   0 297.830 7.07065   6
  -2  -2   0 298.026 6.79778  13
  -2  -2   0 292.594 6.76374   8
  -2  -2   0 281.102 6.41282   7
  -2  -2   0 292.333 6.86640   3
   2  -2   0 297.795 6.29924  12
  -2  -2   0 286.712 6.72561   9
   2  -2   0 297.995 6.87247   3
   2  -2   0 303.113 6.88766   9
  -2  -2   0 294.452 6.75633  10
   2  -2   0 295.406 6.42665  11
   2  -2   0 290.380 6.36975  14
  -2  -2   0 286.811 6.44569   6
  -2  -2   0 298.214 6.94677   4
  -2  -2   0 294.464 6.53753  14
   2  -2   0 286.187 7.05762   2
  -2   2   0 304.463 7.09816   6
   2   2   0 295.274 6.74840  10
   2   2   0 303.947 6.48323  14
   2   2   0 308.207 6.85065  13
  -2   2   0 285.386 7.07842   2
  -2   2   0 299.476 6.82370   9
  -2   2   0 298.423 6.84541   3
  -2   2   0 309.341 7.33850  13
   2   2   0 303.015 6.80273   9
   2   2   0 301.335 6.93199   3
   2   2   0 294.285 6.98373   4
   4  -2   0 17.8491 1.31705   9
  -4  -2   0 18.1992 1.32332   4
  -4  -2   0 16.9463 1.25576  10
   4  -2   0 16.4523 1.57004   6
   4  -2   0 17.5898 1.37480   8
   4  -2   0 17.4659 0.94209  12
   4  -2   0 17.3521 0.86140   5
  -4  -2   0 15.9834 1.04038   8
   4  -2   0 17.9162 0.77967  10
   4  -2   0 16.5439 0.97199  14
  -4  -2   0 18.0694 1.01086   7
  -4  -2   0 17.4163 1.25600   3
  -4  -2   0 17.9482 0.96846  13
  -4  -2   0 18.3853 1.21437  14
   4  -2   0 16.8958 1.08657  11
   4  -2   0 18.7480 1.25889   2
   4   2   0 16.1155 1.09588  14
   4   2   0 17.9010 1.42163   4
  -4   2   0 15.9399 0.97007  12
  -4   2   0 16.0411 0.92410  14
  -4   2   0 17.6415 0.92790   5
   4   2   0 17.8376 1.32465   3
  -4   2   0 19.9518 1.82430  13
  -4   2   0 17.3682 1.28345   9
  -4   2   0 17.0208 1.59145   6
  -4   2   0 16.3989 1.10087  11
   4   2   0 18.3464 1.22660   8
   4   2   0 19.1454 0.99283  13
   4   2   0 17.5948 1.18428   9
   4   2   0 17.8777 1.32895  10
  -4   2   0 20.0149 0.78448  10
  -4   2   0 16.2433 1.27739   2
   4   2   0 17.4116 1.04162   7
   6  -2   0 241.132 5.73881  10
  -6  -2   0 252.662 6.25551  12
   6  -2   0 265.185 5.72731   5
   6  -2   0 249.560 6.76169   6
  -6  -2   0 252.837 5.34287  13
   6  -2   0 252.729 6.28847   9
   6  -2   0 252.438 6.06424   2
  -6  -2   0 244.792 5.88525   8
  -6  -2   0 260.301 6.56094  10
  -6  -2   0 237.195 6.38913   5
   6  -2   0 255.423 6.23779   8
  -6  -2   0 246.226 6.13528   4
   6  -2   0 246.383 5.95210  12
  -6  -2   0 251.298 6.11884   3
  -6  -2   0 253.866 6.22061  14
  -6  -2   0 248.937 5.92807   7
   6  -2   0 261.953 6.03097  14
   6  -2   0 252.267 6.14050  11
  -6   2   0 254.069 5.79323  10
   6   2   0 244.350 6.44671  10
   6   2   0 247.807 5.94876   7
  -6   2   0 257.176 6.83684   6
  -6   2   0 247.323 5.98261  12
   6   2   0 256.780 6.26094   3
   6   2   0 246.265 6.27772   4
  -6   2   0 237.460 6.22221   8
  -6   2   0 254.231 5.90997  14
  -6   2   0 233.868 6.17659   2
   6   2   0 249.617 6.13641  14
  -6   2   0 253.639 6.85941  13
   6   2   0 252.541 6.05087   8
  -6   2   0 242.455 5.96145   5
  -8  -2   0 1217.36 25.6123   3
   8  -2   0 1217.63 25.8845   9
   8  -2   0 1229.34 25.7369   8
  -8  -2   0 1127.52 26.0258   5
  -8  -2   0 1245.97 26.0323  12
   8  -2   0 1200.76 25.6159  12
   8  -2   0 1252.42 25.2993   5
  -8  -2   0 1203.46 25.6315   4
   8  -2   0 1183.89 25.4125  10
  -8  -2   0 1191.45 25.5812   2
  -8  -2   0 1247.61 25.9391  14
   8  -2   0 1214.35 25.4186   2
  -8  -2   0 1244.15 26.3321  10
   8  -2   0 1156.40 26.4428   6
  -8  -2   0 1210.44 25.3529   8
   8  -2   0 1247.93 25.9086  11
   8  -2   0 1222.69 25.6760  14
  -8   2   0 1179.97 25.8155   8
   8   2   0 1218.47 25.6210   7
  -8   2   0 1139.81 25.6129   2
  -8   2   0 1217.45 25.2568   5
   8   2   0 1218.21 25.8189   3
  -8   2   0 1196.19 25.4782  10
   8   2   0 1207.83 25.8655   4
   8   2   0 1152.96 25.7457  14
  -8   2   0 1201.35 25.6797  12
   8   2   0 1229.38 25.5336   8
   8   2   0 1172.77 26.1564  10
  -8   2   0 1226.43 26.5365  13
   8   2   0 1211.44 25.3135   6
  -8   2   0 1231.63 25.5681  14
  -8   2   0 1215.68 26.5730   6
 -10  -2   0 134.850 3.74450   8
  10  -2   0 129.640 4.05713  12
  10  -2   0 139.100 4.25713   9
  10  -2   0 128.192 3.92308  10
  10  -2   0 126.725 4.07547  14
  10  -2   0 134.504 3.70814   2
  10  -2   0 134.693 3.81116   5
 -10  -2   0 133.594 3.95189   4
  10  -2   0 132.264 4.00309   8
  10  -2   0 125.705 4.70428   6
 -10  -2   0 129.459 3.79131   2
 -10  -2   0 134.444 4.65222  10
 -10  -2   0 127.607 4.35741   5
 -10  -2   0 132.585 4.36473  12
  10  -2   0 127.756 3.60526   4
 -10  -2   0 142.515 4.38266  14
 -10   2   0 130.178 4.02310  14
  10   2   0 129.444 4.49056  10
 -10   2   0 130.972 3.96038   2
  10   2   0 134.910 3.88184   6
  10   2   0 133.625 3.87656   8
 -10   2   0 132.839 4.17282  12
  10   2   0 126.991 4.15745  14
  10   2   0 133.426 4.16591   4
 -10   2   0 136.339 4.86214   6
 -10   2   0 131.484 4.14140   8
 -10   2   0 137.295 4.04926  10
  10   2   0 138.518 4.22112   3
 -10   2   0 132.019 3.71677   5
  10   2   0 137.061 4.11065   7
 -10   2   0 135.554 4.73504  13
  10   2   0 121.337 4.10932  11
  12  -2   0 94.0281 2.94251   4
 -12  -2   0 92.6020 2.37202  13
 -12  -2   0 92.2951 3.66738  14
 -12  -2   0 91.2079 2.99526   2
 -12  -2   0 97.5570 3.20397   4
  12  -2   0 90.6651 3.50385   9
 -12  -2   0 98.5150 3.77480  12
  12  -2   0 90.9460 4.10243   6
  12  -2   0 89.8573 3.44174  14
 -12  -2   0 90.8860 3.91332  10
  12  -2   0 90.2700 3.43494  12
  12  -2   0 97.6464 2.95581   2
  12  -2   0 92.8719 3.36923  10
 -12  -2   0 93.0507 3.69407   5
  12  -2   0 91.9526 3.28353   8
 -12  -2   0 89.2401 3.03737   8
  12  -2   0 94.2370 3.19096   5
  12   2   0 94.8430 3.45955   4
 -12   2   0 93.2129 3.43425  10
  12   2   0 91.1761 3.32897   6
 -12   2   0 90.1453 4.01522  13
 -12   2   0 91.5760 3.58631  12
 -12   2   0 93.6858 3.09461   5
  12   2   0 92.0015 3.19938   8
  12   2   0 88.6233 3.36300   3
  12   2   0 89.5485 3.98469  14
  12   2   0 95.8148 3.60542  11
  12   2   0 90.9707 3.84784  10
 -12   2   0 91.7099 3.39397   8
  12   2   0 92.2699 3.45236   7
 -12   2   0 92.2181 3.41538  14
 -12   2   0 92.9233 4.18703   6
 -14  -2   0 222.929 5.96136   4
 -14  -2   0 218.403 6.79040  12
  14  -2   0 220.104 6.47112  12
  14  -2   0 212.726 6.38514  14
 -14  -2   0 220.726 6.68519  14
  14  -2   0 223.272 6.68161  11
 -14  -2   0 219.328 5.83442   8
  14  -2   0 215.626 5.56775   2
 -14  -2   0 220.441 6.66079   5
  14  -2   0 216.379 6.09397   8
 -14  -2   0 224.463 5.15757  13
 -14  -2   0 207.797 6.92640  10
  14  -2   0 225.356 6.10864   5
  14  -2   0 212.651 7.11227   6
  14  -2   0 214.207 6.42985   9
  14  -2   0 222.786 5.71414   4
 -14  -2   0 211.433 5.67581   2
  14  -2   0 215.086 6.29679  10
  14   2   0 219.616 6.35447   3
  14   2   0 215.039 6.33206   4
  14   2   0 220.044 5.99599   8
 -14   2   0 208.671 5.92282   2
 -14   2   0 225.253 6.64447  12
  14   2   0 217.914 6.25693   6
  14   2   0 208.574 6.77396  10
 -14   2   0 214.135 5.91513   5
 -14   2   0 224.427 6.44729  10
  14   2   0 216.003 6.27630   2
  14   2   0 215.428 6.50166  14
 -14   2   0 217.684 6.33610   8
  14   2   0 221.293 6.40285   7
 -14   2   0 223.082 6.35221  14
 -14   2   0 225.403 7.29226   6
  14   2   0 210.034 6.44563  11
  16  -2   0 147.659 4.83076   8
 -16  -2   0 147.813 5.42440  14
 -16  -2   0 156.231 4.07842  13
  16  -2   0 150.073 5.14494  10
  16  -2   0 155.738 4.51358   4
  16  -2   0 150.934 5.25898  14
  16  -2   0 160.470 5.36702   9
 -16  -2   0 140.836 5.26969   5
 -16  -2   0 152.859 4.67096   8
  16  -2   0 158.554 6.04674   6
 -16  -2   0 154.892 4.72122   4
 -16  -2   0 157.333 5.82957  10
 -16  -2   0 147.111 5.49527  12
 -16  -2   0 149.410 4.42771   2
  16  -2   0 153.357 4.36545   2
  16  -2   0 158.115 4.97861   5
  16   2   0 150.303 5.07945   4
 -16   2   0 162.517 5.89597  13
  16   2   0 146.635 5.28059  11
  16   2   0 151.656 5.15551   6
 -16   2   0 151.065 5.38647  12
  16   2   0 155.626 4.82963   8
  16   2   0 158.183 5.11817   2
 -16   2   0 153.974 5.27071  10
 -16   2   0 147.791 5.07405   8
  16   2   0 156.996 5.38709  14
 -16   2   0 147.842 5.86828   6
 -16   2   0 148.324 4.74774   2
  16   2   0 153.253 5.27862   7
  16   2   0 151.796 5.10810   3
 -16   2   0 161.665 4.85656   5
 -16   2   0 155.059 5.20207  14
  16   2   0 149.361 5.59769  10
  18  -2   0 3.37315 0.96721   4
  18  -2   0 2.62428 1.25974  11
 -18  -2   0 0.86715 1.19556  10
 -18  -2   0 1.35122 1.11280  12
  18  -2   0 1.92582 1.37483   6
 -18  -2   0 2.71999 0.74670  13
 -18  -2   0 2.65404 0.82617   2
 -18  -2   0 3.62777 0.93282   8
  18  -2   0 4.40654 1.15612   5
 -18  -2   0 4.73714 1.41533  14
 -18  -2   0 4.49777 1.51448   5
  18  -2   0 2.40929 1.14826   9
 -18  -2   0 2.88926 0.85402   4
  18  -2   0 3.56900 1.17355  10
  18  -2   0 1.69887 1.05345  14
  18  -2   0 3.41692 0.93401   2
  18  -2   0 3.69047 1.38672   8
 -18   2   0 2.60340 1.14682  10
  18   2   0 2.69584 1.26557  10
  18   2   0 7.92625 2.33252   3
  18   2   0 2.15772 1.05130  11
 -18   2   0 3.97977 1.32909  12
  18   2   0 3.91843 1.09828   8
  18   2   0 2.57008 1.09626  14
 -18   2   0 4.27687 1.04222   5
 -18   2   0 4.40432 1.27754  14
  18   2   0 3.29096 1.40840   6
 -18   2   0 2.56825 1.47484   6
 -18   2   0 2.43102 0.86236   2
  18   2   0 3.94829 1.19008   7
 -18   2   0 2.72221 1.38052  13
 -18   2   0 4.03220 1.25884   8
  20  -2   0 59.4501 3.35726  14
  20  -2   0 52.7585 3.01557   4
  20  -2   0 59.0373 3.15377   5
 -20  -2   0 59.3279 3.59244  12
 -20  -2   0 64.0805 3.55962  14
 -20  -2   0 59.1360 2.87341   8
 -20  -2   0 60.6648 3.46854   5
  20  -2   0 65.6912 3.07728   8
 -20  -2   0 58.5237 2.40286  13
 -20  -2   0 63.4997 2.80814   4
  20  -2   0 61.4438 3.39207  10
  20  -2   0 63.6177 3.46591   9
  20  -2   0 62.9731 4.02092   6
  20  -2   0 58.6058 2.54580   2
 -20  -2   0 58.8218 2.50892   2
 -20  -2   0 63.2974 3.81718  10
  20  -2   0 54.3417 3.44102  11
 -20   2   0 59.3205 3.69717  13
  20   2   0 62.3986 3.32521   4
 -20   2   0 61.5271 3.30440   8
 -20   2   0 58.8092 2.92656   5
  20   2   0 61.0056 3.43793   6
 -20   2   0 62.4522 3.48498  10
  20   2   0 60.7922 3.00788   8
  20   2   0 59.8229 3.22532   2
 -20   2   0 66.6003 3.72615  12
  20   2   0 57.9497 3.57233  10
 -20   2   0 63.3862 4.05589   6
  20   2   0 61.1927 3.53171  11
 -20   2   0 60.4884 2.91503   2
  20   2   0 60.2004 3.44603  14
  20   2   0 59.9107 3.31978   3
  22  -2   0 0.56043 0.77597   2
 -22  -2   0 0.34524 0.77909   8
  22  -2   0 -0.4766 1.10957  14
  22  -2   0 0.76005 1.18501  11
 -22  -2   0 -0.0006 1.06166  12
 -22  -2   0 -0.6736 0.68324   4
 -22  -2   0 0.42505 1.04584   5
  22  -2   0 0.99397 1.03195   9
  22  -2   0 1.35122 1.06686   5
  22  -2   0 0.28158 1.01270  10
  22  -2   0 0.47878 1.40952   6
 -22  -2   0 -0.1229 0.63785   2
 -22  -2   0 2.24816 1.28381  10
 -22  -2   0 0.54649 0.76617  13
  22  -2   0 0.68803 1.05570   8
 -22  -2   0 -0.1273 1.01481  14
  22  -2   0 0.27998 0.78331   4
  22   2   0 -1.1474 1.04872   6
 -22   2   0 0.20686 0.85235   2
  22   2   0 -0.0109 1.10470  14
  22   2   0 -0.1259 0.97850   4
 -22   2   0 0.58583 0.91806   5
 -22   2   0 -0.7241 1.01151  10
 -22   2   0 0.53336 0.98155   8
 -22   2   0 -1.1181 1.11681  13
  22   2   0 0.23122 1.10000  10
  22   2   0 0.11623 1.06765   2
  22   2   0 -1.1940 0.91541   7
 -22   2   0 -0.0144 0.98871  12
 -22   2   0 -1.7607 1.08054   6
  22   2   0 0.61870 1.23471  11
  22   2   0 -1.0110 0.83943   8
 -22   2   0 1.29716 1.14526  14
  22   2   0 0.86595 1.13054   3
  24  -2   0 26.5675 2.26589   8
  24  -2   0 26.6415 2.23754   4
  24  -2   0 23.7193 2.94212  11
 -24  -2   0 22.0807 1.74348  13
  24  -2   0 27.5427 2.10368   2
  24  -2   0 26.6688 2.90457   9
 -24  -2   0 23.1837 1.84687   2
 -24  -2   0 29.3539 2.77137   5
  24  -2   0 25.2908 2.49444   5
 -24  -2   0 33.6734 3.07154  12
 -24  -2   0 32.8260 3.66140  10
  24  -2   0 28.1434 3.03979  14
  24  -2   0 27.0728 2.85307  10
 -24  -2   0 25.0570 2.88237  14
  24  -2   0 21.4757 3.12093   6
 -24  -2   0 23.4847 1.91916   4
  24   2   0 27.4440 3.06368  14
  24   2   0 23.9455 2.83437   6
 -24   2   0 25.2166 2.33031   2
 -24   2   0 30.3684 3.28341  13
  24   2   0 28.6187 3.14675  11
  24   2   0 21.2466 2.42987   2
  24   2   0 26.9086 2.87495   3
  24   2   0 27.6547 2.55243   4
  24   2   0 31.2225 3.27068   7
  24   2   0 23.3374 2.87455  10
 -24   2   0 27.8003 2.28309   5
 -24   2   0 25.2443 3.27849   6
 -24   2   0 28.4441 3.11357  10
 -24   2   0 20.6574 2.46141   8
  24   2   0 26.6326 2.61766   8
 -24   2   0 25.8589 2.86611  14
 -24   2   0 23.7682 2.90267  12
  26  -2   0 1.81416 1.42429   5
 -26  -2   0 1.76713 1.30135   5
  26  -2   0 0.88059 1.35300   9
 -26  -2   0 5.30340 1.19440   2
  26  -2   0 4.28932 1.48006   8
  26  -2   0 2.73769 1.21590   4
 -26  -2   0 2.20509 1.55324  12
  26  -2   0 2.32598 1.69637   7
 -26  -2   0 2.70504 1.34561   8
  26  -2   0 3.06841 1.16410   2
  26  -2   0 3.46409 1.66885  11
 -26  -2   0 2.17667 1.74699  10
  26  -2   0 2.07258 1.83862   6
  26  -2   0 0.83858 1.29561  14
  26  -2   0 0.50264 1.33315  10
 -26  -2   0 2.91361 1.08613   4
 -26  -2   0 2.88278 1.05130  13
 -26  -2   0 1.95259 1.46617  14
 -26   2   0 2.99185 1.26860   2
 -26   2   0 4.27715 1.71680  10
  26   2   0 3.08659 1.62517   7
  26   2   0 1.67750 1.54457  10
  26   2   0 1.98694 1.62218   6
 -26   2   0 1.93637 1.62844  13
  26   2   0 3.41194 1.60429  11
  26   2   0 2.50977 1.48311   8
 -26   2   0 4.07758 1.60282  14
 -26   2   0 2.44841 1.53669  12
  26   2   0 3.24254 1.48042   4
 -26   2   0 4.75454 1.43289   5
 -26   2   0 3.35303 1.38773   8
  26   2   0 0.11951 1.17802   2
 -26   2   0 1.62338 1.56862   6
  26   2   0 2.69142 1.61300  14
  26   2   0 6.33811 1.86548   3
  28  -2   0 8.13450 2.00786   5
  28  -2   0 11.2356 1.93287   4
  28  -2   0 13.6842 2.49347  10
  28  -2   0 12.6929 2.52930   7
  28  -2   0 10.7662 1.72230   2
 -28  -2   0 12.0012 2.51389  12
 -28  -2   0 12.8772 2.58723  10
 -28  -2   0 11.6751 2.28620  14
  28  -2   0 12.9039 2.73062   6
 -28  -2   0 12.8066 1.59617  13
  28  -2   0 12.2496 2.13256   8
 -28  -2   0 13.9070 2.44284   5
  28   2   0 10.5131 2.09352   2
 -28   2   0 11.8728 2.47179  12
 -28   2   0 14.9758 2.67261  10
  28   2   0 13.3662 2.18467   8
  28   2   0 13.4482 2.49352   6
  28   2   0 16.3643 2.63661   4
 -28   2   0 11.1569 1.94906   5
 -28   2   0 9.55492 2.14220  14
 -28   2   0 10.7919 2.47794  13
 -28   2   0 10.7365 2.51517   6
  28   2   0 13.1598 2.36366   3
  28   2   0 12.7126 2.49462   7
  30  -2   0 62.7593 3.50390   2
 -30  -2   0 75.7141 4.97905  14
  30  -2   0 72.1592 4.05004   4
 -30  -2   0 75.9716 4.68455   5
 -30  -2   0 67.5791 3.11126  13
  30  -2   0 63.5045 4.53382  10
 -30  -2   0 74.8431 5.18594  12
 -30  -2   0 64.9314 5.10141  10
  30  -2   0 64.5192 4.01772   8
  30  -2   0 65.5515 4.98340   7
  30   2   0 75.8445 4.61148   2
  30   2   0 69.9067 4.86124   7
 -30   2   0 67.2843 4.07160   5
 -30   2   0 73.1209 4.81446  10
  30   2   0 64.8574 4.08351   8
 -30   2   0 70.8527 4.58341  14
 -30   2   0 77.1370 5.02645  13
 -30   2   0 70.8980 5.08626   6
  30   2   0 67.9095 4.35387   4
  30   2   0 74.9556 4.68902   3
  30   2   0 71.3740 4.80960   6
 -30   2   0 74.7558 5.09424  12
  32  -2   0 167.691 6.16985   2
  32  -2   0 160.447 6.42960   4
 -32  -2   0 176.110 12.2770  12
 -32  -2   0 164.051 8.10438  10
 -32  -2   0 165.147 5.30516  13
 -32  -2   0 162.345 7.21500   5
 -32   2   0 163.252 7.33714  14
 -32   2   0 171.054 7.61616  13
  32   2   0 164.097 6.70220   8
  32   2   0 164.800 7.48582   6
  32   2   0 164.083 7.29867   4
 -32   2   0 170.595 6.73591   5
  32   2   0 161.664 7.13490   2
  32   2   0 182.595 7.93951   7
 -32   2   0 168.738 8.06478   6
 -32   2   0 174.886 7.81859  10
 -32   2   0 178.361 8.12511  12
 -34  -2   0 39.6471 4.52177  14
  34  -2   0 39.6723 3.54932   8
 -34  -2   0 46.2688 5.27788  10
  34  -2   0 45.9984 3.46129   2
 -34  -2   0 35.3870 4.38926  12
  34  -2   0 37.7826 4.58814   7
 -34  -2   0 41.5413 2.49209  13
  34   2   0 40.5308 4.29738   2
 -34   2   0 39.3361 3.35566   5
  34   2   0 37.0726 4.26434   4
 -34   2   0 36.0727 4.43874  12
 -34   2   0 41.8135 4.64096  10
 -34   2   0 40.6341 4.50515  13
  34   2   0 37.5776 3.81444   8
 -34   2   0 44.1631 4.96333   6
 -34   2   0 42.3356 4.36749  14
  34   2   0 45.2680 4.66183   3
  34   2   0 45.1958 4.27410   6
  36  -2   0 3.55691 2.01713   8
 -36  -2   0 7.60388 2.47620  14
  36  -2   0 5.42149 1.98859   2
 -36  -2   0 6.26051 2.66214  12
 -36  -2   0 3.28766 2.42762  10
  36  -2   0 2.23584 1.94723   4
  36  -2   0 9.22584 3.11352   7
  36   2   0 1.75280 2.00743   8
  36   2   0 4.63659 2.36494   3
 -36   2   0 6.79095 2.28268  14
  36   2   0 4.62996 2.46023   4
  36   2   0 4.15077 2.28132   2
 -36   2   0 8.66589 2.04308   5
 -36   2   0 8.67900 2.82825  12
 -36   2   0 6.91949 2.59012   6
 -36   2   0 9.59696 2.65150  13
  36   2   0 5.39348 2.50441   7
 -38  -2   0 8.45507 2.95505  12
  38  -2   0 11.4982 3.30274   7
 -38  -2   0 11.1471 2.98363  14
  38  -2   0 9.43175 2.45583   8
 -38  -2   0 7.64795 2.60400  10
  38  -2   0 6.51664 2.10935   2
  38  -2   0 9.28247 2.34145   4
  38   2   0 12.5550 2.78510   8
 -38   2   0 9.51734 2.84009  10
  38   2   0 11.9516 2.94957   4
  38   2   0 10.1578 2.91889   3
 -38   2   0 7.03535 2.52215  14
 -38   2   0 9.76970 2.94169  12
  38   2   0 9.90734 3.08294   7
 -38   2   0 12.6104 3.16519   6
 -38   2   0 7.24446 2.83375  13
 -40  -2   0 -1.6564 1.93037  12
 -40  -2   0 2.23996 2.28596  14
  40  -2   0 1.23830 2.12847   8
  40  -2   0 1.31741 2.14269   4
  40  -2   0 0.21011 1.90023   2
 -40  -2   0 -0.7387 2.26583  10
  40  -2   0 -0.5759 1.92233   3
  40  -2   0 -0.8885 2.63378   7
  40   2   0 -0.3128 2.18719   4
  40   2   0 -0.0907 2.21644   7
 -40   2   0 2.16921 2.28890  13
 -40   2   0 -2.0736 2.21759  12
 -40   2   0 -2.2782 1.79095  10
 -40   2   0 -0.7294 1.76946  14
  40   2   0 0.55109 2.08278   8
  40   2   0 1.48930 2.35292   3
  42  -2   0 36.0801 5.75428   7
  42  -2   0 41.7673 4.40334   2
  42  -2   0 35.9828 4.35864   4
 -42  -2   0 35.1791 4.66908  14
 -42  -2   0 46.1856 6.02518  10
  42  -2   0 30.8235 4.39515   8
 -42   2   0 41.8327 5.46489  12
 -42   2   0 39.6329 4.90830  14
 -42   2   0 42.5940 5.31210  10
  42   2   0 39.4384 4.72851   4
  42   2   0 49.3061 5.10151   8
 -42   2   0 29.7457 3.97300  13
  42   2   0 36.3925 5.06543   7
  44  -2   0 8.34534 3.84719   7
 -44  -2   0 6.18105 3.03977  14
 -44  -2   0 3.74135 3.34617  12
 -44  -2   0 5.01111 3.31659  10
  44  -2   0 4.69696 2.97975   3
  44  -2   0 6.27130 2.55270   8
  44  -2   0 5.22936 2.72544   2
 -44   2   0 3.17831 2.74629  13
 -44   2   0 6.48867 3.22961  10
 -44   2   0 8.22673 3.14127  14
 -44   2   0 3.70860 3.24582  12
  44   2   0 6.06962 3.61920   7
  44   2   0 15.0466 3.70357   3
  44   2   0 6.35541 2.66529   8
  44   2   0 2.54436 2.86150   4
 -46  -2   0 22.3458 6.78327  14
  46  -2   0 12.0796 3.55012   2
  46  -2   0 19.8980 3.85153   4
 -46  -2   0 14.1823 4.15616  10
  46   2   0 20.9839 4.60661   7
 -46   2   0 19.3724 3.85818  14
  46   2   0 21.0159 4.83280   4
  46   2   0 22.6378 4.20940   8
 -46   2   0 15.1539 4.04117  10
 -46   2   0 20.2130 4.50464  12
  -1  -3   0 318.441 7.41854   7
   1  -3   0 331.655 8.03981   3
  -1  -3   0 341.985 7.58379  10
  -1  -3   0 332.909 7.71861   6
  -1  -3   0 326.359 7.86934   9
   1  -3   0 337.287 7.94648   9
  -1  -3   0 338.102 8.08546   4
  -1  -3   0 326.042 7.99509   3
   1  -3   0 333.324 8.05836   4
   1  -3   0 319.903 7.26871  14
   1  -3   0 323.840 7.15459  12
   1  -3   0 335.858 7.59407   7
   1  -3   0 339.101 8.02616   6
   1  -3   0 324.275 7.11397  11
   1  -3   0 328.564 8.41603   2
  -1  -3   0 347.933 7.40401  14
  -1   3   0 339.078 7.23244  10
   1   3   0 343.015 8.26378  13
  -1   3   0 337.235 8.47194  13
   1   3   0 324.924 7.40812   7
   1   3   0 335.929 7.92431   9
   1   3   0 337.979 7.13302  14
  -1   3   0 335.704 8.00645   3
  -1   3   0 351.814 7.09045  11
  -1   3   0 339.920 8.06553   6
   1   3   0 334.511 8.13974   4
   1   3   0 329.603 8.05913   3
   1   3   0 328.858 7.74297   6
  -1   3   0 339.916 7.92780   9
   1   3   0 336.174 7.56458  10
   3  -3   0 5111.91 154.611   1
  -3  -3   0 5099.43 162.766   1
   3   3   0 5451.71 168.010   1
   5  -3   0 46.2531 2.12444   8
   5  -3   0 45.4589 1.68306  14
  -5  -3   0 44.1866 1.86392   8
  -5  -3   0 44.4225 1.89462  14
   5  -3   0 44.5737 2.12029   3
   5  -3   0 46.3051 2.16394   9
  -5  -3   0 44.6162 2.04955   3
   5  -3   0 44.1452 1.56362   5
  -5  -3   0 42.5995 2.14239  10
   5  -3   0 43.5710 2.45249   6
   5  -3   0 44.1729 2.21937   2
  -5  -3   0 45.7439 1.65697   7
  -5  -3   0 42.5391 2.12657   4
   5  -3   0 42.4656 1.54254  12
   5  -3   0 45.5487 1.79692  11
  -5   3   0 43.6123 1.80756  11
   5   3   0 40.8440 2.15235   3
  -5   3   0 41.3013 2.48256   6
  -5   3   0 41.7992 1.81696   5
  -5   3   0 45.0307 1.66605  12
   5   3   0 41.1515 2.00206   8
  -5   3   0 41.7074 2.20399   2
   5   3   0 42.3194 2.10412  10
  -5   3   0 42.8652 2.03880   9
   5   3   0 43.3091 1.70609   7
  -5   3   0 43.6891 2.61840  13
  -5   3   0 43.7513 1.50182  14
   5   3   0 46.2953 2.03211   9
   5   3   0 42.4176 1.83348  13
  -5   3   0 45.9822 1.44564  10
   5   3   0 45.9574 1.80968  14
   5   3   0 44.7199 1.52106   6
   7  -3   0 29.4514 1.45805  12
   7  -3   0 27.6567 1.25338   5
  -7  -3   0 26.8988 1.87444  10
   7  -3   0 25.9717 1.83151   9
   7  -3   0 27.3658 1.75879   8
   7  -3   0 30.1272 1.67330  11
  -7  -3   0 29.1547 1.56921   8
   7  -3   0 29.9501 1.54787  14
  -7  -3   0 30.4665 1.92732   5
  -7  -3   0 27.4255 1.62068   3
  -7  -3   0 29.8401 1.77804  12
   7  -3   0 29.0836 1.22952  10
  -7  -3   0 28.1671 1.73587  14
  -7  -3   0 27.8987 1.80297   4
  -7  -3   0 30.1699 1.47840   7
   7  -3   0 30.5933 1.84380   2
  -7   3   0 26.4665 1.88782   2
   7   3   0 29.7183 1.24709  13
   7   3   0 28.6858 1.53738   7
   7   3   0 29.4839 1.62939  14
  -7   3   0 27.0449 1.69153   9
   7   3   0 31.3787 1.79394   9
  -7   3   0 27.9412 2.46483  13
   7   3   0 27.3695 1.87911   3
  -7   3   0 28.7811 1.33108   5
   7   3   0 28.1573 1.73090   8
  -7   3   0 27.7057 1.55591  12
   7   3   0 25.6045 1.88914  10
  -7   3   0 27.1436 1.24041  10
   7   3   0 31.1039 1.95289   4
  -7   3   0 27.9228 2.27163   6
  -7   3   0 27.8152 1.39644  14
   9  -3   0 87.4234 3.19130  11
  -9  -3   0 88.6693 3.29871  12
  -9  -3   0 88.8904 3.49210   5
  -9  -3   0 92.7312 3.33822  14
   9  -3   0 88.4662 3.04440  14
  -9  -3   0 89.2069 2.85461   8
   9  -3   0 80.9943 3.27558   9
   9  -3   0 89.3680 3.04344   2
   9  -3   0 84.6873 3.21744   8
  -9  -3   0 84.6028 3.14158   2
   9  -3   0 85.5235 3.84048   6
  -9  -3   0 83.8396 3.58633  10
   9  -3   0 88.2532 2.65291   5
   9  -3   0 87.1413 2.92568  12
  -9  -3   0 87.2814 2.94166   7
   9  -3   0 85.1713 2.69400  10
  -9  -3   0 84.4396 3.15707   4
   9   3   0 89.0973 3.36546   3
   9   3   0 90.5564 3.13261   8
  -9   3   0 85.5446 2.64756   5
   9   3   0 89.9192 2.98762   7
  -9   3   0 84.7844 3.14289   9
  -9   3   0 85.8706 3.26970   2
  -9   3   0 84.4713 3.84999   6
   9   3   0 83.2508 3.34738   4
  -9   3   0 86.6536 2.86107  14
   9   3   0 88.4656 3.12472  14
  -9   3   0 82.4018 3.33091   8
  -9   3   0 84.7628 2.76378  10
   9   3   0 85.5668 3.50432  10
  -9   3   0 82.9366 3.93976  13
  -9   3   0 82.1120 2.99969  12
 -11  -3   0 49.4466 2.08404   8
  11  -3   0 49.4321 3.07545   6
 -11  -3   0 54.1700 2.91225  10
 -11  -3   0 50.2078 2.62522  14
  11  -3   0 52.9482 2.57817   8
 -11  -3   0 48.8405 2.37505   4
 -11  -3   0 51.1785 2.78231   5
 -11  -3   0 51.4063 2.37195   2
  11  -3   0 49.7857 2.04697   5
  11  -3   0 51.0788 2.35061  12
 -11  -3   0 47.1850 2.32237   3
  11  -3   0 52.9014 2.17609  10
  11  -3   0 53.0025 2.56813  11
  11  -3   0 47.9900 2.14627   2
 -11  -3   0 51.7389 2.71010  12
  11  -3   0 55.7854 2.73198   9
  11  -3   0 44.6612 2.33633  14
  11   3   0 52.3258 2.63256   4
  11   3   0 52.8763 2.46296  11
 -11   3   0 48.3088 1.98612   5
  11   3   0 51.8749 2.52399  14
 -11   3   0 51.1125 3.07562   6
 -11   3   0 48.7557 3.09545  13
 -11   3   0 48.6614 2.79190   2
  11   3   0 50.4868 2.61507   3
 -11   3   0 52.1421 2.45823  12
 -11   3   0 48.0773 2.58279   8
  11   3   0 45.1642 2.27105   7
  11   3   0 51.0707 2.11658   6
 -11   3   0 51.9982 2.29945  14
 -11   3   0 49.9767 2.23049  10
  11   3   0 49.3488 2.74341  10
  11   3   0 49.9337 2.37475   8
 -13  -3   0 71.8325 3.69132  10
  13  -3   0 75.3076 3.15593   8
  13  -3   0 72.4787 2.74421   2
 -13  -3   0 73.8356 3.51084   5
 -13  -3   0 75.6487 2.74612   8
  13  -3   0 70.2196 3.23986   9
 -13  -3   0 74.0143 3.47573  12
  13  -3   0 69.1521 3.83920   6
  13  -3   0 74.8412 2.74707   5
  13  -3   0 74.2836 3.15137  14
  13  -3   0 67.3715 3.15525  11
 -13  -3   0 76.5729 3.43924  14
 -13  -3   0 75.0005 2.91517   2
  13  -3   0 72.3158 3.07806  12
  13  -3   0 71.7168 2.87249  10
 -13  -3   0 69.8935 2.95096   4
 -13   3   0 72.0006 2.95091  14
  13   3   0 76.5556 3.26936  14
  13   3   0 75.9196 3.25979   3
 -13   3   0 71.6396 2.64835   5
 -13   3   0 72.4443 3.09092   2
 -13   3   0 67.0924 3.87920   6
  13   3   0 73.0020 3.09138   7
  13   3   0 78.3017 3.10522   8
 -13   3   0 74.4837 3.19942  12
  13   3   0 73.9594 2.88132   6
  13   3   0 77.5286 3.67911  10
 -13   3   0 77.1679 3.35907   8
 -13   3   0 72.7718 3.84257  13
  13   3   0 71.6276 3.17633  11
 -13   3   0 72.2449 2.99269  10
  13   3   0 73.5370 3.29589   4
  15  -3   0 785.085 19.0090   9
 -15  -3   0 805.379 19.3718   5
  15  -3   0 826.195 17.9804   2
 -15  -3   0 794.844 18.1495   2
  15  -3   0 793.360 20.0235   6
 -15  -3   0 810.514 19.7546  10
  15  -3   0 827.833 17.9751   4
 -15  -3   0 809.782 18.4035   4
  15  -3   0 802.019 18.7749  12
  15  -3   0 809.835 18.8358  14
 -15  -3   0 830.968 19.4107  12
  15  -3   0 844.582 18.3184   5
  15  -3   0 822.727 19.1708  11
 -15  -3   0 803.394 18.0857   8
  15  -3   0 820.998 18.6126   8
 -15  -3   0 851.666 19.3549  14
  15  -3   0 806.240 18.4923  10
  15   3   0 801.351 19.5444  10
 -15   3   0 838.410 18.9823  12
  15   3   0 820.276 18.7485   7
  15   3   0 786.447 18.3175   6
 -15   3   0 822.484 18.6380  14
 -15   3   0 814.329 18.6303  10
  15   3   0 783.063 18.8662  11
 -15   3   0 839.957 18.1743   5
  15   3   0 818.996 18.5206   8
 -15   3   0 781.373 18.6039   2
  15   3   0 797.221 18.9637  14
 -15   3   0 844.794 20.1783   6
 -15   3   0 792.718 18.9654   8
  15   3   0 845.035 19.0917   3
 -15   3   0 827.048 20.1062  13
  15   3   0 818.344 19.0620   4
  17  -3   0 160.474 5.30876  10
 -17  -3   0 160.566 5.06477   4
  17  -3   0 164.685 5.95958   8
  17  -3   0 167.274 5.15634   5
  17  -3   0 167.020 4.81520   4
 -17  -3   0 161.709 4.90408   8
 -17  -3   0 159.915 7.24912  10
  17  -3   0 167.050 5.62192  14
  17  -3   0 164.141 5.77873   9
  17  -3   0 161.977 5.82079  11
  17  -3   0 155.211 6.33983   6
 -17  -3   0 166.982 6.81946   5
  17  -3   0 156.093 4.66439   2
 -17  -3   0 159.196 4.85489   2
 -17   3   0 159.339 5.60015  12
  17   3   0 150.432 5.50377  14
  17   3   0 161.978 6.33767   3
  17   3   0 157.391 5.65479  11
  17   3   0 158.003 5.26799   6
  17   3   0 160.867 5.51222   7
 -17   3   0 160.579 5.35893  14
  17   3   0 160.837 6.03681  10
 -17   3   0 154.976 5.28038   2
 -17   3   0 156.785 7.40420   6
 -17   3   0 163.670 4.95541   5
 -17   3   0 168.327 5.45452  10
  17   3   0 164.738 5.28969   8
 -17   3   0 166.890 6.42144  13
 -17   3   0 154.029 5.53052   8
 -19  -3   0 160.949 5.10690   8
 -19  -3   0 164.133 6.15565   5
 -19  -3   0 160.002 6.45390  10
 -19  -3   0 155.749 4.86759   2
  19  -3   0 166.075 4.86011   2
  19  -3   0 155.175 5.35262   8
  19  -3   0 151.463 5.84983   9
 -19  -3   0 173.779 6.21521  14
 -19  -3   0 162.598 6.22881  12
  19  -3   0 163.947 5.88944  14
  19  -3   0 172.242 5.47579   5
  19  -3   0 170.122 6.17083  11
  19  -3   0 160.821 6.65413   6
  19  -3   0 168.689 5.05054   4
 -19  -3   0 161.903 5.22632   4
  19  -3   0 168.059 5.66286  10
  19   3   0 169.786 5.96364   3
 -19   3   0 168.968 5.93350   8
 -19   3   0 169.949 6.06371  12
 -19   3   0 166.412 5.77490  10
 -19   3   0 165.092 6.75679   6
 -19   3   0 158.587 5.13364   5
  19   3   0 170.170 5.87964   7
  19   3   0 152.862 5.82800  14
  19   3   0 159.321 5.90656  11
  19   3   0 157.373 5.79301   8
  19   3   0 154.861 6.25694  10
  19   3   0 163.969 5.94252   4
 -19   3   0 155.415 5.42881   2
 -19   3   0 159.000 6.49095  13
 -19   3   0 166.453 5.69386  14
 -21  -3   0 75.2643 3.06441   2
  21  -3   0 79.4556 3.80598  10
  21  -3   0 68.4505 3.89977  11
  21  -3   0 74.0015 3.19827   4
 -21  -3   0 79.4067 3.41038   4
 -21  -3   0 75.9522 4.17525  14
  21  -3   0 69.5066 3.89460   9
 -21  -3   0 79.9415 3.38404   8
  21  -3   0 80.1767 4.75958   6
  21  -3   0 78.5487 3.62540   8
  21  -3   0 77.8863 3.11745   2
  21  -3   0 73.3519 3.56380   5
 -21  -3   0 85.8205 4.43603  12
 -21  -3   0 74.5361 4.38799  10
  21  -3   0 70.2842 3.89483  14
 -21  -3   0 78.7788 4.19155   5
 -21   3   0 83.5232 3.98724  14
 -21   3   0 76.4228 3.40971   5
  21   3   0 82.6352 3.98059   7
 -21   3   0 71.8874 3.85484   8
  21   3   0 79.5448 3.98237   4
 -21   3   0 78.9755 3.69494   2
 -21   3   0 72.7129 4.06907  12
  21   3   0 82.9984 4.08957   3
 -21   3   0 68.6122 4.38784  13
 -21   3   0 77.6241 4.73977   6
  21   3   0 82.4092 3.73482   8
  21   3   0 80.4681 4.40003  10
  21   3   0 72.3768 3.74499   6
  21   3   0 76.1084 4.01829  14
  21   3   0 71.3050 3.86733  11
 -21   3   0 76.1522 3.87799  10
  23  -3   0 13.0531 1.96640  10
  23  -3   0 13.2293 1.72793   4
  23  -3   0 13.8463 2.32222  11
 -23  -3   0 16.4833 2.67953  10
 -23  -3   0 13.1573 2.23027  14
 -23  -3   0 11.2244 1.64015   8
 -23  -3   0 13.5030 1.79172   4
 -23  -3   0 17.1344 1.76106   2
  23  -3   0 11.9981 2.02955   9
  23  -3   0 13.6710 1.64645   2
  23  -3   0 14.6570 1.98695   5
 -23  -3   0 13.2211 2.26407  12
  23  -3   0 12.1447 1.83275   8
 -23  -3   0 16.9489 2.39026   5
  23   3   0 15.0563 2.31797   4
 -23   3   0 15.6182 1.93660   5
 -23   3   0 18.5128 2.88123  13
 -23   3   0 11.4321 2.16276  12
  23   3   0 12.4657 2.03700   6
  23   3   0 18.4150 2.90930  14
  23   3   0 14.4596 2.12838   8
 -23   3   0 15.3719 2.22705  10
  23   3   0 13.9812 2.28012   7
 -23   3   0 16.7472 3.18942   2
  23   3   0 15.6072 2.38912   3
 -23   3   0 18.2309 2.48915   8
 -23   3   0 12.4715 2.49426   6
  23   3   0 11.7310 2.13606  10
  23   3   0 11.4158 2.07648  11
 -23   3   0 18.0097 2.34806  14
  25  -3   0 1.25700 1.23668   8
 -25  -3   0 1.01708 1.23764  14
  25  -3   0 0.78301 1.35289  14
  25  -3   0 1.33633 1.22389   5
  25  -3   0 2.59549 1.59742  11
  25  -3   0 2.87570 2.03314   6
 -25  -3   0 0.68091 1.32342   5
 -25  -3   0 3.35602 1.70029  12
  25  -3   0 1.41055 1.39357   9
 -25  -3   0 1.10987 1.05157   8
 -25  -3   0 3.56311 1.82125  10
 -25  -3   0 1.97058 0.91768   2
 -25  -3   0 2.19967 1.17039   4
  25  -3   0 2.92878 1.11138   2
  25  -3   0 0.52361 1.12401   4
  25  -3   0 1.30829 1.36275  10
  25   3   0 6.20893 1.74305   8
  25   3   0 1.18450 1.45585  11
 -25   3   0 0.13420 1.48547   6
 -25   3   0 1.72801 1.56408  12
 -25   3   0 1.29678 1.08559   5
  25   3   0 3.19343 1.61209   3
 -25   3   0 1.36723 1.25020  14
  25   3   0 1.57114 1.53626   7
  25   3   0 1.64510 1.44794   4
  25   3   0 0.17265 1.29135  10
  25   3   0 0.41939 1.30786   6
 -25   3   0 -0.0091 1.16304  10
  25   3   0 1.03990 1.38568  14
 -25   3   0 1.54944 1.19332   2
 -25   3   0 1.28711 1.28885   8
 -25   3   0 -0.3149 1.51460  13
  27  -3   0 259.383 8.03798   4
 -27  -3   0 268.721 8.30785   8
 -27  -3   0 272.026 9.93523  12
  27  -3   0 272.498 10.4560   6
  27  -3   0 271.189 9.07277  10
  27  -3   0 267.653 8.48493   8
 -27  -3   0 273.551 9.72874  14
  27  -3   0 274.897 8.82807   5
 -27  -3   0 272.944 10.1676  10
  27  -3   0 281.258 7.83465   2
 -27  -3   0 270.709 9.42787   5
 -27   3   0 262.326 8.30538   5
  27   3   0 275.445 8.68798   8
  27   3   0 276.554 9.33518   7
 -27   3   0 277.947 9.08671  14
 -27   3   0 264.838 9.47469  12
  27   3   0 275.514 9.26147   3
  27   3   0 261.745 9.01047   6
 -27   3   0 263.405 9.92697  13
 -27   3   0 257.442 10.0822   6
  27   3   0 278.167 9.36218   4
 -27   3   0 275.895 9.36516  10
 -27   3   0 252.452 11.4608   2
  29  -3   0 7.47984 2.04650  10
  29  -3   0 9.70183 2.46169   7
 -29  -3   0 7.50351 2.11985  14
  29  -3   0 6.65709 1.73136   4
  29  -3   0 10.1320 2.10203   5
 -29  -3   0 8.70526 2.40033  10
 -29  -3   0 2.94281 1.97753  12
  29  -3   0 7.96008 1.71910   2
  29  -3   0 6.27270 1.91566   8
  29   3   0 10.7696 2.30230   3
  29   3   0 9.02246 2.41383   4
  29   3   0 5.06395 1.95549   8
 -29   3   0 7.07000 2.48231  13
 -29   3   0 9.74950 2.26833  14
  29   3   0 10.9415 2.34864   6
  29   3   0 8.44004 2.27693   7
 -29   3   0 7.05635 2.18965  12
 -29   3   0 5.55667 1.92308  10
 -29   3   0 7.07145 1.75117   5
 -29   3   0 7.27302 2.37474   6
  31  -3   0 0.29501 1.47859   5
 -31  -3   0 0.73284 1.73339  14
  31  -3   0 -1.2769 1.96806   7
 -31  -3   0 0.50953 1.86778  12
  31  -3   0 -0.5464 1.35127   4
  31  -3   0 1.27475 1.68352   8
 -31  -3   0 1.96090 1.43019   5
  31  -3   0 0.25264 1.14478   2
 -31  -3   0 -1.8158 1.57460  10
  31  -3   0 -0.3940 1.56324  10
  31   3   0 0.59119 1.84975   4
 -31   3   0 -1.5830 1.30791  14
 -31   3   0 0.62796 1.87217   6
  31   3   0 -0.3615 1.70282   7
  31   3   0 2.09463 1.76409   8
  31   3   0 -0.4302 1.49710   3
  31   3   0 -0.1636 1.60391   6
 -31   3   0 -0.5632 1.73750  13
 -31   3   0 -0.1764 1.20274   5
 -31   3   0 1.44296 1.62907  10
 -31   3   0 1.20733 1.65152  12
 -33  -3   0 26.1310 4.00324  12
 -33  -3   0 23.1147 3.60458  14
  33  -3   0 25.4674 2.99815   4
  33  -3   0 21.9760 2.81567   8
 -33  -3   0 27.3794 4.09753  10
  33  -3   0 28.4164 4.07481   7
  33  -3   0 24.5991 3.04081   2
 -33   3   0 27.1426 3.72360  10
 -33   3   0 27.4918 3.54482  14
  33   3   0 28.1474 3.70322   7
 -33   3   0 24.5884 3.71504  13
  33   3   0 29.2166 3.70176   3
 -33   3   0 29.0142 4.07994   6
  33   3   0 21.6217 3.22881   4
 -33   3   0 22.9992 3.53266  12
  33   3   0 21.7697 3.14751   6
 -33   3   0 26.4643 3.04692   5
  35  -3   0 5.66979 2.61766   7
 -35  -3   0 9.95312 2.74190  14
  35  -3   0 8.26399 2.08213   2
 -35  -3   0 4.93852 2.54978  10
  35  -3   0 7.77399 2.14078   4
  35  -3   0 5.22216 2.02005   8
 -35  -3   0 11.3488 3.04179  12
 -35   3   0 6.56013 2.40477  10
  35   3   0 5.37781 2.34296   7
  35   3   0 5.24552 2.14873   8
  35   3   0 8.78899 2.64782   3
 -35   3   0 5.09513 1.84063   5
  35   3   0 5.24381 2.49866   6
 -35   3   0 6.17661 2.50919  13
 -35   3   0 10.8014 2.54661  14
  35   3   0 3.17655 2.34129   4
 -35   3   0 10.2560 3.04369   6
 -35   3   0 6.95630 2.56209  12
  37  -3   0 20.0833 2.78870   2
 -37  -3   0 14.0203 3.25792  14
  37  -3   0 10.1353 2.47648   4
 -37  -3   0 17.2091 3.66261  10
  37  -3   0 17.1079 3.06915   8
  37  -3   0 16.0130 3.37132   7
 -37  -3   0 21.8509 3.82459  12
 -37   3   0 13.0113 3.30839   6
  37   3   0 14.3811 3.15531   7
  37   3   0 14.4452 3.08802   3
 -37   3   0 13.1619 3.09093  10
  37   3   0 11.5683 2.76641   4
  37   3   0 12.3664 2.83310   8
 -37   3   0 16.3788 3.57189  12
 -37   3   0 18.6452 2.65520   5
 -37   3   0 19.6753 3.39274  13
 -37   3   0 18.1112 3.19691  14
 -39  -3   0 1.54328 2.25475  12
 -39  -3   0 -0.1380 2.16761  14
  39  -3   0 0.65205 1.84641   8
 -39  -3   0 0.25306 2.51860  10
  39  -3   0 -1.2580 2.51530   7
  39  -3   0 0.74948 1.90431   4
  39  -3   0 0.17184 1.70783   2
 -39   3   0 2.14830 2.23615  10
  39   3   0 1.58340 2.33932   4
  39   3   0 0.03197 2.30376   7
  39   3   0 1.58809 1.94425   8
 -39   3   0 0.55917 1.87604  14
 -39   3   0 0.50457 2.05459   6
  39   3   0 -1.3772 1.94041   3
 -39   3   0 1.41601 2.34118  13
 -39   3   0 -1.9032 2.06493  12
  41  -3   0 18.7436 3.20118   4
 -41  -3   0 27.0958 4.37637  14
 -41  -3   0 26.2803 4.37109  10
 -41  -3   0 17.1072 3.93052  12
  41  -3   0 13.3147 3.82940   7
  41  -3   0 19.6465 2.98209   2
  41  -3   0 20.4829 3.40360   3
  41  -3   0 22.5211 3.52134   8
  41   3   0 24.4817 4.26639   3
  41   3   0 19.6947 3.93277   4
 -41   3   0 18.0198 3.73335   6
 -41   3   0 23.7184 3.93914  13
  41   3   0 17.0318 3.77016   7
 -41   3   0 22.8028 3.93972  10
 -41   3   0 21.6647 4.11803  12
  41   3   0 14.2917 3.21862   8
 -41   3   0 24.5826 3.83458  14
  43  -3   0 6.06929 2.93041   3
 -43  -3   0 4.90244 2.93099  14
  43  -3   0 4.11461 2.67508   8
  43  -3   0 0.58862 2.35951   4
  43  -3   0 1.48037 3.28959   7
 -43  -3   0 5.11074 3.12257  12
 -43  -3   0 0.59160 2.45670  10
  43   3   0 2.40447 2.93500   3
 -43   3   0 2.77431 2.54468  14
  43   3   0 0.31756 2.79371   7
 -43   3   0 1.97359 2.60420  10
 -43   3   0 1.17852 2.66473  12
 -43   3   0 -0.2334 2.55776  13
  43   3   0 3.24365 3.00393   4
 -45  -3   0 -1.3245 2.41072  14
  45  -3   0 2.50856 2.79763   8
 -45  -3   0 -0.0439 2.94139  10
  45  -3   0 -0.6779 2.36740   3
  45  -3   0 -3.6264 2.01479   4
  45  -3   0 -0.1916 5.22439   7
  45  -3   0 0.60617 2.34241   2
  45   3   0 -0.0170 2.30311   4
 -45   3   0 -0.4601 2.47553  10
 -45   3   0 0.71321 2.43615  14
 -45   3   0 2.46584 3.28404  12
  45   3   0 3.07285 3.14433   7
  45   3   0 -1.7537 2.26649   8
 -45   3   0 2.50855 2.97297  13
   0  -4   0 6099.08 185.369   1
   0   4   0 6416.56 191.119   1
   2  -4   0 6233.86 189.277   1
   2   4   0 6259.66 195.043   1
  -2   4   0 6357.51 184.920   1
   4  -4   0 2817.53 59.1379  12
  -4  -4   0 2969.94 60.4011   3
   4  -4   0 3019.17 59.6930   5
  -4  -4   0 2931.25 60.1755   8
  -4  -4   0 2981.05 60.5404   4
  -4  -4   0 2779.96 59.4726   6
  -4  -4   0 2768.66 59.4279   7
   4  -4   0 2940.66 60.4358   9
   4  -4   0 2796.33 59.4721  11
   4  -4   0 2851.26 60.3789   3
   4  -4   0 3012.31 60.8577   2
  -4  -4   0 2863.05 60.0253   9
   4  -4   0 2808.43 59.4406  14
  -4   4   0 2996.35 61.4700  13
   4   4   0 2968.32 60.7371   4
  -4   4   0 2936.96 58.8990  10
   4   4   0 2915.72 60.5259   3
   4   4   0 2874.94 59.5319   7
  -4   4   0 2809.43 60.9176   2
   4   4   0 2899.53 60.2391   9
  -4   4   0 2925.65 59.2651  12
   4   4   0 3005.29 60.3514  13
  -4   4   0 2919.17 60.3082   3
   6  -4   0 476.023 11.4106   8
   6  -4   0 468.773 10.6146  14
  -6  -4   0 466.681 11.2383   3
   6  -4   0 455.495 10.3261  12
   6  -4   0 491.370 10.4841   5
  -6  -4   0 475.130 11.0424   8
  -6  -4   0 489.126 11.4593  10
   6  -4   0 462.669 11.3588   9
  -6  -4   0 476.903 11.0109  14
   6  -4   0 471.304 10.7515  11
   6  -4   0 476.660 11.4303   3
   6  -4   0 475.848 11.5740   2
  -6  -4   0 456.648 10.4782   7
  -6  -4   0 483.602 11.4580   4
   6  -4   0 476.411 11.9409   6
  -6   4   0 460.415 11.7545   2
  -6   4   0 472.124 10.1531  14
  -6   4   0 471.359 10.4962  12
   6   4   0 467.716 10.6096   7
  -6   4   0 475.186 11.2338   9
   6   4   0 466.263 10.6765  14
   6   4   0 483.044 11.6654   4
   6   4   0 477.049 10.9261  13
   6   4   0 470.081 11.5026   3
  -6   4   0 474.895 10.3008  10
  -6   4   0 475.456 12.0208   6
   6   4   0 460.347 11.3083  10
   6   4   0 465.678 10.3831   6
   6   4   0 472.539 11.2247   9
  -8  -4   0 284.963 7.23208   3
   8  -4   0 269.370 6.93245  11
  -8  -4   0 278.398 7.17284  14
   8  -4   0 269.043 6.32196   5
   8  -4   0 268.777 8.04208   6
   8  -4   0 267.833 7.39618   9
  -8  -4   0 269.269 6.58165   7
   8  -4   0 266.411 6.51700  12
   8  -4   0 265.016 7.30074   3
  -8  -4   0 279.605 7.58545  10
   8  -4   0 277.704 7.36183   8
  -8  -4   0 266.380 7.32242   4
  -8  -4   0 262.845 7.54856   5
   8  -4   0 268.711 7.31695   2
  -8  -4   0 272.710 7.14655  12
  -8  -4   0 261.025 6.84488   8
   8  -4   0 274.340 6.76187  14
   8   4   0 268.976 6.46918  13
   8   4   0 263.259 7.11967   8
   8   4   0 269.994 6.87913  14
   8   4   0 255.299 7.38162  10
  -8   4   0 255.022 7.63992   2
   8   4   0 273.052 7.47210   3
   8   4   0 273.325 7.63990   4
   8   4   0 266.412 6.23043   6
  -8   4   0 260.780 6.44902   5
  -8   4   0 272.519 6.68672  12
  -8   4   0 267.922 8.34414  13
  -8   4   0 263.859 7.17103   9
  -8   4   0 270.884 6.36163  14
   8   4   0 264.743 6.67324   7
   8   4   0 269.434 7.17878   9
  -8   4   0 270.198 6.17154  10
  -8   4   0 267.923 8.03752   6
 -10  -4   0 448.045 10.7778   8
  10  -4   0 425.904 12.0302   6
 -10  -4   0 457.266 11.7628  10
  10  -4   0 450.998 11.0755   2
  10  -4   0 460.197 11.5155   9
 -10  -4   0 461.374 11.7373   5
 -10  -4   0 460.941 10.6806   7
  10  -4   0 447.438 10.2291  10
  10  -4   0 459.212 10.8586  14
 -10  -4   0 451.850 11.1987   4
  10  -4   0 466.895 10.3002   5
 -10  -4   0 474.963 11.3179  14
  10  -4   0 456.339 10.6655  12
  10  -4   0 465.085 11.3037   8
 -10  -4   0 481.499 11.4592  12
 -10  -4   0 460.606 11.1197   3
  10  -4   0 460.289 11.0715  11
 -10   4   0 455.945 10.3863   5
  10   4   0 440.157 11.5777  10
  10   4   0 467.888 11.4709   3
 -10   4   0 464.386 12.5418  13
  10   4   0 455.241 11.1352   8
 -10   4   0 434.575 11.5503   2
 -10   4   0 458.025 10.8132  12
  10   4   0 451.285 10.9705  14
  10   4   0 449.933 11.1585   9
 -10   4   0 461.326 10.4813  14
  10   4   0 451.160 10.7495   7
 -10   4   0 476.850 12.4334   6
 -10   4   0 455.693 10.3146  10
  10   4   0 463.292 11.6876   4
 -10   4   0 457.642 11.1480   9
 -12  -4   0 481.110 11.9927   4
 -12  -4   0 496.486 11.5868   8
 -12  -4   0 511.176 12.3853  14
  12  -4   0 520.063 12.2666   8
  12  -4   0 500.129 11.2412   5
 -12  -4   0 490.422 12.0542   2
  12  -4   0 480.886 12.1034  11
 -12  -4   0 517.843 12.5217  12
 -12  -4   0 511.201 12.9331  10
  12  -4   0 488.114 11.2884  10
  12  -4   0 488.226 12.5720  14
  12  -4   0 494.496 12.4357   9
  12  -4   0 498.133 11.7430  12
 -12  -4   0 474.858 12.5998   5
  12  -4   0 518.489 11.9160   2
 -12  -4   0 488.198 11.9062   3
  12  -4   0 490.994 13.2967   6
  12   4   0 501.279 11.8241   7
 -12   4   0 496.399 11.5394  14
 -12   4   0 467.981 12.3637   2
 -12   4   0 481.902 13.2828   6
 -12   4   0 494.222 13.5279  13
  12   4   0 496.701 12.0573   8
  12   4   0 496.359 12.4439   3
  12   4   0 481.219 11.9123  11
 -12   4   0 490.779 11.2542   5
 -12   4   0 495.573 12.4979   8
  12   4   0 478.492 11.9774  14
 -12   4   0 492.979 11.3933  10
 -12   4   0 499.142 11.8890  12
  12   4   0 498.504 12.6072   4
  12   4   0 484.240 12.6694  10
  12   4   0 495.139 11.2054   6
  14  -4   0 277.568 7.14793   2
 -14  -4   0 260.093 8.27087  10
  14  -4   0 262.117 6.91386  10
  14  -4   0 274.173 7.92748   9
 -14  -4   0 276.492 7.89723  14
  14  -4   0 269.564 7.52520   8
  14  -4   0 276.109 8.78517   6
 -14  -4   0 261.334 7.27927   2
  14  -4   0 267.678 7.46944  14
 -14  -4   0 262.342 7.38266   4
 -14  -4   0 266.049 8.16207   5
 -14  -4   0 273.997 7.96757  12
  14  -4   0 255.315 7.59738  11
 -14  -4   0 256.299 6.89607   8
  14  -4   0 275.000 6.84402   5
  14  -4   0 243.063 7.72868  12
 -14   4   0 269.382 6.78124   5
 -14   4   0 267.443 7.10722  14
  14   4   0 266.069 7.96721   4
 -14   4   0 269.893 8.71620   6
  14   4   0 258.780 7.54354  14
 -14   4   0 265.375 7.03368  10
  14   4   0 257.963 7.29157   7
  14   4   0 266.670 7.42285   8
  14   4   0 255.441 7.76513   3
 -14   4   0 270.375 8.88703  13
 -14   4   0 257.146 7.77875   8
  14   4   0 262.733 8.14572  10
  14   4   0 259.837 7.44928  11
  14   4   0 255.591 6.74951   6
 -14   4   0 236.893 7.57842   2
 -14   4   0 256.252 7.40537  12
 -16  -4   0 41.6797 4.82332  14
 -16  -4   0 33.3565 2.76685  10
  16  -4   0 30.8045 1.94803   5
  16  -4   0 37.1612 2.01271   4
 -16  -4   0 39.4985 2.84313   5
  16  -4   0 33.9570 2.08619  10
  16  -4   0 39.6491 2.65265   9
 -16  -4   0 35.5210 2.63134  12
  16  -4   0 33.1541 2.95835   6
  16  -4   0 33.9523 2.33602   8
  16  -4   0 35.0437 2.39965  14
 -16  -4   0 34.3517 2.02247   8
 -16  -4   0 37.1450 2.25428   4
  16  -4   0 34.6099 2.07338   2
 -16  -4   0 35.4851 2.20147   2
  16  -4   0 38.2718 2.63803  11
  16   4   0 32.0305 2.51902   4
  16   4   0 33.4124 2.40500  14
  16   4   0 32.0778 2.07681   6
 -16   4   0 35.0298 1.95728   5
 -16   4   0 37.4890 2.71438   8
  16   4   0 34.9221 2.82470  10
 -16   4   0 33.1647 3.16151   6
  16   4   0 32.9388 2.85651   3
  16   4   0 36.6583 2.44303   8
 -16   4   0 38.4561 2.52440  12
 -16   4   0 34.6733 3.17319  13
 -16   4   0 38.7083 2.30052  14
  16   4   0 36.2681 2.36539   7
 -16   4   0 36.1271 2.22217  10
  16   4   0 33.8805 2.39117  11
 -16   4   0 32.9709 2.50189   2
  18  -4   0 9.94428 1.71810  11
  18  -4   0 6.69496 1.84629   6
 -18  -4   0 9.49083 1.78477  12
  18  -4   0 8.75094 1.31279   4
 -18  -4   0 7.94545 1.33578   4
  18  -4   0 8.44146 1.47125   8
 -18  -4   0 7.41259 1.63085  14
  18  -4   0 8.72849 1.66851  14
  18  -4   0 10.1182 1.48984  10
 -18  -4   0 8.09413 1.77530  10
  18  -4   0 13.1639 2.06856   9
 -18  -4   0 7.71094 1.72331   5
  18  -4   0 10.0036 1.31493   2
 -18  -4   0 10.5362 1.40553   8
  18  -4   0 11.9272 1.71466   5
 -18  -4   0 12.1618 1.46699   2
  18   4   0 9.62776 1.45118   6
 -18   4   0 10.7417 1.73381  12
  18   4   0 11.3656 1.90925   3
  18   4   0 10.5686 1.68689   7
  18   4   0 7.50685 1.71395   4
 -18   4   0 9.67414 1.48402  10
  18   4   0 8.96793 1.64623  14
 -18   4   0 9.45049 1.68379   2
 -18   4   0 10.8937 1.37619   5
 -18   4   0 9.09157 1.49536  14
  18   4   0 10.4881 1.91566  10
 -18   4   0 10.2080 2.25127  13
 -18   4   0 11.0311 2.15571   6
  18   4   0 10.6228 1.73246  11
 -18   4   0 10.6320 1.85032   8
  20  -4   0 4.04418 1.26252   8
  20  -4   0 6.13389 1.21108   2
  20  -4   0 6.58596 1.55139  11
  20  -4   0 7.90210 1.36768   5
 -20  -4   0 10.3527 2.12290  10
 -20  -4   0 5.94265 1.74804  12
  20  -4   0 5.84012 1.35107  10
 -20  -4   0 3.79983 1.31356   5
 -20  -4   0 3.34508 1.04994   8
  20  -4   0 8.43771 1.34385   4
  20  -4   0 9.27453 2.15279   6
  20  -4   0 6.66413 1.63601   9
 -20  -4   0 6.16978 1.15739   2
  20  -4   0 9.64533 1.73017  14
 -20  -4   0 6.20401 1.29359   4
 -20  -4   0 9.46734 1.94864  14
  20   4   0 7.37189 1.79828   3
 -20   4   0 7.92928 1.32261   5
 -20   4   0 8.90815 1.71795   2
  20   4   0 5.55521 1.48526   7
 -20   4   0 8.69306 1.58785  10
 -20   4   0 5.46168 1.50944   8
  20   4   0 9.29221 1.70850   8
 -20   4   0 7.09912 1.60330  12
 -20   4   0 7.44300 2.09109   6
 -20   4   0 8.40320 1.53165  14
  20   4   0 9.04408 1.58430   6
  20   4   0 3.82721 1.41901  10
 -20   4   0 7.67295 2.20910  13
  20   4   0 7.97899 1.75497   4
  20   4   0 5.35710 1.53402  14
  20   4   0 5.90822 1.51369  11
  22  -4   0 77.0672 4.34514  11
  22  -4   0 72.7881 4.94907   6
 -22  -4   0 77.0956 3.56001   4
  22  -4   0 78.2796 3.80740   8
 -22  -4   0 81.3259 4.47355  14
  22  -4   0 75.3935 3.79764  10
  22  -4   0 77.8887 4.37254   9
  22  -4   0 86.3016 3.48392   4
 -22  -4   0 83.5307 4.80339  10
 -22  -4   0 79.9707 3.50002   8
 -22  -4   0 74.2886 3.29657   2
 -22  -4   0 79.4655 4.36455   5
  22  -4   0 78.2931 4.17343  14
  22  -4   0 82.4200 3.69698   5
 -22  -4   0 74.0549 4.52363  12
  22  -4   0 84.2066 3.35116   2
  22   4   0 81.3413 3.98110   8
 -22   4   0 78.0885 5.11222   6
  22   4   0 83.8551 4.38165   3
  22   4   0 80.7761 4.68588  10
 -22   4   0 85.6845 4.39796  12
 -22   4   0 75.8473 4.36070   2
  22   4   0 79.0143 4.28609   4
 -22   4   0 76.3017 3.92572  10
 -22   4   0 82.0876 3.95676  14
 -22   4   0 78.3037 3.45565   5
  22   4   0 75.4622 4.11337  14
  22   4   0 74.7958 4.00337   7
 -22   4   0 74.5630 4.12745   8
 -22   4   0 84.2518 5.12646  13
  22   4   0 76.6731 3.77039   6
  22   4   0 78.7801 4.21760  11
  24  -4   0 49.9849 3.68965   9
 -24  -4   0 46.8599 2.61036   2
  24  -4   0 54.6203 3.39052  10
  24  -4   0 48.9345 3.20286   8
 -24  -4   0 54.4726 3.87596   5
 -24  -4   0 53.3979 4.19621  10
  24  -4   0 53.6085 4.27201   6
  24  -4   0 52.1301 3.82023  11
 -24  -4   0 50.7104 2.97559   4
 -24  -4   0 49.0632 2.92396   8
  24  -4   0 53.9542 2.80827   2
  24  -4   0 51.6144 2.84456   4
 -24  -4   0 54.9323 3.90908  14
 -24  -4   0 59.3262 4.23550  12
  24  -4   0 55.9335 3.27536   5
  24  -4   0 48.0924 3.50617  14
 -24   4   0 49.4691 3.23108  14
 -24   4   0 59.0580 3.79964  12
 -24   4   0 50.5453 3.54696   8
 -24   4   0 50.4345 3.31862   2
  24   4   0 56.2792 3.75621   4
 -24   4   0 54.8018 3.49789  10
  24   4   0 56.1876 3.72307  11
  24   4   0 54.5719 3.40965   6
  24   4   0 52.6556 3.61614  14
  24   4   0 57.6701 3.65813   7
  24   4   0 50.6219 3.76944   3
 -24   4   0 57.1648 4.39486  13
 -24   4   0 52.9527 4.42775   6
  24   4   0 56.6386 3.52329   8
 -24   4   0 53.8449 2.97345   5
  24   4   0 58.2104 4.14017  10
  26  -4   0 96.9490 4.18722   4
  26  -4   0 99.7987 5.22634  14
 -26  -4   0 95.6355 4.25379   8
  26  -4   0 100.426 4.05262   2
  26  -4   0 98.1208 4.76002  10
 -26  -4   0 108.867 6.06978  10
  26  -4   0 89.9103 6.65074  11
 -26  -4   0 112.844 5.62290   5
  26  -4   0 103.984 4.69986   8
  26  -4   0 108.646 4.81381   5
 -26  -4   0 103.445 5.75708  12
 -26  -4   0 106.608 5.53400  14
 -26   4   0 103.493 4.98614  10
 -26   4   0 98.7925 5.31555  12
  26   4   0 106.372 4.95719   8
  26   4   0 105.816 5.35357   4
  26   4   0 95.1062 4.73835   6
 -26   4   0 101.323 4.95132   2
  26   4   0 95.1539 5.09333   3
  26   4   0 102.850 5.29128  11
 -26   4   0 97.8945 4.31395   5
  26   4   0 110.161 5.25146   7
 -26   4   0 117.604 6.29379  13
  26   4   0 91.7215 5.05757  14
 -26   4   0 103.639 4.87356  14
 -26   4   0 99.7846 6.02014   6
  28  -4   0 33.7846 2.55139   2
  28  -4   0 34.9883 3.21104  10
  28  -4   0 30.5450 2.87829   5
 -28  -4   0 31.3100 3.64149  14
  28  -4   0 38.7148 3.22501   8
 -28  -4   0 42.4568 4.62203  10
  28  -4   0 34.1875 2.76059   4
 -28  -4   0 40.8607 6.49201   5
 -28  -4   0 39.4729 4.35115  12
 -28   4   0 32.9708 3.47090  10
 -28   4   0 34.5043 4.17910   6
 -28   4   0 27.5484 2.55401   5
  28   4   0 32.2442 3.62462   3
  28   4   0 34.2278 3.35456   6
  28   4   0 34.6143 3.83606   4
 -28   4   0 36.0560 4.07374  12
  28   4   0 37.2385 3.51743   7
  28   4   0 37.9204 3.31126   8
 -28   4   0 35.8038 4.31912  13
 -28   4   0 40.9542 3.25748  14
  30  -4   0 167.305 6.59689   8
 -30  -4   0 171.667 8.01815  12
  30  -4   0 160.565 6.82826  10
  30  -4   0 178.400 6.84597   5
  30  -4   0 163.941 6.16328   4
  30  -4   0 166.063 5.84306   2
  30  -4   0 177.027 8.01650   7
 -30  -4   0 156.233 7.22688   5
 -30  -4   0 166.935 8.25239  10
 -30  -4   0 163.370 7.65784  14
 -30   4   0 159.702 6.22780   5
 -30   4   0 173.738 8.40095   6
 -30   4   0 159.524 6.79320  14
 -30   4   0 165.377 7.18651  10
  30   4   0 155.368 6.72204   6
 -30   4   0 164.506 7.61339  12
  30   4   0 174.830 7.64585   3
  30   4   0 171.364 7.44390   4
 -30   4   0 164.752 8.23613  13
  30   4   0 167.196 7.27051   7
  30   4   0 173.430 6.93990   8
  32  -4   0 9.87733 2.11409   8
  32  -4   0 11.4949 2.24062   4
  32  -4   0 11.9628 2.88352  10
 -32  -4   0 10.9787 2.92953  10
  32  -4   0 9.33667 2.24114   5
  32  -4   0 8.30289 2.79028   7
 -32  -4   0 9.03534 2.57790  12
 -32  -4   0 15.2838 3.07312  14
 -32   4   0 14.2514 2.77011  10
  32   4   0 13.9326 2.94157   3
  32   4   0 13.9968 2.61322   8
 -32   4   0 13.9721 2.26098   5
  32   4   0 13.1654 2.48766   6
  32   4   0 8.97698 2.55187   4
  32   4   0 15.5382 2.88372   7
 -32   4   0 7.35252 2.32378  12
 -32   4   0 11.1410 2.41066  14
 -32   4   0 13.4332 3.04551  13
  34  -4   0 2.53182 1.87799   8
 -34  -4   0 2.33914 2.20974  10
  34  -4   0 5.41181 2.55343   7
  34  -4   0 1.80038 1.50462   2
 -34  -4   0 2.13955 1.93987  14
 -34  -4   0 -0.0809 1.80800  12
  34   4   0 3.05019 2.26458   3
 -34   4   0 -1.3977 1.51652  10
 -34   4   0 0.31932 2.04123   6
 -34   4   0 -0.5279 1.58470  14
  34   4   0 1.29394 1.84693   7
 -34   4   0 -0.1416 1.34714   5
  34   4   0 3.92862 2.28549   4
 -34   4   0 2.61066 2.23387  13
  34   4   0 1.20260 2.10213   6
  34   4   0 0.08251 1.55299   8
  36  -4   0 1.51014 1.67468   2
 -36  -4   0 1.56439 2.07196  10
 -36  -4   0 2.54913 2.29861  14
 -36  -4   0 2.91692 2.24554  12
  36  -4   0 2.25494 2.02531   8
  36  -4   0 0.57790 1.78661   4
  36  -4   0 3.70350 2.56107   7
  36   4   0 2.30660 1.87513   8
 -36   4   0 2.01573 2.02217  10
  36   4   0 3.36768 2.26477   6
  36   4   0 3.86734 2.28725   4
  36   4   0 3.41790 2.44572   7
 -36   4   0 -0.1452 1.92053   6
 -36   4   0 2.31365 2.14617  14
 -36   4   0 1.52440 1.58524   5
  36   4   0 1.23648 2.30066   3
 -36   4   0 2.92480 2.24748  12
 -36   4   0 3.75081 2.65550  13
 -38  -4   0 8.17381 3.08451  12
 -38  -4   0 4.94840 2.87762  10
  38  -4   0 6.24894 1.93900   2
  38  -4   0 6.61632 2.32384   8
  38  -4   0 7.94162 2.36417   4
  38  -4   0 6.39737 3.11856   7
 -38  -4   0 9.28298 2.97401  14
  38   4   0 5.17182 2.78876   3
  38   4   0 7.00072 2.78514   7
 -38   4   0 1.03970 2.16813  12
 -38   4   0 9.83736 2.17595   5
 -38   4   0 3.04350 2.62639  13
 -38   4   0 9.79404 2.73502  10
  38   4   0 3.58585 2.68565   4
 -38   4   0 8.75479 2.95828   6
 -38   4   0 6.24588 2.49793  14
  38   4   0 3.80116 2.21189   8
  40  -4   0 -0.4342 1.81621   8
 -40  -4   0 -0.4174 2.14576  12
  40  -4   0 -1.1550 1.66622   2
 -40  -4   0 2.30790 2.42403  10
 -40  -4   0 0.49961 2.16370  14
  40  -4   0 3.85372 3.11473   7
  40  -4   0 -0.5333 1.75479   4
 -40   4   0 -1.4843 2.29293  13
  40   4   0 -0.4382 2.17037   3
 -40   4   0 -0.0316 2.08759  10
  40   4   0 4.69177 2.83665   7
 -40   4   0 -0.4424 2.34457   6
  40   4   0 0.55400 2.34756   4
  40   4   0 1.16742 2.30417   8
 -40   4   0 1.65048 2.09581  14
 -40   4   0 3.85125 2.82792  12
  42  -4   0 0.89328 2.13032   8
 -42  -4   0 1.16075 2.36118  14
 -42  -4   0 4.24013 2.84593  12
  42  -4   0 -1.4377 2.58855   7
  42  -4   0 1.21035 2.06659   2
  42  -4   0 -0.2052 2.00970   4
 -42  -4   0 -0.1064 2.54037  10
 -42   4   0 -0.9732 2.14813  10
 -42   4   0 0.50137 2.76287  13
 -42   4   0 5.18406 2.95069   6
  42   4   0 3.03839 2.57069   8
 -42   4   0 -1.4679 1.99466  14
  42   4   0 3.03485 2.79227   3
 -42   4   0 0.28885 2.71126  12
  42   4   0 4.31198 3.36091   4
  42   4   0 2.75368 2.92647   7
  44  -4   0 10.9167 2.81124   2
 -44  -4   0 3.96688 3.23463  10
  44  -4   0 13.7876 3.42137   3
 -44  -4   0 10.1400 3.30812  14
  44  -4   0 8.96492 3.04827   8
  44  -4   0 10.6528 3.49945   7
 -44  -4   0 17.2809 4.50149  12
 -44   4   0 12.6207 3.28478  10
 -44   4   0 15.9107 3.33961  14
  44   4   0 5.71557 3.04119   8
 -44   4   0 5.72424 3.31247  13
 -44   4   0 15.6772 4.09431  12
  44   4   0 9.63431 3.85738   4
  44   4   0 12.9480 3.84162   3
   1  -5   0 157.032 4.13850  14
  -1  -5   0 153.567 5.00317   3
   1  -5   0 153.862 3.62307  11
  -1  -5   0 156.414 4.66508   6
   1  -5   0 155.904 4.02116  10
   1  -5   0 156.598 4.91476   9
   1  -5   0 151.825 4.35694   7
   1  -5   0 144.010 4.92324   4
   1  -5   0 160.113 4.91813   6
  -1  -5   0 163.369 4.24372  14
  -1  -5   0 156.910 4.86969   9
   1  -5   0 156.087 5.02784   3
  -1  -5   0 161.730 4.33466  10
  -1  -5   0 162.492 5.16276   4
  -1  -5   0 155.863 4.25619   7
   1  -5   0 150.762 5.59064   2
   1  -5   0 154.553 3.82710  12
  -1   5   0 157.124 3.97573  10
   1   5   0 156.651 5.42640  13
   1   5   0 151.502 4.84998   9
  -1   5   0 157.945 5.57893  13
  -1   5   0 160.119 5.08164   6
   1   5   0 157.663 4.29233  10
   1   5   0 155.565 4.80315   6
  -1   5   0 157.106 5.03069   3
  -1   5   0 164.193 4.94378   9
   1   5   0 159.603 5.14503   4
  -1   5   0 153.425 3.67392  11
   1   5   0 146.187 5.01588   3
  -3  -5   0 1174.54 25.3323   7
   3  -5   0 1138.39 25.0498  11
   3  -5   0 1215.00 26.5258   3
   3  -5   0 1224.23 26.5253   4
  -3  -5   0 1206.48 25.6611   6
   3  -5   0 1195.92 25.8322   7
   3  -5   0 1229.69 26.6718   6
   3  -5   0 1243.28 27.1938   2
  -3  -5   0 1242.74 25.6226  14
   3  -5   0 1220.55 26.4413   9
  -3  -5   0 1200.17 26.6372   4
  -3  -5   0 1210.43 26.4188   3
   3  -5   0 1125.48 24.7685  12
  -3  -5   0 1200.63 26.1152   9
   3  -5   0 1170.20 25.2938  14
  -3  -5   0 1239.09 25.9667  10
   3   5   0 1204.43 26.2597   9
  -3   5   0 1211.58 26.7363   6
   3   5   0 1185.34 25.3548   7
  -3   5   0 1205.05 26.3778   3
   3   5   0 1237.65 26.7848   4
   3   5   0 1216.85 26.6839  13
   3   5   0 1176.75 25.8261  10
   3   5   0 1156.81 25.2612  11
  -3   5   0 1219.58 27.4800  13
  -3   5   0 1211.26 24.8245  10
   3   5   0 1207.94 25.0508  14
  -3   5   0 1216.26 26.2503   9
   3   5   0 1228.79 25.8351   6
   3   5   0 1205.95 26.5780   3
   3   5   0 1207.50 24.9657  14
   5  -5   0 58.8623 2.24141   5
  -5  -5   0 54.9085 2.37926  14
  -5  -5   0 57.5014 2.78299   3
  -5  -5   0 56.8087 2.58658   9
   5  -5   0 59.9598 2.17165  14
   5  -5   0 56.7865 2.87375   3
   5  -5   0 57.9528 2.12028  11
   5  -5   0 53.8049 2.78718   9
   5  -5   0 60.0978 3.60155   6
   5  -5   0 49.9235 2.88981   2
  -5  -5   0 54.8945 2.04956   7
  -5  -5   0 55.5085 2.61222   8
  -5  -5   0 59.1839 2.70580  10
   5  -5   0 55.5311 1.73269  12
  -5  -5   0 53.3817 2.74889   4
  -5  -5   0 55.3931 2.09678   6
   5   5   0 52.4346 2.92164   4
  -5   5   0 58.3568 3.17979   6
  -5   5   0 58.7435 2.75609   3
   5   5   0 58.3637 2.79859   9
  -5   5   0 56.8139 2.71182   9
   5   5   0 52.2065 2.72839  13
   5   5   0 53.4042 2.22741   6
   5   5   0 55.5532 2.94555   3
  -5   5   0 62.1191 3.57576  13
   5   5   0 57.9492 2.18048   7
   5   5   0 58.3956 2.06310  14
   5   5   0 55.3322 2.60701  10
  -5   5   0 53.4175 1.87442  12
  -5   5   0 53.4609 3.17559   2
  -7  -5   0 156.526 5.04413   4
   7  -5   0 142.147 4.88381   8
   7  -5   0 146.217 4.27822  11
   7  -5   0 147.568 5.42752   6
   7  -5   0 145.076 4.21671  14
   7  -5   0 144.977 4.01250   5
   7  -5   0 142.596 5.58811   3
   7  -5   0 147.991 5.12747   2
  -7  -5   0 141.992 4.02148   7
  -7  -5   0 148.501 4.50333  12
  -7  -5   0 151.967 5.01323  10
  -7  -5   0 155.428 4.62678  14
  -7  -5   0 144.982 4.61052   8
   7  -5   0 148.328 3.83412  12
   7   5   0 145.955 5.27560   4
   7   5   0 150.222 4.60067  13
   7   5   0 144.168 4.19237  14
   7   5   0 137.844 4.79186  10
  -7   5   0 137.456 5.26300   2
  -7   5   0 146.760 3.47744  14
   7   5   0 145.361 4.00648   6
  -7   5   0 140.885 4.75017   9
  -7   5   0 150.897 3.44250  10
   7   5   0 151.833 5.19466   3
  -7   5   0 137.180 5.77345  13
  -7   5   0 150.466 5.59572   6
   7   5   0 154.923 4.93127   9
   7   5   0 146.277 4.18726   7
  -7   5   0 147.880 4.04586  12
   9  -5   0 155.054 4.30507  12
  -9  -5   0 155.654 4.85283   8
   9  -5   0 162.143 4.68663  14
  -9  -5   0 160.339 5.56962   5
  -9  -5   0 158.663 5.11364   3
   9  -5   0 164.428 5.47263   9
  -9  -5   0 164.761 5.11103  14
  -9  -5   0 160.870 5.04232  12
   9  -5   0 159.985 4.22843   5
   9  -5   0 157.547 5.25359   8
  -9  -5   0 164.022 5.52604  10
   9  -5   0 155.930 5.33573   2
   9  -5   0 160.195 5.38984   3
  -9  -5   0 152.553 4.42163   7
  -9  -5   0 157.263 5.19664   4
   9  -5   0 162.038 4.82132  11
   9  -5   0 144.320 5.71773   6
   9   5   0 158.461 5.19629   8
  -9   5   0 162.349 4.54739  12
   9   5   0 156.114 5.62129   4
  -9   5   0 161.770 5.99357   6
   9   5   0 159.455 5.20388   9
  -9   5   0 163.492 4.09183  14
  -9   5   0 150.708 6.21446  13
  -9   5   0 152.975 3.86809  10
  -9   5   0 151.705 5.65069   2
   9   5   0 154.764 4.66926  14
   9   5   0 152.680 5.30835  10
   9   5   0 161.890 4.62609   7
   9   5   0 154.299 4.13934   6
  -9   5   0 152.344 5.09450   9
   9   5   0 160.324 4.55880  13
   9   5   0 156.916 5.46448   3
   9   5   0 157.974 4.53615  11
  11  -5   0 -0.1473 0.72934  11
  11  -5   0 0.97865 0.79953  14
  11  -5   0 -0.3064 0.88487   8
 -11  -5   0 -1.0430 0.90610   5
 -11  -5   0 0.80046 0.85801   3
  11  -5   0 -0.1871 0.88629   3
 -11  -5   0 0.36931 0.88497  14
  11  -5   0 1.97959 1.06492   2
  11  -5   0 0.71237 0.91119   9
 -11  -5   0 0.04004 0.87962   4
  11  -5   0 0.21013 0.60995  12
 -11  -5   0 0.96659 0.70897   7
 -11  -5   0 -0.0173 0.72961   8
 -11  -5   0 -0.1884 0.97506  10
 -11  -5   0 -0.0231 0.82687  12
  11  -5   0 0.18800 0.53443   5
  11  -5   0 -1.5986 0.86579   6
 -11   5   0 0.31281 0.75879  12
  11   5   0 -0.2899 0.91625  10
  11   5   0 -0.9274 0.91076   3
  11   5   0 0.50411 0.70248  11
  11   5   0 0.64807 1.14114   4
 -11   5   0 -0.0216 0.77862   9
 -11   5   0 0.39016 1.32150  13
  11   5   0 -0.4145 0.69056   7
 -11   5   0 0.14287 1.18215   6
  11   5   0 -0.2044 0.51041   6
 -11   5   0 0.29337 0.62377   5
 -11   5   0 -0.2140 0.49299  10
  11   5   0 0.00888 0.87143   9
 -11   5   0 -0.1979 0.54570  14
  11   5   0 -0.3083 0.87912   8
 -11   5   0 -0.6327 0.83345   2
 -13  -5   0 0.46876 0.92415   2
 -13  -5   0 -1.0910 0.61142   8
 -13  -5   0 0.32604 1.06718  10
  13  -5   0 0.47044 1.25562   6
  13  -5   0 0.14733 0.87060   2
 -13  -5   0 1.74434 0.90986   3
 -13  -5   0 0.46713 1.20068   5
  13  -5   0 -0.1373 0.88699   8
  13  -5   0 0.76938 0.61516   5
  13  -5   0 -0.2974 0.67732  12
 -13  -5   0 0.48041 0.87143  14
  13  -5   0 0.28241 0.54537  10
  13  -5   0 -0.5387 0.90000   9
  13  -5   0 0.23038 0.76195  14
  13  -5   0 -0.2519 0.79598  11
 -13  -5   0 0.33715 0.96301  12
 -13  -5   0 0.96668 0.85860   4
  13   5   0 -0.0755 1.12526   4
  13   5   0 -0.4593 0.72403  14
  13   5   0 2.40564 1.11670   3
  13   5   0 0.11885 0.59778   6
 -13   5   0 -0.4863 0.57420  14
 -13   5   0 -0.4050 0.85570   9
  13   5   0 0.07393 1.01482   8
 -13   5   0 -0.2695 0.55575  10
  13   5   0 0.99272 1.00145   9
  13   5   0 0.10227 1.06732  10
 -13   5   0 0.58415 1.06702   2
  13   5   0 -0.2612 0.69745  11
 -13   5   0 -0.1771 0.59593   5
 -13   5   0 0.17809 0.83729  12
 -13   5   0 -0.3655 1.16866   6
 -13   5   0 0.38318 1.36559  13
  13   5   0 0.60553 0.85570   7
  15  -5   0 398.198 10.4680   8
  15  -5   0 385.884 10.2017  14
  15  -5   0 384.732 9.30995   5
  15  -5   0 374.659 10.7691   9
 -15  -5   0 382.057 10.0956   3
 -15  -5   0 388.343 11.1054   5
 -15  -5   0 396.918 11.3310  10
  15  -5   0 385.634 11.6475   6
 -15  -5   0 388.991 11.5596  14
 -15  -5   0 380.798 10.2162   4
  15  -5   0 351.553 12.0975   2
 -15  -5   0 379.887 9.67520   8
  15  -5   0 386.648 9.40087  10
  15  -5   0 390.660 10.4770  11
 -15  -5   0 400.944 10.7951  12
 -15  -5   0 388.552 10.2054   2
 -15   5   0 393.362 11.8461   6
  15   5   0 386.770 10.2241  14
 -15   5   0 385.117 10.8980   2
  15   5   0 386.061 9.99139   7
  15   5   0 390.573 10.3619   8
 -15   5   0 389.798 9.61547  14
  15   5   0 376.434 10.9646  10
 -15   5   0 383.901 9.39489   5
  15   5   0 380.064 10.1176  11
  15   5   0 373.028 9.23411   6
  15   5   0 382.748 10.9747   4
 -15   5   0 387.023 9.49989  10
 -15   5   0 396.544 12.1047  13
 -15   5   0 393.083 10.1751  12
  17  -5   0 14.2946 1.89771   8
  17  -5   0 18.8417 2.40567   9
 -17  -5   0 18.5782 1.58937   8
 -17  -5   0 24.3673 1.97334   4
 -17  -5   0 16.5855 2.37703  10
 -17  -5   0 18.9037 2.34465  14
 -17  -5   0 19.3712 2.06167   2
  17  -5   0 19.4648 1.69960   2
  17  -5   0 14.8031 1.54943   5
 -17  -5   0 18.0410 2.42461   5
  17  -5   0 20.1672 2.18157  14
  17  -5   0 17.6713 2.75472   6
 -17  -5   0 23.1688 2.70533  12
  17  -5   0 17.1286 1.58358  10
  17  -5   0 16.3865 2.03430  11
  17   5   0 17.1456 1.62869   6
 -17   5   0 18.6558 1.86907  14
 -17   5   0 15.2301 2.58179   6
 -17   5   0 19.3254 2.17690  12
  17   5   0 20.3789 2.46171   3
  17   5   0 18.6586 2.08520   7
 -17   5   0 20.5180 2.56285   8
 -17   5   0 19.4002 1.56542   5
  17   5   0 16.0591 2.24448   4
  17   5   0 15.5774 1.96788  14
 -17   5   0 16.0086 2.10666   2
  17   5   0 18.6356 2.15487  11
 -17   5   0 17.3986 1.63695  10
 -17   5   0 20.5245 3.09262  13
  17   5   0 19.7180 2.57923  10
 -19  -5   0 94.6461 4.11707   4
 -19  -5   0 100.719 4.73918  14
 -19  -5   0 95.5794 3.93531   2
  19  -5   0 98.7601 4.29961   8
  19  -5   0 95.2874 4.65324   9
  19  -5   0 91.4742 3.73099   2
  19  -5   0 97.0824 3.83750  10
  19  -5   0 95.4947 5.41168   6
 -19  -5   0 97.2789 3.79598   8
 -19  -5   0 104.496 4.90023  12
  19  -5   0 98.5370 3.69246   4
  19  -5   0 100.931 4.46760  14
 -19  -5   0 100.925 5.21376  10
  19  -5   0 93.6403 4.50874  11
 -19  -5   0 95.1447 4.75146   5
 -19   5   0 103.312 5.71109  13
 -19   5   0 103.706 4.48403  12
  19   5   0 97.5884 4.20126   7
 -19   5   0 100.839 3.70054   5
  19   5   0 98.3978 4.78800   3
 -19   5   0 97.7437 3.97581  10
 -19   5   0 94.2630 5.47550   6
  19   5   0 100.643 4.82350   4
 -19   5   0 96.9774 4.64338   2
  19   5   0 95.8730 4.37636  14
  19   5   0 103.980 3.82664   6
  19   5   0 104.241 4.45610  11
 -19   5   0 88.1324 4.56669   8
  19   5   0 97.5613 4.98071  10
 -19   5   0 100.071 3.99990  14
  19   5   0 99.1600 4.37308   8
  21  -5   0 59.4742 3.11150  10
  21  -5   0 62.8422 2.94013   4
 -21  -5   0 56.7385 2.86984   8
  21  -5   0 52.4455 3.59064  11
 -21  -5   0 63.2535 4.04747  12
  21  -5   0 57.6302 3.60262  14
  21  -5   0 63.1307 3.00735   2
  21  -5   0 54.3521 3.76174   9
 -21  -5   0 56.7139 2.94422   2
 -21  -5   0 55.6746 3.74402  14
 -21  -5   0 64.4518 3.26532   4
  21  -5   0 51.2282 4.11812   6
 -21  -5   0 64.0619 4.35620  10
  21  -5   0 57.7393 2.98182   5
  21  -5   0 58.4771 3.39968   8
 -21  -5   0 57.4790 3.88076   5
  21   5   0 60.1047 3.89605   4
 -21   5   0 59.5193 4.32327   2
 -21   5   0 60.7524 3.72138  12
 -21   5   0 62.0062 3.26563  14
  21   5   0 54.7776 3.85010  10
  21   5   0 61.4160 4.11010   7
  21   5   0 61.9308 3.64468  14
 -21   5   0 55.5764 3.18521  10
 -21   5   0 57.3833 4.37814  13
 -21   5   0 64.1296 4.70154   6
  21   5   0 56.2548 3.44139   8
  21   5   0 67.3742 4.05253   3
  21   5   0 58.2657 3.08252   6
 -21   5   0 55.9349 3.76574   8
  21   5   0 59.3793 3.62951  11
 -21   5   0 56.6525 2.84793   5
  23  -5   0 39.6597 3.30287   9
  23  -5   0 40.0748 2.49770   2
 -23  -5   0 36.6995 3.48081  10
 -23  -5   0 35.6694 3.12968   5
 -23  -5   0 36.9720 3.82425  12
 -23  -5   0 34.6750 2.48367   4
 -23  -5   0 38.1622 3.31324  14
  23  -5   0 36.5112 3.09702  14
  23  -5   0 35.1314 3.19623  11
 -23  -5   0 38.4902 2.51459   2
  23  -5   0 35.9824 2.54019   5
  23  -5   0 37.5769 4.20093   6
 -23  -5   0 40.2960 2.59432   8
  23  -5   0 36.8892 2.68776  10
  23  -5   0 40.4427 2.96273   8
  23  -5   0 38.7657 2.46381   4
 -23   5   0 36.9321 3.11959   8
  23   5   0 41.6696 3.06601   7
 -23   5   0 42.0914 4.51318  13
 -23   5   0 35.2927 2.73006  14
  23   5   0 39.4502 2.78912   6
  23   5   0 36.7410 3.32684  10
 -23   5   0 37.8423 2.48272   5
 -23   5   0 34.9396 2.72143  10
  23   5   0 37.5009 3.21228   3
 -23   5   0 43.5164 3.27813  12
  23   5   0 34.4835 3.01440  14
 -23   5   0 40.1976 3.11853   2
  23   5   0 38.8031 3.06556   8
 -23   5   0 36.4268 4.31161   6
  23   5   0 31.2979 2.89999  11
  23   5   0 34.6176 3.22019   4
  25  -5   0 1.20820 0.99232   2
  25  -5   0 -1.5106 1.29990  14
 -25  -5   0 0.56006 1.22945   5
  25  -5   0 -0.1454 1.22568   8
 -25  -5   0 1.12528 1.50905  14
  25  -5   0 -0.0124 1.10014   5
  25  -5   0 0.55288 1.00499   4
  25  -5   0 0.82478 1.49756  11
 -25  -5   0 -0.0873 0.90359   8
 -25  -5   0 1.29837 1.66294  10
 -25  -5   0 2.17902 1.60733  12
  25  -5   0 0.46452 1.16430  10
 -25   5   0 -0.4386 1.20264  12
 -25   5   0 -1.0048 1.04815   2
 -25   5   0 1.62336 2.04421  13
 -25   5   0 0.55708 1.11677  14
  25   5   0 1.12547 1.58057   4
  25   5   0 0.37931 1.34873   3
  25   5   0 1.40879 1.39780  14
  25   5   0 1.22540 1.43570  11
 -25   5   0 1.44892 1.09871   5
  25   5   0 0.57341 1.32700   7
 -25   5   0 -0.1155 1.07461  10
  25   5   0 0.38794 1.22170   6
 -25   5   0 -0.0457 1.77941   6
  25   5   0 -1.4112 1.22513   8
  27  -5   0 86.7043 4.30888   5
  27  -5   0 82.7996 4.43553   8
 -27  -5   0 82.4742 4.99725   5
  27  -5   0 87.7474 4.00175   4
 -27  -5   0 83.4461 5.51636  10
 -27  -5   0 90.8859 5.39471  14
  27  -5   0 76.9605 4.27825  10
 -27  -5   0 86.9912 5.45809  12
  27  -5   0 78.4437 3.61624   2
  27   5   0 89.2743 5.32922   4
 -27   5   0 88.0030 4.62002  10
  27   5   0 94.0617 4.99671   7
 -27   5   0 76.7959 5.61263   6
  27   5   0 86.8721 5.25146   3
  27   5   0 78.2970 4.30775   6
 -27   5   0 88.2028 4.51740  14
 -27   5   0 97.2190 5.24312  12
 -27   5   0 83.7135 3.97390   5
  27   5   0 88.4659 4.78132   8
  29  -5   0 41.6599 3.32277   8
  29  -5   0 42.7852 2.89543   2
  29  -5   0 48.2061 3.42723   5
 -29  -5   0 50.0947 5.07950  12
 -29  -5   0 48.3583 4.30207  14
 -29  -5   0 52.6141 4.53068  10
  29  -5   0 48.9627 3.26103   4
 -29  -5   0 38.8100 3.59722   5
  29  -5   0 40.6879 3.41057  10
  29   5   0 42.4070 3.52237   8
 -29   5   0 50.4490 5.36367  13
  29   5   0 44.3450 4.67659   4
 -29   5   0 44.1179 4.91921   6
 -29   5   0 43.4279 3.98564  12
  29   5   0 40.9612 3.84475   3
 -29   5   0 46.8526 3.48192  14
 -29   5   0 44.0602 3.06377   5
  29   5   0 44.0978 3.79420   7
 -29   5   0 43.3282 3.54903  10
  29   5   0 46.1831 3.46876   6
  31  -5   0 53.4587 5.04028   7
 -31  -5   0 54.9548 5.05368  10
  31  -5   0 63.4769 4.18949   8
  31  -5   0 60.1274 3.33333   2
 -31  -5   0 59.0262 4.97468  12
  31  -5   0 65.0608 3.74722   4
  31  -5   0 59.6297 4.12402  10
  31  -5   0 52.2022 3.77978   5
 -31  -5   0 59.8613 4.83381  14
 -31   5   0 64.4745 4.80066  12
 -31   5   0 58.2070 4.14966  10
  31   5   0 59.3516 4.41784   7
 -31   5   0 60.0187 4.09479  14
 -31   5   0 46.2225 3.34290   5
 -31   5   0 58.8186 5.57043   6
 -31   5   0 53.7430 5.07877  13
  31   5   0 54.7459 4.72514   4
  31   5   0 60.9750 4.12482   6
  31   5   0 57.9135 4.56568   3
  31   5   0 52.0697 4.15297   8
  33  -5   0 -1.3343 1.47661   8
 -33  -5   0 -1.8375 1.54150  14
 -33  -5   0 0.07933 1.88365  10
 -33  -5   0 0.52418 1.87300  12
  33  -5   0 -1.4933 1.81576   7
  33  -5   0 0.18362 1.33268   2
  33  -5   0 2.21838 1.61652   4
  33   5   0 2.51397 2.24671   3
 -33   5   0 0.47594 2.09556   6
 -33   5   0 0.15312 1.55823  10
 -33   5   0 2.09485 2.33731  13
  33   5   0 -1.9684 1.54710   6
 -33   5   0 -0.1420 1.50006  14
  33   5   0 -0.1226 1.73180   8
  33   5   0 -1.5112 1.87651   4
  33   5   0 -1.1469 1.58756   7
 -33   5   0 1.07178 1.96769  12
 -33   5   0 1.00131 1.39420   5
  35  -5   0 -1.3560 2.22519   7
  35  -5   0 1.47654 1.40281   2
 -35  -5   0 -0.7766 1.67573  10
  35  -5   0 -0.7644 1.44730   4
 -35  -5   0 2.52945 2.02842  12
 -35  -5   0 0.81259 2.03858  14
  35  -5   0 -2.7909 1.60891   8
 -35   5   0 0.26967 2.28946   6
 -35   5   0 -1.5376 1.52073  10
 -35   5   0 3.07669 1.86972  14
 -35   5   0 1.71406 2.09832  12
 -35   5   0 0.84766 1.49701   5
  35   5   0 2.62047 2.06477   3
  35   5   0 1.84003 2.01511   7
  35   5   0 -1.3068 1.77015   8
  35   5   0 -0.2611 2.23207   6
 -35   5   0 4.71842 2.47315  13
  35   5   0 0.98433 2.05511   4
 -37  -5   0 0.21076 2.25545  10
 -37  -5   0 1.14038 2.05959  12
  37  -5   0 0.61988 2.48408   7
  37  -5   0 -1.8599 1.35884   2
  37  -5   0 -0.5846 1.71473   4
  37  -5   0 0.70729 1.96905   8
 -37  -5   0 1.03142 1.87314  14
 -37   5   0 -0.5135 1.85856  14
  37   5   0 1.13442 2.12115   4
 -37   5   0 0.25997 1.84805  10
  37   5   0 -0.6156 2.06998   6
 -37   5   0 -1.7282 1.97880   6
  37   5   0 1.64705 2.34855   7
 -37   5   0 -1.8534 1.39022   5
 -37   5   0 -1.0925 1.94225  12
  37   5   0 1.05594 1.82521   8
  37   5   0 -3.1525 1.51812   3
 -37   5   0 -0.3753 2.46193  13
  39  -5   0 3.06851 2.03598   4
  39  -5   0 2.67428 1.91665   2
 -39  -5   0 3.14402 2.65759  12
  39  -5   0 1.43999 2.62861   7
  39  -5   0 3.23738 2.24427   8
 -39  -5   0 2.04297 2.55799  14
 -39  -5   0 4.67276 2.87492  10
  39   5   0 4.95417 2.68426   3
 -39   5   0 2.35335 1.89092   5
 -39   5   0 7.63517 3.06183   6
  39   5   0 7.11698 3.19343   4
  39   5   0 4.65751 2.41483   8
 -39   5   0 0.05062 2.39640  13
 -39   5   0 3.37091 2.73704  12
 -39   5   0 0.81726 2.09123  10
  39   5   0 3.69821 2.69731   6
 -39   5   0 -2.8496 1.66646  14
  39   5   0 1.18968 2.31740   7
  41  -5   0 0.53463 1.85996   2
  41  -5   0 3.28013 2.39674   8
  41  -5   0 2.86495 3.02918   7
 -41  -5   0 2.09321 2.49943  14
  41  -5   0 0.55338 2.00310   4
 -41  -5   0 4.69228 2.85732  12
 -41  -5   0 2.13631 2.55312  10
 -41   5   0 3.15258 2.91584   6
  41   5   0 2.65749 4.58173   4
 -41   5   0 3.89354 2.56294  12
 -41   5   0 3.80224 2.24709  14
  41   5   0 2.74329 3.00852   3
  41   5   0 4.23525 2.92787   7
 -41   5   0 1.45030 2.28391  10
 -41   5   0 4.62077 3.34961  13
  41   5   0 3.84739 2.36425   8
  43  -5   0 0.54562 3.30720   7
 -43  -5   0 1.16528 3.00989  10
 -43  -5   0 3.20662 3.07427  12
  43  -5   0 1.53533 2.25279   4
  43  -5   0 2.76668 2.55558   8
 -43  -5   0 0.03947 2.18763  14
  43  -5   0 0.97004 1.86915   2
 -43   5   0 2.17360 2.88306  12
 -43   5   0 -0.3517 2.34057  10
  43   5   0 -0.0988 2.83956   3
  43   5   0 -1.1133 2.44713   8
 -43   5   0 3.06031 2.45071  14
  43   5   0 -0.8627 2.55996   7
  43   5   0 3.47109 3.18972   4
 -43   5   0 1.18536 2.85608   6
   0  -6   0 674.758 15.6960   6
   0  -6   0 660.686 16.0598   4
   0  -6   0 668.922 14.8851  14
   0  -6   0 675.506 14.8194  10
   0  -6   0 680.209 15.0478   7
   0  -6   0 684.233 15.8373   9
   0  -6   0 664.731 16.1477   3
   0  -6   0 634.430 14.4728  12
   0  -6   0 677.937 17.0228   2
   0   6   0 665.334 16.7865  13
   0   6   0 686.406 16.2450   4
   0   6   0 684.745 15.9143   6
   0   6   0 674.380 14.7685  10
   0   6   0 658.605 15.7549   9
   0   6   0 686.648 16.0742   3
  -2  -6   0 4.19406 0.95382  10
  -2  -6   0 3.90583 0.90701  14
   2  -6   0 3.62396 0.54131  12
   2  -6   0 2.69747 1.08991   6
  -2  -6   0 4.47952 1.13034   9
   2  -6   0 3.20515 0.76995  14
  -2  -6   0 2.71399 0.94269   6
  -2  -6   0 3.98485 0.80572   7
   2  -6   0 3.61575 0.97034   7
   2  -6   0 3.61846 1.38895   3
   2  -6   0 4.18030 1.51773   2
   2  -6   0 4.34344 1.26620   4
  -2  -6   0 2.76566 1.20250   4
   2  -6   0 2.22617 0.47818  11
   2  -6   0 2.86879 1.12148   9
  -2   6   0 0.84060 0.99587   9
   2   6   0 4.99165 1.20301   6
  -2   6   0 2.05201 1.13714   3
   2   6   0 1.70966 0.76909  10
   2   6   0 2.26696 1.18804   3
  -2   6   0 2.19764 1.20617   6
   2   6   0 2.91951 1.12013   9
   2   6   0 4.22195 0.83238   7
  -2   6   0 3.34410 1.67503  13
   2   6   0 2.09310 1.21624   4
  -2   6   0 4.61844 0.67953  10
  -4  -6   0 0.21359 1.05141   4
  -4  -6   0 0.56685 0.57388   7
  -4  -6   0 -0.4834 0.88572   3
   4  -6   0 1.13140 1.07438   6
   4  -6   0 1.58265 1.19638   2
   4  -6   0 0.08058 0.32156  12
   4  -6   0 1.38833 0.85543   7
   4  -6   0 -0.6256 0.96842   3
  -4  -6   0 1.97242 0.80100  14
   4  -6   0 0.64646 0.63508  14
   4  -6   0 -0.2092 0.95364   4
   4  -6   0 0.31933 0.47900  11
  -4  -6   0 1.32858 0.85286  10
  -4  -6   0 -0.9386 0.80653   8
  -4  -6   0 0.06915 0.66923   6
  -4  -6   0 0.01376 0.83871   9
   4   6   0 0.26970 1.09970   3
   4   6   0 0.29551 0.65689   7
   4   6   0 0.77629 0.80318  10
  -4   6   0 0.09446 0.91858   9
   4   6   0 0.83385 0.83322   6
   4   6   0 -0.0370 0.48439  14
  -4   6   0 -0.4446 1.38981  13
   4   6   0 0.46197 1.03265   4
  -4   6   0 0.75731 0.36606  10
  -4   6   0 0.64189 1.10928   6
   4   6   0 0.22740 0.44271  11
   4   6   0 -0.1901 0.41040  14
   4   6   0 -0.5690 0.88540   9
   4   6   0 -0.6702 1.10943  13
  -4   6   0 -0.2484 0.97391   3
  -6  -6   0 335.515 8.02143   7
  -6  -6   0 345.736 8.47056  12
  -6  -6   0 339.835 9.37501   4
   6  -6   0 340.115 9.36436   9
   6  -6   0 340.083 8.14207  11
  -6  -6   0 345.784 8.14595   6
   6  -6   0 319.507 7.51381  12
   6  -6   0 346.682 9.74717   6
   6  -6   0 345.126 9.80050   2
  -6  -6   0 333.809 9.16249   3
  -6  -6   0 346.548 9.02022   8
  -6  -6   0 356.080 8.74194  14
   6  -6   0 329.878 8.24997   5
  -6  -6   0 349.249 9.13468  10
   6  -6   0 339.436 8.23262  14
   6  -6   0 336.970 9.41191   3
  -6  -6   0 332.703 8.79908   9
  -6   6   0 329.721 10.3974  13
  -6   6   0 332.690 7.72304  12
   6   6   0 356.105 9.60212   3
  -6   6   0 343.780 9.12641   9
   6   6   0 348.042 9.25005   9
   6   6   0 321.230 9.07613  13
  -6   6   0 335.184 9.04945   3
  -6   6   0 325.940 9.92563   2
   6   6   0 340.963 8.17545   7
   6   6   0 331.459 8.94099  10
   6   6   0 342.967 8.13864  14
   6   6   0 359.527 9.83996   4
   6   6   0 341.355 8.33915   6
  -6   6   0 355.459 10.0349   6
   6   6   0 335.965 7.96168  14
   8  -6   0 137.928 5.50725   6
  -8  -6   0 140.493 4.55200  12
   8  -6   0 138.383 4.25476  11
   8  -6   0 139.483 5.15479   9
   8  -6   0 142.280 3.70331  12
   8  -6   0 137.252 4.24166  14
   8  -6   0 134.728 3.96791   5
   8  -6   0 131.370 5.11284   2
  -8  -6   0 145.687 5.13800  10
   8  -6   0 134.602 5.08629   3
   8  -6   0 134.489 5.03419   8
  -8  -6   0 131.174 4.59125   8
  -8  -6   0 134.116 5.14200   5
  -8  -6   0 134.372 5.01006   4
  -8  -6   0 142.427 3.99563   7
  -8  -6   0 137.839 4.60873  14
  -8  -6   0 143.210 4.91817   3
  -8   6   0 136.217 3.92342  12
   8   6   0 139.503 3.95423  11
  -8   6   0 132.191 5.52919   6
   8   6   0 134.784 4.87646  10
   8   6   0 142.389 4.18353   7
  -8   6   0 136.761 4.88167   9
   8   6   0 128.303 4.83114   9
  -8   6   0 144.659 6.13457  13
   8   6   0 135.248 4.62515  13
   8   6   0 126.489 5.15847   3
   8   6   0 135.824 3.96930   6
   8   6   0 137.010 4.09062  14
   8   6   0 135.348 5.31597   4
  -8   6   0 128.486 5.41005   2
 -10  -6   0 115.524 4.19286   8
  10  -6   0 123.926 3.60195   5
  10  -6   0 125.576 4.74342   8
 -10  -6   0 120.207 3.77669   7
  10  -6   0 125.262 5.37477   6
 -10  -6   0 119.772 4.45622  14
 -10  -6   0 117.045 4.84988   5
 -10  -6   0 119.751 4.50872   3
  10  -6   0 118.064 4.11693  11
 -10  -6   0 130.082 4.96244  10
  10  -6   0 124.073 4.83622   2
 -10  -6   0 117.483 4.58040   4
 -10  -6   0 120.739 4.37303  12
  10  -6   0 122.635 3.61630  12
  10  -6   0 129.683 4.99466   9
  10  -6   0 122.572 4.07257  14
  10  -6   0 114.367 4.73942   3
 -10   6   0 119.870 3.85626  12
  10   6   0 121.791 4.74762  10
 -10   6   0 125.774 4.63850   9
  10   6   0 119.974 3.98320  14
  10   6   0 120.205 3.84326  11
  10   6   0 119.742 4.96972   3
 -10   6   0 108.070 5.05388   2
 -10   6   0 116.260 5.28680   6
  10   6   0 124.086 3.57853   6
 -10   6   0 120.377 3.04033  10
  10   6   0 113.150 5.04729   4
 -10   6   0 120.177 3.12646  14
 -10   6   0 117.284 5.68404  13
  10   6   0 118.456 4.61477   9
  10   6   0 124.631 4.05593  13
  10   6   0 122.054 3.95338   7
 -12  -6   0 168.283 5.30428   8
 -12  -6   0 172.183 5.86419   4
 -12  -6   0 170.168 5.77731  14
  12  -6   0 165.304 6.09474   9
  12  -6   0 171.020 5.45866  11
  12  -6   0 161.759 5.29255  14
 -12  -6   0 168.558 5.63833   3
 -12  -6   0 170.363 5.02272   7
  12  -6   0 170.292 6.71895   6
 -12  -6   0 158.602 6.07787  10
  12  -6   0 172.181 6.09790   3
  12  -6   0 171.678 4.64990   5
 -12  -6   0 169.610 6.27994   5
 -12  -6   0 176.589 5.80434  12
  12  -6   0 174.177 4.93832  12
  12  -6   0 157.169 5.67177   2
 -12   6   0 160.986 6.29579   2
  12   6   0 172.732 6.24547   3
 -12   6   0 172.872 5.79851   9
  12   6   0 170.539 5.86689   8
  12   6   0 176.028 5.24683   7
  12   6   0 171.199 6.42894   4
 -12   6   0 177.885 7.36877  13
  12   6   0 172.815 5.21690  11
  12   6   0 164.046 5.26712  14
  12   6   0 164.804 4.49369   6
  12   6   0 173.475 5.92724   9
  12   6   0 166.351 6.07957  10
 -12   6   0 176.568 4.52035  14
 -12   6   0 172.555 5.17342  12
 -12   6   0 168.900 6.86157   6
 -12   6   0 169.361 4.36803  10
  14  -6   0 38.6736 2.51504  11
  14  -6   0 44.9683 2.73154   2
 -14  -6   0 36.9660 2.41551   3
  14  -6   0 43.6821 2.75708   8
  14  -6   0 38.8948 2.92656   9
 -14  -6   0 38.0071 3.10832  14
  14  -6   0 36.9670 3.35033   6
  14  -6   0 37.7405 2.43522  14
 -14  -6   0 40.0066 2.62669   2
 -14  -6   0 40.9568 3.02039  10
  14  -6   0 39.2554 1.91800   5
 -14  -6   0 33.4271 2.59445  12
  14  -6   0 38.6811 2.82591   3
 -14  -6   0 38.4273 2.28731   8
 -14  -6   0 37.5440 2.87289   5
 -14  -6   0 39.8288 2.61618   4
 -14   6   0 42.2148 2.72386   9
 -14   6   0 39.4734 1.93074  14
  14   6   0 39.6755 2.73903   8
  14   6   0 42.7467 2.46886  11
  14   6   0 35.8237 2.32128  14
  14   6   0 35.5820 2.67035   9
 -14   6   0 40.5451 3.15513   2
  14   6   0 43.2678 3.12033   3
 -14   6   0 44.4359 3.50503   6
  14   6   0 35.2689 2.84218  10
  14   6   0 35.9768 2.29751   7
 -14   6   0 43.7982 4.41172  13
 -14   6   0 38.3764 1.84685  10
 -14   6   0 34.7223 1.96818   5
  14   6   0 39.5472 1.77208   6
 -14   6   0 39.5581 2.38499  12
  14   6   0 43.0772 3.23651   4
  16  -6   0 189.015 5.22235  10
  16  -6   0 190.804 6.42823   8
  16  -6   0 175.614 6.17977  11
 -16  -6   0 189.408 6.66638  12
 -16  -6   0 175.244 6.12362   2
  16  -6   0 180.421 6.55617   3
 -16  -6   0 177.171 6.47598  14
  16  -6   0 193.908 6.90267   9
  16  -6   0 183.762 5.21516   5
 -16  -6   0 178.834 7.04459  10
  16  -6   0 174.988 6.04926  14
 -16  -6   0 178.392 6.12630   4
 -16  -6   0 182.405 6.03841   3
 -16  -6   0 180.842 5.68308   8
  16  -6   0 183.321 7.54542   6
 -16  -6   0 175.770 6.80803   5
  16  -6   0 184.963 6.00335   2
  16   6   0 185.155 6.09028  14
 -16   6   0 172.614 7.43862   6
  16   6   0 178.375 6.42048   9
 -16   6   0 194.846 8.00828  13
 -16   6   0 187.274 5.29075  10
  16   6   0 189.054 6.04402  11
  16   6   0 183.087 5.88824   7
 -16   6   0 181.049 5.31943   5
 -16   6   0 179.396 5.28959  14
  16   6   0 170.680 6.70599  10
  16   6   0 186.097 5.11104   6
  16   6   0 183.305 4.93389   6
  16   6   0 192.243 7.08060   4
  16   6   0 187.490 6.84091   3
 -16   6   0 190.545 6.07604  12
  16   6   0 190.701 7.29565   8
 -16   6   0 169.328 6.72583   2
 -18  -6   0 3.97650 1.52801  12
  18  -6   0 2.58524 0.92542   5
 -18  -6   0 3.24347 1.29878   4
  18  -6   0 2.39378 1.49399   9
  18  -6   0 2.68338 1.44669   8
  18  -6   0 0.88170 0.97613   2
  18  -6   0 1.14027 1.08577  11
  18  -6   0 1.70254 1.55040   6
 -18  -6   0 2.96016 1.50498   5
 -18  -6   0 4.00253 1.26200   2
  18  -6   0 1.47417 1.16580  14
 -18  -6   0 1.09174 0.87966   8
  18  -6   0 1.57625 0.83395  10
 -18  -6   0 3.84926 1.43421  14
 -18  -6   0 1.44774 1.47413  10
  18   6   0 2.30056 1.36357   9
 -18   6   0 2.14157 0.91462   5
 -18   6   0 4.32851 1.87982   6
 -18   6   0 1.49572 1.84973  13
 -18   6   0 1.96124 0.87679  10
  18   6   0 1.05419 1.10385  14
  18   6   0 2.82120 1.36898   8
  18   6   0 2.15380 1.55681   3
 -18   6   0 0.32572 1.30314   2
  18   6   0 1.22120 1.40569  10
  18   6   0 3.49049 1.29397   7
 -18   6   0 3.38285 1.02636  14
  18   6   0 4.42833 1.31770  11
  18   6   0 3.31741 1.66146   4
 -18   6   0 2.09220 1.19072  12
  18   6   0 2.32057 0.97225   6
 -20  -6   0 379.366 11.4180  12
 -20  -6   0 378.685 11.6506   5
  20  -6   0 376.840 11.5344   9
  20  -6   0 359.722 12.3292   6
 -20  -6   0 403.489 11.5815  14
  20  -6   0 376.134 10.8733  14
  20  -6   0 388.882 10.8125   8
  20  -6   0 386.392 10.4843   5
 -20  -6   0 364.536 10.2635   2
  20  -6   0 378.436 9.77286  10
  20  -6   0 392.079 10.1056   2
 -20  -6   0 382.389 12.0672  10
  20  -6   0 373.063 11.0226  11
 -20  -6   0 370.505 9.90952   8
 -20  -6   0 358.336 10.4001   4
  20   6   0 388.078 11.7982   4
 -20   6   0 379.668 9.92508  14
  20   6   0 366.110 10.6892  14
  20   6   0 361.866 11.7149  10
 -20   6   0 365.886 9.60274   5
 -20   6   0 381.041 12.6908   6
  20   6   0 361.192 10.6314  11
  20   6   0 381.335 9.59868   6
 -20   6   0 379.822 10.7324  12
 -20   6   0 359.710 12.5436   2
 -20   6   0 380.857 12.9579  13
  20   6   0 374.010 10.5475   7
  20   6   0 369.036 11.4570   3
 -20   6   0 373.901 9.92395  10
  20   6   0 402.083 11.0799   8
 -22  -6   0 0.73508 1.00043   2
  22  -6   0 5.19739 1.26596   5
 -22  -6   0 1.43941 1.61176  10
  22  -6   0 2.56701 2.24311  14
  22  -6   0 1.74611 1.09573   4
 -22  -6   0 2.74329 1.27478   4
 -22  -6   0 3.20165 1.40353   8
  22  -6   0 0.86483 1.84292   6
  22  -6   0 0.92405 1.01536   2
  22  -6   0 1.22219 1.03485  10
 -22  -6   0 3.82681 1.82049  12
  22  -6   0 1.39527 1.60419   9
 -22  -6   0 2.63869 1.53629   5
  22  -6   0 2.35565 1.41668   8
 -22  -6   0 2.36850 1.54632  14
  22  -6   0 4.19977 1.83057  11
  22   6   0 1.40692 1.33114  11
 -22   6   0 2.16822 1.17101  10
  22   6   0 0.38656 1.47523   3
  22   6   0 0.08055 1.29959  10
 -22   6   0 3.20705 1.71499   8
 -22   6   0 2.44419 1.45366  12
 -22   6   0 3.10789 1.22161  14
  22   6   0 1.80948 1.32015   7
 -22   6   0 0.86740 1.84112  13
  22   6   0 4.11737 1.62789  14
 -22   6   0 1.71809 1.42907   2
  22   6   0 3.31829 1.52653   8
 -22   6   0 0.47730 0.88636   5
  22   6   0 4.36628 1.91650   4
  22   6   0 1.89082 1.13052   6
 -22   6   0 2.66142 1.98550   6
  24  -6   0 22.5096 2.93443  11
  24  -6   0 31.0575 2.82703   8
 -24  -6   0 27.3848 2.32117   8
  24  -6   0 30.1539 2.27020   2
 -24  -6   0 23.6542 3.40024  10
 -24  -6   0 33.7196 3.87925  12
  24  -6   0 27.1459 3.06141  14
 -24  -6   0 24.4056 3.29114   5
 -24  -6   0 27.0830 3.34893  14
  24  -6   0 25.9608 2.30697   5
  24  -6   0 29.8674 2.40261   4
  24  -6   0 27.9149 2.42731  10
 -24   6   0 31.8173 4.20463  14
 -24   6   0 34.4645 4.48869   6
  24   6   0 29.4548 3.18720   7
  24   6   0 25.0942 2.88164  14
  24   6   0 19.5089 2.62900  11
  24   6   0 29.1036 3.18182   8
 -24   6   0 28.6947 2.47629  10
 -24   6   0 26.3550 3.81157   2
  24   6   0 28.2559 3.43194   3
 -24   6   0 26.8468 2.22116   5
  24   6   0 22.3184 3.12277   4
 -24   6   0 27.7471 3.14994  12
  26  -6   0 13.5578 2.46920   8
 -26  -6   0 11.6945 2.54053   5
  26  -6   0 11.3373 1.85294   5
 -26  -6   0 14.4431 2.70807  14
 -26  -6   0 12.7102 2.78238  12
  26  -6   0 9.09368 1.72856   4
  26  -6   0 13.5544 2.10438  10
 -26  -6   0 7.86131 2.54561  10
  26  -6   0 10.3454 1.70440   2
  26   6   0 9.69707 2.48585   3
 -26   6   0 14.5858 3.21503   6
  26   6   0 12.7691 2.55504   8
 -26   6   0 10.6714 2.24105  12
  26   6   0 10.7982 2.41268   4
  26   6   0 12.3256 1.95574   6
 -26   6   0 13.3124 2.06766  14
 -26   6   0 12.7125 2.38990  10
  26   6   0 13.9201 2.47005   7
  26   6   0 8.58588 2.10922  11
  26   6   0 7.73977 2.32758  14
 -26   6   0 6.08169 2.67241  13
 -26   6   0 9.44541 1.67175   5
  28  -6   0 86.6943 4.51814  10
  28  -6   0 99.0426 4.34573   4
  28  -6   0 92.5872 4.07115   2
 -28  -6   0 97.3485 5.84353  14
  28  -6   0 102.593 4.64128   5
  28  -6   0 99.1898 5.10022   8
 -28  -6   0 103.619 6.24154  10
 -28  -6   0 94.6142 5.89253  12
  28   6   0 89.1700 5.68638   3
 -28   6   0 88.4679 6.27073   6
  28   6   0 95.1474 4.48027   6
 -28   6   0 93.9991 4.30084   5
 -28   6   0 94.2800 4.65365  14
 -28   6   0 96.3183 5.41072  12
  28   6   0 96.7424 5.15367   7
 -28   6   0 89.1039 4.65415  10
 -28   6   0 100.465 6.71635  13
  28   6   0 95.5378 5.18162   8
  28   6   0 99.6014 6.06910   4
 -30  -6   0 15.6583 3.07086  14
  30  -6   0 16.9481 2.82462   8
  30  -6   0 11.0435 1.89019   2
 -30  -6   0 11.9937 2.82580  12
  30  -6   0 12.6411 2.31707  10
 -30  -6   0 15.0776 3.36706  10
  30  -6   0 9.37677 1.99937   4
  30  -6   0 11.6794 2.09589   5
 -30   6   0 10.4740 2.19932  14
  30   6   0 7.91864 1.97613   6
 -30   6   0 14.9387 3.29278   6
 -30   6   0 9.97803 2.52734  12
  30   6   0 11.5447 2.85360   3
  30   6   0 15.4552 2.73251   7
  30   6   0 10.4388 2.71002   4
 -30   6   0 12.5712 3.44200  13
 -30   6   0 8.19382 2.07244  10
  30   6   0 11.0654 2.47455   8
 -30   6   0 13.2179 2.07834   5
  32  -6   0 3.62659 1.92824  10
  32  -6   0 6.53067 2.08290   8
  32  -6   0 6.24822 2.66081   7
 -32  -6   0 8.06956 2.96605  10
 -32  -6   0 14.6354 3.07378  14
 -32  -6   0 11.1553 2.88818  12
  32  -6   0 8.84826 2.00812   4
  32  -6   0 8.26376 1.86737   2
  32  -6   0 4.64875 1.81573   5
 -32   6   0 3.92831 1.81519  14
  32   6   0 9.50165 2.98151   8
  32   6   0 9.12384 2.42216   7
 -32   6   0 10.2734 2.31202  10
 -32   6   0 5.39417 1.76345   5
  32   6   0 9.90951 2.14567   6
 -32   6   0 14.2654 3.58156  13
  32   6   0 7.30584 2.75711   4
 -32   6   0 2.40145 2.54005   6
 -32   6   0 7.49350 2.47084  12
  32   6   0 9.83103 2.72674   3
  34  -6   0 46.4425 4.05663   8
  34  -6   0 47.9979 3.54344   4
  34  -6   0 39.3616 3.17593   2
 -34  -6   0 54.1920 5.03171  12
 -34  -6   0 45.2342 5.07035  14
  34  -6   0 47.3568 5.29794   7
 -34  -6   0 46.9909 5.71393  10
  34   6   0 39.6753 3.66853   6
  34   6   0 47.2607 4.42124   7
 -34   6   0 45.6278 3.78208  14
 -34   6   0 43.2661 5.36642  12
  34   6   0 42.6468 4.44300   8
 -34   6   0 37.8063 5.12823  13
 -34   6   0 34.7441 4.94465   6
  34   6   0 53.5952 5.63889   4
 -34   6   0 41.9263 3.33086   5
 -34   6   0 49.6296 4.05337  10
  34   6   0 44.0990 5.14082   3
  36  -6   0 -0.5697 2.45734   7
  36  -6   0 -1.0819 1.59788   4
  36  -6   0 2.96866 1.76672   2
  36  -6   0 -0.6869 1.61109   8
 -36  -6   0 1.31424 2.40912  10
 -36  -6   0 -1.5086 1.65075  14
 -36  -6   0 -0.5834 2.14810  12
  36   6   0 0.60353 2.02950   8
 -36   6   0 1.57215 2.66457  13
 -36   6   0 1.37472 1.73074  14
 -36   6   0 1.80505 1.61299   5
 -36   6   0 -0.3354 1.68471  10
 -36   6   0 0.69300 2.05900  12
  36   6   0 0.82193 2.37380   4
  36   6   0 -0.1309 1.95815   7
  36   6   0 -0.3721 1.86240   6
  36   6   0 1.02436 2.31336   3
 -36   6   0 1.44423 2.45427   6
 -38  -6   0 0.16005 2.49817  12
  38  -6   0 -0.6078 1.66702   2
  38  -6   0 0.96138 1.98697   8
 -38  -6   0 2.15887 2.46859  14
  38  -6   0 -0.3473 1.66593   4
  38  -6   0 -0.3569 2.32131   7
 -38  -6   0 -0.5102 2.42581  10
 -38   6   0 0.87693 2.53420   6
  38   6   0 -0.0576 2.16025   7
 -38   6   0 -1.7741 1.55186  14
  38   6   0 2.73311 2.72024   3
  38   6   0 0.46595 2.12471   8
 -38   6   0 -0.0040 2.83143  13
 -38   6   0 -0.8105 1.80243  10
  38   6   0 -0.1108 2.69192   6
 -38   6   0 1.72704 1.71858   5
  38   6   0 -0.4232 2.23436   4
 -38   6   0 -0.6342 2.23737  12
  40  -6   0 4.81686 2.97425   7
 -40  -6   0 2.72635 4.32038  12
 -40  -6   0 1.19873 2.33074  14
  40  -6   0 0.95655 2.24974   8
 -40  -6   0 0.17951 2.56710  10
  40  -6   0 -1.1407 1.79662   4
  40  -6   0 -0.0945 1.74087   2
 -40   6   0 3.25249 2.80427  12
 -40   6   0 4.85281 2.53464  10
 -40   6   0 0.06232 3.20672  13
  40   6   0 -0.9046 2.12168   7
 -40   6   0 0.40389 2.60629   6
 -40   6   0 -0.2519 1.85082  14
 -40   6   0 0.50221 1.74751   5
  40   6   0 0.19669 2.22177   8
 -42  -6   0 3.86995 3.25455  12
  42  -6   0 1.90650 2.30505   4
  42  -6   0 2.04811 3.48158   7
  42  -6   0 2.84165 2.07616   2
 -42  -6   0 -0.0739 2.35384  10
 -42  -6   0 0.21851 2.65873  14
  42  -6   0 -0.8573 2.31135   8
  42   6   0 3.90269 3.37799   3
 -42   6   0 2.20406 3.05225   6
  42   6   0 -2.0268 2.77603   4
 -42   6   0 0.99353 3.00102  13
 -42   6   0 -0.2156 2.58361  12
 -42   6   0 1.61465 2.37466  10
 -42   6   0 1.94045 2.25355  14
  42   6   0 -0.8070 2.48253   7
  44  -6   0 7.49978 2.74364   4
  44  -6   0 6.03126 2.58709   2
 -44   6   0 6.09898 3.94704   6
 -44   6   0 5.91483 2.99944  10
 -44   6   0 7.78771 3.77619  12
 -44   6   0 6.91023 2.81112  14
  44   6   0 7.36894 3.39149   8
 -44   6   0 6.40879 6.81198  13
  -1  -7   0 79.5488 2.99151   7
  -1  -7   0 79.1116 3.77774   3
  -1  -7   0 82.7752 3.47288   6
  -1  -7   0 81.7885 3.90534   4
   1  -7   0 83.4339 2.77999  10
   1  -7   0 78.6266 3.68307   9
   1  -7   0 80.4546 2.41960  12
  -1  -7   0 85.6536 2.77251  12
   1  -7   0 81.7425 2.98634  14
   1  -7   0 81.3406 3.84172   4
  -1  -7   0 85.2129 3.08684  10
   1  -7   0 75.9283 4.28103   2
   1  -7   0 81.4783 3.13272   7
  -1  -7   0 79.2789 3.64656   9
  -1  -7   0 81.0459 4.46015   2
   1  -7   0 85.8172 3.70874   6
   1  -7   0 77.2437 3.76825   3
   1   7   0 83.7163 3.68048   6
   1   7   0 80.2259 3.63109   9
   1   7   0 78.5356 2.93111  10
  -1   7   0 80.6903 3.80246   3
  -1   7   0 85.4736 4.53463  13
   1   7   0 83.5688 3.90803   3
  -1   7   0 75.6346 3.54001   9
   1   7   0 84.7798 4.40500  13
  -1   7   0 80.6346 3.83735   6
  -1   7   0 79.0329 2.66735  10
   1   7   0 79.4878 3.97929   4
  -3  -7   0 438.520 11.7816   4
  -3  -7   0 444.647 10.8988   6
   3  -7   0 428.469 12.4638   2
   3  -7   0 453.944 10.9768   7
   3  -7   0 426.997 11.7233   4
  -3  -7   0 446.997 10.3901   7
   3  -7   0 428.586 11.6341   9
   3  -7   0 427.669 9.75208  11
   3  -7   0 450.878 11.7967   6
  -3  -7   0 450.205 10.7434  14
   3  -7   0 441.423 11.7878   3
  -3  -7   0 452.621 10.9308  10
  -3  -7   0 453.199 11.4700   9
   3  -7   0 448.049 10.5093  14
   3  -7   0 433.502 9.47424  12
  -3  -7   0 438.501 11.6562   3
   3   7   0 454.091 11.2302   6
  -3   7   0 456.839 12.9631  13
  -3   7   0 441.342 11.9672   6
  -3   7   0 446.406 9.76262  10
   3   7   0 443.452 10.3438   7
   3   7   0 450.847 10.8321  10
   3   7   0 443.443 11.8607   3
  -3   7   0 431.962 11.5940   3
   3   7   0 456.472 12.3079  13
   3   7   0 446.032 11.5602   9
   3   7   0 467.825 12.2219   4
  -3   7   0 448.121 11.4597   9
  -5  -7   0 69.4889 2.69367  12
   5  -7   0 67.0132 2.35954  11
  -5  -7   0 67.2931 3.26166   8
  -5  -7   0 68.5593 2.96694  14
   5  -7   0 66.0983 3.90806   2
  -5  -7   0 61.4503 3.28416   3
   5  -7   0 67.3404 2.66473  14
   5  -7   0 63.1332 2.80581   5
  -5  -7   0 68.2635 2.51412   7
  -5  -7   0 66.2664 2.71020   6
   5  -7   0 67.9036 3.47476   9
  -5  -7   0 58.9372 3.03797   9
   5  -7   0 65.0681 3.58379   6
   5  -7   0 67.6684 3.09902   7
   5  -7   0 61.2584 3.38455   4
  -5  -7   0 67.8770 3.48166   4
  -5  -7   0 65.3537 3.15212  10
   5  -7   0 66.4466 1.81631  12
   5  -7   0 67.2106 3.50831   3
   5   7   0 64.5704 2.54049   7
   5   7   0 65.5158 2.03659  11
  -5   7   0 64.2611 3.28525   9
   5   7   0 66.0417 3.79251   4
   5   7   0 71.3244 3.16873  10
   5   7   0 71.5745 3.70688   3
   5   7   0 67.3561 2.11126  14
   5   7   0 67.5690 3.66677  13
  -5   7   0 67.5752 4.34671  13
   5   7   0 66.7391 2.92375   6
   5   7   0 66.3059 1.94656  11
   5   7   0 68.6628 3.44898   9
  -5   7   0 66.1201 3.80677   6
  -5   7   0 66.5759 3.35356   3
   5   7   0 65.5766 2.03437  14
  -7  -7   0 119.582 4.03425  12
   7  -7   0 119.267 3.89316  14
   7  -7   0 127.851 5.27633   2
   7  -7   0 118.319 3.85068   5
  -7  -7   0 114.709 4.57735   3
   7  -7   0 117.344 4.81079   9
  -7  -7   0 122.109 4.65835  10
  -7  -7   0 109.892 4.19058   9
   7  -7   0 117.461 5.10333   6
   7  -7   0 120.595 3.73976  11
   7  -7   0 111.083 4.79528   3
  -7  -7   0 112.525 4.39328   8
   7  -7   0 112.566 4.72473   4
   7  -7   0 114.408 3.04040  12
  -7  -7   0 119.772 3.63287   7
  -7  -7   0 117.753 4.75363   4
  -7  -7   0 126.590 4.33502  14
  -7   7   0 124.628 5.55359   2
   7   7   0 112.203 3.55280  14
   7   7   0 122.354 3.75535   7
   7   7   0 115.510 4.44043  10
  -7   7   0 118.435 4.60123   9
  -7   7   0 117.883 3.25231  12
   7   7   0 119.799 4.98384   3
   7   7   0 111.746 4.61032  13
  -7   7   0 114.664 5.79576  13
   7   7   0 113.903 4.65691   9
   7   7   0 119.252 3.33014  11
   7   7   0 113.341 3.85636   6
   7   7   0 112.743 3.41879  14
   7   7   0 120.831 5.18197   4
  -7   7   0 116.171 5.27258   6
   7   7   0 118.554 3.44622  11
  -9  -7   0 1.69201 1.03108   8
   9  -7   0 0.98948 0.74064  11
  -9  -7   0 2.47519 1.47249   5
   9  -7   0 0.16300 0.60246   5
  -9  -7   0 1.61397 1.12260  10
  -9  -7   0 0.03375 0.75897  12
  -9  -7   0 0.05432 0.60827   7
   9  -7   0 -0.2706 0.65402  14
   9  -7   0 0.60341 1.01289   3
  -9  -7   0 2.31408 1.19032   4
   9  -7   0 0.51949 0.99261   9
   9  -7   0 0.96453 0.49228  12
   9  -7   0 0.73700 1.23807   6
  -9  -7   0 -0.6301 0.83752   3
  -9  -7   0 0.43801 0.81763  14
   9   7   0 -0.6966 0.95952   9
  -9   7   0 0.47371 1.41038  13
  -9   7   0 1.21637 1.04897   9
   9   7   0 0.22780 1.09322   3
   9   7   0 -0.0818 0.84186  10
   9   7   0 -0.9355 0.95646   4
  -9   7   0 0.39404 1.38212   2
   9   7   0 1.72274 0.75650   6
   9   7   0 0.91216 0.76297   7
  -9   7   0 -0.7680 0.56114  12
   9   7   0 -0.3471 0.93543  13
   9   7   0 0.59370 0.64786  14
   9   7   0 0.93338 0.63158  11
  11  -7   0 395.219 11.3232   9
  11  -7   0 390.477 11.8919   6
 -11  -7   0 399.013 9.64773   7
  11  -7   0 399.050 11.0300   8
  11  -7   0 391.815 9.34417  12
  11  -7   0 402.511 10.1609  14
 -11  -7   0 394.748 10.7473   3
  11  -7   0 409.207 11.2544   2
 -11  -7   0 381.939 10.8669   4
 -11  -7   0 408.074 10.5975  12
 -11  -7   0 401.985 11.3801   5
  11  -7   0 404.231 9.43652   5
 -11  -7   0 406.712 11.3248  10
  11  -7   0 402.738 11.2987   3
 -11  -7   0 393.427 10.3514   8
 -11  -7   0 406.048 10.7304  14
 -11   7   0 396.576 10.9316   9
  11   7   0 386.193 12.3740   3
 -11   7   0 416.370 12.9939  13
 -11   7   0 391.065 12.1187   6
  11   7   0 401.893 10.1140  14
 -11   7   0 414.981 9.77239  12
  11   7   0 413.048 11.1044   9
  11   7   0 395.786 9.88720   7
  11   7   0 398.360 9.42468   6
  11   7   0 387.630 9.68664  11
 -11   7   0 393.866 11.8576   2
  11   7   0 400.281 11.6873   4
  11   7   0 386.928 10.0381  13
  11   7   0 384.172 10.9607  10
  13  -7   0 25.0549 2.09197  14
  13  -7   0 27.5438 2.87755   3
 -13  -7   0 27.0604 2.09103   8
 -13  -7   0 28.4570 2.67254  10
 -13  -7   0 29.0579 2.81559   4
 -13  -7   0 22.5633 1.69430   7
 -13  -7   0 29.6116 3.13670   5
 -13  -7   0 23.8233 2.23880  12
  13  -7   0 23.4420 1.53761   5
  13  -7   0 25.2659 3.20371   6
  13  -7   0 27.8976 2.18286  11
  13  -7   0 26.9471 2.39181   2
  13  -7   0 27.0612 2.42774   8
 -13  -7   0 24.3393 2.19067   3
  13  -7   0 24.0954 2.77282   9
 -13   7   0 21.0718 2.70200   2
 -13   7   0 25.7581 1.21276  10
 -13   7   0 24.4005 1.17193  14
 -13   7   0 26.0183 1.94522  12
  13   7   0 21.0021 2.44850  10
  13   7   0 26.2390 1.91834   7
  13   7   0 26.5084 2.01516  14
  13   7   0 28.3251 1.58167   6
  13   7   0 24.5021 2.59686   9
  13   7   0 24.6142 2.90614   4
  13   7   0 29.3088 2.71958   3
 -13   7   0 25.0808 3.18317   6
 -13   7   0 26.2653 2.33351   9
 -13   7   0 22.7969 3.31289  13
  15  -7   0 30.6489 3.48432   6
  15  -7   0 26.2622 2.27403  11
  15  -7   0 23.7693 2.57612   8
 -15  -7   0 28.5656 3.14182   4
  15  -7   0 30.8942 2.82587   9
  15  -7   0 25.3778 1.63502   5
  15  -7   0 25.4762 2.40889   2
 -15  -7   0 28.8071 2.89507  14
  15  -7   0 25.5443 2.88484   3
 -15  -7   0 27.6280 2.65467   5
 -15  -7   0 20.8429 2.64491  10
  15  -7   0 23.8935 2.18444  14
 -15  -7   0 24.5965 2.04211   8
 -15  -7   0 24.7635 2.24242   3
 -15  -7   0 28.2596 2.55891  12
  15   7   0 26.3808 2.10253   7
  15   7   0 23.7305 2.89003   4
  15   7   0 26.3419 2.86596  10
  15   7   0 27.6444 1.55930   6
  15   7   0 26.5123 2.83646   8
 -15   7   0 25.2542 3.27926   6
 -15   7   0 25.9564 1.46262  10
 -15   7   0 33.2938 3.98318  13
 -15   7   0 26.7072 3.06724   2
 -15   7   0 22.5919 1.43427  14
 -15   7   0 22.1588 2.03580  12
  15   7   0 26.0317 2.07250  11
 -15   7   0 26.1404 2.64173   9
  15   7   0 27.4800 3.07018   3
  15   7   0 29.5617 2.23160  14
  17  -7   0 0.88090 1.06916  14
  17  -7   0 1.24325 1.23147   3
 -17  -7   0 -0.1796 1.10740   5
 -17  -7   0 0.05072 1.09356  14
  17  -7   0 -0.3644 0.93242   2
 -17  -7   0 -0.3214 0.87101   2
  17  -7   0 0.15141 1.42963   6
  17  -7   0 0.66691 1.30174   9
 -17  -7   0 -0.0052 0.86771   8
  17  -7   0 0.58365 1.03549  11
 -17  -7   0 0.09688 0.97641   3
  17  -7   0 0.20214 1.20595   8
 -17  -7   0 -0.6167 1.09741  12
 -17  -7   0 0.41343 0.94256   4
 -17  -7   0 1.23520 1.46201  10
  17  -7   0 -0.1403 0.67603   5
 -17   7   0 3.98059 2.12364  13
  17   7   0 1.94419 1.06800  11
  17   7   0 1.72967 1.26831   8
  17   7   0 -0.9532 1.12469  10
 -17   7   0 0.92486 0.85172   5
 -17   7   0 -0.0889 0.61104  10
  17   7   0 0.08910 0.62345   6
 -17   7   0 1.73432 1.57172   6
  17   7   0 -2.3629 0.94844   9
  17   7   0 -1.8482 1.27354   4
  17   7   0 -0.4838 1.28505   3
  17   7   0 0.07737 0.98131  14
 -17   7   0 1.03566 1.12743  12
  17   7   0 -1.0082 0.93327   7
  17   7   0 -0.2574 0.67150   6
 -17   7   0 -0.2198 1.31460   2
 -17   7   0 1.24062 0.75176  14
  19  -7   0 992.407 23.6131   8
  19  -7   0 963.641 24.3592   9
 -19  -7   0 978.287 23.4057   4
 -19  -7   0 977.050 23.3452   2
  19  -7   0 996.914 23.7140  11
  19  -7   0 987.380 25.7191   3
  19  -7   0 965.879 23.3317  14
 -19  -7   0 1044.01 25.2066  10
  19  -7   0 1010.49 23.0146   2
  19  -7   0 953.646 25.4499   6
  19  -7   0 1019.15 22.0112   5
 -19  -7   0 962.707 22.5301   8
 -19  -7   0 1004.59 24.7348   5
 -19  -7   0 997.216 24.1110  12
 -19  -7   0 1042.11 24.3394  14
 -19  -7   0 979.419 23.1679   3
 -19   7   0 990.243 26.3295  13
 -19   7   0 985.335 25.7537   6
  19   7   0 996.409 24.6695   3
  19   7   0 1011.07 24.0015   9
  19   7   0 977.467 23.1359  11
  19   7   0 976.281 23.2131  14
  19   7   0 979.419 24.6697  10
  19   7   0 996.068 21.4393   6
  19   7   0 1008.69 23.8993   8
  19   7   0 975.720 22.9668   7
 -19   7   0 990.154 21.9705  10
  19   7   0 952.114 21.6367   6
 -19   7   0 950.534 24.6917   2
 -19   7   0 1003.70 21.9498  14
 -19   7   0 989.047 22.1384   5
 -19   7   0 986.325 23.2054  12
  19   7   0 1018.95 24.9938   4
  21  -7   0 15.6271 2.66715   9
  21  -7   0 20.1203 2.69634   8
 -21  -7   0 15.5867 2.81093  10
 -21  -7   0 17.5355 2.69272  12
  21  -7   0 19.0081 1.81471   5
 -21  -7   0 19.3710 2.15318   8
  21  -7   0 18.1912 2.40360  14
 -21  -7   0 13.0128 2.55989   5
  21  -7   0 22.2263 2.68401  11
  21  -7   0 17.2671 2.11655   2
  21  -7   0 16.6968 2.65402   3
 -21  -7   0 17.7493 2.71848  14
 -21   7   0 13.3800 2.51333   2
  21   7   0 17.1664 2.32800  14
  21   7   0 16.0488 1.48756   6
 -21   7   0 16.2690 1.80151  14
  21   7   0 17.7656 2.62366   9
  21   7   0 22.6900 3.33117   4
  21   7   0 16.9016 2.84792   3
 -21   7   0 22.1303 2.62318  12
 -21   7   0 16.9033 1.84127   5
 -21   7   0 15.8720 1.81447  10
 -21   7   0 17.7833 3.32897   6
  21   7   0 18.8442 2.38508  11
  21   7   0 18.3992 2.57096   8
  21   7   0 16.6636 1.73938   6
  21   7   0 18.0827 2.71696   7
  21   7   0 16.7231 2.79945  10
 -21   7   0 18.7189 3.49952  13
  23  -7   0 120.932 4.54122   5
 -23  -7   0 116.851 4.72489   8
  23  -7   0 125.851 4.65402  10
 -23  -7   0 113.304 5.89499  14
  23  -7   0 124.960 5.69377  14
  23  -7   0 128.020 4.75910   4
  23  -7   0 127.526 5.59577   8
  23  -7   0 115.934 4.78341   2
  23  -7   0 116.830 5.66469  11
 -23  -7   0 135.483 6.77858  10
 -23  -7   0 121.588 5.99460  12
  23   7   0 121.337 4.39350   6
 -23   7   0 123.604 4.60136   5
  23   7   0 127.797 6.31495   3
 -23   7   0 119.256 5.50482  12
 -23   7   0 122.230 7.13954  13
 -23   7   0 117.503 4.61797  10
  23   7   0 145.078 6.08723   8
  23   7   0 115.817 5.44372  11
  23   7   0 119.717 6.39796   4
 -23   7   0 130.894 7.19628   6
  23   7   0 119.838 5.73624   9
  23   7   0 122.837 5.29682   7
 -23   7   0 115.712 4.54761  14
  23   7   0 119.054 5.39611  14
  25  -7   0 46.6848 4.28307  14
 -25  -7   0 62.6565 4.50615  14
  25  -7   0 61.8501 5.18011  11
 -25  -7   0 56.0014 4.23840  12
 -25  -7   0 56.5881 4.83924  10
  25  -7   0 52.2525 3.73645   8
  25  -7   0 50.6998 3.12955   4
  25  -7   0 51.4379 3.06233   5
  25  -7   0 54.6849 3.15424   2
  25  -7   0 49.8984 3.05095  10
  25   7   0 50.4975 3.69724  14
  25   7   0 57.6588 3.98877  11
  25   7   0 57.5095 3.86091   7
  25   7   0 52.2686 3.92282   8
  25   7   0 59.7733 4.30457   9
  25   7   0 59.0030 4.69773   4
 -25   7   0 60.1501 6.16485  13
 -25   7   0 57.0978 4.00303  12
 -25   7   0 49.6558 2.91794   5
 -25   7   0 53.3169 5.06757   6
  25   7   0 56.7513 3.07813   6
 -25   7   0 57.4114 3.32305  10
  25   7   0 59.2859 4.61706   3
 -25   7   0 53.8569 3.15762  14
  27  -7   0 6.94583 1.64263   5
 -27  -7   0 7.76952 2.40963  14
 -27  -7   0 9.07562 2.56604  12
 -27  -7   0 6.89846 2.56872  10
  27  -7   0 7.56391 1.73330   2
  27  -7   0 7.37229 1.62508   4
  27  -7   0 7.17849 3.33969   8
  27  -7   0 5.76047 1.63743  10
  27   7   0 5.03849 2.24129   3
 -27   7   0 5.52464 1.56665  14
  27   7   0 7.28003 2.21462   8
 -27   7   0 7.32154 2.16109  12
 -27   7   0 5.92027 1.52163   5
  27   7   0 10.4866 2.30906   7
  27   7   0 4.03976 1.47309   6
 -27   7   0 8.20231 2.97252  13
  27   7   0 7.96441 2.31187   9
  29  -7   0 -0.0856 1.16178   5
  29  -7   0 1.48845 1.25558   4
 -29  -7   0 0.15552 2.20939  12
 -29  -7   0 1.15468 1.88013  10
 -29  -7   0 -2.7428 1.33716  14
  29  -7   0 0.73097 1.73340   8
  29  -7   0 -0.1369 1.29564  10
  29   7   0 -2.0454 1.10302   6
 -29   7   0 0.94550 1.79018  12
 -29   7   0 0.50397 2.19434   6
  29   7   0 -1.5348 1.46827   7
 -29   7   0 1.64101 1.41997  10
  29   7   0 1.94483 1.88291   8
 -29   7   0 -0.1814 1.18052  14
  29   7   0 1.90852 1.92993   4
 -29   7   0 0.04498 1.16285   5
 -29   7   0 0.47275 2.35603  13
  29   7   0 -0.3975 1.70073   3
  29   7   0 -0.8623 1.55217   9
  31  -7   0 3.56576 2.13652   8
 -31  -7   0 2.47938 2.29190  10
  31  -7   0 3.04658 1.75137  10
  31  -7   0 2.46517 1.52753   5
 -31  -7   0 8.75503 2.56874  14
  31  -7   0 0.29080 1.32361   4
 -31  -7   0 2.46861 2.03285  12
  31  -7   0 2.32752 1.48669   2
  31   7   0 4.21178 2.58252   4
 -31   7   0 6.73071 2.38814  12
  31   7   0 5.34683 2.34004   3
  31   7   0 1.13759 1.86779   7
 -31   7   0 0.36698 2.20360   6
 -31   7   0 5.48282 3.05821  13
 -31   7   0 3.91842 1.61226  14
  31   7   0 1.73101 1.49073   6
 -31   7   0 4.25460 1.55244   5
 -31   7   0 2.81456 1.67121  10
 -33  -7   0 21.1535 3.70631  12
  33  -7   0 26.3556 3.19094  10
 -33  -7   0 31.9897 4.44953  14
  33  -7   0 21.5560 3.10843   8
 -33  -7   0 21.5700 4.02415  10
  33  -7   0 31.6186 2.93523   2
  33  -7   0 31.1927 4.52095   7
  33  -7   0 24.2760 2.77460   4
  33   7   0 36.1531 4.81698   4
 -33   7   0 27.6355 2.90516   5
 -33   7   0 25.5495 4.40767   6
 -33   7   0 39.4196 5.44546  13
 -33   7   0 26.9009 3.74151  12
  33   7   0 30.7666 3.90112   8
  33   7   0 27.3885 3.70929   7
 -33   7   0 31.8630 3.26266  14
  33   7   0 26.1337 3.96453   3
 -33   7   0 27.7225 3.36268  10
  33   7   0 26.2599 2.74605   6
  35  -7   0 54.6765 5.92070   7
  35  -7   0 50.3968 3.55159   2
  35  -7   0 49.0444 3.71220   4
  35  -7   0 50.0445 4.15950   8
 -35  -7   0 40.3231 5.17441  10
 -35  -7   0 63.8066 5.40466  14
 -35  -7   0 50.2847 5.59616  12
  35   7   0 42.9727 5.45462   4
  35   7   0 50.6051 4.67310   8
  35   7   0 49.2200 3.67800   6
 -35   7   0 55.6332 6.32082   6
 -35   7   0 45.8195 3.82399  14
 -35   7   0 54.1939 4.25643  10
  35   7   0 44.3673 5.06707   3
 -35   7   0 48.8992 5.13336  12
 -35   7   0 45.3114 3.53155   5
 -35   7   0 42.4083 5.69635  13
 -37  -7   0 -1.5031 2.02866  10
  37  -7   0 -0.3246 1.38550   2
  37  -7   0 1.01119 1.79531   4
  37  -7   0 1.92245 2.54705   7
 -37  -7   0 0.87818 2.44152  12
  37  -7   0 2.15729 2.13385   8
 -37  -7   0 0.12104 2.13192  14
  37   7   0 1.01629 1.94912   6
  37   7   0 0.43004 2.13435   8
  37   7   0 1.87226 2.49053   3
  37   7   0 1.34721 2.18448   7
 -37   7   0 0.60828 1.72823  14
 -37   7   0 1.09875 2.67096   6
  37   7   0 -1.4796 2.22075   4
 -37   7   0 -0.7010 4.57213  13
 -37   7   0 0.61960 1.87534  10
 -37   7   0 2.12433 1.82949   5
 -37   7   0 3.54286 2.58169  12
  39  -7   0 11.0342 2.95605   8
  39  -7   0 1.52940 1.98852   4
  39  -7   0 8.64431 4.33434   7
 -39  -7   0 6.84119 3.07363  10
  39  -7   0 5.04082 1.92326   2
 -39  -7   0 9.64338 2.99366  14
 -39   7   0 8.86088 2.63010  10
  39   7   0 11.3838 5.41060   3
 -39   7   0 10.4752 2.55521  14
 -39   7   0 5.55144 3.07003  12
  39   7   0 6.42611 3.04456   8
  39   7   0 6.14060 2.86409   7
 -39   7   0 7.28833 2.21575   5
 -39   7   0 15.1682 4.05013  13
  39   7   0 7.57516 3.87936   4
 -39   7   0 11.1424 6.09588   6
 -41  -7   0 15.3146 4.07734  14
  41  -7   0 23.5925 3.87339   8
 -41  -7   0 20.4095 4.53298  12
 -41  -7   0 17.8831 4.24690  10
  41  -7   0 26.6254 5.00493   7
  41  -7   0 17.6717 3.09927   4
  41  -7   0 14.6429 2.69064   2
 -41   7   0 17.5025 2.96319  14
  41   7   0 24.6923 4.65535   3
  41   7   0 26.7749 4.91314   4
  41   7   0 22.0517 4.33968   8
 -41   7   0 23.6003 3.65705  10
 -41   7   0 16.1340 4.78188  13
 -41   7   0 19.1786 4.21944   6
  41   7   0 22.2606 3.80415   7
 -41   7   0 17.3779 4.02637  12
  43  -7   0 6.98314 2.44227   2
  43  -7   0 6.25438 2.98541   4
 -43   7   0 3.79707 3.37855  12
 -43   7   0 9.73098 2.92209  10
  43   7   0 7.89886 3.48445   7
  43   7   0 5.09850 3.19179   8
  43   7   0 5.23249 3.22646   9
 -43   7   0 6.07603 2.58447  14
   0  -8   0 7.13533 1.55720   9
   0  -8   0 7.88254 1.98471   2
   0  -8   0 4.84633 1.54535   4
   0  -8   0 6.70659 1.59840   3
   0  -8   0 5.90358 0.79618  12
   0  -8   0 5.77339 0.99847  10
   0  -8   0 5.40339 1.08393   7
   0  -8   0 7.99215 1.44584   6
   0   8   0 7.63708 1.63901   3
   0   8   0 6.19012 0.98394  10
   0   8   0 4.88598 1.79668  13
   0   8   0 8.50279 1.68484   6
   0   8   0 8.66362 1.66576   9
  -2  -8   0 8.96493 1.13616  12
   2  -8   0 10.9552 1.34914  14
   2  -8   0 8.62255 1.37693   7
  -2  -8   0 9.55443 1.68052   6
  -2  -8   0 9.76796 1.74657   3
  -2  -8   0 6.10696 1.63570   4
   2  -8   0 6.94202 1.55785   9
   2  -8   0 7.66188 0.65437  12
   2  -8   0 10.4511 1.75551   6
  -2  -8   0 9.89591 1.28476   7
   2  -8   0 6.27105 1.56681   3
  -2  -8   0 10.9564 1.43658  10
  -2  -8   0 7.34687 1.49329   9
  -2  -8   0 10.5791 2.39467   2
   2  -8   0 12.2089 2.38779   2
   2  -8   0 10.9059 1.96839   4
  -2  -8   0 10.4377 1.04421  12
   2   8   0 9.73534 1.61056   6
   2   8   0 9.89009 1.32052  10
  -2   8   0 10.0700 1.83794   3
  -2   8   0 8.37391 1.74124   6
   2   8   0 10.3196 1.77887   9
   2   8   0 11.1096 1.97844   3
  -2   8   0 8.40896 1.62040   9
  -2   8   0 10.5868 1.01628  10
   2   8   0 7.39630 1.84320   4
  -2   8   0 12.1319 2.30149  13
   2   8   0 9.84990 2.02093  13
  -4  -8   0 767.029 17.1622  14
   4  -8   0 744.793 18.3606   3
  -4  -8   0 729.089 17.0484   6
  -4  -8   0 745.760 17.7242   9
  -4  -8   0 747.761 18.3856   4
   4  -8   0 730.844 18.3172   6
   4  -8   0 762.628 19.2784   2
   4  -8   0 735.101 18.2022   7
  -4  -8   0 762.570 17.3784  10
   4  -8   0 742.788 16.8115  14
   4  -8   0 731.259 15.9083  11
  -4  -8   0 713.858 18.0370   3
  -4  -8   0 758.768 16.5051  12
  -4  -8   0 731.843 16.4996   7
   4  -8   0 745.871 18.2545   9
   4  -8   0 728.453 18.3012   4
   4   8   0 735.335 20.0012   4
   4   8   0 745.939 17.4388   6
   4   8   0 735.972 18.6432  13
   4   8   0 745.988 18.4598   3
  -4   8   0 751.400 17.9297   9
  -4   8   0 752.673 18.6939   6
   4   8   0 763.235 18.0803   9
  -4   8   0 735.974 18.0885   3
   4   8   0 720.953 17.8661  10
   4   8   0 724.822 16.4470   7
  -4   8   0 741.474 15.5902  10
  -4   8   0 714.767 19.5287  13
   6  -8   0 118.074 5.26743   6
  -6  -8   0 118.891 3.70530   7
   6  -8   0 116.459 5.14464   3
  -6  -8   0 122.579 4.96738   3
  -6  -8   0 127.683 4.76981  10
  -6  -8   0 123.395 4.04572  12
  -6  -8   0 119.432 4.01814   6
   6  -8   0 117.956 4.55924   7
  -6  -8   0 122.316 4.43409  14
   6  -8   0 120.925 5.12911   4
  -6  -8   0 114.498 4.95187   4
  -6  -8   0 115.194 4.68618   8
   6  -8   0 124.444 4.22439   5
   6  -8   0 125.888 5.18154   9
  -6  -8   0 114.614 4.54427   9
   6  -8   0 124.998 5.58237   2
   6  -8   0 123.987 3.66960  11
   6  -8   0 121.447 4.08267  14
   6   8   0 118.140 4.31247   6
   6   8   0 119.896 3.08191  11
  -6   8   0 117.478 5.44504   6
   6   8   0 122.644 3.11276  14
   6   8   0 120.415 4.94121   9
   6   8   0 118.848 3.04471  14
  -6   8   0 120.522 4.88012   3
   6   8   0 122.379 3.83610   7
  -6   8   0 125.608 6.15615  13
   6   8   0 117.249 5.16419  13
   6   8   0 112.649 4.42259  10
  -6   8   0 119.865 4.85208   9
   6   8   0 117.417 3.15682  11
   6   8   0 124.943 5.41032   3
   6   8   0 120.038 5.44911   4
   8  -8   0 199.306 7.03166   8
   8  -8   0 204.831 6.53991  14
   8  -8   0 208.295 5.70902  11
   8  -8   0 209.897 7.56326   2
  -8  -8   0 201.294 6.79791   3
   8  -8   0 194.606 7.08247   3
  -8  -8   0 197.646 7.08215   5
  -8  -8   0 197.032 6.98863   4
   8  -8   0 204.556 7.17457   9
  -8  -8   0 199.839 6.41043   9
  -8  -8   0 208.428 6.13093  12
  -8  -8   0 196.230 6.52199   8
   8  -8   0 200.030 7.45181   6
   8  -8   0 212.856 7.15333   4
  -8  -8   0 202.598 6.42304  14
   8  -8   0 197.042 6.53185   7
  -8  -8   0 208.462 6.83774  10
  -8  -8   0 197.362 5.45321   7
   8  -8   0 208.643 5.84271   5
   8   8   0 201.955 5.85913   6
   8   8   0 216.164 7.02529   9
  -8   8   0 201.666 8.33537  13
   8   8   0 199.856 5.33488  14
  -8   8   0 204.374 7.91191   2
   8   8   0 189.860 6.73725  13
   8   8   0 204.779 7.54692   4
   8   8   0 206.584 5.14712  11
  -8   8   0 204.297 6.76310   9
   8   8   0 193.947 8.16310   3
   8   8   0 199.098 5.20368  14
   8   8   0 202.221 5.26617  11
  -8   8   0 197.179 4.89673  12
  -8   8   0 212.342 7.80814   6
   8   8   0 194.220 6.52585  10
   8   8   0 205.614 5.67225   7
 -10  -8   0 103.394 4.72631  10
 -10  -8   0 111.843 4.26703  12
  10  -8   0 104.028 3.53474   5
 -10  -8   0 106.523 3.51081   7
 -10  -8   0 102.564 4.69811   4
  10  -8   0 105.385 4.95184   2
 -10  -8   0 101.606 4.49735   3
  10  -8   0 110.193 4.94379   8
  10  -8   0 105.740 4.97211   9
  10  -8   0 104.807 5.29885   6
 -10  -8   0 107.950 4.42009  14
  10  -8   0 103.868 3.85464  11
 -10  -8   0 97.7038 4.79084   5
  10  -8   0 105.130 3.99151  14
  10  -8   0 102.618 4.87929   3
 -10  -8   0 103.603 4.30609   8
  10   8   0 100.884 4.54481  10
  10   8   0 100.315 4.66193  13
  10   8   0 104.396 5.10350   3
  10   8   0 106.080 3.53125  14
  10   8   0 105.436 3.43428  11
 -10   8   0 106.002 5.50905   6
 -10   8   0 104.218 5.52882   2
 -10   8   0 103.493 3.30820  12
  10   8   0 105.376 4.70078   9
 -10   8   0 108.042 5.99717  13
  10   8   0 107.789 3.64558   6
 -10   8   0 104.645 4.57216   9
  10   8   0 107.554 3.72930   7
  10   8   0 107.469 5.22443   4
 -12  -8   0 -0.0493 0.64707   7
 -12  -8   0 -0.3215 0.93688   8
 -12  -8   0 0.94012 1.20747  14
  12  -8   0 -0.1080 1.24202   8
  12  -8   0 -0.0458 1.16761   3
  12  -8   0 1.92316 1.53228   6
  12  -8   0 -1.2117 0.95990   2
 -12  -8   0 -0.7283 1.04102   4
  12  -8   0 0.14126 0.61488   5
 -12  -8   0 -1.1725 0.94011   3
 -12  -8   0 1.58572 1.11352  12
  12  -8   0 0.84822 1.26978   9
  12  -8   0 0.59132 0.88467  14
 -12  -8   0 0.74147 1.21687   5
 -12  -8   0 1.58076 1.24057  10
  12  -8   0 -0.3285 0.78439  11
  12   8   0 -0.6240 0.76779   7
  12   8   0 -0.1539 0.68927  11
 -12   8   0 -1.2822 1.41290  13
 -12   8   0 -1.7290 0.87179   9
  12   8   0 -0.0526 0.91919  13
  12   8   0 -0.0163 0.66596   6
  12   8   0 -0.1079 1.21398   4
  12   8   0 -0.5492 1.06010  10
  12   8   0 1.32654 1.23525   9
 -12   8   0 -0.7842 1.35133   2
  12   8   0 1.31989 1.37943   3
 -12   8   0 0.51704 0.75832  12
 -12   8   0 -1.3595 1.24878   6
  14  -8   0 64.5290 3.29244  14
 -14  -8   0 63.7401 4.09747   5
  14  -8   0 56.5137 3.84595   3
  14  -8   0 59.6316 2.49542   5
  14  -8   0 54.8800 3.66728   8
 -14  -8   0 64.8829 4.23301  12
 -14  -8   0 66.7421 4.16622   7
 -14  -8   0 59.2499 3.97095  10
  14  -8   0 67.6114 3.90378   2
 -14  -8   0 63.8037 3.52495   3
  14  -8   0 62.4993 3.26810  11
 -14  -8   0 63.3187 3.69068  14
 -14  -8   0 66.0846 3.31032   8
  14  -8   0 71.7094 4.65591   6
  14  -8   0 60.8121 3.96591   9
 -14  -8   0 60.4368 3.67147   4
 -14   8   0 65.5951 3.00584  12
 -14   8   0 57.4457 3.52650   9
  14   8   0 65.2394 4.19433   3
  14   8   0 62.6983 3.80330   9
  14   8   0 58.0647 3.75297  10
  14   8   0 60.8538 2.43731   6
  14   8   0 65.6569 3.05860   7
  14   8   0 57.0011 2.95650  14
  14   8   0 60.5502 4.27265   4
 -14   8   0 60.5378 4.53036   6
 -14   8   0 70.0869 5.24158  13
 -14   8   0 58.4460 4.69245   2
  14   8   0 62.2959 2.94699  11
 -16  -8   0 129.217 4.84712   8
  16  -8   0 131.376 5.36619   2
 -16  -8   0 127.850 5.45031   4
 -16  -8   0 128.350 5.59665  14
  16  -8   0 128.154 5.11261  11
 -16  -8   0 131.730 5.50045  12
  16  -8   0 120.813 4.96842  14
  16  -8   0 124.340 4.02913   5
  16  -8   0 121.078 6.42460   6
  16  -8   0 125.292 5.48658   8
  16  -8   0 133.461 6.03386   3
 -16  -8   0 131.232 6.12093  10
 -16  -8   0 130.786 5.96029   5
  16   8   0 122.566 4.67864  11
  16   8   0 127.361 3.82550   6
  16   8   0 129.951 5.66434   9
  16   8   0 125.410 6.22926   4
 -16   8   0 139.848 5.54966   9
 -16   8   0 127.365 4.75708  12
 -16   8   0 131.278 3.47077  10
 -16   8   0 121.877 6.42878   6
 -16   8   0 134.043 7.44203  13
  16   8   0 123.757 3.77393   6
  16   8   0 122.945 4.76571  14
  16   8   0 128.334 4.74161   7
  16   8   0 128.491 6.06943   3
 -16   8   0 118.332 6.07241   2
  18  -8   0 45.9862 3.66881   3
  18  -8   0 49.0300 3.87177   9
 -18  -8   0 53.7077 4.00498   4
  18  -8   0 53.0216 3.68249   8
 -18  -8   0 38.8318 3.10773  12
 -18  -8   0 49.0821 3.88538   5
 -18  -8   0 48.7196 3.19279   3
  18  -8   0 43.4315 3.15767  11
  18  -8   0 50.1604 5.30689   6
 -18  -8   0 48.7723 2.88557   8
  18  -8   0 44.2215 2.29613   5
 -18  -8   0 54.3008 3.72838  14
  18  -8   0 47.4778 3.15437   2
 -18  -8   0 44.1599 3.82253  10
  18  -8   0 46.0073 3.20982  14
 -18   8   0 41.5793 3.89162   2
  18   8   0 46.6052 3.61581  10
 -18   8   0 45.0588 4.79531   6
  18   8   0 43.8937 2.84008   7
 -18   8   0 46.3997 2.06319  10
  18   8   0 46.1210 3.85980   3
 -18   8   0 45.2621 3.02340  12
  18   8   0 49.2120 3.60737   8
  18   8   0 45.4385 2.13601   6
 -18   8   0 45.4588 1.92059  14
  18   8   0 47.2201 3.04526  11
 -18   8   0 41.5466 4.92479  13
  18   8   0 54.6764 4.26612   4
  18   8   0 43.9248 2.02417   6
  18   8   0 43.9657 2.94519  14
  18   8   0 49.6790 3.61440   9
 -20  -8   0 72.0300 4.80169   5
  20  -8   0 65.4508 4.61552   9
 -20  -8   0 75.6179 4.49214  12
 -20  -8   0 61.1122 4.23363  14
 -20  -8   0 65.9320 3.81388   3
 -20  -8   0 65.5197 3.42074   8
  20  -8   0 69.6903 4.03264  14
  20  -8   0 69.2480 3.07743   5
  20  -8   0 69.8698 4.00797  11
 -20  -8   0 64.9187 4.71884  10
  20  -8   0 74.0531 4.67904   3
  20  -8   0 69.0949 4.28455   8
  20  -8   0 71.5432 3.86502   2
  20   8   0 70.6903 2.61872   6
 -20   8   0 78.5978 5.74085  13
 -20   8   0 68.2337 2.73007  14
 -20   8   0 69.2640 4.86945   2
  20   8   0 69.9169 3.74888   7
 -20   8   0 70.2359 2.85911  10
  20   8   0 79.0263 5.13257   4
 -20   8   0 65.9559 5.29293   6
  20   8   0 76.5335 4.87727   3
  20   8   0 66.3716 3.79327  11
  20   8   0 67.7931 2.76601   6
  20   8   0 68.6169 4.31818   8
  20   8   0 69.0565 3.81111  14
  20   8   0 72.5728 4.46036   9
  20   8   0 71.8021 5.32385  10
 -20   8   0 67.5128 3.81137  12
  22  -8   0 66.4662 4.23609   8
  22  -8   0 68.4014 3.07458   5
 -22  -8   0 61.7206 3.36086   8
  22  -8   0 58.1566 3.99268  14
 -22  -8   0 66.6257 4.42176  14
 -22  -8   0 63.4267 4.42135  12
  22  -8   0 57.2332 3.91566  11
  22  -8   0 56.3433 3.52037   2
 -22  -8   0 61.1346 4.80827  10
 -22  -8   0 51.2620 3.99650   5
  22   8   0 61.5149 4.17127   8
 -22   8   0 57.8752 3.02116   5
  22   8   0 61.0833 2.51322   6
  22   8   0 57.7035 4.39140   3
  22   8   0 62.8769 3.79063  11
 -22   8   0 52.0170 4.74754   6
 -22   8   0 61.6169 5.37933  13
 -22   8   0 64.0553 2.94723  10
 -22   8   0 60.1320 2.79100  14
  22   8   0 71.6623 5.11572   4
  22   8   0 76.2285 4.49847   9
  22   8   0 68.8097 3.81031   7
  22   8   0 58.9108 3.99491  14
  22   8   0 59.7074 2.72096   6
 -24  -8   0 22.7522 3.31384  14
 -24  -8   0 22.6313 3.21572  12
  24  -8   0 28.0586 3.35695   8
  24  -8   0 25.1817 2.52884   4
  24  -8   0 20.4590 2.89269  11
 -24  -8   0 25.9792 3.68178  10
  24  -8   0 23.6261 2.62241   2
  24  -8   0 25.8059 2.13649   5
  24  -8   0 23.9236 3.00743  14
  24   8   0 20.6036 3.57021   4
 -24   8   0 23.7721 2.03567  14
  24   8   0 25.0379 1.71130   6
 -24   8   0 22.5465 2.11449  10
 -24   8   0 23.4866 2.14897   5
  24   8   0 27.8172 3.82003   3
  24   8   0 23.3786 2.88055  11
  24   8   0 26.9997 2.98486   7
  24   8   0 27.5719 3.04535  14
 -24   8   0 29.5443 4.41035  13
  24   8   0 23.6039 1.94889   6
 -24   8   0 24.0207 4.12540   6
  24   8   0 19.5290 2.95631   8
  24   8   0 32.2018 3.69131   9
 -24   8   0 22.6437 2.94461  12
  26  -8   0 0.32163 1.28292   2
 -26  -8   0 -0.5414 2.36710  10
 -26  -8   0 0.46940 1.68794  14
  26  -8   0 1.51821 1.20325   5
 -26  -8   0 1.36395 1.81866  12
  26  -8   0 -0.7758 1.15074   4
  26  -8   0 -0.1649 1.63394   8
 -26   8   0 0.66201 1.12877   5
  26   8   0 1.35109 1.57891  11
 -26   8   0 0.23923 1.03517  14
 -26   8   0 0.68876 2.22207   6
 -26   8   0 -0.5661 1.47437  12
  26   8   0 1.14643 1.86107   3
  26   8   0 -0.7102 1.51622   9
  26   8   0 -0.0279 1.05218   6
 -26   8   0 -0.8759 2.28736  13
 -26   8   0 -0.2665 1.01639  10
  26   8   0 -0.2124 1.73307   4
  26   8   0 -1.1527 1.37538   7
  26   8   0 -0.1351 0.79832   6
  26   8   0 -2.6216 1.33154   8
  28  -8   0 4.34341 2.11729   8
  28  -8   0 5.76926 1.53734   5
  28  -8   0 3.87142 1.52574   4
 -28  -8   0 6.40450 2.32788  10
 -28  -8   0 4.62680 2.18931  14
  28  -8   0 6.56647 1.93938   2
  28   8   0 7.56956 2.36846   8
  28   8   0 7.96882 2.92680   4
 -28   8   0 5.42528 1.52059   5
  28   8   0 4.85361 2.52146   3
  28   8   0 5.47327 1.20055   6
  28   8   0 7.47151 1.48876   6
  28   8   0 6.01889 2.08407   7
 -28   8   0 4.23522 2.82953  13
 -28   8   0 5.90944 2.07676  12
  28   8   0 2.67593 1.88436   9
 -28   8   0 6.84102 1.71713  10
 -28   8   0 5.79923 2.84812   6
 -30  -8   0 11.8556 2.93834  14
  30  -8   0 8.50562 1.79463   5
  30  -8   0 8.63862 1.84702   4
  30  -8   0 9.40527 1.93494   2
 -30  -8   0 4.78305 2.54965  10
 -30  -8   0 4.89484 2.24368  12
  30  -8   0 7.87813 2.46190   8
 -30   8   0 5.11801 3.04793   6
 -30   8   0 7.07670 2.35981  12
 -30   8   0 8.07623 1.82222  10
 -30   8   0 7.26240 1.70524  14
  30   8   0 10.1427 2.91289   3
 -30   8   0 12.6137 3.72525  13
 -30   8   0 6.68774 2.67692   5
  30   8   0 11.9039 3.09929   4
  30   8   0 9.33184 3.01248   9
  30   8   0 10.2529 2.53072   7
 -32  -8   0 -2.1130 1.44383  14
 -32  -8   0 1.32272 2.27009  12
  32  -8   0 2.21670 1.55909   4
  32  -8   0 -0.9562 1.36669   2
  32  -8   0 -0.8459 1.87542   8
 -32  -8   0 -0.9170 2.00550  10
  32  -8   0 0.59053 1.57911  10
  32  -8   0 0.49510 1.41201   5
 -32   8   0 -2.5996 1.81302   6
  32   8   0 -0.3228 1.27788   6
 -32   8   0 0.15666 1.36089   5
  32   8   0 1.95160 2.09162   8
 -32   8   0 -0.2593 1.97374  12
 -32   8   0 -0.2452 1.25622  14
 -32   8   0 0.01515 2.79210  13
 -32   8   0 -0.4769 1.30803  10
  32   8   0 0.51431 1.79857   7
  32   8   0 2.57362 2.77695   4
  32   8   0 1.70476 1.99923   9
  32   8   0 -0.5837 2.25151   3
  34  -8   0 14.1166 3.70734   7
  34  -8   0 14.6888 2.83809   8
 -34  -8   0 15.7366 3.45515  14
  34  -8   0 17.6052 2.64614  10
 -34  -8   0 17.7897 3.73655  12
  34  -8   0 15.2166 2.34020   2
  34  -8   0 16.0030 2.42710   4
 -34  -8   0 20.5103 4.21773  10
  34   8   0 17.7657 3.94080   4
  34   8   0 19.9678 3.35564   7
 -34   8   0 16.8648 2.36025  14
 -34   8   0 16.7054 3.30166  12
  34   8   0 21.8018 3.60858   8
 -34   8   0 16.0289 2.33709   5
  34   8   0 19.7353 2.20704   6
  34   8   0 20.9048 4.19681   3
  34   8   0 13.0151 3.23549   9
 -34   8   0 16.7029 4.07038   6
 -34   8   0 15.6261 2.59735  10
  36  -8   0 171.618 6.70503   2
 -36  -8   0 171.945 9.14290  14
 -36  -8   0 158.619 8.89782  12
  36  -8   0 167.676 7.79524  10
 -36  -8   0 165.355 9.74860  10
  36  -8   0 167.642 6.97826   4
  36  -8   0 179.062 9.28788   7
  36  -8   0 163.918 7.76627   8
 -36   8   0 169.898 10.2873  13
 -36   8   0 170.036 8.58830  12
  36   8   0 181.038 8.42065   7
  36   8   0 181.002 9.84690   4
  36   8   0 173.394 8.72408   9
 -36   8   0 183.450 7.47682  10
  36   8   0 187.149 8.73599   8
 -36   8   0 177.817 6.83818   5
  36   8   0 160.530 9.22695   3
 -36   8   0 168.449 6.78500  14
 -36   8   0 167.955 9.96051   6
  38  -8   0 9.62162 2.39547   4
 -38  -8   0 14.7826 4.09830  12
 -38  -8   0 13.0443 4.00899  10
 -38  -8   0 7.62833 3.14585  14
  38  -8   0 11.6940 2.22005   2
  38  -8   0 11.7996 2.85541   8
  38  -8   0 14.5652 4.49428   7
  38   8   0 12.3395 4.18168   4
 -38   8   0 7.29495 3.96619  13
  38   8   0 4.56630 5.21354   3
  38   8   0 6.95590 2.94460   7
 -38   8   0 15.8012 2.66030   5
  38   8   0 6.23858 3.07492   9
 -38   8   0 16.7915 3.68372  12
 -38   8   0 10.6503 2.70300  10
 -38   8   0 17.9097 4.79043   6
  38   8   0 11.0874 3.20556   8
 -38   8   0 9.24412 2.29501  14
 -40  -8   0 2.12853 2.63059  14
  40  -8   0 3.37398 3.50493   7
 -40  -8   0 6.79415 3.46162  12
  40  -8   0 4.49970 2.06494   2
 -40  -8   0 12.7828 3.94400  10
  40  -8   0 3.70519 2.82021   8
  40  -8   0 5.47923 2.38284   4
  40   8   0 7.00957 3.27912   9
 -40   8   0 10.8226 2.64197  10
 -40   8   0 4.31128 3.11634  12
  40   8   0 4.83243 3.04196   8
  40   8   0 5.19763 3.34250   3
  40   8   0 13.4035 4.16173   4
 -40   8   0 4.12673 3.19524   6
  40   8   0 11.4547 3.13185   7
 -40   8   0 11.7618 2.47248  14
   1  -9   0 13.9524 0.88562  12
  -1  -9   0 17.7133 2.08948   6
   1  -9   0 21.6790 2.65258   3
   1  -9   0 17.9211 1.81594   7
  -1  -9   0 16.3404 2.13519   9
  -1  -9   0 16.0736 1.66110   7
  -1  -9   0 12.5885 1.14652  12
  -1  -9   0 16.8641 1.60438  10
  -1  -9   0 15.6207 2.18250   4
  -1  -9   0 15.0286 1.08215  12
   1  -9   0 16.4832 0.84388  12
   1  -9   0 13.3414 2.07494   9
  -1  -9   0 13.7774 2.55212   2
   1  -9   0 14.9299 2.73655   2
   1  -9   0 17.5238 2.43921   4
  -1  -9   0 17.5616 2.35068   3
   1  -9   0 15.6336 2.10985   6
   1   9   0 19.5770 2.97061  13
  -1   9   0 16.3875 1.32616  10
   1   9   0 20.2439 2.38857   9
  -1   9   0 14.7376 2.73621  13
   1   9   0 15.9871 2.32806   3
  -1   9   0 19.7058 2.54082   6
  -1   9   0 16.3756 2.20919   9
   1   9   0 17.1461 1.60778  10
   1   9   0 15.6389 2.14083   6
  -1   9   0 16.8743 2.39921   3
   3  -9   0 224.382 7.14721  14
   3  -9   0 229.082 7.96852   3
  -3  -9   0 235.153 7.88553   3
  -3  -9   0 237.445 7.52329   9
   3  -9   0 234.155 7.82215   6
  -3  -9   0 236.543 6.44064  12
  -3  -9   0 245.137 9.31712   2
  -3  -9   0 244.136 6.09281  12
   3  -9   0 223.812 7.70815   9
  -3  -9   0 231.085 7.04062   6
   3  -9   0 227.591 7.98417   4
  -3  -9   0 236.461 7.97997   4
   3  -9   0 229.821 7.64292   7
   3  -9   0 235.931 8.80442   2
  -3  -9   0 232.888 6.36106   7
  -3  -9   0 227.915 6.83910  10
  -3   9   0 232.514 8.11995   6
  -3   9   0 239.178 8.94882   3
  -3   9   0 234.473 5.64748  10
   3   9   0 230.282 8.42928  13
   3   9   0 240.049 7.45239   6
   3   9   0 243.825 8.37175   4
   3   9   0 248.237 7.79737   9
  -3   9   0 238.836 7.64899   9
  -3   9   0 226.730 8.89329  13
   3   9   0 219.622 7.22373  10
   5  -9   0 472.966 13.2540   3
   5  -9   0 493.523 14.1490   2
   5  -9   0 466.634 12.8822   5
  -5  -9   0 478.832 12.5314   9
  -5  -9   0 467.131 13.1190   4
   5  -9   0 475.965 12.2389   7
  -5  -9   0 478.376 11.2095   7
   5  -9   0 454.994 10.6071  11
  -5  -9   0 448.549 12.6032   8
   5  -9   0 466.825 13.0966   9
   5  -9   0 493.672 13.3633   4
   5  -9   0 445.068 13.0395   6
  -5  -9   0 481.422 11.3126  12
  -5  -9   0 470.626 12.9278   3
  -5  -9   0 489.779 12.1410  14
  -5  -9   0 485.217 12.2819  10
   5   9   0 479.085 12.8726   9
  -5   9   0 488.302 13.6694   6
   5   9   0 473.471 12.1654   6
  -5   9   0 451.849 14.0495   3
   5   9   0 464.901 12.0017  10
   5   9   0 489.770 13.4691   3
   5   9   0 488.408 13.6142  13
   5   9   0 485.069 13.7274   4
  -5   9   0 480.859 14.6742  13
  -5   9   0 463.054 12.7032   9
  -7  -9   0 507.279 12.2887  12
  -7  -9   0 505.848 12.8848  14
  -7  -9   0 496.396 13.2607   8
  -7  -9   0 504.086 11.7439   7
  -7  -9   0 501.993 13.8178   4
   7  -9   0 504.553 14.2100   6
   7  -9   0 502.595 13.0645   7
   7  -9   0 474.027 13.6525   4
   7  -9   0 501.006 11.6905  11
  -7  -9   0 516.974 13.8394   5
  -7  -9   0 500.098 12.9981   9
   7  -9   0 512.100 14.6240   2
  -7  -9   0 496.676 13.5507   3
   7  -9   0 495.262 13.8571   9
   7  -9   0 495.193 13.9498   3
  -7  -9   0 520.683 12.2165   6
   7  -9   0 509.692 12.4171  14
   7  -9   0 507.806 12.3834   5
  -7  -9   0 510.324 13.1828  10
   7   9   0 518.663 13.7210   9
   7   9   0 507.464 14.4632   4
   7   9   0 506.995 10.9213  11
   7   9   0 503.680 10.8330  11
   7   9   0 517.974 14.2359   3
   7   9   0 508.141 12.5589   6
  -7   9   0 492.470 14.4145   6
   7   9   0 508.871 13.9141  13
   7   9   0 485.183 12.8888  10
  -7   9   0 512.053 13.6013   9
   7   9   0 513.956 11.8794   7
  -7   9   0 498.637 15.4659  13
  -7   9   0 512.725 13.5135   3
  -9   9   0 7.37572 2.58255  13
   9   9   0 10.3552 1.95878  13
  -9   9   0 6.87187 2.33239   2
  11  -9   0 45.4333 2.30325   5
  11  -9   0 48.7843 3.67366   3
  11  -9   0 40.6887 3.18386   8
  11  -9   0 43.6886 3.20534  11
 -11  -9   0 45.1623 2.86738  12
 -11  -9   0 43.0718 2.14273   7
  11  -9   0 45.2247 3.38409   4
 -11  -9   0 52.5990 3.49377  10
 -11  -9   0 41.7315 3.03682  14
 -11  -9   0 43.1742 3.43077   5
  11  -9   0 47.6352 2.76012  14
  11  -9   0 47.4202 3.66958   2
 -11  -9   0 48.0524 3.28291   3
 -11  -9   0 44.5121 2.93850   8
 -11  -9   0 42.2061 3.23409   4
  11  -9   0 39.0784 3.34486   9
  11   9   0 45.4984 2.16662  11
  11   9   0 41.9712 2.30095   7
  11   9   0 43.2596 2.21765  11
  11   9   0 47.1133 3.13394  13
 -11   9   0 44.5249 4.01864   6
 -11   9   0 44.1731 3.12409   9
  11   9   0 42.1805 2.33269   6
  11   9   0 48.0157 4.02130   4
  11   9   0 43.7186 2.24054  14
 -11   9   0 45.0532 3.87857   2
  11   9   0 42.2089 2.12289  14
 -11   9   0 41.5097 1.88348  12
  11   9   0 44.9999 3.62323   3
  11   9   0 43.8895 3.10077  10
 -11   9   0 46.7421 4.43995  13
  13  -9   0 -0.3746 1.49213   6
 -13  -9   0 -0.9364 1.25489   5
 -13  -9   0 -0.5106 1.00160   8
  13  -9   0 0.77998 1.04428  14
 -13  -9   0 1.41367 1.26040  14
  13  -9   0 0.47448 0.73464   5
 -13  -9   0 -0.1213 0.64403   7
  13  -9   0 1.21921 1.45222   9
  13  -9   0 0.70295 1.45302   2
  13  -9   0 1.44099 1.01235  11
 -13  -9   0 1.16257 1.26360   4
 -13  -9   0 0.98396 1.36947  10
  13  -9   0 -0.0497 1.27744   3
  13  -9   0 -0.0148 1.42399   8
 -13  -9   0 0.43383 1.18576   3
  13   9   0 1.35487 1.36836   9
  13   9   0 -0.3789 1.09021  10
 -13   9   0 0.37520 1.71761   6
  13   9   0 0.61130 0.78442   6
 -13   9   0 0.11479 0.76624  12
  13   9   0 -0.7031 1.41711   3
  13   9   0 0.59549 0.79823  11
  13   9   0 0.48247 1.58943   4
 -13   9   0 0.37055 1.18744   9
  13   9   0 0.59721 0.89901   7
 -13   9   0 1.08057 1.56485   2
  13   9   0 0.01307 1.19380  13
 -15  -9   0 127.220 6.03349  10
 -15  -9   0 117.291 5.80857   5
  15  -9   0 128.109 8.79518   3
  15  -9   0 123.170 6.51624   6
 -15  -9   0 127.443 5.61858  14
 -15  -9   0 120.660 5.25689   3
 -15  -9   0 118.235 4.86411   8
  15  -9   0 122.678 4.93518  11
  15  -9   0 120.707 5.95000   9
  15  -9   0 124.366 4.98266  14
 -15  -9   0 127.019 5.30540  12
  15  -9   0 128.421 5.68432   8
  15  -9   0 132.889 4.07363   5
 -15  -9   0 116.750 5.52077   4
  15  -9   0 129.739 5.67334   2
  15   9   0 124.036 5.71628   9
  15   9   0 135.287 6.34823   3
  15   9   0 128.568 3.91973   6
 -15   9   0 122.279 4.39950  12
  15   9   0 119.331 8.41928  10
 -15   9   0 130.228 6.86942   6
 -15   9   0 131.695 5.46400   9
  15   9   0 121.861 4.50845  14
 -15   9   0 135.754 7.41859  13
  15   9   0 122.852 4.57442   7
 -15   9   0 114.084 6.31991   2
  15   9   0 123.437 4.49938  11
  15   9   0 126.027 6.33060   4
 -17  -9   0 229.843 7.95267  12
  17  -9   0 226.688 7.48301  14
  17  -9   0 212.536 7.68432   2
 -17  -9   0 213.577 8.53794  10
  17  -9   0 214.325 6.05390   5
 -17  -9   0 221.941 7.62214   3
 -17  -9   0 214.516 7.12280   8
  17  -9   0 223.994 8.06876   8
 -17  -9   0 230.502 8.14977  14
  17  -9   0 221.856 8.48226   3
  17  -9   0 214.442 7.40325  11
 -17  -9   0 229.062 8.67760   5
  17  -9   0 206.662 8.40737   9
  17   9   0 223.363 6.93065   7
 -17   9   0 216.012 7.78205   9
  17   9   0 223.560 9.02930   4
 -17   9   0 214.904 8.93662   2
  17   9   0 217.200 6.85380  11
  17   9   0 209.899 8.22608  10
  17   9   0 225.105 5.75415   6
  17   9   0 219.791 5.67726   6
  17   9   0 234.933 8.89405   3
  17   9   0 212.398 6.83897  14
 -17   9   0 219.617 9.94285  13
 -17   9   0 233.400 9.66524   6
 -17   9   0 224.470 6.85099  12
  17   9   0 230.308 8.28851   9
  19  -9   0 114.059 5.24738   2
  19  -9   0 110.027 5.08871  11
 -19  -9   0 110.749 5.65995  14
  19  -9   0 108.528 5.04575  14
  19  -9   0 111.077 5.91679   3
 -19  -9   0 110.272 5.41294  12
  19  -9   0 119.499 5.57075   8
 -19  -9   0 112.694 6.14093  10
 -19  -9   0 107.343 4.61321   8
  19  -9   0 114.332 3.88398   5
  19   9   0 110.529 6.15016   3
  19   9   0 115.023 4.75211   7
  19   9   0 110.573 4.70835  11
  19   9   0 111.203 3.43666   6
 -19   9   0 109.619 4.69108  12
 -19   9   0 114.691 7.18450  13
  19   9   0 105.690 6.14565   4
  19   9   0 111.779 5.60918   9
 -19   9   0 118.374 6.88426   6
  19   9   0 107.276 4.66845  14
  19   9   0 115.047 3.42939   6
 -21  -9   0 38.9332 2.81112   8
 -21  -9   0 39.5194 3.66746   5
 -21  -9   0 45.9509 4.71196  10
  21  -9   0 35.8023 2.57013   5
 -21  -9   0 35.0500 3.79503  14
  21  -9   0 35.2416 3.17228  14
  21  -9   0 43.1290 3.30430   2
 -21  -9   0 43.7469 3.77010  12
  21  -9   0 46.9659 3.79327   8
  21   9   0 38.9678 3.10338  11
  21   9   0 41.8500 4.61186   4
  21   9   0 38.5221 1.80269   6
  21   9   0 41.9744 4.10280   9
 -21   9   0 40.6137 5.35346  13
 -21   9   0 41.6794 1.95551  10
  21   9   0 38.2462 1.90288   6
 -21   9   0 39.3410 5.03912   6
  21   9   0 36.1703 3.02039  14
  21   9   0 45.1528 4.64562   3
 -21   9   0 44.4234 3.20272  12
  21   9   0 40.4614 3.03525   7
  23  -9   0 14.8101 2.29153   2
  23  -9   0 18.9220 3.04798   8
 -23  -9   0 11.1808 2.58150  14
  23  -9   0 18.5254 1.79406   5
 -23  -9   0 22.1044 3.20230  12
  23  -9   0 20.8073 2.97021  14
 -23  -9   0 17.1218 2.69384   5
 -23  -9   0 17.0595 3.22711  10
  23  -9   0 14.2649 2.50467  11
  23   9   0 15.7220 3.09991   3
 -23   9   0 12.0352 2.59740  12
 -23   9   0 16.6105 1.61902  10
  23   9   0 19.5764 2.57502   7
  23   9   0 17.5652 3.06382   8
  23   9   0 13.3260 2.50306  14
  23   9   0 12.9679 2.22390  11
 -23   9   0 16.4258 5.75196   6
  23   9   0 18.8147 3.01661   9
 -23   9   0 21.7592 4.32698  13
  25  -9   0 -1.4592 1.14197   4
 -25  -9   0 -0.2649 1.72100  14
 -25  -9   0 -1.1540 1.54969  12
  25  -9   0 1.03030 1.08792   5
  25  -9   0 0.07084 1.32248   2
  25  -9   0 0.76350 1.50956   8
  25   9   0 1.40374 1.49095   7
  25   9   0 0.64881 1.82000   3
  25   9   0 -1.2006 1.64855   8
 -25   9   0 -0.5198 0.75990  14
 -25   9   0 0.95924 2.71844  13
  25   9   0 2.96201 1.97384   9
 -25   9   0 0.54796 2.16130   6
 -25   9   0 0.71699 1.56343  12
  25   9   0 -0.7053 1.39329  14
  25   9   0 0.51362 0.80666   6
  25   9   0 0.73981 1.57702  11
 -25   9   0 0.39232 0.95284  10
  25   9   0 0.49899 1.98723   4
 -27  -9   0 2.45925 2.26878  10
  27  -9   0 2.82758 1.32606   5
  27  -9   0 2.88955 1.55077   2
  27  -9   0 4.33551 1.56443   4
  27  -9   0 6.32704 2.35986   8
 -27  -9   0 4.07751 2.17454  14
  27   9   0 5.05991 2.28104   9
 -27   9   0 2.79891 1.06425  14
 -27   9   0 2.78665 1.37042   5
  27   9   0 2.18950 1.70168   7
  27   9   0 2.69141 2.32763   3
  27   9   0 3.39302 2.45443   4
  27   9   0 3.79576 2.23038   8
 -27   9   0 1.36169 1.81385  12
 -27   9   0 3.28410 1.26618  10
 -27   9   0 3.74427 3.12308  13
 -27   9   0 5.51444 2.80828   6
  29  -9   0 -0.6532 1.13782   5
  29  -9   0 -0.9866 1.30928   2
 -29  -9   0 -0.2861 1.76151  14
  29  -9   0 0.72423 1.35668   4
  29  -9   0 -1.0003 1.55045   8
 -29  -9   0 -0.6997 1.77904  12
 -29  -9   0 -1.3975 1.85698  10
  29   9   0 -1.7809 1.75009   9
  29   9   0 0.34454 2.31357   4
 -29   9   0 -0.1920 1.17518   5
  29   9   0 0.48663 2.09359   8
 -29   9   0 -0.2471 2.43955  13
  29   9   0 -0.3545 0.73040   6
 -29   9   0 -0.8090 1.11164  10
 -29   9   0 -0.4888 1.69439  12
  29   9   0 0.26240 0.91068   6
  29   9   0 1.57487 2.18384   3
  29   9   0 1.35959 1.78970   7
 -29   9   0 0.31948 0.98656  14
 -29   9   0 -1.3759 2.10927   6
  31  -9   0 50.2070 4.09855   8
 -31  -9   0 49.9211 5.87010  10
  31  -9   0 42.7542 3.13272   5
 -31  -9   0 39.7673 4.73651  14
  31  -9   0 43.0923 3.18384   2
  31  -9   0 46.1307 3.38507   4
 -31  -9   0 46.0364 5.01952  12
 -31   9   0 44.0588 7.28010  13
 -31   9   0 47.7115 5.94165   6
  31   9   0 51.0435 5.95693   4
  31   9   0 53.9804 5.89982   3
 -31   9   0 40.7233 4.33965  12
 -31   9   0 47.4103 4.52809   5
  31   9   0 48.3202 4.58182   9
  31   9   0 55.4261 4.89397   8
 -31   9   0 45.0030 2.83595  14
  31   9   0 44.1475 3.99604   7
  33  -9   0 15.9710 2.39760   4
 -33  -9   0 23.0901 4.24196  10
 -33  -9   0 18.1778 3.56712  14
  33  -9   0 13.6131 2.20405   2
 -33  -9   0 20.9082 4.03678  12
  33  -9   0 16.8810 3.21031   8
  33  -9   0 18.1472 3.94637   7
 -33   9   0 26.6459 4.80596  13
  33   9   0 19.2471 3.56379   9
  33   9   0 26.5085 4.56962   3
 -33   9   0 16.1992 2.35893  10
  33   9   0 19.6687 3.99926   4
  33   9   0 22.3258 3.28966   7
 -33   9   0 17.8711 2.30018   5
  33   9   0 16.6029 3.48995   8
 -33   9   0 17.2077 4.00609   6
 -33   9   0 13.2658 2.94879  12
 -35  -9   0 -0.0305 2.49794  12
  35  -9   0 -0.4741 1.59370   2
  35  -9   0 1.24329 2.37124   8
  35  -9   0 -0.2090 1.58121   4
 -35  -9   0 -0.9925 2.06138  14
  35  -9   0 5.45844 2.98483   7
 -35  -9   0 0.67335 2.48872  10
  35   9   0 -1.3472 2.62892   4
  35   9   0 0.25865 2.48530   3
 -35   9   0 -0.4736 2.29452   6
  35   9   0 -1.9185 2.00665   9
  35   9   0 2.00811 2.40411   8
 -35   9   0 0.18347 1.68663  10
 -35   9   0 0.43987 1.64120   5
 -35   9   0 -1.1794 2.75669  13
 -37  -9   0 16.6843 3.86185  12
 -37  -9   0 16.5381 4.31291  10
  37  -9   0 19.8433 4.98492   7
  37  -9   0 19.7948 3.45244   8
 -37  -9   0 17.8160 3.78020  14
  37  -9   0 17.4741 2.68302   2
  37  -9   0 20.1394 2.84324   4
 -37   9   0 24.7473 4.78386   6
  37   9   0 14.8932 3.76374   8
  37   9   0 12.7470 3.73401   9
  37   9   0 17.5083 4.41079   4
 -37   9   0 22.3653 3.04466  10
  37   9   0 23.3054 3.67404   7
 -37   9   0 21.7733 3.72901  12
 -39  -9   0 1.70636 2.99728  10
  39  -9   0 0.03750 3.18654   7
 -39  -9   0 -0.7582 2.59152  12
  39  -9   0 2.68361 2.52886   8
  39  -9   0 0.86496 1.97399   4
  39  -9   0 3.36234 1.95142   2
 -39  -9   0 2.72959 2.32137  14
  39   9   0 2.92482 2.80476   8
 -39   9   0 0.57978 1.95285  10
  39   9   0 0.90159 2.74278   9
 -39   9   0 0.34039 2.71330  12
  39   9   0 -0.3838 2.99181   3
  39   9   0 2.95871 2.69672   7
 -39   9   0 -2.5917 2.65561   6
  39   9   0 -1.8634 2.46404   4
   0 -10   0 63.1680 4.05922   4
   0 -10   0 68.8024 3.73094   6
   0 -10   0 66.0754 3.02463   7
   0 -10   0 65.0513 4.04205   3
   0 -10   0 68.1808 2.02561  12
   0 -10   0 61.4016 2.10766  12
   0 -10   0 59.8857 4.78549   2
   0 -10   0 67.8986 3.90173   9
   0  10   0 62.1358 2.65945  10
   0  10   0 63.9302 4.73885  13
   0  10   0 68.1357 4.18339   3
   0  10   0 67.6892 4.02542   6
  -2 -10   0 14.0912 2.19699   9
   2 -10   0 12.7529 2.64782   2
   2 -10   0 15.2901 1.82629   7
  -2 -10   0 12.1163 1.30828  12
   2 -10   0 21.0184 2.64276   9
   2 -10   0 16.2803 1.86214  14
   2 -10   0 15.2314 2.24703   6
  -2 -10   0 15.6989 2.52418   4
  -2 -10   0 18.3255 2.54042   3
  -2 -10   0 13.1001 1.52625   7
  -2 -10   0 19.0474 3.11088   2
  -2 -10   0 15.5793 1.77347  10
  -2 -10   0 17.7003 2.20432   6
  -2 -10   0 15.1919 1.18056  12
   2 -10   0 16.3105 2.51523   3
   2 -10   0 16.8798 2.58382   4
  -2  10   0 14.1527 1.20662  10
  -2  10   0 16.7675 2.35736   9
   2  10   0 15.7606 2.52461   3
   2  10   0 15.5053 2.22372   6
  -2  10   0 16.4837 2.42029   3
  -2  10   0 16.4763 3.03274   6
   2  10   0 13.2239 2.54439   9
  -2  10   0 13.5724 2.83389  13
   2  10   0 15.2851 1.65281  10
   2  10   0 17.5679 3.00229  13
  -4 -10   0 -0.1108 1.13403   3
   4 -10   0 0.88979 1.23839   3
   4 -10   0 0.48929 1.66078   2
  -4 -10   0 -0.2623 0.63713  12
  -4 -10   0 -0.3205 0.66012   7
   4 -10   0 -0.5494 0.91855   7
  -4 -10   0 -0.3614 1.01356   9
  -4 -10   0 0.28364 0.95722  10
   4 -10   0 0.69792 1.26473   6
  -4 -10   0 -0.8238 0.87994   6
   4 -10   0 -1.7162 1.19573   4
  -4 -10   0 1.90489 1.34457   8
   4 -10   0 -0.3880 0.80682  14
   4 -10   0 1.39152 1.32978   9
  -4 -10   0 1.95052 1.98409   2
  -4 -10   0 0.11889 0.75075  12
  -4  10   0 0.57791 1.79555  13
  -4  10   0 1.33148 1.28376   9
   4  10   0 -0.2887 1.53853   4
   4  10   0 -0.3533 1.08308   6
   4  10   0 1.62654 1.53591   9
   4  10   0 -0.7894 1.29857   3
  -4  10   0 0.19183 1.28099   3
  -4  10   0 2.47510 1.57948   6
   4  10   0 -0.3093 1.60107  13
   4  10   0 -0.1195 0.90927  10
   6 -10   0 1.67771 1.52939   9
   6 -10   0 1.66780 1.46807   6
  -6 -10   0 0.57136 1.14396  10
  -6 -10   0 2.07840 1.48442   3
   6 -10   0 1.07616 1.50312   4
   6 -10   0 1.09238 1.01274   5
   6 -10   0 1.01479 1.00608  14
   6 -10   0 -0.5035 1.18905   3
  -6 -10   0 0.59969 0.71715   7
  -6 -10   0 2.53684 1.32053   9
   6 -10   0 2.36736 1.24001   7
   6 -10   0 1.22497 0.60550  11
  -6 -10   0 2.39345 0.96024  12
   6 -10   0 -1.7123 1.40988   2
  -6 -10   0 1.84616 1.00142   6
  -6 -10   0 2.58812 1.32049   8
  -6 -10   0 3.01649 1.46291   4
  -6 -10   0 1.15937 1.30740   5
   6  10   0 1.68881 1.24508   6
  -6  10   0 2.54323 1.67363   6
   6  10   0 -0.3947 1.52350  13
  -6  10   0 3.05386 1.52226   3
   6  10   0 0.82957 1.49870   3
  -6  10   0 1.52196 2.17389  13
   6  10   0 4.59179 2.00447   4
  -6  10   0 2.65418 1.46192   9
   6  10   0 1.62004 1.17930  10
   8 -10   0 37.3528 2.42967   5
  -8 -10   0 37.1996 2.99116   8
  -8 -10   0 40.2597 2.48753  12
  -8 -10   0 36.5360 3.17576   5
  -8 -10   0 37.5879 3.14164   3
   8 -10   0 36.8205 3.39887   9
  -8 -10   0 37.4469 1.99703   7
   8 -10   0 33.8080 3.68461   6
  -8 -10   0 45.3565 3.27561   4
  -8 -10   0 41.6438 3.08637  10
   8 -10   0 42.7890 3.87703   2
   8 -10   0 42.2709 3.99995   8
   8 -10   0 38.0470 2.53174  14
   8 -10   0 37.3757 3.33619   4
   8 -10   0 37.0697 1.98749  11
   8 -10   0 39.6949 3.87816   3
   8 -10   0 37.2562 2.90499   7
  -8 -10   0 38.2547 2.86786   9
   8  10   0 37.5148 3.22652   9
   8  10   0 40.9138 2.95539  10
   8  10   0 36.0562 3.78212   3
  -8  10   0 38.9736 3.08478   9
   8  10   0 36.5264 2.57416   6
   8  10   0 45.0035 3.73776   4
   8  10   0 40.4161 3.37660  13
  -8  10   0 36.3439 5.28718  13
   8  10   0 37.5912 2.10770   7
  -8  10   0 35.7647 3.93563   6
 -10 -10   0 64.5839 4.03521   4
  10 -10   0 63.6947 3.41637   5
 -10 -10   0 55.6915 4.21909   3
  10 -10   0 70.5305 4.52354   2
  10 -10   0 60.5076 3.76077   7
 -10 -10   0 73.3528 3.90386  14
  10 -10   0 60.4731 2.86641  11
 -10 -10   0 65.6356 2.66810   7
  10 -10   0 56.4624 4.07457   3
  10 -10   0 60.0492 3.23736  14
  10 -10   0 56.7211 4.11819   9
 -10 -10   0 68.7561 3.38846  12
 -10 -10   0 76.1065 4.09352  10
  10 -10   0 49.2761 4.19720   6
  10 -10   0 63.6017 4.17258   4
 -10 -10   0 70.4014 4.27422   5
 -10 -10   0 60.8070 3.63770   8
  10 -10   0 64.7672 4.12832   8
  10  10   0 66.3364 1.96780  14
  10  10   0 69.2708 4.15654   9
 -10  10   0 59.7780 5.09592  13
  10  10   0 71.9737 4.73335   4
  10  10   0 65.0514 3.11878   6
  10  10   0 61.8614 3.77561  10
  10  10   0 69.2333 2.89485   7
  10  10   0 70.0981 2.46245  11
  10  10   0 65.4844 2.31426  11
  10  10   0 78.3235 4.78570   3
 -10  10   0 65.9592 4.79367   6
  10  10   0 67.9463 2.01207  14
  10  10   0 54.0336 3.77271  13
 -10  10   0 65.1800 3.87820   9
  12 -10   0 22.4543 2.90095   8
  12 -10   0 16.7731 2.47575   7
  12 -10   0 17.0192 1.65363   5
 -12 -10   0 17.5399 3.02912   4
 -12 -10   0 17.7561 1.54003   7
 -12 -10   0 17.6431 2.36057   8
 -12 -10   0 18.9975 2.48454   3
  12 -10   0 19.3348 2.02932  11
 -12 -10   0 22.2326 2.91557  10
  12 -10   0 16.7371 2.10456  14
  12 -10   0 21.5925 3.33147   6
 -12 -10   0 17.9015 2.80184   5
 -12 -10   0 22.1654 2.40802  12
  12 -10   0 23.9599 3.56057   4
  12 -10   0 18.4323 3.25443   9
  12 -10   0 16.3005 2.83115   2
 -12 -10   0 18.4344 2.47690  14
  12  10   0 18.9346 1.88962   7
 -12  10   0 23.3230 3.66638   2
 -12  10   0 22.5250 3.40499   6
  12  10   0 22.0131 3.19313   3
 -12  10   0 16.5318 2.40977   9
  12  10   0 17.4295 1.78364   6
  12  10   0 18.6016 2.68975   9
 -12  10   0 17.3182 3.48326  13
  12  10   0 16.0859 2.41895  13
  12  10   0 19.1659 1.55467  11
  12  10   0 16.3456 1.43385  14
  12  10   0 17.6038 1.50231  14
  12  10   0 18.9343 3.25116   4
  12  10   0 12.5200 2.16022  10
  12  10   0 20.8056 1.67434  11
 -14 -10   0 3.85593 1.84803   5
 -14 -10   0 5.43101 1.69899   3
 -14 -10   0 4.63157 1.55624  12
 -14 -10   0 6.04954 1.75206  14
  14 -10   0 8.62440 2.18462   2
  14 -10   0 5.69403 2.09858   3
 -14 -10   0 4.74615 1.50090   8
  14 -10   0 4.65260 1.04545   5
  14 -10   0 5.11126 2.08589   8
  14 -10   0 9.43218 1.67770  11
  14 -10   0 4.12860 1.42545  14
  14 -10   0 3.70511 1.92428   9
 -14 -10   0 6.60440 1.96303  10
 -14  10   0 6.31444 2.48881   6
  14  10   0 8.67585 1.76590  13
  14  10   0 4.16359 2.06106   3
  14  10   0 6.61092 1.17873   6
 -14  10   0 5.93774 2.70577  13
  14  10   0 2.82593 1.70339   9
  14  10   0 3.75291 1.18696  14
  14  10   0 5.15799 1.31086  11
  14  10   0 6.99190 1.97407  10
 -14  10   0 3.83093 0.99663  12
  14  10   0 7.46779 1.41532   7
  14  10   0 2.81978 2.17991   4
 -14  10   0 3.97136 1.71176   9
 -16 -10   0 257.922 9.46183  10
  16 -10   0 268.785 6.82244   5
  16 -10   0 244.926 8.86913   2
 -16 -10   0 260.250 8.94585  14
  16 -10   0 249.086 9.56396   9
 -16 -10   0 251.741 9.46768   5
  16 -10   0 245.107 8.85411   8
 -16 -10   0 266.552 8.66500  12
 -16 -10   0 238.606 8.41268   3
 -16 -10   0 249.295 8.02983   8
  16 -10   0 254.546 9.50809   3
  16 -10   0 248.620 8.17783  14
  16 -10   0 238.998 7.89700  11
  16  10   0 257.069 6.52252   6
  16  10   0 249.916 7.25507  14
  16  10   0 242.564 8.92073   9
  16  10   0 245.881 7.28677  11
 -16  10   0 246.573 7.03347  12
 -16  10   0 279.888 11.5027  13
  16  10   0 264.175 9.85603   3
  16  10   0 261.314 10.1528   4
 -16  10   0 258.794 10.5936   6
  16  10   0 246.765 7.43582   7
 -16  10   0 258.522 8.73123   9
  16  10   0 245.209 9.03792  10
 -18 -10   0 75.7013 4.57039  12
 -18 -10   0 67.0052 3.78813   8
 -18 -10   0 78.8214 5.17756  10
  18 -10   0 78.1389 4.27936  14
 -18 -10   0 81.2271 5.14528   5
  18 -10   0 81.8057 4.89121   8
  18 -10   0 80.7424 4.63821   2
  18 -10   0 77.8141 3.03289   5
 -18 -10   0 80.3558 4.80328  14
  18 -10   0 78.9198 4.14757  11
  18  10   0 72.6209 4.81382   9
 -18  10   0 73.6720 6.44931  13
  18  10   0 69.1469 5.37301   4
 -18  10   0 74.6487 3.58909  12
  18  10   0 79.4122 3.80690   7
  18  10   0 78.0451 5.43374   3
 -18  10   0 78.0403 5.84398   6
  18  10   0 78.5729 3.79116  11
  18  10   0 80.3802 3.75955  14
 -20 -10   0 38.3108 4.10920  14
  20 -10   0 29.3663 3.19106  11
 -20 -10   0 42.9782 4.61127   5
 -20 -10   0 35.3037 4.22478  10
  20 -10   0 32.2977 2.07225   5
 -20 -10   0 36.1937 3.42002  12
  20 -10   0 29.7816 3.23281   2
  20 -10   0 37.9593 3.48919   8
  20 -10   0 35.7452 3.16323  14
 -20  10   0 42.9770 5.36437   6
  20  10   0 31.4077 2.72970   7
  20  10   0 34.6543 2.83496  11
  20  10   0 30.7847 3.71937   9
  20  10   0 37.1762 2.79678  14
  20  10   0 33.7667 4.30601   4
 -20  10   0 30.9691 4.92200  13
  20  10   0 40.9751 4.72465   3
 -20  10   0 31.6535 2.69810  12
  22 -10   0 3.90081 1.83516  11
  22 -10   0 6.12186 1.34694   5
  22 -10   0 4.23889 1.74511   2
 -22 -10   0 6.24875 2.43363  10
  22 -10   0 4.25674 1.90077  14
 -22 -10   0 1.19008 1.71772  12
 -22 -10   0 9.07520 2.44300  14
 -22  10   0 2.11105 1.54502  12
 -22  10   0 2.74855 2.56235   6
  22  10   0 1.56373 1.46443  14
 -22  10   0 5.46176 3.09448  13
  22  10   0 6.07343 1.74453  11
  22  10   0 6.14392 2.56710   3
  22  10   0 8.40077 2.42041   9
  22  10   0 9.15243 2.59034   4
  24 -10   0 95.4538 4.84597   2
 -24 -10   0 89.6681 6.23048  10
 -24 -10   0 90.9105 5.58563  12
  24 -10   0 78.1934 4.95361   8
  24 -10   0 68.6595 5.41102  11
  24  10   0 81.6220 4.45243  14
 -24  10   0 90.5856 6.68492   6
  24  10   0 83.4860 4.66912  11
 -24  10   0 93.5881 4.80516  12
  24  10   0 84.8551 4.49760   7
 -24  10   0 97.6061 7.26486  13
  24  10   0 86.8214 6.32964   4
  24  10   0 87.7870 5.64669   9
  26 -10   0 40.6385 2.55171   5
  26 -10   0 40.6368 3.14292   4
 -26 -10   0 38.3815 4.45898  14
  26 -10   0 38.3541 3.24148   2
 -26 -10   0 35.1431 4.72540  12
 -26 -10   0 32.6089 4.67147  10
  26 -10   0 40.6478 4.30285   8
  26  10   0 40.5238 3.36649   7
 -26  10   0 37.0956 3.49096  12
  26  10   0 39.0296 3.51012  11
  26  10   0 38.2475 3.22180  14
  26  10   0 35.8399 4.83253   3
 -26  10   0 31.6541 5.21612  13
  26  10   0 36.3777 4.96200   4
  26  10   0 36.7524 4.33843   9
 -26  10   0 33.7570 1.97545  10
 -26  10   0 39.0635 5.34365   6
  28 -10   0 25.5376 3.44981   8
 -28 -10   0 31.4516 4.33525  14
  28 -10   0 25.2411 2.25365   5
 -28 -10   0 33.5574 4.34886  12
 -28 -10   0 23.0042 3.94081  10
  28 -10   0 27.1372 3.24904   4
  28 -10   0 26.0902 3.08330   2
  28  10   0 22.6685 4.01962   4
 -28  10   0 21.1712 4.41848   6
 -28  10   0 24.9100 3.24931  12
 -28  10   0 34.0537 6.31448  13
  28  10   0 28.2347 3.92814   8
  28  10   0 33.8494 4.62793   3
 -28  10   0 28.4248 2.06960  10
  28  10   0 31.4171 3.41228   7
  28  10   0 31.5988 6.20371   9
  30 -10   0 2.76401 1.47402   2
 -30 -10   0 4.43294 2.70696  10
  30 -10   0 4.24960 1.73304   4
 -30 -10   0 6.43512 2.70213  14
  30 -10   0 2.95013 2.00289   8
  30 -10   0 2.24328 1.39765   5
 -30 -10   0 7.42877 2.69053  12
 -30  10   0 -1.8901 2.15184   6
  30  10   0 5.21772 2.11112   7
  30  10   0 1.63918 2.28440   8
  30  10   0 2.19370 2.58107   3
  30  10   0 3.77081 2.43431   9
 -30  10   0 2.06276 1.24587  10
 -30  10   0 5.18157 3.31319  13
  30  10   0 5.46611 3.06520   4
 -30  10   0 1.00745 1.93514  12
 -32 -10   0 9.84518 3.26708  10
 -32 -10   0 11.8697 3.23366  12
  32 -10   0 4.81529 1.86181   4
 -32 -10   0 9.79586 2.96547  14
  32 -10   0 6.20918 2.40319   8
  32 -10   0 8.06094 2.02982   2
  32  10   0 4.71785 2.93051   4
  32  10   0 5.21237 2.70357   8
 -32  10   0 0.48022 3.32446  13
  32  10   0 5.55010 3.08983   3
 -32  10   0 3.17478 1.46827  10
 -32  10   0 1.49844 2.17975  12
  32  10   0 8.62715 2.98503   9
  32  10   0 3.86888 2.18690   7
 -32  10   0 10.0897 3.44166   6
  34 -10   0 24.2328 4.28733   8
  34 -10   0 21.0319 2.83302   4
 -34 -10   0 28.3379 4.50806  12
 -34 -10   0 24.8905 4.50939  10
 -34 -10   0 29.7086 4.54065  14
  34 -10   0 26.3613 4.64690   7
  34  10   0 26.6705 3.67686   7
  34  10   0 25.7854 4.10094   8
 -34  10   0 24.6367 3.85937  12
  34  10   0 20.9162 3.98742   9
  34  10   0 14.6100 4.00931   3
  36 -10   0 -0.7421 1.69470   4
 -36 -10   0 -2.0403 2.56069  10
  36 -10   0 -2.5044 1.59334   2
  36 -10   0 1.49406 2.49138   8
  36 -10   0 -0.5004 2.60700   7
 -36 -10   0 4.73745 2.93591  12
 -36 -10   0 0.37873 2.40437  14
  36  10   0 -0.2578 2.64793   4
  36  10   0 6.00467 3.17451   9
 -36  10   0 -0.0853 2.41966  12
 -36  10   0 -1.6218 2.62879   6
  36  10   0 0.60578 2.15378   7
  36  10   0 2.11125 4.90863   3
 -36  10   0 -0.1869 1.52475  10
  36  10   0 3.24001 2.68831   8
  38 -10   0 3.17209 3.41099   7
 -38 -10   0 2.24932 2.83456  10
 -38 -10   0 4.69982 2.98432  14
  38 -10   0 2.82700 2.09665   4
  38 -10   0 1.51970 2.62478   8
  38 -10   0 0.44268 1.87416   2
 -38 -10   0 2.07072 2.68897  12
  38  10   0 0.87347 2.64539   8
  38  10   0 3.46686 2.79235   7
 -38  10   0 6.22505 6.66688   6
 -38  10   0 2.92860 2.92237  12
  38  10   0 2.84191 2.93235   9
  38  10   0 3.38445 3.22656   3
  -1 -11   0 24.4110 2.88890   9
   1 -11   0 25.6101 3.12591   3
  -1 -11   0 28.2652 1.31982  12
   1 -11   0 32.4683 3.59402   4
   1 -11   0 27.8099 2.98110   6
  -1 -11   0 34.3106 3.72371   4
   1 -11   0 26.3895 3.65308   2
  -1 -11   0 31.3372 2.69500   6
  -1 -11   0 31.7725 4.25111   2
   1 -11   0 28.1993 2.20721   7
  -1 -11   0 30.4539 3.40810   3
  -1 -11   0 26.7595 1.42722  12
   1 -11   0 27.3295 3.10704   9
  -1 -11   0 26.0698 2.32193   7
   1  11   0 29.7014 3.35191   3
   1  11   0 27.0761 3.61312  13
  -1  11   0 32.3991 3.52782   6
  -1  11   0 29.6757 3.37238   3
  -1  11   0 27.4551 1.72418  10
  -1  11   0 32.9358 3.01361   9
   1  11   0 28.1837 1.98701  10
   1  11   0 27.7956 3.01358   9
  -1  11   0 34.0469 4.10363  13
  -3 -11   0 22.6159 3.06429   4
   3 -11   0 22.9019 2.31570  14
  -3 -11   0 19.2751 3.40424   2
   3 -11   0 20.6975 2.80241   6
   3 -11   0 19.4912 2.78061   9
   3 -11   0 20.2749 3.16718   2
  -3 -11   0 19.0884 2.31245   6
  -3 -11   0 19.6279 1.45315  12
  -3 -11   0 14.4741 1.53358  12
   3 -11   0 22.3647 2.99024   4
  -3 -11   0 19.3318 2.53444   9
   3 -11   0 23.5332 3.04136   3
  -3 -11   0 22.0311 2.27992  10
   3 -11   0 21.2382 2.28515   7
  -3 -11   0 20.9949 2.82752   3
  -3 -11   0 17.6965 1.64718   7
  -3  11   0 21.9572 2.82896   9
   3  11   0 22.4666 2.01510  10
  -3  11   0 16.0372 3.43043  13
   3  11   0 19.9334 2.64447   6
   3  11   0 16.7196 2.54723   9
   3  11   0 21.5035 3.10200   3
  -3  11   0 19.2750 2.93910   6
  -3  11   0 20.6408 2.86393   3
   3  11   0 17.5201 3.13494  13
  -3  11   0 21.0675 1.18990  10
   5 -11   0 94.6280 4.11690  14
  -5 -11   0 95.7806 4.70078   9
  -5 -11   0 91.2180 3.42574  12
   5 -11   0 98.4693 5.25182   4
  -5 -11   0 90.8807 4.26396  10
  -5 -11   0 89.6577 3.39438   7
   5 -11   0 91.6107 5.12835   6
   5 -11   0 98.2942 5.27737   3
  -5 -11   0 88.2125 6.25167   2
   5 -11   0 91.2841 4.29811   5
  -5 -11   0 92.7501 5.71314   3
  -5 -11   0 86.9758 5.01078   4
   5 -11   0 91.6399 4.30823   7
  -5 -11   0 90.1969 4.78046   5
   5 -11   0 96.6319 5.81725   2
  -5 -11   0 94.5546 4.14186   6
  -5 -11   0 99.6599 3.86608  12
   5 -11   0 97.2848 5.13541   9
  -5  11   0 96.1148 4.86082   9
   5  11   0 104.767 5.14854   9
   5  11   0 85.0229 5.29437  13
   5  11   0 95.3035 4.59795   6
   5  11   0 107.033 5.50710   3
   5  11   0 90.5803 5.49923   4
  -5  11   0 94.9382 6.33449  13
   5  11   0 91.6080 4.11507  10
  -5  11   0 107.379 5.23564   3
  -5  11   0 91.6262 5.40304   6
   7 -11   0 1.68992 1.50791   9
  -7 -11   0 0.66671 1.54207   8
   7 -11   0 -0.9072 0.93631  14
  -7 -11   0 -0.4353 1.25813   3
  -7 -11   0 0.45596 0.73518   7
   7 -11   0 1.01293 1.55536   6
  -7 -11   0 -0.6895 1.19316   4
  -7 -11   0 -0.8156 0.83575   6
   7 -11   0 -0.9709 1.09052   7
  -7 -11   0 -0.4021 1.10837  10
   7 -11   0 -0.9978 1.43758   2
   7 -11   0 0.75762 1.43007   4
  -7 -11   0 -0.5790 1.24973   5
   7 -11   0 0.18366 0.61644  11
   7 -11   0 0.12123 1.03393   5
  -7 -11   0 -0.1057 0.84644  12
  -7 -11   0 0.41929 1.20631   9
  -7  11   0 0.75241 1.51010   3
   7  11   0 -1.1837 0.95231  10
   7  11   0 0.45113 1.38871   9
  -7  11   0 1.33693 1.41224   9
  -7  11   0 0.52860 2.29395  13
   7  11   0 -0.3328 1.62461   4
   7  11   0 0.18331 1.67046  13
   7  11   0 -0.6642 1.56871   3
   7  11   0 -0.0043 1.12730   6
  -7  11   0 -0.7591 1.50711   6
  -9 -11   0 33.1696 2.98890   8
   9 -11   0 41.1768 3.66622   8
   9 -11   0 43.3567 4.05177   9
  -9 -11   0 32.8091 3.04671  10
   9 -11   0 35.6747 2.04454  11
   9 -11   0 36.4907 2.44814   5
   9 -11   0 36.2499 3.75871   4
   9 -11   0 36.0185 3.86877   3
  -9 -11   0 33.2138 3.13243   3
   9 -11   0 31.4272 2.65360  14
   9 -11   0 32.5869 3.78668   2
  -9 -11   0 35.1078 3.32571   5
   9 -11   0 41.4265 4.25000   6
  -9 -11   0 37.8451 2.59306  12
  -9 -11   0 36.6484 1.99474   7
   9 -11   0 32.5907 2.94157   7
  -9 -11   0 38.2849 3.06230  14
   9  11   0 35.3048 2.93793  10
   9  11   0 35.1368 4.02123   4
   9  11   0 38.8266 2.70718   6
  -9  11   0 40.2985 3.35340   9
   9  11   0 31.1192 3.60579  13
  -9  11   0 38.7319 4.92896  13
   9  11   0 38.2753 4.10687   3
   9  11   0 39.8008 3.50430   9
  -9  11   0 35.4378 4.09440   6
  11 -11   0 202.183 6.20353  11
 -11 -11   0 209.558 6.86568  12
  11 -11   0 212.547 6.20132   5
 -11 -11   0 204.410 5.76913   7
 -11 -11   0 202.574 7.32696   8
  11 -11   0 201.513 8.43893   2
  11 -11   0 193.875 7.38473   7
 -11 -11   0 199.198 7.61034   3
  11 -11   0 206.983 6.97690  14
 -11 -11   0 214.944 7.81785  10
 -11 -11   0 202.358 8.10221   5
  11 -11   0 193.322 8.22300   3
  11 -11   0 191.851 8.06750   9
  11 -11   0 203.037 9.72652   6
 -11 -11   0 217.032 7.60437  14
  11 -11   0 208.636 8.07074   8
  11 -11   0 203.761 8.09011   4
  11  11   0 199.767 7.46418  10
  11  11   0 212.538 5.96659   7
 -11  11   0 216.211 10.1974  13
  11  11   0 215.760 8.94193   4
  11  11   0 207.288 8.61432   3
  11  11   0 213.230 5.21628  11
  11  11   0 213.278 8.01057   9
  11  11   0 204.420 6.35515   6
 -11  11   0 207.651 8.98626   6
 -11  11   0 209.719 7.67883   9
  11  11   0 206.702 5.09533  11
  11  11   0 197.644 7.63815  13
  13 -11   0 3.15358 1.93753   8
 -13 -11   0 2.02908 1.65851  10
  13 -11   0 2.25301 1.83658   4
 -13 -11   0 2.38409 1.56021   3
  13 -11   0 2.86597 1.18603  11
 -13 -11   0 3.61474 1.54922   8
 -13 -11   0 4.68058 1.07743   7
 -13 -11   0 2.78074 1.38698  12
  13 -11   0 1.47037 1.80692   9
  13 -11   0 1.80473 1.95209   2
 -13 -11   0 1.63501 1.47541  14
  13 -11   0 1.22570 1.75106   7
 -13 -11   0 4.37019 1.97645   5
  13 -11   0 3.61374 2.07644   3
  13 -11   0 2.78183 1.39555  14
  13  11   0 -0.2285 1.73458   4
 -13  11   0 1.52556 1.92499   6
  13  11   0 2.76559 1.64732  10
  13  11   0 2.38806 1.62112  13
  13  11   0 2.40735 0.69995  14
  13  11   0 3.08278 1.10712   7
  13  11   0 5.83696 2.06257   9
  13  11   0 3.36930 1.02915  11
 -13  11   0 0.98413 2.46733  13
  13  11   0 3.56949 1.14016   6
  13  11   0 4.40051 2.09777   3
  13  11   0 3.95693 0.94146  11
 -13  11   0 3.26668 1.64147   9
  13  11   0 2.57663 0.67335  14
 -15 -11   0 179.062 6.71111   8
  15 -11   0 188.488 5.50201   5
  15 -11   0 192.618 7.77191   8
 -15 -11   0 201.811 7.18321  12
 -15 -11   0 191.404 7.46748  14
 -15 -11   0 201.760 8.14906  10
  15 -11   0 175.920 9.04234   3
  15 -11   0 193.206 7.82102   2
  15 -11   0 186.772 7.84006   4
  15 -11   0 188.650 6.85329  14
  15 -11   0 178.460 7.50260   7
  15 -11   0 181.643 6.38965  11
 -15 -11   0 181.520 9.28179   5
 -15  11   0 177.587 4.78445  12
  15  11   0 191.595 5.81768  11
  15  11   0 188.189 5.88671   7
  15  11   0 180.474 7.45796  10
  15  11   0 191.942 7.75465   9
 -15  11   0 190.823 7.37051   9
  15  11   0 188.996 5.45576  14
  15  11   0 178.126 8.39116   4
  15  11   0 188.577 8.37633   3
 -15  11   0 194.418 9.10373   6
  15  11   0 182.905 5.29570  14
 -15  11   0 188.045 9.91537  13
  15  11   0 188.042 5.36170   6
  17 -11   0 19.1540 3.06926   2
 -17 -11   0 11.5881 2.59773   5
 -17 -11   0 13.3668 2.72344  10
  17 -11   0 14.1466 1.49896   5
  17 -11   0 14.2601 2.57581   8
 -17 -11   0 15.2447 2.44501  12
  17 -11   0 9.01462 1.87582  11
 -17 -11   0 14.2568 2.66040  14
  17 -11   0 10.1197 2.67053  14
  17 -11   0 12.6932 2.55649   7
  17  11   0 17.5854 2.93895   9
  17  11   0 14.2840 1.80395  14
  17  11   0 16.4873 3.27242   3
 -17  11   0 16.0297 3.40248   6
  17  11   0 16.6720 3.52586   4
  17  11   0 14.2494 1.76964  11
  17  11   0 16.2983 1.79871  14
  17  11   0 15.6901 1.93582   7
 -17  11   0 14.0477 3.63913  13
 -17  11   0 11.8056 1.48871  12
 -17  11   0 15.0873 2.60129   9
 -19 -11   0 2.37524 1.94253  10
  19 -11   0 2.65997 1.60441   2
 -19 -11   0 0.96243 1.81115   5
  19 -11   0 1.48883 1.60004  14
 -19 -11   0 0.57486 1.60701  12
 -19 -11   0 0.73855 1.58728  14
  19 -11   0 0.97016 0.86976   5
  19 -11   0 1.20556 1.45839  11
  19 -11   0 3.52585 3.14154   8
  19  11   0 1.42715 2.19968   3
  19  11   0 -0.0407 1.86597   4
 -19  11   0 -0.2099 2.49823  13
  19  11   0 1.01955 1.23589   7
  19  11   0 0.95340 1.14178  14
 -19  11   0 0.36393 2.36001   6
  19  11   0 -0.2563 1.71709   9
 -19  11   0 1.64324 1.19793  12
  19  11   0 0.96451 1.22136  11
  21 -11   0 18.0048 1.69215   5
  21 -11   0 22.2886 3.43128   8
  21 -11   0 18.6816 3.14958   2
  21 -11   0 15.3892 2.59644  11
 -21 -11   0 21.1217 3.29007  14
 -21 -11   0 18.0678 3.38739  10
 -21 -11   0 14.8983 2.80362  12
  21 -11   0 16.3747 2.61404  14
 -21  11   0 18.7699 4.30874  13
  21  11   0 18.0676 2.18804  14
  21  11   0 24.9807 3.88137   3
 -21  11   0 17.5672 2.16460  12
  21  11   0 17.7576 2.30101   7
  21  11   0 20.7673 3.29989   9
 -21  11   0 16.4189 3.63832   6
  21  11   0 18.0069 2.35136  11
  21  11   0 21.2351 4.02183   4
  23 -11   0 1.02111 1.73451  11
 -23 -11   0 1.47459 1.70307  12
 -23 -11   0 -0.7669 1.62597  14
  23 -11   0 0.13635 1.32648   2
  23 -11   0 0.31164 1.90345   8
 -23 -11   0 0.18914 1.87667  10
  23 -11   0 -0.8821 0.80069   5
  23  11   0 -1.6253 1.79649   4
 -23  11   0 -0.8123 2.76386  13
  23  11   0 0.23038 1.48239  11
  23  11   0 0.32380 1.69778   9
 -23  11   0 0.14591 1.37227  12
  23  11   0 1.22353 1.63612   7
 -23  11   0 -0.0910 2.22381   6
  23  11   0 4.17831 2.35113   3
  23  11   0 1.29798 1.48418  14
 -25 -11   0 0.24640 2.01246  10
  25 -11   0 -0.6263 1.43535   2
  25 -11   0 0.39872 0.95923   5
 -25 -11   0 1.87283 1.97361  14
 -25 -11   0 -0.7100 1.59197  12
  25 -11   0 -0.0897 1.58366   8
  25  11   0 -2.0793 2.09964   4
  25  11   0 -0.1221 1.61083  11
  25  11   0 1.87465 1.67808  14
 -25  11   0 -0.4402 2.49457  13
  25  11   0 -0.1138 1.96532   9
 -25  11   0 1.99645 2.72472   6
  25  11   0 -0.2125 2.17315   3
  25  11   0 1.25579 1.48416   7
 -27 -11   0 0.71843 1.99251  12
  27 -11   0 1.09718 1.94142   8
 -27 -11   0 -0.9080 1.77205  14
  27 -11   0 3.41479 1.63289   4
  27 -11   0 -1.1238 1.37686   2
 -27 -11   0 -0.8676 2.06370  10
 -27  11   0 0.75997 1.72833  12
 -27  11   0 5.20426 3.33042  13
 -27  11   0 2.19654 2.67230   6
  27  11   0 1.51941 1.83906  14
  27  11   0 1.94920 1.76324   7
  27  11   0 0.99411 2.37166   3
  27  11   0 -0.3907 2.54128   4
 -29 -11   0 21.0665 4.21479  10
 -29 -11   0 21.9383 3.78097  12
 -29 -11   0 17.9770 3.73651  14
  29 -11   0 20.9662 2.67375   4
  29 -11   0 23.0748 3.01851   2
  29 -11   0 24.7640 3.75243   8
 -29  11   0 27.0841 3.34693  12
  29  11   0 25.4399 3.17745   7
  29  11   0 27.9151 4.45845   4
 -29  11   0 24.3090 4.56868   6
  29  11   0 25.4354 4.50733   3
  29  11   0 20.7830 3.68356   9
 -29  11   0 31.1979 5.59117  13
  31 -11   0 3.08357 2.47654   8
  31 -11   0 3.15494 1.82770   2
 -31 -11   0 0.28960 2.44180  10
  31 -11   0 0.97357 1.57833   4
 -31 -11   0 -0.3727 1.99707  12
 -31 -11   0 3.53082 2.53478  14
 -31  11   0 2.55162 2.54629   6
 -31  11   0 2.12516 2.22173  12
  31  11   0 -0.8866 1.72552   7
  31  11   0 1.91821 2.46104   9
  31  11   0 3.60942 2.67596   4
  31  11   0 0.29316 2.76800   3
 -33 -11   0 67.0669 5.90804  12
  33 -11   0 77.0864 6.62294   7
  33 -11   0 62.6679 4.15325   4
  33 -11   0 64.7644 4.29653   2
 -33 -11   0 70.2939 7.58513  14
 -33 -11   0 65.8647 7.91613  10
  33 -11   0 73.9420 6.18539   8
  33  11   0 69.0564 6.01183   9
 -33  11   0 79.8174 7.44446   6
  33  11   0 69.3139 4.93097   7
 -33  11   0 69.7070 5.13857  12
  33  11   0 68.3999 6.49173   3
  33  11   0 64.0700 6.99896   4
  35 -11   0 14.1760 3.19669   8
  35 -11   0 9.84273 3.61385   7
  35 -11   0 7.42475 3.58067   2
 -35 -11   0 10.6779 3.75546  10
  35 -11   0 14.2302 2.64579   4
 -35 -11   0 7.98799 3.27374  14
 -35 -11   0 12.6511 3.62196  12
 -35  11   0 11.6790 3.11049  12
 -35  11   0 17.9770 4.42309   6
  35  11   0 15.7056 3.01200   7
  35  11   0 11.1599 3.48153   9
  35  11   0 9.10800 3.74216   3
  35  11   0 20.5010 4.78770   4
  37 -11   0 0.36624 3.08321   7
 -37 -11   0 3.41371 5.18340  10
 -37 -11   0 2.17074 2.84944  12
  37 -11   0 0.40494 1.84550   4
  37 -11   0 5.32014 2.25716   2
  37  11   0 1.04698 2.73446   9
  37  11   0 1.47144 2.47913   7
 -37  11   0 -0.1467 2.64782  12
  37  11   0 1.17149 3.28606   3
   0 -12   0 19.2526 3.35365   4
   0 -12   0 23.2354 2.95741   9
   0 -12   0 21.5952 2.71083   6
   0 -12   0 30.3818 2.31190   7
   0 -12   0 27.8878 3.40478   3
   0  12   0 25.5208 3.14960   6
   0  12   0 37.2845 3.35666   9
   0  12   0 35.7762 2.02184  10
   2 -12   0 2.41469 1.64325   9
  -2 -12   0 1.21926 1.41669   9
  -2 -12   0 3.04160 1.77697   3
   2 -12   0 3.15215 2.06504   2
   2 -12   0 7.56523 2.23807   4
  -2 -12   0 3.66334 1.55566   6
  -2 -12   0 4.28031 0.85767  12
  -2 -12   0 2.57807 0.65779  12
   2 -12   0 4.95765 1.95641   3
  -2 -12   0 8.09821 2.86082   2
   2 -12   0 2.73018 1.61615   6
   2 -12   0 3.45387 1.40054   7
   2  12   0 3.94096 2.47076  13
  -2  12   0 5.59815 2.85987  13
   2  12   0 2.43218 1.86794   3
   2  12   0 4.78557 1.85853   6
   2  12   0 6.50321 1.29632  10
  -2  12   0 8.02404 2.16330   6
   2  12   0 3.26736 1.74648   9
  -2  12   0 6.57030 2.17904   3
  -2  12   0 4.63584 0.83648  10
  -2  12   0 1.85583 1.56864   9
  -4 -12   0 14.8990 2.51032   5
   4 -12   0 13.9084 2.19871   5
   4 -12   0 19.0401 2.25210  14
  -4 -12   0 19.4187 1.74194  12
   4 -12   0 20.4062 3.06895   3
  -4 -12   0 17.9086 1.46389  12
   4 -12   0 18.3509 3.49307   2
   4 -12   0 19.9670 2.39195   7
  -4 -12   0 19.6349 2.94257   3
  -4 -12   0 16.5659 2.20745   6
  -4 -12   0 17.6958 2.69931   8
   4 -12   0 22.4494 3.04000   6
   4 -12   0 15.9440 2.80884   4
  -4 -12   0 15.7459 3.51133   2
  -4 -12   0 18.1188 2.58147   9
  -4 -12   0 18.1936 1.82489   7
  -4 -12   0 17.7794 2.18145  10
   4  12   0 20.4120 3.19952   3
   4  12   0 18.9925 2.66425   6
  -4  12   0 14.5852 2.87847   6
   4  12   0 22.8387 3.53839  13
   4  12   0 22.2125 2.29706  10
   4  12   0 19.6976 2.94544   9
  -4  12   0 21.8568 4.00382  13
  -4  12   0 20.1298 2.85243   9
  -4  12   0 19.7782 2.94600   3
   6 -12   0 25.2923 3.91370   2
   6 -12   0 32.0888 2.87677   7
   6 -12   0 27.5885 3.36703   9
  -6 -12   0 42.6367 2.28265  12
  -6 -12   0 32.9511 3.64698   3
   6 -12   0 31.0121 2.72022   5
  -6 -12   0 39.6799 3.48385   5
   6 -12   0 27.4122 3.54724   3
   6 -12   0 27.6741 3.45482   6
  -6 -12   0 27.4586 3.22998   8
  -6 -12   0 28.6691 4.18778   2
   6 -12   0 29.7553 2.69693  14
  -6 -12   0 30.5517 2.43755  12
  -6 -12   0 30.1642 2.57077   6
  -6 -12   0 28.5166 3.06694   9
  -6 -12   0 39.6454 2.19372   7
   6 -12   0 21.4057 3.05021   4
  -6 -12   0 40.8373 3.01851  10
   6  12   0 37.1712 3.10308   6
   6  12   0 46.2583 4.23194   3
   6  12   0 26.2752 3.72172  13
  -6  12   0 28.6396 3.71291   6
   6  12   0 43.4736 3.65278   9
   6  12   0 34.6297 2.75298  10
  -6  12   0 22.6482 3.86897  13
   8 -12   0 12.7941 1.11144  11
   8 -12   0 5.50171 2.27195   4
   8 -12   0 11.0572 2.10778   7
   8 -12   0 14.3998 2.83956   6
  -8 -12   0 9.78447 2.02320   9
  -8 -12   0 11.7562 2.47756   5
  -8 -12   0 12.0217 1.71702  12
   8 -12   0 8.63553 2.37790   9
  -8 -12   0 11.9470 1.43971   7
   8 -12   0 15.0884 2.14585  14
  -8 -12   0 7.34149 2.05307   3
   8 -12   0 10.5205 2.63879   2
   8 -12   0 7.99925 2.26187   3
  -8 -12   0 9.94937 2.11607   8
  -8 -12   0 13.2711 2.31865  10
   8 -12   0 11.8858 2.75968   8
   8 -12   0 10.2159 1.71139   5
   8  12   0 12.9523 2.04137   6
   8  12   0 13.4773 2.96009  13
   8  12   0 9.22426 2.34330   9
  -8  12   0 6.91487 2.94574  13
   8  12   0 9.92721 1.87494  10
   8  12   0 5.96967 2.39126   3
  -8  12   0 12.6535 2.95074   6
   8  12   0 9.51942 2.69033   4
  -8  12   0 12.1133 2.33174   9
  10 -12   0 5.83130 1.14597  11
 -10 -12   0 6.77034 1.95161  10
 -10 -12   0 5.58747 1.93580   8
 -10 -12   0 6.40843 2.29835   3
  10 -12   0 7.26816 1.49695   5
  10 -12   0 6.24551 1.68598  14
  10 -12   0 7.20366 2.00308   7
  10 -12   0 3.88403 2.30048   4
 -10 -12   0 5.65798 1.49179  12
  10 -12   0 6.91582 2.30102   8
  10 -12   0 6.10036 2.27961   3
 -10 -12   0 4.20130 1.01762   7
 -10 -12   0 3.54950 1.80371   5
  10 -12   0 6.05359 2.30210   9
  10 -12   0 8.38500 2.62032   2
  10  12   0 9.78082 2.50832   3
 -10  12   0 4.70552 1.87656   9
 -10  12   0 3.13125 2.62911  13
  10  12   0 10.7857 2.36968   9
  10  12   0 7.94043 2.32968  13
  10  12   0 9.62594 1.75127   6
  10  12   0 4.55206 2.24947   4
  10  12   0 7.85838 1.86800  10
 -10  12   0 4.40174 2.37027   6
 -12 -12   0 87.8666 5.37349   8
  12 -12   0 96.4317 4.70300  14
  12 -12   0 103.743 3.92286   5
 -12 -12   0 101.211 4.71239  12
 -12 -12   0 96.4742 3.49161   7
 -12 -12   0 94.5278 5.36197  10
  12 -12   0 105.478 6.11665   2
  12 -12   0 99.7215 5.69802   8
 -12 -12   0 102.938 5.31716  14
  12  12   0 105.062 6.49338   4
  12  12   0 92.1515 5.24738  13
 -12  12   0 100.291 6.42049   6
 -12  12   0 103.027 5.31246   9
 -12  12   0 99.0372 7.16221  13
  12  12   0 106.033 6.18743   3
  12  12   0 91.2907 4.99075  10
  12  12   0 112.731 5.77810   9
  12  12   0 98.0880 4.06108   6
  12  12   0 97.1473 3.57041   7
 -14 -12   0 30.3806 3.43581  14
  14 -12   0 27.4548 3.34773   7
 -14 -12   0 27.5110 3.43304  10
  14 -12   0 32.6557 3.97839   8
 -14 -12   0 26.6143 2.96006  12
  14 -12   0 25.3813 2.84854  14
 -14 -12   0 31.3966 3.79535   5
  14 -12   0 30.5583 2.56688   5
  14 -12   0 32.7889 3.96533   2
  14 -12   0 25.2365 2.29584  11
 -14  12   0 33.8044 4.74904   6
  14  12   0 31.9243 3.52844  10
  14  12   0 31.4722 2.10419   7
  14  12   0 30.3830 4.88138   4
 -14  12   0 36.7676 3.33539   9
  14  12   0 30.0261 2.13643   6
 -14  12   0 29.0501 4.86871  13
  14  12   0 31.5984 1.75570  11
  14  12   0 35.1738 4.41439   3
  14  12   0 28.6030 3.11885  13
  14  12   0 31.8193 3.76664   9
  14  12   0 28.3709 1.80282  11
  16 -12   0 0.24681 1.63221  14
 -16 -12   0 0.77199 1.69939  10
  16 -12   0 0.53493 1.97479   7
  16 -12   0 0.37131 1.24201   5
 -16 -12   0 2.64537 1.63739  12
 -16 -12   0 3.32998 2.12925   5
 -16 -12   0 0.31795 1.58521  14
  16 -12   0 -0.1452 1.21373  11
 -16  12   0 3.64406 2.90112  13
  16  12   0 -0.9397 1.59181   9
 -16  12   0 1.36340 1.61671   9
  16  12   0 2.19406 1.10115  11
  16  12   0 1.94573 1.09019   7
  16  12   0 -3.2221 1.98466   4
  16  12   0 2.72643 2.17951   3
  16  12   0 2.73301 1.06823  11
  18 -12   0 0.35737 1.39087  11
  18 -12   0 0.08371 0.82182   5
  18 -12   0 -0.9365 1.40404  14
 -18 -12   0 -0.8896 1.47133  14
  18 -12   0 2.02875 2.02434   8
 -18 -12   0 -1.1224 1.50420  10
 -18 -12   0 2.08777 1.72849  12
  18 -12   0 -1.1206 1.52599   2
 -18  12   0 0.57100 2.22121   6
  18  12   0 -0.2890 0.83592  14
  18  12   0 0.06781 1.75048   9
 -18  12   0 1.18019 2.60699  13
  18  12   0 1.59120 2.27987   4
  18  12   0 -0.5318 0.97090  11
  18  12   0 0.67781 1.10249  11
 -18  12   0 0.76222 1.58684   9
  18  12   0 0.37781 1.08592   7
  18  12   0 1.18166 2.07088   3
  18  12   0 0.43077 0.91363  14
  20 -12   0 0.10783 1.55371   2
  20 -12   0 0.43738 2.00054   8
  20 -12   0 0.95352 0.84617   5
 -20 -12   0 1.70455 1.63999  10
  20 -12   0 0.33704 1.51954  11
 -20 -12   0 0.74992 1.63396  12
 -20 -12   0 -0.2752 1.50040  14
 -20  12   0 0.46062 0.96727  12
  20  12   0 -0.4479 1.94270   4
  20  12   0 -0.1223 1.75668   9
  20  12   0 -0.5592 1.15636   7
  20  12   0 -0.8745 1.02518  14
  20  12   0 -0.4775 1.01493  14
 -20  12   0 -0.3760 2.26942   6
  20  12   0 -0.1867 3.23589   3
  20  12   0 -0.7013 1.13200  11
  20  12   0 1.19578 1.32308  11
  22 -12   0 24.6188 1.73848   5
  22 -12   0 24.5409 2.99539  11
 -22 -12   0 25.2339 3.45125  12
  22 -12   0 19.1774 2.93016   2
  22 -12   0 25.3880 3.72450   8
 -22 -12   0 24.3703 3.90017  10
 -22 -12   0 19.8553 3.32837  14
  22  12   0 31.6873 2.73550  11
 -22  12   0 29.3581 4.61934   6
  22  12   0 24.3929 2.55297   7
  22  12   0 21.0284 3.87638   4
 -22  12   0 25.8840 2.36660  12
  22  12   0 27.5799 2.50057  14
 -22  12   0 25.1511 4.74252  13
  22  12   0 28.1076 3.90863   9
  22  12   0 23.4462 3.97914   3
  24 -12   0 5.82662 2.06524   2
  24 -12   0 4.89311 2.25462   8
 -24 -12   0 5.25413 2.39145  14
 -24 -12   0 6.13930 2.72789  10
 -24 -12   0 7.62672 2.45965  12
  24 -12   0 6.31761 1.10873   5
 -24  12   0 3.68620 3.17318  13
  24  12   0 6.17024 1.81000  14
 -24  12   0 6.82086 1.76179  12
  24  12   0 2.94271 2.30232   9
  24  12   0 4.83280 3.06377   4
  24  12   0 9.71391 2.04820  11
  24  12   0 6.64924 2.40943   7
  24  12   0 6.84252 3.09904   3
 -24  12   0 6.83483 3.23726   6
 -26 -12   0 -1.6652 1.57327  12
 -26 -12   0 -0.6478 2.01007  10
 -26 -12   0 -0.8626 1.77153  14
  26 -12   0 0.47923 1.61054   2
  26 -12   0 0.84923 2.17348   8
  26 -12   0 0.51599 0.88148   5
  26  12   0 -0.5473 2.36842   3
 -26  12   0 -1.4745 2.27974   6
  26  12   0 1.10926 1.78574  11
  26  12   0 -3.3866 1.84194   9
 -26  12   0 0.15776 2.94833  13
  26  12   0 -5.3064 1.94602   4
  26  12   0 1.55404 1.62581   7
 -26  12   0 -0.5065 1.62021  12
  28 -12   0 16.6229 2.82970   2
  28 -12   0 14.9851 2.44086   4
 -28 -12   0 20.7234 4.10547  10
 -28 -12   0 21.2766 3.71497  12
  28 -12   0 22.8785 3.65862   8
 -28 -12   0 15.2215 3.42989  14
  28  12   0 18.0236 2.59781   7
  28  12   0 24.9524 4.74773   4
  28  12   0 22.3931 2.88195  14
  28  12   0 13.0885 3.27086   9
  28  12   0 18.1661 4.16444   3
 -28  12   0 17.2145 4.25354   6
 -28  12   0 21.5274 2.77746  12
 -30 -12   0 3.95885 2.86888  10
  30 -12   0 4.79850 2.10325   2
 -30 -12   0 5.43342 2.75415  14
 -30 -12   0 0.48864 2.30131  12
  30 -12   0 6.41963 2.64825   8
  30 -12   0 4.14149 1.85731   4
  30  12   0 9.80099 3.04563   9
 -30  12   0 10.8982 2.59073  12
  30  12   0 6.99964 3.34962   3
  30  12   0 6.34847 2.33562   7
  32 -12   0 17.1657 3.88181   7
  32 -12   0 14.2579 3.20864   8
  32 -12   0 9.73213 2.23440   4
  32 -12   0 13.1977 2.42901   2
 -32 -12   0 15.5672 3.61220  12
 -32  12   0 13.1463 2.86247  12
  32  12   0 9.40437 3.92264   4
  32  12   0 17.2828 2.91090   7
 -32  12   0 17.5813 4.54657   6
  32  12   0 16.4102 3.58146   9
  32  12   0 14.5973 4.04714   3
  34 -12   0 6.66728 2.30023   4
  34 -12   0 3.95112 2.68415   8
 -34 -12   0 3.01853 2.91922  10
  34 -12   0 8.20629 2.21814   2
 -34 -12   0 2.21205 2.74354  14
 -34 -12   0 6.91391 3.11003  12
  34 -12   0 7.70140 3.85275   7
  34  12   0 8.17417 3.49558   9
  34  12   0 11.3979 4.00841   4
 -34  12   0 6.48527 2.73975  12
 -34  12   0 2.78235 5.37999   6
  34  12   0 5.44187 2.59954   7
  34  12   0 5.96011 3.47076   3
  -1 -13   0 9.34346 2.79483   2
   1 -13   0 7.49259 1.57605   7
   1 -13   0 6.54172 2.03784   9
   1 -13   0 11.5888 2.63714   3
  -1 -13   0 3.35646 2.09964   3
   1 -13   0 9.01558 2.52905   6
   1 -13   0 5.93203 2.61422   2
  -1 -13   0 8.65725 2.11290   9
  -1 -13   0 6.47752 1.88231   6
  -1 -13   0 5.62098 1.41459   7
  -1 -13   0 11.3120 2.31946   5
   1  13   0 2.30382 1.78215   9
  -1  13   0 9.85151 2.50873   3
   1  13   0 11.0429 2.58038   3
  -1  13   0 9.73713 2.51010   6
   1  13   0 6.33193 2.26368   6
  -1  13   0 9.34311 2.20286   9
  -1  13   0 8.72551 1.08960  10
   1  13   0 3.49973 2.59041  13
  -1  13   0 9.67284 3.12975  13
  -3 -13   0 1.86359 1.68625   9
  -3 -13   0 1.57343 0.69544  12
  -3 -13   0 1.71601 0.63214  12
  -3 -13   0 0.97115 1.43003   6
  -3 -13   0 2.35923 1.65729   5
   3 -13   0 1.09884 1.47292   5
   3 -13   0 3.41834 2.14500   3
   3 -13   0 1.84212 1.35493   7
   3 -13   0 0.07874 1.51113   6
   3 -13   0 3.04094 1.58030   9
   3 -13   0 1.05675 2.08729   2
  -3 -13   0 -1.5013 2.03161   2
  -3  13   0 0.61749 1.75613   3
  -3  13   0 1.50201 1.84438   6
   3  13   0 0.56982 1.08124  10
  -3  13   0 1.41603 1.61833   9
  -3  13   0 -2.1882 2.22406  13
   3  13   0 1.78069 2.26750  13
   3  13   0 1.30273 1.60691   6
   3  13   0 1.60736 1.87089   3
   3  13   0 -0.9668 1.56116   9
   5 -13   0 1.55628 1.82040   9
  -5 -13   0 3.48457 0.99878  12
  -5 -13   0 2.41512 1.75417   5
   5 -13   0 5.05625 1.71704   7
  -5 -13   0 4.94966 1.58357  10
   5 -13   0 6.31442 1.67344   5
  -5 -13   0 5.23862 1.25115  12
   5 -13   0 3.44216 2.56060   2
  -5 -13   0 5.21016 1.61813   6
  -5 -13   0 3.33005 1.73314   9
  -5 -13   0 5.11949 1.17490   7
   5 -13   0 2.18669 1.87471   6
   5  13   0 2.53613 2.05939   3
  -5  13   0 3.56763 2.77833  13
  -5  13   0 10.1455 2.64938   6
  -5  13   0 4.25564 1.90210   9
   5  13   0 3.80908 1.67997   6
   5  13   0 4.44266 2.01377   9
   5  13   0 7.08564 1.59848  10
  -5  13   0 2.40597 1.79464   3
   7 -13   0 63.8476 5.10418   2
  -7 -13   0 57.9413 3.92938   9
  -7 -13   0 61.4633 5.92345   2
   7 -13   0 61.0580 4.74339   8
   7 -13   0 67.2008 3.84283  14
  -7 -13   0 61.2256 2.67122   7
   7 -13   0 58.5565 4.46667   9
  -7 -13   0 62.5805 4.46609   5
  -7 -13   0 55.9721 2.91234  12
  -7 -13   0 50.4251 3.72476  10
   7 -13   0 57.5205 3.47336   5
   7 -13   0 60.6213 3.85210   7
   7  13   0 55.8198 3.75500   6
  -7  13   0 65.9120 4.33735   9
  -7  13   0 65.0119 6.85395  13
   7  13   0 59.7034 5.15773  13
   7  13   0 56.7439 5.03401   4
  -7  13   0 58.5786 4.97054   6
   7  13   0 58.0865 4.31988   9
   7  13   0 58.6814 3.58072  10
   7  13   0 63.6312 4.83749   3
  -9 -13   0 109.689 6.01401   5
  -9 -13   0 109.796 7.79255   2
  -9 -13   0 107.996 4.81773  12
   9 -13   0 110.439 5.37433   7
   9 -13   0 109.654 4.51509   5
  -9 -13   0 107.018 3.56687   7
   9 -13   0 114.103 6.18912   8
  -9 -13   0 111.286 5.46940  10
   9 -13   0 104.662 4.95734  14
  -9 -13   0 105.805 4.35824  12
   9  13   0 109.368 4.86807   6
   9  13   0 104.477 5.73535   9
  -9  13   0 102.993 6.59266   6
   9  13   0 106.278 5.09594  10
   9  13   0 112.815 6.65262   4
  -9  13   0 96.3919 7.52077  13
  -9  13   0 111.391 5.64660   9
   9  13   0 116.142 6.39221  13
   9  13   0 108.089 6.30840   3
  11 -13   0 59.5418 4.80243   7
  11 -13   0 75.6030 5.12484   8
 -11 -13   0 70.2295 2.75984   7
  11 -13   0 71.6346 4.15719  14
 -11 -13   0 70.6875 4.65311  10
  11 -13   0 71.7769 3.39650   5
  11 -13   0 65.1399 5.33624   2
 -11 -13   0 69.3101 3.72468  12
 -11 -13   0 61.0793 4.63921   5
  11 -13   0 65.0872 2.75267  11
  11  13   0 68.0341 3.62955   6
  11  13   0 77.9712 4.99735   9
  11  13   0 72.7385 4.42680  10
 -11  13   0 71.0800 4.50939   9
  11  13   0 71.3145 4.95291  13
 -11  13   0 75.9086 5.85711   6
 -11  13   0 71.1597 6.34497  13
  11  13   0 70.4137 6.42834   4
  11  13   0 79.7136 5.59556   3
 -13 -13   0 4.25130 2.00889  10
  13 -13   0 7.92853 1.38296   5
  13 -13   0 5.03857 2.14690   7
  13 -13   0 2.92018 3.37480   8
  13 -13   0 10.7149 2.87096   2
 -13 -13   0 1.24335 1.87324   5
 -13  13   0 7.91441 2.20356   9
  13  13   0 7.10581 2.34731   9
  13  13   0 2.16157 1.81995  10
  13  13   0 5.95099 1.38287   6
  13  13   0 6.02071 2.43223   3
  13  13   0 8.30657 2.73183   4
 -13  13   0 2.46047 3.17670  13
  13  13   0 2.64666 2.00177  13
 -13  13   0 1.53638 2.45393   6
  15 -13   0 0.34752 1.92734   8
 -15 -13   0 1.06704 1.75328  10
  15 -13   0 -0.5401 0.99239   5
 -15 -13   0 -1.4487 1.21630  12
  15 -13   0 -0.0538 1.49097  14
  15 -13   0 -0.2116 1.18540  11
  15 -13   0 1.14328 1.77461   2
  15  13   0 -4.2558 1.51600   3
  15  13   0 -0.0851 0.91597   6
 -15  13   0 -0.4737 1.46171   9
 -15  13   0 2.77101 2.69300  13
  15  13   0 -0.5754 0.82711   7
  15  13   0 -0.1903 2.27269   4
  15  13   0 0.78344 1.88806   9
 -15  13   0 0.10919 2.27754   6
  17 -13   0 1.29672 2.12050   8
  17 -13   0 3.65878 1.59566  11
  17 -13   0 4.47929 1.17551   5
 -17 -13   0 3.54185 2.03319  14
 -17 -13   0 4.16911 1.83149  12
  17 -13   0 2.29668 1.89061  14
  17 -13   0 2.09888 2.07192   2
 -17 -13   0 5.82487 2.36943  10
 -17  13   0 3.64352 2.71437   6
 -17  13   0 5.27925 2.49232   9
  17  13   0 4.66990 1.06635  11
  17  13   0 4.82240 1.18476  11
  17  13   0 7.95762 3.06720   4
  17  13   0 3.67469 1.20173   7
  17  13   0 7.58487 2.49244   9
 -17  13   0 8.12959 3.40382  13
 -19 -13   0 28.8125 3.50386  12
  19 -13   0 24.2709 1.79840   5
  19 -13   0 23.8070 3.65357   8
 -19 -13   0 30.0828 4.65943  10
  19 -13   0 23.3126 3.48208   2
  19 -13   0 27.9977 2.91679  11
 -19  13   0 22.7853 4.37238   6
  19  13   0 33.9724 2.33313   7
  19  13   0 29.5165 4.88051   4
  19  13   0 32.1060 2.26311  11
 -19  13   0 32.7884 5.75677  13
  19  13   0 25.4969 4.23658   3
  19  13   0 26.7651 3.73853   9
  19  13   0 30.5175 2.41200  11
  21 -13   0 7.66116 2.49650   8
  21 -13   0 4.29198 0.98616   5
  21 -13   0 -0.2252 1.77868  11
  21 -13   0 2.59766 1.93187   2
 -21 -13   0 6.58502 2.65515  10
 -21 -13   0 4.91502 2.35980  14
 -21 -13   0 3.48627 2.02451  12
 -21  13   0 4.97684 3.12564   6
  21  13   0 3.81775 1.44914   7
  21  13   0 2.16303 1.35399  11
  21  13   0 2.95865 1.49276  11
  21  13   0 1.71425 2.84028   4
  21  13   0 4.60082 2.48449   9
  21  13   0 3.60475 2.75483   3
  21  13   0 3.97503 1.10861  14
  21  13   0 2.46746 0.97148  14
 -21  13   0 -0.3745 3.06160  13
  23 -13   0 -0.0267 1.69012   2
 -23 -13   0 0.76842 1.81153  12
 -23 -13   0 2.09796 2.11591  14
  23 -13   0 1.01167 2.29983   8
 -23 -13   0 -0.1192 2.10018  10
  23 -13   0 -0.4319 1.88230  11
  23  13   0 3.08542 3.07351   4
  23  13   0 2.21360 1.60621  11
  23  13   0 2.88090 1.57162  11
  23  13   0 2.29674 1.26143  14
  23  13   0 1.76809 2.32308   9
 -23  13   0 2.22187 1.11325  12
  23  13   0 2.18379 1.48365   7
  23  13   0 1.48767 1.21319  14
 -23  13   0 0.04340 2.59990   6
  23  13   0 0.17506 2.62788   3
 -25 -13   0 0.04832 2.08968  14
  25 -13   0 -0.3021 2.15828   8
  25 -13   0 0.20265 1.78438   2
 -25 -13   0 1.95138 2.41351  10
 -25 -13   0 -0.2169 1.79710  12
  25  13   0 -0.3881 2.38434   4
  25  13   0 0.13108 2.48804   3
  25  13   0 -0.6019 1.56909  11
  25  13   0 1.01409 2.12325  14
 -25  13   0 0.42349 1.30380  12
  25  13   0 3.37668 2.38288   9
 -25  13   0 0.14513 2.52883   6
  27 -13   0 10.5767 2.50277   2
 -27 -13   0 10.4715 2.91001  12
  27 -13   0 11.3097 2.87819   8
 -27 -13   0 15.7080 3.53938  14
 -27 -13   0 9.62029 3.17875  10
  27  13   0 5.89290 3.27634   3
  27  13   0 10.0737 3.02174   9
  27  13   0 10.3585 2.12708   7
 -27  13   0 10.2257 2.01788  12
  27  13   0 6.65245 3.61774   4
 -27  13   0 7.07750 3.69560   6
 -29 -13   0 12.4790 3.39470  14
  29 -13   0 17.6543 2.94221   2
 -29 -13   0 17.1563 3.38881  12
  29 -13   0 14.1040 3.07215   8
  29 -13   0 17.0911 2.61228   4
 -29 -13   0 13.2009 3.56048  10
 -29  13   0 29.3983 5.14890   6
  29  13   0 12.6194 3.91323   3
  29  13   0 18.2543 2.59956   7
  29  13   0 12.5996 4.06664   4
  29  13   0 20.6230 3.86301   9
 -31 -13   0 10.5853 3.58852  10
  31 -13   0 5.43207 2.21742   4
  31 -13   0 2.99560 3.50755   7
  31 -13   0 6.78236 2.31729   2
 -31 -13   0 5.87346 2.99366  12
 -31 -13   0 9.46224 3.19858  14
  31 -13   0 6.86305 2.83559   8
  31  13   0 15.8050 3.68363   9
  31  13   0 8.13290 4.06226   4
  31  13   0 9.23067 2.39888   7
 -31  13   0 4.23610 3.44162   6
  31  13   0 8.32544 5.79664   3
 -33 -13   0 1.17418 2.86987  10
  33 -13   0 0.12053 3.08892   7
  33 -13   0 2.96690 2.02035   4
 -33 -13   0 5.93196 2.88665  14
  33 -13   0 1.19991 1.99466   2
 -33 -13   0 1.93195 2.74589  12
  33  13   0 5.91467 2.92970   9
  33  13   0 2.67023 3.34936   3
   0 -14   0 6.23187 2.69962   2
   0 -14   0 1.53480 1.81476   9
   0 -14   0 3.43964 1.66357   5
   0 -14   0 -0.1365 1.51391   6
   0 -14   0 1.64206 1.30166   7
   0  14   0 1.87787 1.94402   6
   0  14   0 4.59777 1.01224  10
   0  14   0 11.8323 2.59177   9
   0  14   0 5.21299 2.26323   3
   0  14   0 1.65594 2.66380  13
   2 -14   0 -0.6724 1.82977   9
  -2 -14   0 2.01177 2.47893   2
  -2 -14   0 0.02750 1.54298   9
   2 -14   0 -0.5357 1.96459   2
  -2 -14   0 3.15263 1.74216   5
   2 -14   0 1.84270 1.39358   7
   2 -14   0 2.30411 1.55472   5
   2 -14   0 1.10744 1.65637   6
  -2 -14   0 2.09273 1.20645   7
  -2  14   0 0.96570 1.92435   6
   2  14   0 2.66140 1.86707   9
   2  14   0 2.87099 2.01470   3
  -2  14   0 1.10276 1.79415   9
   2  14   0 1.75106 1.78721   6
  -2  14   0 1.22588 2.70818  13
   2  14   0 3.20498 2.71149  13
   2  14   0 1.82032 1.07006  10
  -2  14   0 -0.0487 1.80305   3
  -4 -14   0 64.0554 4.21482   9
   4 -14   0 62.9365 5.29811   2
   4 -14   0 55.7430 3.70900   5
  -4 -14   0 57.0988 6.34541   2
   4 -14   0 57.9685 3.89742   5
  -4 -14   0 66.6950 3.99097   6
  -4 -14   0 56.8659 2.74840   7
   4 -14   0 59.5197 3.64471   7
  -4 -14   0 60.3980 4.21988   5
   4  14   0 56.2169 4.15719   6
   4  14   0 57.4902 3.21979  10
  -4  14   0 45.4840 3.93781   9
  -4  14   0 59.3749 4.57865   3
   4  14   0 61.7906 4.81919   3
   4  14   0 65.5221 4.60391   9
  -4  14   0 58.4269 4.87846   6
   4  14   0 68.0301 5.68977  13
  -4  14   0 59.4742 6.57175  13
  -6 -14   0 4.75844 1.85094   5
  -6 -14   0 2.79459 0.99591  12
  -6 -14   0 2.10466 1.46886   6
  -6 -14   0 7.42796 2.08603   9
   6 -14   0 1.07938 1.37953   5
  -6 -14   0 2.69001 1.52423  10
  -6 -14   0 1.94606 1.09967  12
   6 -14   0 1.52436 1.57587   7
   6 -14   0 1.04603 2.08474   2
  -6 -14   0 2.23419 2.80299   2
  -6 -14   0 3.05614 1.04108   7
   6 -14   0 3.38328 2.13012   8
  -6  14   0 4.29232 2.18924   3
  -6  14   0 1.82409 1.79675   9
   6  14   0 3.40303 1.84352   6
   6  14   0 2.82350 2.64508  13
  -6  14   0 3.08259 2.80538  13
   6  14   0 5.03949 1.59011  10
   6  14   0 1.02914 1.78508   9
   6  14   0 2.46105 2.15887   3
  -6  14   0 1.24828 1.99817   6
  -8 -14   0 19.9111 2.75409  10
  -8 -14   0 12.2016 3.48082   2
   8 -14   0 15.6075 3.58095   2
  -8 -14   0 15.5380 2.83796   5
  -8 -14   0 15.8904 2.24675  12
  -8 -14   0 17.7277 1.91381  12
   8 -14   0 17.0034 2.71185  14
  -8 -14   0 17.3369 1.43137   7
   8 -14   0 12.2464 1.98579   5
   8 -14   0 14.5488 2.47804   7
   8  14   0 14.8642 3.38018  13
  -8  14   0 15.1528 2.66130   9
   8  14   0 17.8075 2.74188   6
   8  14   0 17.5751 2.41472  10
   8  14   0 15.6979 3.26129   3
   8  14   0 13.0444 2.67586   9
  -8  14   0 17.3537 3.53635   6
  -8  14   0 22.7043 4.74271  13
  10 -14   0 4.28759 2.04144   7
  10 -14   0 5.55525 2.52916   8
 -10 -14   0 2.80355 3.10591   2
  10 -14   0 2.38818 2.45455   2
 -10 -14   0 4.57051 2.22772   5
 -10 -14   0 6.17847 1.90622  12
  10 -14   0 3.63263 1.46561   5
 -10 -14   0 7.67939 2.13134  10
 -10 -14   0 7.95919 1.59544  12
 -10 -14   0 5.87218 1.01464   7
  10 -14   0 4.08605 2.01935  14
  10  14   0 3.96494 1.86569  10
  10  14   0 7.07684 2.45185   9
  10  14   0 11.8390 2.96857   3
  10  14   0 4.25902 1.63852   6
 -10  14   0 3.38038 3.05480  13
  10  14   0 4.07491 2.41260  13
 -10  14   0 10.3372 3.11388   6
 -10  14   0 3.60297 1.98827   9
  10  14   0 1.74532 2.44425   4
  12 -14   0 0.51680 0.74691  11
  12 -14   0 0.72316 1.07766   5
  12 -14   0 -0.7819 1.85479   8
  12 -14   0 2.63109 2.09587   2
  12 -14   0 -0.9843 1.71325   7
 -12 -14   0 -0.4851 1.19592  12
 -12 -14   0 0.19485 1.51203  10
  12 -14   0 2.06084 1.78650  14
 -12  14   0 -0.7272 1.57867   9
  12  14   0 0.21448 2.26796   4
  12  14   0 1.80160 1.35643   6
 -12  14   0 1.88093 2.46699   6
  12  14   0 -0.4509 1.97780  13
  12  14   0 1.14286 2.29596   3
  12  14   0 0.97021 1.78890  10
  12  14   0 -0.4188 1.79436   9
 -12  14   0 -1.4828 4.49111  13
  14 -14   0 5.86635 2.57516   8
  14 -14   0 14.3562 3.22694   2
  14 -14   0 10.8855 1.56954   5
 -14 -14   0 12.5403 2.73942  10
 -14 -14   0 14.5450 2.32314  12
  14 -14   0 10.8281 2.21464  14
  14 -14   0 9.90192 1.84823  11
  14  14   0 8.89436 3.14768   4
 -14  14   0 10.9574 3.83041  13
  14  14   0 10.2052 2.65025   9
  14  14   0 8.95952 1.44384   6
 -14  14   0 8.55048 2.77257   9
  14  14   0 8.60876 3.06247   3
 -14  14   0 11.6313 3.36799   6
  14  14   0 6.57970 2.49150  13
  16 -14   0 125.437 7.02300   2
 -16 -14   0 98.9595 6.21003  10
 -16 -14   0 123.054 5.75589  12
  16 -14   0 123.372 6.75018   8
  16 -14   0 115.242 4.64471  11
 -16  14   0 120.036 7.93442   6
  16  14   0 116.313 7.19600   3
 -16  14   0 118.554 8.58999  13
  16  14   0 126.848 6.76122   9
  16  14   0 117.594 7.63915   4
 -16  14   0 117.560 6.21161   9
  18 -14   0 4.96402 1.07685   5
 -18 -14   0 3.98727 1.93506  12
  18 -14   0 10.7831 2.93464   2
  18 -14   0 4.42253 1.78641  11
  18 -14   0 7.97237 2.81402   8
  18  14   0 2.47496 2.60770   3
 -18  14   0 11.5447 3.55400   6
  18  14   0 7.34236 3.30643   4
  18  14   0 6.75426 2.63305   9
 -18  14   0 4.26853 3.68327  13
 -20 -14   0 25.1290 3.42762  12
  20 -14   0 29.8211 4.02634   8
 -20 -14   0 32.9022 4.40255  10
  20 -14   0 26.7281 3.90720   2
  20 -14   0 29.5621 3.12518  11
  20  14   0 33.0002 2.16825  11
  20  14   0 24.7382 4.76773   4
 -20  14   0 27.0833 4.91238   6
  20  14   0 33.3711 3.11767  11
  20  14   0 30.6391 2.06151   7
  20  14   0 38.6124 4.52742   9
  20  14   0 29.8028 4.67131   3
 -22 -14   0 18.8482 3.22734  12
  22 -14   0 22.2414 3.51450   2
  22 -14   0 20.2856 3.68486   8
  22 -14   0 14.5964 2.84041  11
 -22 -14   0 19.0620 3.66433  10
  22  14   0 24.7067 2.02505   7
 -22  14   0 18.9904 4.33698   6
  22  14   0 19.2928 2.06672  11
  22  14   0 23.4039 4.72315   4
  22  14   0 18.7254 4.12276   9
  22  14   0 17.5198 3.95310   3
  24 -14   0 -1.7017 1.84384   8
 -24 -14   0 -0.3016 2.30278  10
 -24 -14   0 1.07940 2.03355  12
 -24 -14   0 0.25730 2.08445  14
  24 -14   0 0.64590 1.90458   2
  24  14   0 6.66692 3.15271   4
 -24  14   0 -2.4465 2.37889   6
  24  14   0 0.65393 1.28797   7
  24  14   0 3.61545 2.53088   9
  24  14   0 -0.1303 2.60722   3
  26 -14   0 11.3470 2.79356   2
 -26 -14   0 11.7251 3.31950  14
 -26 -14   0 10.6194 2.94049  12
 -26 -14   0 12.3507 3.43171  10
  26  14   0 18.2768 2.46020  11
  26  14   0 8.64036 1.89182   7
  26  14   0 10.5973 4.34303   4
  26  14   0 11.3629 3.25321   9
 -26  14   0 5.07122 3.49427   6
 -28 -14   0 15.9189 3.83810  10
 -28 -14   0 7.09521 2.85541  12
  28 -14   0 11.4735 2.76616   2
  28 -14   0 12.6968 3.21589   8
 -28  14   0 16.9744 4.53686   6
  28  14   0 16.1064 4.57211   4
  28  14   0 18.0312 2.67787  11
  28  14   0 8.28864 3.41620   9
  28  14   0 7.47152 3.63475   3
  30 -14   0 5.02907 2.23941   2
  30 -14   0 3.32195 2.67003   8
  30 -14   0 1.06882 1.87783   4
 -30 -14   0 7.32230 3.05044  12
 -30 -14   0 0.92533 2.80034  14
 -30 -14   0 7.68871 3.56827  10
  30  14   0 2.20571 3.30704   3
  30  14   0 3.84316 2.55127  11
  30  14   0 2.89998 2.92032   9
  -1 -15   0 7.66904 2.09109   5
   1 -15   0 4.68318 3.04616   2
  -1 -15   0 5.95800 3.10718   2
  -1 -15   0 3.74671 1.32878   7
   1 -15   0 6.13205 2.01846   5
   1 -15   0 4.72652 1.59150   7
  -1 -15   0 5.45971 2.07382   6
   1  15   0 2.68378 2.18070   3
   1  15   0 5.49947 2.31118   6
  -1  15   0 4.30905 3.05543  13
  -1  15   0 10.7077 2.70602   3
  -1  15   0 5.64576 2.50725   6
   1  15   0 9.75026 1.27851  10
   1  15   0 11.9459 3.63212  13
  -1  15   0 9.65985 2.46137   9
   1  15   0 7.17641 2.33388   9
   3 -15   0 1.98595 1.61476   7
  -3 -15   0 4.02485 2.03016   5
   3 -15   0 2.38247 2.54375   2
  -3 -15   0 10.0463 3.21278   2
   3 -15   0 5.14577 1.98821   5
   3 -15   0 6.70974 1.91277   5
  -3 -15   0 3.79505 1.87544   6
   3  15   0 5.33304 3.07592  13
   3  15   0 5.31786 2.21458   9
   3  15   0 6.30138 2.52365   3
  -3  15   0 1.40886 2.20056   6
  -3  15   0 7.56925 2.37909   9
   3  15   0 3.66163 2.06930   6
  -3  15   0 4.70329 3.23612  13
  -3  15   0 5.19180 2.36259   3
   3  15   0 4.43626 1.31955  10
   5 -15   0 1.55302 2.17715   2
  -5 -15   0 2.57834 2.74474   2
  -5 -15   0 1.67082 1.88531   5
   5 -15   0 0.93494 1.51978   5
   5 -15   0 1.55680 1.64335   7
   5 -15   0 0.50350 1.41487   5
  -5 -15   0 0.59008 0.92224   7
  -5 -15   0 0.65523 1.57619   6
  -5  15   0 1.62383 1.86396   9
   5  15   0 -0.9762 1.56660   6
  -5  15   0 2.23239 3.08298  13
   5  15   0 -0.3680 1.21827  10
   5  15   0 -0.2878 2.51409  13
  -5  15   0 0.87891 1.91068   3
  -5  15   0 0.91193 2.18596   6
   5  15   0 3.69026 2.17362   3
   5  15   0 1.11437 1.82679   9
  -7 -15   0 0.46028 1.84604   5
   7 -15   0 2.95783 1.61707   5
  -7 -15   0 2.41430 0.83954   7
  -7 -15   0 7.15589 3.57721   2
   7 -15   0 2.68733 2.74773   2
  -7 -15   0 2.22541 1.16257  12
   7 -15   0 5.51040 2.52488   8
   7 -15   0 2.01634 1.85748   7
   7 -15   0 1.89044 1.48505   5
  -7 -15   0 3.31225 1.06350  12
   7  15   0 5.00268 2.39355   9
   7  15   0 1.33930 2.59370  13
   7  15   0 0.93592 1.71667   6
  -7  15   0 4.86132 2.17803   9
   7  15   0 3.16020 1.65835  10
  -7  15   0 2.06489 2.28701   6
   9 -15   0 -1.0642 1.13061   5
   9 -15   0 0.30936 1.99523   8
   9 -15   0 1.07437 1.76261  14
  -9 -15   0 0.61158 1.59791  10
  -9 -15   0 0.64872 2.86545   2
  -9 -15   0 0.36839 1.43777  12
  -9 -15   0 0.80081 1.11363  12
   9 -15   0 0.98060 1.88398   7
  -9 -15   0 -0.0635 1.99039   5
   9 -15   0 0.07510 1.30285   5
   9 -15   0 3.58271 2.57636   2
  -9  15   0 1.09479 1.81320   9
   9  15   0 -0.1448 2.33483  13
   9  15   0 -0.7649 1.76058   9
  -9  15   0 2.58305 2.36423   6
  -9  15   0 3.28921 3.19874  13
   9  15   0 -0.0100 1.59422  10
   9  15   0 1.38542 2.13764   3
  11 -15   0 13.7182 1.96246   5
 -11 -15   0 11.6641 2.16872  12
  11 -15   0 10.1450 2.96891   8
 -11 -15   0 13.2519 2.01586  12
  11 -15   0 8.65435 2.43430   7
  11 -15   0 15.9832 3.68247   2
 -11 -15   0 20.5059 4.83878   2
  11 -15   0 11.6555 2.48300  14
 -11 -15   0 17.2508 2.81157  10
  11 -15   0 14.0563 2.22441   5
 -11  15   0 19.2155 3.89209   6
  11  15   0 7.65393 2.90244   4
  11  15   0 10.0686 3.02440   3
 -11  15   0 2.62405 3.45437  13
  11  15   0 13.1232 2.08271   6
  11  15   0 11.1684 2.84424   9
  11  15   0 9.23785 2.32995  10
  11  15   0 15.8549 3.13705  13
 -13 -15   0 50.6577 4.38548  10
  13 -15   0 46.0241 4.88739   8
 -13 -15   0 53.9777 3.98805  12
 -13 -15   0 51.6749 3.59960  12
  13 -15   0 59.3476 3.05053   5
 -13 -15   0 59.4982 7.48334   2
  13 -15   0 54.2341 5.90165   2
  13 -15   0 53.1289 3.10311   5
  13  15   0 65.8293 5.60289   3
  13  15   0 52.7050 2.95634   6
 -13  15   0 57.3209 7.19608  13
  13  15   0 51.7602 4.59281   9
 -13  15   0 51.7517 4.42068   9
  13  15   0 49.6265 4.71360  13
 -13  15   0 55.3114 6.21252   6
  15 -15   0 149.478 5.24727   5
 -15 -15   0 146.645 6.22944  12
 -15 -15   0 147.565 7.39014  10
  15 -15   0 145.715 8.06474   2
  15 -15   0 164.950 7.91662   8
  15 -15   0 148.419 4.93955   5
  15 -15   0 139.643 4.47683  11
  15  15   0 142.333 8.38693   3
 -15  15   0 136.395 8.59127   6
  15  15   0 140.161 7.41221   9
 -15  15   0 146.910 6.96853   9
  15  15   0 148.716 8.85110   4
  17 -15   0 24.9704 1.83337   5
  17 -15   0 15.4301 3.27652   2
  17 -15   0 22.8800 3.62655  11
  17 -15   0 25.8560 1.79404   5
 -17 -15   0 25.5019 3.21939  12
 -17 -15   0 19.7808 3.49009  10
  17 -15   0 19.7499 3.73588   8
  17  15   0 23.3328 3.74970   9
  17  15   0 27.4116 4.73130   4
  17  15   0 26.0421 4.40776   3
 -17  15   0 23.3483 3.44996   9
 -17  15   0 16.4139 4.19396   6
 -19 -15   0 48.2995 5.21243  10
  19 -15   0 52.2140 5.01951   2
  19 -15   0 58.4063 4.96745   8
 -19 -15   0 51.7664 4.25300  12
 -19  15   0 50.7773 6.34780   6
  19  15   0 56.6279 6.19545   3
  19  15   0 57.9237 6.45722   4
  21 -15   0 4.72535 2.68850   2
 -21 -15   0 -0.5476 1.87357  12
 -21 -15   0 4.75194 2.68802  10
  21 -15   0 3.69853 2.70584   8
  21  15   0 0.94419 2.84482   3
  21  15   0 3.09375 2.67963   9
 -21  15   0 2.07647 3.06234   6
 -23 -15   0 3.59726 2.76178  10
 -23 -15   0 0.30650 2.00305  12
  23  15   0 1.86576 2.57584   9
  23  15   0 3.95402 2.85037   3
  23  15   0 3.47220 3.40084   4
 -23  15   0 2.47252 3.48988   6
 -25 -15   0 2.91231 2.84660  10
 -25 -15   0 1.74082 2.39567  12
  25 -15   0 3.40006 2.86708   8
  25 -15   0 4.94526 2.37929   2
  25  15   0 1.40729 3.02863   3
  25  15   0 1.53509 2.78268   9
  25  15   0 0.01701 3.21870   4
 -25  15   0 2.23392 3.36346   6
 -27 -15   0 3.04189 2.63543  12
  27 -15   0 5.36469 2.50200   2
  27 -15   0 4.21104 2.88875   8
  27  15   0 3.32510 3.47485   3
 -27  15   0 2.65034 6.10464   6
  27  15   0 7.46428 3.21057   9
   0 -16   0 19.4624 4.27274   2
   0 -16   0 17.1775 2.73729   5
   0 -16   0 15.3458 1.90528   7
   0 -16   0 14.0577 2.82652   5
   0  16   0 21.4573 3.39779   6
   0  16   0 18.1333 3.06951   9
   0  16   0 17.5255 3.39286   3
   0  16   0 19.1630 4.37096  13
   2 -16   0 2.98104 1.57104   7
  -2 -16   0 1.19807 1.98506   5
  -2 -16   0 3.15684 2.82702   2
   2 -16   0 0.98573 2.08988   5
   2 -16   0 3.36361 2.76323   2
   2 -16   0 0.51804 1.63215   5
   2  16   0 2.47022 1.22648  10
   2  16   0 1.24189 1.91160   9
   2  16   0 2.23397 2.32984   3
   2  16   0 5.52361 2.38850   6
  -2  16   0 2.30890 2.26882   6
  -2  16   0 2.93384 5.37337  13
  -2  16   0 2.68354 2.27185   3
   2  16   0 0.56571 2.97815  13
  -2  16   0 4.17442 2.29233   9
  -4 -16   0 122.227 6.51875   5
  -4 -16   0 128.236 3.85919   7
   4 -16   0 141.925 8.79103   2
  -4 -16   0 116.242 8.69912   2
   4 -16   0 132.254 5.91150   5
  -4 -16   0 125.107 5.89044   6
   4 -16   0 126.381 5.35132   7
   4 -16   0 121.216 5.99956   5
  -4  16   0 113.481 8.60681  13
  -4  16   0 135.877 6.64362   9
   4  16   0 129.958 8.23915  13
   4  16   0 116.771 6.41067   9
   4  16   0 123.277 7.12830   3
   4  16   0 131.233 6.51076   6
  -4  16   0 123.470 7.28873   6
   4  16   0 124.308 4.69477  10
  -4  16   0 137.767 7.13905   3
   6 -16   0 -0.4930 1.70281   7
   6 -16   0 0.88303 1.57335   5
  -6 -16   0 3.60913 3.05571   2
   6 -16   0 1.53738 2.74160   2
  -6 -16   0 1.97948 2.31838   5
   6 -16   0 -0.5531 2.01234   8
   6 -16   0 2.78064 1.76402   5
  -6  16   0 5.65883 3.03312   9
   6  16   0 2.66099 2.44885   3
   6  16   0 1.56322 1.54687  10
  -6  16   0 5.94617 3.39123  13
   6  16   0 2.59998 2.86094  13
   6  16   0 3.39637 2.20874   9
  -6  16   0 0.99477 2.41883   6
   6  16   0 1.13879 1.88147   6
   8 -16   0 0.98171 2.34784   2
   8 -16   0 0.73500 1.50899   5
  -8 -16   0 -0.2734 2.93620   2
   8 -16   0 -0.1409 1.98114   7
   8 -16   0 -1.7007 1.96180   8
   8 -16   0 -0.5241 1.38617   5
   8  16   0 3.24995 2.61263   3
   8  16   0 -1.1423 2.62274  13
  -8  16   0 -0.7672 1.70737   9
   8  16   0 0.47441 1.98239   9
   8  16   0 0.71542 1.71900   6
  -8  16   0 -1.3467 2.23933   6
  -8  16   0 1.46516 3.22592  13
 -10 -16   0 -0.5941 1.12419  12
  10 -16   0 1.00588 1.43389   5
  10 -16   0 5.55358 2.91405   2
 -10 -16   0 1.70596 1.83170  10
  10 -16   0 0.32082 2.07980   8
  10 -16   0 0.34480 2.05536   7
 -10 -16   0 2.21811 2.99848   2
  10 -16   0 0.09028 1.28988   5
 -10  16   0 -0.4474 1.78801   9
  10  16   0 1.68987 2.75618  13
  10  16   0 3.78853 2.64575   3
 -10  16   0 1.28591 2.59430   6
  10  16   0 -0.1284 1.92624  10
  10  16   0 -1.5069 1.60334   6
  10  16   0 -0.1689 2.01381   9
 -12 -16   0 1.11137 3.30308   2
 -12 -16   0 0.59169 1.88149  10
 -12 -16   0 0.52807 1.49012  12
  12 -16   0 0.34301 2.12435   8
  12 -16   0 0.98651 1.38866   5
  12 -16   0 1.62606 2.44619   2
  12 -16   0 0.63298 1.26518   5
 -12  16   0 0.32140 2.58025   6
  12  16   0 0.08569 1.28667   6
  12  16   0 0.89920 2.41491   3
 -12  16   0 0.45596 2.00775   9
  12  16   0 2.74261 2.39928   9
  12  16   0 1.60369 2.69583  13
  14 -16   0 19.3290 3.72925   8
  14 -16   0 27.6817 2.15631   5
 -14 -16   0 18.9927 2.53158  12
 -14 -16   0 26.3917 5.67645   2
 -14 -16   0 18.4311 3.36892  10
  14 -16   0 29.9970 4.63040   2
  14  16   0 27.5943 4.48121   9
 -14  16   0 20.7034 3.32330   9
  14  16   0 27.8235 4.52286   3
 -14  16   0 23.1584 4.53439   6
  14  16   0 31.5902 4.97575   4
 -16 -16   0 -0.8149 1.94653  10
 -16 -16   0 0.53216 3.08925   2
 -16 -16   0 -0.4761 1.64986  12
  16 -16   0 -2.1960 1.99820   8
  16 -16   0 -1.1390 2.26572   2
  16  16   0 0.79418 2.34882   9
 -16  16   0 1.08183 2.07937   9
  16  16   0 4.17204 3.12772   4
 -16  16   0 2.01681 2.98948   6
  16  16   0 -1.3201 2.20550   3
 -18 -16   0 17.8984 2.86259  12
  18 -16   0 14.5803 3.40649   8
 -18 -16   0 8.61317 2.86526  10
  18 -16   0 24.3848 6.30061   2
  18  16   0 14.6363 3.38514   9
  18  16   0 13.6906 4.53258   4
 -18  16   0 6.44217 3.60613   6
  18  16   0 20.0728 4.18833   3
 -20 -16   0 21.0237 3.98223  10
  20 -16   0 24.8626 3.87660   2
 -20 -16   0 18.3725 2.99822  12
  20 -16   0 17.4193 4.36784   8
 -20  16   0 8.96982 5.47755   6
  20  16   0 20.4302 3.90219   9
  20  16   0 19.6134 4.47623   3
  20  16   0 22.1478 4.78745   4
 -22 -16   0 -1.4822 2.29459  10
 -22 -16   0 -0.0976 2.38017  12
  22 -16   0 2.55053 2.83446   8
  22 -16   0 2.43702 2.48216   2
  22  16   0 3.36282 3.13770   3
  22  16   0 7.28494 3.79935   4
  22  16   0 0.92148 2.72215   9
 -22  16   0 1.71516 3.23772   6
  -1 -17   0 30.3383 5.48808   2
  -1 -17   0 27.7524 3.51280   5
  -1 -17   0 29.5674 3.90150   5
   1 -17   0 31.7110 3.93827   5
   1 -17   0 33.3236 5.61429   2
   1 -17   0 33.1680 4.47079   5
   1  17   0 31.1040 4.05867   6
  -1  17   0 27.6912 4.04185   3
   1  17   0 28.6660 4.26472   3
  -1  17   0 26.7005 4.18026   6
  -1  17   0 26.7693 5.11274  13
  -1  17   0 26.1895 3.66903   9
   1  17   0 29.3353 5.16268  13
  -3 -17   0 1.99471 3.35069   2
   3 -17   0 -0.6211 2.29313   8
  -3 -17   0 1.26715 2.08378   5
   3 -17   0 1.44101 1.93304   5
   3 -17   0 -2.4127 1.61398   5
   3 -17   0 0.86424 2.60657   2
  -3  17   0 0.33357 3.29392  13
   3  17   0 0.95551 3.51417  13
   3  17   0 -1.1109 2.28222   3
  -3  17   0 2.78212 2.18918   9
  -3  17   0 0.13921 2.20552   3
   3  17   0 -2.3736 1.87239   6
  -3  17   0 2.41295 2.61793   6
   5 -17   0 -0.3973 2.72393   2
   5 -17   0 1.88294 2.52238   8
   5 -17   0 0.60394 1.98310   5
  -5 -17   0 2.35267 3.00059   2
   5 -17   0 1.56874 1.83716   5
   5  17   0 0.20773 1.99057   6
   5  17   0 2.09284 3.29663  13
  -5  17   0 -0.5858 2.37033   6
   5  17   0 -2.2299 2.14724   3
  -5  17   0 -0.9193 1.84629   9
   7 -17   0 8.57538 3.12550   8
   7 -17   0 8.59302 2.16011   5
   7 -17   0 9.08829 3.55658   2
   7 -17   0 5.79612 3.30683   5
   7  17   0 8.55660 3.17079   3
  -7  17   0 9.31784 2.61583   9
   7  17   0 5.14782 3.51060  13
   7  17   0 15.7316 2.60154   6
  -7  17   0 11.3797 3.33628   6
   9 -17   0 4.17255 2.70275   8
   9 -17   0 1.36451 1.56618   5
  -9 -17   0 0.88985 3.26386   2
   9 -17   0 2.22202 3.44805   2
   9  17   0 3.72589 3.03455   3
  -9  17   0 -0.5046 1.99235   9
  -9  17   0 1.72593 2.82085   6
   9  17   0 3.82923 2.00291   6
   9  17   0 2.29958 3.16835  13
   9  17   0 1.74731 2.75117   9
  11 -17   0 62.3971 5.03346   5
  11 -17   0 58.6734 5.88811   8
 -11 -17   0 56.6775 7.70638   2
 -11  17   0 59.2190 4.92904   9
  11  17   0 65.5133 5.34997   9
  11  17   0 60.8367 5.80218  13
 -11  17   0 51.3332 6.01613   6
  11  17   0 67.2781 6.04718   3
 -13 -17   0 2.73362 2.17280  10
 -13 -17   0 9.07225 4.69900   2
  13 -17   0 2.35813 2.78988   2
  13 -17   0 2.00002 2.64634   8
  13  17   0 2.53669 2.70332   3
  13  17   0 1.28916 2.46072   9
 -13  17   0 5.19946 2.54636   9
 -13  17   0 4.96851 3.22903   6
  15 -17   0 10.2965 3.36707   2
 -15 -17   0 5.71180 2.73368  10
 -15 -17   0 7.72696 4.42737   2
  15  17   0 18.8020 4.10576   3
  15  17   0 18.7973 3.51156   9
 -15  17   0 13.1567 2.97382   9
 -15  17   0 7.30215 3.58487   6
  17 -17   0 13.0091 3.53772   8
 -17 -17   0 14.5839 3.31237  10
  17 -17   0 18.4047 4.00217   2
 -17  17   0 10.4114 4.26885   6
  17  17   0 20.1997 3.83017   9
  17  17   0 19.1674 4.60048   4
  17  17   0 17.6132 4.04015   3
   0 -18   0 3.89345 3.44648   2
   0 -18   0 1.87350 2.44219   5
   0  18   0 7.96933 3.10184   3
   0  18   0 11.8294 2.90358   9
   2 -18   0 0.09230 3.26634   2
  -2 -18   0 3.97221 2.30045   5
  -2 -18   0 0.81773 3.00146   2
   2 -18   0 1.04251 2.87669   8
   2 -18   0 -2.8506 1.93159   5
   2  18   0 -1.8347 2.12408   6
  -2  18   0 -0.5422 2.42452   3
   2  18   0 1.00476 2.52738   3
  -2  18   0 -0.3345 2.10833   9
   2  18   0 1.00140 2.24089   9
  -2  18   0 -0.8407 2.40247   6
   4 -18   0 1.98420 3.26532   2
   4 -18   0 2.84615 2.21141   5
   4 -18   0 2.87827 2.82199   8
  -4 -18   0 6.72306 3.94454   2
   4  18   0 6.13842 4.09809  13
  -4  18   0 8.52853 2.77716   9
   4  18   0 3.69448 2.44490   6
  -4  18   0 1.21690 2.74927   6
   4  18   0 1.55773 2.71075   3
   4  18   0 4.85271 2.64733   9
   6 -18   0 14.0404 4.12611   2
  -6 -18   0 16.9162 4.46363   2
   6 -18   0 17.4822 3.88335   8
   6  18   0 21.2957 3.56071   9
   6  18   0 24.8403 4.25310   3
  -6  18   0 20.0027 3.32241   9
  -6  18   0 16.6113 3.78416   6
   6  18   0 17.4581 3.00098   6
   6  18   0 30.7296 5.04296  13
  -8 -18   0 25.3956 5.65060   2
   8 -18   0 31.8879 5.49027   2
   8 -18   0 25.1582 4.80731   8
   8  18   0 28.7192 5.37253  13
  -8  18   0 29.3889 3.92718   9
  -8  18   0 38.5163 5.08270   6
   8  18   0 37.7820 5.11059   3
   8  18   0 26.0125 3.69068   9
  10 -18   0 15.1668 4.18021   2
  10 -18   0 11.5775 5.50703   8
  10  18   0 6.37515 3.84894  13
 -10  18   0 13.5197 3.74190   6
 -10  18   0 19.1114 3.35274   9
  10  18   0 12.1107 3.88183   3
  10  18   0 14.2007 3.24410   9
 -46   0   1 0.47053 2.53363  14
  46   0  -1 0.76086 2.49069   2
 -46   0   1 -1.7049 2.51652  10
  46   0  -1 3.81944 2.71881   8
  46   0  -1 4.53092 2.81401   4
  46   0  -1 -3.4961 2.72506   7
 -46   0   1 2.52312 3.39481  12
  44   0  -1 0.62976 2.07456   2
  44   0  -1 4.35893 2.94547   4
  44   0  -1 0.33753 2.32799   8
  44   0  -1 3.95468 2.61825   7
 -44   0   1 0.59933 2.92376  12
 -44   0   1 0.02120 1.93208  13
  44   0  -1 0.58552 2.19108   3
 -44   0   1 1.13624 2.71996  10
  42   0  -1 2.67444 2.72701   7
  42   0  -1 -1.0545 1.73197   2
  42   0  -1 3.39051 2.29110   8
  42   0  -1 1.46979 2.07375   3
 -42   0   1 -1.2599 2.11731  10
  42   0  -1 -0.6993 2.15944   4
 -42   0   1 1.79832 2.34901  14
 -42   0   1 0.80624 2.60863  12
 -42   0   1 -0.4558 1.73870  13
  40   0  -1 -3.6795 1.53204   4
  40   0  -1 -2.5947 1.53567   8
 -40   0   1 -2.0427 2.09738  12
 -40   0   1 0.55545 1.68344  13
  40   0  -1 0.51421 2.15334   3
  40   0  -1 -0.5084 2.06170   7
 -40   0   1 -1.9017 1.76207  10
  40   0  -1 0.70089 1.87867   2
 -40   0   1 0.01203 2.08498  14
  38   0  -1 0.77840 1.61256   8
 -38   0   1 0.14521 1.77945  14
  38   0  -1 -1.1622 1.56307   4
  38   0  -1 -0.2799 1.81501   2
  38   0  -1 -1.1606 1.82803   3
 -38   0   1 0.92079 1.70487  13
  38   0  -1 1.91983 2.18502   7
 -38   0   1 -0.4758 1.88765  10
 -38   0   1 -1.5003 1.99372  12
 -36   0   1 -3.0809 1.51994  10
  36   0  -1 -0.6856 1.43869   8
 -36   0   1 1.35188 1.61856  13
  36   0  -1 -0.6934 1.42246   4
  36   0  -1 -0.9267 1.53386   2
 -36   0   1 -1.0526 1.51578  14
  36   0  -1 -3.2248 1.59661   7
 -36   0   1 0.71086 2.13868  12
 -36   0   1 0.60756 1.77128   6
  36   0  -1 -1.7167 1.60872   3
 -34   0   1 0.15237 1.67949  10
 -34   0   1 1.09394 1.47616   5
  34   0  -1 -0.9134 1.29704   4
  34   0  -1 1.58005 1.95306   7
  34   0  -1 -2.0030 1.18004   8
 -34   0   1 0.59689 1.50024  13
 -34   0   1 -1.1166 1.56359  12
  34   0  -1 0.55386 1.52037   2
 -34   0   1 -1.2935 1.47096   6
 -34   0   1 0.46084 1.58360  14
  34   0  -1 0.49907 1.63827   3
 -32   0   1 -1.2629 1.22088   5
 -32   0   1 -0.7763 1.47412  14
 -32   0   1 -0.3471 1.44573  12
  32   0  -1 0.11437 1.88505   7
 -32   0   1 -0.2473 1.40696  13
  32   0  -1 0.31464 1.41647   4
 -32   0   1 0.79861 1.65539   6
  32   0  -1 -0.6414 1.56795   8
  32   0  -1 -0.9324 1.17371   2
  32   0  -1 1.66465 2.01468   6
 -32   0   1 1.52768 1.61002  10
 -30   0   1 -0.9059 1.48955  10
  30   0  -1 0.27664 1.72754   6
  30   0  -1 -1.2686 1.18771   4
  30   0  -1 -0.5326 1.19713   2
 -30   0   1 1.50298 1.36994   5
  30   0  -1 -0.3480 1.45417   8
  30   0  -1 -0.9511 1.70484   7
 -30   0   1 -0.5308 1.46505   6
 -30   0   1 -0.6506 1.39973  14
 -30   0   1 0.16534 1.56631  12
 -30   0   1 1.20149 1.52982  13
  28   0  -1 1.31899 1.62042  10
 -28   0   1 0.49040 1.37030   6
 -28   0   1 0.02161 1.20447  13
 -28   0   1 0.34588 1.46072  14
  28   0  -1 0.47281 1.34663   8
 -28   0   1 -1.0081 1.05688   5
  28   0  -1 1.10974 1.35611   4
  28   0  -1 0.32223 1.64099   6
  28   0  -1 -0.6918 1.57619   7
  28   0  -1 -0.3253 1.41775   5
 -28   0   1 -0.3953 1.22917  12
  28   0  -1 0.53130 1.30648   2
 -28   0   1 -1.0784 1.35215  10
 -26   0   1 0.35200 0.82075   2
  26   0  -1 -0.2678 1.20577  11
  26   0  -1 0.10722 1.53992   7
 -26   0   1 -0.1334 0.76119   4
  26   0  -1 2.23836 1.55837  14
 -26   0   1 0.62383 1.25388  10
 -26   0   1 0.17967 1.02486   8
  26   0  -1 1.61529 1.21256   4
  26   0  -1 0.14734 1.42714  10
 -26   0   1 -0.2680 1.19056  14
  26   0  -1 0.28869 1.21083   8
  26   0  -1 0.95931 1.56716   6
 -26   0   1 0.13783 1.25659   6
  26   0  -1 -0.3390 1.10826   2
  26   0  -1 -0.4331 1.08083   5
 -26   0   1 -0.5623 1.07728  13
 -26   0   1 0.03572 1.17852  12
 -26   0   1 -0.4892 0.88877   5
  24   0  -1 0.95445 1.25918   5
 -24   0   1 0.32170 1.18238   6
  24   0  -1 1.69853 1.43789  10
  24   0  -1 1.40837 1.30816   7
 -24   0   1 -1.8668 0.99550  14
  24   0  -1 -0.4642 0.90350   4
 -24   0   1 0.49009 1.20480   8
  24   0  -1 0.19976 1.10451  14
 -24   0   1 0.90748 1.15462  13
 -24   0   1 -0.1377 0.94104   5
 -24   0   1 -0.8551 1.17680  10
  24   0  -1 0.72309 0.93966   2
  24   0  -1 -1.4717 0.92881   8
  24   0  -1 -0.5378 1.24567   6
 -24   0   1 -0.7541 0.62070   2
  24   0  -1 1.69911 1.26437  11
 -24   0   1 -0.7929 1.22041  12
 -22   0   1 1.10043 1.13713  12
 -22   0   1 -0.0469 0.93862   5
 -22   0   1 -0.0879 0.99538  14
 -22   0   1 -0.0825 0.93355   8
  22   0  -1 -0.2750 1.03706   5
  22   0  -1 -0.0976 0.95853  11
 -22   0   1 -0.3518 1.00628  10
 -22   0   1 -0.0460 0.69947   2
  22   0  -1 0.74210 1.17086  14
 -22   0   1 0.99457 1.17154   6
  22   0  -1 -0.1027 0.86073   4
 -22   0   1 -0.2221 0.69040   4
  22   0  -1 -0.5466 0.95072   8
  22   0  -1 -0.2144 1.15341   6
  22   0  -1 2.32749 1.35196  10
 -22   0   1 -0.1364 0.93626  13
  22   0  -1 -0.6329 0.70070   2
 -20   0   1 0.77743 0.91004   5
  20   0  -1 0.37663 0.96230  11
  20   0  -1 0.34074 0.89424   8
  20   0  -1 -0.2949 0.67193   2
  20   0  -1 0.10898 0.98244  14
  20   0  -1 0.20670 0.78364   4
 -20   0   1 -0.8537 0.79806   8
 -20   0   1 -0.5250 0.93550   6
 -20   0   1 0.37496 0.94543  14
 -20   0   1 0.72918 0.75445   4
 -20   0   1 -0.2806 1.18623  10
 -20   0   1 -0.7674 0.79317  13
  20   0  -1 -1.6024 0.91563   6
  20   0  -1 0.73632 1.03292   5
  20   0  -1 0.42733 0.88104  10
 -20   0   1 -0.3026 0.86409  12
 -20   0   1 -0.2499 0.51203   2
 -18   0   1 0.17979 0.62265   4
  18   0  -1 0.76274 1.05252  14
 -18   0   1 0.21839 0.92192  12
 -18   0   1 -0.0115 1.03479  10
 -18   0   1 -0.4339 0.52753   2
  18   0  -1 0.00583 1.00908   6
  18   0  -1 -0.4774 0.65083   2
  18   0  -1 -0.5042 0.93864  10
  18   0  -1 -0.2238 0.97395  11
 -18   0   1 1.16591 0.95969   5
  18   0  -1 0.32814 0.76946   8
 -18   0   1 -0.2419 0.83036  14
 -18   0   1 -0.5680 0.66149   8
 -18   0   1 0.99424 1.15976   6
  18   0  -1 0.09771 0.88653   5
  18   0  -1 -0.2209 0.76755   4
 -16   0   1 -0.1467 0.92730  14
 -16   0   1 -1.3398 0.72689  12
  16   0  -1 -0.1501 0.92692  10
 -16   0   1 -0.1728 0.77719   5
  16   0  -1 0.67717 0.71368   2
  16   0  -1 -0.1788 0.80968  14
 -16   0   1 0.37443 1.01375  10
 -16   0   1 0.22565 1.04561   6
  16   0  -1 -0.6682 0.70400   4
  16   0  -1 -0.1389 0.89235   5
  16   0  -1 -1.1554 0.75500  11
 -16   0   1 -0.2213 0.52849   2
 -16   0   1 0.55549 0.67500   4
  16   0  -1 -0.9786 0.89168   6
 -16   0   1 -0.6114 0.66553   8
  16   0  -1 -1.3465 0.70141   8
 -14   0   1 -0.0775 0.78842  12
  14   0  -1 1.17711 1.00311  10
 -14   0   1 0.48834 0.67407   5
 -14   0   1 -1.1396 0.81952   6
  14   0  -1 0.28989 0.90908   6
 -14   0   1 -0.6064 0.61140   8
 -14   0   1 -1.0553 0.67678  14
  14   0  -1 0.06120 0.63809   8
 -14   0   1 -0.0834 0.48561   2
  14   0  -1 -0.2679 0.79963  11
  14   0  -1 0.62727 0.87696  14
 -14   0   1 -0.8256 0.43670   4
 -14   0   1 -0.0311 0.88195  10
  14   0  -1 -0.6029 0.56817   4
  14   0  -1 0.53941 0.60061   2
  12   0  -1 0.25052 0.78254  14
 -12   0   1 -0.6078 0.50298   4
 -12   0   1 -0.6000 0.54134   8
  12   0  -1 -0.5065 0.78557   6
 -12   0   1 0.70754 0.75274   5
 -12   0   1 -0.1418 0.74775  12
  12   0  -1 -0.4497 0.75993  10
  12   0  -1 -0.2290 0.78878  11
 -12   0   1 0.88403 0.95940  10
 -12   0   1 0.23768 0.46587   2
 -12   0   1 -0.2595 0.76370  14
  12   0  -1 0.09339 0.54971   4
  12   0  -1 0.04104 0.62697   8
  12   0  -1 0.02557 0.53146   2
 -12   0   1 0.50169 0.86536   6
  12   0  -1 0.40855 0.71773   5
  10   0  -1 0.74368 0.83298  11
 -10   0   1 -0.1393 0.40948   2
 -10   0   1 -0.2625 0.43929   4
  10   0  -1 0.91347 0.84362  10
  10   0  -1 0.30769 0.60404   4
  10   0  -1 -0.3014 0.75233  14
 -10   0   1 0.81319 0.78189  12
 -10   0   1 0.84250 0.67712   8
 -10   0   1 -0.4201 0.77481  11
  10   0  -1 -0.2257 0.56678   2
 -10   0   1 -0.3859 0.66439  14
 -10   0   1 0.02521 0.61262   5
  10   0  -1 -0.5661 0.58199   8
  10   0  -1 -0.5336 0.60375   5
 -10   0   1 -0.2189 0.76565  10
 -10   0   1 -0.8116 0.78456   6
  10   0  -1 -0.2014 0.77957   6
  -8   0   1 -0.2702 0.40352   2
  -8   0   1 0.43287 0.68067  11
   8   0  -1 1.27100 0.82669   6
  -8   0   1 -0.7157 0.55942   8
   8   0  -1 0.49336 0.62233   8
  -8   0   1 -0.3723 0.76764   6
  -8   0   1 0.53689 0.78951  10
  -8   0   1 -0.9285 0.58543   5
   8   0  -1 0.44397 0.74597  11
  -8   0   1 0.05348 0.71968  14
   8   0  -1 -1.3259 0.61983  10
   8   0  -1 -0.4950 0.65942   5
   8   0  -1 -0.0505 0.55512   4
   8   0  -1 0.62311 0.76033  14
   8   0  -1 -0.9374 0.48713   2
  -8   0   1 -0.7100 0.41682   4
   6   0  -1 -0.0502 0.51860   8
   6   0  -1 0.12232 0.42110   4
  -6   0   1 0.85613 0.60930  11
   6   0  -1 0.51382 0.41727   2
  -6   0   1 0.25991 0.38760   2
  -6   0   1 1.21704 0.72245   6
  -6   0   1 0.79383 0.63639  14
  -6   0   1 0.11267 0.45294   8
  -6   0   1 0.01217 0.40290   4
   6   0  -1 0.47635 0.64072  10
   6   0  -1 0.70739 0.64268  11
   6   0  -1 0.40920 0.60716   5
   6   0  -1 1.35732 0.68380  14
  -6   0   1 0.27408 0.57756   5
  -6   0   1 0.98276 0.62597  10
   6   0  -1 0.26959 0.65332   6
   4   0  -1 0.65448 0.37802   6
   4   0  -1 -0.1900 0.32202  10
  -4   0   1 0.23253 0.41655  14
  -4   0   1 -0.2956 0.26932   8
   4   0  -1 -0.0863 0.37064  11
  -4   0   1 -0.0327 0.21666   2
   4   0  -1 -0.1477 0.20394   2
  -4   0   1 0.63762 0.44025  11
   4   0  -1 -0.0330 0.29454   9
   4   0  -1 -0.0319 0.29516   8
  -4   0   1 0.22998 0.40731  10
  -4   0   1 -0.0785 0.30026   5
  -4   0   1 0.24753 0.27311   4
   4   0  -1 0.33428 0.37203  14
  -4   0   1 0.54126 0.42183   6
   4   0  -1 -0.3087 0.34529   5
   4   0  -1 0.27644 0.27480   4
   4   0   1 0.14880 0.33028   4
  -4   0  -1 0.14393 0.27454   4
   4   0   1 -0.2519 0.43696   7
  -4   0  -1 -0.1554 0.43260   6
  -4   0  -1 -0.3220 0.40772  10
  -4   0  -1 0.33266 0.41435   7
  -4   0  -1 0.70458 0.50626  13
   4   0   1 -0.2387 0.32714   8
  -4   0  -1 -0.1382 0.20069   2
   4   0   1 -0.0105 0.40243  14
   4   0   1 0.88441 0.50549   6
  -4   0  -1 0.28628 0.31571   8
  -4   0  -1 0.22602 0.42605  14
   4   0   1 -0.0121 0.26586   2
   4   0   1 0.39467 0.45688  12
  -4   0  -1 -0.0493 0.52105  12
   4   0   1 -0.0371 0.45196  10
   4   0   1 -0.0905 0.43447  13
   6   0   1 0.43807 0.74260   7
  -6   0  -1 0.22283 0.58750   5
  -6   0  -1 -0.0023 0.41318   4
   6   0   1 0.17777 0.68319  13
  -6   0  -1 0.05105 0.48674   8
   6   0   1 0.30844 0.46994   2
  -6   0  -1 0.08148 0.75748  12
  -6   0  -1 0.54097 0.67944  13
   6   0   1 0.52648 0.60224  10
  -6   0  -1 1.10700 0.78078   6
  -6   0  -1 -0.0286 0.68939  10
   6   0   1 0.65737 0.75798  12
   6   0   1 0.55517 0.66400  14
  -6   0  -1 0.95587 0.42208   2
  -6   0  -1 1.06657 0.68815  14
   6   0   1 0.20976 0.54422   8
   6   0   1 -0.1383 0.74218   6
   6   0   1 -0.3315 0.50720   4
   8   0   1 -0.5088 0.80514  13
  -8   0  -1 -1.7151 0.64208  13
  -8   0  -1 -1.0120 0.76927  12
   8   0   1 -0.9690 0.65811  12
   8   0   1 1.07676 0.90285   6
  -8   0  -1 0.34142 0.48929   4
  -8   0  -1 0.14770 0.71906  14
  -8   0  -1 -0.2436 0.38228   2
  -8   0  -1 -0.0503 0.78154   6
   8   0   1 0.01704 0.45240   2
  -8   0  -1 -0.6336 0.55802   8
  -8   0  -1 0.30287 0.78189  10
   8   0   1 -0.6826 0.62961  14
   8   0   1 0.18567 0.81440   7
  -8   0  -1 0.31801 0.64330   5
   8   0   1 -0.7868 0.70439  10
   8   0   1 -0.5795 0.55123   8
   8   0   1 -0.0814 0.53210   4
  10   0   1 1.19510 0.79505   5
 -10   0  -1 -0.7966 0.82428   6
  10   0   1 -0.6322 0.59416   4
 -10   0  -1 -0.3889 0.47645   4
 -10   0  -1 0.17271 0.79736  13
  10   0   1 -0.8140 0.72325  14
 -10   0  -1 -0.3272 0.40557   2
 -10   0  -1 1.59110 0.92461  10
 -10   0  -1 -0.8518 0.60522   8
  10   0   1 1.00266 0.90384   6
  10   0   1 -1.1117 0.66636  12
 -10   0  -1 -0.1305 0.66905  14
 -10   0  -1 0.42767 0.91258  12
  10   0   1 0.12784 0.51242   2
  10   0   1 -0.3518 0.80740  10
  10   0   1 1.01186 0.91728   7
  10   0   1 -0.4926 0.56222   8
 -10   0  -1 -0.4844 0.61736   5
 -12   0  -1 -0.4473 0.85711   6
  12   0   1 0.89603 0.96688  10
  12   0   1 -0.5830 0.50539   2
  12   0   1 -0.0881 0.55235   4
  12   0   1 0.02186 0.87396   6
 -12   0  -1 -0.1851 0.68993   5
 -12   0  -1 0.24021 0.82830  13
 -12   0  -1 0.66510 0.78995  14
 -12   0  -1 -0.7737 0.43714   2
  12   0   1 0.25277 0.82389   7
  12   0   1 -0.3577 0.69560   8
 -12   0  -1 0.21359 0.53496   4
 -12   0  -1 -0.0467 0.85065  12
  12   0   1 -1.0255 0.70116   5
 -12   0  -1 0.21072 0.92283  10
 -14   0  -1 0.25147 0.71653   5
  14   0   1 -0.6395 0.94388   7
  14   0   1 1.01602 1.00692  12
  14   0   1 -0.9043 0.84505  10
 -14   0  -1 0.48514 0.93021  12
 -14   0  -1 -0.0583 0.56252   4
  14   0   1 0.44259 0.73950   8
  14   0   1 0.94275 0.91775   5
 -14   0  -1 -0.0488 0.82581  14
 -14   0  -1 0.40353 0.97729  10
 -14   0  -1 -0.3483 0.71456   8
  14   0   1 0.22808 0.59402   2
 -14   0  -1 0.08862 0.92434   6
 -14   0  -1 1.04717 0.92689  13
  14   0   1 0.73092 0.69231   4
 -14   0  -1 -0.5676 0.42086   2
  14   0   1 0.86787 0.88670  14
  16   0   1 0.99542 0.99110  12
  16   0   1 -0.0081 0.82675   4
 -16   0  -1 0.16881 0.51693   2
  16   0   1 0.04931 0.97743  10
 -16   0  -1 0.77526 0.94702  13
 -16   0  -1 -0.1126 0.94569  12
  16   0   1 0.70681 1.11113   7
  16   0   1 1.05731 1.01757  11
 -16   0  -1 1.16505 1.09226   6
  16   0   1 0.44062 0.89364  14
  16   0   1 -1.1274 0.79755   8
 -16   0  -1 0.17752 0.61614   4
  16   0   1 0.58653 1.07067   6
  16   0   1 0.48906 0.67645   2
 -16   0  -1 -0.3481 0.75629  14
 -16   0  -1 0.60891 0.77099   8
 -16   0  -1 -0.0248 0.77497   5
 -16   0  -1 0.98869 1.12486  10
  18   0   1 -0.2044 0.66900   2
  18   0   1 0.38385 0.94213   8
 -18   0  -1 -0.9498 0.68859   5
 -18   0  -1 -0.9563 0.85876  13
 -18   0  -1 0.55126 0.55938   2
 -18   0  -1 -0.3094 0.55177   4
  18   0   1 -1.6512 0.78495  14
  18   0   1 -2.0672 0.84647   6
  18   0   1 1.13410 1.11873  11
 -18   0  -1 0.31032 0.94562  14
 -18   0  -1 -0.7675 0.65599   8
 -18   0  -1 0.52965 1.08305  10
  18   0   1 -0.2954 1.00071  10
 -18   0  -1 0.28160 1.01591  12
  18   0   1 0.69173 0.89457   4
 -18   0  -1 2.06050 1.12530   6
  18   0   1 -1.7233 0.81402   7
 -20   0  -1 -0.3648 0.80672   8
 -20   0  -1 -0.9409 0.80953  14
 -20   0  -1 -0.0853 0.63205   4
  20   0   1 0.46583 0.87559   8
 -20   0  -1 0.88720 1.00141  13
 -20   0  -1 0.71825 1.05413   6
 -20   0  -1 -0.4667 0.54034   2
  20   0   1 0.49588 1.20917   6
  20   0   1 0.53993 1.12613  10
  20   0   1 0.72445 0.76080   2
  20   0   1 0.53642 0.98137  11
 -20   0  -1 0.09499 1.02543  10
  20   0   1 1.91532 1.31322   7
  20   0   1 1.23794 1.01779  14
 -20   0  -1 -1.0194 0.99832  12
 -20   0  -1 0.06232 0.83345   5
  20   0   1 0.92623 1.01129   4
  22   0   1 -0.9955 1.17275   6
  22   0   1 1.43900 1.29444  11
 -22   0  -1 -0.6598 0.63519   2
  22   0   1 -0.1245 0.97115  10
  22   0   1 0.19056 0.92714   8
 -22   0  -1 1.53271 1.29249  12
 -22   0  -1 -0.9142 0.74410   5
  22   0   1 0.02339 1.00284   4
  22   0   1 0.52286 1.00668   2
 -22   0  -1 0.01226 1.12346   6
 -22   0  -1 0.54775 0.97786   8
 -22   0  -1 1.32835 1.21559  14
 -22   0  -1 -1.0330 0.94944  10
  22   0   1 0.04733 1.09021   7
 -22   0  -1 -0.2781 0.68809   4
  22   0   1 -0.1886 1.03313  14
 -24   0  -1 -1.4857 1.01807  14
  24   0   1 -2.0239 0.94328   7
 -24   0  -1 -0.5331 1.15109  10
  24   0   1 -0.2782 1.05248   4
 -24   0  -1 0.11705 1.19711  12
  24   0   1 -0.6943 0.92589   8
  24   0   1 -1.4274 0.85070   2
  24   0   1 0.11610 1.28374  10
 -24   0  -1 0.28249 0.96031   8
  24   0   1 -0.1495 1.12819  14
 -24   0  -1 -0.2482 1.13620   6
  24   0   1 0.32106 1.43337   6
  24   0   1 0.29575 1.29459  11
 -24   0  -1 -0.8631 0.66869   4
 -24   0  -1 0.46884 1.15840  13
 -24   0  -1 0.19123 0.94363   5
 -26   0  -1 0.87292 1.20581  13
 -26   0  -1 -0.2685 1.36956  12
 -26   0  -1 -1.1197 0.76222   4
  26   0   1 1.44740 1.22724   4
  26   0   1 -0.8377 0.91587   2
 -26   0  -1 -0.1817 1.28691  10
  26   0   1 -0.2401 1.30444   7
  26   0   1 -1.8814 1.07137   8
 -26   0  -1 0.97179 1.36748  14
  26   0   1 -0.4626 1.23611   3
  26   0   1 0.66866 1.23926  10
 -26   0  -1 -0.1527 0.81897   2
 -26   0  -1 0.34366 1.26010   6
  26   0   1 1.72205 1.61446   6
 -26   0  -1 -0.0643 1.10264   8
  26   0   1 -0.7365 1.21754  11
  26   0   1 -0.5383 1.12636  14
 -26   0  -1 -1.4024 0.96485   5
 -28   0  -1 -1.4473 1.35472  12
 -28   0  -1 -0.0161 0.94440   4
 -28   0  -1 0.51933 1.46562   6
  28   0   1 1.47793 1.60147  10
  28   0   1 -0.4466 1.20524   3
  28   0   1 -1.3149 1.57137   7
  28   0   1 0.57999 1.40479   8
 -28   0  -1 0.04010 1.33666  14
 -28   0  -1 0.29684 1.26810  13
  28   0   1 0.19105 1.29988   2
 -28   0  -1 -1.2229 1.04003   5
 -28   0  -1 0.52486 1.35642  10
  28   0   1 1.49116 1.55074   4
  28   0   1 0.47279 1.63673   6
  30   0   1 0.54001 1.30534   2
  30   0   1 -1.0680 1.30857   8
 -30   0  -1 -1.3889 1.45580  10
 -30   0  -1 1.47318 1.76797  14
  30   0   1 1.77833 2.03905   6
  30   0   1 1.41788 2.08735   7
 -30   0  -1 -0.2703 1.27450  13
  30   0   1 -2.2479 1.27419   3
 -30   0  -1 0.77908 1.32289   5
  30   0   1 -0.1112 1.32642   4
 -30   0  -1 0.74604 1.66869  12
 -32   0  -1 0.66400 1.40541  13
 -32   0  -1 0.75622 1.61267  14
  32   0   1 1.27878 1.56363   2
  32   0   1 -0.6753 1.70218   7
 -32   0  -1 0.91068 1.41262   5
 -32   0  -1 1.04253 1.73444  10
 -32   0  -1 2.36319 1.92445  12
  32   0   1 -0.1138 1.57007   8
  32   0   1 -2.4832 1.27203   4
  34   0   1 0.82183 1.65096   3
  34   0   1 1.30821 1.69052   8
 -34   0  -1 -0.2592 1.36119   5
  34   0   1 0.53470 1.93040   7
 -34   0  -1 0.35991 1.41039  13
  34   0   1 -0.4166 1.51904   2
 -34   0  -1 0.21881 2.06560  12
 -34   0  -1 1.51354 1.68446  14
 -36   0  -1 4.02175 2.30958  12
 -36   0  -1 -1.4215 1.76630  10
  36   0   1 -1.5079 1.36949   2
 -36   0  -1 -1.9920 1.26887  13
  36   0   1 0.08242 2.26648   7
  36   0   1 0.01704 1.80725   8
  36   0   1 0.51865 1.87298   3
  36   0   1 -1.4918 1.73757   4
 -36   0  -1 -0.1991 1.72924  14
  38   0   1 -1.5623 1.82058   4
  38   0   1 -1.1460 1.60254   8
  38   0   1 1.25598 1.91830   2
 -38   0  -1 -1.5929 1.85767  10
 -38   0  -1 -2.3110 1.35348  13
 -38   0  -1 -2.8601 2.05769  12
 -38   0  -1 1.07989 1.96923  14
  38   0   1 -0.3293 2.12889   7
  38   0   1 -1.4602 1.69872   3
  40   0   1 0.48462 2.16740   3
  40   0   1 -2.4779 2.00514   8
  40   0   1 1.66594 2.71494   7
  40   0   1 2.27912 2.13172   4
  40   0   1 2.93691 2.18442   2
 -40   0  -1 -1.8165 1.97394  12
 -40   0  -1 0.25221 1.95942  14
 -40   0  -1 0.46453 2.15667  10
 -40   0  -1 0.70633 1.71232  13
  42   0   1 -0.3126 2.37170   4
 -42   0  -1 -0.6378 2.37995  10
  42   0   1 -1.4706 1.69145   2
 -42   0  -1 -0.4130 2.60434  12
 -42   0  -1 -3.1297 1.92817  14
  42   0   1 2.66649 2.98791   7
  42   0   1 3.51666 2.36607   8
 -44   0  -1 0.68147 2.60267  12
  44   0   1 -0.6087 2.92129   7
  44   0   1 -0.3546 2.48877   3
  44   0   1 -1.6079 2.05773   2
  44   0   1 -1.4443 2.00248   8
 -44   0  -1 -0.4223 4.28907  10
  46   0   1 2.52526 2.88648   4
 -46   0  -1 2.59556 3.05601  10
  46   0   1 3.05031 2.92825   2
 -46   0  -1 -1.4216 2.29109  14
  45  -1  -1 8.27636 3.29929   3
  45  -1  -1 7.25303 3.51789   7
 -45  -1   1 3.15364 3.04061  12
  45  -1  -1 3.70551 2.84479   8
 -45  -1   1 5.38177 2.99109  14
 -45  -1   1 8.79249 3.65523  10
  45  -1  -1 8.33695 3.29871   4
  45  -1  -1 13.2645 3.26199   2
  45   1  -1 10.8424 3.25016   8
 -45   1   1 6.05014 3.46140  12
  45   1  -1 5.44564 3.01724   3
 -45   1   1 11.2392 3.31137  14
  45   1  -1 2.24893 3.19031   7
  45   1  -1 7.04267 3.28880   4
  45   1  -1 12.3903 3.58663   2
  43  -1  -1 43.9600 4.87247   4
 -43  -1   1 50.3951 6.40432  14
 -43  -1   1 30.6188 5.81315  12
 -43  -1   1 44.2699 5.61692  10
  43  -1  -1 45.3444 5.14509   3
 -43   1   1 40.1127 5.17873  10
 -43   1   1 39.2634 4.31108  13
  43   1  -1 35.0901 4.90145   4
 -43   1   1 43.7441 5.04608  14
  43   1  -1 45.3219 4.73826   8
  43   1  -1 38.7647 5.09691   7
 -43   1   1 44.9205 6.61649  12
  43   1  -1 38.4867 4.74489   3
  41  -1  -1 -0.2966 2.05698   4
 -41  -1   1 1.72906 2.14714  14
  41  -1  -1 3.79650 2.41672   3
 -41  -1   1 -0.2212 1.51493  13
 -41  -1   1 3.88876 2.51817  10
  41  -1  -1 0.81035 2.71443   7
  41  -1  -1 0.05557 1.78937   8
  41  -1  -1 1.67943 1.88800   2
 -41  -1   1 0.58039 2.71743  12
  41   1  -1 4.51363 2.77079   7
 -41   1   1 0.09018 2.12142  10
  41   1  -1 -0.8354 1.69551   8
  41   1  -1 1.30867 2.43926   4
 -41   1   1 0.62323 2.12899  14
  41   1  -1 2.17536 2.50375   3
 -41   1   1 -1.0040 2.41662  12
 -41   1   1 0.11200 1.94437  13
  41   1  -1 2.56198 2.28765   2
 -39  -1   1 1.44179 2.43366  12
  39  -1  -1 0.49617 1.79795   2
  39  -1  -1 3.20887 2.25814   4
 -39  -1   1 2.74935 2.28306  14
  39  -1  -1 1.10584 2.08524   3
  39  -1  -1 -0.6905 2.48424   7
  39  -1  -1 1.66443 1.77150   8
 -39  -1   1 1.95495 1.55843  13
 -39  -1   1 1.45808 2.21594  10
 -39   1   1 2.63391 2.32874  10
  39   1  -1 0.55548 1.86110   2
 -39   1   1 -0.2688 2.15898  12
  39   1  -1 -0.6373 2.01640   4
  39   1  -1 0.16637 2.24556   7
  39   1  -1 2.37473 2.20785   8
 -39   1   1 -0.6540 1.87124   6
 -39   1   1 3.23222 2.17378  14
 -39   1   1 -0.0780 1.83522  13
  39   1  -1 0.54772 2.08265   3
 -37  -1   1 3.77040 2.26066  14
  37  -1  -1 5.30613 2.75689   7
  37  -1  -1 3.69815 2.14795   8
 -37  -1   1 7.52502 2.70008  10
 -37  -1   1 5.87805 2.64719  12
  37  -1  -1 5.06823 2.03450   2
 -37  -1   1 4.21302 1.69579  13
  37  -1  -1 4.87331 2.00751   3
  37  -1  -1 5.61312 2.24033   4
 -37   1   1 6.37317 2.34145  13
  37   1  -1 6.62166 2.15403   8
  37   1  -1 4.48013 2.17885   2
 -37   1   1 6.26919 2.42276  14
  37   1  -1 4.78258 2.30679   3
  37   1  -1 4.73708 2.18524   4
 -37   1   1 5.49067 2.73654  12
  37   1  -1 5.36401 2.60040   7
 -37   1   1 3.69308 2.16834  10
 -35  -1   1 3.55042 2.46692  12
 -35  -1   1 4.48358 1.74484  13
  35  -1  -1 4.17777 2.34733   7
  35  -1  -1 5.60810 2.07707   4
 -35  -1   1 8.10868 2.33186  14
  35  -1  -1 2.24619 1.80173   2
  35  -1  -1 5.48140 2.07874   8
 -35  -1   1 4.36309 2.48716  10
  35   1  -1 7.12408 2.27992   8
 -35   1   1 4.80891 2.46333  12
 -35   1   1 6.53888 1.92328   5
 -35   1   1 3.39374 2.02546  13
 -35   1   1 5.24644 2.12659  14
  35   1  -1 3.73204 2.09538   4
  35   1  -1 5.37086 2.08364   3
 -35   1   1 6.32353 2.40916   6
  35   1  -1 6.26677 2.55837   7
  35   1  -1 3.50731 1.81674   2
 -35   1   1 3.66799 3.67813  10
  33  -1  -1 77.4724 4.52552   4
 -33  -1   1 65.6250 8.21461  14
 -33  -1   1 69.6352 3.91424  13
 -33  -1   1 69.4989 5.37552  10
 -33  -1   1 68.5182 5.30843  12
 -33  -1   1 71.9246 4.60486   5
 -33   1   1 73.1035 4.72001  13
  33   1  -1 66.9143 5.19329   2
  33   1  -1 66.9932 4.65633   3
 -33   1   1 76.2221 5.50404  12
  33   1  -1 66.2616 5.05605   7
 -33   1   1 67.5995 4.79157  14
  33   1  -1 64.6969 4.97576   6
 -33   1   1 69.0847 5.17452  10
 -33   1   1 68.9551 4.43207   5
  33   1  -1 68.9546 4.15136   8
 -33   1   1 71.7330 5.24182   6
 -31  -1   1 95.3090 5.23098   5
 -31  -1   1 86.0752 5.60767  12
  31  -1  -1 100.135 5.99081   7
 -31  -1   1 103.517 5.47700   6
  31  -1  -1 103.977 9.23164   6
 -31  -1   1 93.0900 4.47493  13
 -31  -1   1 97.7901 6.00319  10
  31  -1  -1 91.3956 4.63126   4
  31  -1  -1 94.9090 4.59617   2
 -31  -1   1 94.2584 5.58777  14
  31  -1  -1 97.7105 4.82013   8
 -31   1   1 97.9192 5.49670  14
  31   1  -1 95.7153 5.11904   3
  31   1  -1 92.1553 5.55000   6
 -31   1   1 94.8927 5.69105  12
 -31   1   1 90.7417 4.89729   5
 -31   1   1 93.3223 5.67815  10
  31   1  -1 102.537 5.13000   2
  31   1  -1 107.383 5.33923   4
 -31   1   1 96.0743 5.29884  13
  31   1  -1 94.7245 4.77866   8
 -31   1   1 95.0353 5.80283   6
  31   1  -1 102.124 5.80022   7
 -29  -1   1 23.2438 2.96219   5
  29  -1  -1 23.5090 2.72768   4
 -29  -1   1 21.0027 2.97429  14
 -29  -1   1 18.3686 3.19143  10
 -29  -1   1 19.4899 2.98998  12
  29  -1  -1 19.8123 2.81153  10
  29  -1  -1 20.7410 3.21753   7
  29  -1  -1 17.6278 2.93411   6
  29  -1  -1 25.1181 2.60824   2
  29  -1  -1 22.9120 2.61659   8
  29  -1  -1 20.8180 2.82642   5
 -29  -1   1 20.0317 2.38964  13
 -29  -1   1 22.7825 2.96935   6
 -29   1   1 26.1482 3.48822  10
  29   1  -1 23.1790 2.77398   4
  29   1  -1 19.4664 2.64878   2
 -29   1   1 20.5341 3.07506  12
  29   1  -1 17.5551 2.85934   6
 -29   1   1 20.8851 3.04518  13
  29   1  -1 19.6179 2.71718   3
  29   1  -1 26.6934 2.88555   8
 -29   1   1 21.5110 3.12996   6
 -29   1   1 17.3399 2.48440   5
  29   1  -1 21.0598 3.06899   7
 -29   1   1 18.8087 2.88940  14
  27  -1  -1 25.9148 3.27051   7
  27  -1  -1 33.9288 2.43787   2
 -27  -1   1 32.6809 2.82378  13
 -27  -1   1 31.2404 2.71770   8
 -27  -1   1 30.3143 3.52145  12
 -27  -1   1 27.5979 2.31531   2
 -27  -1   1 27.6075 3.34753  14
  27  -1  -1 25.4959 2.98869   5
 -27  -1   1 30.9730 2.93681   5
  27  -1  -1 23.7202 3.61001   9
 -27  -1   1 27.5580 3.38054  10
  27  -1  -1 26.8895 3.08911  10
  27  -1  -1 29.1992 2.83526   4
 -27  -1   1 28.1885 3.08068   6
  27  -1  -1 28.9872 2.87639   8
 -27  -1   1 28.9729 2.30784   4
  27   1  -1 30.0469 3.58288   5
  27   1  -1 24.8406 4.36559  14
  27   1  -1 31.7746 3.62438  10
  27   1  -1 32.6943 3.95887  11
 -27   1   1 38.2712 3.27564  13
  27   1  -1 31.2808 2.66224   2
 -27   1   1 23.7000 3.07411  10
  27   1  -1 31.7196 2.56020   8
  27   1  -1 33.5674 3.46012   6
 -27   1   1 26.7127 2.31512   2
  27   1  -1 30.2364 3.07186   4
 -27   1   1 30.7671 3.51417  12
 -27   1   1 24.4882 3.19131   6
 -27   1   1 36.1669 2.97050   8
 -27   1   1 26.1446 2.79623   5
 -27   1   1 29.9488 3.27080  14
  27   1  -1 31.6798 3.16073   3
  27   1  -1 33.2608 3.14279   7
 -25  -1   1 32.6029 2.08605   2
 -25  -1   1 33.5111 2.34791   4
  25  -1  -1 37.8543 2.62391   8
 -25  -1   1 33.0206 2.51757  13
  25  -1  -1 39.8236 3.21515  10
  25  -1  -1 30.6462 3.18074   9
 -25  -1   1 32.9193 2.63588   8
 -25  -1   1 33.7054 3.16883  10
  25  -1  -1 35.7589 3.16872  11
 -25  -1   1 33.4446 2.87111   5
  25  -1  -1 37.0813 3.55217   6
  25  -1  -1 37.9508 2.59177   4
  25  -1  -1 35.9403 2.34744   2
 -25  -1   1 36.6474 3.06925   6
 -25  -1   1 40.7287 3.43263  12
 -25  -1   1 36.2318 3.18649  14
  25  -1  -1 35.8124 2.98926   5
  25  -1  -1 29.9959 2.81649  14
 -25   1   1 42.2410 3.52132   6
 -25   1   1 39.1400 3.25425  12
  25   1  -1 37.4039 2.75846   2
  25   1  -1 30.3777 2.46575   8
  25   1  -1 31.6188 2.96680  14
  25   1  -1 35.9384 3.16044  10
  25   1  -1 34.4174 3.52876  11
 -25   1   1 33.1490 3.02584  14
 -25   1   1 32.6803 2.35476   2
  25   1  -1 34.3194 3.17458   5
  25   1  -1 39.3760 3.29733   6
 -25   1   1 34.8535 2.73761   5
  25   1  -1 31.9158 2.76954   4
 -25   1   1 34.1223 2.70328   8
 -25   1   1 33.6799 3.18199  10
 -25   1   1 35.7467 2.93457  13
  25   1  -1 34.4351 3.05140   7
 -23  -1   1 0.73606 0.95533  13
 -23  -1   1 0.60558 0.99784   8
 -23  -1   1 2.25423 1.42196  10
  23  -1  -1 0.95783 1.21942  11
  23  -1  -1 0.97362 0.98515   8
  23  -1  -1 0.55472 1.17928  14
  23  -1  -1 0.62364 1.25275  10
  23  -1  -1 0.48813 0.97066   2
  23  -1  -1 -0.2512 1.01112   9
 -23  -1   1 0.22081 0.87840   5
 -23  -1   1 1.41797 0.82826   2
  23  -1  -1 -0.5839 0.95201   5
  23  -1  -1 -0.1536 1.26934   6
 -23  -1   1 0.14142 1.00911  14
  23  -1  -1 1.17056 0.90788   4
 -23  -1   1 0.03995 0.78453   4
 -23  -1   1 1.40245 1.21006  12
 -23  -1   1 0.11489 1.08201   6
 -23   1   1 1.20121 1.03634   5
  23   1  -1 0.20827 1.29721   7
  23   1  -1 -0.0176 1.03208   8
 -23   1   1 2.10761 1.45657   6
 -23   1   1 0.33075 1.17207  13
 -23   1   1 1.50992 1.23766  14
 -23   1   1 0.90405 0.84402   2
  23   1  -1 0.67982 1.05481   2
  23   1  -1 -0.4570 1.18920   6
  23   1  -1 1.12191 1.21218  10
 -23   1   1 -0.1974 0.87064   8
  23   1  -1 0.10344 1.16690  11
  23   1  -1 0.70651 1.13283   4
 -23   1   1 1.24027 1.24146  12
  23   1  -1 1.38146 1.40595   5
 -23   1   1 1.66716 1.33514  10
  23   1  -1 0.96814 1.12620  14
 -21  -1   1 35.8208 1.96900   2
 -21  -1   1 38.0268 2.93366  12
  21  -1  -1 41.0309 3.25377   6
 -21  -1   1 39.5858 2.86354   6
  21  -1  -1 39.5994 2.38694   4
 -21  -1   1 42.4228 2.81716   5
  21  -1  -1 44.2316 2.31474   2
 -21  -1   1 37.3403 2.85011  14
 -21  -1   1 36.7553 3.10631  10
 -21  -1   1 37.1297 2.20584   4
 -21  -1   1 33.6403 2.34165   8
  21  -1  -1 38.6633 2.75914   9
  21  -1  -1 35.6476 2.90103  11
  21  -1  -1 36.7782 2.71338   5
  21  -1  -1 38.7915 2.41073   8
  21  -1  -1 36.6622 2.82411  14
  21  -1  -1 33.3755 2.61102  10
 -21  -1   1 38.6496 2.40567  13
 -21   1   1 40.6681 2.62118   8
  21   1  -1 32.4871 2.77597  11
  21   1  -1 41.3337 2.44970   2
  21   1  -1 40.5098 2.63363   4
 -21   1   1 46.9587 3.08265  12
 -21   1   1 38.1154 2.18249   2
  21   1  -1 36.4213 2.92734   7
 -21   1   1 37.5298 2.58035   5
  21   1  -1 42.3851 3.05167  10
  21   1  -1 36.2393 2.98599   5
  21   1  -1 43.0005 3.03214   6
 -21   1   1 43.8737 2.94419  13
 -21   1   1 38.3902 3.48990  10
 -21   1   1 40.5273 2.92493  14
  21   1  -1 35.2231 2.28640   8
  21   1  -1 34.4446 2.82856  14
  19  -1  -1 318.851 9.00598   5
 -19  -1   1 315.574 8.26907  13
  19  -1  -1 302.243 9.53057   6
 -19  -1   1 306.493 8.32196   8
  19  -1  -1 315.299 9.37386  11
  19  -1  -1 310.776 8.49117   2
  19  -1  -1 318.468 8.97374   9
  19  -1  -1 303.717 9.09923  10
 -19  -1   1 320.551 9.23796   5
  19  -1  -1 312.027 8.79477   4
 -19  -1   1 318.465 9.46831  12
 -19  -1   1 307.441 9.18295  14
 -19  -1   1 324.139 9.01098   6
 -19  -1   1 306.121 8.08963   4
 -19  -1   1 308.156 7.83000   2
  19  -1  -1 325.147 9.09207   8
  19  -1  -1 314.996 9.18210  14
  19   1  -1 314.886 9.10176   6
  19   1  -1 323.038 9.38445   5
 -19   1   1 306.778 8.11238   2
  19   1  -1 305.259 8.61422   4
  19   1  -1 299.451 9.18949  11
 -19   1   1 330.203 9.74263   6
  19   1  -1 321.888 8.38718   2
 -19   1   1 328.393 9.41346  10
  19   1  -1 308.383 8.22681   8
 -19   1   1 317.467 8.75478   5
 -19   1   1 324.177 9.21697  13
  19   1  -1 315.304 9.42443  10
 -19   1   1 300.889 9.92743  14
 -19   1   1 320.406 8.76076   8
 -19   1   1 296.635 9.22337  12
  19   1  -1 297.604 9.03791  14
  17  -1  -1 106.546 4.37026  14
  17  -1  -1 100.662 4.06320   5
  17  -1  -1 102.782 3.63187   4
  17  -1  -1 105.958 4.35002  10
 -17  -1   1 104.465 4.20833   5
 -17  -1   1 108.625 3.74841   8
 -17  -1   1 114.465 4.50132  14
  17  -1  -1 106.034 3.77604   8
  17  -1  -1 108.125 3.46987   2
 -17  -1   1 104.435 3.57343   4
  17  -1  -1 105.620 4.63859   6
 -17  -1   1 110.710 4.27678   6
 -17  -1   1 106.952 3.37723   2
  17  -1  -1 102.734 4.40117  11
 -17  -1   1 101.956 4.60982  10
  17  -1  -1 109.379 4.23088   9
 -17  -1   1 106.573 4.52619  12
 -17   1   1 112.471 4.50854  10
 -17   1   1 105.277 3.57624   2
  17   1  -1 106.935 3.73493   2
  17   1  -1 95.1267 4.31516  10
 -17   1   1 98.3262 3.90222   8
  17   1  -1 103.506 4.43219   5
  17   1  -1 99.0184 4.28996  11
  17   1  -1 100.999 4.82670   6
 -17   1   1 110.849 4.80357   6
 -17   1   1 111.850 4.43861  12
  17   1  -1 102.802 3.68707   8
 -17   1   1 106.690 4.31006  14
  17   1  -1 103.964 4.25073  14
 -17   1   1 108.681 4.05672   5
  17   1  -1 103.562 3.90651   4
  15  -1  -1 0.64167 0.87477  11
  15  -1  -1 1.53899 0.96025   9
 -15  -1   1 3.07695 1.15181  12
 -15  -1   1 2.74008 1.18063  10
  15  -1  -1 3.05402 1.25083   6
 -15  -1   1 1.20426 1.04671  14
 -15  -1   1 2.21196 0.70904   4
 -15  -1   1 0.96905 0.83593   8
  15  -1  -1 1.68016 0.78118   2
  15  -1  -1 2.29347 0.95923  10
  15  -1  -1 1.97819 1.07671  14
 -15  -1   1 3.45096 1.10452   5
  15  -1  -1 1.92173 0.74355   4
 -15  -1   1 1.78278 0.67567   2
  15  -1  -1 1.44810 0.88215   8
 -15  -1   1 1.30358 0.96342   6
  15   1  -1 1.34709 0.88330  14
  15   1  -1 3.39475 1.14700  11
  15   1  -1 2.54550 0.84935   8
 -15   1   1 2.23652 1.32520   6
 -15   1   1 2.17476 0.95778   5
  15   1  -1 3.87747 0.90675   2
 -15   1   1 2.24482 0.93982   8
 -15   1   1 4.09351 1.22822  12
 -15   1   1 1.83193 0.93647  14
 -15   1   1 3.91656 1.19690  10
  15   1  -1 1.43304 0.83925   4
  15   1  -1 2.56350 1.11899   6
  15   1  -1 1.56283 1.12247   5
 -15   1   1 2.12643 0.74794   2
  15   1  -1 2.99634 1.20384  10
  13  -1  -1 80.5983 3.38373  14
 -13  -1   1 85.0543 3.39569  14
  13  -1  -1 80.2812 3.25542   9
  13  -1  -1 84.4676 2.67695   2
 -13  -1   1 77.5964 2.72884   4
  13  -1  -1 81.6110 3.67059   6
  13  -1  -1 81.4000 3.18216   5
 -13  -1   1 79.9301 3.42777  12
 -13  -1   1 77.2307 3.24170   5
  13  -1  -1 81.9100 3.34327  10
 -13  -1   1 77.4523 3.17135   6
  13  -1  -1 78.3232 2.76102   4
 -13  -1   1 80.1803 2.58355   2
 -13  -1   1 82.5886 2.87056   8
 -13  -1   1 83.9210 3.61492  10
  13  -1  -1 75.1410 3.36386  11
  13  -1  -1 81.1491 2.99777   8
 -13   1   1 78.6198 2.73365   2
 -13   1   1 81.7843 3.32084  14
  13   1  -1 84.8173 2.90181   2
  13   1  -1 81.6384 3.34373  14
 -13   1   1 83.1914 3.41105  12
  13   1  -1 77.7226 3.52069  10
  13   1  -1 77.3247 2.74516   8
 -13   1   1 77.8646 3.28939  10
 -13   1   1 84.2903 3.13471   8
  13   1  -1 84.0902 3.36814   6
 -13   1   1 77.6520 3.04225   5
 -13   1   1 79.9851 3.66835   6
  13   1  -1 78.0188 2.92937   4
 -11  -1   1 106.185 3.79546   5
 -11  -1   1 113.437 3.15448   2
  11  -1  -1 113.140 4.18876   6
 -11  -1   1 113.881 3.69124   6
  11  -1  -1 110.930 3.79131  10
 -11  -1   1 117.094 4.19418  10
 -11  -1   1 112.644 3.33473   8
  11  -1  -1 116.624 3.68498   5
  11  -1  -1 112.275 3.95474  11
  11  -1  -1 114.473 3.18911   2
  11  -1  -1 113.342 3.81225  14
 -11  -1   1 113.998 3.86862  14
  11  -1  -1 108.006 3.45331   8
 -11  -1   1 109.996 3.29592   4
  11  -1  -1 111.380 3.28604   4
 -11  -1   1 115.064 3.98199  12
  11   1  -1 113.110 3.52230   4
 -11   1   1 111.105 3.59821   8
  11   1  -1 108.665 3.95982  10
  11   1  -1 117.945 3.88279  14
  11   1  -1 109.448 3.29575   8
 -11   1   1 112.309 4.23042   6
 -11   1   1 111.959 3.57381   5
 -11   1   1 116.454 3.88065  14
 -11   1   1 111.212 3.91462  11
  11   1  -1 108.014 3.68776   6
  11   1  -1 109.741 3.38001   2
  11   1  -1 111.224 3.96896   5
 -11   1   1 109.608 3.81788  10
 -11   1   1 106.621 3.75119  12
 -11   1   1 106.710 3.26362   2
   9  -1  -1 1.71762 0.79679  11
   9  -1  -1 2.01102 0.56288   2
  -9  -1   1 2.81621 0.86125  11
   9  -1  -1 2.85923 0.68597   4
  -9  -1   1 3.27062 0.95634  14
   9  -1  -1 2.51028 0.77894   8
  -9  -1   1 2.86896 0.61793   8
  -9  -1   1 2.11855 0.61070   4
   9  -1  -1 3.04557 0.85955  10
   9  -1  -1 2.88583 0.77268   5
   9  -1  -1 3.32787 1.07565   6
  -9  -1   1 3.28292 0.65196   2
  -9  -1   1 3.20969 0.90606   5
   9  -1  -1 1.89703 0.84923   9
  -9  -1   1 3.42173 1.09584  10
  -9  -1   1 1.29290 0.75421   6
   9  -1  -1 2.96074 0.87273  14
   9   1  -1 1.78688 0.65248   2
   9   1  -1 2.47631 0.89643  10
   9   1  -1 2.46321 0.79177   4
  -9   1   1 1.98178 0.80847  10
   9   1  -1 2.49399 0.81541   6
  -9   1   1 2.76484 1.08067   6
   9   1  -1 1.45826 0.65944   8
  -9   1   1 2.90039 0.86785   8
  -9   1   1 1.45097 0.58854   2
   9   1  -1 1.70712 0.72822  11
  -9   1   1 3.74922 0.93572  12
   9   1  -1 1.05234 0.74088  14
  -9   1   1 1.88793 0.80737  11
   9   1  -1 2.36861 0.97482   5
  -9   1   1 3.24179 0.77638   5
  -9   1   1 3.19692 0.90835  14
  -7  -1   1 426.743 9.61178   2
   7  -1  -1 442.850 9.94633   8
   7  -1  -1 428.560 10.0938   9
   7  -1  -1 449.815 10.2457  11
  -7  -1   1 454.964 9.82988   6
  -7  -1   1 439.081 10.3488  10
   7  -1  -1 435.421 10.0195  10
  -7  -1   1 462.200 10.1571  11
  -7  -1   1 420.290 10.1478   5
  -7  -1   1 443.898 9.73955   4
   7  -1  -1 445.397 10.1375  14
   7  -1  -1 426.128 10.4305   6
  -7  -1   1 453.287 10.1489  14
   7  -1  -1 436.300 9.65154   2
  -7  -1   1 449.338 9.62447   8
   7  -1  -1 459.719 9.93869   5
   7   1  -1 431.727 9.76385   2
  -7   1   1 444.454 10.0625  10
   7   1  -1 445.029 9.83653   4
   7   1  -1 445.828 10.2452   5
  -7   1   1 436.646 10.0405   9
   7   1  -1 440.320 10.1084  14
  -7   1   1 427.906 9.77171   2
   7   1  -1 435.119 9.79892   6
   7   1  -1 440.108 9.61019   8
   7   1  -1 433.274 10.1017  11
  -7   1   1 452.656 10.1037  14
  -7   1   1 437.710 10.4821   6
  -7   1   1 448.081 10.2205  11
  -7   1   1 448.885 9.90521   5
  -7   1   1 456.696 10.0701  12
  -7   1   1 445.103 10.0389   8
   5  -1  -1 1408.93 29.1961   6
   5  -1  -1 1397.40 28.8761  14
   5  -1  -1 1384.59 28.9237  11
  -5  -1   1 1422.75 28.8334  11
   5  -1  -1 1337.21 28.5981   2
  -5  -1   1 1418.69 28.8266  14
  -5  -1   1 1409.12 29.0688  10
  -5  -1   1 1356.53 28.5687   4
   5  -1  -1 1357.19 28.7107  10
   5  -1  -1 1373.33 28.7983   8
  -5  -1   1 1364.30 28.3948   8
   5  -1  -1 1462.64 28.7241   5
   5  -1  -1 1407.89 28.9456   9
  -5  -1   1 1334.15 28.5236   2
   5   1  -1 1379.59 28.7836  14
  -5   1   1 1347.27 29.1805   6
  -5   1   1 1373.42 28.8182  14
  -5   1   1 1418.09 28.9313  11
  -5   1   1 1389.15 28.8737   8
   5   1  -1 1389.14 28.4435   6
  -5   1   1 1381.05 28.6807   5
  -5   1   1 1374.31 28.7238   2
   5   1  -1 1380.14 28.6458   2
  -5   1   1 1396.89 28.8907   9
   5   1  -1 1328.72 28.7677  11
   5   1  -1 1379.02 29.0242  10
  -5   1   1 1407.79 28.7530  10
   3  -1  -1 114.341 3.12001   9
   3  -1  -1 127.394 2.99318   5
  -3  -1   1 116.179 3.09838   5
   3  -1  -1 115.206 3.23319   6
  -3  -1   1 115.738 2.66752   8
   3  -1  -1 119.764 3.03846  14
   3  -1  -1 117.965 3.05403  11
  -3  -1   1 117.053 2.84954   4
  -3  -1   1 120.111 2.91840  14
  -3  -1   1 117.663 2.92482  11
   3  -1  -1 119.933 3.06072   2
  -3  -1   1 119.420 3.12194  10
  -3   1   1 119.230 3.02579  14
  -3   1   1 120.248 3.05889  11
   3   1  -1 117.333 3.09503  10
  -3   1   1 120.790 3.28454   6
  -3   1   1 118.190 3.08805   2
  -3   1   1 119.841 2.97197   5
   3   1  -1 120.808 2.89296  14
   3   1  -1 119.163 2.92543  11
  -3   1   1 116.424 2.90345  10
  -3   1   1 121.144 3.13780   9
   3   1  -1 119.155 2.90143   4
   3   1  -1 119.113 2.80820   3
  -1   1   1 3.57607 0.66099  14
   1   1   1 118.054 3.34010  10
  -3  -1  -1 592.378 12.9162   8
  -3  -1  -1 599.384 13.0224   4
   3  -1   1 575.739 13.8127  13
  -3  -1  -1 593.582 12.9711   7
  -3  -1  -1 643.236 13.1150  14
   3  -1   1 612.031 12.7280  14
   3  -1   1 594.892 12.7485  10
   3  -1   1 599.764 12.7079   2
   3  -1   1 614.919 13.0380  12
  -3  -1  -1 594.146 13.0443   3
   3  -1   1 616.175 12.8050   8
  -3  -1  -1 606.949 13.0315  12
   3  -1   1 594.154 13.2651   6
  -3   1  -1 628.075 13.2864   6
  -3   1  -1 619.805 12.5163   5
  -3   1  -1 644.391 13.4636  13
   3   1   1 629.363 13.0517  12
  -3   1  -1 607.805 13.0582  12
  -3   1  -1 582.772 12.8039   8
   3   1   1 613.332 13.0912   4
   3   1   1 612.814 12.9799   8
   3   1   1 607.245 13.1078   3
   3   1   1 624.576 13.0401   7
  -3   1  -1 606.594 12.7725   2
   5  -1   1 12.2351 0.95031  10
   5  -1   1 12.1545 0.69580   4
   5  -1   1 10.3600 1.03601  12
   5  -1   1 12.2119 0.97031  14
   5  -1   1 12.5184 0.93793   8
  -5  -1  -1 11.9300 0.99081   8
  -5  -1  -1 12.1104 1.00654   7
   5  -1   1 11.5959 0.81049   5
  -5  -1  -1 11.1443 1.10242  12
  -5  -1  -1 11.2180 0.94034   4
   5  -1   1 12.4309 1.37546  13
  -5  -1  -1 12.2053 1.25897  10
  -5  -1  -1 11.6076 0.96312   3
   5  -1   1 10.9323 1.28531   6
  -5  -1  -1 11.6588 0.91350   2
   5  -1   1 11.8522 0.76004   2
  -5  -1  -1 12.2760 1.16346  14
   5   1   1 10.9350 1.17961  10
  -5   1  -1 11.4507 1.07173  12
   5   1   1 12.8325 1.16799  12
  -5   1  -1 10.8379 0.98359  10
   5   1   1 12.2559 1.15218   3
  -5   1  -1 11.7238 0.76443   5
   5   1   1 12.0925 1.06718   8
  -5   1  -1 10.8180 0.80611   2
   5   1   1 12.8351 1.15789   4
  -5   1  -1 12.8805 1.02409   8
   5   1   1 12.0250 1.12630  14
  -5   1  -1 11.8277 1.30777  13
  -5   1  -1 12.3173 1.36707   6
   5   1   1 10.8015 0.70330  13
  -5   1  -1 11.2046 0.92934  14
   5   1   1 12.8730 1.15808   7
  -7  -1  -1 143.417 4.26861   5
   7  -1   1 147.406 4.04679  10
   7  -1   1 146.631 3.80409   5
   7  -1   1 143.531 4.43963  13
   7  -1   1 151.774 4.05630  14
  -7  -1  -1 140.195 3.71792   2
   7  -1   1 149.764 4.21530  12
  -7  -1  -1 149.515 4.29919  12
  -7  -1  -1 145.315 4.12620   7
  -7  -1  -1 148.722 3.94398   3
   7  -1   1 143.043 3.83011   8
  -7  -1  -1 143.308 4.36649  10
  -7  -1  -1 140.216 3.83712   4
   7  -1   1 147.114 3.53706   2
  -7  -1  -1 150.864 3.48376  13
   7  -1   1 147.918 3.57075   4
  -7  -1  -1 144.157 3.79428   8
  -7  -1  -1 149.998 4.25805  14
  -7   1  -1 139.635 3.60867   2
  -7   1  -1 144.459 4.52539   6
   7   1   1 146.916 4.41462  10
   7   1   1 141.920 3.94810   2
   7   1   1 147.752 3.88765   8
  -7   1  -1 147.303 3.75317   5
  -7   1  -1 143.460 4.20231  12
  -7   1  -1 145.356 4.05897  10
   7   1   1 145.670 4.03328   4
  -7   1  -1 146.182 4.41241  13
   7   1   1 136.964 4.02774   6
  -7   1  -1 154.301 4.02372  14
   7   1   1 140.939 4.16553  14
   7   1   1 149.417 4.17476   7
  -7   1  -1 148.380 3.56572   4
  -7   1  -1 142.760 3.87352   8
   7   1   1 145.558 4.23377  12
   7   1   1 142.281 3.48034  13
  -9  -1  -1 92.3559 2.86771   4
   9  -1   1 87.0799 3.18214  12
  -9  -1  -1 93.7196 2.87597   8
  -9  -1  -1 88.7755 3.25669   5
  -9  -1  -1 95.0744 2.64899  13
   9  -1   1 98.1355 3.24583  14
  -9  -1  -1 93.7630 3.35186  14
  -9  -1  -1 94.9047 3.43915  12
   9  -1   1 95.7869 2.97731   5
   9  -1   1 97.9327 3.25335  10
  -9  -1  -1 95.7012 3.51790  10
  -9  -1  -1 88.2263 2.67573   2
   9  -1   1 93.1670 2.96426   8
   9  -1   1 94.3300 2.60099   2
   9  -1   1 96.2402 2.70177   4
  -9   1  -1 91.1811 3.46681  13
  -9   1  -1 93.0460 2.91017   5
   9   1   1 93.5486 3.11139   3
  -9   1  -1 94.0981 3.35304  12
   9   1   1 91.9828 3.29138  14
  -9   1  -1 94.3174 3.57818   6
   9   1   1 91.1839 3.28301   7
  -9   1  -1 88.4999 2.61753   4
   9   1   1 97.2298 3.39349  12
  -9   1  -1 88.3583 2.65964   2
  -9   1  -1 92.5873 3.25331  10
   9   1   1 93.1082 2.94551   8
   9   1   1 94.5503 3.06799   4
  -9   1  -1 94.3571 3.15202  14
   9   1   1 94.0503 3.45237  10
   9   1   1 94.7045 3.01702   2
  -9   1  -1 92.6752 2.99669   8
   9   1   1 91.3991 3.25472   6
  11  -1   1 24.8270 1.24006   2
 -11  -1  -1 26.1735 1.46214   8
  11  -1   1 24.9910 1.37993   4
  11  -1   1 22.4658 1.74326  14
  11  -1   1 25.5565 1.79178  10
  11  -1   1 27.2553 1.93022  12
 -11  -1  -1 25.8413 1.94293  12
  11  -1   1 26.1951 1.65514   5
 -11  -1  -1 24.9312 1.27572   2
 -11  -1  -1 22.6170 1.93263  10
 -11  -1  -1 24.4146 1.38723  13
 -11  -1  -1 22.9106 1.89269  14
 -11  -1  -1 23.8101 1.83288   5
 -11  -1  -1 23.6442 1.44135   4
  11  -1   1 22.6659 2.11819   6
  11  -1   1 26.1190 1.53766   8
  11   1   1 23.7717 1.92901  10
 -11   1  -1 25.9552 1.54160   5
  11   1   1 23.9658 1.87483   6
 -11   1  -1 27.2608 2.15962   6
  11   1   1 24.1956 1.87648  14
 -11   1  -1 23.1610 1.72791  14
 -11   1  -1 25.1960 1.30305   4
  11   1   1 26.3744 1.55684   8
 -11   1  -1 25.8938 1.65351   8
 -11   1  -1 25.9246 1.87358  12
  11   1   1 27.1420 1.76606   3
  11   1   1 24.2718 1.94046  12
 -11   1  -1 23.0423 1.24427   2
  11   1   1 25.4605 1.88962   7
 -11   1  -1 27.1925 1.88532  10
  11   1   1 23.2412 1.57353   4
  11   1   1 26.3732 1.64888   2
 -11   1  -1 24.9799 2.08615  13
  13  -1   1 23.5313 1.41627   4
 -13  -1  -1 23.3444 2.15885  12
  13  -1   1 23.4633 1.99591  12
  13  -1   1 20.5076 1.82114  10
 -13  -1  -1 25.5418 1.34955   2
 -13  -1  -1 24.6617 1.52483  13
  13  -1   1 26.9836 1.67783   8
 -13  -1  -1 22.0995 1.95982  14
  13  -1   1 26.8344 2.32702   6
  13  -1   1 22.2604 1.36158   2
  13  -1   1 23.9118 1.75721   5
 -13  -1  -1 22.3811 1.50150   8
 -13  -1  -1 24.6470 2.39406  10
 -13  -1  -1 25.3612 1.54217   4
  13  -1   1 23.6515 1.91436  14
 -13  -1  -1 25.7418 1.95589   5
  13   1   1 25.6916 2.04067   6
 -13   1  -1 23.3600 2.10474   2
  13   1   1 27.3550 2.24062  10
 -13   1  -1 23.2330 1.37181   4
  13   1   1 24.4183 1.62760   2
  13   1   1 21.3862 1.73514   4
  13   1   1 23.2754 1.60156   8
  13   1   1 20.9031 1.97841  12
 -13   1  -1 24.6232 1.64431   5
 -13   1  -1 27.3270 2.03345  10
 -13   1  -1 24.0235 1.86771  14
 -13   1  -1 21.6569 1.67436   8
 -13   1  -1 25.0274 2.28134   6
  13   1   1 24.5394 1.91790   7
  13   1   1 24.0285 1.95574  14
  13   1   1 23.7761 1.73008   3
 -13   1  -1 21.1256 1.97126  13
 -13   1  -1 26.0793 2.01442  12
 -15  -1  -1 712.755 16.3515  14
  15  -1   1 650.528 16.1819  11
 -15  -1  -1 676.251 15.1270  13
  15  -1   1 663.275 16.1601  12
  15  -1   1 683.424 15.1764   4
  15  -1   1 671.156 16.7729   6
 -15  -1  -1 698.690 16.6907  10
 -15  -1  -1 644.493 15.9408   5
  15  -1   1 695.210 14.9147   2
  15  -1   1 663.199 15.9696  14
 -15  -1  -1 669.915 14.8503   2
  15  -1   1 665.483 15.3576   8
 -15  -1  -1 678.835 15.3272   8
  15  -1   1 672.158 16.3546   7
  15  -1   1 695.709 15.8187   5
 -15  -1  -1 681.142 16.4851  12
  15  -1   1 660.922 16.0448  10
 -15  -1  -1 676.197 15.2088   4
 -15   1  -1 651.534 15.5276   8
  15   1   1 701.955 15.5133   2
 -15   1  -1 689.656 16.0399  14
  15   1   1 653.898 17.1239   6
  15   1   1 667.249 16.1089   7
 -15   1  -1 682.146 16.3908  12
 -15   1  -1 660.093 14.9878   4
 -15   1  -1 683.857 16.6405   6
  15   1   1 669.841 16.1221  14
 -15   1  -1 652.058 14.9543   2
  15   1   1 661.520 15.5680   4
  15   1   1 688.700 15.7810   3
 -15   1  -1 691.097 16.3012  13
  15   1   1 654.483 16.4142  10
 -15   1  -1 681.551 16.2057  10
 -15   1  -1 681.548 15.5908   5
  15   1   1 697.296 15.4638   8
  15   1   1 660.452 16.2529  12
  17  -1   1 11.8801 1.35925   4
  17  -1   1 11.0753 1.56731   5
  17  -1   1 12.2429 1.83566  12
  17  -1   1 11.0970 1.53474   8
  17  -1   1 11.3588 1.96487   6
 -17  -1  -1 12.5538 1.44039  13
  17  -1   1 13.2273 2.02704   7
 -17  -1  -1 14.2117 2.16334  10
 -17  -1  -1 8.12050 1.41430   5
 -17  -1  -1 14.7823 2.04794  14
 -17  -1  -1 9.36732 1.80685  12
 -17  -1  -1 11.1097 1.08608   2
  17  -1   1 9.67471 1.75476  11
 -17  -1  -1 11.4708 1.26384   4
  17  -1   1 11.3856 1.71130  10
  17  -1   1 13.2525 1.35146   2
 -17  -1  -1 12.7090 1.49631   8
  17  -1   1 13.9992 1.92768  14
  17   1   1 13.5730 1.81644  14
  17   1   1 12.9894 1.69561   4
  17   1   1 11.0413 1.75887  10
  17   1   1 11.3862 1.46458   8
  17   1   1 14.3101 2.01476  11
 -17   1  -1 14.2675 1.77787   8
 -17   1  -1 12.9843 1.89421  10
 -17   1  -1 8.48070 1.79440   6
 -17   1  -1 11.8027 1.50575   5
  17   1   1 10.1710 1.68357   7
 -17   1  -1 10.5973 1.17689   2
  17   1   1 13.9502 1.95498   6
 -17   1  -1 11.1089 2.13032  13
  17   1   1 10.3989 1.38798   2
  17   1   1 9.31868 1.45640   3
 -17   1  -1 10.6514 1.21076   4
 -17   1  -1 11.7345 1.76563  14
 -17   1  -1 9.64025 1.72108  12
  19  -1   1 150.461 5.75222  11
 -19  -1  -1 158.124 4.54891   2
 -19  -1  -1 155.815 6.04052  12
 -19  -1  -1 148.232 5.68235  14
  19  -1   1 163.195 4.97322   4
  19  -1   1 153.508 5.67169  14
  19  -1   1 160.229 5.93960   7
 -19  -1  -1 150.038 4.80844  13
 -19  -1  -1 154.014 4.99205   8
  19  -1   1 155.502 5.79727  12
 -19  -1  -1 150.307 4.72964   4
 -19  -1  -1 152.935 5.52746   5
  19  -1   1 153.492 5.46533   5
  19  -1   1 149.368 6.16597   6
  19  -1   1 153.927 5.03798   8
  19  -1   1 149.099 5.61728  10
 -19  -1  -1 167.467 6.34067  10
  19  -1   1 134.071 5.83501   2
  19   1   1 160.493 5.44421   3
 -19   1  -1 158.377 5.69482  14
  19   1   1 150.983 5.75350  11
 -19   1  -1 144.362 4.57606   2
 -19   1  -1 152.593 4.65083   4
 -19   1  -1 156.939 5.84704  10
 -19   1  -1 157.558 5.80685  13
  19   1   1 145.074 5.70856   6
 -19   1  -1 151.961 6.03028   6
 -19   1  -1 150.803 5.17174   5
  19   1   1 151.982 5.68465  14
  19   1   1 157.412 5.79118   2
 -19   1  -1 144.712 5.09787   8
  19   1   1 148.847 5.00322   8
 -19   1  -1 151.157 6.01152  12
  19   1   1 149.802 5.84845  10
 -21  -1  -1 1.93618 0.80927   2
  21  -1   1 1.55457 1.01219   4
  21  -1   1 2.87627 0.91761   2
 -21  -1  -1 2.11562 0.88693   4
  21  -1   1 2.64734 1.60060   6
 -21  -1  -1 3.08364 1.04914  13
 -21  -1  -1 2.18881 1.27072  10
 -21  -1  -1 2.88823 1.37801  12
 -21  -1  -1 1.28325 0.91473   8
  21  -1   1 0.20632 1.12684  10
  21  -1   1 4.32428 1.34160   5
 -21  -1  -1 1.68448 1.29394  14
  21  -1   1 3.43023 1.11159   8
  21  -1   1 3.31930 1.49803   7
  21  -1   1 1.59214 1.13267  14
 -21  -1  -1 3.34697 1.35119   5
  21  -1   1 3.11224 1.33804  11
  21   1   1 2.38913 1.11546   2
 -21   1  -1 2.91993 1.41495  10
 -21   1  -1 2.35661 0.95252   2
 -21   1  -1 2.00972 1.01645   8
  21   1   1 2.69180 1.27230   3
  21   1   1 1.67938 1.09946   4
  21   1   1 3.81279 1.53571   7
  21   1   1 1.27609 1.23771   6
  21   1   1 2.25562 1.19130  11
 -21   1  -1 2.87268 1.11518   5
 -21   1  -1 1.78520 1.26374  13
 -21   1  -1 2.49968 1.44045  12
  21   1   1 3.88332 1.18614   8
  21   1   1 1.52319 1.15981  14
 -21   1  -1 4.21622 1.33917  14
  21   1   1 2.16449 1.23400  10
 -21   1  -1 1.33775 0.80836   4
 -21   1  -1 4.42678 1.55039   6
  23  -1   1 8.20647 1.47291   4
 -23  -1  -1 7.06632 1.16328   2
  23  -1   1 7.05641 1.35722   2
 -23  -1  -1 6.05703 1.54850   8
 -23  -1  -1 7.60341 1.46078  13
 -23  -1  -1 7.76803 1.87606  12
  23  -1   1 6.96258 1.97816  11
  23  -1   1 3.87616 1.77697   6
 -23  -1  -1 6.74896 1.75549  14
  23  -1   1 8.43020 1.98878   7
  23  -1   1 8.21784 1.81993  10
 -23  -1  -1 6.41251 1.85776  10
 -23  -1  -1 6.63884 1.63114   5
 -23  -1  -1 5.84239 1.22012   4
  23  -1   1 5.99604 1.42131   8
  23   1   1 3.89983 1.66681  10
 -23   1  -1 5.70997 1.74622  12
  23   1   1 6.21701 1.48060   4
 -23   1  -1 6.16114 1.16255   2
  23   1   1 8.76361 1.59519   8
 -23   1  -1 7.15615 1.85537  10
  23   1   1 6.93580 1.99549  14
  23   1   1 6.62284 1.68821   3
  23   1   1 8.38432 1.87478   6
 -23   1  -1 7.91376 1.75551  13
 -23   1  -1 5.88251 1.59900   8
  23   1   1 4.49426 1.38853   2
 -23   1  -1 7.06740 1.65430  14
  23   1   1 5.09703 1.70080   7
 -23   1  -1 7.52795 1.53264   5
 -23   1  -1 7.14485 1.89598   6
  25  -1   1 38.0804 2.73321   4
 -25  -1  -1 44.4706 3.44043  14
 -25  -1  -1 35.5366 2.59298   8
  25  -1   1 36.8732 3.27639  11
 -25  -1  -1 40.0667 4.12888  10
 -25  -1  -1 34.2271 2.17257   2
  25  -1   1 46.2925 3.37168  14
 -25  -1  -1 37.8429 3.38686  12
 -25  -1  -1 38.8597 2.43560   4
  25  -1   1 38.1127 2.69947   8
  25  -1   1 36.3943 3.16506  10
  25  -1   1 33.3224 3.69141   6
  25  -1   1 40.2617 2.48678   2
 -25  -1  -1 33.1957 2.90953   5
  25  -1   1 39.0105 3.99465   7
 -25  -1  -1 38.1317 2.63592  13
  25   1   1 31.5467 3.29401  11
 -25   1  -1 36.9507 3.09623  13
  25   1   1 35.4786 3.39069   7
  25   1   1 36.6147 3.66665   6
 -25   1  -1 36.6043 2.32912   2
 -25   1  -1 35.6986 3.06614  14
 -25   1  -1 39.0635 3.49137  12
 -25   1  -1 37.4553 3.27717  10
  25   1   1 33.8559 2.96789   3
 -25   1  -1 35.4106 2.76017   5
  25   1   1 37.2132 3.00096   4
  25   1   1 34.0784 2.90833  14
  25   1   1 39.7738 2.97525   8
  25   1   1 39.3427 3.49365  10
  25   1   1 37.9858 2.75468   2
 -25   1  -1 38.0911 2.89227   8
 -25   1  -1 34.5569 3.34236   6
 -27  -1  -1 132.750 6.44728  12
  27  -1   1 134.822 6.19350  10
  27  -1   1 133.203 6.33121   7
 -27  -1  -1 132.572 4.89409   4
  27  -1   1 133.990 5.38319   4
 -27  -1  -1 144.604 5.80013  13
 -27  -1  -1 144.947 6.83295  10
  27  -1   1 137.014 5.16636   2
 -27  -1  -1 138.116 6.32507  14
 -27  -1  -1 134.388 5.90011   5
  27  -1   1 133.757 5.44721   8
 -27  -1  -1 124.654 4.62223   2
  27  -1   1 133.690 6.69481   6
  27   1   1 139.120 6.29601   7
 -27   1  -1 142.955 6.06178  13
 -27   1  -1 141.900 6.67098  12
  27   1   1 133.086 6.38874  10
  27   1   1 127.218 6.36511   6
 -27   1  -1 140.784 6.45522  10
 -27   1  -1 135.210 6.08023  14
 -27   1  -1 141.900 5.63826   5
  27   1   1 132.607 5.86795   3
  27   1   1 132.619 5.40208   8
 -27   1  -1 130.692 4.90974   2
  27   1   1 134.776 5.58837   2
 -27   1  -1 125.852 6.24457   6
  27   1   1 134.827 5.64344   4
 -29  -1  -1 2.39712 2.04513  12
  29  -1   1 7.39780 1.77070   2
  29  -1   1 8.56596 2.02464   4
  29  -1   1 7.74455 2.50677   7
  29  -1   1 7.96144 2.04242   8
  29  -1   1 5.24341 2.11449  10
 -29  -1  -1 4.66459 1.53390  13
 -29  -1  -1 7.17455 2.19099  14
  29  -1   1 3.87978 2.21440   6
 -29  -1  -1 7.26446 1.94357   5
 -29  -1  -1 7.13749 2.33072  10
 -29   1  -1 5.61253 1.73262   5
 -29   1  -1 4.00002 1.82722  14
  29   1   1 11.0807 2.45181   7
  29   1   1 4.10631 1.83300   3
 -29   1  -1 6.58048 2.23467   6
  29   1   1 5.95001 2.23420   6
  29   1   1 8.22832 2.11720   2
 -29   1  -1 7.25588 2.40989  12
  29   1   1 4.60782 1.83054   4
 -29   1  -1 7.77665 2.08837  13
  29   1   1 7.75343 2.02106   8
 -29   1  -1 11.2047 2.48777  10
  31  -1   1 13.5316 2.81789   7
  31  -1   1 14.9705 2.55741   8
  31  -1   1 12.3032 2.18604   2
  31  -1   1 14.4384 2.45020   4
 -31  -1  -1 16.3615 2.65715   5
 -31  -1  -1 18.9809 2.96055  14
 -31  -1  -1 12.3756 1.97766  13
 -31  -1  -1 14.1856 2.89405  10
 -31  -1  -1 14.7830 3.12845  12
 -31   1  -1 15.9995 2.64866  13
 -31   1  -1 14.4654 3.06389  12
  31   1   1 14.0618 2.80185   7
 -31   1  -1 16.1933 2.96697  10
  31   1   1 20.5886 2.89361   2
  31   1   1 11.8920 2.71675   6
 -31   1  -1 15.1058 2.96295   6
  31   1   1 12.3573 2.41900   4
  31   1   1 15.5765 2.74641   3
 -31   1  -1 20.7509 2.82601   5
 -31   1  -1 15.6400 2.75997  14
  31   1   1 13.0866 2.49549   8
  33  -1   1 4.49522 2.02398   2
  33  -1   1 7.07294 2.18053   4
 -33  -1  -1 4.37068 2.17303  12
  33  -1   1 4.57067 2.57487   7
 -33  -1  -1 5.00514 2.60271  14
 -33  -1  -1 2.33768 1.37505  13
  33  -1   1 3.97010 1.98332   8
 -33  -1  -1 2.97708 1.77663   5
 -33  -1  -1 0.73020 2.07683  10
  33  -1   1 1.19096 1.76325   3
 -33   1  -1 4.23644 1.94294  13
 -33   1  -1 2.47533 1.99280   6
  33   1   1 0.26921 1.86249   8
  33   1   1 2.84304 1.87112   4
 -33   1  -1 3.38296 2.46573  12
 -33   1  -1 5.00862 2.18563  14
 -33   1  -1 2.90874 1.66481   5
 -33   1  -1 3.59537 2.03991  10
  33   1   1 5.45563 2.27603   3
  35  -1   1 16.0099 2.87262   4
 -35  -1  -1 22.6926 3.93893  12
  35  -1   1 19.5727 2.83159   2
 -35  -1  -1 16.5781 3.57385  10
 -35  -1  -1 15.1376 2.12109  13
  35  -1   1 18.5287 2.77883   8
  35  -1   1 13.9876 2.57985   3
 -35  -1  -1 11.6552 2.67414  14
  35  -1   1 18.4220 3.45836   7
  35   1   1 16.0986 2.80807   4
 -35   1  -1 22.5801 4.09706  12
  35   1   1 11.1001 2.91008   7
 -35   1  -1 17.3634 3.07060  14
 -35   1  -1 11.4676 2.28805   5
  35   1   1 14.6805 2.87609   8
 -35   1  -1 10.6750 2.51649  13
  35   1   1 17.6211 3.03237   2
  35   1   1 21.2685 3.50472   3
 -37  -1  -1 0.77845 2.01920  14
  37  -1   1 -1.0562 1.65142   4
  37  -1   1 1.82581 1.97377   3
 -37  -1  -1 0.30309 1.99600  12
  37  -1   1 0.78372 1.67300   8
 -37  -1  -1 -1.0308 1.76721  10
  37  -1   1 2.10464 2.32303   7
  37  -1   1 0.16115 1.49787   2
  37   1   1 1.08467 2.14872   3
 -37   1  -1 0.20092 2.02848  10
  37   1   1 0.49976 1.82733   2
 -37   1  -1 1.02989 1.91059  12
  37   1   1 0.72152 2.03189   8
  37   1   1 -0.1240 1.93398   4
  37   1   1 2.24528 2.51533   7
 -37   1  -1 2.24649 2.02189  14
 -37   1  -1 -0.9283 1.58776  13
  39  -1   1 0.15958 1.70798   2
 -39  -1  -1 6.82044 3.15343  12
 -39  -1  -1 6.75717 2.77655  14
  39  -1   1 4.79272 3.07277   7
  39  -1   1 6.17926 2.33210   8
  39  -1   1 0.89905 2.28480   3
 -39  -1  -1 3.53216 2.66570  10
  39  -1   1 5.10030 2.33221   4
  39   1   1 7.13781 2.77281   4
  39   1   1 5.59510 2.25924   8
  39   1   1 7.47284 2.60137   3
 -39   1  -1 2.97251 2.13402  13
  39   1   1 7.33857 3.18809   7
 -39   1  -1 3.34013 2.72722  12
 -39   1  -1 -0.3568 1.93654  10
  39   1   1 3.56710 2.06453   2
 -39   1  -1 2.80792 2.20173  14
  41  -1   1 77.1012 5.27163   2
 -41  -1  -1 75.4087 6.41211  12
  41  -1   1 73.7234 5.14873   8
 -41  -1  -1 75.9281 6.04095  14
  41  -1   1 83.3449 5.76346   4
  41  -1   1 81.7557 6.76008   7
  41  -1   1 81.0825 5.96079   3
 -41  -1  -1 79.1325 6.71014  10
 -41   1  -1 83.5632 6.84376  12
  41   1   1 72.1068 5.47640   8
 -41   1  -1 76.8179 5.86012  14
 -41   1  -1 81.1734 5.11498  13
  41   1   1 90.0222 6.37726   3
  41   1   1 81.9664 6.00123   2
 -41   1  -1 61.7689 5.83204  10
  41   1   1 84.6706 5.79085   4
  41   1   1 81.0409 6.22626   7
  43  -1   1 1.22851 2.57793   4
  43  -1   1 2.45357 2.56565   8
  43  -1   1 0.16470 2.60888   7
 -43  -1  -1 7.36807 3.45090  12
  43  -1   1 4.10562 2.69605   3
 -43  -1  -1 0.32479 2.59848  14
  43  -1   1 2.45647 3.46071   2
 -43  -1  -1 0.63086 2.56079  10
  43   1   1 4.43906 2.99027   4
  43   1   1 2.14824 2.64373   8
 -43   1  -1 1.90785 2.93514  12
 -43   1  -1 4.08314 2.87964  10
  43   1   1 -0.0749 2.50891   3
 -43   1  -1 0.64533 2.29173  14
 -43   1  -1 2.15724 2.22293  13
  45  -1   1 1.84667 2.51219   3
 -45  -1  -1 2.83146 2.82118  14
 -45  -1  -1 -2.1432 2.43015  10
 -45  -1  -1 -0.0108 3.06095  12
  45  -1   1 -0.1733 3.12546   7
  45  -1   1 -1.2604 2.49450   4
  45  -1   1 -0.7308 2.47758   8
  45  -1   1 -0.5442 2.43043   2
 -45   1  -1 -2.9611 3.73324  10
  45   1   1 3.05750 2.83159   4
  45   1   1 0.77287 2.72310   7
 -45   1  -1 0.11253 2.95070  12
 -45   1  -1 -1.8148 2.61031  14
  45   1   1 -0.3578 2.55309   8
  45   1   1 2.23768 2.82705   3
 -46  -2   1 135.880 9.09245  10
  46  -2  -1 125.386 7.53548   4
 -46  -2   1 120.520 9.13526  14
  46   2  -1 135.113 9.33848   4
 -46   2   1 127.652 9.92599  10
 -46   2   1 118.804 8.64834  12
 -46   2   1 135.182 7.92345  14
  46   2  -1 129.099 7.53124   8
  44  -2  -1 33.4376 4.00381   2
  44  -2  -1 37.2518 5.37076   7
 -44  -2   1 30.8963 5.03956  10
  44  -2  -1 34.8408 4.31015   8
 -44  -2   1 41.1308 5.79469  12
  44  -2  -1 22.6623 3.88757   3
 -44  -2   1 29.3758 4.76001  14
  44   2  -1 33.3270 4.71539   4
 -44   2   1 29.6374 4.37124  14
  44   2  -1 25.1523 4.51111   8
 -44   2   1 32.1308 4.85420  10
 -44   2   1 31.2738 5.35346  12
  44   2  -1 28.1319 4.48532   3
 -44   2   1 38.2737 4.44971  13
  42  -2  -1 45.9412 4.43061   2
  42  -2  -1 47.1704 4.81135   4
  42  -2  -1 43.9713 4.56076   8
 -42  -2   1 44.3621 6.37883  12
 -42  -2   1 44.1516 5.37430  14
 -42  -2   1 39.6470 5.45883  10
  42  -2  -1 43.1422 5.29159   3
  42  -2  -1 42.0711 5.46487   7
 -42   2   1 32.1877 4.61937   6
  42   2  -1 60.3095 9.04978   3
 -42   2   1 49.7427 5.55592  10
  42   2  -1 38.1281 4.56692   8
 -42   2   1 62.5883 5.45680  14
  42   2  -1 43.0489 5.18888   4
 -42   2   1 48.7298 5.92386  12
 -42   2   1 48.9822 4.53484  13
  42   2  -1 38.0980 5.11292   7
 -40  -2   1 0.39381 2.42169  12
  40  -2  -1 0.20264 2.38707   7
 -40  -2   1 1.42423 2.15381  14
 -40  -2   1 0.59192 1.98992  10
  40  -2  -1 0.92810 2.14430   8
  40  -2  -1 1.02578 1.80136   2
  40  -2  -1 0.31951 2.06116   4
 -40   2   1 0.39960 2.08694  13
 -40   2   1 -0.7678 1.97146   6
  40   2  -1 -0.8375 2.29573   7
 -40   2   1 -0.4068 1.99332  12
 -40   2   1 0.56117 2.06898  14
  40   2  -1 0.21887 1.80724   8
  40   2  -1 0.40644 1.91597   4
  40   2  -1 0.11186 2.11985   3
  40   2  -1 -1.7251 1.63775   2
 -40   2   1 0.27541 1.97137  10
 -38  -2   1 10.9062 3.23952  12
 -38  -2   1 9.76225 2.86428  10
  38  -2  -1 8.96668 2.46251   4
  38  -2  -1 3.52728 2.77824   7
  38  -2  -1 6.93379 2.18673   2
  38  -2  -1 4.53433 2.08615   8
 -38  -2   1 9.65850 2.97857  14
  38   2  -1 3.77630 2.17699   3
 -38   2   1 5.77603 2.66103   6
  38   2  -1 7.65979 2.42960   2
  38   2  -1 0.54665 2.18920   4
  38   2  -1 8.28572 2.87497   7
  38   2  -1 4.87761 2.29263   8
 -38   2   1 2.91162 2.11869  14
 -38   2   1 5.63835 2.59627  12
 -38   2   1 5.46098 2.57447  10
 -36  -2   1 2.21247 2.14851  14
 -36  -2   1 2.29349 1.23984  13
  36  -2  -1 5.20514 2.20738   8
 -36  -2   1 0.66269 1.96392  10
  36  -2  -1 3.01599 1.85157   4
  36  -2  -1 -0.1274 1.95010   7
 -36  -2   1 0.04251 1.92654  12
  36  -2  -1 1.78451 1.73336   2
  36   2  -1 -0.3475 1.79579   7
 -36   2   1 3.15586 2.35233  12
 -36   2   1 1.21017 1.91096  13
  36   2  -1 2.12251 1.93781   8
  36   2  -1 1.36674 1.82089   2
  36   2  -1 4.03229 2.33016   4
  36   2  -1 1.04746 1.73834   3
 -36   2   1 5.08441 1.68783   5
 -36   2   1 2.17149 2.08983   6
 -36   2   1 2.97934 2.03008  14
 -34  -2   1 8.83599 1.55793  13
  34  -2  -1 14.0470 2.20765   2
 -34  -2   1 9.38462 2.61171  12
  34  -2  -1 10.6281 2.36758   8
  34  -2  -1 10.8319 3.71618   4
  34  -2  -1 8.15389 2.39932   5
  34  -2  -1 8.54452 2.61339   7
 -34  -2   1 8.36697 2.48278  14
 -34  -2   1 7.28541 2.59478  10
 -34   2   1 12.7972 2.67385   5
 -34   2   1 12.5161 3.09868   6
 -34   2   1 9.63725 2.40899  14
  34   2  -1 7.16298 2.19464   2
 -34   2   1 15.8321 3.93463  12
  34   2  -1 7.04424 2.41251   6
  34   2  -1 8.12103 2.31048   3
 -34   2   1 8.64710 2.44785  13
  34   2  -1 14.4512 3.56708   7
  34   2  -1 13.3042 2.80517   4
  34   2  -1 14.4155 3.05547   8
 -34   2   1 20.0319 3.36254  10
 -32  -2   1 13.5769 3.01096  10
  32  -2  -1 10.2812 1.96429   2
  32  -2  -1 7.64839 1.93991   8
  32  -2  -1 4.30994 2.69784   7
 -32  -2   1 11.2294 1.67269  13
 -32  -2   1 10.3088 2.21085   5
  32  -2  -1 9.99281 2.71619   5
  32  -2  -1 13.2308 2.40592   4
 -32   2   1 13.0548 2.36120   5
 -32   2   1 10.3513 2.60968  10
  32   2  -1 11.0088 2.68393   7
 -32   2   1 7.67554 2.32720  12
  32   2  -1 3.42423 2.27129   2
  32   2  -1 7.98590 3.39433   3
  32   2  -1 12.2018 2.39072   8
  32   2  -1 3.36361 2.03965   6
 -32   2   1 13.7714 2.63546  14
 -32   2   1 10.9424 2.86047   6
  32   2  -1 7.52753 2.24651   4
 -32   2   1 5.30832 2.27560  13
 -30  -2   1 26.1431 3.81450  10
  30  -2  -1 24.9566 2.77169   8
 -30  -2   1 31.6500 3.83040   5
  30  -2  -1 24.3125 2.80367   4
  30  -2  -1 25.4004 3.18849  10
 -30  -2   1 21.3880 3.08476  14
 -30  -2   1 21.7748 2.06976  13
  30  -2  -1 24.5546 2.57140   2
  30  -2  -1 21.9793 3.27214   7
 -30  -2   1 21.7821 3.34708  12
  30  -2  -1 24.7052 3.21448   5
 -30   2   1 26.9157 3.82543   6
 -30   2   1 21.6237 3.19792  13
  30   2  -1 25.3640 2.84661   8
  30   2  -1 34.6489 3.83061   7
  30   2  -1 28.4918 3.17467   3
 -30   2   1 22.5153 2.74243   5
  30   2  -1 27.4946 3.44159   6
  30   2  -1 24.2758 3.18429   4
 -30   2   1 25.6531 3.48128  12
 -30   2   1 23.2788 3.23968  10
 -30   2   1 36.2183 3.79436  14
  30   2  -1 27.4294 3.21581   2
  28  -2  -1 85.7415 4.78670   5
  28  -2  -1 95.4849 5.68839   6
 -28  -2   1 96.2995 5.58174  12
 -28  -2   1 80.2143 4.74603   5
 -28  -2   1 91.4405 3.74510  13
 -28  -2   1 95.9182 5.68442  10
 -28  -2   1 100.611 5.36195  14
  28  -2  -1 91.4544 4.29916   4
 -28  -2   1 90.5255 4.31626   8
  28  -2  -1 88.2114 3.89495   2
  28  -2  -1 86.9479 4.27812   8
  28  -2  -1 95.0768 5.05474  10
 -28   2   1 90.4155 5.27373  13
  28   2  -1 92.6452 4.87385   4
 -28   2   1 87.6498 4.88763  14
  28   2  -1 85.9056 4.84347   6
  28   2  -1 98.9578 4.58713   8
 -28   2   1 87.3916 4.42827   5
 -28   2   1 89.2432 5.44937   6
 -28   2   1 92.1303 5.33086  12
  28   2  -1 95.7968 4.94778   3
  28   2  -1 85.3207 4.52741   2
  28   2  -1 93.1131 5.01375   7
 -28   2   1 86.8269 5.07917  10
  26  -2  -1 1.93193 1.06899   2
  26  -2  -1 2.18618 1.48194   9
 -26  -2   1 0.32584 1.27537   5
 -26  -2   1 0.38520 1.45374  10
  26  -2  -1 0.63574 1.47481  14
 -26  -2   1 0.88266 0.99674  13
  26  -2  -1 -0.2522 1.15993  11
  26  -2  -1 0.23787 1.30949  10
  26  -2  -1 -0.0744 1.22455   5
  26  -2  -1 1.75193 1.27621   8
  26  -2  -1 1.32219 1.21051   4
 -26  -2   1 0.64987 0.89127   2
 -26  -2   1 2.06807 1.50048  14
 -26  -2   1 0.29758 1.14006   8
 -26  -2   1 2.37452 1.01590   4
  26  -2  -1 -0.4274 1.56843   6
 -26  -2   1 1.31737 1.42440  12
  26   2  -1 0.32956 1.11861   8
 -26   2   1 1.00154 1.05297   2
  26   2  -1 -0.2788 1.15984  11
 -26   2   1 1.14229 1.23424   8
  26   2  -1 0.34921 1.25963   3
 -26   2   1 0.76470 1.49997  13
 -26   2   1 0.61693 1.07854   5
 -26   2   1 2.92678 1.51817  10
 -26   2   1 0.62511 1.60463   6
  26   2  -1 0.76637 1.21938   2
  26   2  -1 -2.4646 1.19439   7
  26   2  -1 0.86726 1.23281   4
  26   2  -1 0.39051 1.36467  14
 -26   2   1 1.88619 1.54204  12
  26   2  -1 -0.0931 1.32182   6
 -26   2   1 -0.8849 1.17924  14
  26   2  -1 0.71182 1.64758  10
  24  -2  -1 1.87257 1.30047   9
  24  -2  -1 0.40406 1.34484  11
  24  -2  -1 1.67491 1.20357  10
 -24  -2   1 1.78243 0.94113  13
  24  -2  -1 0.61291 1.14597   8
 -24  -2   1 0.46344 0.79712   2
 -24  -2   1 2.54607 0.89039   4
 -24  -2   1 0.86441 1.32260  14
 -24  -2   1 0.29777 1.07746   6
 -24  -2   1 0.03289 1.30290  10
 -24  -2   1 2.38340 1.37875   5
  24  -2  -1 0.44541 1.16102   5
  24  -2  -1 0.16879 1.47202   6
 -24  -2   1 1.06771 1.05634   8
  24  -2  -1 0.52552 0.93353   4
  24  -2  -1 -0.7269 0.91353   2
 -24  -2   1 0.31328 1.26990  12
  24  -2  -1 -0.1522 1.21691  14
 -24   2   1 -1.1590 1.24019   6
  24   2  -1 -0.1410 1.28197   7
  24   2  -1 -0.2042 1.02044   2
 -24   2   1 0.00578 1.15681  12
  24   2  -1 0.45790 1.23584  14
  24   2  -1 1.00134 1.37742  10
  24   2  -1 2.20354 1.38363   4
  24   2  -1 -1.1204 1.11716   6
  24   2  -1 4.43893 1.58883  11
 -24   2   1 0.09004 1.11544  14
 -24   2   1 0.87769 1.01910   2
  24   2  -1 0.44166 1.20588   5
  24   2  -1 0.92176 1.19440   8
  24   2  -1 -0.8037 1.07462   3
 -24   2   1 2.61643 1.14929   8
 -24   2   1 0.45699 1.30975  13
 -24   2   1 0.30341 1.11813  10
 -24   2   1 1.30078 1.04200   5
 -22  -2   1 3.21875 1.21182   6
 -22  -2   1 2.73937 1.30163  14
 -22  -2   1 0.26143 1.03418  12
 -22  -2   1 2.03704 0.77095   2
  22  -2  -1 2.80704 1.03085   2
  22  -2  -1 0.72433 1.20926  11
 -22  -2   1 1.71854 1.01561   8
 -22  -2   1 3.00630 1.51246  10
  22  -2  -1 2.54151 1.36626  14
 -22  -2   1 3.15573 0.97145  13
  22  -2  -1 2.54892 1.18842   5
  22  -2  -1 1.66525 1.08296   8
 -22  -2   1 3.09380 1.24510   5
  22  -2  -1 -0.2971 1.30224   6
  22  -2  -1 2.45099 1.25553  10
  22  -2  -1 2.78378 1.27345   9
  22  -2  -1 1.69234 0.93873   4
 -22  -2   1 1.99799 0.87661   4
  22   2  -1 0.96809 1.21089  10
  22   2  -1 1.06590 1.16294   6
 -22   2   1 1.12502 1.31206  12
 -22   2   1 1.01775 0.86424   2
  22   2  -1 1.50323 1.10699   2
 -22   2   1 0.72520 1.12557  10
  22   2  -1 2.83817 1.54068   5
  22   2  -1 1.26292 1.14658  11
 -22   2   1 2.49846 1.28272  14
 -22   2   1 1.38075 1.40573   6
  22   2  -1 2.37502 1.37763   7
 -22   2   1 1.44775 0.98621   5
  22   2  -1 1.49157 1.29451   4
 -22   2   1 1.80390 1.39953  13
 -22   2   1 3.08643 1.25596   8
  22   2  -1 2.79979 1.36532  14
  22   2  -1 1.25383 1.15748   3
  22   2  -1 1.63306 1.14147   8
 -20  -2   1 51.9897 3.11478   5
  20  -2  -1 41.3730 3.34479   6
 -20  -2   1 56.7768 2.70826   8
  20  -2  -1 49.0487 2.99429  10
 -20  -2   1 48.3537 2.43234   4
  20  -2  -1 47.9499 2.68292   8
 -20  -2   1 47.6047 2.24936  13
 -20  -2   1 48.8445 2.84010   6
  20  -2  -1 43.1225 2.91918  14
 -20  -2   1 49.9681 3.27021  12
  20  -2  -1 46.4016 2.47450   4
  20  -2  -1 50.0581 2.38600   2
 -20  -2   1 48.2281 3.31279  10
 -20  -2   1 48.6309 2.29733   2
 -20  -2   1 49.7473 3.20912  14
  20  -2  -1 46.4166 2.86918   5
  20  -2  -1 47.0443 3.17512  11
  20  -2  -1 48.5969 3.01903   9
 -20   2   1 49.4436 3.60130   6
 -20   2   1 49.2769 3.06842  14
 -20   2   1 45.4195 2.57975   2
  20   2  -1 48.4797 2.89912   3
  20   2  -1 47.5945 2.89563   4
  20   2  -1 52.0133 2.85485   2
  20   2  -1 47.5228 2.94971   6
  20   2  -1 49.7534 3.37334   5
 -20   2   1 48.8163 3.13126  10
  20   2  -1 46.9481 3.06190  14
  20   2  -1 49.7702 3.12656   7
  20   2  -1 48.3750 2.96084   8
 -20   2   1 53.1014 3.44612  13
 -20   2   1 46.2601 2.66560   5
 -20   2   1 50.7099 2.95706   8
  20   2  -1 44.5767 2.97988  11
  20   2  -1 45.0156 3.15997  10
 -18  -2   1 165.233 4.99343   8
  18  -2  -1 159.684 5.50193  10
 -18  -2   1 155.416 4.89155   4
  18  -2  -1 163.154 4.86467   4
  18  -2  -1 158.363 6.24914   6
  18  -2  -1 159.492 5.67561   9
 -18  -2   1 155.351 4.60865   2
 -18  -2   1 169.653 5.28528   6
  18  -2  -1 161.532 5.10144   2
  18  -2  -1 163.035 5.35941   5
 -18  -2   1 155.678 6.65560  12
  18  -2  -1 162.686 5.71624  14
  18  -2  -1 151.803 5.75668  11
 -18  -2   1 152.791 6.49752  14
 -18   2   1 154.889 6.21255   6
  18   2  -1 161.194 5.96000   5
 -18   2   1 157.678 5.55911  14
 -18   2   1 155.374 5.46255   8
  18   2  -1 152.700 5.65738  11
  18   2  -1 161.349 4.98480   8
 -18   2   1 155.837 5.63709  12
  18   2  -1 153.182 5.35415   6
  18   2  -1 155.992 5.87657   3
 -18   2   1 155.495 5.04366   2
 -18   2   1 154.383 5.60064  10
 -18   2   1 161.700 6.06744  13
 -18   2   1 159.218 5.15616   5
  18   2  -1 157.531 5.94972  10
  18   2  -1 155.994 5.51109   7
  18   2  -1 153.286 5.59957  14
 -16  -2   1 -0.1274 0.79243   6
  16  -2  -1 0.55916 0.95368   5
 -16  -2   1 -0.8296 0.64954   8
  16  -2  -1 0.88585 1.00590  11
  16  -2  -1 0.23030 0.69018   4
  16  -2  -1 1.04508 0.99010  14
  16  -2  -1 -0.6283 0.75256   8
  16  -2  -1 0.22979 0.81695  10
 -16  -2   1 -0.3622 0.54007   2
  16  -2  -1 -0.5300 1.04702   6
  16  -2  -1 -0.1540 0.59987   2
 -16  -2   1 -0.2079 0.87708  10
 -16  -2   1 0.55130 1.07634  12
 -16  -2   1 0.05117 0.61613   4
  16  -2  -1 -0.0809 0.95284   9
 -16  -2   1 1.40146 0.96929   5
 -16  -2   1 0.77009 0.98187  14
  16   2  -1 0.15728 0.79573   4
  16   2  -1 -0.4263 0.82926   6
  16   2  -1 -0.8774 0.81566   2
 -16   2   1 -0.7225 0.63340   5
 -16   2   1 -0.6967 1.12529   6
  16   2  -1 -1.2781 0.74825  10
 -16   2   1 -1.5626 0.68341  12
  16   2  -1 -0.6941 0.77116  14
  16   2  -1 1.16406 1.14001   5
  16   2  -1 0.52414 0.84307   8
  16   2  -1 0.39364 0.93596   7
 -16   2   1 0.30976 0.92615  14
  16   2  -1 1.23647 0.93152   3
 -16   2   1 0.18260 0.88633  10
 -16   2   1 0.09589 0.84662   8
  16   2  -1 1.28642 0.89475  11
 -16   2   1 -0.1599 0.71475   2
  14  -2  -1 82.5814 3.34640  10
  14  -2  -1 82.3564 2.87479   4
 -14  -2   1 82.5160 3.10664   6
  14  -2  -1 88.1632 2.90084   2
 -14  -2   1 87.0324 3.63437   5
 -14  -2   1 81.9009 2.91411   8
  14  -2  -1 83.3035 3.56881   9
  14  -2  -1 79.5277 3.95935   6
 -14  -2   1 74.7449 3.42251  14
  14  -2  -1 82.0009 3.20761   8
  14  -2  -1 83.0654 3.20366   5
  14  -2  -1 77.4775 3.54703  11
 -14  -2   1 81.4993 3.80268  10
 -14  -2   1 82.5919 3.73413  12
  14  -2  -1 85.9342 3.49340  14
 -14  -2   1 83.6520 2.82264   2
 -14  -2   1 85.3664 3.07230   4
 -14   2   1 81.9653 3.38532   8
  14   2  -1 83.3902 2.99352   8
  14   2  -1 79.3585 3.46440  11
 -14   2   1 78.5043 3.05801   5
  14   2  -1 80.5433 3.37068   7
 -14   2   1 83.0538 3.47929  12
 -14   2   1 82.6318 3.17472   2
  14   2  -1 86.3826 3.83101   5
  14   2  -1 83.4597 3.34027   4
  14   2  -1 81.4093 3.47451  14
 -14   2   1 88.8677 3.55780  10
 -14   2   1 89.0448 3.53065  14
  14   2  -1 78.6717 3.75047  10
  14   2  -1 82.2040 3.28274   3
  14   2  -1 83.8204 3.27544   2
 -14   2   1 91.7790 4.23517   6
  14   2  -1 75.5285 3.14324   6
 -12  -2   1 143.599 4.78060  14
  12  -2  -1 151.702 4.57023  10
 -12  -2   1 145.266 4.27317   4
  12  -2  -1 128.996 5.72336   6
 -12  -2   1 150.494 4.95981  12
 -12  -2   1 153.323 4.27756   6
  12  -2  -1 149.904 4.11964   2
  12  -2  -1 146.283 5.24918  14
  12  -2  -1 143.082 4.74760   9
  12  -2  -1 151.556 4.17175   4
 -12  -2   1 146.420 4.10754   8
  12  -2  -1 150.427 4.56927   8
  12  -2  -1 150.719 4.43606   5
 -12  -2   1 143.227 5.13314  10
 -12  -2   1 140.898 4.83540   5
 -12  -2   1 135.446 4.04833   2
  12   2  -1 146.905 4.55565   4
  12   2  -1 151.909 5.13547   5
 -12   2   1 142.757 5.33348   6
 -12   2   1 144.747 4.68741   8
  12   2  -1 143.773 4.31635   6
 -12   2   1 153.411 4.94102  11
  12   2  -1 141.735 4.68562  11
 -12   2   1 148.976 4.36675   5
  12   2  -1 157.660 4.30686   8
 -12   2   1 144.235 4.64983  12
  12   2  -1 147.454 5.02992  10
 -12   2   1 150.546 4.66972  14
  12   2  -1 154.297 4.62456   7
 -12   2   1 149.353 4.51621   2
 -12   2   1 153.835 4.66295  10
  12   2  -1 151.518 4.58314   2
  12   2  -1 142.296 5.20732  14
  12   2  -1 148.685 4.48648   3
 -10  -2   1 26.4394 1.85433  14
 -10  -2   1 27.0534 1.47338   2
  10  -2  -1 31.0384 1.76539  10
 -10  -2   1 28.9794 1.89940   5
  10  -2  -1 31.7504 1.63357   5
  10  -2  -1 27.8932 1.93920   9
  10  -2  -1 28.4850 1.76522   8
  10  -2  -1 32.5318 1.56450   2
  10  -2  -1 30.8645 1.96652  11
  10  -2  -1 27.2187 2.21277   6
 -10  -2   1 29.6232 2.15387  10
 -10  -2   1 30.1843 1.50353   6
 -10  -2   1 29.1409 1.54585   4
  10  -2  -1 27.1907 1.72822  14
 -10  -2   1 28.3672 1.43718   8
 -10   2   1 31.9273 2.00571  11
 -10   2   1 30.3602 1.78646  10
  10   2  -1 30.2847 1.55683   8
  10   2  -1 30.3715 1.74996   4
 -10   2   1 27.1848 1.80651   8
  10   2  -1 30.8322 2.04058   5
 -10   2   1 29.6020 2.23956   6
 -10   2   1 28.0458 1.79008  14
  10   2  -1 28.9803 1.80290  11
  10   2  -1 29.4480 1.99694  10
 -10   2   1 27.0634 1.54219   5
  10   2  -1 27.9257 1.68894   7
  10   2  -1 30.5502 1.59160   6
  10   2  -1 30.2659 1.76769   3
 -10   2   1 29.2102 1.69293   2
  10   2  -1 30.8416 1.83599  14
  10   2  -1 30.7862 1.78597   2
   8  -2  -1 700.147 15.3680  10
   8  -2  -1 725.133 15.6975  14
  -8  -2   1 734.336 15.7412  14
   8  -2  -1 726.195 15.3395   5
   8  -2  -1 710.238 15.7861  11
  -8  -2   1 663.128 15.8390   5
   8  -2  -1 709.058 15.4225   2
  -8  -2   1 729.310 16.1420  10
   8  -2  -1 699.104 15.6700   8
  -8  -2   1 728.005 15.4506   4
   8  -2  -1 695.334 15.8254   9
  -8  -2   1 697.461 15.3759   2
   8  -2  -1 703.074 16.3483   6
  -8  -2   1 717.487 15.1203   8
  -8   2   1 706.930 15.7478  11
   8   2  -1 691.001 15.9778  10
  -8   2   1 715.497 15.5678  14
  -8   2   1 706.182 15.8117   8
   8   2  -1 706.613 15.6133   4
   8   2  -1 725.676 16.0590   5
   8   2  -1 712.150 15.0142   6
  -8   2   1 715.006 15.4243  10
  -8   2   1 711.349 15.3254   5
   8   2  -1 673.176 15.5335  14
  -8   2   1 713.344 15.4625  12
   8   2  -1 709.669 15.5021   3
   8   2  -1 695.864 15.1983   8
  -8   2   1 691.880 15.6577   2
  -8   2   1 710.807 16.3963   6
   8   2  -1 670.405 15.5289  11
   8   2  -1 706.279 15.3546   7
   6  -2  -1 411.764 10.2236   6
   6  -2  -1 411.885 9.38392  10
  -6  -2   1 428.537 9.59634   4
  -6  -2   1 444.161 9.69678  14
  -6  -2   1 416.407 9.92358   5
  -6  -2   1 419.867 9.25677   8
  -6  -2   1 425.040 9.46627   3
   6  -2  -1 431.465 10.0049   9
   6  -2  -1 422.978 9.66911  14
  -6  -2   1 415.292 9.62214   2
  -6  -2   1 446.355 10.0990  10
   6  -2  -1 434.704 9.79900  11
   6  -2  -1 416.659 9.85012   8
   6  -2  -1 448.980 9.48930   5
   6  -2  -1 426.966 9.73823   2
   6   2  -1 425.655 9.75268   4
  -6   2   1 417.832 9.71640  11
   6   2  -1 439.717 10.0409   5
  -6   2   1 427.508 9.60774  14
   6   2  -1 410.921 9.92747  10
   6   2  -1 419.544 8.94645   6
  -6   2   1 416.349 9.85495   9
  -6   2   1 421.411 9.46957   5
  -6   2   1 406.896 9.86438   2
   6   2  -1 424.397 9.37478   8
  -6   2   1 426.234 9.41830  12
   6   2  -1 425.164 9.60863   3
  -6   2   1 414.154 10.2677   6
   6   2  -1 428.777 9.33689   7
   6   2  -1 422.262 9.56332  14
  -6   2   1 433.230 9.43457  10
   6   2  -1 428.314 9.56308  11
   4  -2  -1 165.831 4.48511   3
  -4  -2   1 168.525 4.01761  14
  -4  -2   1 157.383 4.01322   3
  -4  -2   1 156.927 3.87414   8
   4  -2  -1 168.227 4.07839   5
  -4  -2   1 161.063 4.16138   4
   4  -2  -1 162.452 4.46405   9
   4  -2  -1 162.674 4.67168   6
  -4  -2   1 155.876 4.10102  13
   4  -2  -1 169.844 4.17408  14
  -4  -2   1 157.976 4.29647   5
   4  -2  -1 155.165 4.14096  11
  -4  -2   1 162.716 3.92218  11
   4  -2  -1 158.115 4.38902   2
  -4  -2   1 169.308 4.37357  10
  -4   2   1 158.786 3.87729  10
   4   2  -1 160.325 4.11048   3
   4   2  -1 164.110 3.98572   8
   4   2  -1 168.101 4.40801   5
  -4   2   1 164.608 4.14471  11
  -4   2   1 163.454 4.08142  14
  -4   2   1 167.224 3.79787  12
   4   2  -1 166.572 3.93875  14
  -4   2   1 152.154 4.44034   2
  -4   2   1 163.339 4.70266   6
  -4   2   1 158.766 4.08202   5
   4   2  -1 160.012 4.28310  10
   4   2  -1 152.824 4.17790   4
   4   2  -1 164.157 3.93335  11
   2  -2  -1 3930.76 127.948   1
  -2   2   1 3956.56 126.119   1
   0  -2  -1 322.513 6.84886  12
   0  -2  -1 324.025 7.34859   7
   0  -2   1 329.924 7.29322  12
   0  -2  -1 314.837 7.07929  11
   0  -2   1 315.367 7.80927  13
   0  -2  -1 320.603 7.41201   6
   0  -2  -1 321.473 7.25000  10
   0  -2   1 326.749 7.07571   5
   0  -2  -1 323.428 7.60746   4
   0  -2   1 318.582 7.09243   9
   0  -2  -1 322.502 7.57750   9
   0  -2   1 319.921 7.17319   3
   0  -2  -1 317.418 7.61398   3
   0  -2   1 315.416 6.76054  11
   0  -2  -1 326.532 7.30752  14
   0  -2   1 319.817 7.31660   6
   0  -2   1 322.585 6.94336  10
   0  -2   1 317.514 7.26198   4
   0   2   1 330.962 7.26149  14
   0   2   1 327.428 6.81727  12
   0   2   1 330.070 7.62102   4
   0   2  -1 327.588 7.29731   4
   0   2   1 330.683 7.62823   9
   0   2   1 329.241 7.32182  11
   0   2  -1 322.346 7.17124   3
   0   2   1 327.760 7.23831  10
   0   2  -1 322.408 7.31255   6
   0   2  -1 334.909 7.28085  12
   0   2   1 332.331 7.36237   7
   0   2   1 327.458 7.46448   6
   0   2  -1 330.716 6.92524  10
   0   2   1 315.637 7.62682   3
   0   2  -1 338.950 7.86193  13
  -2  -2  -1 6791.77 195.216   1
  -4  -2  -1 109.658 3.12162   7
  -4  -2  -1 117.320 3.33100  14
  -4  -2  -1 112.690 3.39959   3
   4  -2   1 114.723 3.16527   8
  -4  -2  -1 114.252 3.21590  12
   4  -2   1 116.863 2.48772   5
  -4  -2  -1 109.663 3.35977   4
   4  -2   1 107.025 3.78573  13
   4  -2   1 107.983 3.14558   2
   4  -2   1 108.612 2.66145  10
   4  -2   1 106.625 2.75481  14
   4  -2   1 114.842 3.14115   9
  -4  -2  -1 109.898 3.19485   8
   4  -2   1 110.699 3.67964   6
   4  -2   1 107.761 3.08128  12
  -4  -2  -1 111.401 3.47161  10
   4   2   1 109.493 3.15461  12
   4   2   1 111.528 3.36537   9
  -4   2  -1 110.733 3.61105   6
   4   2   1 111.505 3.18308   7
  -4   2  -1 104.743 3.22790   2
  -4   2  -1 119.760 2.59280  14
   4   2   1 113.508 3.22580  14
  -4   2  -1 112.364 3.93982  13
  -4   2  -1 111.473 3.20209  12
  -4   2  -1 110.046 2.49608   5
   4   2   1 106.701 3.36547  10
  -4   2  -1 106.170 3.17499   8
   4   2   1 111.750 3.35148   8
   4   2   1 113.149 3.51643   3
   4   2   1 111.316 3.51848   4
  -4   2  -1 114.274 2.68736  10
  -4   2  -1 109.405 3.07924   9
   6  -2   1 132.733 3.54958   2
   6  -2   1 128.426 3.40318  10
   6  -2   1 131.471 3.75036  12
  -6  -2  -1 130.980 3.89744  14
   6  -2   1 134.187 3.67832   8
  -6  -2  -1 129.849 3.63983   8
  -6  -2  -1 133.998 3.74792   7
  -6  -2  -1 133.334 4.17067  10
   6  -2   1 127.768 4.33398   6
   6  -2   1 130.420 3.50096  14
   6  -2   1 128.091 4.39529  13
  -6  -2  -1 131.454 3.86763  12
  -6  -2  -1 129.878 3.80671   3
  -6  -2  -1 130.100 3.83408   4
   6  -2   1 138.585 3.18437   5
   6  -2   1 136.517 3.75637   9
  -6   2  -1 135.914 3.83701  12
   6   2   1 137.782 4.02148   3
   6   2   1 133.440 4.10703  10
   6   2   1 135.111 3.79977   7
  -6   2  -1 126.911 3.70077   2
  -6   2  -1 134.043 4.40815   6
  -6   2  -1 128.173 4.41428  13
  -6   2  -1 129.339 3.41400  10
   6   2   1 127.202 3.75179   8
  -6   2  -1 130.874 3.40009  14
   6   2   1 130.112 3.84328  14
  -6   2  -1 131.380 3.12712   5
   6   2   1 129.003 3.82770  12
  -6   2  -1 131.406 3.78601   8
  -8  -2  -1 588.060 13.0338   8
  -8  -2  -1 583.895 13.2633   3
   8  -2   1 610.110 12.7320   5
   8  -2   1 592.146 13.1299  14
  -8  -2  -1 594.290 13.5626  12
  -8  -2  -1 603.483 13.3051   7
   8  -2   1 601.089 13.1508   8
   8  -2   1 597.683 14.1390   6
   8  -2   1 595.981 13.3516  12
   8  -2   1 582.943 14.0481  13
   8  -2   1 592.631 13.2919   9
   8  -2   1 578.684 12.9795  10
  -8  -2  -1 588.529 13.8469  10
   8  -2   1 587.528 12.8198   2
  -8  -2  -1 588.383 13.2807   4
  -8  -2  -1 582.424 13.1788   2
  -8  -2  -1 613.538 13.6008  14
  -8   2  -1 587.667 12.6327   5
  -8   2  -1 591.472 13.0291  10
   8   2   1 589.350 13.4846   4
   8   2   1 557.725 13.6689  10
  -8   2  -1 595.834 14.1475  13
  -8   2  -1 600.326 14.1191   6
   8   2   1 596.412 13.2292   8
  -8   2  -1 593.748 13.0003  14
   8   2   1 566.971 13.3872  14
   8   2   1 593.727 13.4991   3
   8   2   1 590.376 13.5190  12
  -8   2  -1 587.225 13.4144  12
   8   2   1 583.949 13.3020   7
  -8   2  -1 557.588 13.0363   2
  -8   2  -1 584.441 13.2451   8
 -10  -2  -1 99.8658 3.19800   8
 -10  -2  -1 106.777 3.34025   2
  10  -2   1 106.233 3.16633   5
 -10  -2  -1 105.064 3.46229   3
 -10  -2  -1 110.491 3.86324  12
  10  -2   1 105.545 3.03622   2
  10  -2   1 108.626 3.45494   8
 -10  -2  -1 104.382 3.41603   4
  10  -2   1 106.097 4.27964   6
  10  -2   1 104.496 3.39972  10
  10  -2   1 101.453 3.59547  12
 -10  -2  -1 103.606 3.87988   5
 -10  -2  -1 103.128 3.57094   7
  10  -2   1 101.591 3.45092  14
  10  -2   1 107.791 3.00154   4
 -10  -2  -1 103.654 3.79216  14
 -10  -2  -1 109.422 4.06140  10
  10   2   1 107.421 3.49690   6
  10   2   1 106.366 3.71166   4
 -10   2  -1 101.444 3.47202   8
  10   2   1 100.185 3.38769   8
  10   2   1 98.2356 3.70394  12
  10   2   1 102.607 3.60732   7
 -10   2  -1 111.377 3.80780  12
 -10   2  -1 103.336 3.04209   5
 -10   2  -1 101.032 3.25792   2
  10   2   1 105.215 3.97221  10
 -10   2  -1 102.868 3.43293  10
  10   2   1 105.218 3.72185  14
 -10   2  -1 107.089 3.42829  14
 -10   2  -1 104.426 4.23853   6
 -10   2  -1 109.992 4.31275  13
  10   2   1 108.793 3.70104   3
  12  -2   1 60.3917 2.15400   2
  12  -2   1 62.9114 2.85745  12
  12  -2   1 56.5478 2.46258   8
 -12  -2  -1 62.0627 3.01837   5
  12  -2   1 58.5603 3.34802   6
  12  -2   1 64.1550 2.97227  11
 -12  -2  -1 56.7276 2.87125  14
 -12  -2  -1 56.9557 2.36483   8
 -12  -2  -1 58.5238 3.14953  10
  12  -2   1 61.3434 2.72323  14
 -12  -2  -1 55.7740 2.90642  12
  12  -2   1 62.6432 2.63180  10
 -12  -2  -1 60.6916 2.47129   4
  12  -2   1 56.7647 2.14815   4
  12  -2   1 60.4297 2.44744   5
 -12  -2  -1 57.6042 2.29871   2
  12   2   1 56.6977 2.76413   7
 -12   2  -1 60.3836 2.91325  12
 -12   2  -1 59.2931 3.32481   6
  12   2   1 60.3211 2.80430   4
  12   2   1 54.2699 2.94794  10
 -12   2  -1 61.7957 2.68086  14
  12   2   1 58.5073 2.87738  12
  12   2   1 56.3972 2.48111   8
 -12   2  -1 62.3624 2.68197  10
  12   2   1 57.0798 2.77655   3
 -12   2  -1 58.0594 2.39606   2
 -12   2  -1 59.0328 2.69169   8
  12   2   1 62.4139 2.74451   6
 -12   2  -1 61.6130 2.30658   5
 -12   2  -1 55.5451 3.10024  13
  12   2   1 58.3545 2.82939  14
 -14  -2  -1 2223.10 49.1016   5
 -14  -2  -1 2405.04 49.4078  12
 -14  -2  -1 2264.61 47.8599   2
 -14  -2  -1 2291.63 48.1780   4
 -14  -2  -1 2376.91 49.1581  14
  14  -2   1 2309.57 48.2884   8
  14  -2   1 2248.65 49.7784   6
 -14  -2  -1 2324.81 49.5781  10
  14  -2   1 2247.77 48.9678  11
  14  -2   1 2345.49 47.7604   4
 -14  -2  -1 2257.16 48.0299   8
  14  -2   1 2250.78 48.8047  12
  14  -2   1 2261.88 48.6820  14
  14  -2   1 2332.14 48.2376   5
  14  -2   1 2321.55 47.6241   2
  14  -2   1 2280.49 48.6064  10
  14   2   1 2214.61 49.3266  10
 -14   2  -1 2227.50 48.0548   2
 -14   2  -1 2301.86 48.0120   5
 -14   2  -1 2298.00 49.7557   6
 -14   2  -1 2302.07 48.5928   8
 -14   2  -1 2332.45 50.9567  13
 -14   2  -1 2285.12 48.6695  10
  14   2   1 2276.84 48.8143   7
  14   2   1 2312.06 48.7285   4
 -14   2  -1 2360.10 48.6250  14
  14   2   1 2312.93 48.7792   3
  14   2   1 2328.61 48.3615   8
  14   2   1 2318.89 48.6405   2
  14   2   1 2274.81 48.9035  14
  14   2   1 2394.04 48.7309   6
 -14   2  -1 2307.53 49.0509  12
 -16  -2  -1 1256.65 27.5954   8
  16  -2   1 1257.25 28.6858  11
 -16  -2  -1 1252.48 28.7387   5
 -16  -2  -1 1289.50 29.0181  12
  16  -2   1 1324.28 27.1799   2
  16  -2   1 1250.47 28.2614  10
  16  -2   1 1311.19 27.3876   4
 -16  -2  -1 1311.58 26.6816  13
 -16  -2  -1 1246.41 27.2679   2
  16  -2   1 1296.18 28.6238  12
  16  -2   1 1254.54 28.3505  14
 -16  -2  -1 1285.81 28.7476  14
  16  -2   1 1273.33 27.8174   8
  16  -2   1 1228.92 29.4072   6
 -16  -2  -1 1299.23 29.3024  10
 -16  -2  -1 1261.41 27.6391   4
  16  -2   1 1279.91 27.9114   5
  16   2   1 1261.68 28.5590  14
  16   2   1 1288.28 28.5401   7
 -16   2  -1 1277.83 28.1940   8
  16   2   1 1280.54 29.1466  10
 -16   2  -1 1303.44 28.4649  10
 -16   2  -1 1282.48 27.6625   5
  16   2   1 1254.11 28.3268   3
  16   2   1 1271.85 28.1980   2
 -16   2  -1 1303.22 29.2151  13
 -16   2  -1 1232.18 27.5616   2
  16   2   1 1267.65 28.5144   6
  16   2   1 1270.67 28.2904   4
  16   2   1 1295.58 27.9405   8
 -16   2  -1 1281.59 28.2408  14
 -16   2  -1 1306.52 29.4391   6
 -16   2  -1 1293.82 28.7861  12
  18  -2   1 144.325 5.29616  10
 -18  -2  -1 145.503 4.82152   8
  18  -2   1 162.959 5.60426  14
 -18  -2  -1 157.129 6.14153  10
 -18  -2  -1 148.155 6.32084   5
 -18  -2  -1 156.117 4.12558  13
  18  -2   1 151.784 6.30592   6
  18  -2   1 156.272 4.48979   2
  18  -2   1 149.524 4.62380   4
  18  -2   1 156.274 5.21577   5
 -18  -2  -1 161.104 5.82894  14
  18  -2   1 145.455 5.60380  11
 -18  -2  -1 156.659 4.87146   4
  18  -2   1 155.847 5.57004  12
 -18  -2  -1 150.505 5.85345  12
 -18  -2  -1 149.400 4.48374   2
  18  -2   1 153.835 5.03792   8
 -18   2  -1 154.840 5.30213   8
  18   2   1 154.863 5.92707  10
  18   2   1 143.214 5.51281  14
  18   2   1 149.712 5.49556   7
 -18   2  -1 150.089 4.89267   5
 -18   2  -1 149.333 4.81036   2
  18   2   1 149.886 5.57669  11
 -18   2  -1 154.098 5.73609  12
 -18   2  -1 156.951 5.39261  14
  18   2   1 152.001 5.50821   6
 -18   2  -1 156.217 5.56597  10
 -18   2  -1 140.615 6.35408   6
  18   2   1 146.672 5.39693   3
 -18   2  -1 147.643 5.86318  13
  20  -2   1 2.33219 0.79182   2
  20  -2   1 -0.0668 0.92235  10
  20  -2   1 1.23478 0.95836   4
  20  -2   1 0.53332 0.91200   9
 -20  -2  -1 0.23452 0.85175   5
  20  -2   1 0.40514 1.00437   8
 -20  -2  -1 0.58728 0.75909   4
 -20  -2  -1 0.56367 0.64030  13
  20  -2   1 -0.0729 0.91059  11
 -20  -2  -1 -0.6765 0.92772  10
 -20  -2  -1 -0.8999 0.62180   8
 -20  -2  -1 0.70321 1.11040  12
  20  -2   1 -0.0466 1.06762   7
 -20  -2  -1 -0.2650 0.61763   2
  20  -2   1 1.39141 1.11591  14
  20  -2   1 -0.6266 0.82838   5
  20  -2   1 0.75005 1.37505   6
 -20  -2  -1 0.33981 0.94723  14
  20  -2   1 -0.7110 0.99885  12
  20   2   1 0.49316 1.05473   2
  20   2   1 2.10385 1.18430   8
  20   2   1 1.09233 1.02087   3
  20   2   1 -0.4391 0.88367   4
 -20   2  -1 1.14930 0.84217   5
 -20   2  -1 0.97796 1.08835  14
  20   2   1 2.72761 1.22329   7
  20   2   1 0.84691 1.10047  10
 -20   2  -1 -0.9191 1.06596  13
 -20   2  -1 1.52547 1.09404  10
  20   2   1 1.31129 1.17163  14
  20   2   1 2.38330 1.25193   6
 -20   2  -1 0.14104 1.09433  12
 -20   2  -1 -0.1577 0.82010   8
 -20   2  -1 1.33926 1.34597   6
 -20   2  -1 0.36522 0.72717   2
  20   2   1 0.75698 1.04608  11
  22  -2   1 23.7456 2.73559   9
 -22  -2  -1 24.1540 2.93144  12
 -22  -2  -1 26.9318 1.64064  13
  22  -2   1 30.7154 2.70056  14
 -22  -2  -1 26.0713 2.02286   8
 -22  -2  -1 27.8525 2.52094   5
 -22  -2  -1 28.5981 3.10930  14
  22  -2   1 28.2272 1.97385   2
  22  -2   1 24.1967 2.80114  11
  22  -2   1 23.3633 1.99824   4
 -22  -2  -1 23.2139 1.67743   2
  22  -2   1 23.6101 2.79672   7
 -22  -2  -1 26.5181 2.03227   4
  22  -2   1 25.8412 2.44933  10
 -22  -2  -1 26.1030 3.15719  10
  22  -2   1 26.5544 3.34565   6
  22  -2   1 25.9325 2.25579   8
  22  -2   1 24.0763 2.34982   5
  22   2   1 26.8491 2.37475   8
  22   2   1 26.7584 2.93918   7
  22   2   1 25.8898 2.72151   2
 -22   2  -1 30.9788 3.46281   6
  22   2   1 21.2174 2.40589   3
  22   2   1 25.4288 2.35741   4
 -22   2  -1 25.9758 2.76115  10
 -22   2  -1 21.5798 1.92822   2
  22   2   1 24.2327 2.76832  14
 -22   2  -1 28.6996 3.09063   8
  22   2   1 26.9112 3.01641  10
  22   2   1 26.4722 2.88174  11
  22   2   1 24.5971 2.73276   6
 -22   2  -1 22.6060 2.46006  14
 -22   2  -1 27.3682 3.07371  12
 -22   2  -1 30.7921 3.21019  13
 -22   2  -1 25.0042 2.08724   5
 -24  -2  -1 30.4328 2.21620   4
  24  -2   1 32.9095 2.51457   8
  24  -2   1 28.3200 2.30323   4
  24  -2   1 31.9935 2.88867  14
  24  -2   1 31.4974 2.21530   2
  24  -2   1 33.9023 2.80511   5
  24  -2   1 32.2773 3.35512  11
 -24  -2  -1 30.9286 2.03960   2
 -24  -2  -1 30.9746 1.87305  13
 -24  -2  -1 32.0335 3.60515  12
  24  -2   1 34.6282 2.89444  10
 -24  -2  -1 28.0789 2.78194   5
  24  -2   1 30.5623 3.41390   7
  24  -2   1 32.2169 2.82709   9
 -24  -2  -1 31.8583 2.97916  14
 -24  -2  -1 29.1688 3.33433  10
 -24  -2  -1 27.9978 2.23386   8
 -24   2  -1 32.0308 3.35238  13
  24   2   1 31.4700 3.30229  11
 -24   2  -1 33.6209 2.49894   5
  24   2   1 34.6391 2.88187   2
  24   2   1 31.5671 3.15561   3
  24   2   1 35.3501 2.77276   8
  24   2   1 34.2362 3.65540  10
 -24   2  -1 43.6287 4.30213   6
  24   2   1 34.7277 3.21683   6
 -24   2  -1 33.5231 2.83155  14
 -24   2  -1 30.6383 2.84849  10
 -24   2  -1 28.8580 2.52299   8
  24   2   1 32.4007 2.93300   7
  24   2   1 24.7456 2.78842  14
  24   2   1 30.8273 2.87150   4
 -24   2  -1 31.7640 3.48423  12
  26  -2   1 3.57757 1.44550   8
 -26  -2  -1 6.36539 1.61997   8
 -26  -2  -1 4.54316 1.82218  10
  26  -2   1 6.89997 2.18314   7
 -26  -2  -1 7.35928 1.88878   5
 -26  -2  -1 6.28247 1.17077  13
  26  -2   1 5.52575 2.09997   6
 -26  -2  -1 4.49175 1.26247   4
  26  -2   1 4.42031 2.61402   9
  26  -2   1 3.92560 1.61056  14
  26  -2   1 4.65919 1.47569   4
 -26  -2  -1 3.97487 1.77780  12
  26  -2   1 3.24215 1.77022  11
  26  -2   1 5.79733 1.76794  10
 -26  -2  -1 6.96125 1.96425  14
 -26  -2  -1 4.61639 1.10918   2
  26  -2   1 4.67779 1.37230   2
  26   2   1 7.75765 1.96305  11
  26   2   1 3.61705 1.64415   3
  26   2   1 4.12415 1.72530   4
  26   2   1 4.31795 1.78060  10
  26   2   1 4.77927 1.75614   8
  26   2   1 5.43558 1.77009   2
  26   2   1 6.42110 1.95312   6
 -26   2  -1 4.62040 1.45137   5
 -26   2  -1 2.62183 1.62669  10
 -26   2  -1 5.77568 2.05406   8
 -26   2  -1 6.55135 1.78072  14
  26   2   1 4.04180 1.69571  14
 -26   2  -1 5.96398 1.99227  13
 -26   2  -1 5.36342 1.85936  12
 -26   2  -1 6.09710 2.06559   6
  26   2   1 6.57666 1.92088   7
 -26   2  -1 6.01522 1.42063   2
  28  -2   1 124.246 4.88904   2
  28  -2   1 131.878 5.37891   8
  28  -2   1 126.091 6.88617   6
 -28  -2  -1 122.962 6.59309  10
  28  -2   1 145.894 6.70905   7
  28  -2   1 132.458 6.11229  10
 -28  -2  -1 135.759 6.40142  14
 -28  -2  -1 124.375 4.24280  13
 -28  -2  -1 129.683 6.54403  12
  28  -2   1 127.949 5.22916   4
 -28  -2  -1 129.171 6.05152   5
 -28   2  -1 122.671 6.44138   6
  28   2   1 125.079 5.89233   4
 -28   2  -1 130.279 6.55356  12
  28   2   1 129.962 5.83677   2
  28   2   1 124.431 5.95137   3
  28   2   1 120.129 6.13046   6
  28   2   1 128.463 6.18863   7
 -28   2  -1 128.113 5.92276  14
 -28   2  -1 124.593 5.34352   5
 -28   2  -1 133.220 6.26329  10
 -28   2  -1 132.500 6.36407  13
  28   2   1 121.522 5.49427   8
  30  -2   1 427.723 11.7797   4
 -30  -2  -1 412.895 12.9261   5
  30  -2   1 397.624 12.8786  10
 -30  -2  -1 389.762 13.5743  10
 -30  -2  -1 434.555 13.8294  12
 -30  -2  -1 428.810 13.3301  14
  30  -2   1 407.169 11.2093   2
  30  -2   1 415.996 13.4311   7
  30  -2   1 413.649 11.8132   8
  30   2   1 427.982 12.9454   3
 -30   2  -1 403.749 11.8094   5
 -30   2  -1 405.743 12.9862  10
 -30   2  -1 418.696 13.6338   6
 -30   2  -1 396.410 12.8879  13
 -30   2  -1 428.555 12.7718  14
  30   2   1 406.403 12.4380   2
  30   2   1 407.397 13.0184   7
  30   2   1 394.844 13.0324   6
 -30   2  -1 423.656 13.5639  12
  30   2   1 398.932 12.5091   4
  30   2   1 397.768 11.9622   8
 -32  -2  -1 7.66027 2.35353  10
  32  -2   1 9.89315 3.22294   7
 -32  -2  -1 8.68047 2.51431  12
 -32  -2  -1 12.1849 2.45295   5
  32  -2   1 12.6395 2.64415   8
  32  -2   1 10.6065 1.98212   2
  32  -2   1 9.60696 2.12964   4
  32   2   1 11.4074 2.29816   8
  32   2   1 5.72955 2.46558   7
  32   2   1 4.45601 1.97359   2
 -32   2  -1 9.18226 2.52835  13
 -32   2  -1 10.0001 2.08774   5
 -32   2  -1 7.72440 2.35205  14
  32   2   1 8.19677 2.37651   4
  32   2   1 8.35482 2.30488   3
  32   2   1 14.0860 2.89934   6
 -32   2  -1 10.9402 2.69242   6
 -32   2  -1 7.51796 2.47410  12
 -32   2  -1 11.7945 2.65360  10
 -34  -2  -1 20.3093 3.60786  10
  34  -2   1 20.3620 2.91946   4
  34  -2   1 15.6530 2.52512   8
  34  -2   1 23.9984 2.88337   2
  34  -2   1 15.5378 3.22470   7
 -34  -2  -1 20.0881 3.66698  12
 -34  -2  -1 22.7956 3.57570  14
  34   2   1 15.5257 3.11283   3
  34   2   1 13.6986 2.88545   4
 -34   2  -1 23.4451 3.53803  13
  34   2   1 21.4179 3.18537   8
 -34   2  -1 22.3728 3.71551   6
  34   2   1 16.4471 3.05433   2
 -34   2  -1 20.0445 3.25813  14
  34   2   1 18.6011 3.42706   7
 -34   2  -1 20.6920 3.43168  12
 -34   2  -1 18.5265 2.61004   5
 -34   2  -1 22.5154 3.58010  10
  36  -2   1 2.53605 1.58901   2
  36  -2   1 4.83909 2.29560   3
  36  -2   1 5.54504 2.63631   7
  36  -2   1 6.53010 2.23697   4
 -36  -2  -1 0.66273 2.25357  10
 -36  -2  -1 1.64146 2.06097  14
 -36  -2  -1 5.21291 2.41335  12
  36  -2   1 0.73616 1.93067   8
 -36   2  -1 1.99997 2.05065  13
 -36   2  -1 2.51655 1.67928   5
 -36   2  -1 5.28567 2.42149  12
  36   2   1 3.56909 2.53148   7
  36   2   1 7.77818 2.42326   8
  36   2   1 2.61793 2.05645   3
 -36   2  -1 2.32227 1.94146  14
 -36   2  -1 2.17771 2.26270  10
  36   2   1 4.78042 2.44829   4
 -36   2  -1 7.21963 2.71962   6
 -38  -2  -1 28.0102 4.51342  10
 -38  -2  -1 43.5270 4.99014  14
  38  -2   1 36.2526 4.99786   7
 -38  -2  -1 32.1647 4.91594  12
  38  -2   1 39.3971 4.16120   4
  38  -2   1 38.4092 3.70424   2
  38  -2   1 32.9315 3.94503   8
  38  -2   1 34.3633 4.14377   3
 -38   2  -1 28.7748 4.31183  13
 -38   2  -1 39.4586 4.87783  10
  38   2   1 40.8998 5.13132   7
 -38   2  -1 27.1405 3.82459  14
  38   2   1 36.2001 4.05860   8
 -38   2  -1 34.2972 4.87799  12
  38   2   1 30.8465 4.29574   4
  38   2   1 29.8235 4.16776   3
 -40  -2  -1 4.77236 2.80406  10
  40  -2   1 3.51458 2.34880   8
  40  -2   1 3.33207 1.91812   2
  40  -2   1 4.58760 2.37636   4
  40  -2   1 4.43464 2.98224   7
 -40  -2  -1 3.48244 2.63975  12
 -40  -2  -1 3.47756 2.46234  14
  40  -2   1 0.89243 2.24765   3
  40   2   1 5.74945 2.81267   4
  40   2   1 5.15134 2.66709   3
 -40   2  -1 1.98140 2.17346  14
  40   2   1 4.68520 2.98829   7
 -40   2  -1 1.42810 2.36492  10
 -40   2  -1 4.87177 2.97937  12
 -40   2  -1 1.04432 2.18452  13
  40   2   1 0.14036 1.88413   8
 -42  -2  -1 -0.1997 2.41022  10
  42  -2   1 1.23896 2.19258   2
 -42  -2  -1 1.81225 2.44160  14
 -42  -2  -1 0.66458 4.11910  12
  42  -2   1 -0.7083 2.08417   4
  42   2   1 5.36743 3.10183   7
 -42   2  -1 0.27208 2.45045  12
 -42   2  -1 3.89216 2.46128  14
  42   2   1 -0.4627 1.78802   8
  42   2   1 0.33453 2.73324   3
 -42   2  -1 3.28570 2.66177  10
  42   2   1 2.34299 2.71925   4
 -42   2  -1 -0.7312 2.01063  13
  44  -2   1 91.1088 6.03880   8
 -44  -2  -1 86.2009 7.42264  10
  44  -2   1 93.5444 6.23260   2
  44  -2   1 108.212 8.00186   7
 -44  -2  -1 97.6947 7.13935  14
  44  -2   1 102.661 7.65163   4
  44  -2   1 95.0457 6.52858   3
 -44   2  -1 101.536 6.82489  14
 -44   2  -1 93.8177 6.11856  13
  44   2   1 96.2587 7.05295   4
  44   2   1 95.9438 7.45116   7
  44   2   1 101.228 7.29299   3
 -44   2  -1 103.283 7.98599  12
 -44   2  -1 93.7940 7.17031  10
  44   2   1 98.2458 6.74051   8
  45  -3  -1 2.13784 2.96216   3
 -45  -3   1 0.05910 2.81380  10
  45  -3  -1 -0.1718 2.31573   4
  45  -3  -1 -1.5853 2.05273   2
  45  -3  -1 -2.3115 3.08568   7
  45  -3  -1 1.12962 2.37722   8
 -45  -3   1 -0.4762 2.43838  14
 -45  -3   1 0.74920 3.11378  12
 -45   3   1 -1.3546 2.76931  12
 -45   3   1 0.16350 2.55450  10
 -45   3   1 2.11482 3.04021  13
  45   3  -1 1.26452 2.74858   4
  45   3  -1 -2.6560 2.80375   3
  45   3  -1 1.88113 2.71124   8
 -45   3   1 -1.1008 2.20627  14
  45   3  -1 1.25603 2.84985   7
  43  -3  -1 0.77631 2.24926   4
  43  -3  -1 4.49969 2.44960   3
  43  -3  -1 0.91805 2.37122   8
 -43  -3   1 5.17782 2.84768  14
 -43  -3   1 2.63208 2.66451  12
  43  -3  -1 8.01434 3.26502   7
  43  -3  -1 5.54891 3.97602   2
 -43  -3   1 3.33880 3.00085  10
 -43   3   1 1.18240 2.38829  14
 -43   3   1 0.89899 2.47574  10
  43   3  -1 3.53764 2.77195   3
  43   3  -1 5.22628 3.11273   7
  43   3  -1 2.61656 2.70479   8
  43   3  -1 1.01449 2.71969   4
 -43   3   1 2.78239 2.46424  12
 -43   3   1 1.86853 2.74408  13
 -43   3   1 3.55785 2.78961   6
  41  -3  -1 20.4419 3.29801   4
  41  -3  -1 16.6982 4.03343   7
  41  -3  -1 15.2350 3.16395   8
  41  -3  -1 16.8125 3.08372   2
 -41  -3   1 18.3465 3.94637  14
 -41  -3   1 20.8049 4.39259  10
 -41  -3   1 19.6842 4.00056  12
 -41   3   1 15.6751 3.52419   6
  41   3  -1 16.9886 3.66016   4
  41   3  -1 15.0250 3.50609   3
 -41   3   1 17.9081 3.82143  12
  41   3  -1 16.3859 3.60991   7
 -41   3   1 18.2855 3.71751  10
  41   3  -1 12.7362 3.14514   8
 -41   3   1 24.2062 3.97800  13
 -41   3   1 16.2914 3.31524  14
 -39  -3   1 -0.3833 2.11896  10
  39  -3  -1 3.15472 1.94626   2
  39  -3  -1 -0.8877 1.60240   8
 -39  -3   1 1.20995 2.22612  14
  39  -3  -1 -1.9786 2.39978   7
 -39  -3   1 1.78307 2.20690  12
  39  -3  -1 0.02368 1.84678   4
 -39   3   1 0.48940 2.22174  13
 -39   3   1 1.39707 1.96722  14
 -39   3   1 1.94018 2.33495  12
  39   3  -1 2.35424 2.46854   3
 -39   3   1 -1.5269 1.92106   6
  39   3  -1 2.36913 2.18462   8
  39   3  -1 -1.2423 2.11444   7
 -39   3   1 1.62607 2.14849  10
  39   3  -1 -0.3778 2.14895   4
  37  -3  -1 7.83951 2.84195   7
 -37  -3   1 5.36457 2.53131  14
 -37  -3   1 0.43141 1.85131  10
  37  -3  -1 3.39146 1.81789   2
  37  -3  -1 5.12327 2.14665   4
  37  -3  -1 1.79438 1.80101   8
 -37  -3   1 7.58353 2.91438  12
 -37   3   1 6.69521 2.28709  14
 -37   3   1 6.89258 2.75140  12
 -37   3   1 4.37598 2.53323  13
 -37   3   1 3.27296 2.35706   6
 -37   3   1 4.39921 2.38165  10
  37   3  -1 2.47548 2.30470   3
  37   3  -1 5.12238 2.45141   4
  37   3  -1 1.82934 2.65569   6
 -37   3   1 4.31582 1.89317   5
  37   3  -1 5.14493 2.14783   8
  37   3  -1 4.27161 2.40599   7
 -35  -3   1 11.2064 2.93128  14
  35  -3  -1 11.9155 2.27218   2
 -35  -3   1 7.46826 2.80782  10
 -35  -3   1 13.7911 3.32757  12
  35  -3  -1 18.6725 2.91287   8
  35  -3  -1 7.84244 2.05488   4
  35  -3  -1 10.7080 2.57758   5
  35  -3  -1 9.56532 2.99770   7
 -35   3   1 11.5840 3.11002   6
 -35   3   1 13.0715 2.99335  13
 -35   3   1 10.1513 2.71221  12
 -35   3   1 7.59371 2.41113   5
  35   3  -1 9.54689 3.00796   7
  35   3  -1 7.77730 2.41660   3
  35   3  -1 14.4860 2.75547   8
  35   3  -1 10.0157 2.77666   4
 -35   3   1 5.33882 2.37773  10
  35   3  -1 13.0588 2.70914   6
  33  -3  -1 80.8070 4.73738   8
  33  -3  -1 82.0371 5.97179   5
  33  -3  -1 91.4236 5.88404   7
 -33  -3   1 92.8921 6.00876  12
 -33  -3   1 91.0568 5.76381  14
  33  -3  -1 87.9465 4.38254   2
 -33  -3   1 90.3076 6.19170  10
  33  -3  -1 92.0590 4.74139   4
 -33   3   1 84.4445 5.66638  12
  33   3  -1 81.4728 5.18945   4
  33   3  -1 83.6069 5.37533   7
 -33   3   1 87.9195 5.45304  10
 -33   3   1 83.4400 5.81576  13
 -33   3   1 91.8326 4.76921   5
  33   3  -1 83.0031 5.37630   3
 -33   3   1 78.3869 5.81763   6
  33   3  -1 86.2122 4.85786   8
 -33   3   1 86.5688 5.28694  14
 -31  -3   1 6.71703 2.21398  14
  31  -3  -1 5.77264 1.73610   4
 -31  -3   1 7.82792 2.62886  10
  31  -3  -1 8.16806 1.96953   8
 -31  -3   1 4.63781 1.95451   5
  31  -3  -1 5.23667 1.51598   2
  31  -3  -1 8.35901 2.12849   5
 -31  -3   1 6.68922 2.30648  12
  31  -3  -1 11.6676 2.72368  10
  31   3  -1 3.41912 2.05869   4
 -31   3   1 6.86993 2.51597   6
  31   3  -1 8.74684 2.20012   8
  31   3  -1 13.5188 2.78075   7
  31   3  -1 5.91465 2.11328   6
  31   3  -1 5.50697 1.90975   3
 -31   3   1 7.82031 1.90633   5
 -31   3   1 7.00027 2.14694  10
 -31   3   1 8.38618 2.45614  13
 -31   3   1 2.72615 1.81315  12
 -31   3   1 6.00817 2.01954  14
  29  -3  -1 4.06352 1.59427   4
 -29  -3   1 5.88695 2.03709  14
 -29  -3   1 2.82147 1.85791  10
  29  -3  -1 0.35058 1.37841   5
  29  -3  -1 1.96306 1.37531   2
  29  -3  -1 2.38310 1.71988  10
  29  -3  -1 2.37149 1.48649   8
 -29  -3   1 5.26028 2.00754  12
 -29  -3   1 2.05030 0.74539  13
 -29   3   1 2.24044 1.81129  12
  29   3  -1 4.85684 1.89953   3
 -29   3   1 1.40125 1.86178   6
 -29   3   1 1.58426 1.96215  13
  29   3  -1 3.00314 1.70631   4
  29   3  -1 2.89926 1.77896   2
  29   3  -1 2.86268 1.74456   6
 -29   3   1 2.50205 1.53486  14
  29   3  -1 1.69616 1.76280   7
 -29   3   1 1.32989 1.36714   5
 -29   3   1 2.19500 1.64006  10
  29   3  -1 1.98245 1.53123   8
 -27  -3   1 5.63455 1.84702  14
  27  -3  -1 6.03647 2.24322   6
  27  -3  -1 7.05834 1.67902   4
 -27  -3   1 7.08973 2.17721  10
  27  -3  -1 5.28499 1.76579   8
 -27  -3   1 6.90464 2.08150  12
 -27  -3   1 9.18444 1.74128   8
  27  -3  -1 5.86609 1.73206   5
  27  -3  -1 7.09960 1.42042   2
  27  -3  -1 7.71255 1.90482  10
 -27  -3   1 5.27545 0.89198  13
 -27  -3   1 3.57921 1.74708   5
 -27   3   1 6.11873 1.56104   5
  27   3  -1 4.92368 1.79574   3
 -27   3   1 7.78633 2.35646  13
  27   3  -1 7.52939 1.91521   2
 -27   3   1 5.80991 1.72485  14
 -27   3   1 7.96036 1.98885  10
  27   3  -1 3.48819 1.80164   7
  27   3  -1 3.45393 1.63276  11
  27   3  -1 9.07827 2.00208   6
 -27   3   1 7.93229 2.06143  12
 -27   3   1 4.57891 2.16285   6
  27   3  -1 6.59696 1.88245   4
  27   3  -1 3.54643 1.60003   8
  25  -3  -1 150.608 6.37685   9
  25  -3  -1 140.674 7.00798   6
 -25  -3   1 164.310 6.77236  14
 -25  -3   1 160.926 6.83144  12
  25  -3  -1 156.499 5.44328   4
  25  -3  -1 159.736 5.13121   2
 -25  -3   1 163.571 6.66297   5
  25  -3  -1 158.080 6.03752   5
 -25  -3   1 151.951 5.43015   8
  25  -3  -1 162.456 5.89856   8
 -25  -3   1 157.777 4.24786  13
  25  -3  -1 162.668 6.25820  10
 -25  -3   1 145.384 4.94806   2
 -25  -3   1 157.799 5.44690   4
 -25  -3   1 163.949 7.22721  10
  25  -3  -1 151.127 6.41399  14
  25  -3  -1 156.771 6.72752  11
 -25   3   1 161.348 7.36326   6
  25   3  -1 146.184 6.79070  10
 -25   3   1 156.934 6.21559  14
  25   3  -1 159.623 6.35707   2
 -25   3   1 154.430 6.97834  13
 -25   3   1 157.041 5.99255   2
  25   3  -1 156.558 6.21729   3
  25   3  -1 159.512 5.78147   8
  25   3  -1 155.439 6.03542   6
 -25   3   1 159.525 5.78857   5
 -25   3   1 156.323 6.34452  10
  25   3  -1 155.154 6.32089   7
  25   3  -1 143.548 6.33324  11
  25   3  -1 165.654 6.37080   4
  25   3  -1 161.646 6.49272  14
 -25   3   1 152.847 6.49356  12
 -25   3   1 146.844 6.25999   8
 -23  -3   1 29.5365 1.47921  13
 -23  -3   1 27.5582 3.09156  14
 -23  -3   1 27.0065 1.84304   2
  23  -3  -1 26.3253 2.14301   4
 -23  -3   1 22.1148 2.88769  12
  23  -3  -1 32.8415 3.74886   6
  23  -3  -1 26.6350 2.47411   8
 -23  -3   1 28.7321 3.25064  10
 -23  -3   1 24.5169 1.96775   4
  23  -3  -1 27.3063 2.05752   2
 -23  -3   1 25.3925 2.12839   8
  23  -3  -1 28.5383 2.41422   5
 -23  -3   1 28.0206 2.64468   5
  23  -3  -1 24.2093 3.24622  11
  23  -3  -1 21.3922 2.52151   9
  23  -3  -1 27.6698 2.62011  10
 -23   3   1 32.0278 2.76195  14
 -23   3   1 27.8698 2.28134   5
 -23   3   1 23.6452 3.09131  13
  23   3  -1 28.9244 3.17453  10
  23   3  -1 24.0646 2.71503  11
  23   3  -1 21.5236 2.81292  14
  23   3  -1 29.9346 2.33451   8
 -23   3   1 32.1617 3.67355   6
  23   3  -1 28.8567 2.56124   6
 -23   3   1 26.4930 2.89558   8
  23   3  -1 33.2077 3.20529   4
 -23   3   1 33.9167 2.85371  10
  23   3  -1 26.6038 2.89109   3
  23   3  -1 27.8493 2.71651   2
 -23   3   1 27.2882 3.01129  12
  23   3  -1 30.5877 2.77117   7
  21  -3  -1 20.0838 1.82472   4
  21  -3  -1 18.4306 2.09801   5
 -21  -3   1 24.6206 3.04467  10
 -21  -3   1 19.9526 1.76282   8
  21  -3  -1 22.8943 2.06559   8
  21  -3  -1 20.2968 2.94103   6
  21  -3  -1 20.7886 2.54166   9
  21  -3  -1 21.7365 1.75986   2
  21  -3  -1 19.7908 2.42166  14
 -21  -3   1 19.5804 1.56518   2
 -21  -3   1 20.9419 1.21504  13
 -21  -3   1 21.5836 2.59872   5
 -21  -3   1 23.7713 2.84997  12
  21  -3  -1 19.3018 2.22248  10
  21  -3  -1 20.6604 2.60322  11
 -21  -3   1 20.0168 2.51789  14
 -21  -3   1 20.7206 1.75357   4
 -21   3   1 17.6206 2.60760  13
  21   3  -1 17.5630 2.24850  14
  21   3  -1 21.4711 2.25572   6
  21   3  -1 23.2266 2.53895   4
 -21   3   1 17.4579 2.61964   6
  21   3  -1 19.5001 2.30019   2
 -21   3   1 21.7341 2.36081  14
  21   3  -1 19.3369 2.33921  11
 -21   3   1 24.2792 2.00237   5
  21   3  -1 24.1950 2.36151   8
 -21   3   1 21.6987 2.45726  10
 -21   3   1 22.8521 2.63825   8
 -21   3   1 26.8741 2.76330  12
  21   3  -1 20.1001 2.55752  10
  21   3  -1 21.7518 2.50514   3
[truncated: 6,885,170 more chars]
