# Supplementary material for: Overcrowded Alkene Photo‐Redox‐Switches Based on Quinolinium/Carbene Building Blocks
Source: Angew Chem Int Ed Engl. 2026 May 21;65(29):e9975231. doi: 10.1002/anie.9975231 (PMC13360384; doi:10.1002/anie.9975231)
Supplement: Supplementary file 2 — Supporting File 2: anie72720‐sup‐0002‐DataFiles.zip. [file ANIE-65-e9975231-s001.zip › 3g_2.cif]

data_cb258te
_audit_contact_author_name        'Julian J. Holstein'
_audit_contact_author_phone       '+49 231 755 3426'
_audit_contact_author_email       julian.holstein@tu-dortmund.de
_audit_contact_author_address
;Department of Chemistry and Chemical Biology
TU Dortmund University
Otto-Hahn-Str. 6
44227 Dortmund
Germany
;
_audit_creation_method
;FinalCif V152 by Daniel Kratzert, Freiburg 2026, 
https://dkratzert.de/finalcif.html
;
_publ_contact_author_id_orcid     0000-0002-8385-7805
_publ_section_references
;Sheldrick, G.M. (2015). Acta Cryst. A71, 3-8.
Sheldrick, G.M. (2015). Acta Cryst. C71, 3-8.
;
_shelx_SHELXL_version_number      '2019/3'
_chemical_name_systematic         ?
_chemical_name_common             ?
_chemical_formula_sum             'C45 H62 F6 N2 O Sb'
_chemical_formula_moiety          ?
_chemical_formula_weight          882.71
_chemical_melting_point           ?
_space_group_crystal_system       triclinic
_space_group_IT_number            2
_space_group_name_H-M_alt         'P -1'
_space_group_name_Hall            '-P 1'
_shelx_space_group_comment
;
The symmetry employed for this shelxl refinement is uniquely defined
by the following loop, which should always be used as a source of
symmetry information in preference to the above space-group names.
They are only intended as comments.
;

loop_
_space_group_symop_operation_xyz
'x, y, z'
'-x, -y, -z'

_cell_length_a                    11.6062(9)
_cell_length_b                    12.9842(11)
_cell_length_c                    14.4227(12)
_cell_angle_alpha                 81.244(3)
_cell_angle_beta                  87.306(3)
_cell_angle_gamma                 86.077(3)
_cell_volume                      2141.6(3)
_cell_formula_units_Z             2
_cell_measurement_temperature     100(2)
_cell_measurement_reflns_used     9758
_cell_measurement_theta_min       2.743
_cell_measurement_theta_max       28.285
_exptl_crystal_description        plate
_exptl_crystal_colour             violet
_exptl_crystal_recrystallization_method ?
_exptl_crystal_density_meas       ?
_exptl_crystal_density_method     ?
_exptl_crystal_density_diffrn     1.369
_exptl_crystal_F_000              918
_exptl_crystal_size_max           0.100
_exptl_crystal_size_mid           0.100
_exptl_crystal_size_min           0.020
_exptl_absorpt_coefficient_mu     0.706
_exptl_absorpt_correction_type    multi-scan
_exptl_absorpt_correction_T_min   0.6465
_exptl_absorpt_correction_T_max   0.7457
_exptl_absorpt_process_details
;SADABS-2016/2 - Bruker AXS area detector scaling and absorption correction: 
Krause, L., Herbst-Irmer, R., Sheldrick G.M. & Stalke D., J. Appl. Cryst. 48 
(2015) 3-10
;
_exptl_absorpt_special_details    ?
_shelx_estimated_absorpt_T_min    0.933
_shelx_estimated_absorpt_T_max    0.986
_exptl_transmission_factor_min    ?
_exptl_transmission_factor_max    ?
_exptl_special_details            ?
_diffrn_ambient_temperature       100(2)
_diffrn_radiation_type            MoK\a
_diffrn_radiation_wavelength      0.71073
_diffrn_radiation_monochromator   'mirror optics'
_diffrn_measurement_ambient_temperature_device_make ?
_diffrn_radiation_probe           x-ray
_diffrn_source                    'microfocus sealed X-ray tube'
_diffrn_source_type               'Incoatec I\ms 3.0'
_diffrn_source_voltage            ?
_diffrn_source_current            ?
_diffrn_detector                  HPAD
_diffrn_detector_type             'Bruker PHOTON II'
_diffrn_detector_area_resol_mean  7.41
_diffrn_measurement_device        'four-circle diffractometer'
_diffrn_measurement_device_type   'Bruker D8 VENTURE dual wavelength Mo/Cu'
_diffrn_measurement_method        '\w and \f scans'
_diffrn_measurement_specimen_support 'MiTeGen micromount'
_diffrn_reflns_number             88294
_diffrn_reflns_av_unetI/netI      0.0319
_diffrn_reflns_av_R_equivalents   0.0533
_diffrn_reflns_theta_min          2.860
_diffrn_reflns_theta_max          28.452
_diffrn_reflns_theta_full         25.242
_diffrn_reflns_limit_h_min        -15
_diffrn_reflns_limit_h_max        15
_diffrn_reflns_limit_k_min        -17
_diffrn_reflns_limit_k_max        17
_diffrn_reflns_limit_l_min        -19
_diffrn_reflns_limit_l_max        19
_diffrn_measured_fraction_theta_max 0.989
_diffrn_measured_fraction_theta_full 0.998
_diffrn_reflns_Laue_measured_fraction_max 0.989
_diffrn_reflns_Laue_measured_fraction_full 0.998
_diffrn_reflns_point_group_measured_fraction_max 0.989
_diffrn_reflns_point_group_measured_fraction_full 0.998
_reflns_number_total              10702
_reflns_number_gt                 9418
_reflns_threshold_expression      'I > 2\s(I)'
_reflns_Friedel_coverage          0.000
_reflns_Friedel_fraction_max      .
_reflns_Friedel_fraction_full     .
_reflns_special_details
;
 Reflections were merged by SHELXL according to the crystal
 class for the calculation of statistics and refinement.
 
 _reflns_Friedel_fraction is defined as the number of unique
 Friedel pairs measured divided by the number that would be
 possible theoretically, ignoring centric projections and
 systematic absences.
;
_computing_data_collection        ?
_computing_cell_refinement        'SAINT V8.40B'
_computing_data_reduction         'SAINT V8.40B'
_computing_structure_solution     'SHELXT 2018/2 (Sheldrick, 2018)'
_computing_structure_refinement   'SHELXL-2019/2 (Sheldrick, 2019)'
_computing_molecular_graphics     ?
_computing_publication_material   ?
_refine_special_details           ?
_refine_ls_structure_factor_coef  Fsqd
_refine_ls_matrix_type            full
_refine_ls_weighting_scheme       calc
_refine_ls_weighting_details      'w=1/[\s^2^(Fo^2^)+(0.0131P)^2^+2.7411P] where P=(Fo^2^+2Fc^2^)/3'
_atom_sites_solution_primary      direct
_atom_sites_solution_secondary    ?
_atom_sites_solution_hydrogens    geom
_refine_ls_hydrogen_treatment     constr
_refine_ls_number_reflns          10702
_refine_ls_number_parameters      629
_refine_ls_number_restraints      1223
_refine_ls_R_factor_all           0.0511
_refine_ls_R_factor_gt            0.0412
_refine_ls_wR_factor_ref          0.0822
_refine_ls_wR_factor_gt           0.0785
_refine_ls_goodness_of_fit_ref    1.140
_refine_ls_restrained_S_all       1.098
_refine_ls_shift/su_max           0.001
_refine_ls_shift/su_mean          0.000
_refine_diff_density_max          0.504
_refine_diff_density_min          -0.826
_refine_diff_density_rms          0.068
_refine_ls_extinction_method      none
_refine_ls_extinction_coef        .

loop_
_atom_type_symbol
_atom_type_description
_atom_type_scat_dispersion_real
_atom_type_scat_dispersion_imag
_atom_type_scat_source
'C'  'C'  0.0033  0.0016 'International Tables Vol C Tables 4.2.6.8 and 6.1.1.4'
'H'  'H'  0.0000  0.0000 'International Tables Vol C Tables 4.2.6.8 and 6.1.1.4'
'F'  'F'  0.0171  0.0103 'International Tables Vol C Tables 4.2.6.8 and 6.1.1.4'
'N'  'N'  0.0061  0.0033 'International Tables Vol C Tables 4.2.6.8 and 6.1.1.4'
'O'  'O'  0.0106  0.0060 'International Tables Vol C Tables 4.2.6.8 and 6.1.1.4'
'Sb' 'Sb' -0.5866 1.5461 'International Tables Vol C Tables 4.2.6.8 and 6.1.1.4'

_geom_special_details
;
 All esds (except the esd in the dihedral angle between two l.s. planes)
 are estimated using the full covariance matrix.  The cell esds are taken
 into account individually in the estimation of esds in distances, angles
 and torsion angles; correlations between esds in cell parameters are only
 used when they are defined by crystal symmetry.  An approximate (isotropic)
 treatment of cell esds is used for estimating esds involving l.s. planes.
;

loop_
_atom_site_label
_atom_site_type_symbol
_atom_site_fract_x
_atom_site_fract_y
_atom_site_fract_z
_atom_site_U_iso_or_equiv
_atom_site_adp_type
_atom_site_occupancy
_atom_site_site_symmetry_order
_atom_site_calc_flag
_atom_site_refinement_flags_posn
_atom_site_refinement_flags_adp
_atom_site_refinement_flags_occupancy
_atom_site_disorder_assembly
_atom_site_disorder_group
N1_1     N  0.36330(16) 0.54754(14) 0.21076(13)  0.0229(4)  Uani 1         1 d    . U . . .
N2_1     N  0.73226(16) 0.72879(14) 0.26362(12)  0.0202(4)  Uani 1         1 d    . U . . .
C1_1     C  0.67173(19) 0.64646(16) 0.29995(14)  0.0190(4)  Uani 1         1 d    . U . . .
C2_1     C  0.58279(19) 0.60642(16) 0.25161(14)  0.0193(4)  Uani 1         1 d    . U . . .
C3_1     C  0.50652(19) 0.67319(17) 0.19293(14)  0.0209(4)  Uani 1         1 d    . U . . .
H3_1     H  0.530193    0.739981    0.165425     0.025      Uiso 1         1 calc R U . . .
C4_1     C  0.3996(2)   0.64472(17) 0.17443(14)  0.0216(4)  Uani 1         1 d    . U . . .
C5_1     C  0.4436(2)   0.46998(17) 0.25032(14)  0.0216(4)  Uani 1         1 d    . U . . .
C6_1     C  0.5561(2)   0.49709(16) 0.26643(14)  0.0203(4)  Uani 1         1 d    . U . . .
C7_1     C  0.8229(2)   0.75034(18) 0.33029(16)  0.0253(5)  Uani 1         1 d    . U . . .
C8_1     C  0.7646(2)   0.70784(18) 0.42385(16)  0.0291(5)  Uani 1         1 d    . U . . .
H8A_1    H  0.715132    0.763696    0.448161     0.035      Uiso 1         1 calc R U . . .
H8B_1    H  0.823502    0.681186    0.470512     0.035      Uiso 1         1 calc R U . . .
C9_1     C  0.6906(2)   0.61857(17) 0.40656(15)  0.0261(5)  Uani 1         1 d    . U . . .
C10_1    C  0.6407(2)   0.41453(17) 0.28642(15)  0.0246(5)  Uani 1         1 d    . U . . .
H10_1    H  0.719218    0.429980    0.289187     0.030      Uiso 1         1 calc R U . . .
C11_1    C  0.6121(2)   0.31152(18) 0.30208(17)  0.0300(5)  Uani 1         1 d    . U . . .
H11_1    H  0.670346    0.257043    0.316082     0.036      Uiso 1         1 calc R U . . .
C12_1    C  0.4979(2)   0.28802(19) 0.29727(18)  0.0323(5)  Uani 1         1 d    . U . . .
H12_1    H  0.477318    0.217741    0.312980     0.039      Uiso 1         1 calc R U . . .
C13_1    C  0.4140(2)   0.36544(18) 0.26999(16)  0.0273(5)  Uani 1         1 d    . U . . .
H13_1    H  0.336582    0.348364    0.264470     0.033      Uiso 1         1 calc R U . . .
C14_1    C  0.2450(2)   0.5193(2)   0.19858(17)  0.0304(5)  Uani 1         1 d    . U . . .
H14A_1   H  0.246772    0.468242    0.154937     0.046      Uiso 1         1 calc R U . . .
H14B_1   H  0.197922    0.581940    0.173274     0.046      Uiso 1         1 calc R U . . .
H14C_1   H  0.211423    0.488959    0.259405     0.046      Uiso 1         1 calc R U . . .
C15_1    C  0.31900(19) 0.71581(17) 0.11263(15)  0.0225(4)  Uani 1         1 d    . U . . .
C16_1    C  0.2353(2)   0.78231(18) 0.15043(16)  0.0268(5)  Uani 1         1 d    . U . . .
C17_1    C  0.1584(2)   0.84260(18) 0.08985(18)  0.0290(5)  Uani 1         1 d    . U . . .
H17_1    H  0.103089    0.889747    0.114349     0.035      Uiso 1         1 calc R U . . .
C18_1    C  0.1605(2)   0.83566(18) -0.00536(17) 0.0276(5)  Uani 1         1 d    . U . . .
C19_1    C  0.2440(2)   0.76923(17) -0.04110(16) 0.0257(5)  Uani 1         1 d    . U . . .
H19_1    H  0.245575    0.763787    -0.106098    0.031      Uiso 1         1 calc R U . . .
C20_1    C  0.3256(2)   0.71022(16) 0.01593(16)  0.0226(4)  Uani 1         1 d    . U . . .
C21_1    C  0.2264(2)   0.7861(2)   0.25455(18)  0.0374(6)  Uani 1         1 d    . U . . .
H21A_1   H  0.203756    0.718539    0.287848     0.056      Uiso 1         1 calc R U . . .
H21B_1   H  0.168264    0.840931    0.267484     0.056      Uiso 1         1 calc R U . . .
H21C_1   H  0.301489    0.801227    0.275963     0.056      Uiso 1         1 calc R U . . .
C22_1    C  0.0747(2)   0.9003(2)   -0.06972(19) 0.0350(6)  Uani 1         1 d    . U . . .
H22A_1   H  0.098263    0.972158    -0.084123    0.052      Uiso 1         1 calc R U . . .
H22B_1   H  -0.002269   0.899951    -0.038652    0.052      Uiso 1         1 calc R U . . .
H22C_1   H  0.072463    0.870468    -0.128051    0.052      Uiso 1         1 calc R U . . .
C23_1    C  0.4189(2)   0.64246(19) -0.02520(17) 0.0300(5)  Uani 1         1 d    . U . . .
H23A_1   H  0.494048    0.671146    -0.020889    0.045      Uiso 1         1 calc R U . . .
H23B_1   H  0.403832    0.640603    -0.091202    0.045      Uiso 1         1 calc R U . . .
H23C_1   H  0.419470    0.571511    0.009711     0.045      Uiso 1         1 calc R U . . .
C24_1    C  0.9367(2)   0.6911(2)   0.30987(18)  0.0333(6)  Uani 1         1 d    . U . . .
H24A_1   H  0.992768    0.700349    0.356188     0.050      Uiso 1         1 calc R U . . .
H24B_1   H  0.966420    0.718217    0.246790     0.050      Uiso 1         1 calc R U . . .
H24C_1   H  0.924074    0.616751    0.313495     0.050      Uiso 1         1 calc R U . . .
C25_1    C  0.8437(2)   0.86572(19) 0.32334(19)  0.0346(6)  Uani 1         1 d    . U . . .
H25A_1   H  0.772257    0.903840    0.341182     0.052      Uiso 1         1 calc R U . . .
H25B_1   H  0.867430    0.893108    0.258686     0.052      Uiso 1         1 calc R U . . .
H25C_1   H  0.904663    0.874556    0.365675     0.052      Uiso 1         1 calc R U . . .
C26_1    C  0.5701(3)   0.6238(2)   0.45812(16)  0.0362(6)  Uani 1         1 d    . U . . .
H26A_1   H  0.525846    0.566828    0.442053     0.043      Uiso 1         1 calc R U . . .
H26B_1   H  0.581992    0.609311    0.526501     0.043      Uiso 1         1 calc R U . . .
C27_1    C  0.4956(3)   0.7253(2)   0.4381(2)    0.0441(7)  Uani 1         1 d    . U . . .
H27A_1   H  0.483505    0.741868    0.370516     0.066      Uiso 1         1 calc R U . . .
H27B_1   H  0.534687    0.781932    0.458832     0.066      Uiso 1         1 calc R U . . .
H27C_1   H  0.420824    0.717526    0.471977     0.066      Uiso 1         1 calc R U . . .
C28_1    C  0.7511(3)   0.50922(19) 0.43857(17)  0.0353(6)  Uani 1         1 d    . U . . .
H28A_1^e H  0.699035    0.455106    0.428196     0.042      Uiso 0.81(2)   1 calc R U P A 5
H28B_1^e H  0.821937    0.501040    0.398680     0.042      Uiso 0.81(2)   1 calc R U P A 5
H28A_1^f H  0.790902    0.484917    0.382889     0.042      Uiso 0.19(2)   1 calc R U P A 6
H28B_1^f H  0.690545    0.460213    0.460849     0.042      Uiso 0.19(2)   1 calc R U P A 6
C29_1^e  C  0.7842(8)   0.4901(4)   0.5421(3)    0.0402(15) Uani 0.81(2)   1 d    . U P A 5
H29A_1^e H  0.838726    0.541205    0.552575     0.060      Uiso 0.81(2)   1 calc R U P A 5
H29B_1^e H  0.820437    0.419438    0.557316     0.060      Uiso 0.81(2)   1 calc R U P A 5
H29C_1^e H  0.714669    0.497375    0.582361     0.060      Uiso 0.81(2)   1 calc R U P A 5
C29_1^f  C  0.846(4)    0.5008(18)  0.521(2)     0.057(8)   Uani 0.19(2)   1 d    . U P A 6
H29A_1^f H  0.806327    0.517694    0.579262     0.086      Uiso 0.19(2)   1 calc R U P A 6
H29B_1^f H  0.905405    0.550139    0.501423     0.086      Uiso 0.19(2)   1 calc R U P A 6
H29C_1^f H  0.881307    0.429661    0.532546     0.086      Uiso 0.19(2)   1 calc R U P A 6
C30_1    C  0.73412(19) 0.77764(17) 0.16595(14)  0.0204(4)  Uani 1         1 d    . U . . .
C31_1    C  0.79037(19) 0.72428(18) 0.09721(15)  0.0228(4)  Uani 1         1 d    . U . . .
C32_1    C  0.7931(2)   0.7763(2)   0.00456(16)  0.0291(5)  Uani 1         1 d    . U . . .
H32_1    H  0.829711    0.741998    -0.043633    0.035      Uiso 1         1 calc R U . . .
C33_1    C  0.7439(2)   0.8762(2)   -0.01812(17) 0.0319(5)  Uani 1         1 d    . U . . .
H33_1    H  0.749384    0.910734    -0.081019    0.038      Uiso 1         1 calc R U . . .
C34_1    C  0.6869(2)   0.92625(19) 0.05009(16)  0.0281(5)  Uani 1         1 d    . U . . .
H34_1    H  0.652163    0.994541    0.033154     0.034      Uiso 1         1 calc R U . . .
C35_1    C  0.67905(19) 0.87874(17) 0.14317(15)  0.0225(4)  Uani 1         1 d    . U . . .
C36_1    C  0.8437(2)   0.61299(18) 0.11580(16)  0.0247(5)  Uani 1         1 d    . U . . .
H36_1    H  0.839663    0.588952    0.185056     0.030      Uiso 1         1 calc R U . . .
C37_1    C  0.9710(2)   0.6061(2)   0.08187(19)  0.0324(5)  Uani 1         1 d    . U . . .
H37A_1   H  1.004262    0.534935    0.100508     0.049      Uiso 1         1 calc R U . . .
H37B_1   H  1.013695    0.655223    0.110099     0.049      Uiso 1         1 calc R U . . .
H37C_1   H  0.976145    0.623680    0.013333     0.049      Uiso 1         1 calc R U . . .
C38_1    C  0.7754(2)   0.5399(2)   0.06812(18)  0.0319(5)  Uani 1         1 d    . U . . .
H38A_1   H  0.781925    0.559833    -0.000154    0.048      Uiso 1         1 calc R U . . .
H38B_1   H  0.693871    0.545404    0.088966     0.048      Uiso 1         1 calc R U . . .
H38C_1   H  0.806621    0.467785    0.085091     0.048      Uiso 1         1 calc R U . . .
C39_1    C  0.6059(2)   0.93639(17) 0.21227(16)  0.0257(5)  Uani 1         1 d    . U . . .
H39_1    H  0.607296    0.892426    0.275525     0.031      Uiso 1         1 calc R U . . .
C40_1    C  0.6505(2)   1.04343(18) 0.22073(19)  0.0342(6)  Uani 1         1 d    . U . . .
H40A_1   H  0.734441    1.036274    0.227479     0.051      Uiso 1         1 calc R U . . .
H40B_1   H  0.613405    1.069287    0.275887     0.051      Uiso 1         1 calc R U . . .
H40C_1   H  0.632123    1.092873    0.164216     0.051      Uiso 1         1 calc R U . . .
C41_1    C  0.4800(2)   0.9559(2)   0.18305(19)  0.0341(6)  Uani 1         1 d    . U . . .
H41A_1   H  0.477163    0.998812    0.121035     0.051      Uiso 1         1 calc R U . . .
H41B_1   H  0.435345    0.992280    0.228982     0.051      Uiso 1         1 calc R U . . .
H41C_1   H  0.446944    0.888929    0.180458     0.051      Uiso 1         1 calc R U . . .
Sb1_2^a  Sb 1.01448(11) 0.28403(9)  0.29905(8)   0.0464(6)  Uani 0.660(11) 1 d    D U P B 1
F1_2^a   F  1.1635(3)   0.2868(4)   0.3468(3)    0.0581(13) Uani 0.660(11) 1 d    D U P B 1
F2_2^a   F  1.0794(5)   0.3156(6)   0.1802(3)    0.0608(15) Uani 0.660(11) 1 d    D U P B 1
F3_2^a   F  0.9932(8)   0.4263(5)   0.3062(8)    0.073(3)   Uani 0.660(11) 1 d    D U P B 1
F4_2^a   F  0.8697(3)   0.2811(4)   0.2554(5)    0.0698(14) Uani 0.660(11) 1 d    D U P B 1
F5_2^a   F  0.9601(6)   0.2555(5)   0.4249(3)    0.0808(17) Uani 0.660(11) 1 d    D U P B 1
F6_2^a   F  1.0393(8)   0.1415(4)   0.2957(6)    0.064(2)   Uani 0.660(11) 1 d    D U P B 1
Sb1_3^b  Sb 1.01204(13) 0.28606(10) 0.30067(8)   0.0102(5)  Uani 0.340(11) 1 d    D U P B 2
F1_3^b   F  1.1201(15)  0.2731(11)  0.3838(11)   0.120(6)   Uani 0.340(11) 1 d    D U P B 2
F2_3^b   F  1.1186(13)  0.2998(11)  0.2012(10)   0.087(4)   Uani 0.340(11) 1 d    D U P B 2
F3_3^b   F  1.0006(11)  0.4337(7)   0.2946(12)   0.039(3)   Uani 0.340(11) 1 d    D U P B 2
F4_3^b   F  0.8955(11)  0.3091(8)   0.2065(9)    0.072(3)   Uani 0.340(11) 1 d    D U P B 2
F5_3^b   F  0.8921(12)  0.2799(6)   0.3910(8)    0.079(4)   Uani 0.340(11) 1 d    D U P B 2
F6_3^b   F  1.0094(15)  0.1449(7)   0.2958(7)    0.047(3)   Uani 0.340(11) 1 d    D U P B 2
O1_4^a   O  0.6699(13)  0.9996(11)  0.4596(9)    0.060(3)   Uani 0.431(16) 1 d    D U P C 1
C2_4^a   C  0.6249(9)   1.0026(12)  0.5601(7)    0.056(3)   Uani 0.431(16) 1 d    D U P C 1
H1A_4^a  H  0.571624    1.064885    0.563873     0.067      Uiso 0.431(16) 1 calc R U P C 1
H1B_4^a  H  0.583776    0.939209    0.584698     0.067      Uiso 0.431(16) 1 calc R U P C 1
C3_4^a   C  0.7269(9)   1.0073(8)   0.6115(6)    0.037(2)   Uani 0.431(16) 1 d    D U P C 1
H2A_4^a  H  0.746440    0.938676    0.649469     0.045      Uiso 0.431(16) 1 calc R U P C 1
H2B_4^a  H  0.714339    1.060198    0.654204     0.045      Uiso 0.431(16) 1 calc R U P C 1
C4_4^a   C  0.8256(17)  1.037(2)    0.5390(16)   0.046(4)   Uani 0.431(16) 1 d    D U P C 1
H3A_4^a  H  0.870366    1.092822    0.556594     0.055      Uiso 0.431(16) 1 calc R U P C 1
H3B_4^a  H  0.878368    0.975903    0.529885     0.055      Uiso 0.431(16) 1 calc R U P C 1
C5_4^a   C  0.7552(14)  1.0752(13)  0.4534(11)   0.035(3)   Uani 0.431(16) 1 d    D U P C 1
H4A_4^a  H  0.718869    1.146023    0.455982     0.043      Uiso 0.431(16) 1 calc R U P C 1
H4B_4^a  H  0.803481    1.076174    0.394908     0.043      Uiso 0.431(16) 1 calc R U P C 1
O1_5^b   O  0.6586(9)   1.0398(8)   0.4639(7)    0.054(2)   Uani 0.569(16) 1 d    D U P C 2
C2_5^b   C  0.6513(8)   0.9556(8)   0.5513(5)    0.051(2)   Uani 0.569(16) 1 d    D U P C 2
H1AA_5^b H  0.577342    0.966741    0.586577     0.061      Uiso 0.569(16) 1 calc R U P C 2
H1AB_5^b H  0.653067    0.885749    0.531593     0.061      Uiso 0.569(16) 1 calc R U P C 2
C3_5^b   C  0.7379(8)   0.9596(11)  0.6058(7)    0.069(3)   Uani 0.569(16) 1 d    D U P C 2
H2AA_5^b H  0.766446    0.888059    0.632248     0.083      Uiso 0.569(16) 1 calc R U P C 2
H2AB_5^b H  0.712206    0.997540    0.658418     0.083      Uiso 0.569(16) 1 calc R U P C 2
C4_5^b   C  0.8331(14)  1.0154(16)  0.5479(14)   0.052(3)   Uani 0.569(16) 1 d    D U P C 2
H3AA_5^b H  0.873214    1.059027    0.585217     0.062      Uiso 0.569(16) 1 calc R U P C 2
H3AB_5^b H  0.890383    0.965057    0.523552     0.062      Uiso 0.569(16) 1 calc R U P C 2
C5_5^b   C  0.7700(12)  1.0818(13)  0.4691(11)   0.051(3)   Uani 0.569(16) 1 d    D U P C 2
H4AA_5^b H  0.759763    1.154983    0.481121     0.061      Uiso 0.569(16) 1 calc R U P C 2
H4AB_5^b H  0.814715    1.080579    0.409026     0.061      Uiso 0.569(16) 1 calc R U P C 2

loop_
_atom_site_aniso_label
_atom_site_aniso_U_11
_atom_site_aniso_U_22
_atom_site_aniso_U_33
_atom_site_aniso_U_23
_atom_site_aniso_U_13
_atom_site_aniso_U_12
N1_1    0.0223(10) 0.0251(9)  0.0209(9)  0.0005(7)   -0.0022(7)  -0.0065(7)
N2_1    0.0215(10) 0.0215(9)  0.0178(8)  -0.0016(7)  -0.0054(7)  -0.0018(7)
C1_1    0.0216(11) 0.0175(9)  0.0172(9)  -0.0007(7)  -0.0016(8)  0.0011(8)
C2_1    0.0208(11) 0.0221(10) 0.0146(9)  -0.0015(8)  0.0011(8)   -0.0029(8)
C3_1    0.0229(11) 0.0204(10) 0.0184(10) 0.0011(8)   -0.0008(8)  -0.0039(8)
C4_1    0.0227(11) 0.0240(10) 0.0171(10) 0.0010(8)   -0.0012(8)  -0.0035(8)
C5_1    0.0277(12) 0.0221(10) 0.0149(9)  -0.0014(8)  0.0003(8)   -0.0042(8)
C6_1    0.0265(12) 0.0206(10) 0.0134(9)  -0.0008(8)  -0.0003(8)  -0.0030(8)
C7_1    0.0281(13) 0.0261(11) 0.0228(11) -0.0031(9)  -0.0095(9)  -0.0045(9)
C8_1    0.0390(15) 0.0284(12) 0.0211(11) -0.0046(9)  -0.0079(10) -0.0045(10)
C9_1    0.0380(14) 0.0244(11) 0.0158(10) -0.0001(8)  -0.0053(9)  -0.0039(9)
C10_1   0.0295(13) 0.0239(10) 0.0203(10) -0.0024(8)  -0.0044(9)  -0.0003(9)
C11_1   0.0399(15) 0.0223(11) 0.0268(12) -0.0013(9)  -0.0033(10) 0.0019(10)
C12_1   0.0434(16) 0.0211(10) 0.0325(12) -0.0022(9)  -0.0016(11) -0.0057(10)
C13_1   0.0319(13) 0.0244(11) 0.0259(11) -0.0031(9)  0.0016(10)  -0.0081(9)
C14_1   0.0241(12) 0.0348(13) 0.0308(12) 0.0061(10)  -0.0058(10) -0.0124(10)
C15_1   0.0202(11) 0.0227(10) 0.0236(10) 0.0034(8)   -0.0048(8)  -0.0064(8)
C16_1   0.0219(12) 0.0310(12) 0.0266(11) -0.0002(9)  0.0001(9)   -0.0050(9)
C17_1   0.0211(12) 0.0278(12) 0.0360(13) 0.0007(10)  0.0005(10)  -0.0006(9)
C18_1   0.0211(12) 0.0259(11) 0.0333(12) 0.0069(9)   -0.0055(9)  -0.0068(9)
C19_1   0.0268(12) 0.0256(11) 0.0238(11) 0.0035(9)   -0.0058(9)  -0.0079(9)
C20_1   0.0218(11) 0.0204(10) 0.0253(11) 0.0010(8)   -0.0037(9)  -0.0053(8)
C21_1   0.0280(14) 0.0526(16) 0.0296(13) -0.0038(12) 0.0039(11)  0.0036(12)
C22_1   0.0278(14) 0.0350(13) 0.0394(14) 0.0054(11)  -0.0092(11) -0.0015(10)
C23_1   0.0336(14) 0.0311(12) 0.0256(11) -0.0048(9)  -0.0072(10) 0.0005(10)
C24_1   0.0268(13) 0.0408(14) 0.0335(13) -0.0055(11) -0.0117(10) -0.0023(10)
C25_1   0.0382(15) 0.0296(12) 0.0378(14) -0.0026(10) -0.0152(11) -0.0114(11)
C26_1   0.0508(17) 0.0427(14) 0.0156(10) -0.0025(10) 0.0036(10)  -0.0138(12)
C27_1   0.0427(17) 0.0587(18) 0.0338(14) -0.0179(13) 0.0058(12)  -0.0035(14)
C28_1   0.0551(18) 0.0271(12) 0.0232(11) 0.0006(9)   -0.0144(11) 0.0002(11)
C29_1^e 0.056(4)   0.039(2)   0.0253(18) -0.0009(15) -0.017(2)   0.004(2)
C29_1^f 0.077(19)  0.043(10)  0.047(12)  0.015(8)    -0.033(13)  0.001(11)
C30_1   0.0179(11) 0.0240(10) 0.0185(10) 0.0025(8)   -0.0027(8)  -0.0059(8)
C31_1   0.0160(11) 0.0296(11) 0.0227(10) -0.0016(9)  -0.0012(8)  -0.0055(8)
C32_1   0.0242(13) 0.0403(13) 0.0225(11) -0.0034(10) 0.0028(9)   -0.0054(10)
C33_1   0.0302(14) 0.0407(13) 0.0212(11) 0.0086(10)  -0.0011(10) -0.0059(10)
C34_1   0.0234(12) 0.0306(12) 0.0273(11) 0.0067(9)   -0.0029(9)  -0.0031(9)
C35_1   0.0183(11) 0.0252(10) 0.0231(10) 0.0015(8)   -0.0013(8)  -0.0059(8)
C36_1   0.0233(12) 0.0295(11) 0.0225(11) -0.0069(9)  -0.0014(9)  -0.0020(9)
C37_1   0.0259(13) 0.0348(13) 0.0376(14) -0.0103(11) 0.0005(10)  0.0005(10)
C38_1   0.0305(14) 0.0378(13) 0.0301(12) -0.0130(10) 0.0019(10)  -0.0069(11)
C39_1   0.0269(12) 0.0226(11) 0.0255(11) 0.0026(9)   0.0015(9)   -0.0014(9)
C40_1   0.0407(16) 0.0236(11) 0.0363(14) 0.0015(10)  0.0011(11)  -0.0031(10)
C41_1   0.0275(14) 0.0306(13) 0.0420(14) -0.0019(11) 0.0045(11)  0.0023(10)
Sb1_2^a 0.0415(7)  0.0477(7)  0.0501(8)  -0.0057(4)  -0.0004(4)  -0.0087(4)
F1_2^a  0.046(2)   0.073(2)   0.056(2)   0.002(2)    -0.0186(17) -0.0264(18)
F2_2^a  0.087(4)   0.070(3)   0.0238(15) -0.0065(15) 0.0141(17)  -0.002(2)
F3_2^a  0.103(5)   0.046(3)   0.074(4)   -0.027(3)   0.018(3)    -0.003(3)
F4_2^a  0.0266(17) 0.074(3)   0.108(4)   -0.009(3)   -0.023(2)   0.0043(15)
F5_2^a  0.092(4)   0.104(3)   0.047(2)   -0.002(2)   0.026(2)    -0.048(3)
F6_2^a  0.063(4)   0.028(2)   0.102(4)   -0.008(2)   -0.037(3)   0.0055(17)
Sb1_3^b 0.0138(7)  0.0126(7)  0.0059(7)  -0.0047(4)  0.0016(4)   -0.0065(4)
F1_3^b  0.160(10)  0.104(8)   0.115(9)   -0.071(7)   -0.118(8)   0.054(8)
F2_3^b  0.100(8)   0.064(7)   0.109(8)   -0.055(6)   0.061(7)    -0.036(6)
F3_3^b  0.033(4)   0.027(4)   0.056(5)   -0.003(3)   0.013(4)    -0.015(3)
F4_3^b  0.086(6)   0.055(5)   0.083(6)   -0.022(4)   -0.059(5)   0.010(4)
F5_3^b  0.119(8)   0.040(4)   0.076(6)   -0.016(4)   0.056(6)    -0.023(4)
F6_3^b  0.068(8)   0.040(4)   0.031(4)   -0.004(3)   -0.003(4)   -0.005(4)
O1_4^a  0.061(5)   0.091(8)   0.032(3)   -0.011(5)   0.004(3)    -0.029(6)
C2_4^a  0.040(5)   0.074(7)   0.044(4)   0.009(5)    0.005(3)    0.005(5)
C3_4^a  0.053(5)   0.038(4)   0.021(3)   -0.004(3)   0.005(3)    -0.006(4)
C4_4^a  0.043(6)   0.067(9)   0.028(5)   0.000(5)    -0.002(4)   -0.016(7)
C5_4^a  0.048(7)   0.036(4)   0.021(4)   -0.006(3)   -0.001(4)   0.007(4)
O1_5^b  0.038(3)   0.077(5)   0.044(3)   0.008(3)    -0.008(2)   -0.014(4)
C2_5^b  0.053(5)   0.064(5)   0.038(3)   -0.012(3)   0.009(3)    -0.017(4)
C3_5^b  0.042(4)   0.088(7)   0.064(5)   0.027(5)    -0.004(3)   0.013(4)
C4_5^b  0.040(4)   0.075(8)   0.037(5)   -0.002(4)   -0.006(3)   0.011(4)
C5_5^b  0.034(4)   0.064(5)   0.052(7)   0.006(5)    -0.009(4)   -0.013(3)

loop_
_geom_bond_atom_site_label_1
_geom_bond_atom_site_label_2
_geom_bond_distance
_geom_bond_site_symmetry_2
_geom_bond_publ_flag
N1_1    C4_1     1.376(3)  . ?
N1_1    C5_1     1.398(3)  . ?
N1_1    C14_1    1.470(3)  . ?
N2_1    C1_1     1.345(3)  . ?
N2_1    C30_1    1.454(3)  . ?
N2_1    C7_1     1.525(3)  . ?
C1_1    C2_1     1.440(3)  . ?
C1_1    C9_1     1.547(3)  . ?
C2_1    C3_1     1.412(3)  . ?
C2_1    C6_1     1.456(3)  . ?
C3_1    C4_1     1.369(3)  . ?
C3_1    H3_1     0.9500    . ?
C4_1    C15_1    1.494(3)  . ?
C5_1    C13_1    1.406(3)  . ?
C5_1    C6_1     1.414(3)  . ?
C6_1    C10_1    1.409(3)  . ?
C7_1    C25_1    1.521(3)  . ?
C7_1    C24_1    1.522(4)  . ?
C7_1    C8_1     1.524(3)  . ?
C8_1    C9_1     1.545(3)  . ?
C8_1    H8A_1    0.9900    . ?
C8_1    H8B_1    0.9900    . ?
C9_1    C28_1    1.555(3)  . ?
C9_1    C26_1    1.555(4)  . ?
C10_1   C11_1    1.383(3)  . ?
C10_1   H10_1    0.9500    . ?
C11_1   C12_1    1.388(4)  . ?
C11_1   H11_1    0.9500    . ?
C12_1   C13_1    1.376(4)  . ?
C12_1   H12_1    0.9500    . ?
C13_1   H13_1    0.9500    . ?
C14_1   H14A_1   0.9800    . ?
C14_1   H14B_1   0.9800    . ?
C14_1   H14C_1   0.9800    . ?
C15_1   C16_1    1.402(3)  . ?
C15_1   C20_1    1.406(3)  . ?
C16_1   C17_1    1.393(3)  . ?
C16_1   C21_1    1.508(3)  . ?
C17_1   C18_1    1.389(3)  . ?
C17_1   H17_1    0.9500    . ?
C18_1   C19_1    1.387(4)  . ?
C18_1   C22_1    1.514(3)  . ?
C19_1   C20_1    1.394(3)  . ?
C19_1   H19_1    0.9500    . ?
C20_1   C23_1    1.505(3)  . ?
C21_1   H21A_1   0.9800    . ?
C21_1   H21B_1   0.9800    . ?
C21_1   H21C_1   0.9800    . ?
C22_1   H22A_1   0.9800    . ?
C22_1   H22B_1   0.9800    . ?
C22_1   H22C_1   0.9800    . ?
C23_1   H23A_1   0.9800    . ?
C23_1   H23B_1   0.9800    . ?
C23_1   H23C_1   0.9800    . ?
C24_1   H24A_1   0.9800    . ?
C24_1   H24B_1   0.9800    . ?
C24_1   H24C_1   0.9800    . ?
C25_1   H25A_1   0.9800    . ?
C25_1   H25B_1   0.9800    . ?
C25_1   H25C_1   0.9800    . ?
C26_1   C27_1    1.523(4)  . ?
C26_1   H26A_1   0.9900    . ?
C26_1   H26B_1   0.9900    . ?
C27_1   H27A_1   0.9800    . ?
C27_1   H27B_1   0.9800    . ?
C27_1   H27C_1   0.9800    . ?
C28_1   C29_1^e  1.539(4)  . ?
C28_1   C29_1^f  1.64(2)   . ?
C28_1   H28A_1^e 0.9900    . ?
C28_1   H28B_1^e 0.9900    . ?
C28_1   H28A_1^f 0.9900    . ?
C28_1   H28B_1^f 0.9900    . ?
C29_1^e H29A_1^e 0.9800    . ?
C29_1^e H29B_1^e 0.9800    . ?
C29_1^e H29C_1^e 0.9800    . ?
C29_1^f H29A_1^f 0.9800    . ?
C29_1^f H29B_1^f 0.9800    . ?
C29_1^f H29C_1^f 0.9800    . ?
C30_1   C31_1    1.406(3)  . ?
C30_1   C35_1    1.419(3)  . ?
C31_1   C32_1    1.403(3)  . ?
C31_1   C36_1    1.523(3)  . ?
C32_1   C33_1    1.379(4)  . ?
C32_1   H32_1    0.9500    . ?
C33_1   C34_1    1.380(4)  . ?
C33_1   H33_1    0.9500    . ?
C34_1   C35_1    1.391(3)  . ?
C34_1   H34_1    0.9500    . ?
C35_1   C39_1    1.528(3)  . ?
C36_1   C38_1    1.535(3)  . ?
C36_1   C37_1    1.535(3)  . ?
C36_1   H36_1    1.0000    . ?
C37_1   H37A_1   0.9800    . ?
C37_1   H37B_1   0.9800    . ?
C37_1   H37C_1   0.9800    . ?
C38_1   H38A_1   0.9800    . ?
C38_1   H38B_1   0.9800    . ?
C38_1   H38C_1   0.9800    . ?
C39_1   C41_1    1.534(3)  . ?
C39_1   C40_1    1.540(3)  . ?
C39_1   H39_1    1.0000    . ?
C40_1   H40A_1   0.9800    . ?
C40_1   H40B_1   0.9800    . ?
C40_1   H40C_1   0.9800    . ?
C41_1   H41A_1   0.9800    . ?
C41_1   H41B_1   0.9800    . ?
C41_1   H41C_1   0.9800    . ?
Sb1_2^a F4_2^a   1.827(4)  . ?
Sb1_2^a F2_2^a   1.839(4)  . ?
Sb1_2^a F6_2^a   1.861(5)  . ?
Sb1_2^a F3_2^a   1.865(6)  . ?
Sb1_2^a F5_2^a   1.884(4)  . ?
Sb1_2^a F1_2^a   1.896(4)  . ?
Sb1_3^b F1_3^b   1.758(7)  . ?
Sb1_3^b F2_3^b   1.845(9)  . ?
Sb1_3^b F6_3^b   1.848(9)  . ?
Sb1_3^b F5_3^b   1.859(7)  . ?
Sb1_3^b F3_3^b   1.902(9)  . ?
Sb1_3^b F4_3^b   1.939(7)  . ?
O1_4^a  C5_4^a   1.432(16) . ?
O1_4^a  C2_4^a   1.523(16) . ?
C2_4^a  C3_4^a   1.436(13) . ?
C2_4^a  H1A_4^a  0.9900    . ?
C2_4^a  H1B_4^a  0.9900    . ?
C3_4^a  C4_4^a   1.54(2)   . ?
C3_4^a  H2A_4^a  0.9900    . ?
C3_4^a  H2B_4^a  0.9900    . ?
C4_4^a  C5_4^a   1.513(15) . ?
C4_4^a  H3A_4^a  0.9900    . ?
C4_4^a  H3B_4^a  0.9900    . ?
C5_4^a  H4A_4^a  0.9900    . ?
C5_4^a  H4B_4^a  0.9900    . ?
O1_5^b  C5_5^b   1.447(12) . ?
O1_5^b  C2_5^b   1.540(12) . ?
C2_5^b  C3_5^b   1.313(12) . ?
C2_5^b  H1AA_5^b 0.9900    . ?
C2_5^b  H1AB_5^b 0.9900    . ?
C3_5^b  C4_5^b   1.511(17) . ?
C3_5^b  H2AA_5^b 0.9900    . ?
C3_5^b  H2AB_5^b 0.9900    . ?
C4_5^b  C5_5^b   1.505(13) . ?
C4_5^b  H3AA_5^b 0.9900    . ?
C4_5^b  H3AB_5^b 0.9900    . ?
C5_5^b  H4AA_5^b 0.9900    . ?
C5_5^b  H4AB_5^b 0.9900    . ?

loop_
_geom_angle_atom_site_label_1
_geom_angle_atom_site_label_2
_geom_angle_atom_site_label_3
_geom_angle
_geom_angle_site_symmetry_1
_geom_angle_site_symmetry_3
_geom_angle_publ_flag
C4_1     N1_1    C5_1     119.51(19) . . ?
C4_1     N1_1    C14_1    121.30(19) . . ?
C5_1     N1_1    C14_1    118.75(18) . . ?
C1_1     N2_1    C30_1    125.54(18) . . ?
C1_1     N2_1    C7_1     111.88(17) . . ?
C30_1    N2_1    C7_1     121.06(17) . . ?
N2_1     C1_1    C2_1     124.10(18) . . ?
N2_1     C1_1    C9_1     110.13(18) . . ?
C2_1     C1_1    C9_1     124.33(19) . . ?
C3_1     C2_1    C1_1     121.70(19) . . ?
C3_1     C2_1    C6_1     114.58(19) . . ?
C1_1     C2_1    C6_1     123.41(19) . . ?
C4_1     C3_1    C2_1     122.07(19) . . ?
C4_1     C3_1    H3_1     119.0      . . ?
C2_1     C3_1    H3_1     119.0      . . ?
C3_1     C4_1    N1_1     120.8(2)   . . ?
C3_1     C4_1    C15_1    121.86(19) . . ?
N1_1     C4_1    C15_1    117.36(19) . . ?
N1_1     C5_1    C13_1    120.2(2)   . . ?
N1_1     C5_1    C6_1     119.30(19) . . ?
C13_1    C5_1    C6_1     120.5(2)   . . ?
C10_1    C6_1    C5_1     117.1(2)   . . ?
C10_1    C6_1    C2_1     122.9(2)   . . ?
C5_1     C6_1    C2_1     119.66(19) . . ?
C25_1    C7_1    C24_1    108.8(2)   . . ?
C25_1    C7_1    C8_1     112.0(2)   . . ?
C24_1    C7_1    C8_1     113.4(2)   . . ?
C25_1    C7_1    N2_1     113.09(18) . . ?
C24_1    C7_1    N2_1     109.66(18) . . ?
C8_1     C7_1    N2_1     99.71(18)  . . ?
C7_1     C8_1    C9_1     107.47(18) . . ?
C7_1     C8_1    H8A_1    110.2      . . ?
C9_1     C8_1    H8A_1    110.2      . . ?
C7_1     C8_1    H8B_1    110.2      . . ?
C9_1     C8_1    H8B_1    110.2      . . ?
H8A_1    C8_1    H8B_1    108.5      . . ?
C8_1     C9_1    C1_1     101.33(17) . . ?
C8_1     C9_1    C28_1    112.0(2)   . . ?
C1_1     C9_1    C28_1    115.53(19) . . ?
C8_1     C9_1    C26_1    111.9(2)   . . ?
C1_1     C9_1    C26_1    107.66(19) . . ?
C28_1    C9_1    C26_1    108.3(2)   . . ?
C11_1    C10_1   C6_1     121.4(2)   . . ?
C11_1    C10_1   H10_1    119.3      . . ?
C6_1     C10_1   H10_1    119.3      . . ?
C10_1    C11_1   C12_1    119.8(2)   . . ?
C10_1    C11_1   H11_1    120.1      . . ?
C12_1    C11_1   H11_1    120.1      . . ?
C13_1    C12_1   C11_1    120.7(2)   . . ?
C13_1    C12_1   H12_1    119.7      . . ?
C11_1    C12_1   H12_1    119.7      . . ?
C12_1    C13_1   C5_1     119.6(2)   . . ?
C12_1    C13_1   H13_1    120.2      . . ?
C5_1     C13_1   H13_1    120.2      . . ?
N1_1     C14_1   H14A_1   109.5      . . ?
N1_1     C14_1   H14B_1   109.5      . . ?
H14A_1   C14_1   H14B_1   109.5      . . ?
N1_1     C14_1   H14C_1   109.5      . . ?
H14A_1   C14_1   H14C_1   109.5      . . ?
H14B_1   C14_1   H14C_1   109.5      . . ?
C16_1    C15_1   C20_1    120.9(2)   . . ?
C16_1    C15_1   C4_1     121.0(2)   . . ?
C20_1    C15_1   C4_1     118.0(2)   . . ?
C17_1    C16_1   C15_1    118.4(2)   . . ?
C17_1    C16_1   C21_1    120.8(2)   . . ?
C15_1    C16_1   C21_1    120.8(2)   . . ?
C18_1    C17_1   C16_1    121.8(2)   . . ?
C18_1    C17_1   H17_1    119.1      . . ?
C16_1    C17_1   H17_1    119.1      . . ?
C19_1    C18_1   C17_1    118.7(2)   . . ?
C19_1    C18_1   C22_1    120.3(2)   . . ?
C17_1    C18_1   C22_1    121.0(2)   . . ?
C18_1    C19_1   C20_1    121.7(2)   . . ?
C18_1    C19_1   H19_1    119.2      . . ?
C20_1    C19_1   H19_1    119.2      . . ?
C19_1    C20_1   C15_1    118.4(2)   . . ?
C19_1    C20_1   C23_1    120.7(2)   . . ?
C15_1    C20_1   C23_1    120.8(2)   . . ?
C16_1    C21_1   H21A_1   109.5      . . ?
C16_1    C21_1   H21B_1   109.5      . . ?
H21A_1   C21_1   H21B_1   109.5      . . ?
C16_1    C21_1   H21C_1   109.5      . . ?
H21A_1   C21_1   H21C_1   109.5      . . ?
H21B_1   C21_1   H21C_1   109.5      . . ?
C18_1    C22_1   H22A_1   109.5      . . ?
C18_1    C22_1   H22B_1   109.5      . . ?
H22A_1   C22_1   H22B_1   109.5      . . ?
C18_1    C22_1   H22C_1   109.5      . . ?
H22A_1   C22_1   H22C_1   109.5      . . ?
H22B_1   C22_1   H22C_1   109.5      . . ?
C20_1    C23_1   H23A_1   109.5      . . ?
C20_1    C23_1   H23B_1   109.5      . . ?
H23A_1   C23_1   H23B_1   109.5      . . ?
C20_1    C23_1   H23C_1   109.5      . . ?
H23A_1   C23_1   H23C_1   109.5      . . ?
H23B_1   C23_1   H23C_1   109.5      . . ?
C7_1     C24_1   H24A_1   109.5      . . ?
C7_1     C24_1   H24B_1   109.5      . . ?
H24A_1   C24_1   H24B_1   109.5      . . ?
C7_1     C24_1   H24C_1   109.5      . . ?
H24A_1   C24_1   H24C_1   109.5      . . ?
H24B_1   C24_1   H24C_1   109.5      . . ?
C7_1     C25_1   H25A_1   109.5      . . ?
C7_1     C25_1   H25B_1   109.5      . . ?
H25A_1   C25_1   H25B_1   109.5      . . ?
C7_1     C25_1   H25C_1   109.5      . . ?
H25A_1   C25_1   H25C_1   109.5      . . ?
H25B_1   C25_1   H25C_1   109.5      . . ?
C27_1    C26_1   C9_1     117.4(2)   . . ?
C27_1    C26_1   H26A_1   108.0      . . ?
C9_1     C26_1   H26A_1   108.0      . . ?
C27_1    C26_1   H26B_1   108.0      . . ?
C9_1     C26_1   H26B_1   108.0      . . ?
H26A_1   C26_1   H26B_1   107.2      . . ?
C26_1    C27_1   H27A_1   109.5      . . ?
C26_1    C27_1   H27B_1   109.5      . . ?
H27A_1   C27_1   H27B_1   109.5      . . ?
C26_1    C27_1   H27C_1   109.5      . . ?
H27A_1   C27_1   H27C_1   109.5      . . ?
H27B_1   C27_1   H27C_1   109.5      . . ?
C29_1^e  C28_1   C9_1     114.2(3)   . . ?
C9_1     C28_1   C29_1^f  117.0(9)   . . ?
C29_1^e  C28_1   H28A_1^e 108.7      . . ?
C9_1     C28_1   H28A_1^e 108.7      . . ?
C29_1^e  C28_1   H28B_1^e 108.7      . . ?
C9_1     C28_1   H28B_1^e 108.7      . . ?
H28A_1^e C28_1   H28B_1^e 107.6      . . ?
C9_1     C28_1   H28A_1^f 108.0      . . ?
C29_1^f  C28_1   H28A_1^f 108.0      . . ?
C9_1     C28_1   H28B_1^f 108.0      . . ?
C29_1^f  C28_1   H28B_1^f 108.0      . . ?
H28A_1^f C28_1   H28B_1^f 107.3      . . ?
C28_1    C29_1^e H29A_1^e 109.5      . . ?
C28_1    C29_1^e H29B_1^e 109.5      . . ?
H29A_1^e C29_1^e H29B_1^e 109.5      . . ?
C28_1    C29_1^e H29C_1^e 109.5      . . ?
H29A_1^e C29_1^e H29C_1^e 109.5      . . ?
H29B_1^e C29_1^e H29C_1^e 109.5      . . ?
C28_1    C29_1^f H29A_1^f 109.5      . . ?
C28_1    C29_1^f H29B_1^f 109.5      . . ?
H29A_1^f C29_1^f H29B_1^f 109.5      . . ?
C28_1    C29_1^f H29C_1^f 109.5      . . ?
H29A_1^f C29_1^f H29C_1^f 109.5      . . ?
H29B_1^f C29_1^f H29C_1^f 109.5      . . ?
C31_1    C30_1   C35_1    121.97(19) . . ?
C31_1    C30_1   N2_1     119.52(19) . . ?
C35_1    C30_1   N2_1     118.51(19) . . ?
C32_1    C31_1   C30_1    117.3(2)   . . ?
C32_1    C31_1   C36_1    118.1(2)   . . ?
C30_1    C31_1   C36_1    124.58(19) . . ?
C33_1    C32_1   C31_1    121.5(2)   . . ?
C33_1    C32_1   H32_1    119.3      . . ?
C31_1    C32_1   H32_1    119.3      . . ?
C32_1    C33_1   C34_1    120.3(2)   . . ?
C32_1    C33_1   H33_1    119.8      . . ?
C34_1    C33_1   H33_1    119.8      . . ?
C33_1    C34_1   C35_1    121.3(2)   . . ?
C33_1    C34_1   H34_1    119.3      . . ?
C35_1    C34_1   H34_1    119.3      . . ?
C34_1    C35_1   C30_1    117.6(2)   . . ?
C34_1    C35_1   C39_1    117.6(2)   . . ?
C30_1    C35_1   C39_1    124.68(19) . . ?
C31_1    C36_1   C38_1    110.46(19) . . ?
C31_1    C36_1   C37_1    111.88(19) . . ?
C38_1    C36_1   C37_1    109.60(19) . . ?
C31_1    C36_1   H36_1    108.3      . . ?
C38_1    C36_1   H36_1    108.3      . . ?
C37_1    C36_1   H36_1    108.3      . . ?
C36_1    C37_1   H37A_1   109.5      . . ?
C36_1    C37_1   H37B_1   109.5      . . ?
H37A_1   C37_1   H37B_1   109.5      . . ?
C36_1    C37_1   H37C_1   109.5      . . ?
H37A_1   C37_1   H37C_1   109.5      . . ?
H37B_1   C37_1   H37C_1   109.5      . . ?
C36_1    C38_1   H38A_1   109.5      . . ?
C36_1    C38_1   H38B_1   109.5      . . ?
H38A_1   C38_1   H38B_1   109.5      . . ?
C36_1    C38_1   H38C_1   109.5      . . ?
H38A_1   C38_1   H38C_1   109.5      . . ?
H38B_1   C38_1   H38C_1   109.5      . . ?
C35_1    C39_1   C41_1    111.5(2)   . . ?
C35_1    C39_1   C40_1    112.83(19) . . ?
C41_1    C39_1   C40_1    107.0(2)   . . ?
C35_1    C39_1   H39_1    108.5      . . ?
C41_1    C39_1   H39_1    108.5      . . ?
C40_1    C39_1   H39_1    108.5      . . ?
C39_1    C40_1   H40A_1   109.5      . . ?
C39_1    C40_1   H40B_1   109.5      . . ?
H40A_1   C40_1   H40B_1   109.5      . . ?
C39_1    C40_1   H40C_1   109.5      . . ?
H40A_1   C40_1   H40C_1   109.5      . . ?
H40B_1   C40_1   H40C_1   109.5      . . ?
C39_1    C41_1   H41A_1   109.5      . . ?
C39_1    C41_1   H41B_1   109.5      . . ?
H41A_1   C41_1   H41B_1   109.5      . . ?
C39_1    C41_1   H41C_1   109.5      . . ?
H41A_1   C41_1   H41C_1   109.5      . . ?
H41B_1   C41_1   H41C_1   109.5      . . ?
F4_2^a   Sb1_2^a F2_2^a   92.8(3)    . . ?
F4_2^a   Sb1_2^a F6_2^a   89.9(3)    . . ?
F2_2^a   Sb1_2^a F6_2^a   91.5(3)    . . ?
F4_2^a   Sb1_2^a F3_2^a   91.9(3)    . . ?
F2_2^a   Sb1_2^a F3_2^a   89.5(4)    . . ?
F6_2^a   Sb1_2^a F3_2^a   177.9(4)   . . ?
F4_2^a   Sb1_2^a F5_2^a   92.1(2)    . . ?
F2_2^a   Sb1_2^a F5_2^a   174.9(3)   . . ?
F6_2^a   Sb1_2^a F5_2^a   89.9(3)    . . ?
F3_2^a   Sb1_2^a F5_2^a   88.9(3)    . . ?
F4_2^a   Sb1_2^a F1_2^a   178.9(2)   . . ?
F2_2^a   Sb1_2^a F1_2^a   88.3(2)    . . ?
F6_2^a   Sb1_2^a F1_2^a   90.2(3)    . . ?
F3_2^a   Sb1_2^a F1_2^a   88.0(3)    . . ?
F5_2^a   Sb1_2^a F1_2^a   86.8(2)    . . ?
F1_3^b   Sb1_3^b F2_3^b   92.6(6)    . . ?
F1_3^b   Sb1_3^b F6_3^b   95.5(6)    . . ?
F2_3^b   Sb1_3^b F6_3^b   90.4(5)    . . ?
F1_3^b   Sb1_3^b F5_3^b   93.7(6)    . . ?
F2_3^b   Sb1_3^b F5_3^b   173.3(5)   . . ?
F6_3^b   Sb1_3^b F5_3^b   91.4(5)    . . ?
F1_3^b   Sb1_3^b F3_3^b   91.5(6)    . . ?
F2_3^b   Sb1_3^b F3_3^b   89.3(6)    . . ?
F6_3^b   Sb1_3^b F3_3^b   173.0(6)   . . ?
F5_3^b   Sb1_3^b F3_3^b   88.1(5)    . . ?
F1_3^b   Sb1_3^b F4_3^b   176.5(5)   . . ?
F2_3^b   Sb1_3^b F4_3^b   86.0(5)    . . ?
F6_3^b   Sb1_3^b F4_3^b   87.8(5)    . . ?
F5_3^b   Sb1_3^b F4_3^b   87.6(4)    . . ?
F3_3^b   Sb1_3^b F4_3^b   85.2(5)    . . ?
C5_4^a   O1_4^a  C2_4^a   99.4(11)   . . ?
C3_4^a   C2_4^a  O1_4^a   104.3(9)   . . ?
C3_4^a   C2_4^a  H1A_4^a  110.9      . . ?
O1_4^a   C2_4^a  H1A_4^a  110.9      . . ?
C3_4^a   C2_4^a  H1B_4^a  110.9      . . ?
O1_4^a   C2_4^a  H1B_4^a  110.9      . . ?
H1A_4^a  C2_4^a  H1B_4^a  108.9      . . ?
C2_4^a   C3_4^a  C4_4^a   107.3(9)   . . ?
C2_4^a   C3_4^a  H2A_4^a  110.3      . . ?
C4_4^a   C3_4^a  H2A_4^a  110.3      . . ?
C2_4^a   C3_4^a  H2B_4^a  110.3      . . ?
C4_4^a   C3_4^a  H2B_4^a  110.3      . . ?
H2A_4^a  C3_4^a  H2B_4^a  108.5      . . ?
C5_4^a   C4_4^a  C3_4^a   99.5(12)   . . ?
C5_4^a   C4_4^a  H3A_4^a  111.9      . . ?
C3_4^a   C4_4^a  H3A_4^a  111.9      . . ?
C5_4^a   C4_4^a  H3B_4^a  111.9      . . ?
C3_4^a   C4_4^a  H3B_4^a  111.9      . . ?
H3A_4^a  C4_4^a  H3B_4^a  109.6      . . ?
O1_4^a   C5_4^a  C4_4^a   102.7(13)  . . ?
O1_4^a   C5_4^a  H4A_4^a  111.2      . . ?
C4_4^a   C5_4^a  H4A_4^a  111.2      . . ?
O1_4^a   C5_4^a  H4B_4^a  111.2      . . ?
C4_4^a   C5_4^a  H4B_4^a  111.2      . . ?
H4A_4^a  C5_4^a  H4B_4^a  109.1      . . ?
C5_5^b   O1_5^b  C2_5^b   104.1(9)   . . ?
C3_5^b   C2_5^b  O1_5^b   110.5(7)   . . ?
C3_5^b   C2_5^b  H1AA_5^b 109.5      . . ?
O1_5^b   C2_5^b  H1AA_5^b 109.5      . . ?
C3_5^b   C2_5^b  H1AB_5^b 109.5      . . ?
O1_5^b   C2_5^b  H1AB_5^b 109.5      . . ?
H1AA_5^b C2_5^b  H1AB_5^b 108.1      . . ?
C2_5^b   C3_5^b  C4_5^b   108.4(9)   . . ?
C2_5^b   C3_5^b  H2AA_5^b 110.0      . . ?
C4_5^b   C3_5^b  H2AA_5^b 110.0      . . ?
C2_5^b   C3_5^b  H2AB_5^b 110.0      . . ?
C4_5^b   C3_5^b  H2AB_5^b 110.0      . . ?
H2AA_5^b C3_5^b  H2AB_5^b 108.4      . . ?
C5_5^b   C4_5^b  C3_5^b   103.4(11)  . . ?
C5_5^b   C4_5^b  H3AA_5^b 111.1      . . ?
C3_5^b   C4_5^b  H3AA_5^b 111.1      . . ?
C5_5^b   C4_5^b  H3AB_5^b 111.1      . . ?
C3_5^b   C4_5^b  H3AB_5^b 111.1      . . ?
H3AA_5^b C4_5^b  H3AB_5^b 109.0      . . ?
O1_5^b   C5_5^b  C4_5^b   107.9(11)  . . ?
O1_5^b   C5_5^b  H4AA_5^b 110.1      . . ?
C4_5^b   C5_5^b  H4AA_5^b 110.1      . . ?
O1_5^b   C5_5^b  H4AB_5^b 110.1      . . ?
C4_5^b   C5_5^b  H4AB_5^b 110.1      . . ?
H4AA_5^b C5_5^b  H4AB_5^b 108.4      . . ?

loop_
_geom_torsion_atom_site_label_1
_geom_torsion_atom_site_label_2
_geom_torsion_atom_site_label_3
_geom_torsion_atom_site_label_4
_geom_torsion
_geom_torsion_site_symmetry_1
_geom_torsion_site_symmetry_2
_geom_torsion_site_symmetry_3
_geom_torsion_site_symmetry_4
_geom_torsion_publ_flag
C30_1  N2_1   C1_1   C2_1    -12.2(3)    . . . . ?
C7_1   N2_1   C1_1   C2_1    -178.2(2)   . . . . ?
C30_1  N2_1   C1_1   C9_1    -179.05(19) . . . . ?
C7_1   N2_1   C1_1   C9_1    15.0(2)     . . . . ?
N2_1   C1_1   C2_1   C3_1    -36.8(3)    . . . . ?
C9_1   C1_1   C2_1   C3_1    128.2(2)    . . . . ?
N2_1   C1_1   C2_1   C6_1    150.0(2)    . . . . ?
C9_1   C1_1   C2_1   C6_1    -45.1(3)    . . . . ?
C1_1   C2_1   C3_1   C4_1    -155.6(2)   . . . . ?
C6_1   C2_1   C3_1   C4_1    18.2(3)     . . . . ?
C2_1   C3_1   C4_1   N1_1    -1.8(3)     . . . . ?
C2_1   C3_1   C4_1   C15_1   179.7(2)    . . . . ?
C5_1   N1_1   C4_1   C3_1    -13.2(3)    . . . . ?
C14_1  N1_1   C4_1   C3_1    174.4(2)    . . . . ?
C5_1   N1_1   C4_1   C15_1   165.26(19)  . . . . ?
C14_1  N1_1   C4_1   C15_1   -7.1(3)     . . . . ?
C4_1   N1_1   C5_1   C13_1   -166.9(2)   . . . . ?
C14_1  N1_1   C5_1   C13_1   5.7(3)      . . . . ?
C4_1   N1_1   C5_1   C6_1    10.4(3)     . . . . ?
C14_1  N1_1   C5_1   C6_1    -177.1(2)   . . . . ?
N1_1   C5_1   C6_1   C10_1   -166.29(19) . . . . ?
C13_1  C5_1   C6_1   C10_1   10.9(3)     . . . . ?
N1_1   C5_1   C6_1   C2_1    6.9(3)      . . . . ?
C13_1  C5_1   C6_1   C2_1    -175.90(19) . . . . ?
C3_1   C2_1   C6_1   C10_1   152.3(2)    . . . . ?
C1_1   C2_1   C6_1   C10_1   -34.0(3)    . . . . ?
C3_1   C2_1   C6_1   C5_1    -20.4(3)    . . . . ?
C1_1   C2_1   C6_1   C5_1    153.3(2)    . . . . ?
C1_1   N2_1   C7_1   C25_1   -147.3(2)   . . . . ?
C30_1  N2_1   C7_1   C25_1   46.0(3)     . . . . ?
C1_1   N2_1   C7_1   C24_1   91.1(2)     . . . . ?
C30_1  N2_1   C7_1   C24_1   -75.6(2)    . . . . ?
C1_1   N2_1   C7_1   C8_1    -28.2(2)    . . . . ?
C30_1  N2_1   C7_1   C8_1    165.15(19)  . . . . ?
C25_1  C7_1   C8_1   C9_1    149.9(2)    . . . . ?
C24_1  C7_1   C8_1   C9_1    -86.4(2)    . . . . ?
N2_1   C7_1   C8_1   C9_1    30.0(2)     . . . . ?
C7_1   C8_1   C9_1   C1_1    -22.6(2)    . . . . ?
C7_1   C8_1   C9_1   C28_1   101.1(2)    . . . . ?
C7_1   C8_1   C9_1   C26_1   -137.1(2)   . . . . ?
N2_1   C1_1   C9_1   C8_1    4.9(2)      . . . . ?
C2_1   C1_1   C9_1   C8_1    -161.9(2)   . . . . ?
N2_1   C1_1   C9_1   C28_1   -116.4(2)   . . . . ?
C2_1   C1_1   C9_1   C28_1   76.9(3)     . . . . ?
N2_1   C1_1   C9_1   C26_1   122.5(2)    . . . . ?
C2_1   C1_1   C9_1   C26_1   -44.3(3)    . . . . ?
C5_1   C6_1   C10_1  C11_1   -8.5(3)     . . . . ?
C2_1   C6_1   C10_1  C11_1   178.6(2)    . . . . ?
C6_1   C10_1  C11_1  C12_1   0.6(4)      . . . . ?
C10_1  C11_1  C12_1  C13_1   5.0(4)      . . . . ?
C11_1  C12_1  C13_1  C5_1    -2.5(4)     . . . . ?
N1_1   C5_1   C13_1  C12_1   171.5(2)    . . . . ?
C6_1   C5_1   C13_1  C12_1   -5.7(3)     . . . . ?
C3_1   C4_1   C15_1  C16_1   -93.5(3)    . . . . ?
N1_1   C4_1   C15_1  C16_1   88.0(3)     . . . . ?
C3_1   C4_1   C15_1  C20_1   89.7(3)     . . . . ?
N1_1   C4_1   C15_1  C20_1   -88.7(3)    . . . . ?
C20_1  C15_1  C16_1  C17_1   0.2(3)      . . . . ?
C4_1   C15_1  C16_1  C17_1   -176.5(2)   . . . . ?
C20_1  C15_1  C16_1  C21_1   178.4(2)    . . . . ?
C4_1   C15_1  C16_1  C21_1   1.7(3)      . . . . ?
C15_1  C16_1  C17_1  C18_1   2.2(3)      . . . . ?
C21_1  C16_1  C17_1  C18_1   -176.0(2)   . . . . ?
C16_1  C17_1  C18_1  C19_1   -2.1(3)     . . . . ?
C16_1  C17_1  C18_1  C22_1   178.8(2)    . . . . ?
C17_1  C18_1  C19_1  C20_1   -0.4(3)     . . . . ?
C22_1  C18_1  C19_1  C20_1   178.7(2)    . . . . ?
C18_1  C19_1  C20_1  C15_1   2.7(3)      . . . . ?
C18_1  C19_1  C20_1  C23_1   -177.1(2)   . . . . ?
C16_1  C15_1  C20_1  C19_1   -2.5(3)     . . . . ?
C4_1   C15_1  C20_1  C19_1   174.22(19)  . . . . ?
C16_1  C15_1  C20_1  C23_1   177.2(2)    . . . . ?
C4_1   C15_1  C20_1  C23_1   -6.0(3)     . . . . ?
C8_1   C9_1   C26_1  C27_1   55.3(3)     . . . . ?
C1_1   C9_1   C26_1  C27_1   -55.2(3)    . . . . ?
C28_1  C9_1   C26_1  C27_1   179.3(2)    . . . . ?
C8_1   C9_1   C28_1  C29_1^e 56.3(5)     . . . . ?
C1_1   C9_1   C28_1  C29_1^e 171.7(4)    . . . . ?
C26_1  C9_1   C28_1  C29_1^e -67.5(5)    . . . . ?
C8_1   C9_1   C28_1  C29_1^f 26(2)       . . . . ?
C1_1   C9_1   C28_1  C29_1^f 141(2)      . . . . ?
C26_1  C9_1   C28_1  C29_1^f -98(2)      . . . . ?
C1_1   N2_1   C30_1  C31_1   -70.6(3)    . . . . ?
C7_1   N2_1   C30_1  C31_1   94.2(2)     . . . . ?
C1_1   N2_1   C30_1  C35_1   109.7(2)    . . . . ?
C7_1   N2_1   C30_1  C35_1   -85.5(3)    . . . . ?
C35_1  C30_1  C31_1  C32_1   1.8(3)      . . . . ?
N2_1   C30_1  C31_1  C32_1   -177.8(2)   . . . . ?
C35_1  C30_1  C31_1  C36_1   -175.5(2)   . . . . ?
N2_1   C30_1  C31_1  C36_1   4.8(3)      . . . . ?
C30_1  C31_1  C32_1  C33_1   0.7(3)      . . . . ?
C36_1  C31_1  C32_1  C33_1   178.3(2)    . . . . ?
C31_1  C32_1  C33_1  C34_1   -2.3(4)     . . . . ?
C32_1  C33_1  C34_1  C35_1   1.2(4)      . . . . ?
C33_1  C34_1  C35_1  C30_1   1.3(3)      . . . . ?
C33_1  C34_1  C35_1  C39_1   -175.2(2)   . . . . ?
C31_1  C30_1  C35_1  C34_1   -2.9(3)     . . . . ?
N2_1   C30_1  C35_1  C34_1   176.82(19)  . . . . ?
C31_1  C30_1  C35_1  C39_1   173.3(2)    . . . . ?
N2_1   C30_1  C35_1  C39_1   -7.0(3)     . . . . ?
C32_1  C31_1  C36_1  C38_1   -65.4(3)    . . . . ?
C30_1  C31_1  C36_1  C38_1   111.9(2)    . . . . ?
C32_1  C31_1  C36_1  C37_1   56.9(3)     . . . . ?
C30_1  C31_1  C36_1  C37_1   -125.7(2)   . . . . ?
C34_1  C35_1  C39_1  C41_1   59.6(3)     . . . . ?
C30_1  C35_1  C39_1  C41_1   -116.6(2)   . . . . ?
C34_1  C35_1  C39_1  C40_1   -60.9(3)    . . . . ?
C30_1  C35_1  C39_1  C40_1   122.9(2)    . . . . ?
C5_4^a O1_4^a C2_4^a C3_4^a  -41.6(15)   . . . . ?
O1_4^a C2_4^a C3_4^a C4_4^a  15.2(16)    . . . . ?
C2_4^a C3_4^a C4_4^a C5_4^a  15.2(18)    . . . . ?
C2_4^a O1_4^a C5_4^a C4_4^a  51.9(17)    . . . . ?
C3_4^a C4_4^a C5_4^a O1_4^a  -42.2(18)   . . . . ?
C5_5^b O1_5^b C2_5^b C3_5^b  8.2(12)     . . . . ?
O1_5^b C2_5^b C3_5^b C4_5^b  -20.6(13)   . . . . ?
C2_5^b C3_5^b C4_5^b C5_5^b  24.5(17)    . . . . ?
C2_5^b O1_5^b C5_5^b C4_5^b  7.7(16)     . . . . ?
C3_5^b C4_5^b C5_5^b O1_5^b  -18.8(19)   . . . . ?

_diffrn_ambient_temperature_device 'Oxford Cryostream 800'
_vrf_PLAT910_cb258te
;
PROBLEM: Missing FCF Reflection(s) Below Theta(Min)[Deg]=       2.86 Note  
RESPONSE: Eight reflections were affected by the beam stop and therefore 
 ommited from structure refinement. 
;
_shelx_res_file
;
TITL mo_ocm_pa_cb_258_te_0m_a.res in P-1
    cb258te.res
    created by SHELXL-2019/3 at 16:02:20 on 24-Feb-2026
REM Old TITL mo_OCM_PA_CB_258_TE_0m in P1
REM SHELXT solution in P-1: R1 0.115, Rweak 0.010, Alpha 0.029
REM <I/s> 0.000 for 0 systematic absences, Orientation as input
REM Formula found by SHELXT: C45 N2 O F6 Sb
CELL 0.71073 11.6062 12.9842 14.4227 81.244 87.306 86.077
ZERR 2 0.0009 0.0011 0.0012 0.003 0.003 0.003
LATT 1
SFAC C H F N O Sb
UNIT 90 124 12 4 2 2
OMIT 0 1 1
OMIT 1 0 1
OMIT 1 1 1
OMIT -1 0 1
OMIT 0 -1 1
OMIT 1 1 0
OMIT -1 1 0
OMIT -1  1  1
REM RESTRAINTS FOR DISORDERED SBF6 COUNTER ION
SAME_SBF SB1 > F6
REM GRADE RESTRAINTS FOR DISORDERED THF SOLVENT MOLECULE
REM Generated by grade2 version 1.7.1
REM from mol2_file (with ccdc) upload.mol2
REM using RDKit 2023.09.6

REM bonds:
REM bond C3-C2 source: Mogul_mean_61_hits
DFIX_THF 1.503 0.023 C3 C2
REM bond C3-C4 source: Mogul_mean_735_hits
DFIX_THF 1.505 0.042 C3 C4
REM bond C2-O1 source: MMFF94s_equilibrium
DFIX_THF 1.418 0.030 C2 O1
REM bond C4-C5 source: Mogul_mean_61_hits
DFIX_THF 1.503 0.023 C4 C5
REM bond O1-C5 source: MMFF94s_equilibrium
DFIX_THF 1.418 0.030 O1 C5

REM angles SHELX uses 1,3 distance restraints for angles,
REM these are derived by trig from the grade angle and two bond lengths:
REM angle C2-O1-C5 ang=108.5,3.0 b12=1.418,0.030 b23=1.418,0.030
REM angle C2-O1-C5 sources: MMFF94s_equilibrium MMFF94s_optimised_coords
DANG_THF 2.301 0.055 C2 C5
REM angle C3-C2-O1 ang=106.7,3.0 b12=1.503,0.023 b23=1.418,0.030
REM angle C3-C2-O1 sources: MMFF94s_equilibrium MMFF94s_optimised_coords
REM  Mogul_mean_61_hits
DANG_THF 2.345 0.055 C3 O1
REM angle C2-C3-C4 ang=101.9,3.0 b12=1.503,0.023 b23=1.505,0.042
REM angle C2-C3-C4 sources: MMFF94s_optimised_coords Mogul_mean_61_hits
REM  Mogul_mean_735_hits
DANG_THF 2.336 0.062 C2 C4
REM angle C3-C4-C5 ang=101.9,3.0 b12=1.505,0.042 b23=1.503,0.023
REM angle C3-C4-C5 sources: MMFF94s_optimised_coords Mogul_mean_61_hits
REM  Mogul_mean_735_hits
DANG_THF 2.336 0.062 C3 C5
REM angle C4-C5-O1 ang=106.7,3.0 b12=1.503,0.023 b23=1.418,0.030
REM angle C4-C5-O1 sources: MMFF94s_equilibrium MMFF94s_optimised_coords
REM  Mogul_mean_61_hits
DANG_THF 2.345 0.055 C4 O1
SIMU
RIGU
SIZE 0.1 0.1 0.02
REM VIOLET PLATE
L.S. 10
PLAN  10
TEMP -173.15
CONF
BOND
list 4
MORE -1
BOND $H
fmap 2
acta TABS
WGHT    0.013100    2.741100
FVAR       0.44347   0.66009   0.43121   0.81226
RESI MOL 1
N1    4    0.363303    0.547539    0.210759    11.00000    0.02235    0.02507 =
         0.02090    0.00054   -0.00220   -0.00651
N2    4    0.732255    0.728791    0.263616    11.00000    0.02147    0.02146 =
         0.01781   -0.00156   -0.00536   -0.00184
C1    1    0.671727    0.646461    0.299950    11.00000    0.02161    0.01748 =
         0.01719   -0.00072   -0.00155    0.00112
C2    1    0.582792    0.606424    0.251612    11.00000    0.02076    0.02214 =
         0.01456   -0.00150    0.00106   -0.00293
C3    1    0.506520    0.673192    0.192931    11.00000    0.02290    0.02036 =
         0.01845    0.00107   -0.00085   -0.00390
AFIX  43
H3    2    0.530193    0.739981    0.165425    11.00000   -1.20000
AFIX   0
C4    1    0.399563    0.644718    0.174432    11.00000    0.02267    0.02402 =
         0.01714    0.00097   -0.00124   -0.00350
C5    1    0.443584    0.469979    0.250322    11.00000    0.02770    0.02208 =
         0.01486   -0.00138    0.00028   -0.00419
C6    1    0.556066    0.497086    0.266431    11.00000    0.02653    0.02056 =
         0.01338   -0.00076   -0.00028   -0.00296
C7    1    0.822869    0.750340    0.330293    11.00000    0.02813    0.02610 =
         0.02278   -0.00306   -0.00947   -0.00448
C8    1    0.764597    0.707839    0.423847    11.00000    0.03899    0.02842 =
         0.02111   -0.00460   -0.00788   -0.00449
AFIX  23
H8A   2    0.715132    0.763696    0.448161    11.00000   -1.20000
H8B   2    0.823502    0.681186    0.470512    11.00000   -1.20000
AFIX   0
C9    1    0.690568    0.618569    0.406561    11.00000    0.03802    0.02435 =
         0.01582   -0.00010   -0.00526   -0.00393
C10   1    0.640732    0.414530    0.286415    11.00000    0.02951    0.02391 =
         0.02028   -0.00235   -0.00440   -0.00029
AFIX  43
H10   2    0.719218    0.429980    0.289187    11.00000   -1.20000
AFIX   0
C11   1    0.612062    0.311515    0.302081    11.00000    0.03988    0.02233 =
         0.02683   -0.00135   -0.00328    0.00192
AFIX  43
H11   2    0.670346    0.257043    0.316082    11.00000   -1.20000
AFIX   0
C12   1    0.497854    0.288017    0.297272    11.00000    0.04343    0.02109 =
         0.03248   -0.00216   -0.00158   -0.00571
AFIX  43
H12   2    0.477318    0.217741    0.312980    11.00000   -1.20000
AFIX   0
C13   1    0.414014    0.365440    0.269989    11.00000    0.03191    0.02438 =
         0.02594   -0.00307    0.00156   -0.00812
AFIX  43
H13   2    0.336582    0.348364    0.264470    11.00000   -1.20000
AFIX   0
C14   1    0.244992    0.519317    0.198578    11.00000    0.02413    0.03481 =
         0.03085    0.00611   -0.00579   -0.01237
AFIX 137
H14A  2    0.246772    0.468242    0.154937    11.00000   -1.50000
H14B  2    0.197922    0.581940    0.173274    11.00000   -1.50000
H14C  2    0.211423    0.488959    0.259405    11.00000   -1.50000
AFIX   0
C15   1    0.319004    0.715814    0.112626    11.00000    0.02023    0.02270 =
         0.02356    0.00341   -0.00483   -0.00637
C16   1    0.235268    0.782308    0.150426    11.00000    0.02185    0.03099 =
         0.02660   -0.00025    0.00006   -0.00499
C17   1    0.158405    0.842602    0.089851    11.00000    0.02112    0.02783 =
         0.03603    0.00068    0.00046   -0.00064
AFIX  43
H17   2    0.103089    0.889747    0.114349    11.00000   -1.20000
AFIX   0
C18   1    0.160454    0.835658   -0.005359    11.00000    0.02107    0.02594 =
         0.03334    0.00686   -0.00551   -0.00678
C19   1    0.243962    0.769226   -0.041099    11.00000    0.02679    0.02558 =
         0.02379    0.00348   -0.00584   -0.00788
AFIX  43
H19   2    0.245575    0.763787   -0.106098    11.00000   -1.20000
AFIX   0
C20   1    0.325608    0.710218    0.015934    11.00000    0.02175    0.02037 =
         0.02525    0.00100   -0.00366   -0.00528
C21   1    0.226419    0.786082    0.254549    11.00000    0.02799    0.05259 =
         0.02963   -0.00376    0.00393    0.00365
AFIX 137
H21A  2    0.203756    0.718539    0.287848    11.00000   -1.50000
H21B  2    0.168264    0.840931    0.267484    11.00000   -1.50000
H21C  2    0.301489    0.801227    0.275963    11.00000   -1.50000
AFIX   0
C22   1    0.074663    0.900255   -0.069722    11.00000    0.02782    0.03496 =
         0.03936    0.00541   -0.00920   -0.00154
AFIX 137
H22A  2    0.098263    0.972158   -0.084123    11.00000   -1.50000
H22B  2   -0.002269    0.899951   -0.038652    11.00000   -1.50000
H22C  2    0.072463    0.870468   -0.128051    11.00000   -1.50000
AFIX   0
C23   1    0.418877    0.642458   -0.025200    11.00000    0.03364    0.03107 =
         0.02564   -0.00484   -0.00721    0.00053
AFIX 137
H23A  2    0.494048    0.671146   -0.020889    11.00000   -1.50000
H23B  2    0.403832    0.640603   -0.091202    11.00000   -1.50000
H23C  2    0.419470    0.571511    0.009711    11.00000   -1.50000
AFIX   0
C24   1    0.936657    0.691148    0.309875    11.00000    0.02683    0.04076 =
         0.03347   -0.00554   -0.01172   -0.00229
AFIX 137
H24A  2    0.992768    0.700349    0.356188    11.00000   -1.50000
H24B  2    0.966420    0.718217    0.246790    11.00000   -1.50000
H24C  2    0.924074    0.616751    0.313495    11.00000   -1.50000
AFIX   0
C25   1    0.843654    0.865725    0.323341    11.00000    0.03824    0.02963 =
         0.03778   -0.00256   -0.01515   -0.01141
AFIX 137
H25A  2    0.772257    0.903840    0.341182    11.00000   -1.50000
H25B  2    0.867430    0.893108    0.258686    11.00000   -1.50000
H25C  2    0.904663    0.874556    0.365675    11.00000   -1.50000
AFIX   0
C26   1    0.570078    0.623817    0.458115    11.00000    0.05077    0.04273 =
         0.01559   -0.00249    0.00364   -0.01377
AFIX  23
H26A  2    0.525846    0.566828    0.442053    11.00000   -1.20000
H26B  2    0.581992    0.609311    0.526501    11.00000   -1.20000
AFIX   0
C27   1    0.495640    0.725332    0.438074    11.00000    0.04273    0.05871 =
         0.03381   -0.01791    0.00584   -0.00355
AFIX 137
H27A  2    0.483505    0.741868    0.370516    11.00000   -1.50000
H27B  2    0.534687    0.781932    0.458832    11.00000   -1.50000
H27C  2    0.420824    0.717526    0.471977    11.00000   -1.50000
AFIX   0
C28   1    0.751116    0.509222    0.438570    11.00000    0.05513    0.02713 =
         0.02317    0.00059   -0.01437    0.00017
PART 5 41.000
AFIX  23
H28A  2    0.699035    0.455106    0.428196    41.00000   -1.20000
H28B  2    0.821937    0.501040    0.398680    41.00000   -1.20000
AFIX  23
PART 6 -41.000
H28A  2    0.790902    0.484917    0.382889   -41.00000   -1.20000
H28B  2    0.690545    0.460213    0.460849   -41.00000   -1.20000
AFIX   0
PART 5 41.000
C29   1    0.784244    0.490072    0.542102    41.00000    0.05616    0.03852 =
         0.02533   -0.00093   -0.01699    0.00403
AFIX 137
H29A  2    0.838726    0.541205    0.552575    41.00000   -1.50000
H29B  2    0.820437    0.419438    0.557316    41.00000   -1.50000
H29C  2    0.714669    0.497375    0.582361    41.00000   -1.50000
AFIX   0
PART 6 -41.000
C29   1    0.845583    0.500831    0.521310   -41.00000    0.07742    0.04310 =
         0.04708    0.01543   -0.03338    0.00113
AFIX 137
H29A  2    0.806327    0.517694    0.579262   -41.00000   -1.50000
H29B  2    0.905405    0.550139    0.501423   -41.00000   -1.50000
H29C  2    0.881307    0.429661    0.532546   -41.00000   -1.50000
AFIX   0
PART 0
C30   1    0.734123    0.777643    0.165952    11.00000    0.01789    0.02398 =
         0.01853    0.00250   -0.00272   -0.00594
C31   1    0.790372    0.724278    0.097209    11.00000    0.01597    0.02964 =
         0.02265   -0.00157   -0.00116   -0.00552
C32   1    0.793142    0.776312    0.004562    11.00000    0.02418    0.04026 =
         0.02248   -0.00338    0.00281   -0.00544
AFIX  43
H32   2    0.829711    0.741998   -0.043633    11.00000   -1.20000
AFIX   0
C33   1    0.743937    0.876217   -0.018122    11.00000    0.03023    0.04072 =
         0.02119    0.00864   -0.00109   -0.00589
AFIX  43
H33   2    0.749384    0.910734   -0.081019    11.00000   -1.20000
AFIX   0
C34   1    0.686853    0.926249    0.050093    11.00000    0.02344    0.03058 =
         0.02733    0.00671   -0.00295   -0.00306
AFIX  43
H34   2    0.652163    0.994541    0.033154    11.00000   -1.20000
AFIX   0
C35   1    0.679055    0.878737    0.143173    11.00000    0.01828    0.02523 =
         0.02315    0.00153   -0.00126   -0.00587
C36   1    0.843692    0.612986    0.115800    11.00000    0.02333    0.02946 =
         0.02249   -0.00692   -0.00138   -0.00199
AFIX  13
H36   2    0.839663    0.588952    0.185056    11.00000   -1.20000
AFIX   0
C37   1    0.970952    0.606082    0.081868    11.00000    0.02588    0.03483 =
         0.03763   -0.01026    0.00050    0.00050
AFIX 137
H37A  2    1.004262    0.534935    0.100508    11.00000   -1.50000
H37B  2    1.013695    0.655223    0.110099    11.00000   -1.50000
H37C  2    0.976145    0.623680    0.013333    11.00000   -1.50000
AFIX   0
C38   1    0.775351    0.539897    0.068117    11.00000    0.03054    0.03784 =
         0.03006   -0.01296    0.00192   -0.00693
AFIX 137
H38A  2    0.781925    0.559833   -0.000154    11.00000   -1.50000
H38B  2    0.693871    0.545404    0.088966    11.00000   -1.50000
H38C  2    0.806621    0.467785    0.085091    11.00000   -1.50000
AFIX   0
C39   1    0.605924    0.936389    0.212269    11.00000    0.02690    0.02264 =
         0.02550    0.00257    0.00150   -0.00138
AFIX  13
H39   2    0.607296    0.892426    0.275525    11.00000   -1.20000
AFIX   0
C40   1    0.650527    1.043434    0.220732    11.00000    0.04066    0.02357 =
         0.03632    0.00154    0.00105   -0.00314
AFIX 137
H40A  2    0.734441    1.036274    0.227479    11.00000   -1.50000
H40B  2    0.613405    1.069287    0.275887    11.00000   -1.50000
H40C  2    0.632123    1.092873    0.164216    11.00000   -1.50000
AFIX   0
C41   1    0.479971    0.955861    0.183047    11.00000    0.02754    0.03065 =
         0.04199   -0.00188    0.00449    0.00234
AFIX 137
H41A  2    0.477163    0.998812    0.121035    11.00000   -1.50000
H41B  2    0.435345    0.992280    0.228982    11.00000   -1.50000
H41C  2    0.446944    0.888929    0.180458    11.00000   -1.50000
AFIX   0

RESI SBF 2
REM SB1 6 1.013337 0.285024 0.299888 11.00000 0.02907 0.03143 =
REM 0.02864 -0.00537 0.00040 -0.00796
PART 1 21.000
SB1   6    1.014478    0.284025    0.299054    21.00000    0.04149    0.04771 =
         0.05006   -0.00571   -0.00041   -0.00875
F1    3    1.163489    0.286759    0.346766    21.00000    0.04585    0.07308 =
         0.05635    0.00207   -0.01858   -0.02641
F2    3    1.079386    0.315559    0.180171    21.00000    0.08660    0.06982 =
         0.02377   -0.00646    0.01407   -0.00198
F3    3    0.993191    0.426287    0.306210    21.00000    0.10289    0.04580 =
         0.07428   -0.02683    0.01833   -0.00279
F4    3    0.869655    0.281089    0.255361    21.00000    0.02661    0.07394 =
         0.10825   -0.00870   -0.02253    0.00433
F5    3    0.960108    0.255451    0.424897    21.00000    0.09163    0.10440 =
         0.04671   -0.00245    0.02562   -0.04770
F6    3    1.039250    0.141465    0.295664    21.00000    0.06343    0.02830 =
         0.10235   -0.00794   -0.03741    0.00553
RESI SBF 3
PART 2 -21.0000
SB1   6    1.012045    0.286064    0.300670   -21.00000    0.01379    0.01261 =
         0.00587   -0.00468    0.00156   -0.00649
F1    3    1.120119    0.273131    0.383825   -21.00000    0.16006    0.10437 =
         0.11483   -0.07132   -0.11803    0.05437
F2    3    1.118565    0.299775    0.201203   -21.00000    0.10011    0.06442 =
         0.10856   -0.05455    0.06093   -0.03599
F3    3    1.000553    0.433747    0.294610   -21.00000    0.03314    0.02692 =
         0.05627   -0.00313    0.01267   -0.01465
F4    3    0.895466    0.309088    0.206469   -21.00000    0.08554    0.05486 =
         0.08298   -0.02199   -0.05883    0.00970
F5    3    0.892080    0.279871    0.391004   -21.00000    0.11898    0.04039 =
         0.07607   -0.01551    0.05596   -0.02313
F6    3    1.009416    0.144870    0.295825   -21.00000    0.06843    0.04043 =
         0.03133   -0.00375   -0.00252   -0.00460

RESI THF 4
PART 1
O1    5    0.669902    0.999588    0.459606    31.00000    0.06114    0.09141 =
         0.03160   -0.01102    0.00428   -0.02902
C2    1    0.624868    1.002626    0.560123    31.00000    0.04042    0.07416 =
         0.04435    0.00944    0.00545    0.00498
AFIX  23
H1A   2    0.571624    1.064885    0.563873    31.00000   -1.20000
H1B   2    0.583776    0.939209    0.584698    31.00000   -1.20000
AFIX   0
C3    1    0.726922    1.007264    0.611483    31.00000    0.05283    0.03811 =
         0.02069   -0.00422    0.00484   -0.00553
AFIX  23
H2A   2    0.746440    0.938676    0.649469    31.00000   -1.20000
H2B   2    0.714339    1.060198    0.654204    31.00000   -1.20000
AFIX   0
C4    1    0.825550    1.036998    0.539017    31.00000    0.04255    0.06680 =
         0.02831    0.00027   -0.00190   -0.01642
AFIX  23
H3A   2    0.870366    1.092822    0.556594    31.00000   -1.20000
H3B   2    0.878368    0.975903    0.529885    31.00000   -1.20000
AFIX   0
C5    1    0.755174    1.075211    0.453426    31.00000    0.04847    0.03586 =
         0.02138   -0.00646   -0.00088    0.00679
AFIX  23
H4A   2    0.718869    1.146023    0.455982    31.00000   -1.20000
H4B   2    0.803481    1.076174    0.394908    31.00000   -1.20000
AFIX   0
RESI THF 5
PART 2
O1    5    0.658602    1.039760    0.463908   -31.00000    0.03773    0.07685 =
         0.04351    0.00830   -0.00773   -0.01423
C2    1    0.651270    0.955635    0.551309   -31.00000    0.05328    0.06428 =
         0.03762   -0.01228    0.00907   -0.01656
AFIX  23
H1AA  2    0.577342    0.966741    0.586577   -31.00000   -1.20000
H1AB  2    0.653067    0.885749    0.531593   -31.00000   -1.20000
AFIX   0
C3    1    0.737880    0.959595    0.605793   -31.00000    0.04189    0.08769 =
         0.06436    0.02721   -0.00361    0.01280
AFIX  23
H2AA  2    0.766446    0.888059    0.632248   -31.00000   -1.20000
H2AB  2    0.712206    0.997540    0.658418   -31.00000   -1.20000
AFIX   0
C4    1    0.833130    1.015381    0.547880   -31.00000    0.04046    0.07472 =
         0.03679   -0.00152   -0.00624    0.01137
AFIX  23
H3AA  2    0.873214    1.059027    0.585217   -31.00000   -1.20000
H3AB  2    0.890383    0.965057    0.523552   -31.00000   -1.20000
AFIX   0
C5    1    0.770002    1.081805    0.469060   -31.00000    0.03411    0.06391 =
         0.05180    0.00606   -0.00936   -0.01340
AFIX  23
H4AA  2    0.759763    1.154983    0.481121   -31.00000   -1.20000
H4AB  2    0.814715    1.080579    0.409026   -31.00000   -1.20000

REM <hkl>
REM cb258te.hkl
REM </hkl>
AFIX   0
HKLF 4


REM  mo_ocm_pa_cb_258_te_0m_a.res in P-1
REM wR2 = 0.0822, GooF = S = 1.140, Restrained GooF = 1.098 for all data
REM R1 = 0.0412 for 9418 Fo > 4sig(Fo) and 0.0511 for all 10702 data
REM 629 parameters refined using 1223 restraints

END

WGHT      0.0076      2.7981

REM Highest difference peak  0.504,  deepest hole -0.826,  1-sigma level  0.068
Q1    1   0.0422  0.8678 -0.1402  11.00000  0.05    0.50
Q2    1   1.0222  0.2515  0.2511  11.00000  0.05    0.50
Q3    1   0.9435  0.2718  0.2809  11.00000  0.05    0.43
Q4    1   0.6563  0.9193  0.1777  11.00000  0.05    0.40
Q5    1   0.9570  0.2728  0.3080  11.00000  0.05    0.40
Q6    1   0.5026  0.4811  0.2569  11.00000  0.05    0.38
Q7    1   0.5433  0.9565  0.5434  11.00000  0.05    0.37
Q8    1  -0.0191  0.8555 -0.0802  11.00000  0.05    0.37
Q9    1   0.6158  0.6245  0.2847  11.00000  0.05    0.36
Q10   1   1.0714  0.2847  0.3327  11.00000  0.05    0.35
;
_shelx_res_checksum               19389
_shelx_hkl_file
;
  -2   0   0    5.00    1.90
  -2   0   0    6.90    1.80
  -2   0   0    6.90    1.80
  -2   0   0    5.20    2.10
  -2   0   0    6.80    1.50
   2   0   0    6.10    1.80
   2   0   0    7.00    1.60
   2   0   0    5.50    1.80
  -3   0   0 1296.07   47.70
  -3   0   0 1234.88   46.80
  -3   0   0 1135.89   46.90
  -3   0   0 1159.08   47.00
   3   0   0 1245.38   46.90
   3   0   0 1138.89   46.90
  -4   0   0 2080.99   84.99
  -4   0   0 2240.78   85.39
  -4   0   0 2077.69   84.99
  -4   0   0 2249.57   84.89
   4   0   0 2285.77   85.09
   4   0   0 2134.99   85.09
   4   0   0 2276.57   85.39
  -5   0   0 1786.52   68.19
  -5   0   0 1635.44   67.69
  -5   0   0 1742.73   67.49
  -5   0   0 1642.34   67.69
   5   0   0 1760.02   67.79
   5   0   0 1715.63   67.79
   5   0   0 1804.72   68.19
  -6   0   0  808.72   34.40
  -6   0   0  873.71   34.10
  -6   0   0  883.51   35.00
  -6   0   0  809.82   34.40
   6   0   0  795.72   34.40
   6   0   0  857.91   35.00
   6   0   0  845.12   34.50
  -7   0   0  325.67   15.30
  -7   0   0  320.07   14.90
  -7   0   0  315.77   15.50
  -7   0   0  334.57   15.90
   7   0   0  343.57   16.20
   7   0   0  315.07   15.40
   7   0   0  313.27   15.60
  -8   0   0  487.25   22.70
  -8   0   0  484.15   22.30
  -8   0   0  479.05   21.30
  -8   0   0  511.85   22.60
  -8   0   0  449.06   23.30
   8   0   0  503.65   22.20
   8   0   0  489.65   22.20
   8   0   0  493.25   22.80
  -9   0   0  221.08   11.80
  -9   0   0  203.48   12.70
  -9   0   0  232.68   12.50
   9   0   0  212.78   13.60
   9   0   0  215.68   12.80
 -10   0   0   19.60    6.50
  10   0   0   33.60    7.00
  10   0   0   18.60    5.50
 -11   0   0    4.70    5.40
 -11   0   0    0.20    4.70
  11   0   0    3.90    5.60
  11   0   0    6.10    5.20
 -12   0   0  340.47   19.60
  12   0   0  353.96   20.50
  12   0   0  344.97   19.50
 -13   0   0   44.40    7.70
  13   0   0   55.29    9.70
  13   0   0   50.79    8.80
 -14   0   0   10.90    9.50
  14   0   0    7.60    6.70
  14   0   0   13.40    7.90
  15   0   0    8.80    6.90
  15   0   0    6.10    8.10
  15  -1   0   88.19   12.20
  14  -1   0   -2.70    6.70
  13  -1   0   96.59   12.20
  13  -1   0   92.99   11.60
  12  -1   0  199.88   13.90
  12  -1   0  192.08   14.80
 -12   1   0  170.98   13.80
  11  -1   0  120.79   10.80
  11  -1   0  115.39   11.80
  10  -1   0   18.40    5.40
  10  -1   0   18.50    6.20
 -10   1   0   21.70    6.60
   9  -1   0   -2.90    4.30
   9  -1   0   -0.30    3.70
  -9   1   0    3.70    3.40
  -9   1   0    0.40    3.40
  -9   1   0   -5.50    4.30
  -9   1   0    2.30    3.00
   8  -1   0  231.68   13.70
   8  -1   0  261.37   13.10
  -8   1   0  230.78   12.90
  -8   1   0  249.18   12.30
   7  -1   0  142.39    9.50
   7  -1   0  150.28    8.90
  -7   1   0  136.49    8.30
  -7   1   0  140.59    9.80
  -7   1   0  144.59    8.20
  -7   1   0  144.19    8.80
   6  -1   0  228.98   11.00
   6  -1   0  218.68   11.60
   6  -1   0  215.58   11.20
  -6   1   0  211.38   11.30
  -6   1   0  204.78   10.60
  -6   1   0  223.18   10.50
  -6   1   0  213.18   11.10
  -6   1   0  208.98   11.20
   5  -1   0   -0.90    3.20
   5  -1   0    1.10    2.90
  -5   1   0   -3.10    2.30
   4  -1   0   31.50    3.80
  -4   1   0   35.00    4.40
  -4   1   0   30.10    3.60
  -4   1   0   33.30    3.90
   3  -1   0    6.70    2.40
   3  -1   0    7.90    2.00
   3  -1   0    8.60    2.60
  -3   1   0   13.50    2.90
  -3   1   0   11.40    2.00
  -3   1   0    7.80    2.20
   2  -1   0   83.59    4.40
   2  -1   0   84.89    4.80
   2  -1   0  100.59    5.40
  -2   1   0   81.89    4.70
  -2   1   0   87.49    4.30
  -2   1   0   89.79    4.50
  -1   1   0    9.60    1.10
  -1   1   0    5.80    1.10
  -1  -1   0   -0.50    0.70
  -1  -1   0    1.20    0.70
  -1  -1   0    0.20    0.80
  -1  -1   0    1.20    0.80
  -1  -1   0   -0.10    0.60
  -1  -1   0   -0.10    0.60
   1   1   0    0.40    0.60
   1   1   0    1.70    0.90
   1   1   0    0.70    0.70
   1   1   0    0.00    0.70
   1   1   0    1.20    0.90
   1   1   0    0.10    0.50
  -2  -1   0 2238.58   87.19
  -2  -1   0 2413.86   87.19
  -2  -1   0 2353.86   87.29
  -2  -1   0 2172.48   86.99
  -2  -1   0 2202.18   86.99
   2   1   0 2354.96   87.29
   2   1   0 2439.46   87.29
   2   1   0 2049.79   86.89
   2   1   0 2169.68   87.09
  -3  -1   0   28.90    3.40
  -3  -1   0   34.20    3.90
   3   1   0   30.90    3.50
   3   1   0   28.80    3.60
   3   1   0   30.60    4.00
  -4  -1   0  554.74   23.50
  -4  -1   0  544.25   23.40
  -4  -1   0  593.34   23.50
   4   1   0  555.94   23.50
   4   1   0  603.54   23.70
   4   1   0  613.04   24.00
   4   1   0  549.15   23.60
  -5  -1   0 2317.97   93.29
  -5  -1   0 2325.87   93.29
  -5  -1   0 2483.35   93.29
  -5  -1   0 2448.46   93.89
   5   1   0 2324.87   93.39
   5   1   0 2447.85   93.79
   5   1   0 2451.15   93.49
  -6  -1   0   44.60    5.60
  -6  -1   0   51.79    5.80
  -6  -1   0   39.10    4.70
  -6  -1   0   44.70    4.90
   6   1   0   43.10    5.10
   6   1   0   45.40    5.30
   6   1   0   49.90    5.80
  -7  -1   0 1140.29   46.60
  -7  -1   0 1063.09   44.90
  -7  -1   0 1137.89   44.70
  -7  -1   0 1059.69   44.60
   7   1   0 1106.89   44.90
   7   1   0 1108.19   45.40
   7   1   0 1103.49   45.10
  -8  -1   0  514.15   24.00
  -8  -1   0  532.25   23.50
  -8  -1   0  525.35   23.00
   8   1   0  528.65   24.10
   8   1   0  518.15   23.50
   8   1   0  513.95   23.60
  -9  -1   0  286.97   15.20
  -9  -1   0  268.37   15.40
  -9  -1   0  307.17   15.30
  -9  -1   0  276.27   14.60
   9   1   0  288.67   15.40
   9   1   0  288.77   15.50
   9   1   0  287.67   16.00
 -10  -1   0  173.28   12.00
 -10  -1   0  177.08   11.60
  10   1   0  171.28   12.00
  10   1   0  184.28   12.30
 -11  -1   0  131.09   11.30
 -11  -1   0  128.09   10.40
  11   1   0  117.19   11.30
  11   1   0  146.09   12.00
 -12  -1   0  204.88   13.70
 -12  -1   0  224.68   15.20
  12   1   0  221.78   15.10
  12   1   0  219.48   15.70
 -13  -1   0   67.79    8.80
  13   1   0   54.59    8.90
  13   1   0   69.39   10.40
 -14  -1   0   66.09    8.90
  14   1   0   60.09    9.60
  14   1   0   59.09   10.60
 -15  -1   0   37.30    7.40
  15   1   0   36.60    9.40
  15   1   0   35.90    8.80
  15  -2   0  135.09   14.80
  14  -2   0   55.29   10.30
  13  -2   0   54.59    9.50
  12  -2   0   84.19   10.70
 -12   2   0   78.99    8.60
  11  -2   0    9.30    6.20
  11  -2   0    4.30    5.00
 -11   2   0    3.70    6.10
 -11   2   0    4.40    4.30
  10  -2   0  360.26   18.00
  10  -2   0  356.26   19.00
 -10   2   0  310.37   18.40
 -10   2   0  374.96   17.00
 -10   2   0  324.77   16.70
   9  -2   0   72.59    7.70
   9  -2   0   65.49    8.70
  -9   2   0   82.79    9.50
  -9   2   0   64.89    7.40
   8  -2   0  333.67   17.20
   8  -2   0  344.47   16.90
   8  -2   0  374.06   16.60
  -8   2   0  320.57   16.90
  -8   2   0  342.07   15.80
  -8   2   0  331.67   15.90
  -8   2   0  330.97   16.70
   7  -2   0  798.42   33.10
   7  -2   0  763.82   32.10
   7  -2   0  770.12   32.80
  -7   2   0  757.12   32.60
  -7   2   0  755.52   32.80
  -7   2   0  801.62   31.80
   6  -2   0  549.54   23.80
   6  -2   0  558.34   23.90
   6  -2   0  554.34   23.20
  -6   2   0  549.54   23.70
  -6   2   0  545.45   23.20
  -6   2   0  538.75   23.90
  -6   2   0  551.64   22.90
   5  -2   0  657.33   26.20
   5  -2   0  638.94   26.90
   5  -2   0  660.43   27.00
  -5   2   0  656.83   26.00
  -5   2   0  613.44   26.30
  -5   2   0  623.54   26.70
   4  -2   0  811.62   33.20
   4  -2   0  803.22   33.10
   4  -2   0  838.22   32.60
  -4   2   0  850.91   32.50
  -4   2   0  844.02   33.20
  -4   2   0  768.82   32.70
   3  -2   0  146.59    6.90
   3  -2   0  149.19    7.20
   3  -2   0  139.79    7.10
   3  -2   0  165.88    7.70
  -3   2   0  156.78    7.50
  -3   2   0  160.78    6.90
  -3   2   0  127.39    7.20
  -3   2   0  148.59    7.30
  -3   2   0  144.39    6.90
  -3   2   0  134.29    7.20
  -3   2   0  149.69    7.40
   2  -2   0 3604.44  136.39
   2  -2   0 3381.46  135.99
   2  -2   0 3701.13  135.99
   2  -2   0 3485.35  136.19
   2  -2   0 3531.15  136.09
  -2   2   0 3486.25  136.09
  -2   2   0 3634.94  136.39
  -2   2   0 3706.13  136.39
  -2   2   0 3493.55  135.99
  -2   2   0 3531.45  136.09
  -2   2   0 3572.64  136.19
  -2   2   0 3392.36  135.99
  -2   2   0 3623.74  135.99
   1  -2   0 5791.02  230.18
   1  -2   0 6038.60  230.18
   1  -2   0 6182.88  230.18
   1  -2   0 6238.28  230.48
   1  -2   0 5923.51  229.88
  -1   2   0 5861.61  229.88
  -1   2   0 6186.48  230.18
  -1   2   0 5675.73  230.08
  -1   2   0 5907.41  230.18
  -1   2   0 6432.46  230.58
   0  -2   0 2739.33  109.49
   0  -2   0 2937.91  109.59
   0  -2   0 2812.62  109.59
   0  -2   0 2854.91  109.69
   0  -2   0 2840.32  109.99
   0  -2   0 2731.93  109.69
   0  -2   0 2695.83  110.99
   0   2   0 2582.04  110.49
   0   2   0 2955.10  109.59
   0   2   0 2870.01  109.59
   0   2   0 2867.11  109.69
   0   2   0 2912.61  109.59
   0   2   0 3024.70  109.69
   0   2   0 3117.19  110.09
   0   2   0 2956.70  109.89
  -1  -2   0 2616.14   99.19
  -1  -2   0 2427.46   99.09
  -1  -2   0 2803.62   99.69
  -1  -2   0 2422.06   99.19
  -1  -2   0 2491.45   99.19
  -1  -2   0 2854.91   99.49
  -1  -2   0 2363.76   99.19
  -1  -2   0 2484.35   99.49
   1   2   0 2462.15   99.19
   1   2   0 2564.74   99.29
   1   2   0 2738.43   99.49
   1   2   0 2760.22   99.29
   1   2   0 2558.14   99.29
   1   2   0 2817.22   99.29
   1   2   0 2513.95   99.29
   1   2   0 2505.95   99.49
  -2  -2   0   17.50    2.30
  -2  -2   0   16.10    2.60
  -2  -2   0   12.60    2.20
  -2  -2   0   15.80    2.20
  -2  -2   0   18.90    2.40
  -2  -2   0   18.70    2.90
  -2  -2   0   14.00    2.50
  -2  -2   0   16.10    2.70
  -2  -2   0   18.20    3.00
   2   2   0   22.80    2.80
   2   2   0   17.30    2.80
   2   2   0   18.80    2.40
   2   2   0   17.30    2.50
   2   2   0   18.80    2.40
   2   2   0   17.90    2.50
   2   2   0   16.90    3.00
   2   2   0   15.40    2.60
  -3  -2   0   14.60    3.20
  -3  -2   0    8.40    2.80
  -3  -2   0   12.00    2.80
   3   2   0   11.40    2.90
   3   2   0   11.40    2.80
  -4  -2   0 2031.20   77.59
  -4  -2   0 2081.79   77.19
  -4  -2   0 1935.11   76.89
  -4  -2   0 1926.01   76.89
   4   2   0 1940.81   77.09
   4   2   0 2066.89   77.39
   4   2   0 1854.71   76.79
   4   2   0 2016.20   77.49
  -5  -2   0   11.90    2.90
  -5  -2   0    5.50    2.90
  -5  -2   0   13.70    3.50
   5   2   0   13.70    3.20
   5   2   0   13.40    3.70
   5   2   0   11.20    3.40
   5   2   0    5.00    3.20
  -6  -2   0  397.76   18.10
  -6  -2   0  398.26   17.80
  -6  -2   0  398.96   17.70
  -6  -2   0  412.16   18.60
  -6  -2   0  383.76   17.60
   6   2   0  391.66   18.10
   6   2   0  400.86   18.00
   6   2   0  421.46   18.50
   6   2   0  385.36   17.60
  -7  -2   0   20.60    4.30
  -7  -2   0   18.20    4.90
  -7  -2   0   27.00    5.20
  -7  -2   0   33.90    4.50
  -7  -2   0   28.30    5.30
   7   2   0   26.00    5.10
   7   2   0   21.60    4.90
   7   2   0   22.90    4.30
  -8  -2   0  141.39    9.00
  -8  -2   0  137.69    9.80
  -8  -2   0  148.89    9.60
  -8  -2   0  137.79    9.80
   8   2   0  150.68    9.90
   8   2   0  145.29   10.40
   8   2   0  133.09    9.60
  -9  -2   0   -0.80    4.70
  -9  -2   0    4.40    3.40
  -9  -2   0   -4.80    4.20
   9   2   0   -2.30    3.50
   9   2   0    0.60    4.60
   9   2   0   -3.10    4.40
 -10  -2   0   81.79    9.20
 -10  -2   0   89.69    9.20
  10   2   0   86.09    9.10
  10   2   0   73.39    9.00
  10   2   0   84.39   10.30
 -11  -2   0   -3.80    5.10
 -11  -2   0    7.90    6.00
  11   2   0    0.10   10.30
  11   2   0   -2.50    4.80
  11   2   0    6.60    5.90
 -12  -2   0   43.70    9.20
 -12  -2   0   38.80    7.80
  12   2   0   30.20    8.10
  12   2   0   32.50    7.50
  12   2   0   37.00    8.10
  13   2   0   -3.80    5.50
  13   2   0   -1.70    6.50
 -14  -2   0   18.10    6.50
  14   2   0   22.00    8.40
  14   2   0   20.20    7.20
 -15  -2   0   17.70    7.00
  15   2   0   13.80    8.60
  15   2   0   20.50    8.00
  15  -3   0   13.80    7.70
  14  -3   0   -7.70    6.80
  13  -3   0    9.40    7.10
  12  -3   0   49.60    9.10
  11  -3   0   74.29    9.80
 -11   3   0   77.79    8.30
 -11   3   0   76.89   10.50
  10  -3   0  394.36   20.40
 -10   3   0  358.06   18.10
 -10   3   0  384.06   20.80
 -10   3   0  412.56   18.80
   9  -3   0   83.19    8.70
   9  -3   0   54.99    7.70
  -9   3   0   76.19    7.40
  -9   3   0   77.29    9.30
  -9   3   0   68.19    6.30
   8  -3   0   14.00    4.80
   8  -3   0   12.80    4.50
  -8   3   0   18.70    5.70
  -8   3   0   13.70    4.10
  -8   3   0   16.90    3.50
  -8   3   0   22.50    4.40
   7  -3   0   -2.50    3.20
   7  -3   0    5.40    3.50
  -7   3   0   10.60    5.00
  -7   3   0    3.90    2.30
  -7   3   0    3.10    3.10
  -7   3   0    7.60    3.50
   6  -3   0   -4.60    2.60
   6  -3   0    5.70    3.10
  -6   3   0    0.50    2.20
  -6   3   0    1.50    2.40
  -6   3   0    2.70    3.10
  -6   3   0    3.30    2.90
   5  -3   0   26.50    4.10
   5  -3   0   20.70    3.90
  -5   3   0   19.00    3.70
  -5   3   0   32.50    3.60
  -5   3   0   18.50    3.40
  -5   3   0   25.10    3.00
  -5   3   0   19.80    3.40
  -5   3   0   23.30    3.40
  -5   3   0   27.00    4.10
   4  -3   0   41.10    5.20
   4  -3   0   53.89    4.80
   4  -3   0   50.29    4.20
   4  -3   0   61.69    5.10
   4  -3   0   47.50    4.30
  -4   3   0   38.30    4.60
  -4   3   0   51.49    4.20
  -4   3   0   55.29    5.40
  -4   3   0   46.00    4.80
  -4   3   0   45.80    3.70
  -4   3   0   43.70    4.90
  -4   3   0   49.00    4.40
  -4   3   0   48.10    4.90
   3  -3   0  940.81   35.40
   3  -3   0  883.51   35.20
   3  -3   0  896.91   35.50
   3  -3   0  894.51   35.10
   3  -3   0  883.61   34.90
   3  -3   0  889.01   35.40
  -3   3   0  927.81   35.70
  -3   3   0  828.52   34.40
  -3   3   0  831.42   34.90
  -3   3   0  893.71   35.70
  -3   3   0  820.42   35.10
  -3   3   0  896.31   35.60
  -3   3   0  906.51   35.00
   2  -3   0  766.02   30.60
   2  -3   0  807.52   30.50
   2  -3   0  706.53   30.10
   2  -3   0  793.82   31.00
   2  -3   0  774.42   30.50
   2  -3   0  800.92   30.90
   2  -3   0  769.02   30.40
   2  -3   0  708.13   30.50
  -2   3   0  768.82   31.00
  -2   3   0  789.22   31.10
  -2   3   0  722.73   30.50
  -2   3   0  796.52   30.60
  -2   3   0  729.73   30.50
  -2   3   0  722.93   30.10
  -2   3   0  780.52   30.50
  -2   3   0  804.32   30.40
   1  -3   0   19.90    3.30
   1  -3   0   16.20    2.90
   1  -3   0   17.40    2.70
   1  -3   0   14.40    2.90
   1  -3   0   16.30    2.70
   1  -3   0   17.70    2.60
   1  -3   0   11.70    2.80
   1  -3   0   20.70    3.50
  -1   3   0   17.70    2.70
  -1   3   0   14.80    2.40
  -1   3   0   14.60    3.00
  -1   3   0   19.50    3.40
  -1   3   0   22.50    3.30
  -1   3   0   15.70    2.70
  -1   3   0   20.50    2.80
  -1   3   0   13.50    3.00
   0  -3   0 3158.68  110.69
   0  -3   0 2700.83  110.09
   0  -3   0 2799.42  109.99
   0  -3   0 2962.70  109.99
   0  -3   0 2933.81  110.69
   0  -3   0 2717.13  109.99
   0  -3   0 2677.73  109.79
   0   3   0 2780.42  109.89
   0   3   0 2889.11  109.99
   0   3   0 2686.83  109.99
   0   3   0 3020.10  110.69
   0   3   0 3071.19  110.59
   0   3   0 2883.81  110.39
   0   3   0 2740.83  109.79
   0   3   0 2906.11  109.99
   0   3   0 2845.22  110.09
  -1  -3   0   81.89    5.70
  -1  -3   0   96.29    5.90
  -1  -3   0   88.39    5.90
  -1  -3   0   90.89    5.50
  -1  -3   0   97.79    5.10
  -1  -3   0   94.69    5.20
  -1  -3   0   90.69    5.30
  -1  -3   0   80.89    5.60
   1   3   0   93.79    5.00
   1   3   0   85.29    5.80
   1   3   0   94.39    5.60
   1   3   0  101.59    5.30
   1   3   0   88.39    5.60
   1   3   0   90.29    5.30
   1   3   0   90.59    5.90
   1   3   0   93.89    5.60
   1   3   0   82.99    5.60
   1   3   0   88.69    5.10
  -2  -3   0 4240.88  174.48
  -2  -3   0 4680.53  174.28
  -2  -3   0 4713.53  174.28
  -2  -3   0 4401.06  174.68
  -2  -3   0 4791.02  174.78
  -2  -3   0 4371.06  174.28
  -2  -3   0 4531.75  174.28
  -2  -3   0 4858.81  175.18
  -2  -3   0 4214.78  174.28
   2   3   0 4618.44  174.68
   2   3   0 4561.24  174.28
   2   3   0 4864.61  174.68
   2   3   0 4689.33  174.68
   2   3   0 4389.46  174.38
   2   3   0 4494.65  174.48
   2   3   0 4494.15  174.58
   2   3   0 4456.65  174.28
  -3  -3   0 1323.27   46.80
  -3  -3   0 1191.78   46.40
  -3  -3   0 1241.68   46.90
  -3  -3   0 1083.29   46.00
  -3  -3   0 1083.59   46.50
  -3  -3   0 1109.59   45.90
  -3  -3   0 1158.68   46.10
  -3  -3   0 1103.59   46.40
  -3  -3   0 1218.48   46.10
   3   3   0 1255.17   46.80
   3   3   0 1251.37   46.00
   3   3   0 1184.68   46.10
   3   3   0 1205.48   46.00
   3   3   0 1225.48   46.80
   3   3   0 1103.89   46.00
   3   3   0 1168.08   46.70
  -4  -3   0   60.19    5.00
  -4  -3   0   70.19    5.90
  -4  -3   0   75.79    6.10
   4   3   0   61.99    5.50
   4   3   0   74.79    6.00
  -5  -3   0   43.30    4.80
  -5  -3   0   45.70    5.50
  -5  -3   0   43.40    4.70
   5   3   0   41.50    5.50
   5   3   0   46.00    5.00
   5   3   0   42.70    5.20
   5   3   0   51.39    5.30
  -6  -3   0 1605.94   64.49
  -6  -3   0 1545.45   63.59
  -6  -3   0 1580.24   63.49
  -6  -3   0 1684.83   64.09
  -6  -3   0 1586.84   63.89
   6   3   0 1591.24   63.49
   6   3   0 1607.64   63.99
   6   3   0 1614.64   64.19
   6   3   0 1684.53   64.49
  -7  -3   0  264.87   13.80
  -7  -3   0  259.97   13.10
  -7  -3   0  249.68   12.80
  -7  -3   0  258.17   12.70
   7   3   0  258.67   13.40
   7   3   0  261.37   12.90
   7   3   0  257.37   13.70
   7   3   0  250.77   13.70
  -8  -3   0  144.49    9.50
  -8  -3   0  137.89    9.80
  -8  -3   0  140.49    9.70
  -8  -3   0  142.29   14.00
   8   3   0  154.78   10.10
   8   3   0  133.59    9.90
   8   3   0  142.09   10.30
  -9  -3   0  241.98   13.70
  -9  -3   0  233.08   12.90
   9   3   0  233.18   14.30
   9   3   0  250.37   14.30
   9   3   0  250.27   14.20
 -10  -3   0  103.49    9.40
 -10  -3   0  107.09    9.50
  10   3   0   94.89   10.60
  10   3   0  114.79   10.10
 -11  -3   0   80.49    9.80
 -11  -3   0   83.59    9.60
  11   3   0   84.59   10.40
  11   3   0   76.89    9.80
 -12  -3   0  459.65   23.50
  12   3   0  468.65   25.20
  12   3   0  498.45   25.80
  12   3   0  524.35   24.80
 -13  -3   0    0.30    7.00
 -13  -3   0    3.20    5.80
  13   3   0   -0.70    6.20
  13   3   0   -1.80    5.60
  13   3   0    9.20    6.70
 -14  -3   0   32.50    7.60
  14   3   0   23.50    7.70
  14   3   0   30.60    8.80
 -15  -3   0  201.08   15.10
  15   3   0  244.58   17.80
  15   3   0  227.08   18.20
  14  -4   0  101.69   12.80
 -14   4   0   71.59    9.80
  13  -4   0   30.00    7.80
 -13   4   0   26.70    6.30
  12  -4   0   11.00    6.30
 -12   4   0   11.70    5.10
  11  -4   0  189.28   14.00
 -11   4   0  164.98   11.20
 -11   4   0  164.48   15.70
  10  -4   0   39.50    7.50
  10  -4   0   43.70    7.60
 -10   4   0   52.59    6.10
 -10   4   0   36.10    8.40
 -10   4   0   55.59    6.90
   9  -4   0  516.35   23.80
  -9   4   0  476.05   23.70
  -9   4   0  445.86   21.10
  -9   4   0  505.85   22.20
   8  -4   0  641.34   28.70
   8  -4   0  662.53   28.80
  -8   4   0  616.84   26.70
  -8   4   0  644.14   29.00
  -8   4   0  645.04   27.70
   7  -4   0   25.50    4.90
   7  -4   0   19.00    4.30
  -7   4   0   16.50    4.20
  -7   4   0   25.60    4.50
  -7   4   0   15.80    3.10
  -7   4   0   22.30    4.50
  -7   4   0   19.50    4.00
   6  -4   0  534.45   23.20
   6  -4   0  579.74   24.40
   6  -4   0  581.24   24.60
   6  -4   0  550.74   23.10
  -6   4   0  575.84   23.90
  -6   4   0  499.05   23.90
  -6   4   0  565.24   23.30
  -6   4   0  566.24   23.40
  -6   4   0  551.14   25.60
  -6   4   0  571.34   24.20
  -6   4   0  566.34   23.90
  -6   4   0  571.44   23.00
  -6   4   0  546.65   23.50
  -6   4   0  537.75   23.50
   5  -4   0  248.38   12.10
   5  -4   0  267.97   12.70
   5  -4   0  251.07   11.80
   5  -4   0  261.47   12.40
   5  -4   0  241.18   11.50
   5  -4   0  248.28   11.70
  -5   4   0  255.67   11.70
  -5   4   0  243.08   12.40
  -5   4   0  260.67   12.60
  -5   4   0  242.78   11.70
  -5   4   0  251.27   12.20
  -5   4   0  242.08   12.10
  -5   4   0  250.87   12.10
   4  -4   0 2247.38   87.49
   4  -4   0 2254.47   86.69
   4  -4   0 2268.87   87.49
   4  -4   0 2206.48   86.79
   4  -4   0 2269.97   86.99
   4  -4   0 2270.37   87.09
  -4   4   0 2084.79   86.99
  -4   4   0 2263.57   87.59
  -4   4   0 2322.17   86.79
  -4   4   0 2179.38   86.89
  -4   4   0 2112.69   86.69
  -4   4   0 2332.37   87.69
   3  -4   0   49.50    4.70
   3  -4   0   48.70    5.00
   3  -4   0   50.09    4.70
   3  -4   0   40.30    4.40
   3  -4   0   49.50    4.90
   3  -4   0   48.20    5.00
   3  -4   0   50.29    5.00
  -3   4   0   43.10    5.20
  -3   4   0   42.00    5.10
  -3   4   0   48.00    5.20
  -3   4   0   43.00    4.80
  -3   4   0   44.20    4.50
  -3   4   0   40.90    5.00
  -3   4   0   44.00    4.50
   2  -4   0    8.90    2.90
   2  -4   0   13.30    3.70
   2  -4   0   15.90    3.00
   2  -4   0   16.90    3.10
   2  -4   0   14.30    3.50
   2  -4   0   10.50    2.60
   2  -4   0   13.40    3.30
  -2   4   0   14.70    3.10
  -2   4   0   11.30    3.10
  -2   4   0   11.90    2.90
  -2   4   0   13.60    2.80
  -2   4   0   14.20    3.40
  -2   4   0   22.40    3.30
   1  -4   0  854.81   33.30
   1  -4   0  878.81   33.40
   1  -4   0  846.12   34.10
   1  -4   0  775.62   33.40
   1  -4   0  873.91   34.00
   1  -4   0  829.12   33.40
   1  -4   0  818.32   33.30
   1  -4   0  791.22   32.90
  -1   4   0  872.51   33.40
  -1   4   0  796.12   33.80
  -1   4   0  795.72   33.30
  -1   4   0  862.81   33.30
  -1   4   0  844.62   34.00
  -1   4   0  839.42   34.10
  -1   4   0  817.82   33.50
  -1   4   0  833.12   33.00
  -1   4   0  821.62   33.20
   0  -4   0 1920.51   78.79
   0  -4   0 2170.68   79.89
   0  -4   0 1918.31   79.79
   0  -4   0 2197.98   79.09
   0  -4   0 2066.09   79.09
   0  -4   0 1980.80   79.19
   0  -4   0 1963.10   79.09
   0  -4   0 2071.89   79.09
   0   4   0 2130.89   78.99
   0   4   0 2010.40   79.19
   0   4   0 2078.09   79.79
   0   4   0 2093.69   79.89
   0   4   0 1968.40   78.79
   0   4   0 1986.10   79.09
   0   4   0 2092.29   79.09
   0   4   0 1984.70   79.49
   0   4   0 2013.60   78.99
  -1  -4   0   46.70    5.10
  -1  -4   0   45.40    5.20
  -1  -4   0   48.00    4.90
  -1  -4   0   60.19    5.30
   1   4   0   58.89    4.50
   1   4   0   47.60    4.90
   1   4   0   39.70    4.80
   1   4   0   53.49    5.40
   1   4   0   48.60    4.90
   1   4   0   52.79    5.60
  -2  -4   0  490.05   22.10
  -2  -4   0  572.34   22.00
  -2  -4   0  530.05   22.10
  -2  -4   0  569.84   22.80
  -2  -4   0  507.65   22.20
  -2  -4   0  476.55   22.20
  -2  -4   0  556.24   22.10
  -2  -4   0  511.55   22.70
   2   4   0  539.95   22.40
   2   4   0  533.95   22.10
   2   4   0  568.64   22.30
   2   4   0  520.25   22.30
   2   4   0  580.94   22.10
   2   4   0  562.14   22.80
   2   4   0  547.75   22.50
   2   4   0  566.64   22.70
   2   4   0  536.35   22.20
  -3  -4   0   25.90    4.00
  -3  -4   0   14.40    3.10
  -3  -4   0   20.10    4.30
  -3  -4   0   16.90    3.10
  -3  -4   0   14.30    3.30
  -3  -4   0   13.00    3.90
   3   4   0   16.10    3.20
   3   4   0   23.40    3.50
   3   4   0   25.10    3.90
   3   4   0   21.40    3.20
   3   4   0   15.20    2.70
   3   4   0   17.80    3.10
   3   4   0   14.10    3.10
   3   4   0   24.60    4.00
   3   4   0   19.60    3.90
  -4  -4   0 1158.98   44.70
  -4  -4   0 1144.39   45.20
  -4  -4   0 1130.99   45.70
  -4  -4   0 1143.99   44.80
  -4  -4   0 1121.89   45.30
   4   4   0 1149.58   45.70
   4   4   0 1133.99   45.60
   4   4   0 1171.08   45.70
   4   4   0 1105.59   45.20
   4   4   0 1161.78   44.60
   4   4   0 1074.99   44.80
   4   4   0 1144.99   44.70
   4   4   0 1129.79   44.70
  -5  -4   0   14.30    3.40
  -5  -4   0   14.40    3.60
  -5  -4   0   19.20    4.10
   5   4   0   18.10    3.70
   5   4   0   17.40    3.80
   5   4   0   14.50    3.70
   5   4   0   15.60    3.60
  -6  -4   0    8.80    4.00
  -6  -4   0    8.90    3.10
  -6  -4   0    9.10    3.30
  -6  -4   0    4.90    3.30
   6   4   0    9.00    3.60
   6   4   0   13.80    3.90
   6   4   0    6.40    3.20
   6   4   0   11.30    4.00
  -7  -4   0   71.39    7.20
  -7  -4   0   78.29    6.80
  -7  -4   0   90.79    7.30
  -7  -4   0   84.99    8.10
   7   4   0   79.69    7.90
   7   4   0   78.69    7.40
   7   4   0   85.49    8.00
  -8  -4   0   70.19    7.90
  -8  -4   0   75.59    8.80
   8   4   0   78.69    8.00
   8   4   0   57.59    7.40
   8   4   0   57.79    7.00
   8   4   0   66.89    8.20
  -9  -4   0   13.50    5.70
  -9  -4   0    3.60    4.90
   9   4   0    6.90    4.90
   9   4   0    8.90    4.90
   9   4   0    1.80    4.20
 -10  -4   0   11.90    5.60
 -10  -4   0   10.80    5.40
  10   4   0    3.10    5.00
  10   4   0   14.60    6.00
  10   4   0    0.20    5.30
 -11  -4   0   24.70    6.30
 -11  -4   0   14.70    6.30
  11   4   0    4.20    5.90
  11   4   0   19.40    7.70
  11   4   0   16.30    6.40
 -12  -4   0   40.80   10.20
  12   4   0   54.29    9.00
  12   4   0   45.70    9.30
  12   4   0   37.50    8.20
 -13  -4   0   46.40    9.80
 -13  -4   0   38.00    8.50
  13   4   0   44.20    9.80
  13   4   0   39.20    8.80
  13   4   0   34.60    8.00
 -14  -4   0   55.19    9.70
  14   4   0   61.59   10.60
  14   4   0   68.09   11.30
  14   4   0   50.79   10.40
 -15  -4   0   35.10    7.30
  15   4   0   15.80    7.80
  15   4   0   15.10   10.80
  14  -5   0    8.90    7.10
 -14   5   0    7.00    5.30
  13  -5   0   -1.70    7.30
 -13   5   0    4.10    6.70
  12  -5   0    0.80    6.00
 -12   5   0    1.40    5.30
  11  -5   0   13.40    7.10
  11  -5   0   12.00    6.20
 -11   5   0    9.40    3.60
 -11   5   0    9.90    5.10
  10  -5   0   72.29   12.20
  10  -5   0   84.89   10.00
 -10   5   0   69.79    7.60
 -10   5   0   72.49    8.60
   9  -5   0  156.58   11.90
   9  -5   0  161.88   12.00
  -9   5   0  136.29    8.50
  -9   5   0  138.79   10.30
  -9   5   0  153.38   10.20
   8  -5   0   -6.00    3.90
   8  -5   0   -0.10    4.40
  -8   5   0    2.30    4.40
  -8   5   0    5.80    4.90
  -8   5   0    4.90    2.80
  -8   5   0   -3.30    3.80
  -8   5   0    2.60    4.50
  -8   5   0   -4.20    4.10
   7  -5   0   59.99    7.70
   7  -5   0   47.70    5.80
   7  -5   0   51.79    6.60
   7  -5   0   61.79    7.50
   7  -5   0   57.09    7.60
  -7   5   0   65.99    7.50
  -7   5   0   66.29    7.10
  -7   5   0   66.29    7.00
  -7   5   0   49.70    6.10
  -7   5   0   58.69    7.30
  -7   5   0   55.79    6.00
   6  -5   0   98.59    7.60
   6  -5   0   86.29    7.30
   6  -5   0   90.39    7.70
   6  -5   0   95.59    8.00
   6  -5   0   72.99    6.50
  -6   5   0  104.09    7.60
  -6   5   0   75.49    7.60
  -6   5   0   84.19    7.70
  -6   5   0   93.39    7.60
  -6   5   0   68.79    7.00
   5  -5   0    3.90    3.90
   5  -5   0    4.20    3.00
   5  -5   0    4.70    3.10
   5  -5   0    7.50    3.70
   5  -5   0    7.00    3.40
   5  -5   0    5.00    2.90
  -5   5   0    5.30    3.50
  -5   5   0    8.10    4.10
  -5   5   0    9.40    3.30
  -5   5   0   11.60    3.70
  -5   5   0    7.30    3.10
  -5   5   0    6.10    3.80
  -5   5   0    4.50    3.90
  -5   5   0    4.90    3.20
   4  -5   0 1544.35   62.09
   4  -5   0 1569.54   61.59
   4  -5   0 1531.35   61.59
   4  -5   0 1585.74   61.89
   4  -5   0 1531.55   61.49
   4  -5   0 1608.84   62.19
   4  -5   0 1578.54   62.49
  -4   5   0 1548.05   61.79
  -4   5   0 1624.54   61.69
  -4   5   0 1507.85   61.69
  -4   5   0 1559.64   62.59
  -4   5   0 1473.25   61.49
  -4   5   0 1547.75   60.99
  -4   5   0 1669.63   66.19
   3  -5   0  303.47   15.00
   3  -5   0  308.97   14.20
   3  -5   0  309.27   14.30
   3  -5   0  302.07   13.80
   3  -5   0  312.17   14.10
   3  -5   0  321.67   14.90
   3  -5   0  309.47   14.70
   3  -5   0  328.47   14.60
  -3   5   0  302.97   15.10
  -3   5   0  308.67   14.10
  -3   5   0  290.07   14.10
  -3   5   0  304.27   15.00
  -3   5   0  327.57   15.20
  -3   5   0  281.47   14.40
  -3   5   0  317.27   14.50
   2  -5   0  238.18   11.30
   2  -5   0  240.18   12.10
   2  -5   0  229.38   11.90
   2  -5   0  218.48   11.30
   2  -5   0  241.88   11.50
   2  -5   0  222.88   12.00
   2  -5   0  210.78   10.70
  -2   5   0  237.68   11.70
  -2   5   0  223.58   11.10
  -2   5   0  212.88   10.50
  -2   5   0  212.28   11.20
  -2   5   0  233.18   12.20
  -2   5   0  208.98   11.50
  -2   5   0  209.98   11.80
  -2   5   0  254.17   12.40
   1  -5   0 1430.86   59.19
   1  -5   0 1471.85   58.39
   1  -5   0 1477.65   58.29
   1  -5   0 1596.04   59.29
   1  -5   0 1390.36   58.49
   1  -5   0 1316.97   57.79
   1  -5   0 1568.54   58.39
   1  -5   0 1523.35   58.39
  -1   5   0 1586.54   59.49
  -1   5   0 1536.85   58.39
  -1   5   0 1546.65   59.09
  -1   5   0 1406.06   58.19
  -1   5   0 1592.44   59.39
  -1   5   0 1514.25   58.39
  -1   5   0 1408.66   58.39
  -1   5   0 1407.76   58.39
  -1   5   0 1419.46   57.89
   0  -5   0 3541.05  131.69
   0  -5   0 3661.43  132.59
   0  -5   0 3270.67  131.59
   0  -5   0 3256.07  131.69
   0  -5   0 3481.45  131.39
   0  -5   0 3349.66  131.69
   0  -5   0 3506.25  131.59
   0  -5   0 3327.57  132.49
   0   5   0 3317.57  131.39
   0   5   0 3478.05  132.59
   0   5   0 3439.06  131.79
   0   5   0 3501.95  131.69
   0   5   0 3592.24  132.69
   0   5   0 3250.87  131.39
   0   5   0 3373.46  131.59
   0   5   0 3229.88  132.09
   0   5   0 3384.76  131.79
  -1  -5   0  787.72   32.30
  -1  -5   0  762.82   32.40
  -1  -5   0  780.52   32.30
  -1  -5   0  829.12   32.20
  -1  -5   0  778.22   32.20
  -1  -5   0  849.81   33.30
  -1  -5   0  847.72   32.70
  -1  -5   0  732.33   33.10
   1   5   0  779.42   32.40
   1   5   0  816.02   32.00
   1   5   0  781.82   32.30
   1   5   0  818.22   32.30
   1   5   0  788.42   32.40
   1   5   0  831.12   33.20
   1   5   0  813.62   32.90
   1   5   0  816.32   33.30
   1   5   0  759.52   32.20
  -2  -5   0 1297.47   50.19
  -2  -5   0 1348.27   51.09
  -2  -5   0 1220.58   50.19
  -2  -5   0 1159.28   50.29
  -2  -5   0 1323.77   49.99
  -2  -5   0 1116.29   50.79
  -2  -5   0 1254.27   50.09
  -2  -5   0 1210.48   50.19
   2   5   0 1250.67   50.09
   2   5   0 1327.77   50.89
   2   5   0 1341.77   50.29
   2   5   0 1307.97   50.59
   2   5   0 1274.07   50.49
   2   5   0 1321.37   51.09
   2   5   0 1247.08   50.19
   2   5   0 1365.86   50.29
   2   5   0 1220.18   50.29
  -3  -5   0  121.69    7.80
  -3  -5   0  120.09    8.20
  -3  -5   0  118.89    7.20
  -3  -5   0  125.29    6.90
  -3  -5   0  118.59    7.60
  -3  -5   0  108.99    7.40
  -3  -5   0  110.29    7.90
  -3  -5   0  125.39    7.80
   3   5   0  119.49    7.70
   3   5   0  110.59    7.60
   3   5   0  120.69    6.90
   3   5   0  124.39    8.00
   3   5   0  111.49    7.00
   3   5   0  123.09    7.40
   3   5   0  125.69    7.50
   3   5   0  123.39    7.40
   3   5   0  115.89    7.30
  -4  -5   0   91.19    6.80
  -4  -5   0  101.59    6.90
  -4  -5   0   94.69    6.90
  -4  -5   0  102.19    6.50
  -4  -5   0   89.79    7.20
  -4  -5   0  103.39    6.20
  -4  -5   0   95.29    6.20
  -4  -5   0   96.39    7.00
  -4  -5   0   99.09    7.20
   4   5   0  101.19    7.10
   4   5   0   97.09    7.30
   4   5   0  105.59    7.00
   4   5   0   92.39    6.10
   4   5   0  102.99    6.40
   4   5   0   96.39    6.60
   4   5   0   94.79    6.20
  -5  -5   0  120.89    8.30
  -5  -5   0  118.19    7.00
  -5  -5   0  123.09    7.80
  -5  -5   0  118.19    7.60
  -5  -5   0  122.99    7.10
  -5  -5   0  135.59    8.60
  -5  -5   0  123.69    8.00
  -5  -5   0  116.29    7.20
   5   5   0  124.19    7.30
   5   5   0  124.09    8.20
   5   5   0  133.09    7.40
   5   5   0  136.29    8.10
  -6  -5   0  327.97   16.20
  -6  -5   0  349.37   16.10
   6   5   0  327.57   15.10
   6   5   0  312.87   16.10
   6   5   0  327.67   15.70
   6   5   0  326.57   16.20
  -7  -5   0   61.19    7.30
  -7  -5   0   74.39    6.90
   7   5   0   61.39    7.10
   7   5   0   56.79    7.10
   7   5   0   62.39    7.40
   7   5   0   58.49    6.50
  -8  -5   0  773.52   32.20
   8   5   0  757.42   32.20
   8   5   0  763.12   31.40
   8   5   0  706.43   32.50
   8   5   0  689.33   32.30
  -9  -5   0  115.69   10.00
   9   5   0  116.89   16.30
   9   5   0  110.79   10.10
   9   5   0  123.39   11.60
 -10  -5   0  101.29   10.00
  10   5   0  102.29   10.30
  10   5   0   87.09   10.30
  10   5   0  104.49   10.70
 -11  -5   0  145.39   11.40
 -11  -5   0  120.59   11.30
  11   5   0  139.49   12.20
  11   5   0  131.79   12.30
  11   5   0  139.89   12.60
 -12  -5   0  131.29   12.10
  12   5   0  146.09   13.50
  12   5   0  165.98   13.30
  12   5   0  156.58   14.00
 -13  -5   0   82.49   10.20
  13   5   0   92.49   11.60
  13   5   0   76.09   10.90
  13   5   0   93.49   12.20
 -14  -5   0   30.40    8.00
  14   5   0   23.20    8.40
  14   5   0   35.30    9.40
  14   5   0   40.50    9.00
 -15  -5   0   46.60   10.50
  15   5   0   67.69   10.90
  15   5   0   48.50   10.50
  14  -6   0   30.30    8.60
 -14   6   0   38.50    7.20
  13  -6   0   36.50    8.70
 -13   6   0   16.70    6.10
  12  -6   0    7.00    7.60
  12  -6   0   19.80    7.20
  11  -6   0   70.69    9.50
  11  -6   0   58.49    9.40
 -11   6   0   57.29    8.30
 -11   6   0   49.50    7.00
  10  -6   0  138.69   12.00
 -10   6   0  130.59   10.10
 -10   6   0  110.19   10.30
   9  -6   0  323.77   17.50
   9  -6   0  322.37   17.90
  -9   6   0  290.27   16.40
  -9   6   0  303.87   16.20
  -9   6   0  308.27   15.50
  -9   6   0  308.97   15.70
   8  -6   0   90.09   11.00
   8  -6   0   99.09    9.60
   8  -6   0   92.29    7.40
  -8   6   0   98.19    8.10
  -8   6   0   91.89    8.80
  -8   6   0  101.79    9.50
  -8   6   0   86.99    8.90
  -8   6   0   96.79    7.90
  -8   6   0   92.79    8.80
   7  -6   0   90.79    8.50
   7  -6   0   93.19    8.70
   7  -6   0   87.09    7.80
   7  -6   0   85.79    8.80
   7  -6   0   80.89    7.20
   7  -6   0   68.99    6.90
  -7   6   0   82.29    8.30
  -7   6   0   82.19    8.30
  -7   6   0   83.59    8.80
  -7   6   0   73.29    7.40
  -7   6   0   82.59    7.30
  -7   6   0   92.99    8.50
   6  -6   0  345.47   16.80
   6  -6   0  338.87   16.40
   6  -6   0  324.27   18.90
   6  -6   0  377.96   17.60
  -6   6   0  365.26   16.80
  -6   6   0  380.36   17.30
  -6   6   0  364.36   17.40
  -6   6   0  346.87   17.30
  -6   6   0  355.66   17.70
  -6   6   0  373.46   16.80
   5  -6   0  659.63   28.00
   5  -6   0  627.54   27.90
   5  -6   0  665.03   28.80
   5  -6   0  674.03   28.50
  -5   6   0  711.23   28.00
  -5   6   0  610.54   28.50
  -5   6   0  673.63   28.20
  -5   6   0  652.33   28.30
  -5   6   0  655.53   28.30
  -5   6   0  659.33   28.80
   4  -6   0  166.88   10.30
   4  -6   0  166.38    9.90
   4  -6   0  157.08   10.20
   4  -6   0  169.28    9.60
   4  -6   0  170.58    9.30
   4  -6   0  174.28    9.50
   4  -6   0  154.18    9.90
  -4   6   0  158.78   10.00
  -4   6   0  172.08    9.40
  -4   6   0  171.28   10.00
  -4   6   0  158.88   10.20
  -4   6   0  165.28   10.60
  -4   6   0  156.78   10.10
  -4   6   0  145.49   10.20
  -4   6   0  172.68    9.60
   3  -6   0   93.39    6.90
   3  -6   0  103.69    6.90
   3  -6   0   97.49    7.80
   3  -6   0   84.59    7.40
   3  -6   0   93.39    7.10
   3  -6   0   91.69    7.80
   3  -6   0  100.59    7.20
  -3   6   0   90.69    7.70
  -3   6   0   91.59    7.40
  -3   6   0   85.39    7.90
  -3   6   0  100.39    6.90
  -3   6   0   89.89    6.80
  -3   6   0   94.49    7.60
  -3   6   0   88.89    7.80
  -3   6   0   98.39    6.90
  -3   6   0   94.99    6.30
   2  -6   0  328.87   15.20
   2  -6   0  306.57   14.60
   2  -6   0  308.27   14.50
   2  -6   0  314.17   14.40
   2  -6   0  291.57   14.00
   2  -6   0  331.87   14.60
   2  -6   0  317.47   15.50
   2  -6   0  299.47   15.50
  -2   6   0  319.27   15.60
  -2   6   0  294.97   13.80
  -2   6   0  284.77   15.20
  -2   6   0  287.67   15.00
  -2   6   0  293.17   14.60
  -2   6   0  277.27   14.30
  -2   6   0  331.17   14.40
  -2   6   0  303.07   15.50
  -2   6   0  319.17   14.90
   1  -6   0  420.76   18.40
   1  -6   0  435.26   18.50
   1  -6   0  413.66   18.30
   1  -6   0  417.06   18.00
   1  -6   0  411.96   18.90
   1  -6   0  429.16   19.40
   1  -6   0  409.26   18.60
   1  -6   0  407.86   19.60
  -1   6   0  437.86   18.50
  -1   6   0  429.56   18.40
  -1   6   0  390.56   19.30
  -1   6   0  435.26   18.10
  -1   6   0  391.56   18.20
  -1   6   0  427.56   18.80
  -1   6   0  405.16   18.70
  -1   6   0  371.06   18.90
  -1   6   0  428.96   19.70
   0  -6   0  230.58   11.30
   0  -6   0  219.28   11.40
   0  -6   0  218.28   12.00
   0  -6   0  233.28   11.20
   0  -6   0  210.48   12.20
   0  -6   0  216.78   10.90
   0  -6   0  235.78   11.10
   0   6   0  226.98   11.70
   0   6   0  198.08   11.90
   0   6   0  213.28   10.90
   0   6   0  214.28   11.80
   0   6   0  232.38   11.30
   0   6   0  233.48   11.20
   0   6   0  203.28   11.60
   0   6   0  213.08   10.90
   0   6   0  221.58   12.30
  -1  -6   0   43.00    5.00
  -1  -6   0   47.50    6.00
  -1  -6   0   49.60    5.80
  -1  -6   0   38.50    6.00
  -1  -6   0   40.80    5.60
  -1  -6   0   41.20    5.10
  -1  -6   0   42.90    5.40
   1   6   0   42.40    4.60
   1   6   0   40.80    6.30
   1   6   0   44.30    5.90
   1   6   0   44.10    5.50
   1   6   0   50.89    5.40
   1   6   0   53.49    5.30
   1   6   0   40.70    6.50
   1   6   0   48.00    5.90
  -2  -6   0  315.77   15.70
  -2  -6   0  321.07   15.20
  -2  -6   0  283.17   15.70
  -2  -6   0  315.17   15.30
  -2  -6   0  330.47   14.70
  -2  -6   0  296.87   15.20
  -2  -6   0  327.97   15.00
  -2  -6   0  325.77   14.90
   2   6   0  310.87   15.30
   2   6   0  342.77   15.00
   2   6   0  307.17   14.80
   2   6   0  370.36   15.80
   2   6   0  331.97   15.30
   2   6   0  323.97   15.30
   2   6   0  352.36   14.90
   2   6   0  353.56   15.90
   2   6   0  331.27   16.00
  -3  -6   0  550.64   21.70
  -3  -6   0  485.95   22.00
  -3  -6   0  466.15   23.50
  -3  -6   0  462.05   22.00
  -3  -6   0  496.25   22.20
  -3  -6   0  491.95   22.60
  -3  -6   0  533.25   21.90
  -3  -6   0  498.05   21.70
  -3  -6   0  507.15   22.00
   3   6   0  504.55   21.80
   3   6   0  542.55   22.10
   3   6   0  530.05   22.30
   3   6   0  525.55   22.10
   3   6   0  504.15   22.20
   3   6   0  509.05   22.40
   3   6   0  502.15   22.60
   3   6   0  545.85   22.60
   3   6   0  548.85   21.90
  -4  -6   0  149.49   13.40
  -4  -6   0  158.88    9.70
  -4  -6   0  170.28    9.00
  -4  -6   0  163.48    9.60
  -4  -6   0  177.68    8.80
  -4  -6   0  175.38    9.30
  -4  -6   0  180.88    9.90
  -4  -6   0  166.88    9.90
  -4  -6   0  178.68    9.70
   4   6   0  186.18    9.60
   4   6   0  177.78   10.10
   4   6   0  156.48    9.70
   4   6   0  163.48    9.20
   4   6   0  160.78    9.60
   4   6   0  167.58    9.10
   4   6   0  149.49    9.20
   4   6   0  166.38    9.70
  -5  -6   0  155.48   10.20
  -5  -6   0  157.98    9.60
  -5  -6   0  154.98    8.80
  -5  -6   0  170.68    9.20
  -5  -6   0  171.68    9.80
  -5  -6   0  147.39    9.40
  -5  -6   0  175.68    9.00
   5   6   0  153.98    9.60
   5   6   0  177.08    9.40
   5   6   0  166.18    9.00
   5   6   0  167.78   10.50
   5   6   0  167.08   10.10
   5   6   0  179.68    9.70
   5   6   0  172.78    8.80
  -6  -6   0   94.29    8.40
  -6  -6   0   95.29    6.60
  -6  -6   0   87.69    7.00
  -6  -6   0   76.39    7.30
  -6  -6   0   80.99    7.30
  -6  -6   0   90.79    6.50
   6   6   0   83.99    8.10
   6   6   0   82.29    7.60
   6   6   0   78.29    6.70
   6   6   0   86.19    6.60
  -7  -6   0   71.09    8.30
   7   6   0   50.59    7.20
   7   6   0   66.19    7.00
   7   6   0   66.99    7.50
  -8  -6   0   10.80    5.40
   8   6   0    1.30    4.40
   8   6   0    3.10    4.40
   8   6   0    8.60    4.90
  -9  -6   0  151.58   11.60
   9   6   0  154.58   10.80
   9   6   0  155.88   11.50
   9   6   0  150.38   11.90
 -10  -6   0   24.10    7.20
  10   6   0   26.90    7.90
  10   6   0   24.20    6.80
 -11  -6   0   40.40    8.20
  11   6   0   34.90    8.20
  11   6   0   38.80    8.20
 -12  -6   0   97.29   10.50
  12   6   0   89.09   11.20
  12   6   0   75.09   11.30
 -13  -6   0   87.39   10.60
  13   6   0   98.49   12.10
  13   6   0   73.69   11.30
 -14  -6   0   97.59   13.20
  14   6   0   96.29   12.40
  14   6   0   67.19   11.20
  13  -7   0   17.50    9.00
  13  -7   0   -6.80    6.30
 -13   7   0    5.90    5.50
  12  -7   0    4.50    6.70
  12  -7   0    6.70    8.30
 -12   7   0    1.80    5.80
 -12   7   0   -4.70    5.20
  11  -7   0   46.10    8.50
 -11   7   0   60.89    8.90
 -11   7   0   43.50    8.70
  10  -7   0   33.40    8.10
  10  -7   0   32.70    7.30
 -10   7   0   34.50    6.80
 -10   7   0   26.80    7.80
 -10   7   0   32.80    6.50
   9  -7   0    6.40    4.80
   9  -7   0    4.90    5.00
   9  -7   0    8.50    6.00
  -9   7   0   11.80    6.00
  -9   7   0   15.20    5.20
  -9   7   0   12.10    5.50
  -9   7   0    6.30    7.20
  -9   7   0    3.60    5.00
  -9   7   0   11.80    5.40
   8  -7   0   36.80    7.00
   8  -7   0   39.50    7.20
   8  -7   0   44.20    6.40
   8  -7   0   44.50    7.10
   8  -7   0   38.30    7.60
  -8   7   0   47.80    6.80
  -8   7   0   35.50    6.30
  -8   7   0   49.90    8.30
  -8   7   0   47.20    8.30
  -8   7   0   45.90    7.00
  -8   7   0   50.89    8.00
   7  -7   0   88.19    8.50
   7  -7   0   51.59    6.80
   7  -7   0   67.59    8.30
   7  -7   0   74.69    8.90
   7  -7   0   70.09    8.40
  -7   7   0   72.19    8.60
  -7   7   0   64.69    8.20
  -7   7   0   58.39    7.50
  -7   7   0   73.39    9.10
  -7   7   0   63.69    7.80
  -7   7   0   70.19    9.40
   6  -7   0 1040.50   42.40
   6  -7   0 1002.20   42.60
   6  -7   0 1015.20   41.70
   6  -7   0  948.41   41.30
  -6   7   0  953.30   41.50
  -6   7   0 1039.20   42.70
  -6   7   0 1029.00   42.00
  -6   7   0 1014.40   41.50
  -6   7   0  995.10   42.00
  -6   7   0 1019.20   41.80
   5  -7   0  417.16   18.80
   5  -7   0  415.56   19.40
   5  -7   0  384.26   18.40
   5  -7   0  390.36   19.30
   5  -7   0  372.26   18.50
  -5   7   0  409.66   18.70
  -5   7   0  382.96   18.70
  -5   7   0  387.96   19.10
  -5   7   0  430.96   19.70
  -5   7   0  375.96   18.60
  -5   7   0  402.86   19.20
   4  -7   0  469.15   20.90
   4  -7   0  368.96   23.60
   4  -7   0  421.56   20.00
   4  -7   0  450.45   21.30
  -4   7   0  443.06   20.00
  -4   7   0  464.85   20.60
  -4   7   0  450.15   19.90
  -4   7   0  427.36   20.40
  -4   7   0  442.36   21.00
  -4   7   0  444.26   20.10
  -4   7   0  405.86   18.80
   3  -7   0  534.75   23.80
   3  -7   0  543.85   24.10
   3  -7   0  534.55   24.00
   3  -7   0  526.05   24.40
   3  -7   0  547.25   23.80
   3  -7   0  546.05   24.70
   3  -7   0  532.75   25.00
   3  -7   0  564.74   24.00
  -3   7   0  573.94   23.90
  -3   7   0  533.55   25.10
  -3   7   0  537.55   25.10
  -3   7   0  566.84   24.90
  -3   7   0  542.65   24.10
  -3   7   0  546.05   23.70
  -3   7   0  553.04   24.20
  -3   7   0  548.35   23.90
  -3   7   0  539.35   23.00
   2  -7   0 1494.05   57.89
   2  -7   0 1510.15   58.19
   2  -7   0 1480.05   57.69
   2  -7   0 1454.75   58.19
   2  -7   0 1448.06   57.89
   2  -7   0 1432.26   57.79
   2  -7   0 1459.35   58.89
   2  -7   0 1412.46   58.99
  -2   7   0 1450.05   59.09
  -2   7   0 1404.36   58.99
  -2   7   0 1394.56   57.89
  -2   7   0 1478.55   57.79
  -2   7   0 1432.86   57.19
  -2   7   0 1439.86   57.99
  -2   7   0 1348.57   57.59
  -2   7   0 1419.26   58.59
  -2   7   0 1495.05   57.89
   1  -7   0  934.91   38.00
   1  -7   0  870.91   36.20
   1  -7   0  918.81   36.80
   1  -7   0  895.31   36.60
   1  -7   0  887.11   36.80
   1  -7   0  887.51   38.10
   1  -7   0  914.71   36.70
   1  -7   0  901.21   37.10
  -1   7   0  911.41   36.70
  -1   7   0  880.41   37.50
  -1   7   0  861.31   36.90
  -1   7   0  872.91   36.90
  -1   7   0  908.01   38.10
  -1   7   0  867.01   36.20
  -1   7   0  903.51   38.00
  -1   7   0  848.12   36.40
   0  -7   0 1289.57   52.59
   0  -7   0 1340.87   54.09
   0  -7   0 1331.77   52.99
   0  -7   0 1302.67   52.99
   0  -7   0 1363.36   52.89
   0  -7   0 1350.46   52.99
   0  -7   0 1286.57   53.19
   0  -7   0 1259.97   54.09
   0   7   0 1272.17   52.59
   0   7   0 1339.87   52.99
   0   7   0 1329.57   54.19
   0   7   0 1272.87   53.19
   0   7   0 1397.26   54.49
   0   7   0 1279.37   52.69
   0   7   0 1323.87   53.19
   0   7   0 1393.66   53.09
   0   7   0 1332.97   53.79
  -1  -7   0 4261.67  159.78
  -1  -7   0 4145.59  159.88
  -1  -7   0 4130.29  159.98
  -1  -7   0 4002.10  160.08
  -1  -7   0 4248.57  159.98
  -1  -7   0 3764.72  160.98
  -1  -7   0 3975.50  159.68
  -1  -7   0 4036.30  160.98
   1   7   0 4243.18  161.28
   1   7   0 4310.77  160.78
   1   7   0 4030.60  159.78
   1   7   0 4178.58  160.28
   1   7   0 4383.66  160.08
   1   7   0 4115.99  160.18
   1   7   0 4061.09  159.78
   1   7   0 4030.20  159.78
   1   7   0 4221.18  161.18
   1   7   0 4273.67  159.38
  -2  -7   0  736.83   32.90
  -2  -7   0  735.53   31.70
  -2  -7   0  757.02   31.50
  -2  -7   0  761.72   31.70
  -2  -7   0  733.33   32.50
  -2  -7   0  770.62   31.60
  -2  -7   0  711.03   31.80
  -2  -7   0  785.02   31.40
   2   7   0  748.33   32.70
   2   7   0  800.92   31.60
   2   7   0  731.33   31.70
   2   7   0  732.53   31.80
   2   7   0  802.12   32.30
   2   7   0  821.62   31.50
   2   7   0  733.73   31.50
   2   7   0  717.43   31.40
   2   7   0  791.22   32.70
   2   7   0  787.32   31.80
  -3  -7   0  558.24   24.90
  -3  -7   0  597.14   24.80
  -3  -7   0  585.04   24.80
  -3  -7   0  564.64   24.90
  -3  -7   0  542.55   25.50
  -3  -7   0  540.65   25.80
  -3  -7   0  559.64   25.00
  -3  -7   0  550.34   24.70
  -3  -7   0  589.34   24.50
   3   7   0  633.44   24.80
   3   7   0  607.44   25.10
   3   7   0  597.24   25.40
   3   7   0  590.84   25.80
   3   7   0  553.44   24.60
   3   7   0  574.74   25.20
   3   7   0  608.74   24.90
   3   7   0  563.14   25.50
   3   7   0  600.94   25.40
  -4  -7   0  118.99    8.60
  -4  -7   0  119.59    8.90
  -4  -7   0  121.89    8.80
  -4  -7   0  129.19    7.90
  -4  -7   0  109.79    8.10
  -4  -7   0  120.99    7.50
  -4  -7   0  123.99    8.40
   4   7   0  120.79    8.80
   4   7   0  102.59    7.80
   4   7   0  114.79    8.60
   4   7   0  131.19    7.80
   4   7   0  125.39    8.50
   4   7   0  118.59    8.40
  -5  -7   0   13.10    5.30
  -5  -7   0   10.90    5.10
  -5  -7   0   -1.30    3.20
  -5  -7   0    2.00    3.40
  -5  -7   0    5.30    3.10
  -5  -7   0    8.30    4.00
  -5  -7   0   16.50    4.80
   5   7   0   13.70    4.90
   5   7   0    3.80    4.00
   5   7   0    8.70    4.10
   5   7   0    3.10    4.30
   5   7   0    8.00    3.70
  -6  -7   0 1358.56   54.79
  -6  -7   0 1427.96   54.89
  -6  -7   0 1447.66   55.29
  -6  -7   0 1373.76   56.09
  -6  -7   0 1403.16   55.39
  -6  -7   0 1296.37   54.99
   6   7   0 1229.68   56.09
   6   7   0 1380.26   55.79
   6   7   0 1430.56   54.79
   6   7   0 1410.96   54.99
  -7  -7   0  490.55   21.50
  -7  -7   0  526.15   21.70
  -7  -7   0  482.95   21.80
  -7  -7   0  489.85   23.20
   7   7   0  461.35   23.30
   7   7   0  508.55   23.00
   7   7   0  480.85   21.70
  -8  -7   0  604.14   27.80
  -8  -7   0  631.04   26.30
   8   7   0  575.14   28.50
   8   7   0  637.84   28.00
  -9  -7   0   64.99    7.80
   9   7   0   86.69    9.60
   9   7   0   72.09    8.40
   9   7   0   49.40    7.90
 -10  -7   0   75.49   12.20
  10   7   0   49.20    8.70
  10   7   0   58.99    8.80
 -11  -7   0  101.39   12.70
  11   7   0   90.59   11.80
  11   7   0  115.29   12.10
 -12  -7   0   71.69   11.30
  12   7   0   81.19   10.80
  12   7   0   51.39    9.60
 -13  -7   0   75.29    9.60
 -13  -7   0   93.49   13.50
  13   7   0   65.79   10.90
  13   7   0   87.89   11.90
 -14  -7   0   43.10   10.90
 -14  -7   0   23.00    7.50
  14   7   0   20.60    8.40
  14   7   0   47.00    9.80
  13  -8   0    1.70    6.60
 -13   8   0    8.60    5.80
 -13   8   0    4.30    6.00
  12  -8   0   64.79   11.70
  12  -8   0   47.00    8.60
 -12   8   0   28.70    6.90
 -12   8   0   36.10    7.70
  11  -8   0   44.20    8.60
  11  -8   0   24.20    8.50
 -11   8   0   33.90    6.70
 -11   8   0   17.70    6.10
 -11   8   0   30.30    8.10
  10  -8   0    8.30    6.90
  10  -8   0   20.60    6.90
 -10   8   0   12.30    6.20
 -10   8   0   13.60    5.80
 -10   8   0   30.70    6.70
 -10   8   0   25.60    7.40
 -10   8   0   19.30    6.00
 -10   8   0   13.70    5.40
   9  -8   0   50.69    8.70
   9  -8   0   40.10    8.20
   9  -8   0   43.20    7.20
   9  -8   0   38.80    7.10
   9  -8   0   39.90    6.30
  -9   8   0   51.29    7.70
  -9   8   0   47.10    7.00
  -9   8   0   39.90    8.10
  -9   8   0   46.70    9.20
  -9   8   0   30.10    6.50
  -9   8   0   32.40    6.70
   8  -8   0    8.70    6.10
   8  -8   0   11.40    5.20
   8  -8   0   16.40    7.10
   8  -8   0   30.10    7.00
  -8   8   0   15.40    7.20
  -8   8   0    3.90    6.00
  -8   8   0   14.80    5.80
  -8   8   0   12.00    5.70
  -8   8   0    7.30    6.10
  -8   8   0    4.50    6.40
   7  -8   0   23.40    5.90
   7  -8   0   18.90    5.00
   7  -8   0   21.60    5.60
   7  -8   0   23.10    6.80
   7  -8   0   28.40   11.80
  -7   8   0   22.60    7.00
  -7   8   0   21.30    6.00
  -7   8   0   16.90    5.40
  -7   8   0   30.90    7.10
  -7   8   0   31.00    7.90
  -7   8   0   22.00    5.70
   6  -8   0   81.99    8.50
   6  -8   0   77.59    9.50
   6  -8   0   72.59    8.30
   6  -8   0   72.49    8.80
   6  -8   0   69.19    8.20
  -6   8   0   86.99   10.00
  -6   8   0   80.69    8.40
  -6   8   0   80.49    9.20
  -6   8   0   74.39    8.20
  -6   8   0   81.69    8.70
  -6   8   0   71.49    9.00
   5  -8   0  390.86   18.50
   5  -8   0  394.36   22.10
   5  -8   0  368.06   19.20
   5  -8   0  383.46   18.20
   5  -8   0  345.67   18.40
  -5   8   0  356.56   19.00
  -5   8   0  367.96   19.00
  -5   8   0  375.46   18.30
  -5   8   0  406.56   18.40
  -5   8   0  380.26   19.30
  -5   8   0  347.77   18.30
   4  -8   0   12.90    4.50
   4  -8   0    8.50    5.90
   4  -8   0   18.00    4.60
   4  -8   0    9.60    4.70
   4  -8   0    9.90    5.60
   4  -8   0   13.10    4.90
  -4   8   0   12.80    5.00
  -4   8   0    6.30    5.50
  -4   8   0    5.10    4.70
  -4   8   0   13.90    5.80
  -4   8   0    6.70    5.90
  -4   8   0   20.70    3.90
  -4   8   0   10.60    4.70
   3  -8   0   13.20    5.30
   3  -8   0   21.30    4.40
   3  -8   0   11.00    4.90
   3  -8   0    8.60    6.00
   3  -8   0   18.30    4.60
   3  -8   0    5.10    4.60
  -3   8   0   15.20    6.10
  -3   8   0   22.10    5.40
  -3   8   0   20.00    6.00
  -3   8   0   13.90    5.00
  -3   8   0   15.70    4.70
  -3   8   0   23.80    6.20
  -3   8   0   20.90    4.30
   2  -8   0   -2.70    5.00
   2  -8   0    1.10    4.30
   2  -8   0    0.40    4.10
   2  -8   0   -1.80    3.60
  -2   8   0    1.50    5.10
  -2   8   0   -3.50    5.10
  -2   8   0    3.30    4.70
  -2   8   0   -0.30    4.20
  -2   8   0    0.10    4.20
  -2   8   0   -0.20    3.70
  -2   8   0   -1.90    3.80
   1  -8   0   11.10    4.50
   1  -8   0   12.60    4.90
   1  -8   0    8.10    4.30
   1  -8   0   12.70    5.50
   1  -8   0   11.80    5.00
   1  -8   0   11.20    3.90
  -1   8   0   11.50    4.10
  -1   8   0   17.90    6.00
  -1   8   0   16.00    4.30
  -1   8   0   14.00    5.40
  -1   8   0   13.10    4.90
  -1   8   0   15.00    5.30
  -1   8   0    9.10    4.40
   0  -8   0   36.80    5.70
   0  -8   0   29.00    5.70
   0  -8   0   43.50    5.70
   0  -8   0   33.60    6.20
   0  -8   0   40.80    6.00
   0  -8   0   48.20    7.10
   0  -8   0   34.90    5.10
   0   8   0   38.00    6.40
   0   8   0   43.40    5.80
   0   8   0   33.00    5.20
   0   8   0   31.40    5.70
   0   8   0   33.10    6.40
   0   8   0   37.30    5.50
   0   8   0   41.70    6.00
   0   8   0   38.00    6.60
   0   8   0   35.60    4.80
  -1  -8   0   51.79    6.10
  -1  -8   0   45.00    5.90
  -1  -8   0   51.09    6.50
  -1  -8   0   46.80    6.80
  -1  -8   0   40.50    6.00
  -1  -8   0   48.50    7.20
   1   8   0   59.29    7.60
   1   8   0   52.99    7.20
   1   8   0   46.70    6.90
   1   8   0   52.99    6.40
   1   8   0   38.40    5.60
   1   8   0   50.49    5.60
   1   8   0   44.70    5.80
   1   8   0   44.30    6.20
  -2  -8   0  381.36   19.60
  -2  -8   0  487.85   19.60
  -2  -8   0  418.36   19.40
  -2  -8   0  383.26   19.40
  -2  -8   0  416.66   19.00
   2   8   0  434.16   19.70
   2   8   0  400.16   19.20
   2   8   0  438.16   20.00
   2   8   0  415.56   19.30
   2   8   0  406.76   18.80
   2   8   0  414.06   19.80
   2   8   0  427.26   19.60
  -3  -8   0  167.68    9.80
  -3  -8   0  133.49    9.10
  -3  -8   0  127.89   10.10
  -3  -8   0  150.18    9.20
  -3  -8   0  127.79   10.30
   3   8   0  165.98    9.90
   3   8   0  157.08   10.10
   3   8   0  166.38    9.70
   3   8   0  129.99    9.20
   3   8   0  128.89   10.90
  -4  -8   0    6.70    4.80
  -4  -8   0    1.70    4.50
  -4  -8   0    1.60    4.90
  -4  -8   0    6.80    3.30
  -4  -8   0   -2.70    4.80
  -4  -8   0    6.90    3.90
   4   8   0    2.70    4.60
   4   8   0    4.50    4.40
   4   8   0   -0.10    3.70
   4   8   0   -2.20    3.70
   4   8   0    9.00    4.10
   4   8   0    0.20    3.40
   4   8   0    0.50    4.60
  -5  -8   0  399.56   19.30
  -5  -8   0  432.26   20.10
  -5  -8   0  408.76   20.00
  -5  -8   0  416.36   19.70
  -5  -8   0  447.46   18.90
  -5  -8   0  408.46   19.00
  -5  -8   0  425.76   19.90
   5   8   0  407.16   19.70
   5   8   0  419.16   24.90
   5   8   0  381.06   21.60
   5   8   0  446.86   19.60
   5   8   0  386.56   19.70
  -6  -8   0  718.63   32.00
  -6  -8   0  741.23   31.40
  -6  -8   0  760.62   32.70
  -6  -8   0  756.62   32.00
  -6  -8   0  743.13   31.70
  -6  -8   0  777.02   31.30
   6   8   0  758.82   31.80
   6   8   0  738.83   32.20
   6   8   0  753.52   32.30
   6   8   0  706.63   31.40
  -7  -8   0   54.59    8.20
  -7  -8   0   65.89    6.80
  -7  -8   0   73.89    8.30
  -7  -8   0   68.59    8.90
  -7  -8   0   77.29    8.00
   7   8   0   65.59    7.90
   7   8   0   60.69    7.60
  -8  -8   0  536.55   25.90
  -8  -8   0  573.44   24.70
  -8  -8   0  544.25   24.60
  -8  -8   0  572.24   24.00
  -8  -8   0  545.85   23.90
   8   8   0  472.75   25.90
   8   8   0  562.64   25.60
  -9  -8   0  204.38   21.10
   9   8   0  159.48   13.60
   9   8   0  188.48   19.40
 -10  -8   0  265.17   17.00
  10   8   0  243.38   16.90
  10   8   0  244.98   16.20
 -11  -8   0  144.39   14.00
  11   8   0  141.79   13.00
  11   8   0  147.29   13.90
 -12  -8   0   47.00   10.00
  12   8   0   28.00    8.00
  12   8   0   31.30    9.10
 -13  -8   0  125.79   13.80
  13   8   0  116.09   13.80
  13   8   0  143.69   13.90
 -14  -8   0  156.28   13.50
  14   8   0  153.58   18.00
  14   8   0  155.48   14.70
  12  -9   0    7.90    7.50
 -12   9   0   23.60    7.70
 -12   9   0   10.10    6.80
 -12   9   0   15.40    6.60
 -12   9   0   18.40    6.40
  11  -9   0   21.20    7.40
  11  -9   0   29.50   10.80
 -11   9   0   23.70    7.20
 -11   9   0   21.80    6.30
 -11   9   0   23.30    6.90
 -11   9   0   41.30    9.80
 -11   9   0   15.20    5.90
  10  -9   0   23.10    6.70
  10  -9   0   16.00    6.80
  10  -9   0   16.60    8.40
 -10   9   0   20.00    7.00
 -10   9   0   20.80    6.80
 -10   9   0   40.70    9.20
 -10   9   0   14.20    6.20
 -10   9   0   14.70    6.60
   9  -9   0   50.99    7.80
   9  -9   0   63.89    9.90
   9  -9   0   76.09    9.40
   9  -9   0   52.89    8.20
  -9   9   0   53.79    7.90
  -9   9   0   73.79   10.60
  -9   9   0   61.59    8.10
  -9   9   0   52.89    8.90
  -9   9   0   75.49   10.30
  -9   9   0   77.59    8.90
   8  -9   0   93.89   11.00
   8  -9   0   90.09    9.90
  -8   9   0   69.49    8.90
  -8   9   0   83.39   10.00
  -8   9   0   84.89    9.80
  -8   9   0   66.29    9.70
  -8   9   0   95.49   11.10
   7  -9   0  259.27   16.00
   7  -9   0  247.38   15.90
   7  -9   0  256.17   14.80
  -7   9   0  271.87   16.30
  -7   9   0  247.38   21.80
  -7   9   0  243.98   14.90
  -7   9   0  256.77   15.90
  -7   9   0  230.38   14.90
  -7   9   0  238.18   19.60
   6  -9   0  335.37   18.60
   6  -9   0  361.86   19.00
   6  -9   0  390.26   20.20
   6  -9   0  386.76   19.90
   6  -9   0  334.37   18.30
  -6   9   0  394.06   20.10
  -6   9   0  363.36   19.50
  -6   9   0  356.46   18.60
  -6   9   0  368.16   19.80
  -6   9   0  394.76   18.90
  -6   9   0  353.46   18.80
   5  -9   0  170.78   12.30
   5  -9   0  204.68   13.80
   5  -9   0  191.08   12.60
   5  -9   0  209.98   12.70
   5  -9   0  199.98   12.90
  -5   9   0  201.38   13.50
  -5   9   0  193.48   13.50
  -5   9   0  177.68   12.40
  -5   9   0  210.58   12.90
  -5   9   0  195.58   13.70
  -5   9   0  192.48   12.30
   4  -9   0  132.29   10.20
   4  -9   0  120.99    9.80
   4  -9   0  125.19   10.00
   4  -9   0  113.99    9.70
   4  -9   0  128.79   11.30
  -4   9   0  133.69   10.00
  -4   9   0  115.79    9.60
  -4   9   0  137.69   11.00
  -4   9   0  118.99   10.70
  -4   9   0  121.59   10.90
  -4   9   0  117.19    9.70
   3  -9   0  197.88   12.50
   3  -9   0  217.28   13.50
   3  -9   0  194.88   12.00
   3  -9   0  211.48   11.80
   3  -9   0  203.88   12.20
   3  -9   0  238.88   12.80
  -3   9   0  197.28   12.30
  -3   9   0  184.78   13.00
  -3   9   0  181.08   12.90
  -3   9   0  202.68   12.30
  -3   9   0  207.68   11.50
  -3   9   0  216.58   12.40
  -3   9   0  201.18   12.90
   2  -9   0  431.56   20.30
   2  -9   0  421.06   20.60
   2  -9   0  444.16   21.40
   2  -9   0  484.65   26.30
   2  -9   0  417.96   21.10
   2  -9   0  417.36   19.50
  -2   9   0  422.26   22.40
  -2   9   0  430.16   20.30
  -2   9   0  395.26   19.90
  -2   9   0  420.56   20.20
  -2   9   0  443.76   20.90
  -2   9   0  434.96   21.50
  -2   9   0  429.46   19.50
   1  -9   0  108.89    9.00
   1  -9   0  130.59    9.50
   1  -9   0  105.19    9.80
   1  -9   0  136.09   10.50
   1  -9   0  114.89    9.00
   1  -9   0  122.39    8.90
  -1   9   0  115.09    8.70
  -1   9   0  126.39   10.20
  -1   9   0  115.19   10.00
  -1   9   0  112.99    7.20
  -1   9   0  125.29    9.30
  -1   9   0  126.69    9.10
  -1   9   0  121.59    9.00
   0  -9   0 1028.60   42.00
   0  -9   0  996.90   42.40
   0  -9   0 1042.90   42.60
   0  -9   0  973.40   42.10
   0  -9   0 1010.40   42.90
   0   9   0  993.00   42.30
   0   9   0 1035.40   41.20
   0   9   0 1052.79   42.80
   0   9   0 1013.70   42.30
   0   9   0  992.60   42.90
   0   9   0 1055.79   42.60
   0   9   0 1028.10   42.10
   0   9   0 1057.39   43.70
  -1  -9   0  493.85   23.00
  -1  -9   0  468.85   22.00
  -1  -9   0  521.75   22.90
  -1  -9   0  479.15   22.40
  -1  -9   0  485.95   22.40
  -1  -9   0  489.05   22.10
   1   9   0  498.45   23.30
   1   9   0  546.85   23.00
   1   9   0  485.25   21.40
   1   9   0  467.05   22.20
   1   9   0  490.85   22.40
   1   9   0  467.65   22.80
   1   9   0  476.15   22.30
  -2  -9   0  253.47   14.40
  -2  -9   0  240.58   14.10
  -2  -9   0  255.67   13.80
  -2  -9   0  242.48   13.50
  -2  -9   0  256.47   13.20
  -2  -9   0  240.68   13.60
   2   9   0  260.97   14.40
   2   9   0  254.87   13.10
   2   9   0  255.77   13.60
   2   9   0  248.68   14.00
   2   9   0  236.98   14.00
   2   9   0  255.27   13.80
  -3  -9   0   59.19    8.30
  -3  -9   0   63.19    7.20
  -3  -9   0   50.59    6.90
  -3  -9   0   55.99    7.10
  -3  -9   0   61.79    7.50
  -3  -9   0   60.69    8.00
   3   9   0   61.39    7.60
   3   9   0   53.89    7.50
   3   9   0   61.99    7.70
   3   9   0   52.49    6.80
   3   9   0   54.99    8.70
   3   9   0   52.39    7.70
   3   9   0   54.49    6.80
  -4  -9   0  110.99    8.90
  -4  -9   0   91.59    9.90
  -4  -9   0   99.79    9.50
  -4  -9   0   92.39    9.40
  -4  -9   0   94.09    8.30
  -4  -9   0  105.29    8.50
  -4  -9   0  103.19    9.00
   4   9   0  113.69    8.70
   4   9   0   92.59   10.50
   4   9   0  101.49    8.90
   4   9   0   86.89   12.50
   4   9   0   98.79    9.50
   4   9   0  109.79    8.90
   4   9   0  123.49    9.50
  -5  -9   0  129.89   10.70
  -5  -9   0  127.79    9.00
  -5  -9   0  116.19    9.30
  -5  -9   0  132.09   10.40
  -5  -9   0  107.39   10.00
  -5  -9   0  129.69   15.10
   5   9   0  120.39    9.30
   5   9   0  127.89   10.10
   5   9   0  124.89    9.10
   5   9   0  120.19   10.30
   5   9   0  113.09    9.30
   5   9   0  126.49   10.10
  -6  -9   0  246.88   13.50
  -6  -9   0  256.37   15.30
  -6  -9   0  257.47   14.80
  -6  -9   0  259.27   15.20
  -6  -9   0  274.47   14.00
  -6  -9   0  242.98   14.40
   6   9   0  256.27   15.10
   6   9   0  237.88   13.60
   6   9   0  264.67   15.50
   6   9   0  259.07   15.40
   6   9   0  270.67   14.70
  -7  -9   0  330.87   15.80
  -7  -9   0  294.47   16.30
  -7  -9   0  337.37   16.80
  -7  -9   0  298.67   17.40
  -7  -9   0  325.27   17.40
  -7  -9   0  287.57   15.60
   7   9   0  303.57   15.60
   7   9   0  316.37   16.50
   7   9   0  305.17   17.70
   7   9   0  311.67   17.20
  -8  -9   0   10.00    4.40
  -8  -9   0    0.80    8.00
  -8  -9   0   11.10    6.10
  -8  -9   0    9.60    5.70
   8   9   0   -1.20    5.40
   8   9   0    0.80    6.20
   8   9   0    2.90    5.50
   8   9   0   -0.90    4.50
   8   9   0   -5.40    6.40
  -9  -9   0    2.10    6.40
  -9  -9   0   13.40    4.80
   9   9   0   25.80    7.00
   9   9   0    2.90    5.60
 -10  -9   0   28.60    8.50
  10   9   0   33.60    8.50
  10   9   0   31.40    8.00
 -11  -9   0    5.60    7.00
  11   9   0    9.00    6.60
  11   9   0    0.50    6.40
 -12  -9   0   21.40    8.20
  12   9   0   37.00    9.10
  12   9   0   13.00    7.50
 -13  -9   0   -1.70    8.30
  13   9   0    4.20    6.90
  13   9   0   -4.00    6.30
 -12  10   0   18.30    6.10
  11 -10   0   16.20    7.80
  11 -10   0   25.30    6.50
 -11  10   0   13.80    7.80
 -11  10   0   14.50    7.00
 -11  10   0   14.80    7.40
 -11  10   0   15.80    7.30
  10 -10   0   14.80    8.10
  10 -10   0   11.90    7.20
  10 -10   0    0.30    6.60
 -10  10   0    4.30    6.50
 -10  10   0    7.30    6.30
 -10  10   0    6.30    5.90
 -10  10   0   24.50   10.10
 -10  10   0    8.90    7.10
 -10  10   0   13.40    6.70
   9 -10   0   10.10    7.20
   9 -10   0    6.10    7.70
   9 -10   0    2.80    7.40
   9 -10   0   -7.70    5.60
  -9  10   0    0.80    5.40
  -9  10   0    6.70    4.80
  -9  10   0    3.90    5.60
  -9  10   0   13.50    8.40
  -9  10   0    2.90    6.30
  -9  10   0   -7.60    5.70
   8 -10   0    4.50    5.30
   8 -10   0    6.90    7.00
   8 -10   0    8.80    5.70
   8 -10   0   -4.70    5.20
   8 -10   0    9.20    6.60
   8 -10   0   -8.70    6.20
  -8  10   0    4.60    5.70
  -8  10   0   10.00    9.70
  -8  10   0   -1.70    5.10
  -8  10   0   -2.30    6.60
  -8  10   0    2.40    5.50
  -8  10   0    9.60    5.80
   7 -10   0   18.50    7.70
   7 -10   0   22.00    7.10
   7 -10   0   -5.90    5.00
   7 -10   0   -4.10    5.60
  -7  10   0    3.60    5.80
  -7  10   0   32.80   14.80
  -7  10   0   -3.30    5.20
  -7  10   0   -5.30    5.60
   6 -10   0   37.10    7.20
   6 -10   0   41.40    9.10
   6 -10   0   31.40    7.50
  -6  10   0   39.30    9.50
  -6  10   0   37.20    7.80
  -6  10   0   47.60    8.30
  -6  10   0   29.50    7.40
  -6  10   0   40.00    8.50
   5 -10   0    9.40    6.10
   5 -10   0    7.60    3.30
   5 -10   0   10.50    7.30
   5 -10   0    4.10    5.80
   5 -10   0    3.00    4.80
  -5  10   0    5.80    5.40
  -5  10   0    2.10    5.80
  -5  10   0    1.50    6.20
  -5  10   0    3.60    6.50
  -5  10   0    2.70    4.70
  -5  10   0    5.90    7.20
   4 -10   0  103.69   10.00
   4 -10   0  110.09    8.80
   4 -10   0   89.09    9.40
   4 -10   0  100.69    9.80
   4 -10   0  102.29   11.50
  -4  10   0   87.09    9.60
  -4  10   0   90.29   10.50
  -4  10   0  102.69   10.90
  -4  10   0  102.09   11.10
  -4  10   0  101.09    9.60
  -4  10   0  113.99   10.20
   3 -10   0    8.90    5.90
   3 -10   0   12.30    4.60
   3 -10   0   10.60    6.60
   3 -10   0   14.70    5.20
   3 -10   0   20.80    7.40
   3 -10   0    8.70    5.40
  -3  10   0    9.10    5.00
  -3  10   0    5.60    6.40
  -3  10   0    7.40    5.70
  -3  10   0   16.50   12.50
  -3  10   0   15.40    6.30
  -3  10   0   11.00    5.60
   2 -10   0   99.69    9.90
   2 -10   0  125.09   11.00
   2 -10   0  131.19   10.20
   2 -10   0  138.49    9.60
   2 -10   0  117.29    9.50
   2 -10   0  127.49   11.70
  -2  10   0  127.79   11.20
  -2  10   0  137.99   10.10
  -2  10   0  117.39   10.00
  -2  10   0  121.79    9.80
  -2  10   0  114.99   11.30
  -2  10   0  114.69   10.10
  -2  10   0  121.19   11.70
   1 -10   0   60.89    7.80
   1 -10   0   75.79    8.50
   1 -10   0   67.39    9.10
   1 -10   0   63.89    8.20
   1 -10   0   79.29    9.80
   1 -10   0   78.59    8.30
  -1  10   0   59.89    8.30
  -1  10   0   70.69    7.80
  -1  10   0   70.49    8.30
  -1  10   0   76.59   11.70
  -1  10   0   92.59    8.90
  -1  10   0   72.09    9.30
  -1  10   0   84.49    9.20
   0 -10   0  133.59   10.10
   0 -10   0  140.49   10.50
   0 -10   0  140.59   11.00
   0 -10   0  176.38   11.10
   0 -10   0  140.19   10.80
   0 -10   0  150.28   11.70
   0  10   0  133.69   14.40
   0  10   0  150.48   11.60
   0  10   0  126.09    8.90
   0  10   0  143.09   10.40
   0  10   0  138.99   10.70
   0  10   0  165.28   10.80
   0  10   0  142.59   10.70
   0  10   0  169.38   11.80
  -1 -10   0  298.97   17.40
  -1 -10   0  341.77   16.60
  -1 -10   0  315.97   16.80
  -1 -10   0  327.67   17.30
  -1 -10   0  314.87   16.80
  -1 -10   0  301.37   16.30
   1  10   0  329.77   16.70
   1  10   0  308.17   16.30
   1  10   0  302.17   15.40
   1  10   0  332.77   17.60
   1  10   0  326.17   16.70
   1  10   0  324.27   17.40
   1  10   0  331.07   17.70
   1  10   0  314.87   16.70
  -2 -10   0   26.40    6.10
  -2 -10   0   24.50    5.80
  -2 -10   0   18.10    5.40
  -2 -10   0   24.40    8.80
  -2 -10   0   17.20    6.70
   2  10   0   17.70    5.30
   2  10   0   16.80    6.80
   2  10   0   13.80    5.50
   2  10   0   20.70    6.40
   2  10   0   14.40    4.30
   2  10   0   18.60    5.90
   2  10   0   19.90    6.30
  -3 -10   0  119.19   10.40
  -3 -10   0  119.59   10.40
  -3 -10   0  126.99   11.00
  -3 -10   0  128.29    9.80
  -3 -10   0  112.29    9.90
   3  10   0  127.49   10.70
   3  10   0  144.89   10.70
   3  10   0  130.09   10.00
   3  10   0  112.49    9.70
   3  10   0  129.39   10.30
   3  10   0  129.69    9.80
  -4 -10   0  164.28   12.00
  -4 -10   0  153.28   11.30
  -4 -10   0  139.19   11.70
  -4 -10   0  143.59   10.60
  -4 -10   0  156.98   12.10
   4  10   0  152.08   11.80
   4  10   0  145.99   11.80
   4  10   0  144.09   10.90
   4  10   0  148.89   11.30
   4  10   0  167.38   12.00
   4  10   0  158.68   11.10
   4  10   0  151.98   10.70
  -5 -10   0  140.39   10.80
  -5 -10   0  149.19   12.10
  -5 -10   0  149.49   11.80
  -5 -10   0  150.78   11.40
  -5 -10   0  141.39   10.20
   5  10   0  144.69   11.80
   5  10   0  148.49   11.50
   5  10   0  137.69   10.70
   5  10   0  155.38   11.60
   5  10   0  144.19   11.10
   5  10   0  144.59   10.70
   5  10   0  144.99   10.40
  -6 -10   0  114.19   14.10
  -6 -10   0  120.39   10.90
  -6 -10   0  103.39   10.20
  -6 -10   0  110.89    9.40
  -6 -10   0  109.79   11.40
  -6 -10   0  117.09   10.70
   6  10   0  123.39   11.00
   6  10   0  114.09   11.50
   6  10   0  109.59    9.00
   6  10   0  124.99   10.40
  -7 -10   0   97.19   11.40
  -7 -10   0   94.99    9.00
  -7 -10   0  105.99    9.80
  -7 -10   0  102.39   10.30
  -7 -10   0  112.19   11.70
  -7 -10   0  113.39   10.90
   7  10   0  102.29   11.50
   7  10   0  109.59   10.70
   7  10   0  116.49   11.10
   7  10   0  111.99   11.70
  -8 -10   0  159.58   13.40
  -8 -10   0  146.79   11.70
  -8 -10   0  150.98   10.90
  -8 -10   0  154.48   12.90
  -8 -10   0  140.89   10.60
   8  10   0  133.19   12.70
   8  10   0  159.68   13.60
   8  10   0  148.09   11.50
   8  10   0  142.89   10.80
  -9 -10   0  218.88   13.10
  -9 -10   0  226.88   13.70
  -9 -10   0  205.38   15.00
  -9 -10   0  185.18   12.10
   9  10   0  198.18   15.30
   9  10   0  187.78   14.80
 -10 -10   0  174.88   14.20
  10  10   0  170.58   15.00
  10  10   0  159.18   14.30
 -11 -10   0   89.09   12.00
  11  10   0   62.49   11.00
  11  10   0   88.09   12.10
 -12 -10   0  110.59   13.30
  12  10   0  117.19   13.40
 -13 -10   0   72.99   11.30
  13  10   0   73.19   11.50
  11 -11   0   -1.00    8.80
  11 -11   0    8.20    7.70
  11 -11   0   -1.40    6.30
 -11  11   0   13.30    7.50
 -11  11   0   43.90   13.00
 -11  11   0   12.60    6.80
 -11  11   0    5.90    6.80
 -11  11   0   11.10    6.60
  10 -11   0   85.69   10.80
  10 -11   0  103.69   12.90
  10 -11   0  103.19   12.70
 -10  11   0   66.19   11.70
 -10  11   0  103.99   11.20
 -10  11   0   75.79   11.20
 -10  11   0   79.69   11.70
 -10  11   0   91.59   11.00
   9 -11   0  102.19   11.90
  -9  11   0   97.59   11.90
  -9  11   0  115.59   11.20
  -9  11   0   92.99   11.80
  -9  11   0   99.59   10.70
  -9  11   0  127.79   14.50
   8 -11   0   88.49   12.00
   8 -11   0   67.39    9.50
   8 -11   0   94.89   10.40
   8 -11   0   80.89   11.70
  -8  11   0   64.09    9.20
  -8  11   0   77.49    9.90
  -8  11   0  109.39   10.60
  -8  11   0   95.19   10.60
  -8  11   0   68.39   10.50
   7 -11   0  118.09   11.60
   7 -11   0  150.08   13.60
   7 -11   0  118.79   13.50
   7 -11   0  122.19   11.50
   7 -11   0  144.69   12.20
  -7  11   0  171.18   22.50
  -7  11   0  142.59   11.90
  -7  11   0  146.49   12.90
  -7  11   0  126.49   12.30
  -7  11   0  116.99   11.40
  -7  11   0  110.29   11.20
   6 -11   0   84.09   10.10
   6 -11   0   73.09   10.00
   6 -11   0   70.29   10.60
   6 -11   0   87.09   10.40
   6 -11   0   96.79   11.70
  -6  11   0   75.69   10.80
  -6  11   0   74.99    9.10
  -6  11   0  101.19   13.20
  -6  11   0   62.69    9.20
  -6  11   0   82.29   10.60
  -6  11   0   66.79    9.70
   5 -11   0  133.09   11.40
   5 -11   0  140.19   13.30
   5 -11   0  120.99   11.70
  -5  11   0  122.89   11.40
  -5  11   0  155.28   12.90
  -5  11   0  133.79   18.00
  -5  11   0  158.78   13.50
  -5  11   0  143.79   11.80
  -5  11   0  125.99   12.50
   4 -11   0    4.80    6.00
   4 -11   0    5.90    6.80
   4 -11   0   10.30    6.00
   4 -11   0   -0.10    4.80
  -4  11   0    7.20    6.20
  -4  11   0   10.60    5.90
  -4  11   0   13.80    8.00
  -4  11   0    0.20    6.00
  -4  11   0    7.60    5.30
   3 -11   0  197.28   13.60
   3 -11   0  198.88   12.90
   3 -11   0  183.68   11.90
   3 -11   0  182.88   14.00
   3 -11   0  178.48   12.80
  -3  11   0  203.28   14.10
  -3  11   0  166.68   12.70
  -3  11   0  178.58   12.50
  -3  11   0  172.48   12.70
  -3  11   0  195.98   12.10
  -3  11   0  180.18   14.20
  -3  11   0  195.18   13.90
   2 -11   0  126.29   11.90
   2 -11   0  155.38   11.70
   2 -11   0  149.19   13.00
   2 -11   0  172.88   10.90
   2 -11   0  138.09   12.40
  -2  11   0  127.59   12.60
  -2  11   0  134.69   11.50
  -2  11   0  144.89   11.20
  -2  11   0  156.88   12.60
  -2  11   0  131.29   12.00
  -2  11   0  134.49   11.20
   1 -11   0  113.99    9.90
   1 -11   0  106.99    9.20
   1 -11   0   99.69    9.80
   1 -11   0   86.89    9.30
   1 -11   0   78.29   10.40
   1 -11   0   94.49   11.40
  -1  11   0   98.09    9.80
  -1  11   0  106.99   10.40
  -1  11   0  116.09   11.00
  -1  11   0   80.99    9.60
  -1  11   0   95.39   10.60
  -1  11   0  108.39   10.70
   0 -11   0   50.49    8.40
   0 -11   0   55.99    8.00
   0 -11   0   58.39    9.60
   0 -11   0   40.70    7.00
   0 -11   0   66.69    8.00
   0 -11   0   57.39    8.40
   0  11   0   58.39    8.80
   0  11   0   54.59    6.70
   0  11   0   56.59    8.10
   0  11   0   67.19    8.80
   0  11   0   57.29    9.20
   0  11   0   53.39    7.50
   0  11   0   55.39    7.50
   0  11   0   64.59    9.90
  -1 -11   0    0.80    5.20
  -1 -11   0    7.10    5.80
  -1 -11   0    0.80    4.50
  -1 -11   0    1.60    6.50
  -1 -11   0   -1.30    6.10
   1  11   0    0.10    5.00
   1  11   0    6.50    5.50
   1  11   0   12.00    6.60
   1  11   0    2.10    5.10
   1  11   0    2.20    6.90
   1  11   0    2.00    3.80
   1  11   0    6.90    5.50
   1  11   0   -1.10   11.10
  -2 -11   0   29.10    7.10
  -2 -11   0   38.30    6.90
  -2 -11   0   19.40    5.40
  -2 -11   0   34.50    8.10
  -2 -11   0   35.90    7.00
  -2 -11   0   37.50    8.60
   2  11   0   28.00    5.50
   2  11   0   32.60    6.80
   2  11   0   36.70    8.00
   2  11   0   33.50    6.60
   2  11   0   35.70    6.90
   2  11   0   34.80    8.20
   2  11   0   42.10    8.90
  -3 -11   0   42.10    7.30
  -3 -11   0   35.20    8.10
  -3 -11   0   35.40    7.30
  -3 -11   0   37.20    7.20
  -3 -11   0   37.00    8.20
  -3 -11   0   38.30    6.10
   3  11   0   38.80    8.20
   3  11   0   40.70    7.30
   3  11   0   34.90    7.10
   3  11   0   37.70    7.60
   3  11   0   27.90    6.00
   3  11   0   40.50    8.20
  -4 -11   0   28.20    7.90
  -4 -11   0   35.90    7.50
  -4 -11   0   30.10    7.30
  -4 -11   0   30.10   13.90
  -4 -11   0   37.00    6.20
  -4 -11   0   41.00    7.50
   4  11   0   38.80    7.20
   4  11   0   28.70    6.10
   4  11   0   40.50    8.20
   4  11   0   37.90    8.10
   4  11   0   39.50    7.60
   4  11   0   32.50    6.50
  -5 -11   0    0.00    4.60
  -5 -11   0   -4.30    7.10
  -5 -11   0  -16.20    6.70
  -5 -11   0   -5.70    5.40
  -5 -11   0   -2.50    4.90
  -5 -11   0   -2.30    6.40
   5  11   0    3.10    5.20
   5  11   0    8.50    5.20
   5  11   0    0.10    9.00
   5  11   0   -1.70    6.00
   5  11   0    3.70    5.10
   5  11   0    7.00    5.30
   5  11   0   -2.20    6.10
  -6 -11   0   19.70    6.10
  -6 -11   0    6.60    7.00
  -6 -11   0   19.30    5.60
  -6 -11   0    7.60    8.10
  -6 -11   0    9.50    7.30
  -6 -11   0   14.20    7.10
   6  11   0   12.20    6.10
   6  11   0   14.90    6.10
   6  11   0   11.90    7.50
   6  11   0    6.40    5.90
  -7 -11   0   22.80    8.60
  -7 -11   0   26.70    7.90
  -7 -11   0   20.10    7.20
  -7 -11   0   30.80    6.10
  -7 -11   0   20.50    7.70
  -7 -11   0   28.60    6.80
   7  11   0   17.90    7.00
   7  11   0   23.10    7.90
   7  11   0   21.90    7.10
  -8 -11   0   64.79    8.30
  -8 -11   0   86.49   11.70
  -8 -11   0   59.49    9.70
  -8 -11   0   72.39    8.50
  -8 -11   0   95.39    9.80
   8  11   0   59.69    9.20
   8  11   0   67.79   10.00
   8  11   0   71.59    8.70
   8  11   0   88.39   11.80
  -9 -11   0   -6.10    5.40
  -9 -11   0   -1.10    5.60
  -9 -11   0   11.50    6.20
  -9 -11   0   12.30    6.50
  -9 -11   0    6.40    5.00
   9  11   0   -2.60    6.00
   9  11   0   -4.90    6.20
 -10 -11   0    1.70    4.60
 -10 -11   0    5.40    6.70
 -10 -11   0    7.30    5.40
  10  11   0    6.30    6.90
  10  11   0    9.20    7.20
 -11 -11   0    1.50    6.70
  11  11   0    4.20    7.00
  11  11   0    3.80    7.70
 -12 -11   0   16.10    7.40
  12  11   0   16.00    7.90
  12  11   0    3.10   12.30
  10 -12   0    7.70    7.90
  10 -12   0    4.10    7.10
 -10  12   0    4.40    7.90
 -10  12   0    3.00    5.90
 -10  12   0   -8.90    8.60
 -10  12   0   -3.90    6.30
 -10  12   0   -1.80    6.90
   9 -12   0   19.20    7.20
   9 -12   0    4.40    7.00
   9 -12   0   15.10    8.30
  -9  12   0   17.20    6.90
  -9  12   0   31.50    9.10
  -9  12   0   -2.00    7.50
  -9  12   0    3.50    6.50
  -9  12   0    4.80    6.50
  -9  12   0   40.20   10.60
   8 -12   0   55.49    9.80
   8 -12   0   41.10    8.70
   8 -12   0   45.50    8.90
  -8  12   0   49.70   10.10
  -8  12   0   83.49   12.40
  -8  12   0   38.40    8.10
  -8  12   0   57.79    9.90
  -8  12   0   46.20    8.50
  -8  12   0   57.99   10.10
   7 -12   0   33.60    8.40
   7 -12   0   32.40    9.40
  -7  12   0   29.60    8.80
  -7  12   0   39.20   11.70
  -7  12   0   41.50    8.90
  -7  12   0   29.20    8.00
  -7  12   0   19.80    6.90
  -7  12   0   40.30    8.90
   6 -12   0   12.70    8.10
   6 -12   0   34.40    9.90
   6 -12   0   15.50    7.80
   6 -12   0   32.80    7.80
  -6  12   0   28.10   11.20
  -6  12   0   20.60    7.00
  -6  12   0   25.90    7.90
  -6  12   0   31.00    8.40
  -6  12   0    9.90    6.60
  -6  12   0   18.60    8.50
   5 -12   0   29.10    9.50
   5 -12   0   33.70    8.70
   5 -12   0   39.60    8.10
   5 -12   0   31.70    6.70
   5 -12   0   31.60    7.80
   5 -12   0   23.70    7.70
  -5  12   0   43.60    7.80
  -5  12   0   40.40   11.30
  -5  12   0   37.20    8.90
  -5  12   0   35.90    8.70
  -5  12   0   38.50    8.90
  -5  12   0   34.00    7.90
  -5  12   0   36.70    7.60
   4 -12   0   64.19   10.00
   4 -12   0   74.79    8.80
   4 -12   0   61.69    9.70
   4 -12   0   81.39   10.30
   4 -12   0   60.09    9.30
   4 -12   0   73.89   11.10
  -4  12   0   79.69   13.50
  -4  12   0   75.79   11.90
  -4  12   0   75.59    9.50
  -4  12   0   79.89   11.30
  -4  12   0   57.09    8.40
  -4  12   0   68.19   10.50
  -4  12   0   85.09   10.50
   3 -12   0  394.06   21.00
   3 -12   0  409.36   21.20
   3 -12   0  403.56   20.00
   3 -12   0  406.06   22.10
  -3  12   0  368.56   20.70
  -3  12   0  384.26   22.10
  -3  12   0  388.26   23.50
  -3  12   0  411.26   20.20
  -3  12   0  411.76   22.70
  -3  12   0  408.36   21.90
  -3  12   0  372.06   20.60
   2 -12   0   63.69   10.70
   2 -12   0   50.79    8.90
   2 -12   0   63.99    8.70
   2 -12   0   58.29   10.20
   2 -12   0   56.79    9.00
  -2  12   0   66.49   10.60
  -2  12   0   57.99    8.20
  -2  12   0   71.09   10.30
  -2  12   0   63.29    9.30
  -2  12   0   45.50    8.00
  -2  12   0   63.99    9.40
   1 -12   0   68.29   10.10
   1 -12   0   73.99   11.30
   1 -12   0   48.30    7.90
   1 -12   0   60.79    8.90
   1 -12   0   70.79    9.50
   1 -12   0   56.29    7.90
  -1  12   0   67.19   11.20
  -1  12   0   67.29    9.40
  -1  12   0   47.00    8.00
  -1  12   0   60.39   10.10
  -1  12   0   74.59   12.20
   0 -12   0  474.35   22.80
   0 -12   0  470.85   22.90
   0 -12   0  409.16   22.20
   0 -12   0  451.25   23.30
   0 -12   0  448.66   22.10
   0 -12   0  429.46   23.50
   0  12   0  422.86   23.90
   0  12   0  457.75   23.30
   0  12   0  488.15   23.20
   0  12   0  460.65   24.00
   0  12   0  442.16   22.70
   0  12   0  451.45   20.70
   0  12   0  458.55   22.40
   0  12   0  461.35   22.80
  -1 -12   0   44.20    8.00
  -1 -12   0   51.69    8.30
  -1 -12   0   61.09    9.70
  -1 -12   0   49.60    7.70
  -1 -12   0   56.29    9.00
  -1 -12   0   51.69    9.20
   1  12   0   34.90    6.10
   1  12   0   57.19    8.40
   1  12   0   43.90    7.70
   1  12   0   58.09    8.60
   1  12   0   56.09    9.40
   1  12   0   49.60    8.80
   1  12   0   52.99   10.20
   1  12   0   54.89    8.30
  -2 -12   0  104.09   10.80
  -2 -12   0   81.79    9.60
  -2 -12   0   97.49   11.50
  -2 -12   0   88.29   10.50
  -2 -12   0   98.09   10.00
   2  12   0   98.59   11.00
   2  12   0   96.79    9.30
   2  12   0   94.39    9.90
   2  12   0  104.19   10.40
   2  12   0   99.69   11.50
   2  12   0   86.09   10.70
   2  12   0   99.79   11.00
  -3 -12   0   53.49    9.40
  -3 -12   0   33.00    7.70
  -3 -12   0   50.49    8.70
  -3 -12   0   62.59   10.40
  -3 -12   0   39.50    7.50
  -3 -12   0   26.60    6.70
   3  12   0   35.70    8.60
   3  12   0   40.90    8.50
   3  12   0   32.00    8.30
   3  12   0   33.90    6.20
   3  12   0   31.70    8.60
   3  12   0   47.50    8.60
  -4 -12   0  118.99   10.20
  -4 -12   0   91.39   10.70
  -4 -12   0   94.89   12.00
  -4 -12   0  127.19   11.50
   4  12   0  118.49   11.40
   4  12   0  129.29   10.90
   4  12   0  108.89   12.00
   4  12   0  110.49   11.90
   4  12   0  109.79   10.80
   4  12   0  121.09   16.30
  -5 -12   0   90.99   10.00
  -5 -12   0   94.49   12.50
  -5 -12   0   91.69   11.50
  -5 -12   0  102.69   10.00
  -5 -12   0  101.39   11.30
  -5 -12   0   80.69   10.80
   5  12   0  117.99   18.00
   5  12   0  106.59   10.40
   5  12   0   92.89   14.10
   5  12   0  104.89   13.90
   5  12   0   97.79   10.10
   5  12   0  101.89   11.10
   5  12   0  109.69   11.70
  -6 -12   0  152.68   12.50
  -6 -12   0  146.39   11.90
  -6 -12   0  169.58   14.70
  -6 -12   0  146.49   13.30
  -6 -12   0  154.88   11.80
  -6 -12   0  162.28   13.40
   6  12   0  169.98   14.90
   6  12   0  150.68   11.90
   6  12   0  164.48   12.80
   6  12   0  157.28   13.50
   6  12   0  150.78   11.90
   6  12   0  196.88   15.40
   6  12   0  154.58   13.50
  -7 -12   0   58.89    8.40
  -7 -12   0   66.59   11.80
  -7 -12   0   66.19   10.40
  -7 -12   0   47.10    8.00
  -7 -12   0   56.39   10.20
   7  12   0   52.19    9.20
   7  12   0   51.89    8.20
   7  12   0   63.99   10.20
  -8 -12   0   53.79    8.30
  -8 -12   0   61.59   10.20
  -8 -12   0   49.60    9.40
  -8 -12   0   62.99    9.30
  -8 -12   0   32.90    8.10
   8  12   0   59.19   11.00
   8  12   0   60.19   10.40
   8  12   0   41.70    8.00
   8  12   0   45.80    9.20
   8  12   0   48.20    9.00
  -9 -12   0  263.57   18.50
  -9 -12   0  267.97   15.80
  -9 -12   0  304.07   19.20
  -9 -12   0  290.47   17.30
  -9 -12   0  257.07   16.30
  -9 -12   0  281.77   17.40
   9  12   0  319.87   24.70
   9  12   0  273.17   19.00
   9  12   0  299.27   18.80
   9  12   0  272.27   16.30
 -10 -12   0   68.79    9.00
 -10 -12   0   66.09    8.70
 -10 -12   0   74.69   11.10
  10  12   0   77.89   12.20
  10  12   0   92.89   11.90
 -11 -12   0   19.60    8.70
  11  12   0    5.80    7.70
  11  12   0    6.60    7.90
   9 -13   0   31.80    8.80
   9 -13   0   46.10   10.40
   9 -13   0   24.70    8.80
  -9  13   0   35.70    9.70
  -9  13   0   38.20    9.70
  -9  13   0   38.30    8.00
   8 -13   0   38.50    8.80
   8 -13   0   58.29   11.00
   8 -13   0   33.90    8.40
  -8  13   0   46.80   11.20
  -8  13   0   37.40    8.60
  -8  13   0   39.90    8.00
  -8  13   0   40.10    9.30
  -8  13   0   62.49   10.60
   7 -13   0    5.90    9.20
   7 -13   0    7.60    7.80
  -7  13   0   38.00   11.80
  -7  13   0    2.10    6.50
  -7  13   0    8.90    7.90
  -7  13   0   -0.50    6.10
  -7  13   0    5.10    5.90
  -7  13   0   21.90    8.60
   6 -13   0   70.49   11.00
   6 -13   0   70.59   12.30
  -6  13   0   65.59   11.20
  -6  13   0  104.19   12.30
  -6  13   0   77.99   14.10
  -6  13   0   65.29    9.70
  -6  13   0   65.69   10.40
  -6  13   0  104.99   12.60
   5 -13   0    9.80    8.30
   5 -13   0   12.80    8.40
   5 -13   0   12.30    7.40
   5 -13   0    8.30    6.00
  -5  13   0    7.40    6.10
  -5  13   0   12.20    8.00
  -5  13   0    6.50   10.10
  -5  13   0   17.30    8.10
  -5  13   0    9.80    6.90
  -5  13   0    5.70    6.90
   4 -13   0   20.80   12.60
   4 -13   0   49.50    9.80
   4 -13   0   45.30    9.00
   4 -13   0   37.60   10.80
   4 -13   0   40.10    7.10
  -4  13   0   45.90   10.20
  -4  13   0   29.80    8.20
  -4  13   0   41.40    9.30
  -4  13   0   31.40    7.90
  -4  13   0   67.29   11.10
  -4  13   0   44.90   11.70
  -4  13   0   37.40    8.70
   3 -13   0   29.40    7.70
   3 -13   0   38.30    9.80
   3 -13   0   31.40    8.60
   3 -13   0   24.90    6.90
   3 -13   0   38.20    9.60
  -3  13   0   37.00   11.30
  -3  13   0   45.40    9.80
  -3  13   0   24.30    8.50
  -3  13   0   25.60    8.80
  -3  13   0   19.60    7.20
   2 -13   0   64.69    9.60
   2 -13   0   64.49   11.10
   2 -13   0   51.99   11.70
   2 -13   0   48.80    8.50
   2 -13   0   57.19   10.00
   2 -13   0   55.29    8.50
  -2  13   0   59.59   10.40
  -2  13   0   54.29    9.30
  -2  13   0   68.99   10.60
  -2  13   0   51.49    8.80
  -2  13   0   61.09   11.70
  -2  13   0   54.49    8.70
  -2  13   0   57.19    9.70
   1 -13   0   28.50    8.60
   1 -13   0   17.60    7.50
   1 -13   0   21.70    7.00
   1 -13   0    5.40    6.10
  -1  13   0   12.80    7.10
  -1  13   0   19.80    7.70
  -1  13   0   14.70    8.10
  -1  13   0   12.20    7.10
  -1  13   0   17.40    7.80
  -1  13   0    7.00    6.30
  -1  13   0   48.10   11.60
   0 -13   0   -0.20    6.20
   0 -13   0   11.90    7.10
   0 -13   0    7.10    8.40
   0 -13   0    3.70    7.40
   0 -13   0    6.30    6.30
   0 -13   0    8.60    6.40
   0  13   0    0.10    6.40
   0  13   0    0.60    6.50
   0  13   0   -5.30    5.10
   0  13   0    1.40    7.10
   0  13   0    7.30    7.30
   0  13   0   16.40    7.40
  -1 -13   0   15.60    6.60
  -1 -13   0   17.70    8.40
  -1 -13   0   21.60    8.60
  -1 -13   0   20.50    7.90
  -1 -13   0    5.90   10.40
   1  13   0   13.20    7.50
   1  13   0   15.60   10.30
   1  13   0   15.00    7.90
   1  13   0    7.40    7.60
   1  13   0   14.30    7.20
   1  13   0    8.60    7.00
  -2 -13   0    4.20    7.90
  -2 -13   0   12.40    9.00
  -2 -13   0   -5.00    5.70
  -2 -13   0    0.00   11.10
  -2 -13   0    0.80    5.60
  -2 -13   0   -4.70    7.40
   2  13   0   -0.90    7.00
   2  13   0    2.00    5.80
   2  13   0    5.70    8.80
   2  13   0   17.00    8.30
   2  13   0   -6.20    5.10
   2  13   0   -3.10    6.60
   2  13   0    1.50    6.10
  -3 -13   0   10.80    6.90
  -3 -13   0    9.70    8.10
  -3 -13   0   23.40    8.20
  -3 -13   0    1.30    7.60
  -3 -13   0    3.50    5.80
  -3 -13   0    0.70    6.30
   3  13   0   -1.20    6.60
   3  13   0   -2.30    5.50
   3  13   0   20.70   12.80
   3  13   0   11.40    8.10
   3  13   0    7.00    8.60
   3  13   0   13.30    9.20
   3  13   0    0.60    6.20
  -4 -13   0   -2.60    5.80
  -4 -13   0    2.80    6.40
  -4 -13   0  -16.20    8.00
  -4 -13   0    2.00    7.20
  -4 -13   0   10.70    6.40
  -4 -13   0   -8.80    7.00
   4  13   0   -9.20    6.00
   4  13   0    1.60    7.60
   4  13   0    2.40    6.70
   4  13   0   -4.60    7.10
   4  13   0    4.90    7.90
   4  13   0   -0.20    5.70
  -5 -13   0   22.50    7.60
  -5 -13   0   42.30   10.40
  -5 -13   0   24.30    6.60
  -5 -13   0   33.10    9.70
  -5 -13   0   33.60    8.50
  -5 -13   0   32.90    8.10
   5  13   0    8.80    8.10
   5  13   0   34.20    9.10
   5  13   0   18.70    7.20
   5  13   0   31.20   10.30
   5  13   0   28.10    7.10
   5  13   0   48.40    9.70
   5  13   0   15.50    7.20
  -6 -13   0   -1.80    6.80
  -6 -13   0    2.60    8.00
  -6 -13   0   -0.40    6.60
  -6 -13   0    0.80    6.50
  -6 -13   0    2.80    7.50
  -6 -13   0    4.20    9.70
   6  13   0    0.10    5.90
   6  13   0    8.60    7.60
   6  13   0   -4.60    6.10
   6  13   0    2.40    6.70
  -7 -13   0   27.90    9.50
  -7 -13   0   11.60    7.10
  -7 -13   0   13.60    8.40
  -7 -13   0    9.50    6.20
  -7 -13   0    8.30    7.10
   7  13   0   20.90    7.80
   7  13   0    2.80    7.90
   7  13   0    9.40    6.30
  -8 -13   0   28.10    9.80
  -8 -13   0   59.29   12.70
  -8 -13   0   40.30    9.00
  -8 -13   0   37.70    9.90
  -8 -13   0   28.80    7.40
  -8 -13   0   37.20   10.10
   8  13   0   22.60    8.40
   8  13   0   35.60    9.10
   8  13   0   31.10    9.00
  -9 -13   0   25.90    7.10
  -9 -13   0   30.40   10.90
  -9 -13   0   22.70    8.00
  -9 -13   0   30.30    9.40
  -9 -13   0    0.10    5.50
   9  13   0   12.80    7.80
   9  13   0   12.50    7.80
   9  13   0    9.10    8.10
 -10 -13   0    1.60    7.00
 -10 -13   0    1.10    6.80
 -10 -13   0   12.30    5.40
 -10 -13   0   13.70    7.90
 -10 -13   0   21.60    8.40
  10  13   0    4.70    7.60
  10  13   0   13.00    8.60
   8 -14   0   14.70    9.30
   8 -14   0   -0.10   11.00
  -8  14   0   21.10    7.60
  -8  14   0    3.10    7.10
  -8  14   0   16.50    9.30
  -8  14   0   14.30    6.90
  -8  14   0   39.80   10.60
   7 -14   0   68.29   12.10
   7 -14   0   47.70    9.90
  -7  14   0   48.50   10.00
  -7  14   0   42.50   11.80
  -7  14   0   89.59   16.20
  -7  14   0   27.60    9.70
  -7  14   0   64.29   17.30
   6 -14   0   31.60    8.60
   6 -14   0   19.90   10.00
  -6  14   0    9.20    7.40
  -6  14   0   30.80    9.50
  -6  14   0   42.10   13.10
  -6  14   0   19.70    9.80
  -6  14   0   26.30    8.00
  -6  14   0   14.70    8.50
   5 -14   0   87.69   12.70
  -5  14   0   64.29   10.40
  -5  14   0   81.59   12.70
  -5  14   0   65.89   10.20
  -5  14   0   70.99   12.00
   4 -14   0  143.39   16.40
   4 -14   0  120.49   19.40
   4 -14   0  114.29   12.40
   4 -14   0   83.49   12.90
  -4  14   0  115.29   13.20
  -4  14   0  116.69   13.00
  -4  14   0   96.89   12.50
  -4  14   0  128.99   17.00
  -4  14   0   85.09   11.00
  -4  14   0   87.59   12.10
  -4  14   0   93.69   13.60
   3 -14   0  140.59   13.10
   3 -14   0  163.48   14.90
   3 -14   0  143.99   12.80
   3 -14   0  139.89   14.80
  -3  14   0  129.49   13.70
  -3  14   0  164.38   17.10
  -3  14   0  121.09   13.00
  -3  14   0  127.19   13.00
  -3  14   0  145.49   14.50
  -3  14   0  136.39   13.10
   2 -14   0   22.90    7.20
   2 -14   0   14.80    8.50
   2 -14   0   18.00    7.30
   2 -14   0   34.80    9.50
  -2  14   0   28.70    9.40
  -2  14   0   31.50    9.40
  -2  14   0   15.50    7.60
  -2  14   0   16.50    7.00
  -2  14   0   26.70    8.40
  -2  14   0   38.20   11.70
   1 -14   0   26.90    9.50
   1 -14   0   41.90    8.70
   1 -14   0   31.30    7.90
   1 -14   0   65.89   11.90
  -1  14   0   34.90   15.00
  -1  14   0   43.60   10.30
  -1  14   0   41.10    8.50
  -1  14   0   32.70    8.70
  -1  14   0   24.50    9.10
  -1  14   0   28.30    8.40
   0 -14   0  357.26   20.70
   0 -14   0  284.77   19.60
   0 -14   0  269.57   19.50
   0 -14   0  275.47   17.30
   0 -14   0  287.27   18.10
   0 -14   0  299.27   19.40
   0  14   0  349.07   21.40
   0  14   0  299.77   19.30
   0  14   0  276.67   19.20
   0  14   0  305.87   22.90
   0  14   0  289.37   18.30
   0  14   0  338.97   19.90
   0  14   0  294.37   16.20
   0  14   0  293.37   18.40
  -1 -14   0  157.58   14.40
  -1 -14   0  161.28   14.90
  -1 -14   0  139.69   13.10
  -1 -14   0  132.79   13.30
  -1 -14   0  160.78   17.50
   1  14   0  173.28   17.50
   1  14   0  181.38   15.40
   1  14   0  126.19   13.50
   1  14   0  152.28   13.40
   1  14   0  125.39   13.90
   1  14   0  158.38   14.20
  -2 -14   0   51.79   10.10
  -2 -14   0   80.39   13.30
  -2 -14   0   50.19    9.30
  -2 -14   0   55.79    9.40
  -2 -14   0   39.60    8.30
  -2 -14   0   48.00   11.00
   2  14   0   71.09   11.10
   2  14   0   53.99   10.00
   2  14   0   45.00   11.20
   2  14   0   46.60   10.00
   2  14   0   50.69   10.60
   2  14   0   38.00    7.70
  -3 -14   0  140.69   21.90
  -3 -14   0  119.09   11.60
  -3 -14   0  150.58   15.60
  -3 -14   0  130.79   12.50
  -3 -14   0  101.19   12.00
  -3 -14   0  112.99   13.80
   3  14   0  137.19   13.10
   3  14   0  132.99   12.50
   3  14   0  117.09   11.80
   3  14   0  109.69   12.30
   3  14   0  119.89   13.30
   3  14   0  124.79   13.60
  -4 -14   0  147.89   13.50
  -4 -14   0  182.88   14.60
  -4 -14   0  136.89   12.90
  -4 -14   0  165.78   15.00
  -4 -14   0  153.78   13.00
  -4 -14   0  192.28   16.80
   4  14   0  166.58   14.40
   4  14   0  155.58   13.20
   4  14   0  156.68   14.00
   4  14   0  129.69   13.20
  -5 -14   0   70.09   10.10
  -5 -14   0   70.29    9.90
  -5 -14   0   76.59   12.00
  -5 -14   0   92.19   12.00
  -5 -14   0   62.09    9.30
   5  14   0   70.69   11.60
   5  14   0   76.09   11.30
   5  14   0   69.59   14.00
   5  14   0   71.49    9.90
  -6 -14   0   48.90    9.30
  -6 -14   0   91.99   11.90
  -6 -14   0   52.59    8.80
  -6 -14   0   65.49   10.20
  -6 -14   0   60.49   10.30
   6  14   0   76.29   10.10
   6  14   0   59.49    9.80
   6  14   0   60.59   11.00
   6  14   0   55.79   10.00
  -7 -14   0   90.79   12.20
  -7 -14   0   86.49   10.30
  -7 -14   0  116.99   13.30
  -7 -14   0  105.49   12.50
  -7 -14   0   82.29   11.00
  -7 -14   0  126.69   15.50
   7  14   0   96.99   12.20
   7  14   0   93.69   12.30
   7  14   0   85.99   11.50
  -8 -14   0   79.49   12.30
  -8 -14   0  158.88   16.90
  -8 -14   0  134.59   13.40
  -8 -14   0  107.19   12.10
  -8 -14   0  114.49   13.20
  -8 -14   0  130.69   20.10
   8  14   0   96.69   12.90
   8  14   0  114.49   13.90
   8  14   0  129.69   12.70
  -9 -14   0  174.58   29.00
  -9 -14   0  113.89   10.50
  -9 -14   0  134.29   19.10
  -9 -14   0  143.39   15.50
   9  14   0  104.09   11.60
   9  14   0  107.49   14.20
   9  14   0   99.49   13.30
   6 -15   0   22.70    9.50
   6 -15   0   12.90    8.90
  -6  15   0   12.00    7.80
  -6  15   0   31.90   11.30
  -6  15   0    6.60    8.20
  -6  15   0    9.60    7.80
  -6  15   0  -12.70    8.60
   5 -15   0    0.80    6.90
   5 -15   0   11.10    6.60
   5 -15   0   12.10    8.90
  -5  15   0   14.20    9.40
  -5  15   0    7.70    8.40
  -5  15   0   -6.00    7.00
   4 -15   0   23.60    7.00
   4 -15   0   -3.50    7.00
   4 -15   0   11.20    9.50
  -4  15   0   12.60    8.50
  -4  15   0   15.40    9.00
  -4  15   0    7.10    8.20
  -4  15   0   12.70    7.70
  -4  15   0   13.40    7.70
  -4  15   0   -0.20    9.50
   3 -15   0    3.40    6.40
   3 -15   0  -12.20    8.20
  -3  15   0   -3.10    8.80
  -3  15   0   23.80    9.90
  -3  15   0  -10.60    6.30
  -3  15   0  -13.00    8.30
  -3  15   0    0.10    7.00
  -3  15   0   -1.70    6.20
   2 -15   0   -8.40    6.80
   2 -15   0    4.80    6.50
   2 -15   0    2.10    9.00
   2 -15   0   16.40    9.20
  -2  15   0    3.20    8.20
  -2  15   0   15.70    7.10
  -2  15   0    6.80    8.00
  -2  15   0   11.50    7.80
  -2  15   0   -4.40    6.90
  -2  15   0   16.40    9.30
   1 -15   0   24.70    9.70
   1 -15   0   19.50    7.50
  -1  15   0   23.90    8.90
  -1  15   0   62.59   14.00
  -1  15   0   21.40   10.60
  -1  15   0   12.50    9.10
  -1  15   0    8.20    7.00
  -1  15   0   29.40   10.00
   0 -15   0   16.30    8.90
   0 -15   0   10.10    6.90
   0 -15   0   15.70    7.50
   0 -15   0   31.00   10.00
   0  15   0   12.40    9.10
   0  15   0    7.20    5.70
   0  15   0    7.10    7.90
   0  15   0   11.60    7.90
   0  15   0    2.70    8.70
   0  15   0   30.40   10.50
  -1 -15   0    3.20    6.60
  -1 -15   0    7.00    8.20
  -1 -15   0   23.70   12.80
  -1 -15   0   -3.20    8.20
  -1 -15   0    9.10    7.20
   1  15   0    3.00    5.60
   1  15   0   12.80    7.70
   1  15   0   16.40    9.70
   1  15   0    4.80    7.10
   1  15   0   -3.10    8.50
  -2 -15   0    8.90   11.70
  -2 -15   0    1.60    6.70
  -2 -15   0    6.60    7.00
  -2 -15   0   -7.90    8.40
  -2 -15   0   14.20    9.30
   2  15   0   -5.80    6.20
   2  15   0   -0.90    8.80
   2  15   0   13.50   10.70
   2  15   0    6.50    6.30
   2  15   0    2.50    7.70
  -3 -15   0    8.90   11.50
  -3 -15   0   33.10   12.30
  -3 -15   0   10.10    8.90
  -3 -15   0    5.10    7.80
  -3 -15   0    7.80    6.70
   3  15   0   16.30    9.10
   3  15   0   11.80    7.90
   3  15   0    8.70    7.80
   3  15   0    0.10    6.20
  -4 -15   0   17.40    8.00
  -4 -15   0   10.70    9.00
  -4 -15   0   16.00   16.90
  -4 -15   0   11.00    7.50
  -4 -15   0   31.50   14.10
   4  15   0   25.50    8.90
   4  15   0   26.00    7.80
   4  15   0   12.70    8.30
   4  15   0   24.10    9.20
  -5 -15   0   30.50    9.90
  -5 -15   0   51.99   16.70
  -5 -15   0   19.50    7.40
  -5 -15   0   35.60    8.60
  -5 -15   0   50.79   10.50
   5  15   0   51.79   10.20
   5  15   0   39.80    8.70
   5  15   0   24.30    8.60
  -6 -15   0   59.19   14.30
  -6 -15   0   51.69   10.40
  -6 -15   0   14.40    7.90
  -6 -15   0   36.50   10.30
  -6 -15   0   25.40    7.80
   6  15   0   27.10    8.20
   6  15   0   38.20    9.40
   6  15   0   26.70    8.00
   6  15   0   29.40    9.20
  -7 -15   0   12.10    8.10
  -7 -15   0   36.10   10.30
   7  15   0   15.30    7.90
   7  15   0   27.70    9.60
   7  15   0   33.70    9.50
  -8 -15   0   43.00   15.30
  -8 -15   0   20.30    8.90
  -8 -15   0   23.60    7.40
  -8 -15   0   32.10    9.10
   8  15   0   13.40    7.70
   8  15   0   12.90    8.10
   8  15   0   13.30    9.40
   8  15   0   12.90    8.50
   4 -16   0   72.19   13.20
   4 -16   0   96.59   13.60
  -4  16   0   46.50   11.40
  -4  16   0  102.59   15.80
  -4  16   0   49.10   10.60
  -4  16   0   63.59   11.30
  -4  16   0   64.19    9.90
   3 -16   0    8.30    6.40
   3 -16   0   10.20    9.70
  -3  16   0   10.00   14.50
  -3  16   0    1.00    7.90
  -3  16   0    0.60    6.20
  -3  16   0   21.70    6.80
  -3  16   0   50.89   19.90
   2 -16   0   19.10    8.10
   2 -16   0   30.00   10.10
   2 -16   0   12.60    7.00
  -2  16   0   24.00    8.00
  -2  16   0   17.90   12.30
  -2  16   0   36.80   10.80
   1 -16   0   24.70   10.80
   1 -16   0    1.60    6.90
   1 -16   0    7.30    7.60
   1 -16   0   18.90    9.60
  -1  16   0   23.90   10.80
  -1  16   0   11.90    8.70
  -1  16   0    5.40    7.60
  -1  16   0  -11.00    7.00
   0 -16   0   89.99   13.20
   0 -16   0   61.89   10.30
   0 -16   0   93.99   14.20
   0 -16   0   95.29   11.70
   0  16   0   61.79   10.80
   0  16   0   72.79   13.00
   0  16   0   51.99   11.50
  -1 -16   0  134.39   13.20
  -1 -16   0  121.19   15.00
  -1 -16   0   94.29   12.30
  -1 -16   0  133.19   15.30
   1  16   0  134.59   13.50
   1  16   0  103.39   12.80
   1  16   0  117.29   13.80
   1  16   0   89.19   14.20
  -2 -16   0   12.10    7.40
  -2 -16   0   25.60   11.20
  -2 -16   0    7.30    8.40
  -2 -16   0   12.50    9.40
   2  16   0    9.40    9.30
   2  16   0    7.00    8.40
   2  16   0   12.80    8.10
   2  16   0   13.70    6.60
  -3 -16   0   43.90   15.00
  -3 -16   0   42.10    9.80
  -3 -16   0   43.10    9.50
  -3 -16   0   65.79   12.10
   3  16   0   35.20    7.90
   3  16   0   43.20   10.10
   3  16   0   29.60    9.40
   3  16   0   50.39   10.50
  -4 -16   0   48.20   10.50
  -4 -16   0   94.49   19.20
  -4 -16   0   81.29   15.00
  -4 -16   0   41.90    9.90
   4  16   0   42.60   10.20
   4  16   0   52.79   10.80
   4  16   0   55.69   10.30
  -5 -16   0    1.00    8.30
  -5 -16   0   22.90   10.80
  -5 -16   0   17.50    9.80
   5  16   0   21.90    7.40
   5  16   0   20.10    9.00
   5  16   0    0.90    8.70
   5  16   0   26.60    9.10
  -6 -16   0   29.70   11.10
  -6 -16   0   44.30   10.60
  -6 -16   0   23.20    7.60
  -6 -16   0   35.00   14.60
  -6 -16   0   40.00    9.50
   6  16   0   18.30    8.00
   6  16   0   32.20   10.30
   6  16   0   21.60    9.70
   1 -17   0   15.20    9.70
   1 -17   0   -3.60    7.30
  -1  17   0   10.50    9.60
   0 -17   0   25.30    8.90
   0 -17   0   20.60    8.60
   0  17   0   20.90    9.40
   0  17   0   52.09   13.10
   0  17   0   -8.00   18.30
  -1 -17   0   11.70    8.80
  -1 -17   0    0.70    7.40
  -1 -17   0   -4.60    7.50
  -1 -17   0   38.30   12.10
   1  17   0    6.00    8.80
   1  17   0    3.10    9.10
   1  17   0    3.40    6.30
   1  17   0   -2.50    7.50
  -2 -17   0   11.90    7.80
  -2 -17   0    4.80    9.00
  -2 -17   0   51.99   19.70
   2  17   0   -6.10    6.00
   2  17   0    6.00    8.10
   2  17   0    0.60    9.20
  -3 -17   0   27.60   10.00
   6  16  -1   46.00   17.10
  -6 -16   1   29.10    8.30
  -6 -16   1   21.60   10.20
   5  16  -1   68.29   10.70
   5  16  -1   70.49   11.70
   5  16  -1   39.50   10.40
  -5 -16   1   76.59   18.90
  -5 -16   1   61.89   11.90
  -5 -16   1   66.69   14.60
   4  16  -1    0.90    8.50
   4  16  -1   -1.90    8.10
   4  16  -1   -4.70    7.80
   4  16  -1   -1.50    6.90
  -4 -16   1   13.50    7.30
   3  16  -1    9.50    9.20
   3  16  -1   14.60    8.20
   3  16  -1    2.60    6.60
   3  16  -1    0.70    7.30
  -3 -16   1   21.10    9.70
  -3 -16   1    6.10    7.10
  -3 -16   1    7.60    8.10
   2  16  -1    1.50    6.70
   2  16  -1    3.60    6.30
   2  16  -1    1.10    7.50
   2  16  -1    5.10    8.80
  -2 -16   1    1.40    7.00
  -2 -16   1    8.30    9.50
  -2 -16   1    2.60    6.60
  -2 -16   1   27.50   10.30
   1  16  -1   35.10   11.30
   1  16  -1   24.50    8.70
   1  16  -1   22.20    8.40
  -1 -16   1   35.10   11.50
  -1 -16   1   22.80    7.90
  -1 -16   1   44.30   11.20
  -1 -16   1   25.80    8.40
   0  16  -1   89.29   13.10
   0  16  -1   61.79   10.90
   0  16  -1   70.59   12.30
   0 -16   1   67.69   10.50
   0 -16   1   93.69   11.90
   0 -16   1  102.29   14.40
  -1  16  -1   47.40   13.30
  -1  16  -1   80.09   17.60
  -1  16  -1   34.40   10.30
  -1  16  -1   44.10   10.30
   1 -16   1   45.10    9.20
   1 -16   1   79.39   12.60
   1 -16   1   42.80   10.30
   1 -16   1   72.39   12.10
  -2  16  -1   14.40    9.90
  -2  16  -1    2.80    6.80
  -2  16  -1   -3.60    9.40
  -2  16  -1    8.90    8.00
   2 -16   1    1.00    7.70
   2 -16   1   -1.10    6.70
   2 -16   1    6.00   10.30
  -3  16  -1   11.60    9.40
  -3  16  -1   23.90    8.80
  -3  16  -1    9.40    7.90
  -3  16  -1   19.90   10.40
  -3  16  -1   22.30    8.30
   3 -16   1   11.30    9.90
   3 -16   1   24.70    7.20
   3 -16   1   33.00    9.20
  -4  16  -1  -12.60    8.70
  -4  16  -1   15.30    9.40
  -4  16  -1    2.60    6.00
  -4  16  -1    4.20    7.90
   4 -16   1   -0.10    6.70
   4 -16   1    0.20    9.60
   4 -16   1    8.00    6.50
   8  15  -1   23.90    9.70
  -8 -15   1   39.40    9.90
  -8 -15   1   27.90    7.50
   7  15  -1   55.09    9.90
   7  15  -1   46.00   10.10
   7  15  -1   57.59   11.00
  -7 -15   1   65.59   11.50
  -7 -15   1   71.79   10.90
  -7 -15   1   59.79    9.30
  -7 -15   1   71.89   12.80
   6  15  -1  129.39   13.30
   6  15  -1  125.79   13.80
   6  15  -1  122.29   13.90
  -6 -15   1  134.29   14.40
  -6 -15   1  118.59   12.60
  -6 -15   1  174.08   18.00
  -6 -15   1  146.49   19.00
   5  15  -1  134.49   13.30
   5  15  -1  117.99   13.00
   5  15  -1  111.99   13.20
  -5 -15   1  107.09   11.90
  -5 -15   1  135.09   13.80
  -5 -15   1  102.39   12.70
  -5 -15   1  148.09   14.50
  -5 -15   1  112.39   23.70
   4  15  -1  113.99   14.00
   4  15  -1  120.09   13.50
   4  15  -1  141.59   13.20
   4  15  -1  131.89   13.30
  -4 -15   1  121.09   13.60
  -4 -15   1  121.59   12.90
  -4 -15   1  178.08   17.40
  -4 -15   1  137.29   14.40
   3  15  -1   63.89   12.10
   3  15  -1   38.60    9.50
   3  15  -1   70.79   11.60
   3  15  -1   62.69    9.40
  -3 -15   1   52.09    9.40
  -3 -15   1   67.49   11.90
  -3 -15   1   51.09   12.70
  -3 -15   1   52.79    9.20
   2  15  -1  169.18   15.60
   2  15  -1  203.68   15.30
   2  15  -1  177.68   16.20
   2  15  -1  186.48   15.30
  -2 -15   1  182.58   14.90
  -2 -15   1  178.98   15.70
  -2 -15   1  212.68   16.70
  -2 -15   1  211.68   15.30
  -2 -15   1  194.98   18.70
   1  15  -1   67.49   12.20
   1  15  -1   77.99   11.50
   1  15  -1   73.59   12.10
   1  15  -1   74.99    9.70
   1  15  -1   60.99   11.10
  -1 -15   1   80.59   12.30
  -1 -15   1   79.89   12.20
  -1 -15   1   53.59    9.50
  -1 -15   1   69.09   10.70
   0  15  -1   71.69   12.00
   0  15  -1  112.79   13.90
   0  15  -1  104.99   13.60
   0  15  -1   88.69   12.60
   0 -15   1  115.19   11.80
   0 -15   1  102.19   13.30
   0 -15   1  133.29   14.00
   0 -15   1   91.49   11.90
  -1  15  -1   32.50   10.00
  -1  15  -1   24.10    8.40
  -1  15  -1   34.80   10.40
  -1  15  -1   47.90   14.80
   1 -15   1   35.40    7.90
   1 -15   1   43.60   11.00
   1 -15   1   19.90    8.20
  -2  15  -1  184.68   15.70
  -2  15  -1  150.88   14.10
  -2  15  -1  151.98   15.30
  -2  15  -1  177.08   16.30
  -2  15  -1  142.19   15.60
  -2  15  -1  147.39   14.30
   2 -15   1  190.68   16.70
   2 -15   1  171.38   16.00
   2 -15   1  139.39   14.10
   2 -15   1  203.68   14.00
  -3  15  -1   26.90   10.10
  -3  15  -1   28.70    8.40
  -3  15  -1   13.20   10.00
  -3  15  -1   25.80    8.50
  -3  15  -1   20.40    9.90
  -3  15  -1   16.80    8.10
   3 -15   1   37.30   11.90
   3 -15   1   25.70    8.70
   3 -15   1   34.60    7.40
  -4  15  -1   18.00    7.80
  -4  15  -1    7.90    8.90
  -4  15  -1   22.00    7.40
  -4  15  -1   33.80    9.20
  -4  15  -1   31.10   10.80
   4 -15   1   23.00   10.00
   4 -15   1   27.30    7.10
   4 -15   1   26.70    8.60
  -5  15  -1   -2.30    8.80
  -5  15  -1    6.60   10.70
  -5  15  -1    7.70    8.00
  -5  15  -1   29.10   10.80
  -5  15  -1   25.10    9.30
  -5  15  -1   13.50    9.20
   5 -15   1   21.10   10.30
   5 -15   1   24.10    7.10
   5 -15   1   14.40    8.10
  -6  15  -1   43.60   12.00
  -6  15  -1   61.09   13.20
  -6  15  -1   56.69    9.70
  -6  15  -1   62.79   11.60
  -6  15  -1   46.70   11.10
   6 -15   1   66.99   11.80
   6 -15   1   57.39   10.80
   9  14  -1    0.70    8.10
   9  14  -1    8.90    8.70
   9  14  -1    2.10    8.00
   9  14  -1   -1.80    6.80
  -9 -14   1    4.30    5.80
  -9 -14   1    1.90    7.30
  -9 -14   1   23.20   15.20
   8  14  -1   27.10    8.90
   8  14  -1   16.70    8.70
  -8 -14   1   34.20   11.40
  -8 -14   1   28.60    9.30
  -8 -14   1   20.80    8.30
   7  14  -1   20.80    8.50
   7  14  -1   26.90    8.10
   7  14  -1   35.10    9.50
  -7 -14   1   52.99   12.40
  -7 -14   1   17.90    8.20
  -7 -14   1   44.30    9.80
  -7 -14   1   30.90    7.20
  -7 -14   1   34.20    8.50
   6  14  -1   16.80    8.00
   6  14  -1   15.70    8.60
   6  14  -1   12.20    7.20
  -6 -14   1   34.80   10.60
  -6 -14   1   12.50    6.40
  -6 -14   1   11.20    7.80
  -6 -14   1   12.90    7.90
  -6 -14   1   21.60    9.50
   5  14  -1   -0.40    6.80
   5  14  -1    0.80    8.50
   5  14  -1  -10.00    6.60
   5  14  -1   -9.30    6.20
  -5 -14   1   -0.60    7.90
  -5 -14   1   -8.40    7.00
  -5 -14   1   -4.20    5.40
  -5 -14   1    7.00    8.40
  -5 -14   1   -3.30    6.50
   4  14  -1    0.80    7.50
   4  14  -1    7.60    7.10
   4  14  -1   -9.50    6.30
   4  14  -1   -3.90    5.50
  -4 -14   1   -0.60    6.30
  -4 -14   1    6.80    6.60
  -4 -14   1   12.50    9.80
  -4 -14   1    8.00    6.90
  -4 -14   1   -1.90    6.90
  -4 -14   1    0.90    8.00
   3  14  -1   -2.10    6.50
   3  14  -1   -0.50    6.70
   3  14  -1   -5.10    5.60
   3  14  -1    1.60    8.30
  -3 -14   1    1.70    7.90
  -3 -14   1    4.30    6.00
  -3 -14   1   -5.30    6.70
  -3 -14   1   -3.80    9.20
  -3 -14   1    7.10   11.50
  -3 -14   1   -4.50    5.60
   2  14  -1    4.00    7.50
   2  14  -1   24.30    8.20
   2  14  -1   19.90    8.80
   2  14  -1   26.00    8.60
   2  14  -1   17.10    8.30
   2  14  -1    6.10    5.90
  -2 -14   1   14.00    7.70
  -2 -14   1    3.60    6.00
  -2 -14   1   18.50    8.60
  -2 -14   1    5.50    6.80
  -2 -14   1   23.70   16.30
  -2 -14   1   11.80    9.10
   1  14  -1    3.10    7.00
   1  14  -1   16.10    8.50
   1  14  -1    2.20    5.70
   1  14  -1    0.40    7.50
   1  14  -1   14.80    8.30
  -1 -14   1   14.00    7.40
  -1 -14   1   14.00    7.90
  -1 -14   1   15.90   10.10
  -1 -14   1   -3.20    6.80
  -1 -14   1   22.90    9.10
   0  14  -1   12.60    7.50
   0  14  -1    6.20    7.60
   0  14  -1    9.70   10.80
   0  14  -1   11.70    7.10
   0  14  -1   15.20    8.80
   0 -14   1   14.20    8.90
   0 -14   1    8.60    7.10
   0 -14   1   12.10    8.50
   0 -14   1   28.00   10.10
   0 -14   1    3.20    5.90
  -1  14  -1  142.69   13.50
  -1  14  -1  114.19   13.40
  -1  14  -1  131.29   12.90
  -1  14  -1  128.49   14.10
  -1  14  -1  147.19   15.70
  -1  14  -1  132.69   13.10
  -1  14  -1  109.49   13.30
   1 -14   1  140.59   12.80
   1 -14   1  102.89   14.20
   1 -14   1  138.29   14.10
   1 -14   1  141.09   12.60
   1 -14   1  132.59   13.50
  -2  14  -1   47.10   10.30
  -2  14  -1   67.09   11.10
  -2  14  -1   52.79   10.10
  -2  14  -1   47.60    8.50
  -2  14  -1   41.40   12.10
   2 -14   1   42.70   10.60
   2 -14   1   64.99   11.20
   2 -14   1   36.50    8.30
   2 -14   1   44.20    9.20
  -3  14  -1   23.80    9.80
  -3  14  -1   23.40    8.00
  -3  14  -1   29.10    9.10
  -3  14  -1   45.80   11.80
  -3  14  -1   38.40   12.50
  -3  14  -1   22.30    7.00
   3 -14   1   29.00    7.90
   3 -14   1   24.20    7.60
   3 -14   1   34.00   10.30
   3 -14   1   44.60    9.80
  -4  14  -1   27.20    7.70
  -4  14  -1   17.40    8.40
  -4  14  -1   33.40   15.00
  -4  14  -1   37.40    9.10
  -4  14  -1   46.00   13.60
  -4  14  -1   38.70    9.40
  -4  14  -1   32.70    9.90
   4 -14   1   21.60    7.10
   4 -14   1   24.40    7.40
   4 -14   1   36.00   10.40
  -5  14  -1   52.29   14.00
  -5  14  -1   42.60   13.40
  -5  14  -1    6.10    7.50
  -5  14  -1   20.30    8.20
  -5  14  -1   17.10   14.50
  -5  14  -1   14.60    9.20
  -5  14  -1   12.30    8.10
   5 -14   1   19.40    6.70
   5 -14   1   35.80   10.50
   5 -14   1   13.10    7.70
  -6  14  -1   95.79   15.40
  -6  14  -1  100.79   12.80
  -6  14  -1   61.69   10.90
  -6  14  -1   61.39   11.20
  -6  14  -1   74.39   10.60
   6 -14   1   80.49   11.30
   6 -14   1   79.19   12.70
  -7  14  -1   25.00   14.00
  -7  14  -1   13.70    9.40
  -7  14  -1   14.20   15.40
  -7  14  -1   13.40    8.50
   7 -14   1   35.30   10.60
   7 -14   1   17.10    8.50
  10  13  -1  218.58   18.10
  10  13  -1  216.08   17.50
 -10 -13   1  251.47   16.50
 -10 -13   1  224.08   16.70
 -10 -13   1  248.68   18.00
 -10 -13   1  207.18   14.10
 -10 -13   1  209.28   16.90
   9  13  -1   22.40    7.40
   9  13  -1   21.20    8.50
   9  13  -1   37.20    9.40
   9  13  -1   17.00    8.10
  -9 -13   1   24.70   10.40
  -9 -13   1   22.20    7.00
  -9 -13   1   21.70    8.10
  -9 -13   1   41.60    9.40
   8  13  -1  148.59   13.50
   8  13  -1  169.78   15.60
   8  13  -1  156.98   15.20
  -8 -13   1  149.39   12.10
  -8 -13   1  139.19   13.70
  -8 -13   1  178.98   14.00
  -8 -13   1  164.78   14.60
  -8 -13   1  194.88   14.90
  -8 -13   1  210.78   16.60
   7  13  -1  122.79   11.70
   7  13  -1  137.19   14.10
   7  13  -1  148.09   13.50
   7  13  -1  144.69   13.80
  -7 -13   1  151.68   12.50
  -7 -13   1  148.29   13.80
  -7 -13   1  104.49   11.10
  -7 -13   1  104.69   12.40
  -7 -13   1  165.08   15.30
  -7 -13   1  133.49   12.90
   6  13  -1  125.09   12.00
   6  13  -1  123.99   12.90
  -6 -13   1  145.99   14.30
  -6 -13   1  122.19   12.50
  -6 -13   1  133.19   12.20
  -6 -13   1  113.49   11.30
  -6 -13   1  106.99   11.60
   5  13  -1  132.49   12.00
   5  13  -1  153.18   16.40
   5  13  -1  140.09   13.00
   5  13  -1  132.19   12.70
   5  13  -1  165.98   13.40
   5  13  -1  154.08   22.60
   5  13  -1  133.39   12.40
  -5 -13   1  154.28   12.60
  -5 -13   1  107.89   12.20
  -5 -13   1  135.19   13.30
  -5 -13   1  120.39   12.40
  -5 -13   1  121.09   11.30
  -5 -13   1  136.49   14.30
   4  13  -1  125.89   14.80
   4  13  -1  162.38   14.00
   4  13  -1  154.28   13.20
   4  13  -1  118.19   12.40
   4  13  -1  155.88   14.90
   4  13  -1  179.68   14.20
   4  13  -1  145.19   12.50
  -4 -13   1  149.79   12.90
  -4 -13   1  135.19   12.80
  -4 -13   1  139.89   13.60
  -4 -13   1  143.39   12.70
  -4 -13   1  166.58   14.70
  -4 -13   1  121.89   11.80
   3  13  -1  154.88   12.90
   3  13  -1  164.18   14.20
   3  13  -1  145.19   13.90
   3  13  -1  140.19   11.90
   3  13  -1  132.09   21.20
  -3 -13   1  141.09   14.00
  -3 -13   1  143.49   12.60
  -3 -13   1  147.69   12.50
  -3 -13   1  166.78   13.60
  -3 -13   1  148.49   13.90
  -3 -13   1  144.59   12.20
   2  13  -1  215.68   16.60
   2  13  -1  212.88   15.20
   2  13  -1  206.38   14.90
   2  13  -1  212.78   13.70
   2  13  -1  248.68   19.90
   2  13  -1  216.08   15.30
   2  13  -1  207.68   15.90
  -2 -13   1  226.88   16.50
  -2 -13   1  218.48   15.10
  -2 -13   1  239.48   21.50
  -2 -13   1  192.38   14.50
  -2 -13   1  212.38   16.20
  -2 -13   1  206.18   16.20
   1  13  -1   81.99   10.90
   1  13  -1   74.39    9.00
   1  13  -1   93.09   10.80
   1  13  -1   89.19   11.60
   1  13  -1  114.89   14.10
   1  13  -1   82.59   11.50
   1  13  -1   93.09   11.70
  -1 -13   1  104.19   12.30
  -1 -13   1   70.49    9.90
  -1 -13   1   84.29   10.80
  -1 -13   1   67.69    9.40
  -1 -13   1   76.09   10.20
  -1 -13   1   82.29   12.20
   0  13  -1   35.60    8.40
   0  13  -1   49.20   15.60
   0  13  -1   28.20    8.00
   0  13  -1   26.20   10.80
   0  13  -1   39.80    8.40
   0  13  -1   29.30    8.30
   0 -13   1   20.80    7.00
   0 -13   1   23.20    7.90
   0 -13   1   27.00    9.50
   0 -13   1   33.20    7.90
   0 -13   1   38.00    8.60
   0 -13   1   35.40    9.40
  -1  13  -1   72.79    9.70
  -1  13  -1   75.69   10.50
  -1  13  -1   70.49   10.30
  -1  13  -1   80.09   11.50
  -1  13  -1   67.99   11.00
  -1  13  -1   80.29   10.80
   1 -13   1   63.49    9.30
   1 -13   1   81.29   11.90
   1 -13   1   77.89   10.40
   1 -13   1   71.19   10.30
  -2  13  -1  254.47   26.40
  -2  13  -1  252.37   16.90
  -2  13  -1  279.07   17.90
  -2  13  -1  249.68   16.50
  -2  13  -1  257.47   16.90
  -2  13  -1  284.67   17.00
  -2  13  -1  268.47   17.80
   2 -13   1  251.47   16.70
   2 -13   1  261.47   16.90
   2 -13   1  270.77   17.10
   2 -13   1  251.37   17.80
   2 -13   1  255.77   18.10
  -3  13  -1    9.80    7.80
  -3  13  -1   13.70    6.50
  -3  13  -1   15.90    7.10
  -3  13  -1   20.50   12.30
  -3  13  -1   10.70    6.40
   3 -13   1    3.30    7.20
   3 -13   1   14.60    6.60
   3 -13   1   12.10    7.20
   3 -13   1    1.70    8.30
   3 -13   1    7.40    8.30
   3 -13   1   11.30    5.80
  -4  13  -1   65.19   11.40
  -4  13  -1   77.99   10.10
  -4  13  -1   73.09   10.90
  -4  13  -1   53.79   10.10
  -4  13  -1   67.59    9.90
  -4  13  -1   74.29   11.10
  -4  13  -1   81.69   14.40
   4 -13   1   62.99   10.40
   4 -13   1   63.79   10.70
   4 -13   1   73.39    9.50
   4 -13   1   74.79   18.30
  -5  13  -1   11.00    7.70
  -5  13  -1    3.40    6.40
  -5  13  -1   12.10    6.80
  -5  13  -1   23.40   11.10
  -5  13  -1   22.50   13.60
  -5  13  -1   17.80    8.60
  -5  13  -1    7.70    6.60
   5 -13   1   11.00    6.10
   5 -13   1   16.80    7.10
   5 -13   1   23.20    9.70
  -6  13  -1   12.60    7.70
  -6  13  -1   10.70    8.30
  -6  13  -1    6.30    7.00
  -6  13  -1    3.70    7.40
  -6  13  -1   22.90    8.20
  -6  13  -1   17.20    7.50
  -6  13  -1   17.40   12.50
   6 -13   1   -6.60   11.40
   6 -13   1    7.50    7.40
  -7  13  -1   48.70    9.30
  -7  13  -1   25.30    8.70
  -7  13  -1   13.70    6.80
  -7  13  -1   56.39   13.00
  -7  13  -1   38.50    8.90
  -7  13  -1   30.70    7.30
   7 -13   1   27.40   10.10
   7 -13   1   34.10    8.50
  -8  13  -1   26.50    9.00
  -8  13  -1    5.70    6.90
  -8  13  -1   28.60   12.30
  -8  13  -1    4.00    7.70
  -8  13  -1    3.20    6.60
   8 -13   1   12.80    8.80
   8 -13   1    9.40    7.10
  -9  13  -1    5.50   12.60
  -9  13  -1   15.80    8.30
  -9  13  -1   13.40    8.30
  -9  13  -1    0.10    7.30
  -9  13  -1   -1.90    9.90
   9 -13   1    3.00    7.20
   9 -13   1  -17.30    7.60
   9 -13   1   -4.10    8.60
  11  12  -1    3.60    7.30
  11  12  -1   11.40    7.90
 -11 -12   1   -3.50    7.50
 -11 -12   1   -5.70    6.70
  10  12  -1   -8.20    7.10
  10  12  -1   -5.10    6.80
 -10 -12   1   18.50    7.80
 -10 -12   1   12.20    8.70
 -10 -12   1    6.00    5.20
 -10 -12   1    8.30    8.10
   9  12  -1   78.49   11.30
   9  12  -1   64.89    9.00
   9  12  -1   52.29   10.10
  -9 -12   1   82.09   10.80
  -9 -12   1   77.49    8.90
  -9 -12   1   70.89   11.00
  -9 -12   1   51.19   12.00
  -9 -12   1  104.59   13.20
  -9 -12   1   86.89   10.70
   8  12  -1   28.60    8.30
   8  12  -1   27.10    8.00
   8  12  -1   27.10    8.80
   8  12  -1   20.80    6.60
  -8 -12   1   48.10    9.80
  -8 -12   1   28.70    7.70
  -8 -12   1   24.30    7.00
  -8 -12   1   43.40    9.20
  -8 -12   1   32.90    8.40
  -8 -12   1   30.00    7.50
   7  12  -1   31.70    8.30
   7  12  -1   34.30    8.80
   7  12  -1   35.50    8.60
  -7 -12   1   45.10    7.60
  -7 -12   1   36.40    9.30
  -7 -12   1   59.19   10.50
  -7 -12   1   36.40   14.90
  -7 -12   1   22.30    7.30
  -7 -12   1   42.20    8.90
   6  12  -1   12.00    8.10
   6  12  -1   17.50    8.60
   6  12  -1   18.80    7.80
   6  12  -1   11.90    7.00
   6  12  -1   24.50    7.70
   6  12  -1   18.30    7.50
  -6 -12   1   15.90    7.20
  -6 -12   1   11.20    5.90
  -6 -12   1   12.00    6.30
  -6 -12   1   27.10    9.30
  -6 -12   1   13.10    6.60
  -6 -12   1   13.30    7.50
   5  12  -1    8.40    7.20
   5  12  -1    8.40    5.50
   5  12  -1    7.20    7.30
   5  12  -1    2.20    5.80
   5  12  -1    5.70    6.70
   5  12  -1    9.60    7.70
   5  12  -1   13.90    6.00
  -5 -12   1   -0.30    6.80
  -5 -12   1   -3.60    6.10
  -5 -12   1    6.40    5.40
  -5 -12   1   16.80    5.90
  -5 -12   1    6.70    6.90
  -5 -12   1    8.00    8.10
   4  12  -1   68.99    9.80
   4  12  -1   52.49    9.00
   4  12  -1   65.99    9.40
   4  12  -1   74.59   10.40
   4  12  -1   61.89    9.30
   4  12  -1   80.29   17.70
  -4 -12   1   61.69    9.80
  -4 -12   1   73.69   10.80
  -4 -12   1   57.99    8.00
  -4 -12   1   65.59    9.00
  -4 -12   1   62.29    9.40
   3  12  -1    5.40    6.70
   3  12  -1    5.80    7.40
   3  12  -1    0.30    5.70
   3  12  -1   -1.00    4.80
   3  12  -1   10.50    7.30
   3  12  -1    0.50    5.80
  -3 -12   1   12.90    5.30
  -3 -12   1   -0.40    6.10
  -3 -12   1    4.50    7.00
  -3 -12   1    6.40    6.80
  -3 -12   1    6.50    5.90
  -3 -12   1   -1.50    7.40
   2  12  -1  159.18   13.50
   2  12  -1  179.48   13.30
   2  12  -1  168.18   12.80
   2  12  -1  173.18   12.70
   2  12  -1  173.18   13.40
   2  12  -1  152.28   11.40
  -2 -12   1  161.48   15.40
  -2 -12   1  171.58   12.90
  -2 -12   1  163.08   12.30
  -2 -12   1  162.98   13.50
  -2 -12   1  158.88   12.90
  -2 -12   1  159.68   12.40
   1  12  -1  101.19   11.20
   1  12  -1   97.89   10.90
   1  12  -1  105.89   12.00
   1  12  -1   98.19    9.20
   1  12  -1  113.49   12.40
   1  12  -1  117.19   10.80
   1  12  -1  105.19   11.40
  -1 -12   1  115.49   10.50
  -1 -12   1  114.39   11.00
  -1 -12   1  104.89   10.80
  -1 -12   1   83.49   10.30
  -1 -12   1  118.39   12.00
  -1 -12   1  118.59   17.20
   0  12  -1   74.69   10.80
   0  12  -1   93.69   10.40
   0  12  -1   73.49   11.00
   0  12  -1   79.79    9.50
   0  12  -1   70.29    7.70
   0  12  -1   87.69   13.70
   0  12  -1   75.99    9.70
   0 -12   1   65.49   10.60
   0 -12   1   67.49    8.90
   0 -12   1   71.19   10.30
   0 -12   1   78.09    9.80
   0 -12   1   78.89    9.50
   0 -12   1   71.49    9.40
  -1  12  -1  152.68   15.90
  -1  12  -1  190.28   14.60
  -1  12  -1  194.18   13.40
  -1  12  -1  169.68   12.90
  -1  12  -1  179.88   14.40
  -1  12  -1  161.58   13.20
  -1  12  -1  164.18   14.40
   1 -12   1  192.08   13.40
   1 -12   1  166.88   13.60
   1 -12   1  182.58   13.40
   1 -12   1  165.08   12.60
   1 -12   1  173.28   14.60
  -2  12  -1  171.08   13.60
  -2  12  -1  188.18   13.70
  -2  12  -1  205.58   13.60
  -2  12  -1  188.08   13.90
  -2  12  -1  173.88   14.20
  -2  12  -1  212.18   15.30
  -2  12  -1  188.88   21.50
   2 -12   1  199.68   15.40
   2 -12   1  198.88   13.80
   2 -12   1  197.28   14.60
   2 -12   1  173.08   12.90
   2 -12   1  192.48   13.80
  -3  12  -1   11.30    7.50
  -3  12  -1   17.10    6.90
  -3  12  -1   13.50    6.90
  -3  12  -1    1.90    6.70
  -3  12  -1    6.20    8.60
  -3  12  -1    1.90    7.70
  -3  12  -1    5.50    6.00
   3 -12   1   16.20    6.30
   3 -12   1   -3.60    3.40
   3 -12   1   17.60    6.90
   3 -12   1    2.80    6.60
   3 -12   1   13.70    8.10
  -4  12  -1   22.60    7.50
  -4  12  -1   26.00    7.60
  -4  12  -1   18.20    7.80
  -4  12  -1   22.10    7.00
  -4  12  -1   35.10   10.00
  -4  12  -1   17.90    6.60
  -4  12  -1   35.10   13.00
   4 -12   1   26.90    8.30
   4 -12   1   21.90    7.50
   4 -12   1   31.10    7.50
   4 -12   1   20.60    7.50
   4 -12   1   23.00    6.70
   4 -12   1   26.90    8.60
  -5  12  -1  134.39   12.30
  -5  12  -1  125.09   12.60
  -5  12  -1  140.59   14.40
  -5  12  -1  136.19   13.30
  -5  12  -1  130.29   12.50
  -5  12  -1  125.49   11.90
  -5  12  -1  150.78   12.60
   5 -12   1  135.49   13.00
   5 -12   1  141.09   12.90
   5 -12   1  133.49   14.20
   5 -12   1  127.69   12.40
   5 -12   1  119.69   12.20
   5 -12   1  135.79   11.60
  -6  12  -1   80.19   11.70
  -6  12  -1   60.19    8.80
  -6  12  -1   64.89   10.00
  -6  12  -1   74.29   11.50
  -6  12  -1   85.29   10.80
  -6  12  -1   93.89   10.60
  -6  12  -1   88.49   13.20
   6 -12   1   63.29   11.20
   6 -12   1   82.09   12.00
   6 -12   1   86.49   12.50
   6 -12   1   77.79   10.30
  -7  12  -1  175.88   13.00
  -7  12  -1  148.39   13.80
  -7  12  -1  125.99   12.10
  -7  12  -1  126.69   13.10
  -7  12  -1  166.48   16.00
  -7  12  -1  110.89   12.20
   7 -12   1  145.19   13.20
   7 -12   1  136.29   14.40
  -8  12  -1   38.40   11.00
  -8  12  -1   27.50    8.40
  -8  12  -1   19.30    7.00
  -8  12  -1   17.10    6.70
  -8  12  -1   20.30    8.30
  -8  12  -1   22.10    9.10
   8 -12   1   18.90    8.40
   8 -12   1   30.60    7.70
  -9  12  -1   46.60   11.60
  -9  12  -1   38.50   10.30
  -9  12  -1   39.40    9.10
  -9  12  -1   23.40    7.60
  -9  12  -1   45.20    9.90
   9 -12   1   29.90    8.80
   9 -12   1   37.70   10.00
   9 -12   1   30.80    8.30
 -10  12  -1   12.50    6.80
 -10  12  -1   24.70    8.30
 -10  12  -1   15.50    8.20
 -10  12  -1    5.70    7.80
 -10  12  -1    7.90    6.50
 -10  12  -1   26.20   12.20
  10 -12   1   30.40   10.10
  10 -12   1   16.20    7.80
  12  11  -1   39.90    9.90
 -12 -11   1   43.90   10.40
  11  11  -1   81.49   12.10
  11  11  -1  110.79   13.60
 -11 -11   1   88.29   12.00
 -11 -11   1   73.29   10.20
  10  11  -1  161.38   15.10
  10  11  -1  171.08   14.90
 -10 -11   1  140.39   12.00
 -10 -11   1  153.78   14.20
   9  11  -1   42.20    9.00
   9  11  -1   44.30    9.50
  -9 -11   1   48.00    8.80
  -9 -11   1   41.80    8.70
  -9 -11   1   40.40    8.30
  -9 -11   1   39.60    6.90
  -9 -11   1   36.40    7.80
   8  11  -1   58.29   10.70
   8  11  -1   44.40    9.10
   8  11  -1   56.29    9.20
   8  11  -1   51.99    8.10
  -8 -11   1   60.99    8.10
  -8 -11   1   69.59    9.00
  -8 -11   1   66.49   10.50
  -8 -11   1   59.99    9.90
  -8 -11   1   69.79    9.80
   7  11  -1   94.49   11.90
   7  11  -1  120.69   12.00
   7  11  -1   98.29   10.90
  -7 -11   1  104.69   10.10
  -7 -11   1   93.99   11.20
  -7 -11   1  111.49    9.90
  -7 -11   1  109.89    9.40
  -7 -11   1   95.69   11.40
  -7 -11   1  103.49   12.00
   6  11  -1  210.58   14.70
   6  11  -1  224.88   13.60
   6  11  -1  219.18   14.70
  -6 -11   1  215.58   13.40
  -6 -11   1  225.88   14.20
  -6 -11   1  195.78   13.30
  -6 -11   1  205.28   14.50
  -6 -11   1  197.98   15.00
  -6 -11   1  210.08   14.50
   5  11  -1  128.39   10.60
   5  11  -1  119.39   10.70
   5  11  -1  126.29   14.60
   5  11  -1  112.59   10.50
   5  11  -1  127.49   11.80
  -5 -11   1  121.49   11.80
  -5 -11   1  117.29   10.40
  -5 -11   1  122.99   14.60
  -5 -11   1  122.49   11.00
   4  11  -1   28.20    7.50
   4  11  -1    9.70    5.70
   4  11  -1   12.80    5.10
   4  11  -1   10.10    4.50
   4  11  -1    8.10    6.70
   4  11  -1    2.30    5.30
   4  11  -1   12.40    6.30
  -4 -11   1   14.30    5.30
  -4 -11   1   17.30    6.40
  -4 -11   1    4.70    7.60
  -4 -11   1   16.60    7.50
  -4 -11   1    9.20    5.60
  -4 -11   1   14.90    6.20
   3  11  -1  124.89   10.90
   3  11  -1  151.18   12.10
   3  11  -1  156.58   10.90
   3  11  -1  154.98   12.10
   3  11  -1  151.48   11.90
   3  11  -1  146.09   11.20
  -3 -11   1  133.19   12.00
  -3 -11   1  147.89   10.80
  -3 -11   1  146.99   12.50
  -3 -11   1  156.98   11.40
  -3 -11   1  151.38   11.20
  -3 -11   1  142.69   11.30
   2  11  -1   10.00    6.10
   2  11  -1   -2.60    5.90
   2  11  -1    0.00    3.70
   2  11  -1   -2.10    4.90
   2  11  -1    2.20    5.80
   2  11  -1   -2.00    6.60
   2  11  -1    1.80    5.40
  -2 -11   1   -7.20    5.30
  -2 -11   1    0.30    5.30
  -2 -11   1   -3.40    4.70
  -2 -11   1    2.60    4.60
  -2 -11   1    9.20   10.70
  -2 -11   1   -0.50    6.70
   1  11  -1   65.29    9.60
   1  11  -1   66.49    9.50
   1  11  -1   70.19    8.90
   1  11  -1   65.09    7.20
   1  11  -1   65.49    8.80
   1  11  -1   68.99   10.00
   1  11  -1   69.59    8.70
  -1 -11   1   66.69    8.40
  -1 -11   1   71.79    8.90
  -1 -11   1   70.79    9.50
  -1 -11   1   73.49   10.40
  -1 -11   1   62.99    7.90
  -1 -11   1   61.89    8.70
   0  11  -1   38.40    7.30
   0  11  -1   38.40    7.40
   0  11  -1   46.50    8.30
   0  11  -1   50.39    8.70
   0  11  -1   53.79    8.80
   0  11  -1   51.89    7.70
   0  11  -1   33.20    5.00
   0  11  -1   47.90    7.50
   0 -11   1   52.19    8.70
   0 -11   1   49.60    7.80
   0 -11   1   44.00    7.70
   0 -11   1   53.79    9.20
   0 -11   1   41.60    6.90
   0 -11   1   43.40    7.60
  -1  11  -1   -6.20    4.80
  -1  11  -1   -2.10    5.10
  -1  11  -1   -4.60    5.80
  -1  11  -1    4.20    5.20
  -1  11  -1   -1.80    4.80
  -1  11  -1   -7.40    5.20
   1 -11   1    2.40    5.40
   1 -11   1    0.90    6.90
   1 -11   1   -1.30    4.80
   1 -11   1    0.00    2.90
   1 -11   1   -4.70    4.50
  -2  11  -1  376.66   19.70
  -2  11  -1  384.66   20.70
  -2  11  -1  387.96   20.70
  -2  11  -1  383.86   20.10
  -2  11  -1  376.86   19.00
  -2  11  -1  387.66   21.00
  -2  11  -1  343.57   19.30
   2 -11   1  358.46   19.60
   2 -11   1  382.06   19.90
   2 -11   1  389.86   21.00
   2 -11   1  389.86   19.10
  -3  11  -1   30.20    8.50
  -3  11  -1   23.70    6.30
  -3  11  -1   34.90    8.00
  -3  11  -1   29.30    8.20
  -3  11  -1   18.30    6.80
  -3  11  -1   14.00    5.80
   3 -11   1   17.60    6.90
   3 -11   1   33.00    7.30
   3 -11   1   27.40    7.90
   3 -11   1   23.10    6.70
   3 -11   1   23.50    5.80
  -4  11  -1   83.69   11.80
  -4  11  -1   64.99    9.40
  -4  11  -1   70.99    9.70
  -4  11  -1   64.79   13.40
  -4  11  -1   81.09   11.30
  -4  11  -1   64.29    8.60
   4 -11   1   59.29    9.00
   4 -11   1   75.89    9.70
   4 -11   1   63.49   10.40
   4 -11   1   64.19    8.50
  -5  11  -1   18.60    6.40
  -5  11  -1    7.50    6.30
  -5  11  -1    7.10    5.70
  -5  11  -1   14.60    7.60
  -5  11  -1   14.70    6.60
  -5  11  -1   15.60    7.40
   5 -11   1   24.70    8.70
   5 -11   1   20.00    6.00
  -6  11  -1    2.10    5.40
  -6  11  -1    4.80    6.90
  -6  11  -1    1.50    7.80
  -6  11  -1   10.60    6.40
  -6  11  -1   -0.50    5.40
  -6  11  -1    5.40    6.00
  -6  11  -1    8.30    6.70
   6 -11   1   18.30    7.90
   6 -11   1   -2.20    5.80
   6 -11   1    9.80    6.90
   6 -11   1   14.70    6.30
   6 -11   1    4.40    6.30
  -7  11  -1    7.80    6.40
  -7  11  -1    6.20    5.90
  -7  11  -1    0.60    6.90
  -7  11  -1    2.80    6.10
  -7  11  -1  -19.80    8.40
  -7  11  -1    7.40    5.70
   7 -11   1    4.40    6.70
   7 -11   1    1.30    6.80
   7 -11   1    1.30    5.70
   7 -11   1    6.10    7.50
   7 -11   1  -10.80    5.90
  -8  11  -1    0.40    5.00
  -8  11  -1   11.40    6.00
  -8  11  -1   11.60    6.00
  -8  11  -1    2.50    7.10
  -8  11  -1    2.40    5.30
  -8  11  -1    4.20    9.20
   8 -11   1    4.60    6.00
   8 -11   1   10.10    7.80
   8 -11   1    5.30    7.50
  -9  11  -1    9.60   10.40
  -9  11  -1    6.30    6.70
  -9  11  -1    0.50    6.50
  -9  11  -1    7.90    6.80
  -9  11  -1   -1.60    5.60
  -9  11  -1    0.70    6.10
   9 -11   1   17.40    8.80
   9 -11   1    3.00    6.50
   9 -11   1   16.40    6.70
 -10  11  -1   -0.10    6.80
 -10  11  -1    8.90   11.60
 -10  11  -1    6.00    6.80
 -10  11  -1   13.00    6.60
  10 -11   1   11.20    8.60
  10 -11   1   13.30    7.30
 -11  11  -1    1.80    5.30
 -11  11  -1    9.50    8.00
 -11  11  -1   -7.90    6.80
 -11  11  -1   26.20   11.40
  11 -11   1    9.30    9.30
  11 -11   1    4.80   12.60
  11 -11   1   12.40    7.00
  12  10  -1   11.50    7.90
  12  10  -1   12.90    8.20
 -12 -10   1   31.10    8.60
  11  10  -1    7.70    7.10
  11  10  -1   -2.30    7.10
 -11 -10   1   -6.20    5.20
 -11 -10   1    9.80    6.40
  10  10  -1    7.10    6.30
  10  10  -1   21.30    8.00
 -10 -10   1    6.10    7.10
 -10 -10   1    9.00    5.80
   9  10  -1   -3.40    5.80
   9  10  -1    8.40    6.70
  -9 -10   1   13.90    6.10
  -9 -10   1    7.40    6.80
  -9 -10   1    1.50    4.70
  -9 -10   1    7.60    5.50
   8  10  -1  167.48   14.20
   8  10  -1  176.18   14.50
   8  10  -1  200.18   14.30
  -8 -10   1  189.18   13.90
  -8 -10   1  178.08   13.60
  -8 -10   1  154.48   11.00
  -8 -10   1  176.88   11.90
  -8 -10   1  163.48   12.10
   7  10  -1  118.19    9.60
   7  10  -1  111.19   11.40
   7  10  -1   98.19   11.10
   7  10  -1   95.39   11.50
   7  10  -1  109.99   10.50
  -7 -10   1  110.89   11.20
  -7 -10   1  105.89   10.80
  -7 -10   1  108.69    9.40
  -7 -10   1  100.49   11.50
  -7 -10   1  108.39   10.00
  -7 -10   1   98.19    9.10
   6  10  -1   46.20    8.10
   6  10  -1   48.40    8.70
   6  10  -1   45.70    6.90
   6  10  -1   35.60    6.80
  -6 -10   1   37.90    7.20
  -6 -10   1   50.09    7.50
  -6 -10   1   38.30    6.20
  -6 -10   1   46.00    8.70
  -6 -10   1   41.70    8.30
  -6 -10   1   56.79    9.10
   5  10  -1  155.38   11.60
   5  10  -1  165.88   10.90
   5  10  -1  138.49   11.10
   5  10  -1  138.09   11.40
   5  10  -1  166.38   11.00
   5  10  -1  153.58   11.80
  -5 -10   1  153.08   10.80
  -5 -10   1  155.78   11.90
  -5 -10   1  157.98   11.90
  -5 -10   1  150.48   11.90
  -5 -10   1  158.88   11.10
  -5 -10   1  151.68   10.50
   4  10  -1  177.88   12.90
   4  10  -1  193.88   12.00
   4  10  -1  177.28   12.10
   4  10  -1  190.08   13.00
   4  10  -1  162.98   11.40
   4  10  -1  178.88   12.50
   4  10  -1  177.28   11.70
  -4 -10   1  175.48   11.50
  -4 -10   1  171.18   11.50
  -4 -10   1  164.98   12.40
  -4 -10   1  162.28   12.60
  -4 -10   1  175.18   11.70
   3  10  -1   67.89    8.50
   3  10  -1   72.99    8.60
   3  10  -1   79.49    8.80
   3  10  -1   77.29    9.00
   3  10  -1   80.89    8.30
   3  10  -1   80.79   10.00
   3  10  -1   74.69    9.10
  -3 -10   1   84.49    8.10
  -3 -10   1   83.39    8.70
  -3 -10   1   85.29   10.10
  -3 -10   1   64.99    8.40
  -3 -10   1   85.69    9.50
  -3 -10   1   68.59    9.00
   2  10  -1   69.19    7.40
   2  10  -1   79.39    8.50
   2  10  -1   68.49    8.60
   2  10  -1   78.09    9.20
   2  10  -1   79.09    9.70
   2  10  -1   71.19    8.80
  -2 -10   1   66.29    8.20
  -2 -10   1   59.39    7.60
  -2 -10   1   63.09    7.90
  -2 -10   1   70.99    8.60
  -2 -10   1   74.89    9.70
   1  10  -1  185.78   13.20
   1  10  -1  200.38   12.90
   1  10  -1  180.58   12.60
   1  10  -1  159.88   11.50
   1  10  -1  193.98   12.20
   1  10  -1  167.98   10.40
   1  10  -1  211.98   13.50
  -1 -10   1  184.98   12.00
  -1 -10   1  198.88   12.20
  -1 -10   1  182.08   13.40
  -1 -10   1  176.48   12.40
  -1 -10   1  187.58   12.00
  -1 -10   1  178.68   11.40
   0  10  -1  238.78   15.10
   0  10  -1  243.88   15.00
   0  10  -1  236.98   14.90
   0  10  -1  235.68   14.10
   0  10  -1  251.27   15.60
   0  10  -1  247.98   14.20
   0 -10   1  246.78   13.70
   0 -10   1  233.18   13.90
   0 -10   1  256.17   15.20
   0 -10   1  248.78   15.20
   0 -10   1  250.47   13.90
   0 -10   1  243.88   14.20
  -1  10  -1   51.49    7.50
  -1  10  -1   43.10    7.90
  -1  10  -1   49.90    7.30
  -1  10  -1   30.30    6.20
  -1  10  -1   54.79    8.40
  -1  10  -1   49.20    9.30
   1 -10   1   41.50    6.20
   1 -10   1   37.80    6.50
   1 -10   1   57.09    8.70
   1 -10   1   40.60    7.00
   1 -10   1   42.70    7.60
   1 -10   1   44.80    7.20
  -2  10  -1  463.65   22.10
  -2  10  -1  464.15   22.40
  -2  10  -1  480.25   23.40
  -2  10  -1  454.75   23.00
  -2  10  -1  445.06   21.90
  -2  10  -1  470.95   21.40
   2 -10   1  482.55   22.50
   2 -10   1  486.25   23.40
   2 -10   1  439.06   21.90
   2 -10   1  433.26   21.60
   2 -10   1  466.95   21.60
   2 -10   1  429.16   22.20
  -3  10  -1   67.59    8.50
  -3  10  -1   65.89    8.40
  -3  10  -1   71.89    9.60
  -3  10  -1   70.29    8.10
  -3  10  -1   84.79    9.40
  -3  10  -1   68.89    8.60
  -3  10  -1   76.59   10.00
   3 -10   1   85.49    8.70
   3 -10   1   70.49    8.50
   3 -10   1   86.79   10.00
   3 -10   1   65.79    8.10
   3 -10   1   73.49    8.80
   3 -10   1   67.39    9.90
  -4  10  -1  250.47   15.20
  -4  10  -1  262.17   16.10
  -4  10  -1  259.47   16.20
  -4  10  -1  245.78   14.90
  -4  10  -1  265.17   15.40
  -4  10  -1  283.77   14.70
  -4  10  -1  274.97   16.60
   4 -10   1  287.27   15.00
   4 -10   1  259.47   17.70
   4 -10   1  251.87   15.00
   4 -10   1  256.17   16.60
   4 -10   1  270.17   15.10
  -5  10  -1  171.68   11.20
  -5  10  -1  168.68   13.00
  -5  10  -1  141.59   11.60
  -5  10  -1  159.58   12.60
  -5  10  -1  152.68   12.90
  -5  10  -1  153.58   11.70
  -5  10  -1  156.08   11.30
   5 -10   1  162.68   11.30
   5 -10   1  166.18   12.00
   5 -10   1  130.69   11.50
   5 -10   1  136.19   13.30
   5 -10   1  160.48   12.00
  -6  10  -1  112.29   10.80
  -6  10  -1  127.89   12.00
  -6  10  -1  114.99   12.30
  -6  10  -1  112.09   13.40
  -6  10  -1  119.69   11.50
   6 -10   1  119.49   12.40
   6 -10   1  121.39   10.90
   6 -10   1   86.99   10.40
  -7  10  -1   91.29    9.70
  -7  10  -1  104.79   13.90
  -7  10  -1   77.49    9.20
  -7  10  -1  106.99   10.20
  -7  10  -1   90.29   11.80
  -7  10  -1   98.19   11.40
   7 -10   1  100.49   10.40
   7 -10   1  107.69   10.90
   7 -10   1   92.79    9.80
   7 -10   1  100.09   11.80
  -8  10  -1   34.00    8.50
  -8  10  -1   30.40    7.00
  -8  10  -1   40.30    7.60
  -8  10  -1   45.00    7.80
  -8  10  -1   32.80    7.30
  -8  10  -1   47.40    9.50
   8 -10   1   37.40    8.30
   8 -10   1   36.50    8.80
   8 -10   1   40.30    7.00
   8 -10   1   38.80    7.50
   8 -10   1   34.90    8.20
  -9  10  -1   50.59    8.70
  -9  10  -1   39.30    8.50
  -9  10  -1   46.20    7.70
  -9  10  -1   61.59   15.30
  -9  10  -1   32.90    7.20
  -9  10  -1   70.19   18.90
   9 -10   1   52.49    9.80
   9 -10   1   46.20    8.20
   9 -10   1   46.10    9.50
 -10  10  -1   34.30    7.60
 -10  10  -1   38.40    8.30
 -10  10  -1   47.40    8.30
 -10  10  -1   48.40    9.20
 -10  10  -1   62.29   13.20
 -10  10  -1   41.70    7.40
  10 -10   1   37.80    8.10
  10 -10   1   58.39    8.90
  10 -10   1   51.39    9.90
 -11  10  -1   27.90    9.50
 -11  10  -1   24.40    7.50
 -11  10  -1   12.20    6.50
 -11  10  -1   37.70    8.20
 -11  10  -1   19.90    8.60
  11 -10   1   11.90    7.40
  11 -10   1   22.70    7.10
  13   9  -1  213.68   18.30
  13   9  -1  208.28   16.70
 -13  -9   1  188.98   14.80
 -13  -9   1  211.38   16.40
  12   9  -1   56.59   10.50
 -12  -9   1   58.79   10.60
  11   9  -1  102.69   10.50
  11   9  -1  132.99   13.40
  11   9  -1  114.99   13.00
 -11  -9   1  108.29   12.10
 -11  -9   1  121.09    9.90
  10   9  -1   75.39   10.60
  10   9  -1   69.59   10.50
  10   9  -1   77.99    9.60
 -10  -9   1   93.09   11.60
 -10  -9   1   70.69    8.70
   9   9  -1   29.00    6.70
   9   9  -1   44.90    8.70
   9   9  -1   35.60    8.10
  -9  -9   1   31.20    8.00
  -9  -9   1   24.60    5.90
   8   9  -1   63.69    9.90
   8   9  -1   59.09    9.10
  -8  -9   1   61.29    9.60
  -8  -9   1   55.39    9.40
  -8  -9   1   65.89    9.80
  -8  -9   1   63.39    7.20
  -8  -9   1   65.79    8.30
   7   9  -1  381.76   20.90
   7   9  -1  402.16   19.50
   7   9  -1  400.26   18.90
  -7  -9   1  406.36   20.50
  -7  -9   1  397.76   20.10
  -7  -9   1  391.36   18.90
  -7  -9   1  398.16   19.20
  -7  -9   1  372.96   19.20
  -7  -9   1  409.46   19.90
   6   9  -1  483.85   23.90
   6   9  -1  492.35   23.30
   6   9  -1  495.65   24.20
   6   9  -1  522.25   23.30
  -6  -9   1  487.35   23.30
  -6  -9   1  493.85   23.50
  -6  -9   1  479.35   22.80
  -6  -9   1  491.95   23.90
  -6  -9   1  491.45   22.60
  -6  -9   1  513.65   22.60
   5   9  -1   37.20    6.40
   5   9  -1   45.30    7.30
   5   9  -1   27.70    6.20
   5   9  -1   45.70    6.70
   5   9  -1   29.60    6.00
   5   9  -1   38.10    6.30
  -5  -9   1   30.40    5.40
  -5  -9   1   34.30    9.60
  -5  -9   1   35.40    6.90
  -5  -9   1   26.00    7.10
   4   9  -1    4.60    5.80
   4   9  -1    0.50    4.20
   4   9  -1   12.30    4.90
   4   9  -1   15.70    5.80
   4   9  -1    3.20    4.60
   4   9  -1    5.70    4.30
   4   9  -1    3.50    5.60
  -4  -9   1    7.00    6.00
  -4  -9   1   10.70    5.00
  -4  -9   1   11.20    4.90
  -4  -9   1   -0.70    5.60
  -4  -9   1   13.40    4.30
  -4  -9   1    3.40    5.10
   3   9  -1   -4.20    5.20
   3   9  -1   -1.50    4.30
   3   9  -1    3.80    4.50
   3   9  -1    9.40    4.00
   3   9  -1   -3.10    3.40
  -3  -9   1   -6.90    4.20
  -3  -9   1    3.50    3.40
  -3  -9   1   -0.30    4.20
  -3  -9   1   -1.40    5.40
  -3  -9   1    4.50    4.40
  -3  -9   1  -11.50    5.10
   2   9  -1  112.99    8.30
   2   9  -1   93.79    8.40
   2   9  -1  113.69    9.60
   2   9  -1  122.59    9.00
   2   9  -1  112.19    9.30
   2   9  -1  114.89    9.00
   2   9  -1  103.79    9.80
  -2  -9   1  115.69    8.40
  -2  -9   1  100.29    9.30
  -2  -9   1  120.29    9.10
  -2  -9   1  133.79    9.30
  -2  -9   1  118.19    9.00
  -2  -9   1   99.69    9.90
   1   9  -1    1.90    4.30
   1   9  -1   -1.20    3.00
   1   9  -1    2.90    4.60
   1   9  -1    2.10    5.30
   1   9  -1   -1.10    5.30
   1   9  -1    2.10    4.40
   1   9  -1    5.20    4.40
   1   9  -1    9.70    5.30
  -1  -9   1   -0.80    5.50
  -1  -9   1   -0.80    4.10
  -1  -9   1    2.00    4.30
  -1  -9   1   -0.90    4.50
  -1  -9   1   -2.20    3.90
  -1  -9   1    0.00    3.60
   0   9  -1   -1.60    4.70
   0   9  -1   -4.70    5.10
   0   9  -1   10.80    4.80
   0   9  -1   -2.30    5.00
   0   9  -1    5.40    5.50
   0   9  -1    1.90    3.00
   0   9  -1    0.70    4.10
   0  -9   1    1.40    5.40
   0  -9   1   14.20    4.80
   0  -9   1    5.90    4.60
   0  -9   1   13.30    4.90
   0  -9   1    2.50    3.80
  -1   9  -1  126.19    9.40
  -1   9  -1  120.69   10.00
  -1   9  -1  117.49    9.30
  -1   9  -1  104.09   10.40
  -1   9  -1  130.29   10.50
  -1   9  -1  127.39    9.10
  -1   9  -1  126.09   10.10
   1  -9   1  118.59    9.10
   1  -9   1  125.89    8.60
   1  -9   1  127.19    9.70
   1  -9   1  111.09   10.60
   1  -9   1  118.19    9.50
   1  -9   1  120.49    9.20
  -2   9  -1   80.39    7.40
  -2   9  -1   66.79    8.90
  -2   9  -1   71.99    7.60
  -2   9  -1   66.09    7.80
  -2   9  -1   68.49    8.80
  -2   9  -1   73.19    7.90
  -2   9  -1   57.19   10.20
   2  -9   1   71.69    7.90
   2  -9   1   74.59    9.30
   2  -9   1   68.29    9.00
   2  -9   1   73.29    7.80
   2  -9   1   74.29    7.70
  -3   9  -1    9.50    4.70
  -3   9  -1   11.10    4.80
  -3   9  -1   14.10    6.70
  -3   9  -1   10.10    5.10
  -3   9  -1   11.10    5.60
  -3   9  -1    5.50    5.20
   3  -9   1    2.10    5.00
   3  -9   1    6.50    4.70
   3  -9   1    7.10    6.60
   3  -9   1   13.10    5.50
   3  -9   1    6.40    5.20
   3  -9   1   11.10    4.50
  -4   9  -1  379.96   18.50
  -4   9  -1  366.66   19.40
  -4   9  -1  362.66   17.80
  -4   9  -1  371.56   19.70
  -4   9  -1  367.56   19.40
  -4   9  -1  359.76   18.60
  -4   9  -1  359.26   18.40
   4  -9   1  370.96   19.80
   4  -9   1  380.36   19.00
   4  -9   1  339.37   18.20
   4  -9   1  384.26   18.70
   4  -9   1  375.66   18.40
   4  -9   1  404.06   18.40
  -5   9  -1   10.90    7.10
  -5   9  -1    4.60    6.60
  -5   9  -1   18.00    6.80
  -5   9  -1    9.60    5.40
  -5   9  -1   14.40    5.70
  -5   9  -1    3.60    4.80
  -5   9  -1   15.80    5.70
   5  -9   1   14.70    5.70
   5  -9   1   15.10    6.00
   5  -9   1   11.70    5.50
   5  -9   1   11.40    5.10
   5  -9   1   14.20    7.20
  -6   9  -1   72.49    8.50
  -6   9  -1   85.09    8.70
  -6   9  -1   78.69    8.80
  -6   9  -1   91.89    9.70
  -6   9  -1   85.19   10.00
  -6   9  -1   90.99   10.60
  -6   9  -1   66.39    8.60
   6  -9   1   68.69    8.80
   6  -9   1   79.79   10.60
   6  -9   1   67.69    8.50
   6  -9   1   66.19    9.10
   6  -9   1   73.09    8.90
  -7   9  -1   56.09    8.90
  -7   9  -1   55.49    8.10
  -7   9  -1   65.69    9.70
  -7   9  -1   50.49    8.20
  -7   9  -1   47.60    7.70
   7  -9   1   54.19    9.20
   7  -9   1   64.29    8.30
   7  -9   1   51.49    7.60
   7  -9   1   46.50    8.30
  -8   9  -1    1.00    5.20
  -8   9  -1    3.20    8.20
  -8   9  -1    9.40    9.60
  -8   9  -1    6.10    7.10
  -8   9  -1   15.30    5.90
  -8   9  -1    0.50    6.20
   8  -9   1   -7.90    3.50
   8  -9   1   -2.60    3.20
   8  -9   1    1.40    7.00
   8  -9   1    3.30    4.60
   8  -9   1   -1.20    5.90
  -9   9  -1   61.09    9.40
  -9   9  -1   57.39    8.50
  -9   9  -1   65.69   15.30
  -9   9  -1   68.49    8.70
  -9   9  -1   69.69   10.10
  -9   9  -1   51.09    7.70
   9  -9   1   76.69   11.10
   9  -9   1   69.19    9.00
   9  -9   1   77.59    9.40
 -10   9  -1    3.40    5.70
 -10   9  -1    6.40    4.90
 -10   9  -1    3.40    5.20
 -10   9  -1    2.80    8.00
 -10   9  -1    8.20    5.70
 -10   9  -1   18.10    6.80
  10  -9   1   -5.40    6.20
  10  -9   1   15.40    8.10
  10  -9   1    9.40    8.30
 -11   9  -1    5.90    5.80
 -11   9  -1   13.40    6.90
 -11   9  -1    9.00    5.20
 -11   9  -1   20.00    8.60
 -11   9  -1   19.00    6.60
  11  -9   1   19.40    7.20
  11  -9   1   25.00    9.50
 -12   9  -1    5.10    5.60
 -12   9  -1   -5.40    6.20
 -12   9  -1    6.80    6.80
  12  -9   1   13.40    7.10
  13   8  -1   35.30    9.10
  13   8  -1   16.10    8.50
 -13  -8   1   25.60    7.90
 -13  -8   1   36.90    9.10
  12   8  -1   11.90    7.00
  12   8  -1   17.10    7.50
 -12  -8   1   11.80    7.50
 -12  -8   1   16.30    6.20
  11   8  -1  108.69   10.30
  11   8  -1   93.19   12.30
  11   8  -1  115.09   12.30
 -11  -8   1  114.09   12.00
  10   8  -1   59.29    9.60
  10   8  -1   75.99    9.10
  10   8  -1   72.29   10.10
 -10  -8   1   74.49   10.50
   9   8  -1  159.58   12.70
   9   8  -1  156.88   13.60
  -9  -8   1  150.38   10.60
   8   8  -1  626.14   31.80
   8   8  -1  711.53   30.20
   8   8  -1  703.73   37.00
  -8  -8   1  754.92   30.10
  -8  -8   1  707.43   31.40
  -8  -8   1  657.33   29.40
   7   8  -1   58.59    8.10
   7   8  -1   66.49    7.20
   7   8  -1   59.89    7.40
   7   8  -1   58.59    7.50
  -7  -8   1   58.29    6.60
  -7  -8   1   71.19    8.70
  -7  -8   1   62.39    8.30
  -7  -8   1   70.99    7.80
  -7  -8   1   66.49    9.10
  -7  -8   1   54.09    7.40
   6   8  -1  375.66   20.20
   6   8  -1  348.87   19.50
   6   8  -1  367.86   18.10
   6   8  -1  403.96   18.90
   6   8  -1  421.96   19.70
   6   8  -1  418.96   20.10
   6   8  -1  386.36   18.30
  -6  -8   1  389.76   19.70
  -6  -8   1  393.46   18.50
  -6  -8   1  397.16   18.30
  -6  -8   1  402.26   20.00
  -6  -8   1  412.66   19.30
  -6  -8   1  400.26   19.00
   5   8  -1  387.96   21.00
   5   8  -1  445.36   20.10
   5   8  -1  397.36   20.20
   5   8  -1  422.46   23.30
   5   8  -1  429.06   19.90
  -5  -8   1  440.16   19.20
  -5  -8   1  440.56   20.20
  -5  -8   1  421.66   19.80
  -5  -8   1  419.66   19.50
  -5  -8   1  418.06   20.30
  -5  -8   1  416.06   19.30
   4   8  -1  530.05   24.20
   4   8  -1  568.54   24.40
   4   8  -1  590.04   25.10
   4   8  -1  530.05   24.60
   4   8  -1  542.95   25.00
   4   8  -1  586.34   24.90
   4   8  -1  554.64   24.90
  -4  -8   1  557.74   25.10
  -4  -8   1  564.44   24.40
  -4  -8   1  549.74   25.00
  -4  -8   1  548.25   24.10
  -4  -8   1  600.74   29.10
  -4  -8   1  562.44   24.70
  -4  -8   1  502.15   24.50
   3   8  -1  577.74   26.50
   3   8  -1  618.44   28.10
   3   8  -1  631.34   27.40
   3   8  -1  599.74   27.00
   3   8  -1  621.54   27.30
   3   8  -1  636.14   26.70
  -3  -8   1  619.34   27.30
  -3  -8   1  611.84   26.70
  -3  -8   1  645.74   26.50
  -3  -8   1  608.14   27.10
  -3  -8   1  596.94   26.80
   2   8  -1  306.67   15.30
   2   8  -1  304.97   14.90
   2   8  -1  298.47   15.10
   2   8  -1  304.07   14.30
   2   8  -1  271.57   14.60
   2   8  -1  316.97   15.70
  -2  -8   1  291.27   14.90
  -2  -8   1  279.57   14.60
  -2  -8   1  285.07   15.00
  -2  -8   1  297.97   14.80
  -2  -8   1  292.67   14.40
  -2  -8   1  280.57   15.40
   1   8  -1  766.62   33.50
   1   8  -1  863.61   34.60
   1   8  -1  815.62   33.70
   1   8  -1  765.42   33.10
   1   8  -1  793.12   32.30
   1   8  -1  761.52   33.30
  -1  -8   1  780.62   33.10
  -1  -8   1  817.92   33.00
  -1  -8   1  748.23   33.20
  -1  -8   1  772.62   33.80
   0   8  -1  767.62   33.10
   0   8  -1  854.51   32.30
   0   8  -1  793.42   33.80
   0   8  -1  818.02   33.80
   0   8  -1  738.53   33.10
   0   8  -1  726.93   33.40
   0   8  -1  889.71   34.20
   0   8  -1  766.92   34.40
   0  -8   1  765.92   33.30
   0  -8   1  797.52   33.20
   0  -8   1  784.62   33.60
   0  -8   1  865.81   33.80
   0  -8   1  754.12   33.20
  -1   8  -1  644.94   28.60
  -1   8  -1  643.84   29.30
  -1   8  -1  699.43   29.80
  -1   8  -1  657.33   28.90
  -1   8  -1  711.63   29.40
  -1   8  -1  711.03   29.20
  -1   8  -1  696.13   30.30
   1  -8   1  676.53   29.80
   1  -8   1  745.33   29.30
   1  -8   1  664.93   30.30
   1  -8   1  657.03   29.20
   1  -8   1  646.04   28.70
   1  -8   1  647.84   32.80
  -2   8  -1  463.55   21.70
  -2   8  -1  474.35   22.10
  -2   8  -1  450.55   21.10
  -2   8  -1  435.86   20.40
  -2   8  -1  448.96   20.90
  -2   8  -1  464.45   21.00
  -2   8  -1  476.55   21.50
   2  -8   1  418.86   22.90
   2  -8   1  444.76   20.60
   2  -8   1  463.35   21.20
   2  -8   1  451.05   20.90
   2  -8   1  480.65   21.00
  -3   8  -1  779.82   32.90
  -3   8  -1  750.42   31.50
  -3   8  -1  730.63   32.10
  -3   8  -1  746.43   32.30
  -3   8  -1  787.62   33.50
  -3   8  -1  728.83   32.00
  -3   8  -1  723.53   32.40
   3  -8   1  744.13   32.20
   3  -8   1  767.62   33.00
   3  -8   1  772.02   32.50
   3  -8   1  768.72   32.50
   3  -8   1  786.72   31.80
   3  -8   1  701.83   32.00
  -4   8  -1  249.38   14.60
  -4   8  -1  252.87   14.90
  -4   8  -1  248.18   14.30
  -4   8  -1  245.08   13.70
  -4   8  -1  254.97   12.90
  -4   8  -1  245.68   13.70
  -4   8  -1  251.57   13.90
   4  -8   1  247.58   13.80
   4  -8   1  281.57   13.80
   4  -8   1  259.47   14.10
   4  -8   1  260.27   15.10
   4  -8   1  267.67   13.80
  -5   8  -1  331.07   16.70
  -5   8  -1  344.17   15.80
  -5   8  -1  308.17   16.60
  -5   8  -1  324.57   17.10
  -5   8  -1  300.07   17.30
  -5   8  -1  332.27   16.60
  -5   8  -1  349.27   17.90
   5  -8   1  333.07   19.90
   5  -8   1  291.57   16.10
   5  -8   1  294.67   16.40
   5  -8   1  344.17   17.90
   5  -8   1  348.77   17.00
  -6   8  -1   70.49    8.20
  -6   8  -1   73.89    8.70
  -6   8  -1   79.19    9.60
  -6   8  -1   73.49    9.50
  -6   8  -1   73.29    8.40
  -6   8  -1   83.29    9.40
   6  -8   1   82.29    8.80
   6  -8   1   84.19   10.30
   6  -8   1   73.19    8.60
   6  -8   1   85.69    8.30
   6  -8   1   67.29    7.90
  -7   8  -1   72.19    8.90
  -7   8  -1   51.89    8.30
  -7   8  -1   45.90    8.60
  -7   8  -1   70.39    7.70
  -7   8  -1   56.69    7.70
  -7   8  -1   59.69    7.60
   7  -8   1   51.79    8.70
   7  -8   1   56.49    8.00
   7  -8   1   55.59    7.50
   7  -8   1   53.09    7.80
  -8   8  -1  287.07   16.50
  -8   8  -1  305.17   16.80
  -8   8  -1  293.07   18.00
  -8   8  -1  313.17   17.40
  -8   8  -1  282.87   17.30
  -8   8  -1  285.17   15.90
   8  -8   1  318.17   17.70
   8  -8   1  335.17   19.80
   8  -8   1  314.67   17.30
  -9   8  -1   87.29   10.60
  -9   8  -1   55.29    8.10
  -9   8  -1   75.79    9.80
  -9   8  -1   69.89    8.10
  -9   8  -1   62.59    8.90
  -9   8  -1   68.29    8.50
   9  -8   1   65.09    8.90
   9  -8   1   60.79    9.30
   9  -8   1   61.89    9.20
   9  -8   1   57.49    8.10
 -10   8  -1   12.80    7.20
 -10   8  -1   18.70    6.40
 -10   8  -1    9.80    5.70
 -10   8  -1    1.90    5.10
 -10   8  -1    3.80    5.80
 -10   8  -1   11.00    5.70
  10  -8   1   10.00    5.60
  10  -8   1   10.10    5.90
  10  -8   1    5.40    6.20
 -11   8  -1   -3.60    4.30
 -11   8  -1    1.60    5.60
 -11   8  -1   -0.90    6.30
 -11   8  -1   -6.00    5.20
  11  -8   1   -0.20    7.20
  11  -8   1    9.70    6.70
 -12   8  -1   25.10    7.00
 -12   8  -1   31.40    7.70
  12  -8   1   29.40    8.60
 -13   8  -1    2.10    5.60
 -13   8  -1   -2.00    5.10
  13  -8   1    9.00    7.50
  14   7  -1   30.70    9.90
  14   7  -1   30.10    9.50
 -14  -7   1   29.80    7.40
 -14  -7   1   43.70    9.40
  13   7  -1   50.29   10.70
  13   7  -1   62.39   10.30
 -13  -7   1   48.60    8.80
 -13  -7   1   56.59   10.80
  12   7  -1  112.79   12.80
  12   7  -1  113.19   13.00
 -12  -7   1   87.49   10.00
 -12  -7   1  118.99   12.10
  11   7  -1   63.39   10.30
  11   7  -1   55.09   10.30
 -11  -7   1   80.79   11.40
  10   7  -1   16.40    6.70
  10   7  -1   10.10    6.00
  10   7  -1   12.10    6.80
 -10  -7   1   19.00    9.10
   9   7  -1  251.27   16.90
   9   7  -1  292.07   15.70
  -9  -7   1  303.57   20.20
  -9  -7   1  297.07   17.00
   8   7  -1    3.80    5.00
   8   7  -1    7.00    5.10
   8   7  -1    5.90    4.90
  -8  -7   1   -0.30    5.30
   7   7  -1  522.95   23.20
   7   7  -1  436.86   23.10
   7   7  -1  456.25   21.60
  -7  -7   1  469.65   21.70
  -7  -7   1  493.85   21.40
  -7  -7   1  517.85   21.80
  -7  -7   1  488.45   22.90
   6   7  -1   20.40    5.10
   6   7  -1   11.40    6.40
   6   7  -1   16.00    5.00
   6   7  -1   16.20    4.60
   6   7  -1   16.80    5.80
   6   7  -1   22.50    5.40
   6   7  -1   14.90    4.10
  -6  -7   1   16.90    4.20
  -6  -7   1   19.10    4.40
  -6  -7   1   21.50    5.90
  -6  -7   1   20.30    5.70
  -6  -7   1   13.20    4.60
  -6  -7   1   13.30    5.50
   5   7  -1   27.00    4.70
   5   7  -1   25.00    5.70
   5   7  -1   26.00    5.60
   5   7  -1   31.80    5.00
   5   7  -1   22.20    5.30
   5   7  -1   21.20    4.90
  -5  -7   1   20.20    4.10
  -5  -7   1   16.70    4.40
  -5  -7   1   29.00    5.60
  -5  -7   1   19.50    4.30
  -5  -7   1   27.40    4.70
  -5  -7   1   17.10    5.20
  -5  -7   1   21.50    5.30
   4   7  -1   11.10    4.90
   4   7  -1   12.70    3.70
   4   7  -1   14.50    5.20
   4   7  -1   14.30    3.80
   4   7  -1   10.80    4.30
   4   7  -1   14.90    5.00
  -4  -7   1   10.00    4.90
  -4  -7   1   13.00    4.20
  -4  -7   1   21.60    4.40
  -4  -7   1   21.00    5.00
  -4  -7   1   11.80    5.30
  -4  -7   1   12.60    4.60
   3   7  -1   -2.20    3.30
   3   7  -1    2.20    3.40
   3   7  -1   -0.50    3.00
   3   7  -1    3.00    4.00
   3   7  -1   -5.20    3.70
   3   7  -1   -4.00    3.40
   3   7  -1   -1.40    2.60
   3   7  -1    0.40    3.10
   3   7  -1    1.60    3.30
  -3  -7   1    0.50    3.10
  -3  -7   1   -1.10    3.80
  -3  -7   1   -2.10    2.70
  -3  -7   1   -4.20    3.20
  -3  -7   1    0.60    4.40
  -3  -7   1   -1.20    3.70
  -3  -7   1   -0.50    4.00
  -3  -7   1    0.20    2.80
   2   7  -1  247.18   12.90
   2   7  -1  230.18   13.20
   2   7  -1  242.68   12.30
   2   7  -1  248.48   12.80
   2   7  -1  247.38   12.10
   2   7  -1  248.18   13.50
   2   7  -1  252.27   13.10
   2   7  -1  265.37   12.60
   2   7  -1  250.77   12.70
  -2  -7   1  251.47   12.60
  -2  -7   1  266.17   12.50
  -2  -7   1  232.58   12.60
  -2  -7   1  253.47   12.50
  -2  -7   1  240.88   13.10
  -2  -7   1  224.78   13.10
  -2  -7   1  230.98   13.60
  -2  -7   1  245.48   12.20
   1   7  -1   73.09    7.40
   1   7  -1   57.09    5.60
   1   7  -1   56.69    6.70
   1   7  -1   77.39    6.50
   1   7  -1   74.29    7.00
   1   7  -1   65.89    6.70
   1   7  -1   61.59    6.70
   1   7  -1   66.59    7.10
   1   7  -1   72.09    7.10
   1   7  -1   74.79    6.20
  -1  -7   1   64.79    6.20
  -1  -7   1   70.99    6.70
  -1  -7   1   68.89    6.50
  -1  -7   1   62.19    7.50
  -1  -7   1   72.99    6.70
  -1  -7   1   77.39    6.50
  -1  -7   1   68.79    7.40
  -1  -7   1   61.09    6.90
   0   7  -1   45.40    5.50
   0   7  -1   28.20    5.10
   0   7  -1   43.10    6.20
   0   7  -1   36.10    5.50
   0   7  -1   41.20    5.70
   0   7  -1   45.00    5.70
   0   7  -1   46.60    6.10
   0   7  -1   39.90    4.30
   0   7  -1   36.60    5.10
   0   7  -1   40.90    5.20
   0  -7   1   40.40    5.60
   0  -7   1   46.40    5.70
   0  -7   1   43.20    5.50
   0  -7   1   46.40    5.20
   0  -7   1   29.60    5.20
   0  -7   1   48.60    6.80
   0  -7   1   30.40    5.30
  -1   7  -1  152.98    9.90
  -1   7  -1  156.88   10.40
  -1   7  -1  154.98   10.30
  -1   7  -1  147.39    9.40
  -1   7  -1  147.69    9.20
  -1   7  -1  155.98   10.00
  -1   7  -1  158.48   10.20
  -1   7  -1  166.78    9.40
   1  -7   1  147.59    9.90
   1  -7   1  160.48    9.60
   1  -7   1  162.38    9.50
   1  -7   1  160.48    9.20
   1  -7   1  139.29   10.30
   1  -7   1  158.18   10.30
   1  -7   1  162.28    9.20
   1  -7   1  142.09    9.00
  -2   7  -1  444.16   20.80
  -2   7  -1  474.45   21.40
  -2   7  -1  487.45   20.60
  -2   7  -1  442.06   21.90
  -2   7  -1  460.85   22.30
  -2   7  -1  463.75   22.30
  -2   7  -1  487.95   21.00
  -2   7  -1  444.56   21.40
  -2   7  -1  500.75   21.30
   2  -7   1  479.45   20.90
   2  -7   1  493.95   21.10
   2  -7   1  466.85   22.50
   2  -7   1  486.95   21.30
   2  -7   1  473.05   21.80
   2  -7   1  460.15   21.90
   2  -7   1  459.15   21.10
   2  -7   1  497.75   20.80
  -3   7  -1  171.18   10.90
  -3   7  -1  179.78   11.30
  -3   7  -1  188.08    9.60
  -3   7  -1  170.98   10.60
   3  -7   1  170.58   10.30
   3  -7   1  154.68   10.00
   3  -7   1  170.78   11.30
  -4   7  -1  591.14   23.80
  -4   7  -1  538.55   23.80
  -4   7  -1  561.64   24.40
  -4   7  -1  522.35   24.60
  -4   7  -1  524.55   22.90
  -4   7  -1  510.05   23.90
  -4   7  -1  534.95   23.80
   4  -7   1  520.55   24.20
   4  -7   1  534.15   23.80
   4  -7   1  493.25   23.40
   4  -7   1  538.85   23.40
   4  -7   1  516.75   24.40
  -5   7  -1   92.39    9.10
  -5   7  -1   96.19    8.30
  -5   7  -1  112.29    7.50
  -5   7  -1   95.79    9.10
  -5   7  -1  110.89    8.80
  -5   7  -1   92.79    8.00
  -5   7  -1  104.39    9.40
   5  -7   1  111.99    8.50
   5  -7   1   96.49    8.50
   5  -7   1  105.09    8.40
   5  -7   1   92.39    7.90
  -6   7  -1   89.39    8.90
  -6   7  -1   93.49    9.40
  -6   7  -1  111.89    8.50
  -6   7  -1   88.79    9.20
  -6   7  -1  102.59    9.40
  -6   7  -1   89.89    9.60
   6  -7   1   83.39    9.60
   6  -7   1   86.39    8.90
   6  -7   1   86.19    8.30
   6  -7   1  105.39    8.20
   6  -7   1   87.39    8.30
  -7   7  -1  224.08   12.70
  -7   7  -1  198.18   12.80
  -7   7  -1  205.38   12.00
  -7   7  -1  201.18   13.10
  -7   7  -1  185.18   11.90
  -7   7  -1  208.38   12.90
   7  -7   1  208.48   13.50
   7  -7   1  175.58   11.10
   7  -7   1  192.78   12.00
   7  -7   1  198.58   18.20
  -8   7  -1  460.95   22.60
  -8   7  -1  536.55   24.20
  -8   7  -1  529.45   24.40
  -8   7  -1  493.55   23.30
  -8   7  -1  478.95   23.20
  -8   7  -1  504.75   23.70
   8  -7   1  495.65   24.40
   8  -7   1  463.55   23.20
   8  -7   1  523.55   24.20
   8  -7   1  482.15   22.80
   8  -7   1  557.34   24.50
  -9   7  -1   84.39    8.60
  -9   7  -1   80.79    8.10
  -9   7  -1   81.89    9.70
  -9   7  -1   83.79    9.10
  -9   7  -1   71.99    8.70
  -9   7  -1   73.59    9.60
   9  -7   1   63.29    8.20
   9  -7   1   79.19   10.60
   9  -7   1   82.99    9.90
 -10   7  -1   84.09    8.90
 -10   7  -1   88.79    9.40
 -10   7  -1   83.79    8.70
 -10   7  -1   78.79    9.40
  10  -7   1   89.89   11.40
  10  -7   1  118.39   11.40
 -11   7  -1   30.20    7.30
 -11   7  -1   24.00    7.00
  11  -7   1   31.00    8.10
  11  -7   1   36.20    7.60
 -12   7  -1   70.29    9.50
 -12   7  -1   74.39    9.70
  12  -7   1  104.79   12.60
 -13   7  -1   58.39    9.10
 -13   7  -1   45.30    7.80
  13  -7   1   85.79   12.60
  13  -7   1   79.29   11.40
  14   6  -1   59.09   11.60
  14   6  -1   43.60    9.60
 -14  -6   1   42.20    9.50
  13   6  -1   71.99   11.60
  13   6  -1  107.29   12.60
 -13  -6   1   90.39    9.80
 -13  -6   1  105.39   12.90
  12   6  -1   52.39    9.20
  12   6  -1   62.29    9.90
 -12  -6   1   60.19    8.70
 -12  -6   1   56.49    9.80
  11   6  -1  126.79   12.70
  11   6  -1   96.09   11.70
 -11  -6   1   96.69   12.00
  10   6  -1  253.07   16.00
  10   6  -1  253.97   16.40
  10   6  -1  246.08   14.70
 -10  -6   1  269.57   16.60
   9   6  -1  377.36   18.50
   9   6  -1  371.16   19.70
   9   6  -1  336.67   19.70
  -9  -6   1  380.06   19.20
   8   6  -1  196.28   13.40
   8   6  -1  195.48   12.90
   7   6  -1 1045.20   47.50
   7   6  -1 1165.98   46.50
   7   6  -1 1145.99   47.30
  -7  -6   1 1202.28   47.30
   6   6  -1  275.67   14.60
   6   6  -1  274.47   13.20
   6   6  -1  257.87   14.20
   6   6  -1  258.97   13.90
  -6  -6   1  253.77   12.60
  -6  -6   1  261.07   14.00
  -6  -6   1  256.37   14.00
  -6  -6   1  256.17   13.00
  -6  -6   1  250.57   12.40
   5   6  -1  145.39    8.80
   5   6  -1  156.38    8.90
   5   6  -1  151.98    8.10
   5   6  -1  138.49    8.10
   5   6  -1  131.79    9.30
   5   6  -1  139.99    8.50
   5   6  -1  131.29    9.10
   5   6  -1  147.39    9.60
  -5  -6   1  139.09    8.20
  -5  -6   1  133.09    8.20
  -5  -6   1  150.38    8.40
  -5  -6   1  150.98    9.60
  -5  -6   1  156.98    9.20
  -5  -6   1  136.19    8.70
  -5  -6   1  136.69    9.10
   4   6  -1 1047.90   42.10
   4   6  -1 1038.10   42.50
   4   6  -1 1063.49   42.80
   4   6  -1 1058.09   42.20
   4   6  -1 1068.99   42.90
   4   6  -1 1038.60   42.50
   4   6  -1 1043.40   41.90
   4   6  -1 1049.00   42.20
  -4  -6   1 1019.00   42.70
  -4  -6   1 1092.89   42.00
  -4  -6   1 1041.60   43.80
  -4  -6   1 1075.99   42.20
  -4  -6   1  986.80   42.70
  -4  -6   1 1047.20   42.30
  -4  -6   1 1014.30   41.90
  -4  -6   1  967.80   42.40
  -4  -6   1 1121.09   42.20
   3   6  -1  587.14   24.10
   3   6  -1  551.44   24.30
   3   6  -1  594.54   24.40
   3   6  -1  575.34   24.60
   3   6  -1  574.84   24.10
   3   6  -1  577.54   24.60
   3   6  -1  574.54   23.80
   3   6  -1  572.04   24.10
   3   6  -1  553.24   23.60
  -3  -6   1  586.04   23.80
  -3  -6   1  512.85   24.00
  -3  -6   1  543.75   24.00
  -3  -6   1  538.75   24.50
  -3  -6   1  534.35   23.70
  -3  -6   1  580.54   23.90
  -3  -6   1  515.25   23.90
  -3  -6   1  604.34   23.80
  -3  -6   1  555.54   25.00
   2   6  -1 1424.56   53.59
   2   6  -1 1361.46   53.69
   2   6  -1 1421.56   53.39
   2   6  -1 1403.16   55.19
   2   6  -1 1309.87   53.59
   2   6  -1 1280.17   53.29
   2   6  -1 1407.06   54.59
   2   6  -1 1364.16   54.89
   2   6  -1 1352.46   53.69
  -2  -6   1 1328.77   53.49
  -2  -6   1 1243.98   53.59
  -2  -6   1 1383.86   53.59
  -2  -6   1 1319.27   54.29
  -2  -6   1 1398.26   53.49
  -2  -6   1 1365.56   53.29
  -2  -6   1 1257.47   53.49
  -2  -6   1 1256.37   54.49
   1   6  -1  303.57   14.80
   1   6  -1  279.97   13.80
   1   6  -1  279.47   13.70
   1   6  -1  287.47   14.10
   1   6  -1  294.77   14.00
   1   6  -1  304.27   15.00
   1   6  -1  308.37   15.00
   1   6  -1  306.67   14.00
   1   6  -1  304.97   13.30
   1   6  -1  301.97   14.40
  -1  -6   1  312.87   14.10
  -1  -6   1  292.67   13.90
  -1  -6   1  303.97   13.80
  -1  -6   1  273.77   14.30
  -1  -6   1  292.77   13.70
  -1  -6   1  263.97   14.70
  -1  -6   1  299.77   14.80
  -1  -6   1  299.27   14.10
   0   6  -1 1743.23   67.59
   0   6  -1 1741.23   68.69
   0   6  -1 1704.53   67.39
   0   6  -1 1701.63   68.29
   0   6  -1 1664.53   67.69
   0   6  -1 1800.12   68.69
   0   6  -1 1748.63   66.59
   0   6  -1 1697.23   68.49
   0   6  -1 1605.14   67.39
   0   6  -1 1667.33   67.19
   0  -6   1 1703.53   67.49
   0  -6   1 1675.63   67.79
   0  -6   1 1695.73   67.59
   0  -6   1 1749.53   68.49
   0  -6   1 1790.62   67.39
   0  -6   1 1560.24   68.49
   0  -6   1 1823.62   68.39
   0  -6   1 1745.23   67.49
  -1   6  -1 1707.23   69.49
  -1   6  -1 1671.03   68.59
  -1   6  -1 1822.02   70.09
  -1   6  -1 1770.52   68.89
  -1   6  -1 1716.03   68.99
  -1   6  -1 1732.63   68.99
  -1   6  -1 1744.83   68.79
  -1   6  -1 1712.43   68.49
  -1   6  -1 1776.42   70.09
   1  -6   1 1691.43   68.79
   1  -6   1 1822.92   69.89
   1  -6   1 1822.82   68.99
   1  -6   1 1818.72   68.69
   1  -6   1 1638.74   69.89
   1  -6   1 1724.03   68.69
  -2   6  -1  181.38   10.50
  -2   6  -1  185.68    9.80
  -2   6  -1  187.98    9.60
  -2   6  -1  183.78   10.40
  -2   6  -1  177.88   10.70
  -2   6  -1  172.08   10.80
  -2   6  -1  183.38   11.00
  -2   6  -1  174.28    9.90
  -2   6  -1  168.68   10.80
   2  -6   1  173.08   10.10
   2  -6   1  190.68   11.20
   2  -6   1  183.98   10.60
   2  -6   1  168.68    9.60
   2  -6   1  177.08   10.90
   2  -6   1  188.98   10.50
   2  -6   1  189.78   10.10
   2  -6   1  193.48   10.00
  -3   6  -1  260.57   13.20
  -3   6  -1  296.77   14.70
  -3   6  -1  248.38   13.60
  -3   6  -1  290.97   14.40
  -3   6  -1  248.08   12.70
  -3   6  -1  295.37   14.60
  -3   6  -1  279.97   13.80
  -3   6  -1  267.87   13.40
  -3   6  -1  281.37   13.40
   3  -6   1  277.27   14.10
   3  -6   1  268.57   13.30
   3  -6   1  280.87   14.60
   3  -6   1  283.77   14.10
   3  -6   1  266.37   13.40
   3  -6   1  267.57   13.40
   3  -6   1  273.57   13.20
  -4   6  -1  211.18   11.20
  -4   6  -1  221.08   12.60
  -4   6  -1  197.78   11.90
  -4   6  -1  218.68   12.50
  -4   6  -1  222.88   11.60
  -4   6  -1  210.18   10.70
  -4   6  -1  222.98   11.90
  -4   6  -1  201.78   12.20
  -4   6  -1  216.58   11.40
   4  -6   1  216.48   11.50
   4  -6   1  217.78   12.00
   4  -6   1  228.88   12.20
   4  -6   1  202.18   11.10
   4  -6   1  203.18   11.30
   4  -6   1  210.78   12.40
   4  -6   1  213.48   11.50
   4  -6   1  227.28   12.30
  -5   6  -1  514.15   22.40
  -5   6  -1  512.05   21.70
  -5   6  -1  516.45   22.40
  -5   6  -1  498.15   22.80
  -5   6  -1  451.45   22.00
  -5   6  -1  555.94   23.40
  -5   6  -1  492.65   22.50
   5  -6   1  512.95   22.80
   5  -6   1  515.15   22.40
   5  -6   1  468.95   23.70
   5  -6   1  525.85   23.00
   5  -6   1  445.66   25.50
  -6   6  -1   50.69    7.20
  -6   6  -1   41.10    5.80
  -6   6  -1   51.69    6.20
  -6   6  -1   57.59    7.30
  -6   6  -1   52.29    6.80
  -6   6  -1   47.40    6.00
   6  -6   1   50.19    6.50
   6  -6   1   49.50    7.00
   6  -6   1   41.80    5.60
   6  -6   1   52.59    6.50
  -7   6  -1   -1.10    5.10
  -7   6  -1   -0.80    3.70
  -7   6  -1   -1.60    4.50
  -7   6  -1    1.90    4.90
  -7   6  -1    4.00    4.00
  -7   6  -1   -0.10    4.20
  -7   6  -1    3.30    3.90
   7  -6   1    7.10    4.40
   7  -6   1    0.30    5.10
   7  -6   1    3.90    3.60
   7  -6   1   -5.70    7.00
   7  -6   1    3.00    4.30
  -8   6  -1   71.89    7.40
  -8   6  -1   77.69    8.00
  -8   6  -1   76.29    8.60
  -8   6  -1   67.39    8.30
  -8   6  -1   55.79    7.00
  -8   6  -1   58.89    7.70
   8  -6   1   58.99    7.60
   8  -6   1   64.89    7.20
   8  -6   1   59.59    7.20
   8  -6   1   71.69    8.40
   8  -6   1   73.49    8.70
   8  -6   1   60.59    6.70
  -9   6  -1   13.70    5.90
  -9   6  -1   19.90    4.80
  -9   6  -1   10.90    5.30
   9  -6   1   13.10    6.00
   9  -6   1   26.20    6.10
 -10   6  -1   21.90    5.50
 -10   6  -1   31.40    5.80
 -10   6  -1   29.10    6.20
 -10   6  -1   23.60    5.40
  10  -6   1   39.40    7.50
  10  -6   1   27.40    6.50
 -11   6  -1    0.50    4.80
 -11   6  -1    3.80    4.70
  11  -6   1   -1.80    5.70
  11  -6   1    8.30    6.30
 -12   6  -1    1.20    5.20
 -12   6  -1    0.80    5.40
  12  -6   1   -2.90    6.20
  12  -6   1    1.70    5.60
 -13   6  -1    7.80    5.30
  13  -6   1    5.20    7.00
 -14   6  -1   18.70    5.90
  14  -6   1   27.00    8.80
  14   5  -1    8.90    6.80
  14   5  -1   11.00    7.70
 -14  -5   1    2.90    7.30
  13   5  -1   -0.90    6.20
  13   5  -1    7.00    7.70
 -13  -5   1   21.50    8.00
  12   5  -1    9.90    6.70
  12   5  -1   14.40    7.10
 -12  -5   1   33.10    7.10
  11   5  -1    4.70    5.80
  11   5  -1   12.30    6.80
 -11  -5   1   12.10    6.10
  10   5  -1   82.09   10.10
 -10  -5   1  107.49    9.70
   9   5  -1    6.00    4.90
   9   5  -1   11.40    5.70
   9   5  -1   15.80    5.60
  -9  -5   1   19.20    5.50
   8   5  -1    0.80    4.60
   8   5  -1    4.70    4.70
   8   5  -1    5.70    4.40
  -8  -5   1   -0.40    4.20
   7   5  -1    6.90    4.00
   7   5  -1    1.40    3.50
   7   5  -1    2.00    4.20
  -7  -5   1    2.90    4.40
   6   5  -1  107.59    8.30
   6   5  -1  114.19    8.60
   6   5  -1  110.29    7.70
  -6  -5   1  119.79    7.90
  -6  -5   1  138.99    9.10
  -6  -5   1  112.09    8.30
   5   5  -1  452.45   20.90
   5   5  -1  486.75   21.30
   5   5  -1  496.25   21.30
   5   5  -1  461.45   20.40
  -5  -5   1  466.45   20.50
  -5  -5   1  476.55   19.90
  -5  -5   1  480.95   21.10
  -5  -5   1  435.36   19.80
  -5  -5   1  497.15   20.90
  -5  -5   1  492.85   20.90
  -5  -5   1  465.25   21.20
  -5  -5   1  481.45   20.30
   4   5  -1  187.68    9.90
   4   5  -1  196.88   10.50
   4   5  -1  201.08    9.60
   4   5  -1  192.78   10.10
   4   5  -1  207.38   10.50
   4   5  -1  192.08    9.90
   4   5  -1  208.98   10.90
  -4  -5   1  201.28    9.80
  -4  -5   1  201.58   10.70
  -4  -5   1  191.08   10.50
  -4  -5   1  211.78   10.30
  -4  -5   1  190.78   10.10
  -4  -5   1  202.98    9.70
  -4  -5   1  199.28   10.30
  -4  -5   1  174.78   10.40
  -4  -5   1  196.28   10.00
  -4  -5   1  198.38   10.00
   3   5  -1  169.98    8.80
   3   5  -1  166.18    9.10
   3   5  -1  134.99    7.80
   3   5  -1  148.69    8.20
   3   5  -1  151.38    8.70
   3   5  -1  159.88    8.90
   3   5  -1  152.78    8.60
   3   5  -1  156.68    8.60
   3   5  -1  154.68    8.60
  -3  -5   1  145.59    8.10
  -3  -5   1  153.48    8.70
  -3  -5   1  156.38    8.60
  -3  -5   1  162.78    8.30
  -3  -5   1  149.39    8.50
  -3  -5   1  155.28    9.20
  -3  -5   1  136.39    9.30
  -3  -5   1  155.28    8.30
  -3  -5   1  153.18    9.00
  -3  -5   1  169.58    8.40
  -3  -5   1  153.28    8.80
   2   5  -1  473.85   19.50
   2   5  -1  446.66   19.60
   2   5  -1  442.96   19.80
   2   5  -1  488.55   20.30
   2   5  -1  403.86   19.50
   2   5  -1  464.05   19.80
   2   5  -1  517.75   19.50
   2   5  -1  464.85   20.30
  -2  -5   1  440.46   20.10
  -2  -5   1  475.95   19.40
  -2  -5   1  427.96   19.50
  -2  -5   1  436.46   20.30
  -2  -5   1  450.45   19.80
  -2  -5   1  405.66   20.20
  -2  -5   1  492.95   19.60
   1   5  -1  709.53   29.50
   1   5  -1  732.63   29.60
   1   5  -1  720.63   29.40
   1   5  -1  695.83   28.60
   1   5  -1  689.43   28.80
   1   5  -1  689.23   28.80
   1   5  -1  714.63   28.70
   1   5  -1  697.23   28.60
   1   5  -1  746.53   28.30
  -1  -5   1  711.13   28.70
  -1  -5   1  666.93   28.90
  -1  -5   1  718.23   28.50
  -1  -5   1  736.63   28.90
  -1  -5   1  663.73   28.60
  -1  -5   1  690.33   29.10
  -1  -5   1  619.84   29.40
  -1  -5   1  677.33   29.70
  -1  -5   1  721.83   29.50
   0   5  -1  739.63   27.50
   0   5  -1  617.44   27.60
   0   5  -1  683.63   28.10
   0   5  -1  653.83   27.00
   0   5  -1  684.93   27.20
   0   5  -1  671.83   27.40
   0   5  -1  629.84   27.00
   0   5  -1  620.64   27.00
   0   5  -1  667.23   26.20
   0   5  -1  619.84   27.80
   0  -5   1  620.14   28.00
   0  -5   1  633.94   27.10
   0  -5   1  668.53   27.90
   0  -5   1  696.63   27.30
   0  -5   1  680.43   27.10
   0  -5   1  611.74   26.90
   0  -5   1  646.24   27.50
   0  -5   1  687.03   27.10
  -1   5  -1 1492.05   60.99
  -1   5  -1 1636.04   61.99
  -1   5  -1 1556.14   60.99
  -1   5  -1 1502.75   60.69
  -1   5  -1 1522.75   60.59
  -1   5  -1 1539.05   61.09
  -1   5  -1 1576.54   61.99
  -1   5  -1 1469.25   61.49
  -1   5  -1 1575.34   60.89
   1  -5   1 1504.05   60.89
   1  -5   1 1654.03   60.89
   1  -5   1 1541.15   61.99
   1  -5   1 1516.45   61.19
   1  -5   1 1566.94   60.89
   1  -5   1 1535.15   60.59
   1  -5   1 1509.75   60.89
   1  -5   1 1602.04   61.79
  -2   5  -1  681.73   31.30
  -2   5  -1  741.03   30.00
  -2   5  -1  714.23   29.60
  -2   5  -1  656.23   31.50
  -2   5  -1  747.43   31.10
  -2   5  -1  731.93   30.40
  -2   5  -1  675.73   31.40
  -2   5  -1  771.02   30.20
   2  -5   1  767.22   30.30
   2  -5   1  746.53   30.60
   2  -5   1  706.43   31.10
   2  -5   1  728.83   30.20
   2  -5   1  762.42   30.10
   2  -5   1  779.82   31.00
   2  -5   1  728.53   30.00
   2  -5   1  760.02   29.90
  -3   5  -1  160.78    8.60
  -3   5  -1  140.89    9.60
  -3   5  -1  140.89    9.00
  -3   5  -1  152.98    8.20
  -3   5  -1  145.69    9.90
  -3   5  -1  157.08    9.70
  -3   5  -1  168.08    8.90
  -3   5  -1  155.78    9.60
  -3   5  -1  151.58    8.70
   3  -5   1  156.08    9.80
   3  -5   1  169.18    8.90
   3  -5   1  162.58    9.30
   3  -5   1  146.29    8.80
   3  -5   1  139.19    8.50
   3  -5   1  161.38    8.50
   3  -5   1  158.68    8.80
   3  -5   1  156.78    9.50
  -4   5  -1  380.76   18.10
  -4   5  -1  401.26   16.80
  -4   5  -1  381.36   17.20
  -4   5  -1  375.16   17.40
  -4   5  -1  389.66   18.10
  -4   5  -1  338.27   17.30
  -4   5  -1  370.26   17.80
  -4   5  -1  384.66   17.10
  -4   5  -1  423.36   17.10
   4  -5   1  388.76   17.20
   4  -5   1  387.96   17.70
   4  -5   1  389.66   18.20
   4  -5   1  398.36   17.40
   4  -5   1  361.46   17.10
   4  -5   1  380.86   17.00
   4  -5   1  381.56   17.70
  -5   5  -1  395.76   18.60
  -5   5  -1  409.66   18.40
  -5   5  -1  407.36   17.70
  -5   5  -1  393.66   17.20
  -5   5  -1  380.86   17.50
  -5   5  -1  405.86   17.40
  -5   5  -1  394.06   17.80
  -5   5  -1  387.36   18.50
  -5   5  -1  367.06   17.90
   5  -5   1  398.66   18.00
   5  -5   1  358.36   17.10
   5  -5   1  401.26   18.00
   5  -5   1  385.66   17.80
   5  -5   1  398.76   18.40
   5  -5   1  374.26   17.50
  -6   5  -1  721.33   30.80
  -6   5  -1  702.83   30.50
  -6   5  -1  721.33   31.10
  -6   5  -1  741.13   30.50
  -6   5  -1  746.83   30.30
  -6   5  -1  774.22   30.60
   6  -5   1  748.33   30.90
   6  -5   1  658.53   30.10
   6  -5   1  690.63   29.90
   6  -5   1  756.92   31.20
  -7   5  -1  970.80   38.30
  -7   5  -1  930.91   38.50
  -7   5  -1  913.91   38.80
  -7   5  -1  907.61   38.40
  -7   5  -1 1007.30   38.70
  -7   5  -1  943.31   39.10
  -7   5  -1  883.51   38.00
   7  -5   1  938.61   39.30
   7  -5   1  958.90   39.40
   7  -5   1  939.51   38.50
   7  -5   1  884.31   38.10
   7  -5   1  927.41   38.80
  -8   5  -1  685.53   28.40
  -8   5  -1  664.13   28.30
  -8   5  -1  672.23   28.90
  -8   5  -1  647.04   27.80
  -8   5  -1  627.04   28.10
   8  -5   1  698.03   29.90
   8  -5   1  611.34   27.40
  -9   5  -1   96.19    8.40
  -9   5  -1   85.59    8.30
   9  -5   1   78.19    9.30
   9  -5   1   98.69    9.80
 -10   5  -1   91.09    8.50
 -10   5  -1  104.39   11.30
 -10   5  -1   82.89    8.40
 -11   5  -1   47.60    6.60
  11  -5   1   46.40    9.00
  11  -5   1   49.40    8.40
 -12   5  -1  143.49   11.00
  12  -5   1  170.98   14.50
  12  -5   1  179.88   14.30
 -13   5  -1   38.60    6.50
  13  -5   1   38.80    8.50
  14  -5   1   80.49   11.50
  15   4  -1   36.70    9.60
  15   4  -1   49.80   10.20
 -15  -4   1   58.99   10.00
  14   4  -1  153.88   15.00
  14   4  -1  142.19   14.80
  14   4  -1  169.08   14.70
 -14  -4   1  161.48   14.00
  13   4  -1  161.18   14.30
  13   4  -1  148.49   14.00
  13   4  -1  140.19   14.30
 -13  -4   1  147.19   12.00
  12   4  -1   25.00    7.90
  12   4  -1   18.50    7.10
  12   4  -1   29.10    8.20
 -12  -4   1   33.80    8.60
 -12  -4   1   33.40    8.50
  11   4  -1  115.09   12.10
  11   4  -1  127.59   12.00
  11   4  -1  128.29   11.80
 -11  -4   1  106.19   10.20
 -11  -4   1  111.99    9.20
 -11  -4   1  142.69   11.50
  10   4  -1  281.57   17.50
  10   4  -1  317.57   17.90
  10   4  -1  320.07   18.10
 -10  -4   1  317.57   16.10
 -10  -4   1  309.37   16.70
 -10  -4   1  334.87   17.10
   9   4  -1  597.34   26.50
   9   4  -1  577.74   27.10
   9   4  -1  600.44   28.70
   9   4  -1  564.64   27.50
  -9  -4   1  601.14   26.80
  -9  -4   1  583.14   26.40
   8   4  -1  233.18   13.90
   8   4  -1  261.37   14.20
   8   4  -1  253.27   13.40
   8   4  -1  226.68   13.80
  -8  -4   1  237.78   13.00
  -8  -4   1  251.57   13.50
   7   4  -1  441.56   20.70
   7   4  -1  434.66   20.00
   7   4  -1  444.46   20.60
   7   4  -1  443.26   20.80
  -7  -4   1  426.56   20.60
  -7  -4   1  441.86   20.20
  -7  -4   1  442.46   20.10
   6   4  -1  105.29    8.10
   6   4  -1  109.19    7.90
   6   4  -1   98.79    7.20
   6   4  -1  108.29    7.90
  -6  -4   1  103.79    7.80
   5   4  -1  336.77   15.50
   5   4  -1  356.56   17.30
   5   4  -1  348.37   16.20
   5   4  -1  347.17   16.10
  -5  -4   1  353.96   15.80
  -5  -4   1  335.47   15.90
  -5  -4   1  336.27   16.20
   4   4  -1  310.07   14.20
   4   4  -1  312.17   13.40
   4   4  -1  314.67   14.40
   4   4  -1  313.77   14.30
   4   4  -1  292.77   13.70
   4   4  -1  319.77   13.50
  -4  -4   1  337.77   14.10
  -4  -4   1  310.17   14.00
  -4  -4   1  302.47   14.20
  -4  -4   1  288.97   13.10
  -4  -4   1  315.17   13.70
  -4  -4   1  273.47   13.40
  -4  -4   1  276.37   15.60
  -4  -4   1  311.27   13.20
  -4  -4   1  304.47   13.50
  -4  -4   1  286.77   13.40
   3   4  -1  245.68   11.40
   3   4  -1  249.28   11.30
   3   4  -1  255.67   11.70
   3   4  -1  248.68   11.90
   3   4  -1  250.47   11.40
   3   4  -1  241.08   11.00
   3   4  -1  252.27   11.50
  -3  -4   1  233.28   11.40
  -3  -4   1  217.28   11.70
  -3  -4   1  234.68   11.70
  -3  -4   1  259.37   11.50
  -3  -4   1  261.47   11.70
  -3  -4   1  258.67   11.70
  -3  -4   1  250.57   11.50
  -3  -4   1  259.47   11.20
  -3  -4   1  228.58   11.30
  -3  -4   1  222.18   10.90
   2   4  -1  142.29    7.90
   2   4  -1  146.99    7.80
   2   4  -1  146.69    7.50
   2   4  -1  148.99    8.20
   2   4  -1  137.49    7.80
   2   4  -1  151.38    7.60
   2   4  -1  144.49    7.80
   2   4  -1  134.29    7.70
  -2  -4   1  159.58    7.50
  -2  -4   1  151.98    7.50
  -2  -4   1  149.39    7.40
  -2  -4   1  144.39    7.50
  -2  -4   1  136.19    8.30
  -2  -4   1  140.09    7.70
  -2  -4   1  143.79    7.90
  -2  -4   1  135.99    7.70
  -2  -4   1  131.49    7.90
   1   4  -1  683.83   27.40
   1   4  -1  690.33   28.00
   1   4  -1  740.33   28.40
   1   4  -1  658.13   27.60
   1   4  -1  654.13   27.60
   1   4  -1  652.83   27.50
   1   4  -1  749.73   28.40
   1   4  -1  689.33   27.50
  -1  -4   1  611.94   28.10
  -1  -4   1  650.53   27.40
  -1  -4   1  749.73   28.30
  -1  -4   1  634.34   27.60
  -1  -4   1  698.13   27.90
  -1  -4   1  684.73   27.60
  -1  -4   1  695.83   27.40
  -1  -4   1  633.04   27.50
  -1  -4   1  685.33   28.00
   0   4  -1   18.40    3.80
   0   4  -1   15.10    3.10
   0   4  -1   16.50    2.10
   0   4  -1   17.80    3.00
   0   4  -1   21.80    4.00
   0   4  -1   25.30    3.90
   0   4  -1   19.20    3.20
   0   4  -1   19.10    3.40
   0   4  -1   22.00    3.70
   0   4  -1   19.90    3.30
   0  -4   1   18.80    3.00
   0  -4   1   18.60    3.50
   0  -4   1   19.80    3.50
   0  -4   1   20.30    3.30
   0  -4   1   19.80    3.20
   0  -4   1   22.40    4.10
   0  -4   1   15.30    3.20
   0  -4   1   22.70    3.70
  -1   4  -1   43.60    5.10
  -1   4  -1   47.30    5.20
  -1   4  -1   43.80    4.40
  -1   4  -1   42.90    4.30
  -1   4  -1   45.90    4.40
  -1   4  -1   49.99    5.10
  -1   4  -1   47.60    5.20
  -1   4  -1   53.89    5.40
  -1   4  -1   41.60    4.40
   1  -4   1   56.89    5.20
   1  -4   1   45.90    4.60
   1  -4   1   43.50    4.30
   1  -4   1   56.89    5.70
   1  -4   1   49.30    4.80
   1  -4   1   48.90    4.50
   1  -4   1   41.30    4.50
   1  -4   1   51.69    5.40
  -2   4  -1   13.70    2.90
  -2   4  -1   13.70    3.20
  -2   4  -1   16.20    3.70
  -2   4  -1   13.90    3.70
  -2   4  -1   15.10    3.60
  -2   4  -1    8.10    2.90
  -2   4  -1   14.90    2.80
  -2   4  -1   11.90    3.20
  -2   4  -1   17.70    3.30
   2  -4   1   15.60    2.90
   2  -4   1   13.60    3.20
   2  -4   1   22.10    3.40
   2  -4   1   17.70    3.10
   2  -4   1   14.00    3.20
   2  -4   1   15.60    4.00
   2  -4   1    9.20    3.10
   2  -4   1   14.40    3.30
  -3   4  -1   28.80    4.50
  -3   4  -1   28.80    3.80
  -3   4  -1   26.20    4.00
  -3   4  -1   34.80    3.80
  -3   4  -1   42.70    5.10
  -3   4  -1   28.40    4.40
   3  -4   1   36.00    4.70
   3  -4   1   25.30    3.70
   3  -4   1   38.60    4.70
   3  -4   1   30.10    4.60
  -4   4  -1   98.19    6.10
  -4   4  -1   78.39    6.60
  -4   4  -1   73.29    6.70
  -4   4  -1   85.99    6.30
  -4   4  -1   92.29    5.80
  -4   4  -1   76.29    6.40
  -4   4  -1   74.39    5.90
  -4   4  -1   83.79    6.40
  -4   4  -1   86.69    6.80
   4  -4   1   87.99    6.70
   4  -4   1   83.39    6.70
   4  -4   1   91.09    6.50
   4  -4   1   85.59    5.70
   4  -4   1   85.59    6.20
   4  -4   1   91.59    5.90
   4  -4   1   89.29    6.50
  -5   4  -1   54.19    5.70
  -5   4  -1   55.19    5.70
  -5   4  -1   49.70    4.90
  -5   4  -1   55.49    5.70
  -5   4  -1   44.80    5.30
  -5   4  -1   47.30    4.90
  -5   4  -1   51.89    5.80
  -5   4  -1   51.29    4.70
  -5   4  -1   47.70    5.80
   5  -4   1   51.09    4.60
   5  -4   1   52.39    5.80
   5  -4   1   49.60    5.10
   5  -4   1   54.19    5.50
  -6   4  -1   53.09    5.30
  -6   4  -1   54.89    5.80
  -6   4  -1   40.80    5.40
  -6   4  -1   59.39    6.30
  -6   4  -1   52.69    5.10
  -6   4  -1   61.09    9.50
  -6   4  -1   64.39    6.10
   6  -4   1   46.00    4.70
   6  -4   1   52.69    5.90
   6  -4   1   50.79    6.20
   6  -4   1   52.79    5.50
   6  -4   1   53.99    6.00
   6  -4   1   51.39    5.20
  -7   4  -1   86.29    7.40
  -7   4  -1   95.59    7.10
  -7   4  -1  103.39    7.70
  -7   4  -1  110.29    7.60
  -7   4  -1   99.29    6.80
  -7   4  -1   97.19    7.40
   7  -4   1  112.69   10.10
   7  -4   1   93.69    8.80
   7  -4   1  106.89    8.10
   7  -4   1   95.79    6.90
  -8   4  -1   70.89    7.20
  -8   4  -1   69.79    7.10
  -8   4  -1   58.69    6.50
   8  -4   1   58.09    7.30
   8  -4   1   67.19    8.30
  -9   4  -1   62.09    7.30
  -9   4  -1   51.59    8.60
  -9   4  -1   42.40    5.10
   9  -4   1   58.39    7.80
   9  -4   1   57.89    8.10
 -10   4  -1   77.69    8.00
 -10   4  -1   74.29   10.10
 -10   4  -1   65.29    6.80
  10  -4   1   82.19   11.60
  10  -4   1   84.79    9.50
 -11   4  -1   16.20    4.80
 -11   4  -1   12.60    8.20
  11  -4   1   12.30    5.90
  11  -4   1   17.40    5.90
 -12   4  -1   21.40    5.30
  12  -4   1   21.20    7.30
  13  -4   1   21.50    7.60
  14  -4   1    4.50    7.20
  15   3  -1   40.40    9.50
  15   3  -1   40.30   10.30
 -15  -3   1   37.40    8.10
  14   3  -1    8.50    7.30
  14   3  -1   11.00    7.20
  14   3  -1    0.40    5.70
 -14  -3   1   13.30    6.20
  13   3  -1   64.09    9.60
  13   3  -1   66.19   10.30
  13   3  -1   68.19   10.20
 -13  -3   1   72.59    9.90
  12   3  -1    5.30    6.40
  12   3  -1   -9.80    5.70
  12   3  -1    1.80    5.80
 -12  -3   1    6.30    6.90
 -12  -3   1    7.00    5.80
  11   3  -1   23.40    7.00
  11   3  -1   19.60    6.50
  11   3  -1   31.90    7.00
 -11  -3   1   21.30    6.80
 -11  -3   1   25.10    6.40
  10   3  -1   85.39   10.30
  10   3  -1   94.49    9.80
  10   3  -1   95.09   10.40
 -10  -3   1  102.59    9.30
 -10  -3   1   87.69    8.90
   9   3  -1  142.29   11.00
   9   3  -1  143.29   11.40
   9   3  -1  159.78   11.70
  -9  -3   1  148.09   10.40
  -9  -3   1  132.89   10.10
  -9  -3   1  143.19   10.40
   8   3  -1   82.79    8.50
   8   3  -1   80.19    8.40
   8   3  -1   71.89    7.60
   8   3  -1   68.19    7.70
  -8  -3   1   72.49    7.50
  -8  -3   1   77.89    7.40
  -8  -3   1   67.49    6.50
   7   3  -1  312.57   14.80
   7   3  -1  298.27   14.90
   7   3  -1  289.77   15.00
   7   3  -1  292.87   15.10
  -7  -3   1  278.77   14.40
  -7  -3   1  315.07   14.50
  -7  -3   1  286.77   14.10
  -7  -3   1  278.17   14.30
  -7  -3   1  282.27   14.90
   6   3  -1  930.01   38.70
   6   3  -1  973.40   39.00
   6   3  -1  906.51   38.10
   6   3  -1  956.80   38.80
  -6  -3   1  898.01   38.20
  -6  -3   1  965.10   38.50
  -6  -3   1  921.41   38.30
  -6  -3   1  924.71   38.20
  -6  -3   1  967.40   39.00
   5   3  -1  139.39    8.80
   5   3  -1  136.59    8.40
   5   3  -1  160.88    8.90
   5   3  -1  142.99    8.90
  -5  -3   1  144.59    8.80
  -5  -3   1  151.38    8.40
  -5  -3   1  161.38    8.50
   4   3  -1   67.29    5.80
   4   3  -1   63.49    5.80
   4   3  -1   73.89    5.50
   4   3  -1   77.09    5.80
  -4  -3   1   74.99    5.90
  -4  -3   1   55.49    5.50
  -4  -3   1   68.29    5.30
   3   3  -1  184.58    9.00
   3   3  -1  177.68    9.00
   3   3  -1  192.48    8.20
   3   3  -1  180.48    9.20
   3   3  -1  188.18    8.20
   3   3  -1  157.88    8.60
   3   3  -1  172.08    8.40
   3   3  -1  166.48    8.40
  -3  -3   1  180.68    8.50
  -3  -3   1  182.18    8.40
  -3  -3   1  153.18    8.90
  -3  -3   1  201.78    8.30
  -3  -3   1  185.78    8.20
  -3  -3   1  172.28    8.70
   2   3  -1  452.35   18.90
   2   3  -1  435.86   18.90
   2   3  -1  462.55   19.30
   2   3  -1  444.46   19.10
   2   3  -1  469.35   19.10
   2   3  -1  440.96   19.00
   2   3  -1  478.25   19.20
   2   3  -1  466.05   18.80
  -2  -3   1  464.75   19.00
  -2  -3   1  477.35   19.00
  -2  -3   1  479.75   19.30
  -2  -3   1  444.76   19.00
  -2  -3   1  481.85   18.80
  -2  -3   1  498.95   18.80
  -2  -3   1  444.26   19.20
  -2  -3   1  462.75   19.10
  -2  -3   1  447.46   19.40
   1   3  -1 3474.25  131.09
   1   3  -1 3293.77  131.09
   1   3  -1 3561.64  130.99
   1   3  -1 3606.84  131.69
   1   3  -1 3328.67  131.09
   1   3  -1 3327.87  131.09
   1   3  -1 3454.45  131.39
   1   3  -1 3361.26  130.99
   1   3  -1 3422.86  131.59
  -1  -3   1 3608.84  130.89
  -1  -3   1 3448.65  131.39
  -1  -3   1 3341.37  131.09
  -1  -3   1 3341.57  131.59
  -1  -3   1 3206.48  131.09
  -1  -3   1 3172.48  131.09
  -1  -3   1 3322.67  131.09
  -1  -3   1 3462.75  131.09
  -1  -3   1 3617.14  131.59
  -1  -3   1 3494.45  131.09
   0   3  -1 2896.91  113.59
   0   3  -1 2853.11  113.79
   0   3  -1 3115.29  113.19
   0   3  -1 3008.30  114.29
   0   3  -1 2876.31  114.09
   0   3  -1 2842.12  113.79
   0   3  -1 2883.31  113.69
   0   3  -1 2938.01  113.69
   0   3  -1 2892.01  113.69
   0   3  -1 3056.19  114.39
   0  -3   1 2901.41  113.69
   0  -3   1 2909.81  114.29
   0  -3   1 3196.88  114.29
   0  -3   1 3181.38  114.39
   0  -3   1 2816.02  113.79
   0  -3   1 2857.51  113.59
   0  -3   1 3008.80  114.09
   0  -3   1 2912.61  113.69
   0  -3   1 3021.40  113.69
  -1   3  -1   13.50    2.90
  -1   3  -1   13.30    2.60
  -1   3  -1   13.00    2.70
  -1   3  -1   14.40    3.30
  -1   3  -1   13.70    2.60
  -1   3  -1   14.20    3.40
  -1   3  -1   10.70    2.90
  -1   3  -1   13.60    3.30
   1  -3   1   12.00    2.60
   1  -3   1   13.90    2.90
   1  -3   1   11.90    3.10
   1  -3   1   13.80    2.80
   1  -3   1   13.80    2.80
   1  -3   1   14.50    3.50
   1  -3   1   11.60    3.00
   1  -3   1   13.90    3.00
   1  -3   1   14.00    2.60
  -2   3  -1  744.43   32.00
  -2   3  -1  773.22   32.30
  -2   3  -1  789.42   31.90
  -2   3  -1  780.92   31.90
  -2   3  -1  798.72   31.80
  -2   3  -1  826.82   32.10
  -2   3  -1  799.02   32.60
   2  -3   1  811.42   32.00
   2  -3   1  886.81   32.00
   2  -3   1  806.92   31.90
   2  -3   1  821.12   32.80
   2  -3   1  796.52   32.20
   2  -3   1  783.92   31.90
   2  -3   1  801.92   32.00
  -3   3  -1 1371.76   51.99
  -3   3  -1 1291.07   51.99
  -3   3  -1 1311.37   52.09
  -3   3  -1 1197.28   52.09
  -3   3  -1 1285.47   51.99
  -3   3  -1 1386.86   52.89
  -3   3  -1 1257.77   52.39
  -3   3  -1 1336.47   52.69
  -3   3  -1 1326.87   51.99
   3  -3   1 1391.56   51.99
   3  -3   1 1300.97   52.09
   3  -3   1 1348.47   52.79
   3  -3   1 1341.97   51.99
   3  -3   1 1377.66   52.39
   3  -3   1 1402.86   52.19
   3  -3   1 1324.77   52.29
  -4   3  -1   64.59    5.30
  -4   3  -1   43.90    5.30
  -4   3  -1   40.50    5.20
  -4   3  -1   61.79    5.30
  -4   3  -1   48.60    5.10
  -4   3  -1   42.70    5.20
   4  -3   1   59.59    5.00
   4  -3   1   49.40    4.70
  -5   3  -1  633.24   25.80
  -5   3  -1  487.25   23.90
  -5   3  -1  532.75   23.20
  -5   3  -1  549.15   23.80
  -5   3  -1  594.14   23.10
  -5   3  -1  595.44   24.20
  -5   3  -1  545.05   23.50
  -5   3  -1  576.34   23.30
  -5   3  -1  580.44   23.50
   5  -3   1  562.04   24.00
   5  -3   1  527.45   23.00
   5  -3   1  555.54   22.90
   5  -3   1  561.24   23.30
   5  -3   1  561.44   23.70
  -6   3  -1  503.75   20.70
  -6   3  -1  471.75   20.10
  -6   3  -1  456.95   20.20
  -6   3  -1  464.35   20.10
  -6   3  -1  467.85   19.60
  -6   3  -1  463.15   19.90
  -6   3  -1  427.66   20.30
  -6   3  -1  500.45   20.90
  -6   3  -1  431.66   19.90
   6  -3   1  505.55   21.20
   6  -3   1  477.55   20.60
   6  -3   1  449.95   20.10
  -7   3  -1  536.95   21.80
  -7   3  -1  521.55   22.20
   7  -3   1  496.95   23.30
   7  -3   1  519.05   22.10
   7  -3   1  512.05   23.00
  -8   3  -1  423.66   20.00
  -8   3  -1  442.96   19.20
  -8   3  -1  397.46   18.60
  -8   3  -1  417.86   20.50
   8  -3   1  420.96   20.00
   8  -3   1  459.25   21.10
   8  -3   1  446.96   19.40
  -9   3  -1    4.50    3.00
  -9   3  -1   17.70    4.30
  -9   3  -1    7.30    5.60
   9  -3   1    8.60    4.90
   9  -3   1   12.50    5.40
   9  -3   1    9.00    4.00
 -10   3  -1   15.50    4.40
 -10   3  -1   18.40    6.80
 -10   3  -1    9.40    3.80
 -11   3  -1   93.99   11.10
  11  -3   1   83.69   11.10
  12  -3   1  172.08   14.40
  13  -3   1   63.89   10.40
  14  -3   1   -7.40    5.90
  15  -3   1   18.30    8.70
  15   2  -1   49.30   10.00
  15   2  -1   42.90   10.10
 -15  -2   1   34.70    7.50
  14   2  -1   84.09   11.90
  14   2  -1   65.09   10.20
 -14  -2   1   68.99    9.60
  13   2  -1  209.28   16.10
  13   2  -1  212.98   15.50
  13   2  -1  183.08   15.10
 -13  -2   1  182.98   12.80
  12   2  -1   70.89    9.90
  12   2  -1   75.09   10.10
  12   2  -1   73.19   10.20
 -12  -2   1   67.09    8.70
 -12  -2   1   86.89   10.70
  11   2  -1  208.58   14.20
  11   2  -1  180.28   14.00
  11   2  -1  193.58   13.90
 -11  -2   1  200.08   13.60
 -11  -2   1  192.38   12.40
  10   2  -1  639.54   30.60
  10   2  -1  580.74   27.30
  10   2  -1  584.64   28.50
 -10  -2   1  559.54   26.90
 -10  -2   1  587.04   26.30
   9   2  -1   90.39    9.30
   9   2  -1   95.99    9.00
   9   2  -1  102.79    9.50
  -9  -2   1   83.29    8.40
  -9  -2   1   81.89    8.00
   8   2  -1  180.38   11.70
   8   2  -1  189.48   11.40
   8   2  -1  173.48   11.40
  -8  -2   1  179.78   10.50
  -8  -2   1  205.18   12.50
  -8  -2   1  158.88   10.40
  -8  -2   1  187.58   10.80
  -8  -2   1  184.78   11.40
  -8  -2   1  167.68   10.80
   7   2  -1  528.05   23.30
   7   2  -1  538.55   23.40
   7   2  -1  532.45   23.50
   7   2  -1  504.15   22.80
  -7  -2   1  529.85   24.60
  -7  -2   1  505.75   22.50
  -7  -2   1  517.55   22.90
  -7  -2   1  499.75   22.60
   6   2  -1  255.27   12.80
   6   2  -1  254.27   12.80
   6   2  -1  244.38   12.50
   6   2  -1  254.57   13.00
  -6  -2   1  250.37   12.30
  -6  -2   1  237.68   12.40
  -6  -2   1  253.37   12.90
  -6  -2   1  255.47   12.30
   5   2  -1  238.78   12.00
   5   2  -1  251.37   12.10
   5   2  -1  230.98   11.70
   5   2  -1  259.87   12.30
  -5  -2   1  244.48   11.60
  -5  -2   1  232.28   11.60
  -5  -2   1  232.28   11.70
  -5  -2   1  254.57   11.80
  -5  -2   1  239.98   12.20
   4   2  -1   43.50    5.00
   4   2  -1   41.20    4.70
   4   2  -1   41.00    4.90
   4   2  -1   57.29    5.30
  -4  -2   1   42.80    4.90
  -4  -2   1   44.70    4.80
  -4  -2   1   39.80    4.30
   3   2  -1    1.70    2.80
   3   2  -1    5.80    2.40
  -3  -2   1    1.30    2.10
   2   2  -1 3713.03  148.49
   2   2  -1 3975.30  148.49
   2   2  -1 3671.73  148.79
   2   2  -1 3923.51  148.49
   2   2  -1 4093.19  149.09
   2   2  -1 3760.12  148.49
  -2  -2   1 4005.30  148.79
  -2  -2   1 3768.82  148.49
  -2  -2   1 3826.52  148.79
  -2  -2   1 4127.69  148.89
  -2  -2   1 4243.98  149.59
  -2  -2   1 3777.22  148.49
  -2  -2   1 3711.63  148.79
  -2  -2   1 4023.10  148.49
  -2  -2   1 3544.35  148.49
  -2  -2   1 3936.41  148.89
   1   2  -1   86.89    5.10
   1   2  -1   95.89    5.00
   1   2  -1  103.49    5.30
   1   2  -1   94.79    4.90
   1   2  -1   89.69    5.20
   1   2  -1  103.49    5.30
   1   2  -1   88.49    4.70
   1   2  -1   92.79    5.30
  -1  -2   1   94.09    5.50
  -1  -2   1   95.49    4.90
  -1  -2   1   95.39    5.40
  -1  -2   1   87.59    5.40
  -1  -2   1  105.39    5.40
  -1  -2   1   97.09    5.30
  -1  -2   1   97.79    4.90
  -1  -2   1  107.69    5.50
  -1  -2   1   98.59    4.90
   0   2  -1  797.22   30.10
   0   2  -1  720.93   29.80
   0   2  -1  725.23   29.80
   0   2  -1  754.52   29.70
   0   2  -1  791.42   30.20
   0   2  -1  755.32   29.80
   0   2  -1  763.92   30.20
   0   2  -1  753.92   30.00
   0   2  -1  734.53   29.70
   0   2  -1  751.52   29.30
   0  -2   1  794.82   29.30
   0  -2   1  769.02   29.80
   0  -2   1  712.93   29.90
   0  -2   1  762.42   30.20
   0  -2   1  740.93   29.80
   0  -2   1  816.62   30.20
   0  -2   1  722.73   29.70
   0  -2   1  758.72   29.70
   0  -2   1  777.52   30.00
  -1   2  -1   45.50    3.50
  -1   2  -1   36.40    3.90
  -1   2  -1   40.80    4.00
  -1   2  -1   40.30    3.50
  -1   2  -1   42.70    3.50
  -1   2  -1   44.30    3.90
  -1   2  -1   45.20    3.40
  -1   2  -1   38.80    3.80
   1  -2   1   39.50    4.00
   1  -2   1   38.50    3.60
   1  -2   1   44.70    3.40
   1  -2   1   40.60    4.00
   1  -2   1   40.30    3.60
   1  -2   1   41.90    3.50
   1  -2   1   35.50    3.60
   1  -2   1   41.90    3.40
   1  -2   1   41.80    4.00
  -2   2  -1   19.50    3.10
  -2   2  -1   14.50    2.30
  -2   2  -1   16.50    3.60
  -2   2  -1   16.90    2.60
  -2   2  -1   15.00    2.50
  -2   2  -1   18.30    3.00
  -2   2  -1   17.10    2.60
  -2   2  -1   19.30    2.70
  -2   2  -1   17.30    2.90
   2  -2   1   14.40    2.70
   2  -2   1   18.30    2.60
   2  -2   1   17.60    2.50
   2  -2   1   15.20    2.60
   2  -2   1   18.70    2.60
   2  -2   1   21.00    3.10
   2  -2   1   20.30    3.30
  -3   2  -1  147.69    7.60
  -3   2  -1  147.49    7.50
  -3   2  -1  136.59    7.40
  -3   2  -1  136.59    7.20
  -3   2  -1  144.99    7.90
  -3   2  -1  158.28    7.20
  -3   2  -1  161.48    7.70
   3  -2   1  142.19    7.70
   3  -2   1  141.29    7.50
   3  -2   1  167.28    7.10
   3  -2   1  139.49    7.20
   3  -2   1  142.59    7.30
   3  -2   1  141.29    7.20
  -4   2  -1  387.26   17.40
  -4   2  -1  378.86   17.70
  -4   2  -1  458.75   17.10
  -4   2  -1  422.46   17.50
  -4   2  -1  409.26   18.10
  -4   2  -1  372.76   17.50
  -4   2  -1  412.26   17.60
  -4   2  -1  437.06   17.40
   4  -2   1  420.66   17.20
   4  -2   1  428.66   17.40
   4  -2   1  429.36   17.80
   4  -2   1  412.66   17.50
   4  -2   1  453.05   17.30
   4  -2   1  430.86   18.20
   4  -2   1  441.26   17.80
  -5   2  -1    3.10    1.90
  -5   2  -1    1.90    2.60
  -5   2  -1    2.40    2.30
  -5   2  -1    7.20    2.80
  -5   2  -1    6.30    2.50
   5  -2   1    2.70    2.80
   5  -2   1    1.70    2.10
   5  -2   1    4.80    2.90
  -6   2  -1   68.29    6.10
  -6   2  -1   79.39    5.70
   6  -2   1   75.79    6.80
   6  -2   1   82.19    6.30
   6  -2   1   73.79    5.60
  -7   2  -1   48.30    4.80
  -7   2  -1   48.10    5.20
  -7   2  -1   49.50    5.90
   7  -2   1   62.39    5.60
   7  -2   1   50.89    5.80
   7  -2   1   49.99    6.20
  -8   2  -1   20.50    5.50
  -8   2  -1   17.30    3.70
  -8   2  -1   16.40    4.30
   8  -2   1   17.20    5.10
   8  -2   1   23.60    4.40
  -9   2  -1   41.00    5.20
  -9   2  -1   43.10    7.00
  -9   2  -1   34.90    4.50
   9  -2   1   34.30    5.40
   9  -2   1   44.80    7.20
 -10   2  -1  432.76   21.20
 -10   2  -1  465.85   23.20
  10  -2   1  489.65   30.10
  10  -2   1  492.85   22.10
 -11   2  -1   48.30    8.00
  11  -2   1   33.50    6.60
  11  -2   1   29.10    7.70
  12  -2   1   15.70    7.00
  12  -2   1   13.60    6.00
  13  -2   1   68.29   10.20
  14  -2   1   86.79   12.10
  15  -2   1    8.10    7.90
  15   1  -1   22.20    8.90
  15   1  -1   12.30    7.60
  14   1  -1   46.00   10.00
  14   1  -1   48.30    9.40
  13   1  -1   95.29   12.20
  13   1  -1   92.69   12.00
 -13  -1   1   85.99    9.00
  12   1  -1    8.00    6.50
  12   1  -1    1.90    5.40
 -12  -1   1   17.70    6.60
  11   1  -1   48.20    8.50
  11   1  -1   49.70    8.60
  11   1  -1   43.60    7.70
 -11  -1   1   69.89    9.40
 -11  -1   1   45.80    6.80
  10   1  -1  215.48   13.80
  10   1  -1  216.98   20.00
  10   1  -1  217.58   13.90
 -10  -1   1  211.78   13.50
 -10  -1   1  217.38   12.40
   9   1  -1  270.57   15.50
   9   1  -1  281.97   15.70
   9   1  -1  282.77   15.90
  -9  -1   1  282.67   15.20
  -9  -1   1  294.07   14.50
   8   1  -1  619.24   27.60
   8   1  -1  668.33   28.10
   8   1  -1  642.44   27.70
  -8  -1   1  613.74   27.40
  -8  -1   1  576.84   26.80
  -8  -1   1  615.64   26.80
  -8  -1   1  609.74   27.70
  -8  -1   1  596.14   27.00
  -8  -1   1  685.93   28.50
   7   1  -1 1189.78   47.60
   7   1  -1 1180.38   47.40
   7   1  -1 1158.18   47.30
  -7  -1   1 1157.68   47.10
  -7  -1   1 1120.69   47.10
  -7  -1   1 1120.49   46.50
  -7  -1   1 1234.68   48.00
  -7  -1   1 1105.09   46.90
  -7  -1   1 1167.48   46.90
   6   1  -1  114.49    7.90
   6   1  -1  113.89    8.00
   6   1  -1  126.89    8.30
   6   1  -1  125.79    8.30
  -6  -1   1  118.19    7.90
  -6  -1   1  121.29    7.40
  -6  -1   1  121.79    8.00
  -6  -1   1  115.89    7.80
  -6  -1   1  108.99    7.30
  -6  -1   1  123.19    7.60
   5   1  -1  584.64   24.10
   5   1  -1  557.54   24.00
   5   1  -1  516.65   23.70
   5   1  -1  606.84   24.30
  -5  -1   1  561.64   23.90
  -5  -1   1  535.85   23.40
  -5  -1   1  597.44   24.20
  -5  -1   1  555.34   23.70
  -5  -1   1  579.94   23.80
   4   1  -1  247.38   10.70
   4   1  -1  212.48   10.70
   4   1  -1  235.28   10.80
   4   1  -1  210.68   10.50
  -4  -1   1  215.28   10.20
  -4  -1   1  200.58   10.40
  -4  -1   1  216.88   10.60
   3   1  -1 1838.22   73.29
   3   1  -1 1800.72   73.09
   3   1  -1 1937.71   73.29
   3   1  -1 1978.20   73.29
  -3  -1   1 1913.71   73.09
  -3  -1   1 1794.52   72.99
  -3  -1   1 1890.21   73.59
  -3  -1   1 1779.72   72.79
  -3  -1   1 2029.30   73.39
   2   1  -1 6001.70  241.28
  -2  -1   1 6474.15  241.08
  -1  -1   1 5122.49  195.68
   0   1  -1   -0.20    0.70
   0   1  -1   -0.90    0.80
   0   1  -1    0.20    0.70
   0   1  -1    0.80    0.90
   0   1  -1   -0.40    0.40
   0   1  -1    0.20    0.70
   0   1  -1    0.80    1.00
   0   1  -1    0.60    0.80
   0   1  -1   -0.30    0.80
   0  -1   1    1.10    0.90
   0  -1   1    0.10    0.80
   0  -1   1    1.20    0.60
   0  -1   1    0.70    0.70
   0  -1   1    0.10    0.50
   0  -1   1   -0.60    0.70
   0  -1   1   -0.10    1.00
   0  -1   1   -0.20    0.70
   0  -1   1    0.10    0.70
   0  -1   1    0.70    0.90
  -1   1  -1 1836.02   72.19
  -1   1  -1 1933.11   72.49
  -1   1  -1 1701.73   72.29
  -1   1  -1 1878.71   72.69
  -1   1  -1 2052.09   72.69
  -1   1  -1 1803.02   72.39
  -1   1  -1 1910.71   72.39
  -1   1  -1 1838.22   72.39
   1  -1   1 1816.72   72.59
   1  -1   1 1813.52   72.39
   1  -1   1 1950.40   72.49
   1  -1   1 1933.51   72.79
   1  -1   1 1846.92   72.49
   1  -1   1 2054.29   72.59
  -2   1  -1 4736.53  190.58
  -2   1  -1 5179.08  191.08
   2  -1   1 5014.90  190.88
   2  -1   1 5101.29  190.58
   2  -1   1 4892.41  190.68
  -3   1  -1  773.22   31.00
  -3   1  -1  817.42   31.00
  -3   1  -1  779.02   31.20
  -3   1  -1  793.42   31.20
  -3   1  -1  810.32   31.30
  -3   1  -1  755.52   31.30
   3  -1   1  813.52   31.00
   3  -1   1  799.62   31.20
   3  -1   1  787.22   31.00
   3  -1   1  794.32   31.80
  -4   1  -1  545.25   22.30
  -4   1  -1  541.95   22.80
   4  -1   1  551.74   22.50
   4  -1   1  579.84   23.40
  -5   1  -1  139.69    7.80
  -5   1  -1  126.99    7.00
   5  -1   1  136.99    7.60
   5  -1   1  142.59    8.40
   5  -1   1  133.09    7.30
  -6   1  -1  899.61   36.10
  -6   1  -1  914.81   36.70
  -6   1  -1  853.21   36.70
   6  -1   1  904.11   36.40
   6  -1   1  921.61   37.40
  -7   1  -1  235.78   12.30
  -7   1  -1  243.68   11.60
  -7   1  -1  222.38   15.80
   7  -1   1  234.58   12.00
   7  -1   1  244.48   13.10
  -8   1  -1  144.19    8.50
   8  -1   1  136.59   10.00
   8  -1   1  137.49    8.90
  -9   1  -1  141.99    9.20
  -9   1  -1  141.39   10.60
  -9   1  -1  150.18   10.00
   9  -1   1  154.08   10.20
   9  -1   1  151.38   11.30
 -10   1  -1   85.49    7.60
 -10   1  -1   93.29    9.20
  10  -1   1  109.09   16.30
  10  -1   1   80.99    8.80
  11  -1   1  262.77   16.60
  11  -1   1  260.67   15.40
 -12   1  -1   29.10    7.80
  12  -1   1   25.00    7.80
  12  -1   1   24.70    7.70
  13  -1   1    0.50    5.70
  13  -1   1    4.00    6.90
  14  -1   1    0.40    6.30
  14  -1   1   -0.40    6.50
  15  -1   1   -0.10    7.50
  15   0  -1   56.29   10.80
  14   0  -1   61.39   10.60
  14   0  -1   84.89   11.70
  13   0  -1  136.59   13.70
  13   0  -1  134.59   13.40
  12   0  -1   63.99    9.20
  12   0  -1   62.89    9.30
 -12   0   1   81.69   10.10
  11   0  -1   26.70    7.20
  11   0  -1   19.80    7.30
 -11   0   1   23.90    5.40
 -11   0   1   37.20   13.10
  10   0  -1   93.19   10.10
  10   0  -1  106.79    9.80
 -10   0   1   91.79    8.30
 -10   0   1  102.39    8.40
 -10   0   1   90.49    9.40
   9   0  -1  139.59   11.30
   9   0  -1  179.88   11.10
   9   0  -1  135.49   10.90
  -9   0   1  141.79    9.70
  -9   0   1  142.09   10.50
  -9   0   1  158.68   10.10
  -9   0   1  156.28    9.70
   8   0  -1    3.30    3.70
   8   0  -1    2.30    3.80
   8   0  -1    2.90    4.10
  -8   0   1    0.00    3.50
  -8   0   1    5.20    5.80
  -8   0   1    4.40    3.60
  -8   0   1    0.30    2.70
  -8   0   1    3.60    3.20
   7   0  -1   25.50    4.70
   7   0  -1   20.90    4.70
   7   0  -1   27.20    4.80
  -7   0   1   33.50    4.90
  -7   0   1   21.70    4.10
  -7   0   1   24.20    4.00
  -7   0   1   29.60    4.70
   6   0  -1   22.70    4.10
   6   0  -1   27.00    4.60
   6   0  -1   13.60    3.80
  -6   0   1   19.30    3.40
  -6   0   1   15.50    3.50
  -6   0   1   17.40    3.50
  -6   0   1   20.00    3.90
  -6   0   1   18.00    4.20
   5   0  -1  145.59    8.60
   5   0  -1  148.79    8.80
   5   0  -1  152.48    8.80
   5   0  -1  162.38    8.70
  -5   0   1  152.78    8.40
  -5   0   1  145.99    8.70
  -5   0   1  137.79    8.70
  -5   0   1  152.98    8.60
  -5   0   1  165.18    8.30
   4   0  -1  107.29    6.90
   4   0  -1  112.49    6.60
   4   0  -1  114.59    6.80
   4   0  -1  102.79    6.90
  -4   0   1  110.19    6.90
  -4   0   1  118.09    6.30
  -4   0   1  120.99    6.70
  -4   0   1  109.09    6.90
  -4   0   1  105.29    6.60
   3   0  -1   45.00    4.40
   3   0  -1   49.70    5.00
   3   0  -1   47.00    4.60
  -3   0   1   52.99    4.10
  -3   0   1   42.90    4.60
  -3   0   1   48.30    4.60
  -3   0   1   49.99    4.40
   2   0  -1   59.39    4.50
   2   0  -1   67.79    4.50
   2   0  -1   69.29    4.20
   2   0  -1   66.29    4.20
  -2   0   1   63.79    4.10
  -2   0   1   70.39    4.20
  -2   0   1   63.59    3.80
  -2   0   1   68.59    4.40
  -2   0   1   67.99    4.50
   1   0  -1    0.50    0.80
  -1   0   1    1.50    1.00
  -1   0   1    1.90    0.70
  -1   0   1    1.30    0.80
  -1   0   1    0.40    0.60
  -1   0  -1    0.10    0.70
  -1   0  -1    0.00    0.60
  -1   0  -1   -0.60    0.80
  -1   0  -1   -0.40    0.80
  -1   0  -1    0.80    0.90
  -1   0  -1   -0.20    1.00
   1   0   1   -0.10    0.80
   1   0   1   -1.00    1.00
   1   0   1    0.00    0.60
   1   0   1    0.10    1.00
   1   0   1   -0.40    0.80
  -2   0  -1 1215.48   48.60
  -2   0  -1 1235.28   48.60
  -2   0  -1 1191.38   48.50
   2   0   1 1339.37   48.60
   2   0   1 1305.67   49.00
  -3   0  -1  151.78    7.70
  -3   0  -1  158.78    9.40
  -3   0  -1  178.88    7.60
   3   0   1  144.89    7.70
   3   0   1  175.08    7.60
   3   0   1  167.18    8.30
  -4   0  -1   49.99    4.00
  -4   0  -1   46.20    5.00
   4   0   1   49.10    4.10
   4   0   1   47.80    5.00
   4   0   1   45.20    4.60
  -5   0  -1  868.11   34.60
  -5   0  -1  820.72   34.10
   5   0   1  819.52   33.90
   5   0   1  837.82   33.90
   5   0   1  859.31   34.70
  -6   0  -1  668.93   28.90
  -6   0  -1  736.43   28.80
  -6   0  -1  686.03   29.70
  -6   0  -1  697.13   29.30
   6   0   1  707.73   29.90
   6   0   1  714.33   29.10
  -7   0  -1  396.06   19.10
  -7   0  -1  387.86   16.80
  -7   0  -1  355.16   17.10
  -7   0  -1  361.96   17.30
   7   0   1  378.86   17.20
   7   0   1  369.16   18.10
  -8   0  -1  278.07   14.60
  -8   0  -1  289.07   13.80
  -8   0  -1  285.97   15.10
  -8   0  -1  268.27   14.00
   8   0   1  291.67   14.40
   8   0   1  292.07   15.40
  -9   0  -1  253.87   13.40
  -9   0  -1  247.98   13.70
  -9   0  -1  243.48   14.10
   9   0   1  286.97   15.40
   9   0   1  266.07   14.10
 -10   0  -1  157.08   11.50
  10   0   1  169.08   11.40
 -11   0  -1  341.67   18.50
  11   0   1  333.97   18.20
  11   0   1  331.77   19.00
 -12   0  -1   88.29   10.70
  12   0   1   70.39    9.20
  12   0   1   77.59   10.30
 -13   0  -1   66.09    8.70
  13   0   1   71.09   10.50
  13   0   1   64.99    9.50
  14   0   1  175.58   14.70
  14   0   1  160.18   15.40
 -15   0  -1   33.00    7.70
  15   0   1   37.10    9.40
  15   0   1   44.70    9.10
  15  -1  -1   -3.50    6.80
  14  -1  -1  118.49   13.60
  13  -1  -1   72.39   10.70
  12  -1  -1    2.00    6.20
  12  -1  -1    5.30    6.40
 -12   1   1   24.60    8.50
  11  -1  -1   59.89    9.00
  11  -1  -1   66.09    8.60
 -11   1   1   58.09    9.80
  10  -1  -1  195.28   12.70
  10  -1  -1  201.78   13.50
 -10   1   1  191.78   11.70
 -10   1   1  172.68   12.90
   9  -1  -1  290.37   15.90
   9  -1  -1  300.07   15.50
  -9   1   1  266.87   14.30
  -9   1   1  283.07   15.80
  -9   1   1  295.37   14.80
   8  -1  -1  838.72   34.30
   8  -1  -1  812.62   33.90
  -8   1   1  785.22   33.40
  -8   1   1  764.92   34.30
  -8   1   1  799.62   34.10
  -8   1   1  791.42   34.30
  -8   1   1  776.82   33.90
   7  -1  -1  365.46   17.00
   7  -1  -1  365.76   16.70
  -7   1   1  328.97   16.80
  -7   1   1  347.77   16.10
  -7   1   1  362.26   16.70
  -7   1   1  345.27   16.70
   6  -1  -1  697.23   29.60
   6  -1  -1  718.13   30.00
   6  -1  -1  722.43   30.00
  -6   1   1  735.43   30.00
  -6   1   1  716.93   29.80
  -6   1   1  727.43   29.40
  -6   1   1  699.23   29.90
  -6   1   1  685.03   29.90
   5  -1  -1  503.85   21.00
   5  -1  -1  510.55   21.30
   5  -1  -1  486.85   21.30
  -5   1   1  506.65   21.20
  -5   1   1  490.65   20.70
  -5   1   1  498.95   21.30
  -5   1   1  469.95   21.20
  -5   1   1  481.75   21.20
   4  -1  -1  101.39    6.80
   4  -1  -1  109.09    6.30
   4  -1  -1  101.49    6.60
   4  -1  -1   96.79    6.00
  -4   1   1   92.39    6.00
  -4   1   1   93.49    6.50
  -4   1   1   95.19    5.70
   3  -1  -1 2531.25   97.39
   3  -1  -1 2535.85   96.99
   3  -1  -1 2495.35   97.19
   3  -1  -1 2576.04   96.99
  -3   1   1 2430.76   97.09
  -3   1   1 2548.74   96.89
  -3   1   1 2491.75   97.29
  -3   1   1 2566.54   96.99
  -3   1   1 2449.16   97.19
   2  -1  -1 2755.42  105.59
   2  -1  -1 2699.13  105.79
   2  -1  -1 2659.13  105.49
   2  -1  -1 2833.12  105.39
  -2   1   1 2776.92  105.79
  -2   1   1 2732.33  105.59
  -2   1   1 2731.43  105.39
  -2   1   1 2718.13  105.59
  -2   1   1 2804.82  105.39
   1  -1  -1 3244.28  128.99
   1  -1  -1 3487.75  128.69
   0  -1  -1    0.00    1.00
   0  -1  -1    1.10    0.90
   0   1   1   -0.50    0.50
   0   1   1    0.20    1.00
  -1  -1  -1  260.87   10.60
  -2  -1  -1 5872.41  220.18
   2   1   1 5856.81  220.08
   2   1   1 5560.04  220.08
  -3  -1  -1  559.94   23.10
  -3  -1  -1  561.04   23.10
  -3  -1  -1  615.14   23.80
   3   1   1  560.74   23.10
   3   1   1  597.84   23.70
  -4  -1  -1   20.60    3.30
   4   1   1   22.50    3.70
   4   1   1   19.10    3.50
  -5  -1  -1 1614.24   65.89
  -5  -1  -1 1727.13   65.99
  -5  -1  -1 1726.83   66.69
  -5  -1  -1 1628.84   65.89
   5   1   1 1620.44   65.89
   5   1   1 1734.43   66.09
   5   1   1 1730.83   66.69
  -6  -1  -1  319.77   14.70
  -6  -1  -1  331.97   15.70
  -6  -1  -1  313.17   14.80
  -6  -1  -1  328.17   14.70
   6   1   1  317.97   14.90
   6   1   1  315.47   14.90
   6   1   1  335.17   15.70
  -7  -1  -1  231.48   12.00
  -7  -1  -1  259.37   12.10
  -7  -1  -1  231.78   12.40
   7   1   1  241.78   13.30
   7   1   1  233.18   12.40
   7   1   1  258.67   12.60
  -8  -1  -1  205.48   11.80
  -8  -1  -1  218.28   12.30
  -8  -1  -1  207.98   12.30
  -8  -1  -1  205.98   11.20
   8   1   1  216.88   12.90
   8   1   1  194.58   11.70
   8   1   1  198.88   11.80
  -9  -1  -1  124.09    8.90
  -9  -1  -1  145.99    9.10
  -9  -1  -1  120.99    9.90
   9   1   1  134.29   10.90
   9   1   1  137.29    9.80
   9   1   1  143.49    9.90
 -10  -1  -1    4.30    5.30
  10   1   1    0.90    4.00
  10   1   1    5.10    8.80
 -11  -1  -1  154.58   12.10
 -11  -1  -1  141.79   11.80
  11   1   1  170.38   13.20
 -12  -1  -1   -3.30    6.50
 -12  -1  -1   -0.50    5.80
  12   1   1    6.10    6.40
  12   1   1    1.20    5.50
 -13  -1  -1   61.19   13.20
  13   1   1   67.09   10.30
  13   1   1   64.39    9.90
 -14  -1  -1    0.90    6.00
  14   1   1   -6.00    6.00
  14   1   1    5.90    7.70
 -15  -1  -1   -1.20    5.70
  15   1   1   -2.00    6.80
  15   1   1    0.70    6.40
  15  -2  -1   81.59   11.60
  14  -2  -1   77.09   11.70
  13  -2  -1   -6.00    6.20
 -13   2   1   -1.90    4.90
  12  -2  -1    9.20    6.70
 -12   2   1    7.20    4.60
  11  -2  -1    1.10    5.30
 -11   2   1   -1.40    4.40
 -11   2   1  -10.80    5.80
  10  -2  -1   -1.50    4.90
 -10   2   1    0.80    4.30
 -10   2   1    9.90    6.20
   9  -2  -1   29.40    5.50
   9  -2  -1   26.00    5.80
  -9   2   1   34.30    5.00
  -9   2   1   19.30    6.00
  -9   2   1   26.30    5.30
   8  -2  -1   38.20    5.90
   8  -2  -1   34.80    5.40
  -8   2   1   36.80    4.80
  -8   2   1   35.30    5.90
  -8   2   1   37.00    6.20
  -8   2   1   43.50    5.80
   7  -2  -1    8.70    3.60
   7  -2  -1    9.60    4.20
   7  -2  -1    9.60    3.50
  -7   2   1   12.00    3.00
  -7   2   1    4.30    3.40
  -7   2   1   -0.10    4.00
   6  -2  -1    3.00    2.70
   6  -2  -1    1.50    2.90
   6  -2  -1    0.70    3.00
  -6   2   1   -0.50    3.00
  -6   2   1    1.90    3.00
  -6   2   1   -0.60    3.30
  -6   2   1    2.60    2.30
   5  -2  -1  244.98   12.60
   5  -2  -1  253.97   12.10
  -5   2   1  243.68   12.30
  -5   2   1  244.38   12.10
  -5   2   1  248.98   12.20
   4  -2  -1    9.80    2.70
  -4   2   1   11.90    3.20
  -4   2   1    7.20    3.00
   3  -2  -1  242.88   10.10
   3  -2  -1  233.78   10.30
  -3   2   1  205.48    9.90
  -3   2   1  218.78   10.70
  -3   2   1  248.68   10.20
  -3   2   1  214.28   10.60
   2  -2  -1  654.63   25.00
   2  -2  -1  631.64   24.50
   2  -2  -1  624.04   24.60
   2  -2  -1  593.74   24.50
   2  -2  -1  589.14   25.00
   2  -2  -1  638.14   24.70
  -2   2   1  613.24   24.40
  -2   2   1  600.64   24.50
  -2   2   1  587.14   24.90
  -2   2   1  602.24   24.80
  -2   2   1  617.74   24.50
  -2   2   1  680.53   25.00
  -2   2   1  609.14   24.60
   1  -2  -1 2329.47   90.09
   1  -2  -1 2354.76   90.29
   1  -2  -1 2381.96   90.29
   1  -2  -1 2373.16   90.89
   1  -2  -1 2459.35   90.09
   1  -2  -1 2257.57   89.99
   1  -2  -1 2406.06   89.99
  -1   2   1 2445.66   90.49
  -1   2   1 2354.66   89.99
  -1   2   1 2440.36   89.99
  -1   2   1 2226.78   90.09
  -1   2   1 2260.27   90.09
  -1   2   1 2185.58   89.99
  -1   2   1 2319.97   90.29
   0  -2  -1   46.60    3.90
   0  -2  -1   51.59    4.00
   0  -2  -1   45.70    3.00
   0  -2  -1   43.10    3.50
   0  -2  -1   46.80    3.40
   0   2   1   42.60    3.50
   0   2   1   47.10    4.40
   0   2   1   54.19    3.90
   0   2   1   47.50    4.10
   0   2   1   47.30    3.40
   0   2   1   50.79    3.20
   0   2   1   48.80    3.20
   0   2   1   44.70    3.70
  -1  -2  -1  128.99    6.60
  -1  -2  -1  133.19    7.00
  -1  -2  -1  135.89    6.30
  -1  -2  -1  116.09    6.70
  -1  -2  -1  140.49    7.40
  -1  -2  -1  131.19    6.80
  -1  -2  -1  137.59    6.50
  -1  -2  -1  132.89    6.40
  -1  -2  -1  142.09    6.10
   1   2   1  134.29    6.30
   1   2   1  136.49    6.40
   1   2   1  151.68    6.80
   1   2   1  136.39    6.70
   1   2   1  141.09    6.00
   1   2   1  140.29    6.60
  -2  -2  -1 8347.37  314.07
  -2  -2  -1 7925.21  313.97
   2   2   1 8398.86  313.97
  -3  -2  -1  844.92   35.00
  -3  -2  -1  892.51   35.00
  -3  -2  -1  882.31   35.60
  -3  -2  -1  972.20   35.00
   3   2   1  875.31   35.60
   3   2   1  812.02   35.00
   3   2   1  959.10   35.50
  -4  -2  -1  288.47   13.20
  -4  -2  -1  284.97   12.40
  -4  -2  -1  279.27   12.70
   4   2   1  274.77   12.50
   4   2   1  278.37   13.10
   4   2   1  274.07   12.70
  -5  -2  -1  123.19    7.60
  -5  -2  -1  152.08    8.30
  -5  -2  -1  117.79    8.20
   5   2   1  141.59    7.80
   5   2   1  127.29    7.90
   5   2   1  131.49    8.50
  -6  -2  -1 1277.57   52.39
  -6  -2  -1 1227.78   51.29
  -6  -2  -1 1295.47   51.59
  -6  -2  -1 1359.16   51.89
   6   2   1 1317.07   52.49
   6   2   1 1320.27   51.99
   6   2   1 1278.47   51.69
  -7  -2  -1 1432.76   56.29
  -7  -2  -1 1366.66   55.99
  -7  -2  -1 1517.05   58.49
  -7  -2  -1 1326.47   55.79
   7   2   1 1435.36   56.49
   7   2   1 1365.86   56.09
   7   2   1 1383.16   56.89
  -8  -2  -1  656.33   28.30
  -8  -2  -1  658.53   29.70
   8   2   1  664.73   28.70
   8   2   1  671.53   29.60
   8   2   1  679.43   29.10
  -9  -2  -1  260.67   15.00
  -9  -2  -1  279.37   16.00
  -9  -2  -1  267.37   13.90
   9   2   1  281.77   15.70
   9   2   1  282.07   15.20
   9   2   1  269.57   14.50
 -10  -2  -1  391.46   19.60
 -10  -2  -1  383.36   19.20
  10   2   1  381.26   19.70
  10   2   1  377.86   19.20
  10   2   1  393.06   20.80
 -11  -2  -1  224.08   14.20
 -11  -2  -1  230.18   14.80
  11   2   1  214.88   14.00
  11   2   1  224.08   14.60
  11   2   1  230.18   15.40
 -12  -2  -1   62.19    9.00
  12   2   1   50.89    9.20
  12   2   1   54.99    8.30
 -13  -2  -1  117.29   12.10
 -13  -2  -1  168.28   14.40
  13   2   1  160.68   14.20
  13   2   1  150.88   13.70
 -14  -2  -1  206.98   14.60
  14   2   1  222.38   17.30
  14   2   1  221.38   16.30
 -15  -2  -1  110.19   11.10
  15   2   1  105.99   14.20
  15   2   1  109.59   12.90
  15  -3  -1   14.10    7.90
  14  -3  -1   61.79   10.00
 -14   3   1   49.30    7.30
  13  -3  -1  243.98   16.80
 -13   3   1  185.78   13.00
  12  -3  -1   36.20    7.90
 -12   3   1   41.50    6.50
  11  -3  -1   16.40    6.30
 -11   3   1    7.70    7.10
 -11   3   1   16.10    4.90
  10  -3  -1  511.05   23.60
 -10   3   1  444.46   25.20
 -10   3   1  499.55   22.20
 -10   3   1  431.36   21.40
   9  -3  -1  216.88   13.50
  -9   3   1  213.48   13.50
  -9   3   1  203.18   11.80
  -9   3   1  220.28   12.30
   8  -3  -1  379.56   18.50
   8  -3  -1  369.26   19.00
  -8   3   1  374.16   17.30
  -8   3   1  355.86   18.70
  -8   3   1  396.96   18.00
   7  -3  -1  747.83   31.50
   7  -3  -1  794.62   32.20
  -7   3   1  771.62   30.60
  -7   3   1  722.43   31.10
  -7   3   1  681.93   31.30
  -7   3   1  693.53   36.00
   6  -3  -1  291.17   13.90
   6  -3  -1  282.87   14.40
  -6   3   1  275.17   17.90
  -6   3   1  282.47   14.10
  -6   3   1  293.47   13.10
  -6   3   1  275.27   13.80
   5  -3  -1  129.29    7.80
   5  -3  -1  141.89    8.70
  -5   3   1  131.39    7.10
  -5   3   1  124.69    8.10
  -5   3   1  120.69    8.30
  -5   3   1  126.89    8.10
  -5   3   1  123.79    7.30
   4  -3  -1    5.70    3.00
   4  -3  -1    2.40    2.40
   4  -3  -1    2.60    2.50
   4  -3  -1    5.40    3.00
   4  -3  -1   -1.90    2.80
  -4   3   1   -0.90    2.10
  -4   3   1    9.70    2.90
  -4   3   1    6.00    3.00
  -4   3   1    2.90    2.40
  -4   3   1    3.50    3.00
  -4   3   1    1.60    2.60
   3  -3  -1   46.30    4.10
   3  -3  -1   48.70    4.20
   3  -3  -1   49.30    4.50
   3  -3  -1   42.60    5.00
   3  -3  -1   45.70    4.70
  -3   3   1   45.20    6.40
  -3   3   1   42.90    4.50
  -3   3   1   45.30    4.60
  -3   3   1   41.60    4.30
  -3   3   1   41.30    4.00
  -3   3   1   57.29    5.60
  -3   3   1   45.80    4.60
   2  -3  -1 3049.29  119.99
   2  -3  -1 3101.89  119.49
   2  -3  -1 3116.89  119.99
   2  -3  -1 3252.57  119.59
   2  -3  -1 3083.79  119.99
   2  -3  -1 3128.49  119.69
   2  -3  -1 3153.48  119.59
  -2   3   1 3201.48  119.79
  -2   3   1 3041.50  120.09
  -2   3   1 3098.29  119.59
  -2   3   1 3298.47  119.59
  -2   3   1 2986.60  119.99
  -2   3   1 2903.11  119.69
  -2   3   1 3106.99  119.59
   1  -3  -1  443.26   17.60
   1  -3  -1  432.56   17.40
   1  -3  -1  403.66   17.50
   1  -3  -1  449.46   17.50
   1  -3  -1  429.56   18.00
   1  -3  -1  418.26   17.60
   1  -3  -1  422.76   17.90
  -1   3   1  430.96   18.10
  -1   3   1  396.26   17.40
  -1   3   1  389.26   17.40
  -1   3   1  437.16   17.40
  -1   3   1  399.56   17.70
  -1   3   1  419.26   17.90
  -1   3   1  437.36   17.50
   0  -3  -1   11.80    2.70
   0  -3  -1    4.70    2.60
   0  -3  -1    5.70    3.20
   0  -3  -1    6.30    3.20
   0  -3  -1    7.90    2.20
   0  -3  -1    5.00    2.60
   0  -3  -1    8.20    2.70
   0  -3  -1    8.30    2.30
   0   3   1    3.50    2.30
   0   3   1    6.00    3.00
   0   3   1    7.30    2.70
   0   3   1    8.40    2.20
   0   3   1    8.90    2.70
   0   3   1    3.30    2.70
   0   3   1    5.30    2.20
   0   3   1    6.70    3.30
  -1  -3  -1  100.99    6.20
  -1  -3  -1   94.79    6.30
  -1  -3  -1   96.69    5.70
  -1  -3  -1   95.49    5.50
  -1  -3  -1   97.59    6.20
  -1  -3  -1   94.69    5.20
  -1  -3  -1   86.29    6.00
  -1  -3  -1   90.99    5.60
  -1  -3  -1  106.39    5.20
   1   3   1   98.69    6.00
   1   3   1   96.69    5.80
   1   3   1   90.99    5.60
   1   3   1  103.09    5.90
   1   3   1   97.09    5.20
   1   3   1   95.39    6.40
   1   3   1  101.59    5.60
   1   3   1   89.09    6.30
  -2  -3  -1 1657.93   68.79
  -2  -3  -1 1925.41   69.29
  -2  -3  -1 1848.92   68.79
  -2  -3  -1 1709.23   69.29
  -2  -3  -1 1866.41   68.39
  -2  -3  -1 1698.73   68.89
  -2  -3  -1 1714.23   68.59
  -2  -3  -1 1756.12   69.29
   2   3   1 1779.82   68.69
   2   3   1 1757.12   68.39
   2   3   1 1711.23   68.59
   2   3   1 1795.12   69.29
   2   3   1 1882.51   69.09
   2   3   1 1743.53   68.69
  -3  -3  -1  520.85   21.70
  -3  -3  -1  486.35   20.90
  -3  -3  -1  523.25   21.40
  -3  -3  -1  543.15   21.20
  -3  -3  -1  496.75   21.70
  -3  -3  -1  572.04   21.60
  -3  -3  -1  477.05   21.20
  -3  -3  -1  511.95   21.80
   3   3   1  499.75   21.50
   3   3   1  528.65   21.70
   3   3   1  574.84   21.70
   3   3   1  483.65   21.30
   3   3   1  547.75   21.20
   3   3   1  511.35   21.20
  -4  -3  -1  166.98    9.00
  -4  -3  -1  159.58    9.40
  -4  -3  -1  175.08    9.30
   4   3   1  166.18    8.60
   4   3   1  196.08    9.30
   4   3   1  160.88    9.20
  -5  -3  -1   44.50    4.70
  -5  -3  -1   40.50    5.60
  -5  -3  -1   45.60    5.30
   5   3   1   42.00    5.10
   5   3   1   41.20    5.00
   5   3   1   48.60    5.00
   5   3   1   41.70    4.60
  -6  -3  -1  249.38   12.00
  -6  -3  -1  222.48   12.70
  -6  -3  -1  255.67   13.00
   6   3   1  250.17   12.50
   6   3   1  242.18   12.90
   6   3   1  252.57   12.30
  -7  -3  -1    2.20    4.50
  -7  -3  -1    1.80    3.20
  -7  -3  -1    3.90    3.70
  -7  -3  -1    4.80    2.80
   7   3   1    2.50    3.30
   7   3   1    1.90    3.60
   7   3   1    1.30    3.30
  -8  -3  -1   34.20    4.90
  -8  -3  -1   39.80    6.70
  -8  -3  -1   42.70    6.10
   8   3   1   24.20    5.50
   8   3   1   29.60    5.40
   8   3   1   37.20    5.80
  -9  -3  -1   18.60    5.70
  -9  -3  -1   17.70    4.50
  -9  -3  -1   18.40    5.70
   9   3   1   22.30    5.00
   9   3   1   12.80    5.50
   9   3   1   15.30    5.00
 -10  -3  -1    2.20    4.90
 -10  -3  -1    4.60    5.60
  10   3   1    0.40    4.80
  10   3   1   -4.00    6.60
  10   3   1    6.60    5.00
 -11  -3  -1  100.09   10.90
 -11  -3  -1   94.29   10.30
  11   3   1   87.59   10.70
  11   3   1   78.29    9.80
  11   3   1   77.89    9.40
 -12  -3  -1   27.60    7.60
 -12  -3  -1   34.70    8.30
  12   3   1   23.90    7.20
  12   3   1   34.70    7.00
  12   3   1   30.20    8.40
 -13  -3  -1  103.09   10.90
 -13  -3  -1  139.59   13.20
  13   3   1  116.29   12.40
  13   3   1   98.99   13.20
 -14  -3  -1  103.99   12.20
  14   3   1  116.29   12.90
  14   3   1  102.19   13.20
 -15  -3  -1    3.70    6.20
  15   3   1    2.00    6.70
  15   3   1   -3.00    7.60
  14  -4  -1   12.20    7.70
 -14   4   1   12.50    6.10
  13  -4  -1   -3.40    6.60
 -13   4   1    4.40    5.30
  12  -4  -1  100.99   12.10
 -12   4   1  100.99    9.90
  11  -4  -1   46.70    7.90
 -11   4   1   47.70   14.90
  10  -4  -1   -0.70    5.20
  10  -4  -1    0.50    9.90
 -10   4   1    6.40    3.40
 -10   4   1    3.30    5.20
 -10   4   1    8.40    4.70
   9  -4  -1   -3.10    4.30
   9  -4  -1   -1.40    4.40
  -9   4   1    4.60    3.10
  -9   4   1    4.80    5.40
  -9   4   1    5.80    4.10
   8  -4  -1  270.17   14.80
   8  -4  -1  252.07   15.40
  -8   4   1  270.37   13.30
  -8   4   1  267.57   15.10
  -8   4   1  289.37   14.50
   7  -4  -1   90.49    7.80
   7  -4  -1   87.49    8.10
  -7   4   1   99.99    8.30
  -7   4   1   85.99    6.30
  -7   4   1   85.49    7.60
  -7   4   1   84.69    7.60
   6  -4  -1  232.38   12.50
   6  -4  -1  224.58   11.60
  -6   4   1  209.08   11.30
  -6   4   1  209.88   10.60
  -6   4   1  227.68   11.60
  -6   4   1  233.78   10.80
  -6   4   1  224.38   11.80
  -6   4   1  221.58   12.20
  -6   4   1  204.08   12.80
  -6   4   1  212.88   10.90
   5  -4  -1  693.73   27.00
   5  -4  -1  622.64   27.00
   5  -4  -1  663.73   27.00
   5  -4  -1  675.43   28.40
   5  -4  -1  668.93   27.20
   5  -4  -1  696.83   27.70
  -5   4   1  695.43   27.00
  -5   4   1  600.54   26.80
  -5   4   1  671.63   27.80
  -5   4   1  693.53   27.90
  -5   4   1  671.63   27.10
  -5   4   1  624.44   27.00
  -5   4   1  632.44   27.20
  -5   4   1  643.74   27.60
   4  -4  -1   28.10    4.40
   4  -4  -1   41.00    5.00
   4  -4  -1   32.40    4.20
   4  -4  -1   34.30    4.70
   4  -4  -1   33.10    3.90
   4  -4  -1   29.40    4.50
   4  -4  -1   36.70    4.80
  -4   4   1   31.10    4.30
  -4   4   1   29.10    4.20
  -4   4   1   32.90    5.00
  -4   4   1   32.60    4.10
  -4   4   1   33.10    4.40
   3  -4  -1   69.79    5.40
   3  -4  -1   69.59    5.60
   3  -4  -1   77.59    6.00
   3  -4  -1   70.19    6.00
   3  -4  -1   81.59    6.00
   3  -4  -1   71.99    5.70
   3  -4  -1   69.79    4.90
  -3   4   1   60.49    5.50
  -3   4   1   60.29    5.60
  -3   4   1   73.69    6.00
  -3   4   1   65.69    6.20
  -3   4   1   66.69    5.70
  -3   4   1   60.19    5.20
  -3   4   1   76.09    5.60
   2  -4  -1  440.26   17.70
   2  -4  -1  439.66   18.20
   2  -4  -1  433.16   17.60
   2  -4  -1  437.66   18.00
   2  -4  -1  407.06   17.80
   2  -4  -1  402.26   18.20
   2  -4  -1  395.96   17.80
  -2   4   1  437.36   18.50
  -2   4   1  385.26   17.70
  -2   4   1  385.36   18.00
  -2   4   1  419.96   17.60
  -2   4   1  394.26   17.60
  -2   4   1  410.46   17.60
   1  -4  -1 1425.16   53.49
   1  -4  -1 1346.87   53.99
   1  -4  -1 1414.26   53.39
   1  -4  -1 1228.48   52.69
   1  -4  -1 1519.05   54.29
   1  -4  -1 1365.36   53.49
   1  -4  -1 1266.17   53.39
   1  -4  -1 1406.06   53.29
  -1   4   1 1462.95   53.39
  -1   4   1 1290.17   53.49
  -1   4   1 1293.07   53.29
  -1   4   1 1316.77   52.79
  -1   4   1 1378.46   53.39
  -1   4   1 1389.56   54.19
  -1   4   1 1342.97   53.89
  -1   4   1 1316.37   53.19
   0  -4  -1 4055.79  162.38
   0  -4  -1 4053.69  161.58
   0  -4  -1 4337.87  161.68
   0  -4  -1 3991.30  161.38
   0  -4  -1 4330.77  161.78
   0  -4  -1 3984.30  161.78
   0  -4  -1 4591.34  162.58
   0  -4  -1 4163.18  161.78
   0   4   1 4493.25  162.48
   0   4   1 4055.59  161.38
   0   4   1 4438.26  162.58
   0   4   1 4222.28  161.78
   0   4   1 4165.48  161.58
   0   4   1 4099.59  161.88
   0   4   1 4228.08  161.68
   0   4   1 4145.39  161.68
  -1  -4  -1 3004.20  120.59
  -1  -4  -1 3010.80  120.59
  -1  -4  -1 3209.18  120.49
  -1  -4  -1 2837.62  120.69
  -1  -4  -1 3144.89  120.89
  -1  -4  -1 3006.20  121.39
  -1  -4  -1 3388.26  121.49
   1   4   1 3098.09  120.69
   1   4   1 3164.08  120.49
   1   4   1 3243.58  121.59
   1   4   1 3013.50  120.89
   1   4   1 3333.97  120.79
   1   4   1 3384.96  121.49
   1   4   1 3006.40  120.69
   1   4   1 3147.89  120.69
  -2  -4  -1  459.85   19.30
  -2  -4  -1  486.05   19.50
  -2  -4  -1  478.85   19.80
  -2  -4  -1  449.26   19.30
  -2  -4  -1  451.35   19.60
  -2  -4  -1  496.65   19.10
  -2  -4  -1  405.66   19.40
  -2  -4  -1  452.65   20.10
  -2  -4  -1  508.15   20.20
   2   4   1  479.35   19.10
   2   4   1  491.75   19.90
   2   4   1  467.95   19.50
   2   4   1  486.35   19.30
   2   4   1  454.85   19.40
   2   4   1  433.66   19.70
   2   4   1  461.05   20.10
   2   4   1  452.35   19.70
  -3  -4  -1  309.07   12.90
  -3  -4  -1  243.18   12.90
  -3  -4  -1  273.57   12.90
  -3  -4  -1  307.87   13.20
  -3  -4  -1  259.87   12.20
  -3  -4  -1  296.17   11.90
  -3  -4  -1  295.77   13.60
   3   4   1  265.07   12.40
   3   4   1  275.17   12.60
   3   4   1  279.57   12.50
   3   4   1  271.57   12.40
   3   4   1  253.77   12.90
   3   4   1  272.17   12.70
  -4  -4  -1   27.20    4.20
  -4  -4  -1   35.40    7.20
  -4  -4  -1   36.70    4.50
  -4  -4  -1   40.10    5.60
  -4  -4  -1   35.10    4.60
  -4  -4  -1   23.40    3.90
   4   4   1   33.10    4.80
   4   4   1   33.50    4.20
   4   4   1   32.40    4.40
   4   4   1   41.70    4.60
   4   4   1   29.20    3.90
   4   4   1   32.00    4.30
   4   4   1   40.00    4.90
  -5  -4  -1  170.38    9.70
  -5  -4  -1  182.78   10.10
  -5  -4  -1  159.38    9.90
  -5  -4  -1  174.08    9.10
   5   4   1  184.38   10.10
   5   4   1  180.48    9.40
   5   4   1  179.98    8.80
   5   4   1  180.68    9.80
  -6  -4  -1  433.26   20.40
  -6  -4  -1  462.45   20.60
   6   4   1  457.15   19.20
   6   4   1  427.56   20.20
   6   4   1  472.35   20.70
   6   4   1  434.16   19.70
  -7  -4  -1  785.42   33.30
  -7  -4  -1  736.73   31.80
  -7  -4  -1  784.92   32.90
   7   4   1  771.32   33.10
   7   4   1  769.82   32.30
   7   4   1  774.22   33.00
  -8  -4  -1  522.85   23.60
  -8  -4  -1  501.05   22.60
   8   4   1  514.05   23.60
   8   4   1  501.75   23.00
   8   4   1  509.65   23.90
  -9  -4  -1  109.59    9.70
  -9  -4  -1   90.09    8.10
   9   4   1   93.49    9.00
   9   4   1   99.69    9.80
   9   4   1  106.79    9.60
 -10  -4  -1   77.09    9.20
 -10  -4  -1   74.29    8.70
  10   4   1   73.89    9.30
  10   4   1   71.59    9.40
  10   4   1   74.19    9.20
 -11  -4  -1  107.69   10.30
 -11  -4  -1  122.89   10.40
  11   4   1  127.49   11.10
  11   4   1  106.29   11.70
  11   4   1  121.79   11.40
 -12  -4  -1   83.79   11.30
 -12  -4  -1  101.59   11.30
  12   4   1   72.39   10.80
  12   4   1   85.59   11.10
  12   4   1   85.19   10.30
 -13  -4  -1  115.59   13.00
 -13  -4  -1   78.69   10.30
  13   4   1  108.79   12.20
  13   4   1  103.79   12.00
  13   4   1  108.09   13.30
 -14  -4  -1  152.28   12.70
  14   4   1  161.78   14.60
  14   4   1  148.59   15.40
  14   4   1  158.58   13.70
 -15  -4  -1    3.20    6.70
  15   4   1   -0.80    6.20
  15   4   1  -13.80   11.30
  14  -5  -1   22.20    8.00
 -14   5   1   17.90    6.00
  13  -5  -1  144.89   14.00
 -13   5   1  125.69   13.70
  12  -5  -1  274.87   17.10
 -12   5   1  223.28   14.60
  11  -5  -1   47.10    8.40
  11  -5  -1   36.70    7.40
 -11   5   1   33.60    6.60
  10  -5  -1   99.89   10.50
  10  -5  -1   83.49   10.50
 -10   5   1   74.09    7.20
 -10   5   1   79.89    8.90
   9  -5  -1  509.85   23.50
  -9   5   1  480.45   22.40
  -9   5   1  453.75   21.20
   8  -5  -1    3.00    4.80
   8  -5  -1    0.60    4.10
  -8   5   1    6.80    5.00
  -8   5   1    5.20    4.70
  -8   5   1    6.00    3.20
   7  -5  -1  333.47   17.50
   7  -5  -1  324.17   16.10
  -7   5   1  336.77   14.80
  -7   5   1  316.87   15.40
  -7   5   1  325.47   16.10
  -7   5   1  305.87   15.00
  -7   5   1  316.67   14.90
  -7   5   1  312.27   16.70
   6  -5  -1  458.35   22.50
   6  -5  -1  459.75   21.60
   6  -5  -1  481.05   21.00
   6  -5  -1  490.25   21.90
   6  -5  -1  496.85   21.30
   6  -5  -1  486.95   21.40
  -6   5   1  511.45   22.00
  -6   5   1  472.75   21.10
  -6   5   1  480.25   21.50
  -6   5   1  494.45   20.70
  -6   5   1  520.45   21.50
  -6   5   1  487.75   21.00
   5  -5  -1   27.00    4.70
   5  -5  -1   25.40    4.10
   5  -5  -1   23.50    3.80
   5  -5  -1   31.00    4.20
   5  -5  -1   24.50    4.60
  -5   5   1   26.30    4.90
  -5   5   1   30.10    5.10
  -5   5   1   26.50    5.20
  -5   5   1   26.80    4.10
  -5   5   1   26.10    4.50
  -5   5   1   23.40    3.00
  -5   5   1   25.30    4.20
  -5   5   1   27.40    4.40
   4  -5  -1   60.09    5.80
   4  -5  -1   60.69    6.00
   4  -5  -1   60.49    6.40
   4  -5  -1   58.09    6.20
   4  -5  -1   58.29    5.20
   4  -5  -1   64.09    5.60
   4  -5  -1   59.79    6.20
  -4   5   1   60.09    5.90
  -4   5   1   55.69    5.90
  -4   5   1   66.59    5.80
  -4   5   1   55.69    6.40
  -4   5   1   49.40    6.70
  -4   5   1   61.19    5.30
  -4   5   1   57.29    6.50
   3  -5  -1  613.34   24.20
   3  -5  -1  560.04   24.30
   3  -5  -1  581.24   24.50
   3  -5  -1  553.34   24.10
   3  -5  -1  577.54   24.90
   3  -5  -1  590.54   24.80
   3  -5  -1  597.14   25.00
  -3   5   1  536.25   24.20
  -3   5   1  607.54   24.20
  -3   5   1  604.04   25.30
  -3   5   1  520.45   24.80
  -3   5   1  611.44   24.30
  -3   5   1  550.44   24.20
  -3   5   1  578.54   24.50
   2  -5  -1  163.68   10.00
   2  -5  -1  181.18    9.90
   2  -5  -1  176.58   10.20
   2  -5  -1  183.48   10.30
   2  -5  -1  179.98    9.70
   2  -5  -1  195.38    9.70
  -2   5   1  156.78    9.90
  -2   5   1  171.48   10.60
  -2   5   1  176.38    9.60
  -2   5   1  169.48   10.10
  -2   5   1  196.38    9.70
  -2   5   1  179.58   10.40
  -2   5   1  191.88    9.60
   1  -5  -1  243.88   13.00
   1  -5  -1  266.57   12.40
   1  -5  -1  274.07   13.20
   1  -5  -1  263.77   12.90
   1  -5  -1  250.97   12.60
   1  -5  -1  263.07   12.40
  -1   5   1  273.47   13.00
  -1   5   1  265.47   12.40
  -1   5   1  256.57   13.30
  -1   5   1  249.78   13.00
  -1   5   1  246.98   12.30
  -1   5   1  273.07   12.20
  -1   5   1  255.47   12.60
   0  -5  -1   11.30    3.60
   0  -5  -1   13.70    4.20
   0  -5  -1   20.90    3.80
   0  -5  -1   10.30    3.60
   0   5   1    9.80    3.50
   0   5   1   20.20    4.40
   0   5   1   10.00    3.80
  -1  -5  -1  112.19    7.90
  -1  -5  -1  128.39    7.40
  -1  -5  -1  108.39    8.00
  -1  -5  -1  136.49    7.50
   1   5   1  115.39    7.90
   1   5   1  108.39    8.20
   1   5   1  111.79    7.40
   1   5   1  146.99    7.20
   1   5   1  127.09    7.70
  -2  -5  -1  187.48    9.30
  -2  -5  -1  173.68    9.80
  -2  -5  -1  176.38   10.20
  -2  -5  -1  164.58    9.50
  -2  -5  -1  164.08   10.30
  -2  -5  -1  178.98    9.80
  -2  -5  -1  186.48    9.00
  -2  -5  -1  183.78    9.90
   2   5   1  173.68   10.00
   2   5   1  175.88   10.30
   2   5   1  169.48    8.90
   2   5   1  177.48    9.60
   2   5   1  190.38    9.90
   2   5   1  193.78   10.00
   2   5   1  187.78    9.40
   2   5   1  185.38    9.70
   2   5   1  204.18    9.70
  -3  -5  -1  613.64   25.80
  -3  -5  -1  610.54   26.30
  -3  -5  -1  645.84   25.20
  -3  -5  -1  649.24   25.80
  -3  -5  -1  542.85   26.20
  -3  -5  -1  617.14   25.90
   3   5   1  624.34   25.70
   3   5   1  632.74   26.40
   3   5   1  634.24   26.10
   3   5   1  597.54   26.10
   3   5   1  624.54   25.90
   3   5   1  622.44   25.80
   3   5   1  659.73   25.60
   3   5   1  576.24   25.80
   3   5   1  632.64   25.60
  -4  -5  -1 1116.39   43.80
  -4  -5  -1 1147.79   43.70
  -4  -5  -1 1074.19   43.30
  -4  -5  -1 1024.50   44.00
  -4  -5  -1 1079.89   44.10
  -4  -5  -1 1061.09   44.30
  -4  -5  -1 1157.68   43.10
  -4  -5  -1  976.10   43.40
  -4  -5  -1 1112.19   44.30
   4   5   1 1079.99   43.60
   4   5   1 1156.68   43.50
   4   5   1 1072.59   44.00
   4   5   1 1135.69   44.20
  -5  -5  -1  408.36   17.30
  -5  -5  -1  375.96   17.60
  -5  -5  -1  399.66   18.00
  -5  -5  -1  364.36   17.80
  -5  -5  -1  412.26   18.20
  -5  -5  -1  360.36   16.70
  -5  -5  -1  378.66   17.10
  -5  -5  -1  392.76   17.50
   5   5   1  386.26   17.10
   5   5   1  427.46   16.90
   5   5   1  397.76   18.00
   5   5   1  385.66   17.30
   5   5   1  392.16   18.00
   5   5   1  390.36   17.50
  -6  -5  -1  130.69    8.60
  -6  -5  -1  141.09    9.50
  -6  -5  -1  137.99    8.20
  -6  -5  -1  149.09    9.60
   6   5   1  127.09    8.50
   6   5   1  142.19    9.40
   6   5   1  142.29    9.20
  -7  -5  -1   24.10    5.70
  -7  -5  -1   22.10    4.90
   7   5   1   25.10    4.60
   7   5   1   14.40    4.50
   7   5   1   27.20    5.10
   7   5   1   17.30    4.80
  -8  -5  -1  344.47   17.50
  -8  -5  -1  335.57   16.10
   8   5   1  334.47   17.50
   8   5   1  353.86   16.90
   8   5   1  320.17   17.60
  -9  -5  -1   60.39    7.10
  -9  -5  -1   73.29    8.70
   9   5   1   64.49   13.10
   9   5   1   71.79    8.30
 -10  -5  -1   31.00    6.20
 -10  -5  -1   39.30    7.50
  10   5   1   32.60    6.90
  10   5   1   31.00    6.90
  10   5   1   35.80    7.10
 -11  -5  -1   78.59    9.70
 -11  -5  -1   72.79   10.90
  11   5   1   57.09   10.00
  11   5   1   51.49    8.80
  11   5   1   91.79   10.90
 -12  -5  -1  142.39   12.00
 -12  -5  -1  129.09   11.90
  12   5   1  117.69   12.60
  12   5   1  120.99   13.20
  12   5   1  139.69   12.10
 -13  -5  -1  138.79   12.30
 -13  -5  -1  142.09   13.00
  13   5   1  129.79   13.90
  13   5   1  127.39   13.40
  13   5   1  141.59   12.90
 -14  -5  -1   60.29    9.90
  14   5   1   50.99   10.50
  14   5   1   44.60    9.50
  14   5   1   45.00    9.80
 -15  -5  -1    4.00    6.90
  15   5   1    1.70    7.10
  15   5   1   14.70    7.10
  15   5   1   -2.60    8.60
  14  -6  -1    3.60    7.10
 -14   6   1    3.20    5.50
  13  -6  -1   32.50    8.40
 -13   6   1   25.20    6.50
  12  -6  -1   52.89    9.00
 -12   6   1   56.19    8.00
  11  -6  -1   11.70    6.40
  11  -6  -1   13.90    7.40
 -11   6   1    4.80    5.40
 -11   6   1    8.30    4.50
  10  -6  -1   84.39   11.40
  10  -6  -1   75.09    9.80
 -10   6   1   70.29    8.40
 -10   6   1   64.99    8.10
   9  -6  -1   69.49    9.60
   9  -6  -1   87.89    9.70
  -9   6   1   77.39    9.30
  -9   6   1   69.59    8.50
   8  -6  -1  577.94   25.20
   8  -6  -1  552.74   27.80
  -8   6   1  516.05   23.90
  -8   6   1  531.95   24.70
  -8   6   1  552.64   24.90
  -8   6   1  517.85   23.80
  -8   6   1  529.45   25.80
  -8   6   1  580.04   25.20
   7  -6  -1  623.44   28.50
   7  -6  -1  685.93   28.50
   7  -6  -1  604.24   28.20
   7  -6  -1  694.73   30.40
   7  -6  -1  719.33   29.40
  -7   6   1  650.93   28.40
  -7   6   1  664.23   29.10
  -7   6   1  673.13   28.50
  -7   6   1  687.93   29.30
  -7   6   1  656.43   28.80
  -7   6   1  718.23   30.30
   6  -6  -1  513.65   24.10
   6  -6  -1  584.24   24.70
   6  -6  -1  514.65   25.20
   6  -6  -1  571.94   30.80
   6  -6  -1  609.54   25.00
  -6   6   1  565.44   25.00
  -6   6   1  583.44   24.90
  -6   6   1  550.84   24.20
  -6   6   1  557.04   24.40
  -6   6   1  590.64   25.10
   5  -6  -1  207.28   12.10
   5  -6  -1  187.38   11.40
   5  -6  -1  217.58   12.00
   5  -6  -1  180.48   10.60
  -5   6   1  224.68   11.50
  -5   6   1  213.78   12.20
  -5   6   1  231.88   11.80
  -5   6   1  201.28   11.80
  -5   6   1  209.18   11.20
   4  -6  -1  595.74   25.90
   4  -6  -1  614.34   25.90
   4  -6  -1  560.54   24.90
   4  -6  -1  596.14   25.00
   4  -6  -1  572.74   25.20
   4  -6  -1  610.84   25.50
  -4   6   1  606.04   25.60
  -4   6   1  596.24   25.30
  -4   6   1  563.74   25.20
  -4   6   1  562.84   26.00
  -4   6   1  573.74   24.90
  -4   6   1  602.44   26.30
  -4   6   1  600.64   25.30
   3  -6  -1  209.88   11.10
   3  -6  -1  190.68   10.40
   3  -6  -1  193.88   10.80
   3  -6  -1  197.28   11.10
   3  -6  -1  198.68   11.30
   3  -6  -1  215.28   10.60
   3  -6  -1  209.78   11.30
  -3   6   1  205.08   10.40
  -3   6   1  205.38   10.50
  -3   6   1  177.08   10.30
  -3   6   1  169.88   11.20
  -3   6   1  202.68   11.60
  -3   6   1  188.08   10.60
  -3   6   1  208.88   11.30
   2  -6  -1 4254.87  157.28
   2  -6  -1 4067.69  157.58
   2  -6  -1 4188.48  157.48
   2  -6  -1 4150.78  158.38
   2  -6  -1 4020.20  157.28
   2  -6  -1 4283.17  158.48
   2  -6  -1 4030.50  157.38
  -2   6   1 4013.00  156.48
  -2   6   1 4077.39  158.48
  -2   6   1 4020.00  157.48
  -2   6   1 4132.89  157.28
  -2   6   1 4042.40  157.38
  -2   6   1 3890.21  157.08
  -2   6   1 3608.74  157.98
  -2   6   1 4293.87  158.18
   1  -6  -1 2573.74   97.59
   1  -6  -1 2598.04   98.59
   1  -6  -1 2570.04   97.49
   1  -6  -1 2563.54   98.59
   1  -6  -1 2459.65   97.49
   1  -6  -1 2450.45   97.69
   1  -6  -1 2452.05   97.59
   1  -6  -1 2442.26   96.79
  -1   6   1 2331.37   97.19
  -1   6   1 2564.84   98.69
  -1   6   1 2518.15   97.49
  -1   6   1 2383.26   98.29
  -1   6   1 2441.86   96.79
  -1   6   1 2430.56   97.69
  -1   6   1 2641.34   97.59
  -1   6   1 2582.14   97.69
   0  -6  -1 1635.44   64.19
   0  -6  -1 1651.13   63.19
   0  -6  -1 1606.24   62.69
   0  -6  -1 1625.34   62.99
   0  -6  -1 1520.85   64.09
   0  -6  -1 1540.25   63.09
   0  -6  -1 1498.05   64.19
   0  -6  -1 1590.04   63.09
   0   6   1 1615.54   63.09
   0   6   1 1715.93   63.19
   0   6   1 1544.15   62.69
   0   6   1 1524.35   63.99
   0   6   1 1655.63   63.39
   0   6   1 1546.35   63.29
   0   6   1 1682.83   64.49
   0   6   1 1602.94   63.99
  -1  -6  -1  370.06   17.00
  -1  -6  -1  375.96   17.50
  -1  -6  -1  383.96   17.00
  -1  -6  -1  377.46   17.10
  -1  -6  -1  378.76   17.40
  -1  -6  -1  411.56   16.90
  -1  -6  -1  389.76   18.10
   1   6   1  326.67   21.60
   1   6   1  396.86   18.40
   1   6   1  373.06   17.60
   1   6   1  408.06   17.60
   1   6   1  352.56   17.00
   1   6   1  404.26   17.20
   1   6   1  389.76   16.70
   1   6   1  376.76   17.00
  -2  -6  -1 1825.42   73.39
  -2  -6  -1 1751.82   75.49
  -2  -6  -1 1721.63   73.29
  -2  -6  -1 1896.11   74.29
  -2  -6  -1 1777.42   72.89
  -2  -6  -1 1807.92   73.29
  -2  -6  -1 1859.11   73.29
  -2  -6  -1 1947.01   72.99
   2   6   1 1848.72   72.99
   2   6   1 1839.82   73.49
   2   6   1 2067.99   74.29
   2   6   1 1960.00   74.19
   2   6   1 1942.91   73.49
   2   6   1 1814.52   73.49
   2   6   1 1970.80   73.29
   2   6   1 1892.51   74.39
   2   6   1 1813.62   73.29
  -3  -6  -1   82.19    6.50
  -3  -6  -1   83.19    6.50
  -3  -6  -1  108.59    7.10
  -3  -6  -1   84.69    7.50
  -3  -6  -1   81.09    7.50
  -3  -6  -1   72.49    7.80
  -3  -6  -1  105.89    7.40
   3   6   1   95.09    6.90
   3   6   1   80.99    7.50
   3   6   1   94.29    7.20
   3   6   1   75.49    6.60
   3   6   1   84.49    6.90
   3   6   1   85.89    6.60
   3   6   1   89.39    7.30
   3   6   1  109.79    7.40
  -4  -6  -1  302.17   14.10
  -4  -6  -1  289.67   14.30
  -4  -6  -1  289.37   14.40
  -4  -6  -1  308.07   13.40
  -4  -6  -1  302.47   14.90
  -4  -6  -1  295.37   15.90
  -4  -6  -1  293.97   13.80
  -4  -6  -1  301.27   14.40
  -4  -6  -1  301.67   14.40
   4   6   1  302.17   13.90
   4   6   1  282.57   14.00
   4   6   1  294.77   14.60
   4   6   1  282.07   14.30
   4   6   1  287.27   14.50
   4   6   1  312.77   14.90
   4   6   1  295.37   14.00
   4   6   1  324.27   14.30
  -5  -6  -1  873.51   34.80
  -5  -6  -1  827.42   36.00
  -5  -6  -1  803.82   35.00
  -5  -6  -1  930.01   35.50
  -5  -6  -1  858.71   36.20
  -5  -6  -1  858.21   35.40
  -5  -6  -1  832.42   36.00
  -5  -6  -1  890.01   37.30
  -5  -6  -1  883.21   35.70
   5   6   1  845.72   36.10
   5   6   1  915.81   35.40
  -6  -6  -1  260.87   13.10
  -6  -6  -1  268.17   14.10
  -6  -6  -1  257.17   13.10
  -6  -6  -1  253.57   13.90
  -6  -6  -1  258.97   12.60
  -6  -6  -1  254.07   13.40
   6   6   1  237.28   13.50
   6   6   1  286.67   12.40
   6   6   1  255.17   14.10
   6   6   1  256.57   13.30
  -7  -6  -1  474.25   21.80
   7   6   1  469.95   21.20
   7   6   1  453.05   21.80
   7   6   1  450.95   21.80
  -8  -6  -1   68.19    8.70
   8   6   1   65.19    8.40
   8   6   1   62.89    8.50
   8   6   1   89.09    8.80
  -9  -6  -1   25.00    7.10
   9   6   1   20.60    5.90
   9   6   1   19.70    6.50
   9   6   1   22.90    6.00
 -10  -6  -1  263.17   15.70
  10   6   1  248.68   15.10
  10   6   1  249.18   16.30
  10   6   1  249.97   16.20
 -11  -6  -1   85.59   10.90
  11   6   1   76.69    9.20
  11   6   1   76.89   10.40
  11   6   1   65.59   10.10
 -12  -6  -1   41.70    8.60
  12   6   1   26.60    7.50
  12   6   1   22.10    7.30
  12   6   1   14.90    7.00
 -13  -6  -1    4.20    6.40
  13   6   1    1.40    6.80
  13   6   1   23.70    7.30
  13   6   1    1.20    6.80
 -14  -6  -1    7.90    7.30
  14   6   1    2.50    6.20
  14   6   1    0.80    7.10
  14   6   1    3.60    6.70
  13  -7  -1   45.90    9.10
 -13   7   1   20.80    7.30
  12  -7  -1   37.80    8.30
  12  -7  -1   46.80   10.70
 -12   7   1   28.40    6.90
 -12   7   1   49.70    7.60
  11  -7  -1    3.30    6.30
 -11   7   1   -0.30    5.50
 -11   7   1    9.30    5.40
  10  -7  -1   11.20    6.40
  10  -7  -1   -0.50    7.20
 -10   7   1   12.70    6.00
 -10   7   1   12.60    5.30
 -10   7   1    5.60    5.60
   9  -7  -1    7.80    5.10
   9  -7  -1    5.40    5.50
  -9   7   1    6.10    4.80
  -9   7   1   -3.90    4.00
  -9   7   1    2.30    5.50
  -9   7   1   -5.40    6.60
  -9   7   1   -2.40    4.60
   8  -7  -1   10.50    6.10
   8  -7  -1   17.30    4.90
   8  -7  -1   14.70    4.10
   8  -7  -1   22.90    5.30
   8  -7  -1   17.10    6.10
  -8   7   1   23.40    6.10
  -8   7   1   22.10    7.60
  -8   7   1   18.70    5.90
  -8   7   1   27.10    7.70
  -8   7   1   26.60    6.10
  -8   7   1   12.90    5.40
  -8   7   1   13.10    5.00
   7  -7  -1    1.00    4.90
   7  -7  -1    8.20    5.60
   7  -7  -1    5.90    5.70
   7  -7  -1    1.70    4.20
   7  -7  -1   10.80    5.30
   7  -7  -1    1.80    4.20
  -7   7   1    0.90    6.00
  -7   7   1    5.00    5.10
  -7   7   1    4.30    5.30
  -7   7   1    8.10    4.60
  -7   7   1   -4.40    4.80
  -7   7   1   -2.80    5.00
   6  -7  -1   16.60    4.40
   6  -7  -1   19.10    5.20
   6  -7  -1   23.00    5.60
   6  -7  -1   23.20    6.80
   6  -7  -1   13.40    3.20
   6  -7  -1   14.90    9.90
  -6   7   1   23.10    6.10
  -6   7   1   25.60    5.50
  -6   7   1   33.90    6.20
  -6   7   1   26.20    5.50
  -6   7   1   29.70    6.70
  -6   7   1   19.90    6.80
   5  -7  -1    0.60    3.90
   5  -7  -1    1.30    4.00
   5  -7  -1    3.30    5.00
   5  -7  -1   12.20    4.30
   5  -7  -1   15.00    5.70
  -5   7   1    9.70    5.60
  -5   7   1    2.60    7.50
  -5   7   1    3.60    4.20
  -5   7   1   -3.40    5.10
  -5   7   1    4.40    4.20
   4  -7  -1   49.90    7.30
   4  -7  -1   44.90    6.20
   4  -7  -1   46.90    7.20
   4  -7  -1   52.99    8.10
  -4   7   1   49.30    6.30
  -4   7   1   43.80    5.80
  -4   7   1   55.99    7.50
  -4   7   1   54.89    7.10
  -4   7   1   62.29    6.90
   3  -7  -1   19.80    4.50
   3  -7  -1   22.30    4.90
   3  -7  -1   17.70    4.40
   3  -7  -1   28.20    4.90
   3  -7  -1   31.80    5.00
   3  -7  -1   27.10    5.70
  -3   7   1   19.80    4.90
  -3   7   1   31.40    5.20
  -3   7   1   33.20    5.70
  -3   7   1   26.40    5.10
  -3   7   1   18.80    4.60
  -3   7   1   23.40    4.50
   2  -7  -1  180.18   10.40
   2  -7  -1  181.88   11.00
   2  -7  -1  190.58   10.40
   2  -7  -1  183.68   11.50
   2  -7  -1  179.68   11.50
   2  -7  -1  192.68   10.60
   2  -7  -1  203.08   11.40
  -2   7   1  202.78   11.90
  -2   7   1  181.68   11.20
  -2   7   1  182.38   10.40
  -2   7   1  184.38   10.40
  -2   7   1  178.68   11.40
  -2   7   1  181.88   10.50
  -2   7   1  182.18   10.80
  -2   7   1  172.58    9.60
   1  -7  -1  110.99    7.90
   1  -7  -1  116.49    8.80
   1  -7  -1  112.09    9.00
   1  -7  -1  118.79    8.90
   1  -7  -1  107.79    7.80
   1  -7  -1  115.59    8.60
   1  -7  -1   99.29    7.40
   1  -7  -1  104.39    7.90
  -1   7   1  110.89    7.90
  -1   7   1  116.99    8.80
  -1   7   1  108.99    7.40
  -1   7   1  105.39    7.80
  -1   7   1  116.19    8.90
  -1   7   1  115.29    9.00
  -1   7   1  106.99    8.50
   0  -7  -1  483.05   21.20
   0  -7  -1  498.25   22.40
   0  -7  -1  459.95   22.40
   0  -7  -1  500.85   21.20
   0  -7  -1  472.95   21.70
   0  -7  -1  466.05   20.80
   0  -7  -1  475.45   21.20
   0  -7  -1  474.45   21.50
   0   7   1  489.65   21.30
   0   7   1  472.15   22.20
   0   7   1  484.35   21.60
   0   7   1  503.85   21.30
   0   7   1  499.35   22.10
   0   7   1  493.45   22.60
   0   7   1  486.45   21.00
   0   7   1  439.26   21.50
   0   7   1  470.85   20.80
  -1  -7  -1   34.90    6.10
  -1  -7  -1   44.90    5.30
  -1  -7  -1   27.50    5.30
  -1  -7  -1   32.50    5.30
  -1  -7  -1   32.50    4.60
  -1  -7  -1   38.00    5.70
  -1  -7  -1   32.10    5.40
  -1  -7  -1   35.30    6.20
   1   7   1   49.80    6.50
   1   7   1   35.50    4.70
   1   7   1   36.60    5.60
   1   7   1   42.40    6.20
   1   7   1   35.80    5.40
   1   7   1   26.00    5.60
   1   7   1   25.30    5.90
   1   7   1   38.30    5.50
   1   7   1   38.20    5.30
  -2  -7  -1   66.69    6.30
  -2  -7  -1   80.99    6.20
  -2  -7  -1   73.49    7.20
  -2  -7  -1   59.29    7.30
  -2  -7  -1   72.29    5.90
  -2  -7  -1   77.09    6.90
  -2  -7  -1   75.19    7.50
  -2  -7  -1   68.69    7.50
  -2  -7  -1   67.99    6.60
   2   7   1   76.19    7.60
   2   7   1   78.09    6.60
   2   7   1   79.49    6.30
   2   7   1   69.59    6.60
   2   7   1   78.09    7.00
   2   7   1   77.89    7.40
   2   7   1   82.39    7.10
   2   7   1   79.49    7.30
   2   7   1   67.99    6.10
   2   7   1   72.89    7.30
  -3  -7  -1  233.98   12.40
  -3  -7  -1  243.48   13.70
  -3  -7  -1  237.98   13.10
  -3  -7  -1  218.38   12.90
  -3  -7  -1  236.38   12.60
  -3  -7  -1  244.78   13.70
  -3  -7  -1  247.88   12.50
  -3  -7  -1  265.07   12.10
  -3  -7  -1  258.37   13.00
   3   7   1  278.47   13.20
   3   7   1  266.27   13.10
   3   7   1  261.97   12.70
   3   7   1  263.17   13.40
   3   7   1  265.47   12.60
   3   7   1  252.97   13.20
   3   7   1  228.18   12.50
   3   7   1  246.18   13.20
   3   7   1  245.58   13.60
  -4  -7  -1  228.08   13.40
  -4  -7  -1  241.08   13.70
  -4  -7  -1  255.37   13.30
  -4  -7  -1  241.28   13.30
  -4  -7  -1  255.07   13.00
  -4  -7  -1  245.48   12.40
  -4  -7  -1  257.67   12.90
  -4  -7  -1  252.37   12.10
  -4  -7  -1  242.68   13.20
   4   7   1  255.77   12.80
   4   7   1  256.47   13.40
   4   7   1  261.47   12.50
   4   7   1  252.57   13.40
   4   7   1  248.18   14.80
   4   7   1  267.97   13.10
   4   7   1  242.28   13.20
   4   7   1  243.58   12.90
   4   7   1  242.38   15.10
  -5  -7  -1  228.28   12.70
  -5  -7  -1  206.88   11.60
  -5  -7  -1  230.98   12.60
  -5  -7  -1  214.18   12.60
  -5  -7  -1  218.58   11.30
  -5  -7  -1  236.78   12.80
  -5  -7  -1  241.38   12.40
   5   7   1  237.88   12.20
  -6  -7  -1   70.09    7.30
  -6  -7  -1   74.79    6.20
  -6  -7  -1   72.89    7.90
  -6  -7  -1   70.29    8.50
  -6  -7  -1   68.99    7.50
  -6  -7  -1   66.89    6.70
  -6  -7  -1   78.29    8.20
   6   7   1   79.29    7.40
   6   7   1   84.29    6.60
   6   7   1   65.49    6.70
   6   7   1   56.99    7.60
   6   7   1   72.69    7.20
  -7  -7  -1  763.52   30.40
  -7  -7  -1  725.13   31.40
  -7  -7  -1  723.43   30.30
  -7  -7  -1  681.13   29.80
  -7  -7  -1  732.03   30.70
   7   7   1  660.43   31.40
   7   7   1  679.33   30.00
   7   7   1  720.33   30.80
  -8  -7  -1  168.08   12.10
   8   7   1  175.38   11.50
   8   7   1  155.48   13.10
  -9  -7  -1   38.90    7.70
   9   7   1   34.90    6.90
   9   7   1   20.50    6.40
 -10  -7  -1  155.88   13.10
  10   7   1  160.78   12.50
  10   7   1  159.68   13.10
 -11  -7  -1  163.58   13.20
  11   7   1  168.98   13.00
  11   7   1  171.18   14.40
 -12  -7  -1  179.98   14.20
  12   7   1  193.68   15.70
  12   7   1  188.18   14.60
 -13  -7  -1   78.39   11.40
  13   7   1  100.89   12.10
 -14  -7  -1   92.69   12.00
  14   7   1   84.59   13.20
  14   7   1  111.19   13.10
  13  -8  -1   37.30    8.50
 -13   8   1   13.40    6.90
 -13   8   1   14.30    6.20
  12  -8  -1   34.50    8.20
 -12   8   1   25.70    7.10
 -12   8   1   26.30    8.40
  11  -8  -1    7.40    6.00
  11  -8  -1   16.20    8.40
 -11   8   1   -2.80    6.00
 -11   8   1    4.90    5.70
 -11   8   1    8.10    5.90
  10  -8  -1  149.29   13.90
 -10   8   1  107.79    9.60
 -10   8   1   93.99   10.10
 -10   8   1  115.59   10.80
 -10   8   1  117.99   10.50
   9  -8  -1  129.59   11.10
   9  -8  -1  107.19    9.20
   9  -8  -1  152.38   15.50
  -9   8   1  105.49    9.50
  -9   8   1  133.59   10.90
  -9   8   1  127.89   12.00
  -9   8   1   95.89   10.10
  -9   8   1   97.29   11.10
  -9   8   1  135.59   17.80
   8  -8  -1  215.18   14.80
   8  -8  -1  199.68   13.50
   8  -8  -1  201.88   13.20
   8  -8  -1  198.38   13.10
   8  -8  -1  200.88   12.50
  -8   8   1  167.78   12.40
  -8   8   1  207.08   13.70
  -8   8   1  184.58   13.00
  -8   8   1  202.58   12.80
  -8   8   1  205.58   13.50
  -8   8   1  221.68   14.20
   7  -8  -1  311.97   15.70
   7  -8  -1  317.57   17.30
   7  -8  -1  250.17   16.60
   7  -8  -1  282.57   15.80
  -7   8   1  314.27   16.60
  -7   8   1  277.17   15.30
  -7   8   1  293.97   15.80
  -7   8   1  301.17   17.00
  -7   8   1  278.67   16.20
  -7   8   1  285.27   15.70
   6  -8  -1  191.58   12.80
   6  -8  -1  160.98   11.20
   6  -8  -1  167.38   11.70
   6  -8  -1  176.78   13.80
   6  -8  -1  174.28   11.30
  -6   8   1  172.58   11.70
  -6   8   1  172.38   12.80
  -6   8   1  222.28   16.60
  -6   8   1  179.58   12.30
  -6   8   1  190.18   15.20
  -6   8   1  184.98   12.20
   5  -8  -1   56.99    8.10
   5  -8  -1   65.19    8.00
   5  -8  -1   69.19    8.70
   5  -8  -1   65.89    7.70
   5  -8  -1   73.19    9.10
  -5   8   1   67.89    8.10
  -5   8   1   76.89    8.50
  -5   8   1   71.39    9.30
  -5   8   1   68.69    7.80
  -5   8   1   56.29    7.40
  -5   8   1   68.99    8.50
   4  -8  -1  228.58   13.50
   4  -8  -1  246.68   13.90
   4  -8  -1  252.37   14.40
   4  -8  -1  253.47   13.50
   4  -8  -1  245.08   13.30
  -4   8   1  249.48   14.30
  -4   8   1  247.78   13.40
  -4   8   1  249.38   13.50
  -4   8   1  249.88   13.40
  -4   8   1  254.07   14.60
  -4   8   1  265.27   14.20
   3  -8  -1  255.77   14.00
   3  -8  -1  265.57   14.10
   3  -8  -1  262.77   12.90
   3  -8  -1  243.18   13.80
   3  -8  -1  264.47   14.60
   3  -8  -1  269.07   13.90
  -3   8   1  274.37   14.30
  -3   8   1  264.17   13.90
  -3   8   1  251.97   13.60
  -3   8   1  256.07   13.80
  -3   8   1  262.17   14.60
  -3   8   1  251.07   14.60
   2  -8  -1  519.95   23.50
   2  -8  -1  523.75   22.90
   2  -8  -1  502.65   27.10
   2  -8  -1  486.95   21.90
   2  -8  -1  505.15   22.90
  -2   8   1  529.45   22.90
  -2   8   1  512.15   23.50
  -2   8   1  485.65   23.60
  -2   8   1  514.95   22.80
  -2   8   1  478.35   23.10
  -2   8   1  542.75   23.00
  -2   8   1  505.05   21.90
   1  -8  -1  978.00   39.40
   1  -8  -1  931.81   39.40
   1  -8  -1  947.71   38.70
   1  -8  -1  951.00   39.40
   1  -8  -1 1016.00   40.00
   1  -8  -1  914.61   39.50
  -1   8   1  981.50   39.50
  -1   8   1  922.21   38.70
  -1   8   1  929.21   40.20
  -1   8   1  890.91   39.10
  -1   8   1  970.90   39.50
  -1   8   1  938.91   39.90
  -1   8   1  995.10   39.70
   0  -8  -1 1224.68   48.70
   0  -8  -1 1133.69   50.49
   0  -8  -1 1215.08   49.60
   0  -8  -1 1186.28   49.30
   0  -8  -1 1213.48   49.20
   0  -8  -1 1224.88   49.20
   0  -8  -1 1168.38   49.40
   0  -8  -1 1172.28   50.39
   0   8   1 1190.58   48.80
   0   8   1 1298.87   49.70
   0   8   1 1197.78   48.90
   0   8   1 1226.78   50.59
   0   8   1 1215.78   50.79
   0   8   1 1267.97   50.49
   0   8   1 1218.98   49.80
   0   8   1 1239.98   50.19
   0   8   1 1225.88   49.30
  -1  -8  -1  111.59    8.20
  -1  -8  -1  121.69    9.60
  -1  -8  -1  117.79    9.70
  -1  -8  -1  117.89    8.80
  -1  -8  -1  115.19    9.40
  -1  -8  -1  115.79    8.50
  -1  -8  -1  124.79    8.70
  -1  -8  -1  114.39    9.10
   1   8   1  116.29    8.50
   1   8   1  126.29    9.40
   1   8   1  115.99    8.40
   1   8   1  117.79    9.50
   1   8   1  116.19    8.50
   1   8   1  124.19    8.80
   1   8   1  121.29    9.20
   1   8   1  115.39    9.40
   1   8   1  115.79    9.80
  -2  -8  -1  146.69    9.80
  -2  -8  -1  179.18   10.70
  -2  -8  -1  124.89    8.70
  -2  -8  -1  148.49   10.10
  -2  -8  -1  155.98   10.00
  -2  -8  -1  155.48    9.70
  -2  -8  -1  139.39    9.10
   2   8   1  142.69   10.20
   2   8   1  163.08   10.50
   2   8   1  150.28    9.40
   2   8   1  152.18    9.10
   2   8   1  144.39    9.90
   2   8   1  144.09    9.70
   2   8   1  151.58   10.10
  -3  -8  -1 1029.50   43.20
  -3  -8  -1 1072.89   43.30
  -3  -8  -1 1066.59   42.70
  -3  -8  -1  995.50   42.90
  -3  -8  -1 1076.99   43.20
  -3  -8  -1 1057.79   43.60
  -3  -8  -1 1009.40   43.40
   3   8   1 1052.19   43.10
   3   8   1 1002.10   43.10
   3   8   1 1144.49   43.90
   3   8   1 1016.30   43.60
   3   8   1 1120.19   43.20
   3   8   1 1032.90   43.80
  -4  -8  -1  132.89   10.20
  -4  -8  -1  139.19   10.20
  -4  -8  -1  146.99    9.30
  -4  -8  -1  121.49    9.40
  -4  -8  -1  150.28   11.10
  -4  -8  -1  145.19   10.30
  -4  -8  -1  139.89    8.60
   4   8   1  146.49    9.80
   4   8   1  154.68    9.60
   4   8   1  151.48    9.10
   4   8   1  137.39    9.60
   4   8   1  131.09   10.00
   4   8   1  131.39    9.30
   4   8   1  133.19    9.80
  -5  -8  -1  252.37   14.10
  -5  -8  -1  269.67   14.00
  -5  -8  -1  255.17   14.50
  -5  -8  -1  260.47   13.50
  -5  -8  -1  275.47   14.40
  -5  -8  -1  269.07   13.10
  -5  -8  -1  263.07   14.60
   5   8   1  260.57   13.90
   5   8   1  226.48   13.80
   5   8   1  279.77   14.00
   5   8   1  250.47   13.60
   5   8   1  278.27   13.40
  -6  -8  -1  816.32   34.00
  -6  -8  -1  750.22   33.30
  -6  -8  -1  784.12   34.50
  -6  -8  -1  817.42   33.00
  -6  -8  -1  805.32   34.30
  -6  -8  -1  772.12   33.70
   6   8   1  824.32   33.60
   6   8   1  783.42   33.80
  -7  -8  -1   54.59    6.80
  -7  -8  -1   57.69    7.20
  -7  -8  -1   75.99    8.30
  -7  -8  -1   68.59    8.00
  -7  -8  -1   82.59    9.60
   7   8   1   45.70    8.30
   7   8   1   70.79   11.30
   7   8   1   53.09    6.50
   7   8   1   56.09    6.90
   7   8   1   69.09    8.00
  -8  -8  -1  124.09   11.10
  -8  -8  -1  156.88   10.70
  -8  -8  -1  151.58   12.20
  -8  -8  -1  134.29    9.50
  -8  -8  -1  144.09   10.90
   8   8   1  168.58   11.30
   9   8   1   36.90    8.40
   9   8   1   37.50    7.10
 -10  -8  -1    6.30    6.30
  10   8   1    3.00    5.20
  10   8   1    2.50    5.50
 -11  -8  -1   12.40    8.40
  11   8   1   12.80    6.70
  11   8   1   13.70    6.60
 -12  -8  -1    4.90    8.60
  12   8   1   -4.00    5.80
  12   8   1   -1.00    6.20
 -13  -8  -1   18.50    8.80
  13   8   1    2.90    6.90
  13   8   1    3.10    7.10
  14   8   1   21.70    7.70
  12  -9  -1   -1.30    6.70
 -12   9   1    6.70    6.00
 -12   9   1    0.00    6.10
  11  -9  -1   -2.70    6.70
 -11   9   1    6.70    5.60
 -11   9   1    5.30    6.60
 -11   9   1   -1.20    5.80
 -11   9   1   -2.70    4.60
  10  -9  -1    5.80    5.90
  10  -9  -1    7.30    5.20
  10  -9  -1    2.30    7.80
  10  -9  -1    9.00    6.80
 -10   9   1   -4.20    5.90
 -10   9   1   -0.20    6.80
 -10   9   1   18.20    8.50
 -10   9   1    9.70    5.40
 -10   9   1   -5.80    5.00
 -10   9   1    2.70    5.70
   9  -9  -1    0.00    5.80
   9  -9  -1  -11.10    7.10
   9  -9  -1    5.80    5.40
   9  -9  -1   -1.90    4.70
  -9   9   1    1.80    5.60
  -9   9   1    9.70    7.80
  -9   9   1   -2.50    5.10
  -9   9   1   -2.50    5.00
  -9   9   1   -4.40    4.90
  -9   9   1   -5.00    4.80
   8  -9  -1   26.80    8.00
   8  -9  -1   22.90    6.20
  -8   9   1   18.80    6.20
  -8   9   1   43.90    7.40
  -8   9   1   25.10    7.10
  -8   9   1   22.80    7.40
  -8   9   1   44.20    9.00
  -8   9   1   35.70    7.40
   7  -9  -1   42.00    7.90
   7  -9  -1   50.69    8.90
   7  -9  -1   36.70    7.50
   7  -9  -1   47.00    7.40
  -7   9   1   37.80    8.30
  -7   9   1   45.90    9.90
  -7   9   1   38.90    9.60
  -7   9   1   35.70    7.10
  -7   9   1   38.20    8.00
   6  -9  -1    2.30    6.70
   6  -9  -1  -11.90    5.20
   6  -9  -1    0.40    5.30
   6  -9  -1   -7.50    4.70
  -6   9   1   -0.60    6.20
  -6   9   1    2.80    4.90
  -6   9   1   -1.40    5.60
  -6   9   1   -8.30    5.80
  -6   9   1    0.00    5.20
  -6   9   1  -15.70    7.00
   5  -9  -1   23.60    6.20
   5  -9  -1    9.40    5.90
   5  -9  -1   18.40    6.40
   5  -9  -1   15.80    5.50
   5  -9  -1   17.20    7.50
  -5   9   1   22.00    8.10
  -5   9   1   20.20    5.60
  -5   9   1   20.30    5.90
  -5   9   1   20.40    6.50
  -5   9   1   18.50    7.20
  -5   9   1   22.70    6.50
   4  -9  -1   71.79    7.90
   4  -9  -1   73.09    8.60
   4  -9  -1   96.79    8.80
   4  -9  -1   72.59    9.60
   4  -9  -1   72.29    8.50
  -4   9   1   60.69    7.60
  -4   9   1   74.79    9.20
  -4   9   1   84.29   10.00
  -4   9   1   70.19    9.00
  -4   9   1   64.79    8.30
  -4   9   1   86.99    8.30
   3  -9  -1   20.70    5.10
   3  -9  -1   16.20    6.50
   3  -9  -1   22.80    4.70
   3  -9  -1   20.40    5.40
   3  -9  -1    8.90    5.30
   3  -9  -1   14.30    5.10
  -3   9   1   12.40    5.60
  -3   9   1    8.20    4.70
  -3   9   1   19.10    5.80
  -3   9   1   23.90    6.70
  -3   9   1   18.00    5.70
  -3   9   1   22.40    5.70
   2  -9  -1   -0.60    5.30
   2  -9  -1    2.60    3.90
   2  -9  -1    1.20    5.10
   2  -9  -1   -2.10    4.20
   2  -9  -1   -0.80    4.30
   2  -9  -1    5.30    3.90
  -2   9   1   -1.30    4.80
  -2   9   1    7.40    5.60
  -2   9   1    5.40    3.90
  -2   9   1    2.60    4.70
  -2   9   1    2.00    4.00
  -2   9   1   -1.60    4.20
  -2   9   1    3.40    5.90
   1  -9  -1  150.78   11.20
   1  -9  -1  140.79   10.50
   1  -9  -1  142.89    9.60
   1  -9  -1  145.69   10.00
   1  -9  -1  138.29   10.00
   1  -9  -1  144.29   10.10
  -1   9   1  147.79   10.20
  -1   9   1  150.88   10.90
  -1   9   1  144.49    9.40
  -1   9   1  159.48   10.90
  -1   9   1  142.89   10.00
  -1   9   1  152.38    9.90
  -1   9   1  130.89   12.70
   0  -9  -1  878.61   37.20
   0  -9  -1  906.11   41.90
   0  -9  -1  884.71   37.10
   0  -9  -1  888.41   37.60
   0  -9  -1  880.11   36.50
   0  -9  -1  876.21   37.00
   0   9   1  855.51   36.70
   0   9   1  854.61   37.20
   0   9   1  911.41   37.40
   0   9   1  890.91   37.10
   0   9   1  808.82   39.30
   0   9   1  975.80   38.50
   0   9   1  849.91   36.60
  -1  -9  -1   95.29    8.50
  -1  -9  -1   96.19    9.10
  -1  -9  -1  112.29    9.80
  -1  -9  -1  102.19    9.10
  -1  -9  -1   92.49    8.60
  -1  -9  -1   94.99    8.30
   1   9   1  108.79    9.40
   1   9   1   98.09    8.40
   1   9   1   95.59    8.50
   1   9   1  128.09    9.50
   1   9   1  107.69    8.60
   1   9   1   92.79    9.60
   1   9   1  106.49    8.40
  -2  -9  -1   72.89    6.90
  -2  -9  -1   80.09    7.80
  -2  -9  -1   79.79    8.80
  -2  -9  -1   78.39    8.70
  -2  -9  -1   79.19    9.10
  -2  -9  -1   81.19    8.30
  -2  -9  -1   95.99    8.60
   2   9   1   88.89    7.90
   2   9   1   83.69    7.40
   2   9   1   83.49    7.60
   2   9   1   80.29    8.40
   2   9   1   90.19    8.60
   2   9   1   87.89    8.90
   2   9   1   82.29    8.80
  -3  -9  -1  154.68   10.30
  -3  -9  -1  135.89    9.50
  -3  -9  -1  134.49    9.20
  -3  -9  -1  146.29   10.40
  -3  -9  -1  145.79   10.80
  -3  -9  -1  157.58   10.80
   3   9   1  165.08   10.80
   3   9   1  137.39   10.70
   3   9   1  144.59   10.40
   3   9   1  141.59    9.60
   3   9   1  146.29   10.60
   3   9   1  129.29    9.70
   3   9   1  155.38    9.90
  -4  -9  -1  452.95   21.40
  -4  -9  -1  436.56   21.00
  -4  -9  -1  446.16   21.60
  -4  -9  -1  443.46   20.70
  -4  -9  -1  447.16   21.30
  -4  -9  -1  445.86   20.20
  -4  -9  -1  421.46   20.80
   4   9   1  463.05   21.20
   4   9   1  445.96   20.70
   4   9   1  480.65   21.40
   4   9   1  451.15   21.10
  -5  -9  -1  168.78   12.10
  -5  -9  -1  174.18   12.30
  -5  -9  -1  146.29   11.50
  -5  -9  -1  174.98   10.70
  -5  -9  -1  160.88   12.40
  -5  -9  -1  163.08   10.10
   5   9   1  192.48   16.40
   5   9   1  159.08   11.40
   5   9   1  168.58   12.10
   5   9   1  161.68   11.00
   5   9   1  170.18   10.90
   5   9   1  157.88   10.40
  -6  -9  -1   80.29    9.70
  -6  -9  -1   63.49    8.80
  -6  -9  -1   65.39    8.70
  -6  -9  -1   74.89    7.20
  -6  -9  -1   57.89    7.50
  -6  -9  -1   65.49    8.90
   6   9   1   50.79    7.40
   6   9   1   74.89    8.90
  -7  -9  -1  166.78   11.60
  -7  -9  -1  173.98   12.60
  -7  -9  -1  161.48   11.70
  -7  -9  -1  161.58   10.30
  -7  -9  -1  143.09   10.30
  -7  -9  -1  159.58   13.00
   7   9   1  169.48   11.80
   7   9   1  180.88   11.80
   7   9   1  148.69   12.10
   7   9   1  157.88   10.40
  -8  -9  -1  714.93   30.60
   8   9   1  708.63   31.10
   8   9   1  662.93   30.90
   8   9   1  663.03   31.90
  -9  -9  -1  123.79   12.80
   9   9   1  151.18   11.80
   9   9   1  128.39   12.70
 -10  -9  -1  116.19   13.40
  10   9   1  120.49   12.80
  10   9   1  112.19   11.40
 -11  -9  -1  154.58   15.50
  11   9   1  158.78   14.50
  11   9   1  158.68   13.50
 -12  -9  -1  118.29   13.60
  12   9   1  112.69   13.60
  12   9   1  131.89   12.80
 -13  -9  -1  188.98   16.80
  13   9   1  201.58   15.30
  13   9   1  172.78   16.60
  12 -10  -1   40.50    8.90
 -12  10   1   37.40    8.50
  11 -10  -1   12.90    7.80
 -11  10   1    5.20    5.80
 -11  10   1    5.80    6.00
 -11  10   1   30.90    9.40
 -11  10   1   20.90    7.70
  10 -10  -1   51.39   14.30
  10 -10  -1   34.80    8.60
 -10  10   1   65.39   11.50
 -10  10   1   54.69    8.00
 -10  10   1   52.69    8.20
 -10  10   1   47.20    9.10
 -10  10   1   48.70    9.10
 -10  10   1   51.99    8.70
   9 -10  -1   37.60    8.50
   9 -10  -1   41.50    9.10
   9 -10  -1   37.00    9.50
   9 -10  -1   37.60   10.40
   9 -10  -1   29.00    7.80
  -9  10   1   36.00    7.90
  -9  10   1   34.30    7.20
  -9  10   1   56.39    8.40
  -9  10   1   39.00    7.20
  -9  10   1   38.00    8.70
   8 -10  -1   17.00    7.10
   8 -10  -1   22.60    6.10
   8 -10  -1   32.60    8.00
   8 -10  -1   21.30    6.40
  -8  10   1   19.50    7.70
  -8  10   1   10.40    7.90
  -8  10   1   22.30    6.40
  -8  10   1   29.40    8.80
  -8  10   1   27.40    6.70
  -8  10   1   15.50    7.00
   7 -10  -1  125.49   11.00
   7 -10  -1  151.98   11.10
   7 -10  -1  144.69   11.50
   7 -10  -1  149.09   12.90
  -7  10   1  148.19   12.60
  -7  10   1  107.79   11.30
  -7  10   1  138.99   11.10
  -7  10   1  143.29   11.80
  -7  10   1  123.99   13.50
  -7  10   1  130.29   11.70
   6 -10  -1  132.49   10.90
   6 -10  -1  116.39   11.10
   6 -10  -1  139.09   12.50
  -6  10   1  117.39   13.00
  -6  10   1  139.29   14.50
  -6  10   1  148.39   11.90
  -6  10   1  133.59   11.80
   5 -10  -1    4.40    5.60
   5 -10  -1    4.00    5.00
   5 -10  -1    0.00    3.10
   5 -10  -1   -4.10    6.30
   5 -10  -1   -3.10    4.90
  -5  10   1    2.80    4.80
  -5  10   1    1.30    6.00
  -5  10   1    0.80    5.10
  -5  10   1   -5.30    6.00
  -5  10   1    3.40    5.20
  -5  10   1   -7.10    8.50
   4 -10  -1  190.68   12.30
   4 -10  -1  182.68   12.60
   4 -10  -1  169.68   12.10
   4 -10  -1  188.88   13.80
  -4  10   1  169.28   12.00
  -4  10   1  186.88   12.60
  -4  10   1  169.08   12.90
  -4  10   1  180.98   13.50
  -4  10   1  170.08   11.90
  -4  10   1  171.58   13.00
   3 -10  -1    5.90    6.60
   3 -10  -1   -0.60    4.00
   3 -10  -1   -0.30    4.60
   3 -10  -1    9.30    5.80
  -3  10   1   -0.10    4.50
  -3  10   1    4.20    4.00
  -3  10   1  -10.30    5.50
  -3  10   1   -2.30    6.00
  -3  10   1    2.40    5.00
   2 -10  -1  268.47   16.00
   2 -10  -1  262.17   14.90
   2 -10  -1  290.67   15.30
   2 -10  -1  260.97   15.10
   2 -10  -1  261.37   14.00
   2 -10  -1  238.78   15.20
  -2  10   1  271.17   16.20
  -2  10   1  256.17   15.80
  -2  10   1  307.67   19.40
  -2  10   1  263.57   14.00
  -2  10   1  281.57   15.10
  -2  10   1  255.27   15.10
  -2  10   1  268.97   14.80
   1 -10  -1  242.58   14.40
   1 -10  -1  258.67   15.90
   1 -10  -1  250.77   15.10
   1 -10  -1  260.27   13.80
  -1  10   1  240.48   15.60
  -1  10   1  240.98   13.90
  -1  10   1  256.17   15.10
  -1  10   1  248.38   15.40
  -1  10   1  281.37   15.20
   0 -10  -1   29.40    5.90
   0 -10  -1   17.80    6.70
   0 -10  -1   17.60    6.40
   0  10   1   24.50    6.50
   0  10   1   22.20    5.40
   0  10   1   19.40    6.00
   0  10   1   12.10    5.00
  -1 -10  -1   68.69    8.00
  -1 -10  -1   71.09    8.30
  -1 -10  -1   74.09    9.30
  -1 -10  -1   75.49    8.80
  -1 -10  -1   69.99    8.90
   1  10   1   73.29    7.20
   1  10   1   85.69    8.50
   1  10   1   70.79   12.70
   1  10   1   69.39    9.00
   1  10   1   65.29    8.00
   1  10   1   83.59    9.40
   1  10   1   58.39    7.50
   1  10   1   72.39    9.70
  -2 -10  -1  230.28   13.70
  -2 -10  -1  219.98   12.80
  -2 -10  -1  236.98   14.30
  -2 -10  -1  224.58   13.30
  -2 -10  -1  233.28   13.50
  -2 -10  -1  197.98   12.40
   2  10   1  237.48   12.90
   2  10   1  238.38   14.40
   2  10   1  249.58   14.40
   2  10   1  227.58   13.20
   2  10   1  242.18   15.30
   2  10   1  234.88   14.20
   2  10   1  239.58   13.40
   2  10   1  228.68   13.60
  -3 -10  -1  111.89   10.60
  -3 -10  -1  111.39    9.00
  -3 -10  -1  143.69    9.80
  -3 -10  -1  119.19    9.10
  -3 -10  -1  114.79   10.40
  -3 -10  -1  125.89   10.20
  -3 -10  -1  118.19   11.00
   3  10   1  122.19    9.50
   3  10   1  114.99   10.40
   3  10   1  124.29   11.20
   3  10   1  130.59    9.90
   3  10   1  127.09   10.30
   3  10   1  119.49   10.50
   3  10   1  123.09   10.50
  -4 -10  -1    3.70    8.30
  -4 -10  -1    5.70    4.90
  -4 -10  -1    8.30    6.10
  -4 -10  -1   -2.60    5.20
  -4 -10  -1    7.30    4.40
  -4 -10  -1   -5.70    6.10
   4  10   1    3.40    5.90
   4  10   1    5.30    5.20
   4  10   1    8.10    5.90
   4  10   1    3.30    5.00
   4  10   1   16.90    5.80
   4  10   1    2.10    4.30
   4  10   1    2.70    5.10
  -5 -10  -1    2.20    5.70
  -5 -10  -1    4.10    4.20
  -5 -10  -1    3.50    6.40
  -5 -10  -1   -1.60    5.50
  -5 -10  -1    0.80    4.60
  -5 -10  -1   12.50    5.90
   5  10   1    5.30    5.40
   5  10   1   -1.90    4.40
   5  10   1    2.60    4.60
   5  10   1    6.60    6.10
   5  10   1    1.90    4.50
   5  10   1   16.20    6.70
   5  10   1    8.80    5.70
  -6 -10  -1  104.99   11.40
  -6 -10  -1   98.69   10.30
  -6 -10  -1  105.09    8.70
  -6 -10  -1  103.99   13.10
  -6 -10  -1   97.19    8.80
  -6 -10  -1  110.69   10.70
   6  10   1  115.99   10.20
   6  10   1  100.19   10.40
   6  10   1   98.79    9.00
  -7 -10  -1   -0.90    5.90
  -7 -10  -1    8.70    4.50
  -7 -10  -1    8.90    7.80
  -7 -10  -1    3.80    6.10
  -7 -10  -1    4.20    6.60
   7  10   1   14.60    6.20
   7  10   1    5.00    6.40
   7  10   1    2.20    6.00
   7  10   1    9.60    7.40
  -8 -10  -1   39.10    8.10
  -8 -10  -1   23.30    6.50
  -8 -10  -1   45.10    9.60
  -8 -10  -1   21.60    7.60
   8  10   1   29.90    7.30
   8  10   1   26.60    7.30
   8  10   1   36.30    6.70
   8  10   1   48.00    8.20
   8  10   1   32.30    7.80
  -9 -10  -1   -0.20    7.70
  -9 -10  -1    7.10    6.30
  -9 -10  -1   -0.50    5.90
  -9 -10  -1   -1.00    4.20
  -9 -10  -1   -2.90    6.40
   9  10   1   -6.60    5.80
   9  10   1   -4.90    5.60
 -10 -10  -1    8.60    7.60
  10  10   1   13.00    7.10
  10  10   1   16.50    7.30
 -11 -10  -1   -7.60    7.40
  11  10   1    5.10    6.90
  11  10   1   -2.70    6.60
 -12 -10  -1   21.70    8.80
  12  10   1    9.10    8.00
  12  10   1   16.50    7.80
 -13 -10  -1  115.19   14.30
  13  10   1  109.39   12.80
  13  10   1  105.99   17.20
  11 -11  -1    3.30    6.50
  11 -11  -1   11.30    8.10
 -11  11   1   16.80   15.30
 -11  11   1   11.50    7.20
 -11  11   1   15.60    6.40
 -11  11   1   34.00    8.50
  10 -11  -1   49.50   10.30
  10 -11  -1   48.80    8.80
  10 -11  -1   55.09    8.20
 -10  11   1   32.00    8.10
 -10  11   1   53.39    9.80
 -10  11   1   58.49    9.10
 -10  11   1   45.10    9.30
 -10  11   1   39.30    7.80
   9 -11  -1   10.00    8.10
  -9  11   1    5.60    6.80
  -9  11   1   -4.70    6.00
  -9  11   1   -1.40    6.10
  -9  11   1   12.40   10.80
  -9  11   1    2.00    6.00
  -9  11   1   24.90   10.00
   8 -11  -1   13.10    8.10
   8 -11  -1    6.40    5.60
  -8  11   1    2.80    7.30
  -8  11   1    5.60    7.10
  -8  11   1   20.90    8.70
  -8  11   1   14.50    6.60
  -8  11   1   -1.90    5.80
  -8  11   1    4.80    5.60
   7 -11  -1   17.00    7.00
   7 -11  -1   33.30    9.10
   7 -11  -1   19.00    7.40
   7 -11  -1   17.90    7.90
   7 -11  -1   32.40    9.40
  -7  11   1   25.10    7.60
  -7  11   1   12.00    7.50
  -7  11   1   24.00    7.70
  -7  11   1   25.50   10.20
  -7  11   1   20.20    7.00
  -7  11   1   24.30    7.10
   6 -11  -1   38.50    8.00
   6 -11  -1   42.80    9.40
   6 -11  -1   34.00    8.40
   6 -11  -1   31.90    7.50
   6 -11  -1   31.40    8.30
  -6  11   1   22.60    7.00
  -6  11   1   38.10    8.50
  -6  11   1   28.50    7.80
  -6  11   1   59.29   18.70
  -6  11   1   30.60    7.30
  -6  11   1   31.70    8.30
   5 -11  -1   92.99   11.80
   5 -11  -1   83.59   10.50
   5 -11  -1   80.09    9.80
  -5  11   1   87.89   10.60
  -5  11   1   80.69    9.50
  -5  11   1   85.49   17.00
  -5  11   1   97.49   18.60
  -5  11   1   82.59   10.90
  -5  11   1   89.39   15.30
   4 -11  -1  210.38   14.30
   4 -11  -1  226.38   15.80
   4 -11  -1  224.68   15.20
  -4  11   1  184.38   17.80
  -4  11   1  201.68   13.60
  -4  11   1  230.08   14.50
  -4  11   1  217.08   15.90
   3 -11  -1   19.20    6.80
   3 -11  -1   18.60    7.70
   3 -11  -1   35.70    6.30
   3 -11  -1   28.30    7.00
   3 -11  -1   22.90    7.60
  -3  11   1   18.10    5.90
  -3  11   1   20.10    7.40
  -3  11   1   22.10    7.20
  -3  11   1   23.30    6.60
  -3  11   1   22.20    6.00
  -3  11   1   28.30    8.70
  -3  11   1   15.80    6.60
   2 -11  -1  348.37   17.50
   2 -11  -1  361.76   19.70
   2 -11  -1  362.46   19.30
   2 -11  -1  385.16   19.10
   2 -11  -1  346.77   19.30
  -2  11   1  310.87   18.20
  -2  11   1  341.37   18.10
  -2  11   1  332.97   19.50
  -2  11   1  372.46   20.10
  -2  11   1  362.66   19.40
  -2  11   1  369.56   17.80
  -2  11   1  351.76   18.90
   1 -11  -1   28.20    6.10
   1 -11  -1   33.50    6.40
   1 -11  -1   27.00    6.70
   1 -11  -1   27.30    7.10
   1 -11  -1   40.00    8.40
   1 -11  -1   25.50    7.60
  -1  11   1   27.60    7.60
  -1  11   1   34.10    7.20
  -1  11   1   25.30    6.10
  -1  11   1   21.20    5.90
  -1  11   1   33.80    7.80
  -1  11   1   36.70    8.20
  -1  11   1   39.50    8.40
   0 -11  -1  154.08   12.40
   0 -11  -1  158.58   11.00
   0 -11  -1  144.99   12.00
   0 -11  -1  167.78   11.50
   0 -11  -1  152.58   11.40
   0 -11  -1  160.98   12.00
   0  11   1  157.38   12.30
   0  11   1  147.79    9.70
   0  11   1  168.28   11.70
   0  11   1  154.18   11.20
   0  11   1  154.18   11.30
   0  11   1  151.58   12.60
   0  11   1  140.69   12.20
  -1 -11  -1  144.09   10.80
  -1 -11  -1  124.19   10.20
  -1 -11  -1  131.99   11.10
  -1 -11  -1  146.99   12.00
  -1 -11  -1  147.09   10.70
  -1 -11  -1  134.89   11.80
   1  11   1  132.09   11.40
   1  11   1  129.49    9.60
   1  11   1  135.89   11.80
   1  11   1  142.79   11.60
   1  11   1  120.99   10.50
   1  11   1  129.19   12.40
   1  11   1  129.19   10.60
   1  11   1  135.19   10.50
  -2 -11  -1  212.98   14.20
  -2 -11  -1  227.28   13.50
  -2 -11  -1  231.78   14.00
  -2 -11  -1  242.28   16.10
  -2 -11  -1  241.28   15.20
  -2 -11  -1  216.08   13.10
  -2 -11  -1  240.98   14.00
   2  11   1  232.78   15.60
   2  11   1  252.47   14.10
   2  11   1  265.37   15.10
   2  11   1  239.28   13.50
   2  11   1  218.78   14.20
   2  11   1  238.78   14.40
   2  11   1  240.58   13.90
   2  11   1  247.88   15.00
  -3 -11  -1  232.28   14.50
  -3 -11  -1  236.88   14.00
  -3 -11  -1  216.48   15.10
  -3 -11  -1  219.88   13.40
  -3 -11  -1  218.88   14.40
  -3 -11  -1  221.08   15.00
   3  11   1  258.47   15.00
   3  11   1  252.17   14.70
   3  11   1  227.68   13.60
   3  11   1  249.38   14.10
   3  11   1  245.08   14.80
   3  11   1  244.98   14.30
  -4 -11  -1   39.00    6.20
  -4 -11  -1   51.99   10.80
  -4 -11  -1   38.40    7.70
  -4 -11  -1   42.60    8.40
  -4 -11  -1   37.40    6.80
  -4 -11  -1   48.90    8.70
   4  11   1   45.00    8.00
   4  11   1   48.10    8.40
   4  11   1   33.00    6.20
   4  11   1   45.40    7.40
   4  11   1   30.90    7.20
   4  11   1   56.39    8.20
  -5 -11  -1    1.10    7.40
  -5 -11  -1   10.40    6.40
  -5 -11  -1    6.70    4.50
  -5 -11  -1    8.50    6.60
  -5 -11  -1    1.90    6.30
  -5 -11  -1    0.50    4.90
   5  11   1    5.50    4.70
   5  11   1    8.10    6.90
   5  11   1    5.60    5.90
   5  11   1   -0.80    6.10
   5  11   1   10.30    6.00
   5  11   1    4.30    5.90
   5  11   1    8.60    5.30
  -6 -11  -1  252.37   14.80
  -6 -11  -1  280.17   15.70
  -6 -11  -1  259.37   16.50
  -6 -11  -1  226.38   19.10
  -6 -11  -1  285.37   17.70
  -6 -11  -1  289.27   16.80
   6  11   1  312.47   16.70
   6  11   1  271.07   15.70
   6  11   1  258.37   15.30
   6  11   1  279.97   16.70
  -7 -11  -1  150.18   12.70
  -7 -11  -1  160.18   11.50
  -7 -11  -1  135.59   11.30
  -7 -11  -1  197.58   14.50
  -7 -11  -1  159.88   12.50
  -7 -11  -1  168.68   13.40
   7  11   1  185.38   13.00
   7  11   1  158.48   13.50
  -8 -11  -1  440.16   21.50
  -8 -11  -1  475.55   22.90
  -8 -11  -1  457.35   23.70
  -8 -11  -1  438.46   22.60
  -8 -11  -1  402.86   21.40
  -8 -11  -1  504.65   24.40
   8  11   1  462.05   23.30
   8  11   1  417.76   22.20
   8  11   1  441.56   24.00
   8  11   1  436.96   21.60
   8  11   1  481.25   26.00
  -9 -11  -1   81.69    9.80
  -9 -11  -1   73.99    8.30
  -9 -11  -1   80.69   11.00
  -9 -11  -1  110.19   13.50
   9  11   1   73.69    9.90
   9  11   1   57.59    8.50
   9  11   1   67.49   10.10
 -10 -11  -1   41.70    6.80
 -10 -11  -1   41.90    8.50
 -10 -11  -1   49.70    9.90
  10  11   1   38.80    9.00
  10  11   1   37.10    8.60
 -11 -11  -1   55.09   10.60
  11  11   1   38.30    9.20
  11  11   1   63.59   10.40
 -12 -11  -1  115.89   14.40
  12  11   1   78.69   12.80
  12  11   1   91.79   12.10
  10 -12  -1   27.80   10.20
 -10  12   1   49.50   17.30
 -10  12   1   24.60    7.30
 -10  12   1   53.09   12.50
 -10  12   1   17.80    7.60
 -10  12   1   19.50    8.70
   9 -12  -1   37.50    9.10
   9 -12  -1    1.70    6.50
  -9  12   1   38.10    9.20
  -9  12   1    5.40    6.50
  -9  12   1    6.50    6.90
  -9  12   1   14.50    6.80
  -9  12   1   17.60    7.60
   8 -12  -1   35.50    7.70
   8 -12  -1   36.70    8.70
  -8  12   1   49.10    9.40
  -8  12   1   55.89   10.60
  -8  12   1   52.79   11.90
  -8  12   1   22.00    7.70
  -8  12   1   33.80    8.60
  -8  12   1   34.40    8.20
   7 -12  -1   34.80    8.40
   7 -12  -1   35.90    9.70
  -7  12   1   38.90    7.80
  -7  12   1   66.19   12.00
  -7  12   1   33.70    9.20
  -7  12   1   64.99   10.00
  -7  12   1   49.80    9.10
  -7  12   1   20.30    7.30
   6 -12  -1   27.70    7.70
   6 -12  -1   25.30    7.90
   6 -12  -1   35.10    8.20
   6 -12  -1   16.20    8.40
  -6  12   1   28.50    8.60
  -6  12   1   16.70    7.00
  -6  12   1   25.70    7.20
  -6  12   1   38.00   10.90
  -6  12   1   20.30    8.30
  -6  12   1   16.60    7.00
   5 -12  -1  105.39   12.70
   5 -12  -1   83.29   11.10
   5 -12  -1   95.09   11.20
   5 -12  -1   84.49   11.60
  -5  12   1   83.89   10.50
  -5  12   1   95.69   10.70
  -5  12   1   90.59   11.30
  -5  12   1   98.39   11.50
  -5  12   1  124.29   12.00
  -5  12   1  117.79   14.00
   4 -12  -1   59.49    9.50
   4 -12  -1   58.09   10.10
   4 -12  -1   56.49    9.00
  -4  12   1   70.59   11.90
  -4  12   1   64.39    9.50
  -4  12   1   41.50    7.90
  -4  12   1   48.40   10.90
  -4  12   1   62.29   10.60
  -4  12   1   45.40    8.90
   3 -12  -1   90.09   12.00
   3 -12  -1   67.89   10.50
   3 -12  -1   88.19   10.70
   3 -12  -1   84.49   13.90
   3 -12  -1   80.89    9.50
  -3  12   1  112.99   13.60
  -3  12   1   86.99   10.20
  -3  12   1   83.49   11.00
  -3  12   1   92.29   11.30
  -3  12   1   70.79    9.70
  -3  12   1   85.89   11.10
  -3  12   1   96.89    9.70
   2 -12  -1   15.80    6.10
   2 -12  -1   24.00    7.20
   2 -12  -1   12.30    7.80
   2 -12  -1   21.30    7.30
   2 -12  -1   24.90    8.90
  -2  12   1   11.20    6.60
  -2  12   1   14.40    8.70
  -2  12   1   12.50    6.40
  -2  12   1   41.30   14.20
  -2  12   1   13.70    6.90
  -2  12   1   22.10    6.60
  -2  12   1   13.10    8.40
   1 -12  -1   51.69    9.70
   1 -12  -1   55.59    8.70
   1 -12  -1   43.70    8.00
   1 -12  -1   47.90    9.50
   1 -12  -1   62.19    9.30
   1 -12  -1   47.10    7.30
  -1  12   1   38.20    5.90
  -1  12   1   51.39    8.60
  -1  12   1   64.69   10.30
  -1  12   1   62.69   15.50
  -1  12   1   59.89   10.30
  -1  12   1   61.09    9.00
  -1  12   1   46.70    7.60
  -1  12   1   51.99    8.20
   0 -12  -1   44.40    9.50
   0 -12  -1   49.90    8.80
   0 -12  -1   34.30    7.10
   0 -12  -1   26.60    8.50
   0 -12  -1   18.30    6.40
   0 -12  -1   44.10    8.00
   0  12   1   45.80    8.80
   0  12   1   19.40    6.40
   0  12   1   31.00    9.60
   0  12   1   39.70    7.80
   0  12   1   32.30    7.50
   0  12   1   27.10    5.70
   0  12   1   48.10    9.10
  -1 -12  -1   -2.50    5.20
  -1 -12  -1    8.80    5.70
  -1 -12  -1    1.80    7.10
  -1 -12  -1   10.20    5.90
  -1 -12  -1    1.50    6.80
  -1 -12  -1    2.60    6.60
   1  12   1   -0.10    5.90
   1  12   1    4.00    6.00
   1  12   1   -1.30    4.60
   1  12   1   -1.50    6.70
   1  12   1    7.80    6.60
   1  12   1    6.30    8.50
   1  12   1    4.60    6.40
   1  12   1    7.20    5.50
  -2 -12  -1   10.50    7.20
  -2 -12  -1    4.80    5.40
  -2 -12  -1    7.00    5.70
  -2 -12  -1    6.50    6.00
  -2 -12  -1   10.70    7.90
  -2 -12  -1    4.50    6.50
   2  12   1   -6.40    5.20
   2  12   1    4.20    6.30
   2  12   1   11.60    8.30
   2  12   1   14.90    6.70
   2  12   1   10.60    6.30
   2  12   1    5.10    6.20
   2  12   1    9.30    6.70
   2  12   1   -3.40    5.00
  -3 -12  -1   43.60    8.10
  -3 -12  -1   39.20    6.60
  -3 -12  -1   54.79    9.00
  -3 -12  -1   48.70   10.20
  -3 -12  -1   38.20   13.00
  -3 -12  -1   38.80    7.40
   3  12   1   50.29    8.30
   3  12   1   41.70    8.30
   3  12   1   38.90    8.30
   3  12   1   59.39    8.90
   3  12   1   56.19    8.80
   3  12   1   41.00    6.80
  -4 -12  -1   33.20   12.70
  -4 -12  -1   25.80    7.60
  -4 -12  -1   15.50    6.80
  -4 -12  -1   12.10    5.60
  -4 -12  -1   14.40    7.70
   4  12   1   16.70    6.50
   4  12   1   25.80    7.10
   4  12   1   29.80    8.00
   4  12   1   22.60    7.30
   4  12   1   13.10    8.00
   4  12   1   15.30   11.80
  -5 -12  -1    2.60    6.10
  -5 -12  -1    0.30    6.70
  -5 -12  -1    1.60    7.00
  -5 -12  -1   -2.10    5.60
  -5 -12  -1   -6.40    8.10
  -5 -12  -1    4.20    5.20
   5  12   1    0.50   10.10
   5  12   1    0.80    5.60
   5  12   1   -5.10    5.20
   5  12   1   -2.30    5.10
   5  12   1   -8.50    7.00
  -6 -12  -1   67.29   11.10
  -6 -12  -1   76.79   10.00
  -6 -12  -1   54.09    9.60
  -6 -12  -1   70.69   10.40
  -6 -12  -1   65.69    8.80
  -6 -12  -1   45.00    7.70
   6  12   1   46.30    8.50
   6  12   1   51.09    8.70
   6  12   1   50.19    9.60
  -7 -12  -1   79.99   14.10
  -7 -12  -1   43.90    7.70
  -7 -12  -1   60.99    9.70
  -7 -12  -1   43.80    9.00
  -7 -12  -1   60.79    9.80
  -7 -12  -1   46.60    7.70
   7  12   1   41.80    8.00
   7  12   1   37.90    8.50
   7  12   1   49.00   10.70
   7  12   1   45.90    8.40
  -8 -12  -1    3.20    5.20
  -8 -12  -1    7.00    7.00
  -8 -12  -1    3.70    6.70
  -8 -12  -1   28.50    7.40
  -8 -12  -1   -1.20    6.00
   8  12   1   13.00    7.60
   8  12   1   14.10    7.70
   8  12   1   19.60    9.40
   8  12   1    9.60    7.20
  -9 -12  -1    1.40    6.80
  -9 -12  -1    4.00    5.90
  -9 -12  -1   14.50    8.00
  -9 -12  -1    7.50    7.10
  -9 -12  -1   14.70   10.50
  -9 -12  -1   10.00    5.80
   9  12   1    7.20    7.50
   9  12   1   25.90    7.90
   9  12   1   10.30    7.80
 -10 -12  -1   34.10    8.60
 -10 -12  -1   18.50    8.00
 -10 -12  -1   22.90    7.10
 -10 -12  -1   21.40    6.50
  10  12   1   33.70    8.50
  10  12   1   15.30    8.00
 -11 -12  -1  112.39   16.90
  11  12   1   85.59   12.50
  11  12   1  107.99   12.60
   9 -13  -1   10.50    8.70
   9 -13  -1    5.40    6.50
  -9  13   1    8.50   10.90
  -9  13   1   15.30    8.00
  -9  13   1   24.10   12.00
  -9  13   1   10.40    6.30
  -9  13   1    7.10    9.10
  -9  13   1   16.40    8.50
   8 -13  -1   26.10    9.20
   8 -13  -1   19.10    7.50
  -8  13   1   24.50    9.40
  -8  13   1   25.40    8.20
  -8  13   1   34.50    9.70
  -8  13   1   14.80    7.50
  -8  13   1   19.70    8.70
  -8  13   1   54.09   13.90
   7 -13  -1  141.69   13.80
   7 -13  -1  126.39   12.40
  -7  13   1  125.69   13.60
  -7  13   1  107.39   11.80
  -7  13   1  113.19   13.10
  -7  13   1  130.19   13.60
  -7  13   1   89.09   12.30
   6 -13  -1  133.09   13.90
   6 -13  -1  109.09   12.40
  -6  13   1  106.59   11.60
  -6  13   1  107.69   13.10
  -6  13   1  121.79   13.60
  -6  13   1   98.89   13.50
   5 -13  -1   52.79    9.90
   5 -13  -1   54.99   10.00
   5 -13  -1   49.40   10.30
  -5  13   1   48.00   10.20
  -5  13   1   51.29    8.50
  -5  13   1   85.59   13.10
  -5  13   1   49.50   10.30
  -5  13   1   81.59   11.10
   4 -13  -1  185.48   15.20
   4 -13  -1  209.38   16.20
   4 -13  -1  233.68   15.30
   4 -13  -1  199.78   17.10
   4 -13  -1  242.28   20.60
  -4  13   1  192.48   14.60
  -4  13   1  210.98   14.20
  -4  13   1  196.68   14.40
  -4  13   1  197.98   15.80
  -4  13   1  217.18   23.30
  -4  13   1  248.88   18.50
  -4  13   1  204.08   16.10
   3 -13  -1   37.50   10.10
   3 -13  -1   29.40    8.30
   3 -13  -1   47.90    8.00
   3 -13  -1   23.80    7.20
   3 -13  -1   36.90   10.40
  -3  13   1   42.40    7.90
  -3  13   1   31.10    8.50
  -3  13   1   43.40   13.50
  -3  13   1   29.20   10.90
  -3  13   1   39.80    9.50
  -3  13   1   40.90    7.60
   2 -13  -1   74.69   10.00
   2 -13  -1   68.09    8.90
   2 -13  -1   74.09   10.10
   2 -13  -1   87.69   12.30
   2 -13  -1   69.89   10.90
  -2  13   1   56.39    8.70
  -2  13   1   76.79    9.60
  -2  13   1   88.69   13.10
  -2  13   1   77.79   18.10
  -2  13   1   85.29   12.10
  -2  13   1   78.09   10.20
  -2  13   1   71.09   11.00
   1 -13  -1  433.96   20.40
   1 -13  -1  348.87   21.20
   1 -13  -1  348.67   24.40
   1 -13  -1  416.26   21.40
   1 -13  -1  395.86   21.50
  -1  13   1  395.06   22.30
  -1  13   1  406.86   21.90
  -1  13   1  379.06   21.70
  -1  13   1  455.25   21.50
  -1  13   1  405.86   23.30
  -1  13   1  357.86   20.80
  -1  13   1  358.16   18.70
  -1  13   1  411.96   21.30
   0 -13  -1  247.48   15.50
   0 -13  -1  212.28   21.60
   0 -13  -1  258.27   17.00
   0 -13  -1  251.87   16.30
   0 -13  -1  268.17   17.60
   0 -13  -1  225.58   14.60
   0  13   1  226.18   15.70
   0  13   1  213.48   15.90
   0  13   1  232.38   15.60
   0  13   1  208.08   13.40
   0  13   1  212.78   15.00
   0  13   1  204.88   14.70
   0  13   1  255.97   19.70
  -1 -13  -1  236.38   16.80
  -1 -13  -1  236.18   16.00
  -1 -13  -1  206.28   15.50
  -1 -13  -1  234.78   15.10
  -1 -13  -1  199.08   15.90
  -1 -13  -1  225.38   14.90
   1  13   1  203.38   13.50
   1  13   1  228.28   15.40
   1  13   1  217.38   14.70
   1  13   1  227.28   15.80
   1  13   1  202.38   15.70
   1  13   1  226.88   15.00
   1  13   1  213.38   15.50
  -2 -13  -1  322.67   19.90
  -2 -13  -1  328.07   23.00
  -2 -13  -1  362.06   20.90
  -2 -13  -1  326.17   18.80
  -2 -13  -1  301.47   24.20
  -2 -13  -1  296.57   18.40
   2  13   1  355.96   18.00
   2  13   1  337.27   18.90
   2  13   1  315.97   19.60
   2  13   1  340.77   20.10
   2  13   1  329.07   19.60
   2  13   1  379.56   21.70
   2  13   1  337.87   19.60
  -3 -13  -1   31.40    8.60
  -3 -13  -1   12.40    6.20
  -3 -13  -1   15.30    8.30
  -3 -13  -1   27.00    9.70
  -3 -13  -1   17.20    7.40
   3  13   1   35.10   13.80
   3  13   1   33.20    8.60
   3  13   1   26.40   12.00
   3  13   1   22.70    7.50
   3  13   1    9.90    7.00
   3  13   1   26.30    9.10
  -4 -13  -1  158.68   13.80
  -4 -13  -1  147.99   12.40
  -4 -13  -1  151.78   13.20
  -4 -13  -1  173.78   14.00
  -4 -13  -1  141.19   12.20
  -4 -13  -1  160.08   15.30
   4  13   1  148.89   14.30
   4  13   1  156.18   12.70
   4  13   1  139.79   14.40
   4  13   1  154.78   14.40
   4  13   1  163.38   12.90
   4  13   1  172.78   13.90
  -5 -13  -1  190.08   14.30
  -5 -13  -1  157.88   12.90
  -5 -13  -1  174.58   13.20
   5  13   1  187.98   16.40
   5  13   1  191.88   14.30
   5  13   1  163.48   13.10
   5  13   1  173.88   13.70
   5  13   1  179.88   14.50
   5  13   1  172.58   13.40
  -6 -13  -1  225.38   16.00
  -6 -13  -1  210.78   14.40
  -6 -13  -1  203.38   14.50
  -6 -13  -1  213.28   15.90
  -6 -13  -1  258.47   18.20
  -6 -13  -1  237.88   15.80
   6  13   1  219.28   14.60
   6  13   1  208.68   14.70
   6  13   1  220.78   15.50
   6  13   1  210.28   15.70
  -7 -13  -1   36.70   13.40
  -7 -13  -1   44.60    9.40
  -7 -13  -1   33.60    7.60
  -7 -13  -1   39.50    9.10
  -7 -13  -1   34.50    9.80
  -7 -13  -1   30.50    7.50
   7  13   1   25.40    8.00
   7  13   1   31.70    9.30
   7  13   1   32.70    8.00
  -8 -13  -1  207.28   14.90
  -8 -13  -1  226.28   16.40
  -8 -13  -1  265.37   25.80
  -8 -13  -1  204.68   14.40
  -8 -13  -1  230.78   16.90
  -8 -13  -1  260.47   18.90
   8  13   1  227.28   16.10
   8  13   1  274.07   17.20
   8  13   1  208.08   16.90
  -9 -13  -1    9.00    6.50
  -9 -13  -1   18.80    7.60
  -9 -13  -1   -0.40    5.30
  -9 -13  -1   45.80   17.80
  -9 -13  -1    5.20    7.30
  -9 -13  -1   15.60    8.40
   9  13   1    2.10    6.50
   9  13   1    2.70    7.80
   9  13   1   -4.40    5.80
   9  13   1    2.60    7.70
 -10 -13  -1   -2.90    5.10
 -10 -13  -1    7.80    6.70
 -10 -13  -1   11.60    8.40
 -10 -13  -1   -4.40    7.10
  10  13   1    0.40    6.40
  10  13   1    4.30    7.60
  10  13   1   -2.00    7.00
  10  13   1    1.80    7.00
   8 -14  -1   -3.40    8.20
   8 -14  -1   -5.60    7.30
  -8  14   1    2.70    7.80
  -8  14   1    8.40    8.30
  -8  14   1   -1.80    6.40
  -8  14   1  -30.60   22.60
  -8  14   1    0.90    6.30
  -8  14   1    3.00    9.10
   7 -14  -1    3.50    7.60
   7 -14  -1    9.00    8.50
  -7  14   1    2.10    7.00
  -7  14   1   11.70   13.60
  -7  14   1   13.20    7.90
  -7  14   1   -6.50    8.80
  -7  14   1   25.30   17.00
  -7  14   1   -3.60   10.20
   6 -14  -1   38.40    9.50
   6 -14  -1   43.50   10.70
  -6  14   1   26.50    9.50
  -6  14   1   20.90    7.70
  -6  14   1   52.99   15.00
  -6  14   1   34.60    8.60
  -6  14   1   52.59   10.50
   5 -14  -1    9.80    7.70
   5 -14  -1   -8.50    7.30
  -5  14   1    0.40    6.80
  -5  14   1   18.60   13.40
  -5  14   1   -3.80    9.20
  -5  14   1   -5.20    6.20
  -5  14   1    1.40    8.00
  -5  14   1   10.50    8.80
   4 -14  -1    0.30   13.30
   4 -14  -1    9.70    7.90
   4 -14  -1   16.30    9.40
   4 -14  -1   20.00    6.30
  -4  14   1   45.40   17.70
  -4  14   1    8.60    9.20
  -4  14   1   24.80   12.60
  -4  14   1   10.20    6.60
  -4  14   1   17.50    7.40
  -4  14   1   17.30    8.40
   3 -14  -1   11.70    9.50
   3 -14  -1   23.80    7.50
   3 -14  -1   22.30    6.80
   3 -14  -1   12.80    9.20
  -3  14   1    8.70    7.90
  -3  14   1   13.10    7.90
  -3  14   1   33.20    8.70
  -3  14   1   13.50    8.70
  -3  14   1    7.70    8.50
  -3  14   1   40.30   12.70
  -3  14   1    6.20    6.50
   2 -14  -1    3.40    7.10
   2 -14  -1   22.50   10.00
   2 -14  -1    8.40    8.60
   2 -14  -1    7.50    6.50
  -2  14   1   11.20   10.80
  -2  14   1    4.40    8.40
  -2  14   1    4.90    9.00
  -2  14   1    8.00    7.70
  -2  14   1    9.30    7.20
   1 -14  -1   31.10    8.20
   1 -14  -1   49.99   11.20
   1 -14  -1   28.80    9.60
   1 -14  -1   12.70    9.70
   1 -14  -1   15.90    9.40
   1 -14  -1   24.10    9.20
  -1  14   1   23.30    8.70
  -1  14   1   27.30    8.10
  -1  14   1   18.80    8.20
  -1  14   1   50.29   12.70
  -1  14   1   43.00    9.90
  -1  14   1   36.50    9.40
  -1  14   1   15.20    7.50
   0 -14  -1   58.79   12.00
   0 -14  -1   39.30   10.30
   0 -14  -1   36.20   10.10
   0 -14  -1   13.60    7.30
   0 -14  -1   34.30    7.80
   0 -14  -1   23.00    8.20
   0  14   1   22.70    7.40
   0  14   1   33.00   10.30
   0  14   1   28.90    8.50
   0  14   1   29.40    6.20
   0  14   1   50.69   13.20
   0  14   1   37.00    9.50
   0  14   1   22.00    9.20
  -1 -14  -1   13.40    7.80
  -1 -14  -1   38.30   12.10
  -1 -14  -1   18.60    7.50
  -1 -14  -1   18.70    9.50
  -1 -14  -1   21.00    8.70
  -1 -14  -1    9.40    7.20
   1  14   1   22.20    8.50
   1  14   1   19.90    8.10
   1  14   1   17.30   16.60
   1  14   1   35.10   11.90
   1  14   1    7.70    6.20
   1  14   1   11.20    6.90
   1  14   1   21.50    7.60
   1  14   1   28.10    8.50
  -2 -14  -1   58.59   10.90
  -2 -14  -1   60.99   13.00
  -2 -14  -1   60.69    9.80
  -2 -14  -1   43.30    8.70
  -2 -14  -1   56.19   11.00
   2  14   1   54.99   10.20
   2  14   1   62.99   17.50
   2  14   1   50.19   13.00
   2  14   1   62.29   10.60
   2  14   1   50.49    9.50
   2  14   1   39.00   11.00
   2  14   1   50.59   12.80
  -3 -14  -1   -4.20    7.90
  -3 -14  -1    8.20   10.50
  -3 -14  -1    0.00    6.10
  -3 -14  -1  -12.00    5.70
  -3 -14  -1    3.50    6.10
   3  14   1    6.60    6.50
   3  14   1    2.40    7.70
   3  14   1   -3.20    6.90
   3  14   1   -0.40    6.10
   3  14   1    7.00    7.60
   3  14   1    2.50    7.40
  -4 -14  -1   80.69   10.80
  -4 -14  -1   80.29   12.00
  -4 -14  -1   81.79   10.50
  -4 -14  -1  126.99   16.40
  -4 -14  -1  101.99   11.50
   4  14   1   97.39   12.20
   4  14   1  107.09   11.70
   4  14   1  112.09   12.30
   4  14   1  107.49   12.90
   4  14   1   88.59   11.90
   4  14   1  130.99   20.80
  -5 -14  -1   58.29   13.80
  -5 -14  -1   28.50    7.70
  -5 -14  -1   32.80    9.50
  -5 -14  -1   18.30    7.30
  -5 -14  -1   39.20    8.60
  -5 -14  -1   22.00    9.30
   5  14   1   18.20   11.30
   5  14   1   31.90    9.20
   5  14   1   11.50    7.80
   5  14   1   28.70    8.30
  -6 -14  -1   59.19    9.50
  -6 -14  -1   83.49   11.90
  -6 -14  -1   83.69   12.20
  -6 -14  -1   59.69    9.90
  -6 -14  -1   59.09    9.60
   6  14   1   74.29   10.70
   6  14   1   56.59    9.40
   6  14   1   73.69   10.20
   6  14   1   78.59   11.60
  -7 -14  -1   28.20    8.60
  -7 -14  -1   39.50    8.70
  -7 -14  -1   41.50   10.80
  -7 -14  -1   34.10    8.10
  -7 -14  -1   59.09   11.50
  -7 -14  -1   66.89   13.50
   7  14   1   28.10    8.90
   7  14   1   26.30    8.70
   7  14   1   30.30    8.10
  -8 -14  -1  179.38   14.90
  -8 -14  -1  210.88   16.50
  -8 -14  -1  193.58   14.40
  -8 -14  -1  201.58   16.10
   8  14   1  224.78   15.80
   8  14   1  240.48   17.00
   8  14   1  201.28   16.90
  -9 -14  -1   -5.60    7.40
  -9 -14  -1   28.10   11.50
  -9 -14  -1   19.50    5.50
  -9 -14  -1   10.90    6.70
  -9 -14  -1   45.00   21.40
   9  14   1    0.50    7.20
   9  14   1   14.80    8.90
   9  14   1   14.20    8.20
   9  14   1   13.70    8.40
   6 -15  -1   88.29   13.70
   6 -15  -1   65.09   10.90
  -6  15   1   76.69   12.30
  -6  15   1   48.00    9.60
  -6  15   1   79.29   12.70
  -6  15   1   85.89   22.50
  -6  15   1   60.09   11.60
   5 -15  -1    1.10    6.90
   5 -15  -1    0.50    8.50
  -5  15   1    7.30   14.80
  -5  15   1   18.30    7.70
  -5  15   1   -5.60    8.80
  -5  15   1   13.60   12.90
   4 -15  -1   12.40    6.00
   4 -15  -1    4.70    8.60
   4 -15  -1    9.10    7.30
  -4  15   1   -4.50    9.70
  -4  15   1   14.90    8.20
  -4  15   1   20.00    7.60
  -4  15   1    1.30    8.50
  -4  15   1    8.10    7.10
   3 -15  -1   22.80   10.30
   3 -15  -1   18.80    7.40
   3 -15  -1   17.90    6.70
  -3  15   1   13.30    9.40
  -3  15   1   36.50   15.50
  -3  15   1   24.30    8.50
  -3  15   1   22.30    7.40
  -3  15   1   18.70    7.80
  -3  15   1   14.30    9.40
   2 -15  -1  162.28   16.30
   2 -15  -1  180.08   14.40
   2 -15  -1  185.18   13.40
   2 -15  -1  161.08   16.30
  -2  15   1  169.48   15.80
  -2  15   1  187.88   15.80
  -2  15   1  185.98   15.10
  -2  15   1  201.58   16.40
  -2  15   1  148.59   14.10
  -2  15   1  154.08   14.20
   1 -15  -1  108.79   13.90
   1 -15  -1  117.69   11.60
   1 -15  -1  110.99   12.00
  -1  15   1  137.39   15.50
  -1  15   1   92.69   12.70
  -1  15   1   93.39   11.70
  -1  15   1  107.19   13.80
  -1  15   1  100.99   15.00
  -1  15   1  107.49   13.10
   0 -15  -1   78.89   10.00
   0 -15  -1  117.09   14.70
   0 -15  -1   75.79   13.10
   0 -15  -1   94.09   11.50
   0  15   1  104.69   13.40
   0  15   1   98.29   10.00
   0  15   1   84.09   20.80
   0  15   1   93.69   13.30
   0  15   1   77.19   10.60
   0  15   1   91.39   12.80
   0  15   1   64.79   10.70
  -1 -15  -1   46.20   10.60
  -1 -15  -1    3.10    9.90
  -1 -15  -1   14.40    7.70
  -1 -15  -1   41.50   13.50
  -1 -15  -1   26.60    7.70
   1  15   1   18.50    7.80
   1  15   1   18.10    9.20
   1  15   1   30.00    8.20
   1  15   1   27.40   10.50
   1  15   1   17.00    7.70
   1  15   1   42.90   10.70
  -2 -15  -1  190.68   19.30
  -2 -15  -1  208.38   16.90
  -2 -15  -1  181.38   14.60
  -2 -15  -1  238.68   16.70
  -2 -15  -1  179.28   14.90
   2  15   1  195.28   16.50
   2  15   1  187.28   16.20
   2  15   1  183.38   14.70
   2  15   1  176.48   14.00
   2  15   1  187.28   15.60
  -3 -15  -1    2.90    6.50
  -3 -15  -1   11.90    9.90
  -3 -15  -1   36.50   15.70
  -3 -15  -1   12.80    7.10
  -3 -15  -1   27.90   13.20
   3  15   1    9.50    8.20
   3  15   1    9.70    7.60
   3  15   1   15.80    8.70
   3  15   1   12.50    7.00
  -4 -15  -1   31.20   10.00
  -4 -15  -1    6.70    7.50
  -4 -15  -1   19.80   12.20
  -4 -15  -1   31.10   15.50
  -4 -15  -1   27.00    8.10
   4  15   1   17.30    7.50
   4  15   1   13.70    8.40
   4  15   1   21.70    9.30
   4  15   1   23.80    7.90
  -5 -15  -1   57.69   10.00
  -5 -15  -1   45.60    9.40
  -5 -15  -1   53.39   12.00
  -5 -15  -1   35.70   10.50
  -5 -15  -1   37.70   15.20
   5  15   1   36.70    8.90
   5  15   1   34.50    9.70
   5  15   1   49.20   10.30
  -6 -15  -1   61.59   10.50
  -6 -15  -1   64.99   10.30
  -6 -15  -1  100.19   13.40
  -6 -15  -1   79.59   12.90
   6  15   1   71.09   10.50
   6  15   1   75.29   11.10
   6  15   1   62.19   10.50
   6  15   1   86.29   12.80
  -7 -15  -1   71.89   14.50
  -7 -15  -1   65.59   12.10
   7  15   1   60.39   10.60
   7  15   1   44.80    9.50
   7  15   1   46.60    9.60
  -8 -15  -1   -0.10    7.80
  -8 -15  -1    5.70    8.10
  -8 -15  -1    9.40    6.60
  -8 -15  -1   23.50   13.30
   8  15   1    3.50    8.30
   8  15   1   -2.60    7.10
   8  15   1    7.50    8.70
   8  15   1    3.90    7.50
   4 -16  -1   37.70   10.60
   4 -16  -1   11.20    7.80
  -4  16   1   13.90    8.40
  -4  16   1   36.30   11.20
  -4  16   1    4.10    8.00
  -4  16   1    3.90    8.20
  -4  16   1   31.80   15.20
  -4  16   1   16.00    9.30
   3 -16  -1    6.40    7.80
   3 -16  -1   -5.20    5.50
   3 -16  -1   18.40   10.20
  -3  16   1   23.90   13.00
  -3  16   1   11.40    6.60
   2 -16  -1   44.60    9.50
   2 -16  -1   47.90   11.70
   2 -16  -1   54.49    8.20
  -2  16   1   25.90   10.40
  -2  16   1   70.29   13.10
  -2  16   1   55.29   20.50
  -2  16   1   44.60   11.50
   1 -16  -1   15.10    9.50
   1 -16  -1   11.40    7.50
   1 -16  -1    3.00    9.50
   1 -16  -1    8.00    7.10
  -1  16   1   13.50   10.40
  -1  16   1   13.30    8.30
  -1  16   1   -2.40    8.80
  -1  16   1    6.20    6.40
  -1  16   1   -5.90    7.20
   0 -16  -1   19.70    7.70
   0 -16  -1   17.30    7.50
   0 -16  -1   31.70   10.20
   0 -16  -1   30.80   12.00
   0  16   1   40.00   11.80
   0  16   1    7.80    9.20
   0  16   1   18.00    8.20
   0  16   1   27.20    7.80
   0  16   1   25.20   10.20
  -1 -16  -1   21.50   10.20
  -1 -16  -1    3.10    8.00
  -1 -16  -1   -0.80    9.20
  -1 -16  -1    3.50    7.20
   1  16   1   -6.50    5.80
   1  16   1  -13.90    8.40
   1  16   1   -0.90    7.40
   1  16   1   -1.80    7.60
  -2 -16  -1   57.09   10.60
  -2 -16  -1   49.20   11.60
  -2 -16  -1   48.00   10.30
  -2 -16  -1   95.09   13.90
   2  16   1   59.29   10.50
   2  16   1   61.39   11.60
   2  16   1   55.99    9.00
   2  16   1   45.60   10.60
  -3 -16  -1   65.69   10.40
  -3 -16  -1   64.19   12.90
  -3 -16  -1   90.89   12.80
  -3 -16  -1   65.19   11.30
   3  16   1   84.19   11.30
   3  16   1   81.49   12.00
   3  16   1  108.19   12.80
   3  16   1   61.89   11.70
  -4 -16  -1    8.10    7.80
  -4 -16  -1   15.90   12.50
  -4 -16  -1    3.20    7.60
   4  16   1   16.60    9.40
   4  16   1   15.00    7.10
   4  16   1   28.90    8.40
   4  16   1    7.40    7.60
  -5 -16  -1    9.10    7.10
  -5 -16  -1   27.70   10.90
  -5 -16  -1   36.60   11.00
  -5 -16  -1   35.20   15.80
   5  16   1   27.80    9.30
   5  16   1   18.20    7.60
  -6 -16  -1   49.90   11.90
  -6 -16  -1   43.50    9.40
  -6 -16  -1   35.40    9.40
   6  16   1   48.10    9.80
   6  16   1   63.69   10.30
   6  16   1   69.79   12.30
   6  16   1   63.99   10.90
   1 -17  -1   28.20    8.30
   1 -17  -1   12.30    7.70
  -1  17   1   20.40    7.80
  -1  17   1   35.00   10.90
  -1  17   1    5.20    9.10
  -1  17   1    7.90    8.00
   0 -17  -1   11.10    7.60
   0 -17  -1    5.90   10.20
   0 -17  -1    9.00    7.90
   0  17   1    5.40   12.30
   0  17   1   -2.10    7.60
   0  17   1    5.80    8.30
  -1 -17  -1   -2.90    7.10
  -1 -17  -1   -0.40    7.40
  -1 -17  -1   17.60    9.50
   1  17   1   -4.10    8.30
   1  17   1   -2.80    9.00
   1  17   1   -2.00    7.90
   1  17   1   11.00    6.60
  -2 -17  -1    3.70    8.50
  -2 -17  -1   -3.30    7.60
  -2 -17  -1    7.70    9.50
   2  17   1    6.00   14.60
   2  17   1    9.00    6.80
   2  17   1    3.50    7.70
   2  17   1   -3.90    9.20
  -3 -17  -1   10.00    8.20
  -3 -17  -1   -5.90    6.90
  -3 -17  -1   40.00   11.80
  -3 -17  -1    4.30   11.70
   3  17   1   -3.90    9.40
   3  17   1    4.70    8.60
   3  17   1   -1.90    7.00
   3  17   1    9.30    8.70
   5  16  -2   54.69    9.50
   5  16  -2   53.49   10.00
   5  16  -2   48.10   11.70
  -5 -16   2   44.80   10.60
  -5 -16   2   50.29   11.30
  -5 -16   2   51.79    9.60
  -5 -16   2   64.79   15.60
   4  16  -2   37.40   10.50
   4  16  -2   47.40    9.40
  -4 -16   2   66.59   19.80
  -4 -16   2   54.39   11.30
  -4 -16   2   44.10    9.80
  -4 -16   2   47.50   12.20
   3  16  -2   67.99   11.40
   3  16  -2   91.89   11.10
   3  16  -2   61.49   11.60
   3  16  -2   66.19   11.80
  -3 -16   2   91.19   13.30
  -3 -16   2   62.29   12.10
  -3 -16   2   56.79   10.80
   2  16  -2   71.89   12.30
   2  16  -2   94.39   10.70
   2  16  -2   66.09   11.40
   2  16  -2   42.40   11.90
  -2 -16   2   70.59   10.80
  -2 -16   2   78.29   11.50
  -2 -16   2  107.19   14.60
   1  16  -2    5.00    8.80
   1  16  -2   15.30    8.10
   1  16  -2   19.80    8.80
  -1 -16   2   12.80    7.10
  -1 -16   2   13.90    7.70
   0  16  -2   15.00    7.90
   0  16  -2   31.30   10.20
   0  16  -2   23.20   10.50
   0 -16   2   26.30   11.70
   0 -16   2   22.40   10.00
   0 -16   2   20.10    8.00
   0 -16   2    8.80    7.80
  -1  16  -2    2.50    7.30
  -1  16  -2   19.10    9.30
   1 -16   2   19.70   10.70
   1 -16   2   20.60   10.40
   1 -16   2    5.20    7.00
   1 -16   2   11.40    7.70
  -2  16  -2   11.60   11.90
  -2  16  -2    5.50    7.40
   2 -16   2   -6.00    9.40
   2 -16   2   22.20    7.70
   2 -16   2   10.60    7.20
  -3  16  -2   36.10   10.30
  -3  16  -2   31.20    8.30
  -3  16  -2   27.30    9.90
  -3  16  -2   43.40   12.00
   3 -16   2   30.20    9.10
   3 -16   2   33.60    7.60
   3 -16   2   28.30   10.60
   7  15  -2    9.20    7.90
   7  15  -2    3.40    7.70
   7  15  -2   -6.10    9.00
  -7 -15   2   29.20   12.20
  -7 -15   2   28.00    9.10
  -7 -15   2    8.50    5.50
  -7 -15   2   17.80    9.30
  -7 -15   2   -1.90    7.00
   6  15  -2   13.00    8.20
   6  15  -2   -1.20    6.50
   6  15  -2    5.60    8.40
  -6 -15   2   41.20   11.80
  -6 -15   2   -4.40    7.60
  -6 -15   2   13.70    9.40
   5  15  -2   10.20    7.10
   5  15  -2    8.80   10.10
   5  15  -2    7.10    7.90
  -5 -15   2   10.50    9.60
  -5 -15   2    1.00    7.30
  -5 -15   2   16.20    7.70
  -5 -15   2   27.50    9.00
   4  15  -2   -1.30    6.70
   4  15  -2   -0.40    8.60
   4  15  -2    6.80    6.30
   4  15  -2    0.30    6.20
  -4 -15   2   20.90   11.50
  -4 -15   2    7.90    6.70
  -4 -15   2   12.00    8.70
  -4 -15   2   36.40   18.60
  -4 -15   2    7.80    7.90
   3  15  -2    2.90    7.80
   3  15  -2   -2.20    5.80
   3  15  -2    4.50    7.50
   3  15  -2    3.40    7.20
  -3 -15   2    2.60    7.90
  -3 -15   2   -5.10   11.10
  -3 -15   2   10.90   13.20
  -3 -15   2  -14.00    6.10
  -3 -15   2    4.10    6.80
   2  15  -2    5.30    7.90
   2  15  -2    0.60    7.90
  -2 -15   2   18.10   11.50
  -2 -15   2   -1.50    6.60
  -2 -15   2   -1.00    7.90
  -2 -15   2    1.60    6.40
  -2 -15   2   12.70    8.90
   1  15  -2   20.00    9.10
   1  15  -2   22.00    9.20
   1  15  -2   16.60    7.70
  -1 -15   2   16.20    7.50
  -1 -15   2    5.60    9.10
  -1 -15   2   19.70    8.00
   0  15  -2   89.99   13.50
   0  15  -2   69.59   11.90
   0  15  -2   66.09   11.30
   0  15  -2   58.29   11.50
   0 -15   2  103.19   13.10
   0 -15   2   92.89   12.10
   0 -15   2   75.79   10.60
   0 -15   2   74.09   12.00
  -1  15  -2   43.20    9.80
  -1  15  -2   27.30    9.30
  -1  15  -2   50.69   11.60
  -1  15  -2   23.20   10.60
   1 -15   2   21.80    8.40
   1 -15   2   27.90   10.40
   1 -15   2   17.60    7.90
   1 -15   2   47.40   14.30
  -2  15  -2    1.20    8.00
  -2  15  -2   -6.90    8.00
  -2  15  -2    9.40    8.00
   2 -15   2   11.80    7.10
   2 -15   2    4.70    8.50
   2 -15   2    3.60    9.50
  -3  15  -2   17.20    8.40
  -3  15  -2    6.40    7.00
  -3  15  -2   12.60    9.40
  -3  15  -2    6.80    8.90
   3 -15   2    3.10    9.00
   3 -15   2   14.40    7.40
   3 -15   2   19.40    6.50
  -4  15  -2   23.40   11.80
  -4  15  -2   24.50   16.40
  -4  15  -2   33.10    8.90
   4 -15   2   29.50   10.00
   4 -15   2   51.79    8.70
   4 -15   2   30.70    8.60
  -5  15  -2   21.40    8.30
  -5  15  -2   30.70   11.40
  -5  15  -2   26.70    9.10
  -5  15  -2   21.60    8.70
  -5  15  -2   24.50    9.80
   5 -15   2   21.60    7.90
   5 -15   2   17.60   10.60
   5 -15   2   28.40    7.70
  -6  15  -2   13.40   10.80
  -6  15  -2   15.40    7.20
  -6  15  -2    1.60    8.80
   6 -15   2   -4.70    9.80
   6 -15   2    7.70    7.70
   9  14  -2   -2.00    7.60
   9  14  -2    6.60    9.10
   9  14  -2    7.70    8.60
  -9 -14   2    5.60    5.50
  -9 -14   2   31.00   14.60
  -9 -14   2    1.00    6.90
  -9 -14   2   22.90    8.10
  -9 -14   2    1.30    9.20
   8  14  -2  192.78   17.30
   8  14  -2  148.89   15.70
   8  14  -2  173.48   15.20
  -8 -14   2  220.38   18.00
  -8 -14   2  206.88   17.60
  -8 -14   2  170.08   16.60
  -8 -14   2  197.48   15.50
  -8 -14   2  184.88   13.90
   7  14  -2  214.28   16.40
   7  14  -2  161.68   15.00
   7  14  -2  183.88   14.40
   7  14  -2  187.08   15.90
  -7 -14   2  204.68   15.00
  -7 -14   2  176.48   14.80
  -7 -14   2  190.18   15.60
  -7 -14   2  214.78   16.80
  -7 -14   2  166.38   13.50
   6  14  -2   99.49   11.70
   6  14  -2   97.29   12.70
   6  14  -2   93.89   12.40
  -6 -14   2   97.69   12.10
  -6 -14   2  135.39   14.90
  -6 -14   2  127.59   13.80
  -6 -14   2   98.69   11.10
  -6 -14   2  103.59   13.10
   5  14  -2  127.49   13.70
   5  14  -2  149.49   13.40
   5  14  -2  153.08   14.10
  -5 -14   2  133.89   13.10
  -5 -14   2  162.68   14.00
  -5 -14   2  178.18   16.10
  -5 -14   2  150.98   13.00
  -5 -14   2  157.98   14.80
   4  14  -2   57.89   10.30
   4  14  -2   69.29   10.60
   4  14  -2   62.49   11.00
   4  14  -2   64.99    9.30
  -4 -14   2   60.89   10.20
  -4 -14   2   54.29    9.50
  -4 -14   2   69.69   11.60
  -4 -14   2   92.19   13.70
  -4 -14   2   60.79   10.80
   3  14  -2  104.29   11.00
   3  14  -2   84.59   12.00
   3  14  -2   83.19   11.60
  -3 -14   2  116.99   13.70
  -3 -14   2  111.79   18.90
  -3 -14   2  100.99   12.10
  -3 -14   2  109.99   13.00
  -3 -14   2   75.09   11.40
   2  14  -2   59.39    9.90
   2  14  -2   48.50    9.50
   2  14  -2   67.29   11.80
   2  14  -2   62.19   10.40
   2  14  -2   61.79    8.50
  -2 -14   2   50.09    9.60
  -2 -14   2   64.29   11.20
  -2 -14   2   57.39    9.60
  -2 -14   2   75.59   11.20
   1  14  -2   63.69   11.00
   1  14  -2   86.39   11.40
   1  14  -2   83.39   12.90
   1  14  -2   66.69    8.10
   1  14  -2   73.29   10.90
   1  14  -2   80.29   11.40
  -1 -14   2   55.69   10.00
  -1 -14   2   92.49   11.20
  -1 -14   2   61.09   11.90
  -1 -14   2   70.09    9.40
  -1 -14   2  109.39   13.60
   0  14  -2   39.30    9.20
   0  14  -2   35.80    8.30
   0  14  -2   29.10    8.60
   0  14  -2   48.40   10.90
   0  14  -2   57.19   10.20
   0 -14   2   26.10    9.90
   0 -14   2   37.50    8.30
   0 -14   2   35.60   11.90
   0 -14   2   35.40   10.30
   0 -14   2   32.00    9.80
  -1  14  -2  174.88   15.70
  -1  14  -2  188.38   14.90
  -1  14  -2  161.68   14.90
  -1  14  -2  166.28   14.40
   1 -14   2  170.18   14.20
   1 -14   2  161.38   13.30
   1 -14   2  170.48   19.80
   1 -14   2  178.58   15.10
   1 -14   2  169.28   16.00
  -2  14  -2  107.09   13.00
  -2  14  -2  120.29   19.30
  -2  14  -2   69.59   11.60
  -2  14  -2   93.59   11.90
  -2  14  -2   90.19   12.40
  -2  14  -2   53.99   15.30
   2 -14   2   87.09   17.40
   2 -14   2  101.99   13.40
   2 -14   2   70.59    9.80
   2 -14   2   74.19   11.00
  -3  14  -2   13.20    7.60
  -3  14  -2   10.70    8.80
  -3  14  -2    4.20    8.60
  -3  14  -2   16.90    8.00
  -3  14  -2   -0.40    6.30
  -3  14  -2    9.30    7.40
  -3  14  -2   26.00   12.90
   3 -14   2    8.10    6.50
   3 -14   2    9.40    6.90
   3 -14   2   12.90    8.90
   3 -14   2    5.00    8.50
  -4  14  -2   17.50    9.20
  -4  14  -2   31.80    8.20
  -4  14  -2   24.90    7.90
  -4  14  -2   15.70    7.30
  -4  14  -2   38.10    9.50
  -4  14  -2   30.10   13.00
   4 -14   2    6.80    9.30
   4 -14   2   28.30    8.30
   4 -14   2   40.30    8.10
  -5  14  -2   32.30   14.50
  -5  14  -2   39.40    9.00
  -5  14  -2   29.70    9.70
  -5  14  -2   29.30    8.30
  -5  14  -2   24.60    7.80
  -5  14  -2   19.10    9.40
  -5  14  -2   17.50    8.30
   5 -14   2   30.90    9.10
   5 -14   2   19.10    9.90
   5 -14   2   26.40    6.70
  -6  14  -2   16.60    7.50
  -6  14  -2   13.80    9.10
  -6  14  -2   25.70   14.00
  -6  14  -2   18.10    8.90
  -6  14  -2   10.80    7.70
   6 -14   2   15.80   10.00
   6 -14   2   10.90    8.20
  -7  14  -2   15.20    8.70
  -7  14  -2   30.00    9.00
  -7  14  -2   83.39   20.30
  -7  14  -2    4.10   14.60
  -7  14  -2   42.00   10.00
  -7  14  -2   17.50   10.40
   7 -14   2   39.10    9.70
   7 -14   2   40.00   10.30
  10  13  -2   -6.90    7.30
  10  13  -2    0.50    7.60
 -10 -13   2   38.00   10.70
 -10 -13   2   -2.50    7.00
 -10 -13   2    8.00    5.80
 -10 -13   2   10.20    8.50
   9  13  -2    8.80    6.70
   9  13  -2    2.70    7.90
   9  13  -2    3.80    8.20
   9  13  -2    8.20    8.80
  -9 -13   2  -11.70    8.00
  -9 -13   2   29.00    7.90
  -9 -13   2   21.90   10.40
   8  13  -2    8.20    7.00
   8  13  -2   10.20    7.90
   8  13  -2    5.80    7.40
   8  13  -2    8.90    8.30
  -8 -13   2   10.40    7.50
  -8 -13   2   10.40    7.00
  -8 -13   2   19.40    8.70
  -8 -13   2   11.70    5.60
  -8 -13   2   16.50    7.60
   7  13  -2   38.00    9.60
   7  13  -2   21.40    7.00
   7  13  -2   17.10    7.40
   7  13  -2   26.00    8.90
  -7 -13   2   29.50    7.40
  -7 -13   2   25.50    8.50
  -7 -13   2   40.30   11.60
  -7 -13   2   29.90    8.90
  -7 -13   2   20.40    8.20
  -7 -13   2   47.60    8.80
   6  13  -2   90.79   10.90
   6  13  -2   86.09   11.20
   6  13  -2   96.09   11.60
  -6 -13   2  110.19   10.90
  -6 -13   2   79.29   10.10
  -6 -13   2   93.19   11.00
  -6 -13   2  109.49   13.00
  -6 -13   2  101.59   12.90
  -6 -13   2   84.39   10.70
   5  13  -2   10.80    6.60
   5  13  -2   19.60    7.00
   5  13  -2   20.20    7.10
  -5 -13   2   25.50    8.80
  -5 -13   2    1.90    6.60
  -5 -13   2    8.20    6.80
  -5 -13   2   17.20    6.40
  -5 -13   2   11.00    8.20
  -5 -13   2   17.40    7.40
   4  13  -2   38.40    9.60
   4  13  -2   34.40    7.90
   4  13  -2   40.80    9.80
   4  13  -2   29.20    7.80
   4  13  -2   48.10   10.70
   4  13  -2   28.20   11.00
   4  13  -2   39.40    8.30
  -4 -13   2   28.20    7.40
  -4 -13   2   24.30    9.00
  -4 -13   2   38.50    8.20
  -4 -13   2   27.40    8.10
  -4 -13   2   46.40   10.30
  -4 -13   2   31.00    7.40
   3  13  -2   71.29   12.00
   3  13  -2   82.29   11.00
   3  13  -2   80.69   11.90
   3  13  -2   84.09   11.80
   3  13  -2   94.49   12.70
   3  13  -2   95.69   11.60
   3  13  -2   73.29    9.00
  -3 -13   2   98.69   11.20
  -3 -13   2   83.99   10.70
  -3 -13   2   88.09   12.20
  -3 -13   2   70.49   10.10
  -3 -13   2   91.99   12.20
  -3 -13   2   76.99   10.70
   2  13  -2   50.59    9.60
   2  13  -2   44.60   11.10
   2  13  -2   32.50   10.30
   2  13  -2   26.10    9.50
   2  13  -2   38.80    6.70
   2  13  -2   33.60    9.00
   2  13  -2   44.40    8.90
  -2 -13   2   43.90    8.10
  -2 -13   2   43.30    7.80
  -2 -13   2   49.50   10.00
  -2 -13   2   34.90    8.80
  -2 -13   2   41.80   10.80
  -2 -13   2   35.20    9.80
   1  13  -2   68.49   11.50
   1  13  -2   80.39   12.90
   1  13  -2   79.69   11.00
   1  13  -2   71.39    8.90
   1  13  -2   69.89   10.80
   1  13  -2   93.29   11.30
   1  13  -2   81.89   11.20
  -1 -13   2  104.09   11.00
  -1 -13   2   86.39   10.80
  -1 -13   2   56.99    9.20
  -1 -13   2   78.89   11.40
  -1 -13   2   83.79   10.50
  -1 -13   2   55.39   10.50
   0  13  -2  266.07   18.40
   0  13  -2  272.17   16.80
   0  13  -2  254.07   17.80
   0  13  -2  258.57   16.90
   0  13  -2  274.57   18.00
   0 -13   2  249.68   16.80
   0 -13   2  249.78   16.80
   0 -13   2  285.87   20.00
   0 -13   2  224.38   16.20
   0 -13   2  276.57   16.40
   0 -13   2  268.47   18.30
  -1  13  -2   88.09   11.30
  -1  13  -2   78.29   12.10
  -1  13  -2   57.49   11.70
  -1  13  -2  106.09   11.60
  -1  13  -2   69.29   11.20
  -1  13  -2   74.39   10.70
   1 -13   2   91.49   12.30
   1 -13   2   93.89   11.70
   1 -13   2   60.99    9.10
   1 -13   2   78.69   12.60
   1 -13   2   62.29   10.40
  -2  13  -2   -0.40    6.90
  -2  13  -2   -4.90    8.90
  -2  13  -2   -2.50    6.40
  -2  13  -2    9.80    6.40
  -2  13  -2    4.40    7.60
  -2  13  -2   16.00    6.60
  -2  13  -2    8.40    8.10
   2 -13   2    3.50    6.10
   2 -13   2   -5.00    7.90
   2 -13   2   12.90    8.60
   2 -13   2   16.30    6.30
   2 -13   2    3.20    7.30
   2 -13   2   -5.80    5.40
  -3  13  -2  109.89   12.30
  -3  13  -2   83.99   11.50
  -3  13  -2  124.29   13.30
  -3  13  -2  117.29   18.10
  -3  13  -2   94.99   12.10
  -3  13  -2  121.39   12.20
   3 -13   2  101.09   15.10
   3 -13   2  117.79   12.30
   3 -13   2  104.49   11.20
   3 -13   2  125.79   12.20
   3 -13   2  104.79   14.80
   3 -13   2  125.59   13.80
  -4  13  -2  159.98   15.20
  -4  13  -2  197.78   14.60
  -4  13  -2  146.99   13.40
  -4  13  -2  161.38   14.00
  -4  13  -2  185.48   15.10
  -4  13  -2  195.18   21.70
   4 -13   2  167.68   13.40
   4 -13   2  176.48   16.00
   4 -13   2  162.68   14.10
   4 -13   2  182.48   14.70
  -5  13  -2   33.30    8.30
  -5  13  -2   36.70    9.70
  -5  13  -2   37.80    8.50
  -5  13  -2   48.50    9.90
  -5  13  -2   46.90   10.30
  -5  13  -2   51.49   10.60
   5 -13   2   58.19    9.60
   5 -13   2   37.40   10.20
   5 -13   2   61.59    9.00
  -6  13  -2  104.79   19.40
  -6  13  -2   73.09   11.10
  -6  13  -2   81.89   12.60
  -6  13  -2  107.89   12.90
   6 -13   2   95.59   13.60
   6 -13   2  103.99   12.50
  -7  13  -2   26.30    7.60
  -7  13  -2   16.40   10.80
  -7  13  -2   21.30    7.80
  -7  13  -2   48.70    9.50
  -7  13  -2   24.30    9.00
  -7  13  -2   20.40    7.80
   7 -13   2   45.40    9.10
   7 -13   2   34.70   12.80
  -8  13  -2   53.99   10.10
  -8  13  -2   64.99   10.70
  -8  13  -2   36.60   10.30
   8 -13   2   42.10   10.90
  -9  13  -2   55.69   10.00
   9 -13   2   56.19   10.40
  11  12  -2   26.60    9.80
  11  12  -2   35.90   10.10
 -11 -12   2   59.49   10.50
 -11 -12   2   31.80    9.80
 -11 -12   2   36.20    8.60
  10  12  -2   54.49   11.00
  10  12  -2   43.90    9.90
 -10 -12   2   37.00    8.40
 -10 -12   2   54.29    9.60
 -10 -12   2   36.20    8.60
 -10 -12   2   26.90   10.50
   9  12  -2   25.40    7.20
   9  12  -2   20.20    8.40
   9  12  -2   23.60    8.40
  -9 -12   2   14.60    7.80
  -9 -12   2   25.70    7.50
  -9 -12   2   29.40    8.40
  -9 -12   2   24.70    6.40
  -9 -12   2   18.30    7.90
   8  12  -2  161.08   14.90
   8  12  -2  200.18   15.60
   8  12  -2  157.28   13.70
   8  12  -2  162.48   12.30
  -8 -12   2  160.28   14.30
  -8 -12   2  190.08   13.10
  -8 -12   2  147.79   13.40
  -8 -12   2  198.18   15.30
  -8 -12   2  200.08   14.60
  -8 -12   2  181.88   12.80
   7  12  -2  194.18   14.40
   7  12  -2  174.38   14.50
   7  12  -2  147.99   13.30
   7  12  -2  171.18   14.70
  -7 -12   2  180.18   14.10
  -7 -12   2  140.79   13.80
  -7 -12   2  138.89   13.40
  -7 -12   2  178.48   15.70
  -7 -12   2  151.48   11.90
   6  12  -2  138.49   11.50
   6  12  -2  145.29   13.40
   6  12  -2  144.99   12.80
   6  12  -2  141.99   11.70
   6  12  -2  148.39   13.60
   6  12  -2  118.29   12.80
  -6 -12   2  126.89   12.70
  -6 -12   2  152.68   13.30
  -6 -12   2  135.89   11.40
  -6 -12   2  158.68   11.80
  -6 -12   2  114.79   12.80
  -6 -12   2  134.59   12.30
   5  12  -2   64.09   10.20
   5  12  -2   48.60    9.90
   5  12  -2   45.50    8.20
   5  12  -2   55.09   10.10
   5  12  -2   57.99    9.00
   5  12  -2   46.50    8.50
  -5 -12   2   53.99    8.40
  -5 -12   2   41.60    7.30
  -5 -12   2   64.79    9.10
  -5 -12   2   55.19    8.90
  -5 -12   2   41.80    9.40
  -5 -12   2   61.29   10.00
   4  12  -2   88.49   10.60
   4  12  -2   76.09   11.70
   4  12  -2   97.59   12.40
   4  12  -2   81.69   10.10
   4  12  -2   81.29   11.60
  -4 -12   2   86.39   10.30
  -4 -12   2  101.79   11.00
  -4 -12   2   65.89   11.10
  -4 -12   2   71.39   11.80
  -4 -12   2   82.89    9.80
  -4 -12   2   82.99   10.10
   3  12  -2    9.10    6.20
   3  12  -2   14.50    8.90
   3  12  -2    4.70    5.10
   3  12  -2    9.30   12.50
   3  12  -2   16.10    6.40
   3  12  -2   14.70    7.70
  -3 -12   2    9.40    7.70
  -3 -12   2    7.00    6.30
  -3 -12   2   -3.60    6.30
  -3 -12   2    8.40    5.50
  -3 -12   2   11.90    6.70
  -3 -12   2    4.70    6.80
   2  12  -2   76.29    9.80
   2  12  -2   79.09   10.20
   2  12  -2   68.49   10.70
   2  12  -2   63.09    9.90
   2  12  -2   59.59    7.80
   2  12  -2   70.19    9.30
  -2 -12   2   73.09    9.70
  -2 -12   2   75.09   10.40
  -2 -12   2   73.69   11.00
  -2 -12   2   78.39   11.30
  -2 -12   2   72.49    9.50
  -2 -12   2   82.09    9.70
   1  12  -2   79.69   10.20
   1  12  -2   82.89   10.50
   1  12  -2   82.99    8.50
   1  12  -2   85.19   11.60
   1  12  -2   78.59    9.80
   1  12  -2   71.89    9.90
  -1 -12   2   82.39   10.80
  -1 -12   2   84.69   11.30
  -1 -12   2   73.29    9.20
  -1 -12   2   82.99   10.00
  -1 -12   2   69.89   10.10
   0  12  -2   86.69   10.70
   0  12  -2  101.79   10.80
   0  12  -2   81.19   13.60
   0  12  -2   87.19   10.30
   0  12  -2  103.19   12.20
   0  12  -2   93.29   11.90
   0 -12   2   84.29   10.40
   0 -12   2   96.39   10.50
   0 -12   2   72.59    9.50
   0 -12   2   85.69   10.10
   0 -12   2   82.29   11.10
  -1  12  -2   10.80    6.70
  -1  12  -2   12.50    7.80
  -1  12  -2    4.60    7.60
  -1  12  -2    7.50    6.20
  -1  12  -2   -3.00    5.90
  -1  12  -2    7.00    6.40
   1 -12   2    7.80    6.50
   1 -12   2   -0.20    7.60
   1 -12   2    3.00    5.80
   1 -12   2    7.20    6.80
   1 -12   2    9.90    6.10
  -2  12  -2    5.90    5.80
  -2  12  -2   18.20    7.30
  -2  12  -2   18.40   13.70
  -2  12  -2   13.20    7.60
  -2  12  -2   16.70    8.30
  -2  12  -2    3.90    5.90
  -2  12  -2    9.10    7.00
   2 -12   2    5.10    7.40
   2 -12   2   12.20    6.80
   2 -12   2    4.70    8.10
   2 -12   2    5.60    6.30
   2 -12   2    9.30    6.00
  -3  12  -2    4.50    6.50
  -3  12  -2    9.90    7.00
  -3  12  -2    5.50    6.70
  -3  12  -2    3.60    5.70
  -3  12  -2   11.30    7.30
  -3  12  -2    8.30    8.70
  -3  12  -2    8.10    6.60
   3 -12   2    2.40    7.70
   3 -12   2    1.30    6.80
   3 -12   2    4.10    6.10
   3 -12   2    7.00    5.40
   3 -12   2    3.00    6.20
   3 -12   2    4.10    7.80
  -4  12  -2    3.90    7.40
  -4  12  -2    3.30    6.20
  -4  12  -2   -9.00    6.30
  -4  12  -2    0.20    8.30
  -4  12  -2    0.00    5.30
   4 -12   2    7.30    5.70
   4 -12   2   -2.60    7.50
   4 -12   2    4.20    7.70
   4 -12   2   -4.60    5.70
   4 -12   2    1.90    5.60
   4 -12   2    4.90    6.70
  -5  12  -2   17.60   10.00
  -5  12  -2   26.40    8.20
  -5  12  -2   10.50    7.10
  -5  12  -2    5.60    6.50
  -5  12  -2   10.30    6.80
  -5  12  -2    9.10    7.60
  -5  12  -2   -2.10    6.00
   5 -12   2   -2.10    7.90
   5 -12   2    3.30    5.90
   5 -12   2    0.00    5.70
   5 -12   2   33.50    9.20
   5 -12   2    1.30    6.60
   5 -12   2    6.00    6.70
  -6  12  -2    9.70    7.50
  -6  12  -2   10.80    7.00
  -6  12  -2    3.20    6.20
  -6  12  -2   -1.30    5.60
  -6  12  -2    8.40    7.90
  -6  12  -2   19.80   10.30
  -6  12  -2   -4.90    5.60
   6 -12   2    5.10    6.30
   6 -12   2    7.30    8.00
  -7  12  -2    4.90    7.30
  -7  12  -2   -3.70    6.00
  -7  12  -2  -10.50    6.80
  -7  12  -2   -2.80    6.20
  -7  12  -2   -0.90    7.50
  -7  12  -2   29.10   10.10
  -7  12  -2   12.80    7.40
   7 -12   2    8.30    6.90
   7 -12   2   19.50    8.90
  -8  12  -2   15.00    7.90
  -8  12  -2   -6.60    9.70
  -8  12  -2    9.50    6.90
  -8  12  -2   15.70    7.90
  -8  12  -2   15.80    6.70
  -8  12  -2   15.30    6.90
   8 -12   2    1.80    6.80
  -9  12  -2   28.60    7.80
  -9  12  -2   48.30   18.30
  -9  12  -2   30.60   12.00
  -9  12  -2   14.10    8.90
  -9  12  -2   52.19    9.40
   9 -12   2   22.60    7.80
   9 -12   2   29.00    8.60
   9 -12   2   38.10   10.70
 -10  12  -2   11.10    7.90
 -10  12  -2   22.40    8.50
 -10  12  -2   10.60    6.80
 -10  12  -2   13.20    6.10
 -10  12  -2    5.00    7.90
 -10  12  -2   15.40   12.20
  10 -12   2   10.50    7.10
  10 -12   2   12.00    7.40
  10 -12   2   33.30   10.50
  12  11  -2    2.70    7.00
  12  11  -2    3.10    8.60
  12  11  -2    6.70    8.50
 -12 -11   2   -1.30    5.50
 -12 -11   2   20.50    7.10
 -12 -11   2   -0.50    6.40
  11  11  -2   12.30    7.90
  11  11  -2   26.60    8.70
 -11 -11   2   35.50    8.80
 -11 -11   2    0.70    7.00
 -11 -11   2   15.00    7.00
  10  11  -2   -1.20    7.60
  10  11  -2   -0.90    6.30
 -10 -11   2    1.80    7.20
 -10 -11   2   -3.00   12.00
   9  11  -2  103.49   10.10
   9  11  -2   91.39   12.10
   9  11  -2  109.39   12.60
  -9 -11   2   74.89   10.40
  -9 -11   2  107.59   12.10
  -9 -11   2  102.39   10.00
  -9 -11   2   80.19    8.60
   8  11  -2   82.59    9.80
   8  11  -2   59.19    9.70
   8  11  -2   81.59   11.30
   8  11  -2   73.79   10.80
  -8 -11   2   80.89   10.50
  -8 -11   2   88.19   10.70
  -8 -11   2   74.99    9.90
  -8 -11   2   69.79    8.60
  -8 -11   2   95.59    9.60
  -8 -11   2   87.19   11.00
   7  11  -2   44.30    9.40
   7  11  -2   64.29   11.10
   7  11  -2   47.80    7.30
   7  11  -2   49.99    9.10
   7  11  -2   34.20    8.40
  -7 -11   2   38.60    7.60
  -7 -11   2   62.49    7.90
  -7 -11   2   55.79    9.90
  -7 -11   2   39.90    8.40
  -7 -11   2   53.79    9.20
  -7 -11   2   45.50    8.00
   6  11  -2  224.68   15.50
   6  11  -2  218.98   15.00
   6  11  -2  241.28   14.20
  -6 -11   2  221.58   13.80
  -6 -11   2  220.88   14.00
  -6 -11   2  222.48   14.80
  -6 -11   2  230.98   15.00
  -6 -11   2  222.58   14.40
  -6 -11   2  189.98   14.80
   5  11  -2  228.48   14.10
   5  11  -2  225.98   15.20
   5  11  -2  245.48   14.60
   5  11  -2  220.98   16.70
  -5 -11   2  234.78   14.40
  -5 -11   2  232.48   14.30
  -5 -11   2  217.68   15.60
  -5 -11   2  220.58   15.40
  -5 -11   2  221.38   14.00
  -5 -11   2  226.98   14.70
   4  11  -2   24.40    6.10
   4  11  -2   24.30    6.90
   4  11  -2   23.80    7.20
   4  11  -2   18.30    7.50
   4  11  -2   30.70    7.00
   4  11  -2   35.70    7.20
  -4 -11   2   15.60    5.60
  -4 -11   2   32.70    6.80
  -4 -11   2   26.10    6.40
  -4 -11   2   26.40    7.80
   3  11  -2   88.29   10.00
   3  11  -2   64.29    8.60
   3  11  -2   73.59   10.30
   3  11  -2   70.79    9.30
   3  11  -2   78.29    9.90
   3  11  -2   83.19    9.20
  -3 -11   2   78.39    9.00
  -3 -11   2   73.49    9.20
  -3 -11   2   87.79   11.10
  -3 -11   2   81.29    9.30
  -3 -11   2   80.39   10.20
  -3 -11   2   80.89    9.60
   2  11  -2  142.19   12.40
   2  11  -2  156.98   11.90
   2  11  -2  152.58   11.90
   2  11  -2  155.08   12.30
   2  11  -2  139.09   11.30
   2  11  -2  153.98   10.50
  -2 -11   2  154.58   13.10
  -2 -11   2  156.08   11.50
  -2 -11   2  145.49   11.20
  -2 -11   2  160.68   11.90
  -2 -11   2  151.28   11.60
   1  11  -2  277.17   16.10
   1  11  -2  301.67   17.70
   1  11  -2  315.27   17.70
   1  11  -2  287.77   14.80
   1  11  -2  287.27   16.60
   1  11  -2  312.17   16.90
   1  11  -2  282.37   17.30
  -1 -11   2  300.37   16.90
  -1 -11   2  290.67   17.80
  -1 -11   2  274.37   16.20
  -1 -11   2  311.87   16.60
  -1 -11   2  278.57   15.90
  -1 -11   2  295.17   16.60
   0  11  -2   64.69    9.20
   0  11  -2   71.59   10.00
   0  11  -2   83.69   14.00
   0  11  -2   78.79   10.20
   0  11  -2   79.39    9.20
   0  11  -2   72.69    9.30
   0 -11   2   61.79    8.60
   0 -11   2   75.49    9.00
   0 -11   2   59.59    8.10
   0 -11   2   77.89   10.60
   0 -11   2   67.89    8.90
   0 -11   2   76.99    9.70
  -1  11  -2   79.39    9.80
  -1  11  -2   96.69   10.60
  -1  11  -2  101.19   11.20
  -1  11  -2   83.69    9.60
  -1  11  -2  106.79    9.70
  -1  11  -2   88.79    9.30
  -1  11  -2   84.29   10.80
   1 -11   2   84.59   10.10
   1 -11   2   94.39    9.60
   1 -11   2   81.79   11.10
   1 -11   2   83.69    9.60
   1 -11   2   84.89    9.30
  -2  11  -2    1.90    5.40
  -2  11  -2    7.20    5.10
  -2  11  -2   -0.60    6.80
  -2  11  -2    1.00    5.10
  -2  11  -2   -3.80    5.20
  -2  11  -2    4.90    6.50
  -2  11  -2    1.70    7.00
   2 -11   2   -5.60    6.30
   2 -11   2    2.50    6.60
   2 -11   2    0.20    5.20
   2 -11   2    7.80    6.10
   2 -11   2    0.70    3.00
   2 -11   2    1.40    5.40
  -3  11  -2  178.08   14.70
  -3  11  -2  152.68   11.80
  -3  11  -2  160.18   12.10
  -3  11  -2  146.59   14.80
  -3  11  -2  178.38   13.90
  -3  11  -2  180.08   12.80
   3 -11   2  180.28   13.00
   3 -11   2  168.18   12.20
   3 -11   2  163.28   12.20
   3 -11   2  167.08   12.90
   3 -11   2  185.08   14.50
  -4  11  -2  337.27   19.10
  -4  11  -2  355.26   20.30
  -4  11  -2  381.36   20.60
  -4  11  -2  358.36   19.70
  -4  11  -2  333.57   20.30
  -4  11  -2  352.36   19.60
  -4  11  -2  371.56   19.10
   4 -11   2  375.46   19.20
   4 -11   2  352.76   19.10
   4 -11   2  349.07   19.70
   4 -11   2  374.16   21.20
  -5  11  -2   42.70   12.50
  -5  11  -2   54.99    8.20
  -5  11  -2   46.70    9.10
  -5  11  -2   55.69   10.10
  -5  11  -2   54.09    9.50
  -5  11  -2   42.50    7.70
   5 -11   2   45.70    9.60
   5 -11   2   45.10    8.40
   5 -11   2   58.59    9.10
  -6  11  -2   80.39   10.30
  -6  11  -2   72.09   10.90
  -6  11  -2   51.99   10.20
  -6  11  -2   69.99   11.40
  -6  11  -2   65.79    9.50
  -6  11  -2   70.09    9.30
  -6  11  -2   83.49    9.90
   6 -11   2   71.49   10.20
   6 -11   2   84.79   10.30
   6 -11   2   71.59   10.90
   6 -11   2   75.89    9.80
   6 -11   2   66.39    9.30
  -7  11  -2  167.98   13.20
  -7  11  -2  199.38   15.80
  -7  11  -2  175.08   14.90
  -7  11  -2  181.68   13.30
  -7  11  -2  193.68   13.60
  -7  11  -2  165.08   13.60
  -7  11  -2  170.48   14.20
   7 -11   2  175.28   14.90
   7 -11   2  177.08   15.20
   7 -11   2  190.98   14.30
  -8  11  -2   52.19    8.10
  -8  11  -2   68.99    9.40
  -8  11  -2   49.20    8.90
  -8  11  -2   52.69   10.50
  -8  11  -2   69.89   11.80
  -8  11  -2   55.19    9.40
  -8  11  -2   86.89   10.30
   8 -11   2   60.19   10.10
   8 -11   2   52.19   12.10
   8 -11   2   66.69   11.10
  -9  11  -2   23.40    7.80
  -9  11  -2    4.90    6.20
  -9  11  -2    9.80    6.30
  -9  11  -2   27.10    9.30
  -9  11  -2   38.80    8.20
  -9  11  -2   21.80   10.20
   9 -11   2   16.70    8.40
   9 -11   2   15.20    7.70
   9 -11   2   24.80    7.30
 -10  11  -2   40.80   11.20
 -10  11  -2   24.40    7.00
 -10  11  -2   39.40    8.50
 -10  11  -2   32.20    8.80
  10 -11   2   33.50    8.80
  10 -11   2   27.60    9.50
  12  10  -2  108.09   13.80
  12  10  -2   73.59   11.90
  12  10  -2   90.39   10.70
 -12 -10   2   97.89   12.80
 -12 -10   2  106.59   13.30
 -12 -10   2   80.79   11.50
  11  10  -2   65.39   10.80
  11  10  -2   57.69   10.30
 -11 -10   2   74.69   10.20
 -11 -10   2   92.69    9.70
 -11 -10   2   72.19   11.00
  10  10  -2    9.00    8.40
  10  10  -2   22.30    7.60
  10  10  -2   18.20    6.20
 -10 -10   2   12.20    7.80
 -10 -10   2   14.40    6.50
   9  10  -2   86.19    9.30
   9  10  -2   94.79   11.50
   9  10  -2   75.49   11.20
  -9 -10   2   80.49    9.20
  -9 -10   2   89.09   11.20
  -9 -10   2   72.29    8.00
   8  10  -2  176.48   12.70
   8  10  -2  214.28   15.30
   8  10  -2  176.18   11.90
   8  10  -2  197.68   15.00
   8  10  -2  185.78   11.90
   8  10  -2  196.28   12.50
  -8 -10   2  188.38   12.50
  -8 -10   2  184.58   14.00
  -8 -10   2  201.08   12.40
  -8 -10   2  198.98   13.70
  -8 -10   2  181.38   13.50
  -8 -10   2  172.78   11.80
   7  10  -2  174.98   13.80
   7  10  -2  167.88   11.40
   7  10  -2  172.68   11.30
   7  10  -2  158.18   12.10
   7  10  -2  160.38   11.90
   7  10  -2  162.68   13.40
  -7 -10   2  146.69   11.30
  -7 -10   2  158.48   11.00
  -7 -10   2  155.48   16.20
  -7 -10   2  170.98   12.60
  -7 -10   2  165.68   11.60
  -7 -10   2  158.28   12.70
   6  10  -2   25.70    7.10
   6  10  -2   33.90    7.40
   6  10  -2   21.60    6.50
   6  10  -2   30.70    6.70
  -6 -10   2   26.20    7.70
  -6 -10   2   23.80    5.60
  -6 -10   2   18.50    6.00
  -6 -10   2   27.00    7.60
   5  10  -2   -5.10    4.20
   5  10  -2   -3.10    3.80
   5  10  -2    3.70    6.10
   5  10  -2    4.00    4.70
   5  10  -2    1.40    4.50
   5  10  -2    3.40    6.00
  -5 -10   2   -1.60    6.20
  -5 -10   2   -5.40    4.20
  -5 -10   2   -6.70    4.80
  -5 -10   2   -7.00    5.00
  -5 -10   2    5.60    5.90
  -5 -10   2    7.10    4.40
   4  10  -2   20.30    6.10
   4  10  -2   23.30    6.30
   4  10  -2   25.60    7.60
   4  10  -2   17.10    6.20
   4  10  -2   13.80    6.30
   4  10  -2   17.60    5.90
   4  10  -2   10.30    5.00
  -4 -10   2   18.60    7.20
  -4 -10   2   25.50    6.00
  -4 -10   2   16.70    6.40
  -4 -10   2   26.00    7.30
  -4 -10   2   17.20    4.80
  -4 -10   2   18.80    6.00
   3  10  -2   22.30    6.50
   3  10  -2   22.40    5.20
   3  10  -2   34.10    7.70
   3  10  -2   30.00    6.70
   3  10  -2   32.50    7.10
   3  10  -2   31.30    6.50
   3  10  -2   34.50    7.10
  -3 -10   2   33.40    6.70
  -3 -10   2   32.50    6.70
  -3 -10   2   35.40    7.70
  -3 -10   2   26.30    5.20
  -3 -10   2   36.90    8.40
  -3 -10   2   28.00    7.50
   2  10  -2   31.00    7.10
   2  10  -2   33.60    5.40
   2  10  -2   22.40    6.00
   2  10  -2   22.00    5.90
   2  10  -2   26.60    7.50
   2  10  -2   24.90    7.00
   2  10  -2   26.70    6.60
  -2 -10   2   33.10    8.00
  -2 -10   2   19.30    6.00
  -2 -10   2   25.50    5.60
  -2 -10   2   21.70    7.00
  -2 -10   2   26.20    8.20
  -2 -10   2   24.90    6.40
   1  10  -2   -5.30    5.50
   1  10  -2    0.50    5.20
   1  10  -2   -3.80    3.40
   1  10  -2   -1.80    4.80
   1  10  -2   -0.90    5.70
   1  10  -2   -5.60    4.60
   1  10  -2   -7.80    4.60
  -1 -10   2   -0.80    4.00
  -1 -10   2   -1.40    4.80
  -1 -10   2   -1.90    5.10
  -1 -10   2    3.70    5.00
  -1 -10   2   -4.30    5.30
  -1 -10   2   -8.20    6.30
   0  10  -2   14.10    5.80
   0  10  -2   19.60    7.20
   0  10  -2   19.70    7.80
   0  10  -2   17.00    6.60
   0  10  -2    9.90    5.20
   0  10  -2   26.10    5.90
   0 -10   2   15.70    7.10
   0 -10   2   27.70    6.40
   0 -10   2   26.70    6.30
   0 -10   2   19.90    6.10
   0 -10   2   20.80    5.00
  -1  10  -2   84.59    9.70
  -1  10  -2   83.59    8.70
  -1  10  -2   75.89    8.80
  -1  10  -2  106.89    9.60
  -1  10  -2   78.99    9.60
  -1  10  -2   94.69    9.40
  -1  10  -2   79.49   10.00
   1 -10   2   99.99    9.40
   1 -10   2   76.89    9.40
   1 -10   2   93.89    8.20
   1 -10   2   88.79   10.50
   1 -10   2   99.89    9.00
   1 -10   2   85.89    9.20
  -2  10  -2   10.10    8.00
  -2  10  -2    1.10    5.20
  -2  10  -2    5.80    6.60
  -2  10  -2    6.30    6.00
  -2  10  -2    2.60    5.00
  -2  10  -2    4.00    4.90
  -2  10  -2    9.70    5.90
   2 -10   2    8.10    6.00
   2 -10   2    2.10    5.30
   2 -10   2    6.70    4.20
   2 -10   2    0.50    4.90
   2 -10   2    2.80    7.30
   2 -10   2    6.80    5.80
  -3  10  -2   88.89    9.60
  -3  10  -2  116.09   13.60
  -3  10  -2   96.39    9.80
  -3  10  -2   96.59    9.50
  -3  10  -2  100.59   10.40
  -3  10  -2   96.49   11.30
  -3  10  -2  104.79   11.10
   3 -10   2  103.29   10.20
   3 -10   2   89.49    9.00
   3 -10   2   84.89    9.80
   3 -10   2   95.29   11.20
   3 -10   2  109.09    9.50
   3 -10   2   90.89    9.10
  -4  10  -2   17.30    6.20
  -4  10  -2   16.40    6.20
  -4  10  -2   16.90    6.60
  -4  10  -2   12.80    6.00
  -4  10  -2   19.10    6.10
  -4  10  -2   19.50    7.10
   4 -10   2   16.10    5.30
   4 -10   2   31.00    6.20
   4 -10   2   16.40    7.10
   4 -10   2   16.50    6.00
   4 -10   2   21.40    6.50
  -5  10  -2    5.90    5.10
  -5  10  -2   15.80    6.30
  -5  10  -2    7.50    5.30
  -5  10  -2   -6.70    4.60
  -5  10  -2    5.90    5.40
  -5  10  -2    3.30   10.40
   5 -10   2    2.90    6.70
   5 -10   2   12.30    5.10
   5 -10   2   -2.70    5.00
   5 -10   2    2.10    5.10
   5 -10   2    6.90    4.90
  -6  10  -2   89.89   11.50
  -6  10  -2   99.59    9.90
  -6  10  -2   80.09   10.50
  -6  10  -2   75.09    9.20
  -6  10  -2   91.19   12.40
[truncated: 2,230,299 more chars]
