# Supplementary material for: Overcrowded Alkene Photo‐Redox‐Switches Based on Quinolinium/Carbene Building Blocks
Source: Angew Chem Int Ed Engl. 2026 May 21;65(29):e9975231. doi: 10.1002/anie.9975231 (PMC13360384; doi:10.1002/anie.9975231)
Supplement: Supplementary file 2 — Supporting File 2: anie72720‐sup‐0002‐DataFiles.zip. [file ANIE-65-e9975231-s001.zip › 4a_2.cif]

data_mo_0899_CG_0m_4
_audit_contact_author_name        'Julian J. Holstein'
_audit_contact_author_phone       '+49 231 755 3426'
_audit_contact_author_email       julian.holstein@tu-dortmund.de
_audit_contact_author_address
;Department of Chemistry and Chemical Biology
TU Dortmund University
Otto-Hahn-Str. 6
44227 Dortmund
Germany
;
_audit_creation_method
;FinalCif V152 by Daniel Kratzert, Freiburg 2026, 
https://dkratzert.de/finalcif.html
;
_publ_contact_author_id_orcid     0000-0002-8385-7805
_publ_section_references
;Sheldrick, G.M. (2015). Acta Cryst. A71, 3-8.
Sheldrick, G.M. (2015). Acta Cryst. C71, 3-8.
;
_shelx_SHELXL_version_number      '2019/3'
_chemical_name_systematic         ?
_chemical_name_common             ?
_chemical_formula_sum             'C45 H53 F12 N3 O Sb2'
_chemical_formula_moiety          ?
_chemical_formula_weight          1123.40
_chemical_melting_point           ?
_space_group_crystal_system       triclinic
_space_group_IT_number            2
_space_group_name_H-M_alt         'P -1'
_space_group_name_Hall            '-P 1'
_shelx_space_group_comment
;
The symmetry employed for this shelxl refinement is uniquely defined
by the following loop, which should always be used as a source of
symmetry information in preference to the above space-group names.
They are only intended as comments.
;

loop_
_space_group_symop_operation_xyz
'x, y, z'
'-x, -y, -z'

_cell_length_a                    16.226(3)
_cell_length_b                    17.265(3)
_cell_length_c                    18.580(3)
_cell_angle_alpha                 111.741(4)
_cell_angle_beta                  100.071(5)
_cell_angle_gamma                 94.618(5)
_cell_volume                      4700.0(14)
_cell_formula_units_Z             4
_cell_measurement_temperature     100(2)
_cell_measurement_reflns_used     4728
_cell_measurement_theta_max       27.112
_cell_measurement_theta_min       2.191
_exptl_crystal_description        plate
_exptl_crystal_colour             colourless
_exptl_crystal_recrystallization_method ?
_exptl_crystal_density_meas       ?
_exptl_crystal_density_method     ?
_exptl_crystal_density_diffrn     1.588
_exptl_crystal_F_000              2248
_exptl_crystal_size_max           0.319
_exptl_crystal_size_mid           0.166
_exptl_crystal_size_min           0.038
_exptl_absorpt_coefficient_mu     1.234
_exptl_absorpt_correction_type    multi-scan
_exptl_absorpt_correction_T_min   0.141394
_exptl_absorpt_correction_T_max   0.200685
_exptl_absorpt_process_details
;TWINABS - Bruker AXS scaling for twinned crystals - Version 2012/1: Krause, L., 
Herbst-Irmer, R., Sheldrick G.M. & Stalke D., J. Appl. Cryst. 48 (2015) 3-10
;
_exptl_absorpt_special_details    ?
_shelx_estimated_absorpt_T_min    0.694
_shelx_estimated_absorpt_T_max    0.955
_exptl_transmission_factor_min    ?
_exptl_transmission_factor_max    ?
_exptl_special_details            ?
_diffrn_ambient_temperature       100(2)
_diffrn_ambient_environment       N~2~
_diffrn_radiation_type            MoK\a
_diffrn_radiation_wavelength      0.71073
_diffrn_radiation_monochromator   'mirror optics'
_diffrn_measurement_ambient_temperature_device_make 'Oxford Cryostream 800'
_diffrn_radiation_probe           x-ray
_diffrn_source                    'microfocus sealed X-ray tube'
_diffrn_source_type               'Incoatec I\ms 3.0'
_diffrn_source_voltage            ?
_diffrn_source_current            ?
_diffrn_detector                  HPAD
_diffrn_detector_type             'Bruker PHOTON II'
_diffrn_detector_area_resol_mean  7.41
_diffrn_measurement_device        'four-circle diffractometer'
_diffrn_measurement_device_type   'Bruker D8 VENTURE dual wavelength Mo/Cu'
_diffrn_measurement_method        '\w and \f scans'
_diffrn_measurement_specimen_support 'MiTeGen micromount'
_diffrn_reflns_number             36940
_diffrn_reflns_av_unetI/netI      0.0535
_diffrn_reflns_av_R_equivalents   0.052
_diffrn_reflns_theta_min          2.083
_diffrn_reflns_theta_max          27.173
_diffrn_reflns_theta_full         25.242
_diffrn_reflns_limit_h_min        -20
_diffrn_reflns_limit_h_max        20
_diffrn_reflns_limit_k_min        -22
_diffrn_reflns_limit_k_max        22
_diffrn_reflns_limit_l_min        -23
_diffrn_reflns_limit_l_max        23
_diffrn_measured_fraction_theta_max 0.951
_diffrn_measured_fraction_theta_full 0.964
_diffrn_reflns_Laue_measured_fraction_max 0.951
_diffrn_reflns_Laue_measured_fraction_full 0.964
_diffrn_reflns_point_group_measured_fraction_max 0.951
_diffrn_reflns_point_group_measured_fraction_full 0.964
_reflns_number_total              36940
_reflns_number_gt                 29966
_reflns_threshold_expression      'I > 2\s(I)'
_reflns_Friedel_coverage          0.000
_reflns_Friedel_fraction_max      .
_reflns_Friedel_fraction_full     .
_reflns_special_details
;
 _reflns_Friedel_fraction is defined as the number of unique
 Friedel pairs measured divided by the number that would be
 possible theoretically, ignoring centric projections and
 systematic absences. Completness statistics refer to single and
 composite reflections containing twin component 1 only.
;
_computing_data_collection        ?
_computing_cell_refinement        ?
_computing_data_reduction         ?
_computing_structure_solution     'SHELXT (G. Sheldrick)'
_computing_structure_refinement   'SHELXL-2019/2 (Sheldrick, 2019)'
_computing_molecular_graphics     ?
_computing_publication_material   ?
_refine_special_details
;
 Refined as a 2-component twin.
;
_refine_ls_structure_factor_coef  Fsqd
_refine_ls_matrix_type            full
_refine_ls_weighting_scheme       calc
_refine_ls_weighting_details      'w=1/[\s^2^(Fo^2^)+(0.0818P)^2^+29.4400P] where P=(Fo^2^+2Fc^2^)/3'
_atom_sites_solution_primary      direct
_atom_sites_solution_secondary    ?
_atom_sites_solution_hydrogens    geom
_refine_ls_hydrogen_treatment     constr
_refine_ls_number_reflns          36940
_refine_ls_number_parameters      1156
_refine_ls_number_restraints      1824
_refine_ls_R_factor_all           0.0902
_refine_ls_R_factor_gt            0.0725
_refine_ls_wR_factor_ref          0.1942
_refine_ls_wR_factor_gt           0.1809
_refine_ls_goodness_of_fit_ref    1.055
_refine_ls_restrained_S_all       1.034
_refine_ls_shift/su_max           0.000
_refine_ls_shift/su_mean          0.000
_refine_diff_density_max          2.107
_refine_diff_density_min          -3.127
_refine_diff_density_rms          0.146
_refine_ls_extinction_method      none
_refine_ls_extinction_coef        .

loop_
_atom_type_symbol
_atom_type_description
_atom_type_scat_dispersion_real
_atom_type_scat_dispersion_imag
_atom_type_scat_source
'C'  'C'  0.0033  0.0016 'International Tables Vol C Tables 4.2.6.8 and 6.1.1.4'
'H'  'H'  0.0000  0.0000 'International Tables Vol C Tables 4.2.6.8 and 6.1.1.4'
'F'  'F'  0.0171  0.0103 'International Tables Vol C Tables 4.2.6.8 and 6.1.1.4'
'N'  'N'  0.0061  0.0033 'International Tables Vol C Tables 4.2.6.8 and 6.1.1.4'
'O'  'O'  0.0106  0.0060 'International Tables Vol C Tables 4.2.6.8 and 6.1.1.4'
'Sb' 'Sb' -0.5866 1.5461 'International Tables Vol C Tables 4.2.6.8 and 6.1.1.4'

_geom_special_details
;
 All esds (except the esd in the dihedral angle between two l.s. planes)
 are estimated using the full covariance matrix.  The cell esds are taken
 into account individually in the estimation of esds in distances, angles
 and torsion angles; correlations between esds in cell parameters are only
 used when they are defined by crystal symmetry.  An approximate (isotropic)
 treatment of cell esds is used for estimating esds involving l.s. planes.
;

loop_
_atom_site_label
_atom_site_type_symbol
_atom_site_fract_x
_atom_site_fract_y
_atom_site_fract_z
_atom_site_U_iso_or_equiv
_atom_site_adp_type
_atom_site_occupancy
_atom_site_site_symmetry_order
_atom_site_calc_flag
_atom_site_refinement_flags_posn
_atom_site_refinement_flags_adp
_atom_site_refinement_flags_occupancy
_atom_site_disorder_assembly
_atom_site_disorder_group
C1_1   C  0.0550(5)  0.3303(5)  0.1002(5)  0.0274(15)  Uani 1 1 d    . U . . .
N2_1   N  0.1105(5)  0.3511(5)  0.0624(4)  0.0357(16)  Uani 1 1 d    . U . . .
C2_1   C  0.0644(5)  0.3513(5)  0.1854(4)  0.0241(14)  Uani 1 1 d    . U . . .
N3_1   N  -0.0125(5) 0.2792(4)  0.0451(4)  0.0331(15)  Uani 1 1 d    . U . . .
C3_1   C  0.0548(5)  0.2849(5)  0.2097(5)  0.0282(15)  Uani 1 1 d    . U . . .
H3_1   H  0.042380   0.228828   0.170571   0.034       Uiso 1 1 calc R U . . .
C4_1   C  0.0626(5)  0.2972(5)  0.2898(4)  0.0247(15)  Uani 1 1 d    . U . . .
C5_1   C  0.1015(5)  0.4455(5)  0.3261(5)  0.0284(15)  Uani 1 1 d    . U . . .
C6_1   C  0.0895(5)  0.4346(5)  0.2448(5)  0.0286(15)  Uani 1 1 d    . U . . .
C7_1   C  0.0753(7)  0.3139(6)  -0.0185(5) 0.043(2)    Uani 1 1 d    . U . . .
H7_1   H  0.101310   0.318263   -0.059215  0.052       Uiso 1 1 calc R U . . .
C8_1   C  -0.0020(7) 0.2706(6)  -0.0296(5) 0.042(2)    Uani 1 1 d    . U . . .
H8_1   H  -0.041197  0.240350   -0.078802  0.051       Uiso 1 1 calc R U . . .
C9_1   C  0.0986(6)  0.5063(5)  0.2274(5)  0.0342(18)  Uani 1 1 d    . U . . .
H9_1   H  0.085280   0.500528   0.173575   0.041       Uiso 1 1 calc R U . . .
N1_1   N  0.0833(4)  0.3768(4)  0.3458(4)  0.0271(13)  Uani 1 1 d    . U . . .
C13_1  C  0.0788(6)  0.3964(6)  0.4299(5)  0.0340(19)  Uani 1 1 d    . U . . .
H13A_1 H  0.043984   0.349192   0.433015   0.051       Uiso 1 1 calc R U . . .
H13B_1 H  0.053476   0.447726   0.449941   0.051       Uiso 1 1 calc R U . . .
H13C_1 H  0.136109   0.405286   0.462143   0.051       Uiso 1 1 calc R U . . .
C10_1  C  0.1266(6)  0.5855(6)  0.2869(6)  0.0399(19)  Uani 1 1 d    . U . . .
H10_1  H  0.132602   0.633880   0.274257   0.048       Uiso 1 1 calc R U . . .
C11_1  C  0.1461(6)  0.5939(6)  0.3659(6)  0.0391(19)  Uani 1 1 d    . U . . .
H11_1  H  0.169551   0.647857   0.406501   0.047       Uiso 1 1 calc R U . . .
C12_1  C  0.1320(5)  0.5252(5)  0.3866(5)  0.0346(18)  Uani 1 1 d    . U . . .
H12_1  H  0.142831   0.532286   0.440781   0.041       Uiso 1 1 calc R U . . .
C14_1  C  0.0488(5)  0.2226(5)  0.3087(5)  0.0313(17)  Uani 1 1 d    . U . . .
C15_1  C  -0.0161(5) 0.1566(5)  0.2596(5)  0.0282(16)  Uani 1 1 d    . U . . .
H15_1  H  -0.052887  0.161693   0.216389   0.034       Uiso 1 1 calc R U . . .
C16_1  C  -0.0272(5) 0.0831(5)  0.2737(5)  0.0315(17)  Uani 1 1 d    . U . . .
H16_1  H  -0.071651  0.038503   0.239784   0.038       Uiso 1 1 calc R U . . .
C17_1  C  0.0265(6)  0.0735(6)  0.3374(5)  0.0355(18)  Uani 1 1 d    . U . . .
C18_1  C  0.0924(5)  0.1389(6)  0.3846(6)  0.0383(19)  Uani 1 1 d    . U . . .
H18_1  H  0.130872   0.132548   0.426090   0.046       Uiso 1 1 calc R U . . .
C19_1  C  0.1030(5)  0.2135(6)  0.3723(5)  0.0343(18)  Uani 1 1 d    . U . . .
H19_1  H  0.146942   0.258395   0.406747   0.041       Uiso 1 1 calc R U . . .
C20_1  C  0.0117(7)  -0.0075(6) 0.3515(7)  0.045(2)    Uani 1 1 d    . U . . .
C21_1  C  0.0335(9)  -0.0787(7) 0.2826(9)  0.065(3)    Uani 1 1 d    . U . . .
H21A_1 H  -0.002539  -0.083693  0.232405   0.097       Uiso 1 1 calc R U . . .
H21B_1 H  0.023807   -0.132003  0.289561   0.097       Uiso 1 1 calc R U . . .
H21C_1 H  0.093157   -0.066043  0.281621   0.097       Uiso 1 1 calc R U . . .
C22_1  C  0.0678(8)  0.0018(8)  0.4321(8)  0.063(3)    Uani 1 1 d    . U . . .
H22A_1 H  0.062522   -0.052723  0.437228   0.094       Uiso 1 1 calc R U . . .
H22B_1 H  0.049011   0.043670   0.475747   0.094       Uiso 1 1 calc R U . . .
H22C_1 H  0.127080   0.020452   0.434035   0.094       Uiso 1 1 calc R U . . .
C23_1  C  -0.0814(6) -0.0273(6) 0.3549(6)  0.043(2)    Uani 1 1 d    . U . . .
H23A_1 H  -0.117929  -0.041557  0.302413   0.064       Uiso 1 1 calc R U . . .
H23B_1 H  -0.097200  0.022252   0.393718   0.064       Uiso 1 1 calc R U . . .
H23C_1 H  -0.088302  -0.075165  0.370824   0.064       Uiso 1 1 calc R U . . .
C24_1  C  0.1942(6)  0.4012(5)  0.0979(5)  0.0349(17)  Uani 1 1 d    . U . . .
C25_1  C  0.2558(6)  0.3684(6)  0.1341(5)  0.0365(18)  Uani 1 1 d    . U . . .
C26_1  C  0.3341(6)  0.4220(6)  0.1722(6)  0.044(2)    Uani 1 1 d    . U . . .
H26_1  H  0.377689   0.403386   0.200075   0.053       Uiso 1 1 calc R U . . .
C27_1  C  0.3492(6)  0.5012(6)  0.1702(5)  0.0376(18)  Uani 1 1 d    . U . . .
C28_1  C  0.2864(6)  0.5296(6)  0.1314(5)  0.0369(18)  Uani 1 1 d    . U . . .
H28_1  H  0.297670   0.583787   0.129959   0.044       Uiso 1 1 calc R U . . .
C29_1  C  0.2062(6)  0.4807(5)  0.0940(5)  0.0349(18)  Uani 1 1 d    . U . . .
C30_1  C  0.1388(7)  0.5143(6)  0.0517(6)  0.046(2)    Uani 1 1 d    . U . . .
H30A_1 H  0.138798   0.492457   -0.005125  0.068       Uiso 1 1 calc R U . . .
H30B_1 H  0.150844   0.576104   0.073842   0.068       Uiso 1 1 calc R U . . .
H30C_1 H  0.083171   0.495942   0.058824   0.068       Uiso 1 1 calc R U . . .
C31_1  C  0.4331(7)  0.5549(8)  0.2120(7)  0.055(3)    Uani 1 1 d    . U . . .
H31A_1 H  0.472786   0.541001   0.176583   0.082       Uiso 1 1 calc R U . . .
H31B_1 H  0.454900   0.544714   0.259722   0.082       Uiso 1 1 calc R U . . .
H31C_1 H  0.426889   0.614538   0.227082   0.082       Uiso 1 1 calc R U . . .
C32_1  C  0.2427(7)  0.2818(6)  0.1355(6)  0.045(2)    Uani 1 1 d    . U . . .
H32A_1 H  0.194857   0.246359   0.092460   0.067       Uiso 1 1 calc R U . . .
H32B_1 H  0.230538   0.286243   0.186654   0.067       Uiso 1 1 calc R U . . .
H32C_1 H  0.294054   0.256324   0.128430   0.067       Uiso 1 1 calc R U . . .
C33_1  C  -0.0912(5) 0.2460(5)  0.0587(5)  0.0316(16)  Uani 1 1 d    . U . . .
C34_1  C  -0.1491(6) 0.2989(6)  0.0852(5)  0.0334(17)  Uani 1 1 d    . U . . .
C35_1  C  -0.2227(6) 0.2650(6)  0.0957(5)  0.0378(18)  Uani 1 1 d    . U . . .
H35_1  H  -0.262778  0.300734   0.113555   0.045       Uiso 1 1 calc R U . . .
C36_1  C  -0.2411(5) 0.1790(6)  0.0810(5)  0.0364(18)  Uani 1 1 d    . U . . .
C37_1  C  -0.1807(6) 0.1284(6)  0.0559(5)  0.0378(19)  Uani 1 1 d    . U . . .
H37_1  H  -0.191680  0.070228   0.046522   0.045       Uiso 1 1 calc R U . . .
C38_1  C  -0.1056(5) 0.1598(5)  0.0442(5)  0.0347(18)  Uani 1 1 d    . U . . .
C39_1  C  -0.0412(6) 0.1024(6)  0.0137(6)  0.047(2)    Uani 1 1 d    . U . . .
H39A_1 H  -0.054317  0.048836   0.019313   0.070       Uiso 1 1 calc R U . . .
H39B_1 H  0.015983   0.130232   0.044710   0.070       Uiso 1 1 calc R U . . .
H39C_1 H  -0.044204  0.091613   -0.042404  0.070       Uiso 1 1 calc R U . . .
C40_1  C  -0.3219(6) 0.1440(8)  0.0932(6)  0.055(3)    Uani 1 1 d    . U . . .
H40A_1 H  -0.369392  0.162805   0.067202   0.083       Uiso 1 1 calc R U . . .
H40B_1 H  -0.320256  0.163850   0.150196   0.083       Uiso 1 1 calc R U . . .
H40C_1 H  -0.329136  0.082117   0.070163   0.083       Uiso 1 1 calc R U . . .
C41_1  C  -0.1318(8) 0.3917(6)  0.1006(6)  0.049(2)    Uani 1 1 d    . U . . .
H41A_1 H  -0.099704  0.399217   0.062996   0.073       Uiso 1 1 calc R U . . .
H41B_1 H  -0.098702  0.423032   0.155017   0.073       Uiso 1 1 calc R U . . .
H41C_1 H  -0.185610  0.412854   0.093908   0.073       Uiso 1 1 calc R U . . .
N1_2   N  0.4183(4)  0.6391(4)  0.6287(4)  0.0298(14)  Uani 1 1 d    . U . . .
C1_2   C  0.4178(5)  0.9003(5)  0.6698(5)  0.0285(16)  Uani 1 1 d    . U . . .
N2_2   N  0.3529(5)  0.9358(5)  0.6487(4)  0.0337(15)  Uani 1 1 d    . U . . .
C2_2   C  0.4183(5)  0.8085(5)  0.6503(5)  0.0296(16)  Uani 1 1 d    . U . . .
N3_2   N  0.4805(5)  0.9617(5)  0.7198(4)  0.0329(15)  Uani 1 1 d    . U . . .
C3_2   C  0.4337(4)  0.7829(5)  0.7131(5)  0.0276(15)  Uani 1 1 d    . U . . .
H3_2   H  0.444422   0.824591   0.765662   0.033       Uiso 1 1 calc R U . . .
C4_2   C  0.4342(5)  0.6994(5)  0.7028(5)  0.0291(16)  Uani 1 1 d    . U . . .
C5_2   C  0.3972(5)  0.6602(5)  0.5620(5)  0.0292(16)  Uani 1 1 d    . U . . .
C6_2   C  0.4007(5)  0.7448(5)  0.5726(5)  0.0287(15)  Uani 1 1 d    . U . . .
C7_2   C  0.3744(6)  1.0232(6)  0.6863(5)  0.0364(18)  Uani 1 1 d    . U . . .
H7_2   H  0.340011   1.064066   0.682183   0.044       Uiso 1 1 calc R U . . .
C8_2   C  0.4533(7)  1.0379(6)  0.7291(5)  0.042(2)    Uani 1 1 d    . U . . .
H8_2   H  0.485610   1.092143   0.760830   0.051       Uiso 1 1 calc R U . . .
C9_2   C  0.3880(5)  0.7651(6)  0.5026(5)  0.0366(18)  Uani 1 1 d    . U . . .
H9_2   H  0.393605   0.822361   0.508067   0.044       Uiso 1 1 calc R U . . .
C13_2  C  0.4275(5)  0.5514(6)  0.6131(6)  0.0371(19)  Uani 1 1 d    . U . . .
H13A_2 H  0.371488   0.517739   0.600798   0.056       Uiso 1 1 calc R U . . .
H13B_2 H  0.462758   0.548294   0.660203   0.056       Uiso 1 1 calc R U . . .
H13C_2 H  0.454474   0.529360   0.567938   0.056       Uiso 1 1 calc R U . . .
C10_2  C  0.3683(6)  0.7019(6)  0.4294(5)  0.0377(19)  Uani 1 1 d    . U . . .
H10_2  H  0.359665   0.714951   0.383571   0.045       Uiso 1 1 calc R U . . .
C11_2  C  0.3605(6)  0.6163(6)  0.4207(5)  0.0392(19)  Uani 1 1 d    . U . . .
H11_2  H  0.344925   0.572734   0.368990   0.047       Uiso 1 1 calc R U . . .
C12_2  C  0.3747(5)  0.5954(6)  0.4849(5)  0.0378(19)  Uani 1 1 d    . U . . .
H12_2  H  0.369678   0.537814   0.478144   0.045       Uiso 1 1 calc R U . . .
C14_2  C  0.4513(5)  0.6807(6)  0.7758(5)  0.0326(17)  Uani 1 1 d    . U . . .
C15_2  C  0.5115(5)  0.7346(5)  0.8410(5)  0.0300(16)  Uani 1 1 d    . U . . .
H15_2  H  0.547828   0.777449   0.836096   0.036       Uiso 1 1 calc R U . . .
C16_2  C  0.5201(5)  0.7274(6)  0.9132(5)  0.0330(17)  Uani 1 1 d    . U . . .
H16_2  H  0.562841   0.764807   0.957058   0.040       Uiso 1 1 calc R U . . .
C17_2  C  0.4669(6)  0.6662(6)  0.9231(5)  0.0363(18)  Uani 1 1 d    . U . . .
C18_2  C  0.4074(6)  0.6102(6)  0.8561(6)  0.0374(19)  Uani 1 1 d    . U . . .
H18_2  H  0.372437   0.566098   0.860562   0.045       Uiso 1 1 calc R U . . .
C19_2  C  0.3982(5)  0.6171(6)  0.7835(5)  0.0347(18)  Uani 1 1 d    . U . . .
H19_2  H  0.356292   0.579214   0.739208   0.042       Uiso 1 1 calc R U . . .
C20_2  C  0.4757(7)  0.6610(7)  1.0046(6)  0.044(2)    Uani 1 1 d    . U . . .
C21_2  C  0.4710(10) 0.7491(8)  1.0674(7)  0.070(4)    Uani 1 1 d    . U . . .
H21A_2 H  0.422349   0.771278   1.047308   0.104       Uiso 1 1 calc R U . . .
H21B_2 H  0.523222   0.787816   1.077619   0.104       Uiso 1 1 calc R U . . .
H21C_2 H  0.464370   0.743674   1.116831   0.104       Uiso 1 1 calc R U . . .
C22_2  C  0.4002(8)  0.5963(10) 1.0021(8)  0.069(4)    Uani 1 1 d    . U . . .
H22A_2 H  0.346315   0.614836   0.988176   0.104       Uiso 1 1 calc R U . . .
H22B_2 H  0.405736   0.593277   1.054324   0.104       Uiso 1 1 calc R U . . .
H22C_2 H  0.401337   0.540322   0.962146   0.104       Uiso 1 1 calc R U . . .
C23_2  C  0.5604(7)  0.6328(8)  1.0248(6)  0.050(2)    Uani 1 1 d    . U . . .
H23A_2 H  0.569457   0.587377   0.977524   0.076       Uiso 1 1 calc R U . . .
H23B_2 H  0.559865   0.612181   1.067276   0.076       Uiso 1 1 calc R U . . .
H23C_2 H  0.606305   0.680684   1.042464   0.076       Uiso 1 1 calc R U . . .
C24_2  C  0.2704(5)  0.8910(6)  0.5961(5)  0.0342(17)  Uani 1 1 d    . U . . .
C25_2  C  0.2154(6)  0.8467(6)  0.6239(5)  0.0376(18)  Uani 1 1 d    . U . . .
C26_2  C  0.1401(6)  0.8028(6)  0.5696(6)  0.042(2)    Uani 1 1 d    . U . . .
H26_2  H  0.101450   0.770940   0.585045   0.050       Uiso 1 1 calc R U . . .
C27_2  C  0.1190(6)  0.8031(6)  0.4953(6)  0.046(2)    Uani 1 1 d    . U . . .
C28_2  C  0.1754(6)  0.8495(6)  0.4716(6)  0.043(2)    Uani 1 1 d    . U . . .
H28_2  H  0.161123   0.849443   0.419735   0.052       Uiso 1 1 calc R U . . .
C29_2  C  0.2513(6)  0.8952(6)  0.5216(5)  0.0392(19)  Uani 1 1 d    . U . . .
C30_2  C  0.3085(7)  0.9483(7)  0.4962(6)  0.050(2)    Uani 1 1 d    . U . . .
H30A_2 H  0.299968   0.923847   0.438186   0.075       Uiso 1 1 calc R U . . .
H30B_2 H  0.367716   0.949764   0.520210   0.075       Uiso 1 1 calc R U . . .
H30C_2 H  0.295092   1.005816   0.513627   0.075       Uiso 1 1 calc R U . . .
C31_2  C  0.0327(7)  0.7565(7)  0.4409(7)  0.061(3)    Uani 1 1 d    . U . . .
H31A_2 H  0.034238   0.746946   0.385859   0.091       Uiso 1 1 calc R U . . .
H31B_2 H  -0.011372  0.790692   0.457071   0.091       Uiso 1 1 calc R U . . .
H31C_2 H  0.019916   0.702073   0.445157   0.091       Uiso 1 1 calc R U . . .
C32_2  C  0.2356(6)  0.8462(7)  0.7047(6)  0.047(2)    Uani 1 1 d    . U . . .
H32A_2 H  0.182976   0.839762   0.722357   0.070       Uiso 1 1 calc R U . . .
H32B_2 H  0.271437   0.899463   0.741481   0.070       Uiso 1 1 calc R U . . .
H32C_2 H  0.265852   0.798981   0.703527   0.070       Uiso 1 1 calc R U . . .
C33_2  C  0.5648(5)  0.9515(5)  0.7520(5)  0.0325(17)  Uani 1 1 d    . U . . .
C34_2  C  0.6221(6)  0.9370(6)  0.7017(5)  0.0352(18)  Uani 1 1 d    . U . . .
C35_2  C  0.7034(6)  0.9283(5)  0.7327(5)  0.0372(18)  Uani 1 1 d    . U . . .
H35_2  H  0.743603   0.918124   0.700078   0.045       Uiso 1 1 calc R U . . .
C36_2  C  0.7278(6)  0.9342(5)  0.8112(6)  0.0379(19)  Uani 1 1 d    . U . . .
C37_2  C  0.6689(6)  0.9504(6)  0.8592(5)  0.0400(19)  Uani 1 1 d    . U . . .
H37_2  H  0.685224   0.955030   0.912421   0.048       Uiso 1 1 calc R U . . .
C38_2  C  0.5860(6)  0.9602(5)  0.8306(5)  0.0350(18)  Uani 1 1 d    . U . . .
C39_2  C  0.5262(6)  0.9839(6)  0.8861(6)  0.044(2)    Uani 1 1 d    . U . . .
H39A_2 H  0.467703   0.961748   0.855862   0.066       Uiso 1 1 calc R U . . .
H39B_2 H  0.533113   1.045592   0.912360   0.066       Uiso 1 1 calc R U . . .
H39C_2 H  0.539083   0.959940   0.926295   0.066       Uiso 1 1 calc R U . . .
C40_2  C  0.8172(6)  0.9258(6)  0.8430(6)  0.046(2)    Uani 1 1 d    . U . . .
H40A_2 H  0.832318   0.874412   0.806191   0.069       Uiso 1 1 calc R U . . .
H40B_2 H  0.821162   0.922600   0.895030   0.069       Uiso 1 1 calc R U . . .
H40C_2 H  0.856213   0.975068   0.848492   0.069       Uiso 1 1 calc R U . . .
C41_2  C  0.5973(6)  0.9298(6)  0.6176(5)  0.041(2)    Uani 1 1 d    . U . . .
H41A_2 H  0.646969   0.923549   0.593885   0.062       Uiso 1 1 calc R U . . .
H41B_2 H  0.575184   0.980732   0.616914   0.062       Uiso 1 1 calc R U . . .
H41C_2 H  0.553378   0.880273   0.587109   0.062       Uiso 1 1 calc R U . . .
Sb1_3  Sb 0.75841(7) 0.88331(5) 0.09460(5) 0.0707(3)   Uani 1 1 d    . U . . .
F2_3   F  0.7329(5)  0.7674(4)  0.0342(4)  0.070(2)    Uani 1 1 d    . U . . .
F3_3   F  0.7875(7)  0.9975(6)  0.1561(7)  0.139(5)    Uani 1 1 d    . U . . .
F4_3   F  0.8221(10) 0.8976(7)  0.0227(7)  0.152(5)    Uani 1 1 d    . U . . .
F5_3   F  0.8572(7)  0.8639(7)  0.1470(6)  0.118(4)    Uani 1 1 d    . U . . .
F6_3   F  0.6988(10) 0.8704(10) 0.1634(8)  0.172(6)    Uani 1 1 d    . U . . .
F7_3   F  0.6672(8)  0.9006(6)  0.0338(8)  0.157(6)    Uani 1 1 d    . U . . .
Sb1_4  Sb 0.25064(4) 0.79940(4) 0.20455(4) 0.03870(15) Uani 1 1 d    . U . . .
F2_4   F  0.2501(5)  0.7119(4)  0.1074(4)  0.0575(16)  Uani 1 1 d    . U . . .
F3_4   F  0.2501(5)  0.8868(4)  0.3022(4)  0.0654(18)  Uani 1 1 d    . U . . .
F4_4   F  0.1514(5)  0.7405(5)  0.2096(5)  0.0695(19)  Uani 1 1 d    . U . . .
F5_4   F  0.3495(4)  0.8578(4)  0.1983(5)  0.0670(19)  Uani 1 1 d    . U . . .
F6_4   F  0.1839(4)  0.8522(4)  0.1517(3)  0.0500(14)  Uani 1 1 d    . U . . .
F7_4   F  0.3131(6)  0.7428(5)  0.2569(5)  0.083(2)    Uani 1 1 d    . U . . .
Sb1_5  Sb 0.15911(4) 0.56929(6) 0.65604(4) 0.0576(2)   Uani 1 1 d    . U . . .
F2_5   F  0.0705(4)  0.4779(5)  0.6156(5)  0.086(3)    Uani 1 1 d    . U . . .
F3_5   F  0.2487(4)  0.6569(5)  0.6927(5)  0.072(2)    Uani 1 1 d    . U . . .
F4_5   F  0.2241(4)  0.4989(6)  0.5931(4)  0.104(4)    Uani 1 1 d    . U . . .
F5_5   F  0.1171(4)  0.5995(6)  0.5722(4)  0.076(2)    Uani 1 1 d    . U . . .
F6_5   F  0.0955(4)  0.6379(6)  0.7179(4)  0.083(3)    Uani 1 1 d    . U . . .
F7_5   F  0.1994(4)  0.5291(5)  0.7343(4)  0.0651(18)  Uani 1 1 d    . U . . .
Sb1_6  Sb 0.33797(4) 0.32775(4) 0.38324(4) 0.04315(17) Uani 1 1 d    . U . . .
F2_6   F  0.3177(5)  0.2432(4)  0.4255(5)  0.072(2)    Uani 1 1 d    . U . . .
F3_6   F  0.3559(6)  0.4106(5)  0.3446(5)  0.088(3)    Uani 1 1 d    . U . . .
F4_6   F  0.2395(4)  0.2753(5)  0.3052(4)  0.0652(19)  Uani 1 1 d    . U . . .
F5_6   F  0.4014(4)  0.2635(4)  0.3182(4)  0.070(2)    Uani 1 1 d    . U . . .
F6_6   F  0.4334(4)  0.3816(5)  0.4648(5)  0.078(2)    Uani 1 1 d    . U . . .
F7_6   F  0.2739(4)  0.3936(5)  0.4500(4)  0.0663(19)  Uani 1 1 d    . U . . .
O1_7   O  0.3370(8)  0.1740(9)  0.6240(8)  0.113(5)    Uani 1 1 d    . U . . .
C2_7   C  0.4168(17) 0.2251(19) 0.6420(19) 0.180(10)   Uani 1 1 d    . U . . .
H2A_7  H  0.453421   0.198232   0.605463   0.216       Uiso 1 1 calc R U . . .
H2B_7  H  0.447359   0.241626   0.697768   0.216       Uiso 1 1 calc R U . . .
C3_7   C  0.3788(18) 0.3057(16) 0.6252(13) 0.162(10)   Uani 1 1 d    . U . . .
H3A_7  H  0.393043   0.357007   0.675095   0.194       Uiso 1 1 calc R U . . .
H3B_7  H  0.405422   0.317565   0.585569   0.194       Uiso 1 1 calc R U . . .
C4_7   C  0.2863(18) 0.2850(14) 0.5958(13) 0.136(7)    Uani 1 1 d    . U . . .
H4A_7  H  0.256469   0.318007   0.636289   0.163       Uiso 1 1 calc R U . . .
H4B_7  H  0.268433   0.294857   0.546581   0.163       Uiso 1 1 calc R U . . .
C5_7   C  0.2716(13) 0.1968(12) 0.5808(11) 0.101(5)    Uani 1 1 d    . U . . .
H5A_7  H  0.217732   0.183527   0.595084   0.121       Uiso 1 1 calc R U . . .
H5B_7  H  0.265751   0.163288   0.523440   0.121       Uiso 1 1 calc R U . . .
O1_8   O  0.1394(6)  0.3904(5)  0.8664(4)  0.061(2)    Uani 1 1 d    . U . . .
C2_8   C  0.2257(9)  0.3889(10) 0.8667(9)  0.080(4)    Uani 1 1 d    . U . . .
H2A_8  H  0.252866   0.443855   0.869874   0.096       Uiso 1 1 calc R U . . .
H2B_8  H  0.254165   0.379176   0.913552   0.096       Uiso 1 1 calc R U . . .
C3_8   C  0.2338(11) 0.3244(17) 0.7973(11) 0.130(8)    Uani 1 1 d    . U . . .
H3A_8  H  0.256221   0.277822   0.809253   0.156       Uiso 1 1 calc R U . . .
H3B_8  H  0.273090   0.345888   0.771207   0.156       Uiso 1 1 calc R U . . .
C4_8   C  0.1485(12) 0.2947(16) 0.7455(12) 0.145(10)   Uani 1 1 d    . U . . .
H4A_8  H  0.148549   0.298069   0.693442   0.174       Uiso 1 1 calc R U . . .
H4B_8  H  0.128892   0.235379   0.736463   0.174       Uiso 1 1 calc R U . . .
C5_8   C  0.0938(8)  0.3494(9)  0.7860(7)  0.063(3)    Uani 1 1 d    . U . . .
H5A_8  H  0.081501   0.391194   0.762468   0.075       Uiso 1 1 calc R U . . .
H5B_8  H  0.039557   0.316066   0.782582   0.075       Uiso 1 1 calc R U . . .

loop_
_atom_site_aniso_label
_atom_site_aniso_U_11
_atom_site_aniso_U_22
_atom_site_aniso_U_33
_atom_site_aniso_U_23
_atom_site_aniso_U_13
_atom_site_aniso_U_12
C1_1  0.037(4)  0.024(4)  0.026(3)  0.012(3)   0.008(3)   0.009(3)
N2_1  0.048(4)  0.027(3)  0.029(3)  0.007(3)   0.013(3)   -0.002(3)
C2_1  0.024(4)  0.029(3)  0.014(3)  0.003(3)   0.003(3)   0.003(3)
N3_1  0.039(4)  0.027(3)  0.028(3)  0.004(3)   0.008(3)   0.003(3)
C3_1  0.023(4)  0.030(4)  0.028(3)  0.007(3)   0.008(3)   0.003(3)
C4_1  0.018(3)  0.028(3)  0.025(3)  0.007(3)   0.006(3)   0.002(3)
C5_1  0.019(4)  0.029(4)  0.030(4)  0.003(3)   0.007(3)   0.001(3)
C6_1  0.017(3)  0.033(4)  0.032(4)  0.008(3)   0.006(3)   0.004(3)
C7_1  0.059(6)  0.037(5)  0.022(4)  0.002(3)   0.009(4)   -0.003(4)
C8_1  0.057(5)  0.037(5)  0.026(4)  0.005(4)   0.012(4)   0.000(4)
C9_1  0.035(5)  0.027(4)  0.037(4)  0.007(3)   0.011(4)   0.005(3)
N1_1  0.016(3)  0.035(3)  0.024(3)  0.006(3)   0.003(2)   0.000(3)
C13_1 0.036(5)  0.039(5)  0.020(3)  0.003(3)   0.009(3)   0.000(4)
C10_1 0.031(4)  0.036(4)  0.045(4)  0.008(4)   0.008(4)   0.001(4)
C11_1 0.028(4)  0.028(4)  0.046(4)  0.001(3)   0.004(4)   -0.002(3)
C12_1 0.027(4)  0.031(4)  0.034(4)  0.000(3)   0.004(3)   0.000(3)
C14_1 0.024(4)  0.029(4)  0.035(4)  0.009(3)   0.002(3)   0.003(3)
C15_1 0.025(4)  0.034(4)  0.025(4)  0.011(3)   0.006(3)   0.003(3)
C16_1 0.026(4)  0.030(4)  0.035(4)  0.010(3)   0.005(3)   0.003(3)
C17_1 0.029(4)  0.042(4)  0.038(4)  0.019(4)   0.006(3)   0.009(3)
C18_1 0.026(4)  0.055(5)  0.042(5)  0.030(4)   0.003(3)   0.004(4)
C19_1 0.020(4)  0.044(5)  0.038(4)  0.017(4)   0.005(3)   -0.002(3)
C20_1 0.043(5)  0.038(5)  0.057(6)  0.022(4)   0.010(4)   0.012(4)
C21_1 0.068(8)  0.044(6)  0.089(8)  0.023(6)   0.034(7)   0.018(6)
C22_1 0.055(6)  0.064(7)  0.084(7)  0.052(7)   0.005(6)   0.001(6)
C23_1 0.047(5)  0.033(5)  0.048(5)  0.018(4)   0.006(4)   0.003(4)
C24_1 0.040(4)  0.031(4)  0.033(4)  0.009(3)   0.016(3)   0.000(3)
C25_1 0.039(4)  0.030(4)  0.038(4)  0.008(3)   0.018(4)   0.003(3)
C26_1 0.032(4)  0.049(5)  0.045(5)  0.012(4)   0.009(4)   0.005(4)
C27_1 0.040(5)  0.039(4)  0.031(4)  0.006(4)   0.020(3)   0.005(4)
C28_1 0.042(4)  0.031(4)  0.039(5)  0.013(4)   0.015(3)   0.003(3)
C29_1 0.043(4)  0.031(4)  0.030(4)  0.009(3)   0.014(3)   0.004(3)
C30_1 0.059(6)  0.041(5)  0.038(5)  0.021(4)   0.005(4)   0.001(4)
C31_1 0.042(5)  0.060(7)  0.060(7)  0.021(5)   0.015(5)   0.002(5)
C32_1 0.049(6)  0.034(5)  0.058(6)  0.018(4)   0.026(5)   0.013(4)
C33_1 0.031(4)  0.033(4)  0.021(4)  0.001(3)   0.004(3)   0.004(3)
C34_1 0.035(4)  0.037(4)  0.025(4)  0.009(3)   0.003(3)   0.013(3)
C35_1 0.037(4)  0.048(5)  0.024(4)  0.008(4)   0.007(3)   0.013(4)
C36_1 0.029(4)  0.045(4)  0.025(4)  0.005(4)   0.001(3)   0.003(3)
C37_1 0.032(4)  0.037(4)  0.034(4)  0.004(4)   0.004(3)   0.001(3)
C38_1 0.030(4)  0.028(4)  0.031(4)  -0.001(3)  0.003(3)   0.000(3)
C39_1 0.033(5)  0.032(5)  0.058(6)  -0.005(4)  0.016(4)   0.006(4)
C40_1 0.032(5)  0.075(8)  0.046(6)  0.010(5)   0.010(4)   -0.002(5)
C41_1 0.069(7)  0.036(5)  0.042(5)  0.018(4)   0.008(5)   0.013(5)
N1_2  0.021(3)  0.032(3)  0.029(3)  0.006(3)   0.006(3)   0.000(3)
C1_2  0.024(4)  0.028(3)  0.026(4)  0.002(3)   0.008(3)   0.001(3)
N2_2  0.037(4)  0.033(3)  0.025(3)  0.005(3)   0.005(3)   0.003(3)
C2_2  0.021(4)  0.033(4)  0.026(3)  0.003(3)   0.001(3)   0.002(3)
N3_2  0.034(4)  0.035(3)  0.023(3)  0.006(3)   0.003(3)   0.003(3)
C3_2  0.015(3)  0.033(4)  0.028(4)  0.006(3)   0.004(3)   0.001(3)
C4_2  0.016(3)  0.035(4)  0.029(3)  0.006(3)   0.003(3)   -0.001(3)
C5_2  0.015(3)  0.036(4)  0.027(3)  0.005(3)   0.001(3)   0.000(3)
C6_2  0.017(3)  0.038(4)  0.025(3)  0.006(3)   0.003(3)   0.005(3)
C7_2  0.047(5)  0.034(4)  0.029(4)  0.013(3)   0.008(3)   0.015(4)
C8_2  0.052(5)  0.028(4)  0.035(4)  0.001(3)   0.000(4)   0.013(4)
C9_2  0.028(4)  0.049(5)  0.030(4)  0.011(3)   0.008(3)   0.007(4)
C13_2 0.027(4)  0.034(4)  0.044(5)  0.010(4)   0.004(4)   0.003(3)
C10_2 0.032(4)  0.046(5)  0.028(4)  0.008(3)   0.004(3)   0.003(4)
C11_2 0.031(4)  0.043(4)  0.033(4)  0.006(4)   0.004(3)   -0.004(4)
C12_2 0.030(4)  0.036(4)  0.033(4)  0.000(3)   0.004(3)   -0.001(4)
C14_2 0.025(4)  0.037(4)  0.031(4)  0.009(3)   0.004(3)   0.002(3)
C15_2 0.027(4)  0.033(4)  0.027(4)  0.008(3)   0.007(3)   0.004(3)
C16_2 0.029(4)  0.035(4)  0.028(4)  0.006(3)   0.006(3)   0.006(3)
C17_2 0.029(4)  0.047(5)  0.036(4)  0.017(4)   0.010(3)   0.010(3)
C18_2 0.028(4)  0.042(5)  0.048(4)  0.023(4)   0.010(3)   0.006(3)
C19_2 0.026(4)  0.035(4)  0.036(4)  0.009(3)   0.001(3)   0.002(3)
C20_2 0.049(5)  0.050(5)  0.041(5)  0.023(4)   0.015(4)   0.013(4)
C21_2 0.107(11) 0.066(7)  0.046(6)  0.021(5)   0.037(7)   0.033(7)
C22_2 0.059(7)  0.102(10) 0.068(8)  0.061(7)   0.012(6)   0.000(7)
C23_2 0.051(6)  0.065(7)  0.044(5)  0.032(5)   0.007(4)   0.014(5)
C24_2 0.027(4)  0.038(4)  0.033(4)  0.008(3)   0.004(3)   0.009(3)
C25_2 0.031(4)  0.043(5)  0.033(4)  0.009(4)   0.006(3)   0.011(4)
C26_2 0.022(4)  0.043(5)  0.058(5)  0.017(4)   0.014(3)   -0.001(4)
C27_2 0.034(5)  0.032(5)  0.051(5)  -0.005(4)  0.003(4)   0.010(4)
C28_2 0.036(5)  0.047(5)  0.038(5)  0.011(4)   -0.002(4)  0.012(4)
C29_2 0.039(5)  0.042(5)  0.034(4)  0.013(4)   0.003(3)   0.008(4)
C30_2 0.046(6)  0.060(6)  0.042(5)  0.025(5)   -0.001(4)  -0.004(5)
C31_2 0.039(5)  0.049(6)  0.061(7)  -0.008(5)  -0.003(5)  0.008(5)
C32_2 0.035(5)  0.062(6)  0.044(5)  0.017(5)   0.016(4)   0.011(5)
C33_2 0.028(4)  0.026(4)  0.032(4)  0.003(3)   -0.001(3)  -0.003(3)
C34_2 0.034(4)  0.032(4)  0.030(4)  0.006(3)   0.000(3)   -0.004(3)
C35_2 0.032(4)  0.028(4)  0.043(4)  0.009(4)   0.003(3)   -0.008(3)
C36_2 0.032(4)  0.027(4)  0.041(4)  0.008(4)   -0.009(3)  -0.009(3)
C37_2 0.038(4)  0.033(4)  0.033(4)  0.005(4)   -0.007(3)  -0.009(4)
C38_2 0.031(4)  0.032(4)  0.027(4)  0.001(3)   -0.003(3)  -0.005(3)
C39_2 0.042(5)  0.040(5)  0.036(5)  0.002(4)   0.006(4)   0.000(4)
C40_2 0.029(4)  0.041(5)  0.051(6)  0.005(4)   -0.006(4)  -0.001(4)
C41_2 0.044(5)  0.047(5)  0.032(4)  0.017(4)   0.007(4)   0.000(4)
Sb1_3 0.0817(6) 0.0501(5) 0.0479(5) -0.0041(4) -0.0131(4) 0.0068(4)
F2_3  0.099(6)  0.049(4)  0.059(4)  0.017(3)   0.022(4)   0.001(4)
F3_3  0.116(8)  0.068(5)  0.130(8)  -0.048(5)  -0.050(6)  0.035(5)
F4_3  0.237(13) 0.085(7)  0.117(8)  0.032(6)   0.048(9)   -0.049(8)
F5_3  0.108(7)  0.106(7)  0.089(6)  -0.010(5)  -0.016(5)  0.058(6)
F6_3  0.219(14) 0.178(12) 0.135(10) 0.028(9)   0.135(11)  0.069(11)
F7_3  0.137(8)  0.063(5)  0.199(11) 0.036(7)   -0.103(8)  -0.009(6)
Sb1_4 0.0417(3) 0.0332(3) 0.0353(3) 0.0101(2)  0.0031(3)  0.0020(3)
F2_4  0.085(5)  0.026(3)  0.049(3)  0.003(2)   0.016(3)   -0.001(3)
F3_4  0.072(4)  0.063(4)  0.037(3)  -0.001(3)  0.001(3)   0.006(3)
F4_4  0.071(5)  0.061(4)  0.083(5)  0.029(4)   0.034(4)   -0.001(4)
F5_4  0.043(3)  0.042(3)  0.098(5)  0.006(3)   0.024(3)   -0.003(3)
F6_4  0.052(3)  0.051(3)  0.042(3)  0.017(3)   -0.002(3)  0.012(3)
F7_4  0.110(6)  0.065(5)  0.069(5)  0.031(4)   -0.014(4)  0.032(4)
Sb1_5 0.0281(3) 0.0830(6) 0.0393(4) 0.0012(3)  0.0046(3)  0.0031(3)
F2_5  0.033(3)  0.087(5)  0.094(6)  -0.002(4)  0.003(3)   -0.019(3)
F3_5  0.028(3)  0.072(5)  0.114(6)  0.042(4)   0.001(3)   0.001(3)
F4_5  0.044(4)  0.141(8)  0.058(4)  -0.039(4)  0.004(3)   0.036(4)
F5_5  0.042(4)  0.136(7)  0.048(4)  0.035(4)   0.003(3)   0.019(4)
F6_5  0.041(4)  0.115(6)  0.051(4)  -0.013(4)  -0.003(3)  0.033(4)
F7_5  0.041(3)  0.095(5)  0.055(4)  0.028(4)   0.004(3)   0.005(3)
Sb1_6 0.0282(3) 0.0415(4) 0.0482(4) 0.0040(3)  0.0115(3)  0.0020(3)
F2_6  0.070(5)  0.052(4)  0.075(5)  0.009(3)   0.008(4)   0.004(3)
F3_6  0.136(8)  0.050(4)  0.068(5)  0.016(4)   0.026(5)   -0.008(4)
F4_6  0.030(3)  0.085(5)  0.057(4)  0.005(3)   0.006(3)   -0.002(3)
F5_6  0.042(3)  0.059(4)  0.073(4)  -0.016(3)  0.029(3)   -0.010(3)
F6_6  0.033(3)  0.077(5)  0.078(5)  -0.016(4)  0.008(3)   -0.007(3)
F7_6  0.043(3)  0.068(4)  0.065(4)  -0.004(3)  0.021(3)   0.014(3)
O1_7  0.110(9)  0.121(9)  0.110(9)  0.078(8)   -0.028(7)  -0.023(7)
C2_7  0.146(14) 0.18(2)   0.21(2)   0.115(18)  -0.021(17) -0.054(14)
C3_7  0.212(19) 0.139(15) 0.102(14) 0.068(13)  -0.050(14) -0.073(14)
C4_7  0.206(18) 0.107(11) 0.093(13) 0.045(11)  0.025(13)  0.011(13)
C5_7  0.113(12) 0.089(10) 0.091(11) 0.035(9)   0.005(9)   0.010(9)
O1_8  0.064(5)  0.065(5)  0.042(4)  0.015(4)   0.000(3)   -0.002(4)
C2_8  0.057(6)  0.077(9)  0.087(9)  0.024(7)   -0.004(6)  -0.012(7)
C3_8  0.064(9)  0.21(2)   0.077(10) 0.010(11)  0.013(7)   0.048(11)
C4_8  0.080(10) 0.173(18) 0.092(11) -0.045(12) 0.010(8)   0.030(11)
C5_8  0.054(6)  0.083(8)  0.044(5)  0.020(5)   0.002(5)   0.008(6)

loop_
_geom_bond_atom_site_label_1
_geom_bond_atom_site_label_2
_geom_bond_distance
_geom_bond_site_symmetry_2
_geom_bond_publ_flag
C1_1  N2_1   1.338(11) . ?
C1_1  N3_1   1.346(11) . ?
C1_1  C2_1   1.463(10) . ?
N2_1  C7_1   1.388(11) . ?
N2_1  C24_1  1.449(12) . ?
C2_1  C3_1   1.385(11) . ?
C2_1  C6_1   1.423(11) . ?
N3_1  C8_1   1.384(11) . ?
N3_1  C33_1  1.457(11) . ?
C3_1  C4_1   1.405(11) . ?
C3_1  H3_1   0.9500    . ?
C4_1  N1_1   1.352(10) . ?
C4_1  C14_1  1.465(12) . ?
C5_1  N1_1   1.388(11) . ?
C5_1  C12_1  1.397(11) . ?
C5_1  C6_1   1.428(11) . ?
C6_1  C9_1   1.395(12) . ?
C7_1  C8_1   1.349(14) . ?
C7_1  H7_1   0.9500    . ?
C8_1  H8_1   0.9500    . ?
C9_1  C10_1  1.380(12) . ?
C9_1  H9_1   0.9500    . ?
N1_1  C13_1  1.487(10) . ?
C13_1 H13A_1 0.9800    . ?
C13_1 H13B_1 0.9800    . ?
C13_1 H13C_1 0.9800    . ?
C10_1 C11_1  1.396(14) . ?
C10_1 H10_1  0.9500    . ?
C11_1 C12_1  1.391(14) . ?
C11_1 H11_1  0.9500    . ?
C12_1 H12_1  0.9500    . ?
C14_1 C15_1  1.393(11) . ?
C14_1 C19_1  1.411(12) . ?
C15_1 C16_1  1.391(12) . ?
C15_1 H15_1  0.9500    . ?
C16_1 C17_1  1.412(12) . ?
C16_1 H16_1  0.9500    . ?
C17_1 C18_1  1.389(13) . ?
C17_1 C20_1  1.525(13) . ?
C18_1 C19_1  1.392(13) . ?
C18_1 H18_1  0.9500    . ?
C19_1 H19_1  0.9500    . ?
C20_1 C21_1  1.529(16) . ?
C20_1 C23_1  1.539(14) . ?
C20_1 C22_1  1.554(15) . ?
C21_1 H21A_1 0.9800    . ?
C21_1 H21B_1 0.9800    . ?
C21_1 H21C_1 0.9800    . ?
C22_1 H22A_1 0.9800    . ?
C22_1 H22B_1 0.9800    . ?
C22_1 H22C_1 0.9800    . ?
C23_1 H23A_1 0.9800    . ?
C23_1 H23B_1 0.9800    . ?
C23_1 H23C_1 0.9800    . ?
C24_1 C25_1  1.382(13) . ?
C24_1 C29_1  1.402(12) . ?
C25_1 C26_1  1.408(13) . ?
C25_1 C32_1  1.505(13) . ?
C26_1 C27_1  1.384(14) . ?
C26_1 H26_1  0.9500    . ?
C27_1 C28_1  1.372(14) . ?
C27_1 C31_1  1.486(14) . ?
C28_1 C29_1  1.401(13) . ?
C28_1 H28_1  0.9500    . ?
C29_1 C30_1  1.512(13) . ?
C30_1 H30A_1 0.9800    . ?
C30_1 H30B_1 0.9800    . ?
C30_1 H30C_1 0.9800    . ?
C31_1 H31A_1 0.9800    . ?
C31_1 H31B_1 0.9800    . ?
C31_1 H31C_1 0.9800    . ?
C32_1 H32A_1 0.9800    . ?
C32_1 H32B_1 0.9800    . ?
C32_1 H32C_1 0.9800    . ?
C33_1 C34_1  1.388(12) . ?
C33_1 C38_1  1.402(12) . ?
C34_1 C35_1  1.364(13) . ?
C34_1 C41_1  1.511(13) . ?
C35_1 C36_1  1.402(14) . ?
C35_1 H35_1  0.9500    . ?
C36_1 C37_1  1.391(13) . ?
C36_1 C40_1  1.487(13) . ?
C37_1 C38_1  1.379(13) . ?
C37_1 H37_1  0.9500    . ?
C38_1 C39_1  1.533(12) . ?
C39_1 H39A_1 0.9800    . ?
C39_1 H39B_1 0.9800    . ?
C39_1 H39C_1 0.9800    . ?
C40_1 H40A_1 0.9800    . ?
C40_1 H40B_1 0.9800    . ?
C40_1 H40C_1 0.9800    . ?
C41_1 H41A_1 0.9800    . ?
C41_1 H41B_1 0.9800    . ?
C41_1 H41C_1 0.9800    . ?
N1_2  C4_2   1.349(10) . ?
N1_2  C5_2   1.411(11) . ?
N1_2  C13_2  1.457(11) . ?
C1_2  N2_2   1.333(11) . ?
C1_2  N3_2   1.337(10) . ?
C1_2  C2_2   1.491(12) . ?
N2_2  C7_2   1.392(12) . ?
N2_2  C24_2  1.470(11) . ?
C2_2  C3_2   1.384(12) . ?
C2_2  C6_2   1.416(11) . ?
N3_2  C8_2   1.381(12) . ?
N3_2  C33_2  1.447(11) . ?
C3_2  C4_2   1.382(12) . ?
C3_2  H3_2   0.9500    . ?
C4_2  C14_2  1.492(12) . ?
C5_2  C6_2   1.395(12) . ?
C5_2  C12_2  1.415(11) . ?
C6_2  C9_2   1.453(12) . ?
C7_2  C8_2   1.333(13) . ?
C7_2  H7_2   0.9500    . ?
C8_2  H8_2   0.9500    . ?
C9_2  C10_2  1.354(12) . ?
C9_2  H9_2   0.9500    . ?
C13_2 H13A_2 0.9800    . ?
C13_2 H13B_2 0.9800    . ?
C13_2 H13C_2 0.9800    . ?
C10_2 C11_2  1.418(14) . ?
C10_2 H10_2  0.9500    . ?
C11_2 C12_2  1.357(14) . ?
C11_2 H11_2  0.9500    . ?
C12_2 H12_2  0.9500    . ?
C14_2 C15_2  1.376(11) . ?
C14_2 C19_2  1.406(12) . ?
C15_2 C16_2  1.377(12) . ?
C15_2 H15_2  0.9500    . ?
C16_2 C17_2  1.395(13) . ?
C16_2 H16_2  0.9500    . ?
C17_2 C18_2  1.398(13) . ?
C17_2 C20_2  1.533(13) . ?
C18_2 C19_2  1.380(13) . ?
C18_2 H18_2  0.9500    . ?
C19_2 H19_2  0.9500    . ?
C20_2 C23_2  1.526(14) . ?
C20_2 C21_2  1.555(15) . ?
C20_2 C22_2  1.573(16) . ?
C21_2 H21A_2 0.9800    . ?
C21_2 H21B_2 0.9800    . ?
C21_2 H21C_2 0.9800    . ?
C22_2 H22A_2 0.9800    . ?
C22_2 H22B_2 0.9800    . ?
C22_2 H22C_2 0.9800    . ?
C23_2 H23A_2 0.9800    . ?
C23_2 H23B_2 0.9800    . ?
C23_2 H23C_2 0.9800    . ?
C24_2 C29_2  1.394(12) . ?
C24_2 C25_2  1.411(13) . ?
C25_2 C26_2  1.392(13) . ?
C25_2 C32_2  1.483(13) . ?
C26_2 C27_2  1.364(15) . ?
C26_2 H26_2  0.9500    . ?
C27_2 C28_2  1.400(15) . ?
C27_2 C31_2  1.534(13) . ?
C28_2 C29_2  1.380(13) . ?
C28_2 H28_2  0.9500    . ?
C29_2 C30_2  1.504(14) . ?
C30_2 H30A_2 0.9800    . ?
C30_2 H30B_2 0.9800    . ?
C30_2 H30C_2 0.9800    . ?
C31_2 H31A_2 0.9800    . ?
C31_2 H31B_2 0.9800    . ?
C31_2 H31C_2 0.9800    . ?
C32_2 H32A_2 0.9800    . ?
C32_2 H32B_2 0.9800    . ?
C32_2 H32C_2 0.9800    . ?
C33_2 C38_2  1.389(12) . ?
C33_2 C34_2  1.402(13) . ?
C34_2 C35_2  1.388(13) . ?
C34_2 C41_2  1.499(12) . ?
C35_2 C36_2  1.405(13) . ?
C35_2 H35_2  0.9500    . ?
C36_2 C37_2  1.394(14) . ?
C36_2 C40_2  1.507(12) . ?
C37_2 C38_2  1.405(13) . ?
C37_2 H37_2  0.9500    . ?
C38_2 C39_2  1.507(13) . ?
C39_2 H39A_2 0.9800    . ?
C39_2 H39B_2 0.9800    . ?
C39_2 H39C_2 0.9800    . ?
C40_2 H40A_2 0.9800    . ?
C40_2 H40B_2 0.9800    . ?
C40_2 H40C_2 0.9800    . ?
C41_2 H41A_2 0.9800    . ?
C41_2 H41B_2 0.9800    . ?
C41_2 H41C_2 0.9800    . ?
Sb1_3 F6_3   1.796(12) . ?
Sb1_3 F7_3   1.815(9)  . ?
Sb1_3 F3_3   1.847(8)  . ?
Sb1_3 F5_3   1.848(9)  . ?
Sb1_3 F2_3   1.864(7)  . ?
Sb1_3 F4_3   1.897(12) . ?
Sb1_4 F6_4   1.849(6)  . ?
Sb1_4 F7_4   1.856(6)  . ?
Sb1_4 F4_4   1.870(7)  . ?
Sb1_4 F5_4   1.870(6)  . ?
Sb1_4 F2_4   1.875(6)  . ?
Sb1_4 F3_4   1.884(6)  . ?
Sb1_5 F6_5   1.842(7)  . ?
Sb1_5 F3_5   1.844(7)  . ?
Sb1_5 F5_5   1.859(7)  . ?
Sb1_5 F2_5   1.871(7)  . ?
Sb1_5 F7_5   1.874(7)  . ?
Sb1_5 F4_5   1.882(7)  . ?
Sb1_6 F5_6   1.836(6)  . ?
Sb1_6 F3_6   1.847(8)  . ?
Sb1_6 F4_6   1.859(6)  . ?
Sb1_6 F6_6   1.861(6)  . ?
Sb1_6 F7_6   1.873(6)  . ?
Sb1_6 F2_6   1.928(8)  . ?
O1_7  C5_7   1.39(2)   . ?
O1_7  C2_7   1.42(2)   . ?
C2_7  C3_7   1.68(4)   . ?
C2_7  H2A_7  0.9900    . ?
C2_7  H2B_7  0.9900    . ?
C3_7  C4_7   1.47(3)   . ?
C3_7  H3A_7  0.9900    . ?
C3_7  H3B_7  0.9900    . ?
C4_7  C5_7   1.43(3)   . ?
C4_7  H4A_7  0.9900    . ?
C4_7  H4B_7  0.9900    . ?
C5_7  H5A_7  0.9900    . ?
C5_7  H5B_7  0.9900    . ?
O1_8  C2_8   1.401(16) . ?
O1_8  C5_8   1.423(13) . ?
C2_8  C3_8   1.39(2)   . ?
C2_8  H2A_8  0.9900    . ?
C2_8  H2B_8  0.9900    . ?
C3_8  C4_8   1.47(2)   . ?
C3_8  H3A_8  0.9900    . ?
C3_8  H3B_8  0.9900    . ?
C4_8  C5_8   1.44(2)   . ?
C4_8  H4A_8  0.9900    . ?
C4_8  H4B_8  0.9900    . ?
C5_8  H5A_8  0.9900    . ?
C5_8  H5B_8  0.9900    . ?

loop_
_geom_angle_atom_site_label_1
_geom_angle_atom_site_label_2
_geom_angle_atom_site_label_3
_geom_angle
_geom_angle_site_symmetry_1
_geom_angle_site_symmetry_3
_geom_angle_publ_flag
N2_1   C1_1  N3_1   108.0(7)  . . ?
N2_1   C1_1  C2_1   128.6(8)  . . ?
N3_1   C1_1  C2_1   123.3(7)  . . ?
C1_1   N2_1  C7_1   108.1(8)  . . ?
C1_1   N2_1  C24_1  127.1(7)  . . ?
C7_1   N2_1  C24_1  124.9(8)  . . ?
C3_1   C2_1  C6_1   118.2(7)  . . ?
C3_1   C2_1  C1_1   117.5(7)  . . ?
C6_1   C2_1  C1_1   124.1(7)  . . ?
C1_1   N3_1  C8_1   109.4(7)  . . ?
C1_1   N3_1  C33_1  127.3(7)  . . ?
C8_1   N3_1  C33_1  122.7(7)  . . ?
C2_1   C3_1  C4_1   122.6(7)  . . ?
C2_1   C3_1  H3_1   118.7     . . ?
C4_1   C3_1  H3_1   118.7     . . ?
N1_1   C4_1  C3_1   118.8(7)  . . ?
N1_1   C4_1  C14_1  123.1(7)  . . ?
C3_1   C4_1  C14_1  118.1(7)  . . ?
N1_1   C5_1  C12_1  119.4(8)  . . ?
N1_1   C5_1  C6_1   120.3(7)  . . ?
C12_1  C5_1  C6_1   120.3(8)  . . ?
C9_1   C6_1  C2_1   123.2(8)  . . ?
C9_1   C6_1  C5_1   118.4(8)  . . ?
C2_1   C6_1  C5_1   118.2(7)  . . ?
C8_1   C7_1  N2_1   108.4(8)  . . ?
C8_1   C7_1  H7_1   125.8     . . ?
N2_1   C7_1  H7_1   125.8     . . ?
C7_1   C8_1  N3_1   106.1(8)  . . ?
C7_1   C8_1  H8_1   127.0     . . ?
N3_1   C8_1  H8_1   127.0     . . ?
C10_1  C9_1  C6_1   121.1(9)  . . ?
C10_1  C9_1  H9_1   119.4     . . ?
C6_1   C9_1  H9_1   119.4     . . ?
C4_1   N1_1  C5_1   121.4(7)  . . ?
C4_1   N1_1  C13_1  121.9(7)  . . ?
C5_1   N1_1  C13_1  116.4(7)  . . ?
N1_1   C13_1 H13A_1 109.5     . . ?
N1_1   C13_1 H13B_1 109.5     . . ?
H13A_1 C13_1 H13B_1 109.5     . . ?
N1_1   C13_1 H13C_1 109.5     . . ?
H13A_1 C13_1 H13C_1 109.5     . . ?
H13B_1 C13_1 H13C_1 109.5     . . ?
C9_1   C10_1 C11_1  119.4(9)  . . ?
C9_1   C10_1 H10_1  120.3     . . ?
C11_1  C10_1 H10_1  120.3     . . ?
C12_1  C11_1 C10_1  121.5(8)  . . ?
C12_1  C11_1 H11_1  119.3     . . ?
C10_1  C11_1 H11_1  119.3     . . ?
C11_1  C12_1 C5_1   118.7(8)  . . ?
C11_1  C12_1 H12_1  120.6     . . ?
C5_1   C12_1 H12_1  120.6     . . ?
C15_1  C14_1 C19_1  119.0(8)  . . ?
C15_1  C14_1 C4_1   119.3(7)  . . ?
C19_1  C14_1 C4_1   121.6(7)  . . ?
C16_1  C15_1 C14_1  120.2(7)  . . ?
C16_1  C15_1 H15_1  119.9     . . ?
C14_1  C15_1 H15_1  119.9     . . ?
C15_1  C16_1 C17_1  121.2(8)  . . ?
C15_1  C16_1 H16_1  119.4     . . ?
C17_1  C16_1 H16_1  119.4     . . ?
C18_1  C17_1 C16_1  118.0(8)  . . ?
C18_1  C17_1 C20_1  122.2(8)  . . ?
C16_1  C17_1 C20_1  119.7(8)  . . ?
C17_1  C18_1 C19_1  121.3(8)  . . ?
C17_1  C18_1 H18_1  119.4     . . ?
C19_1  C18_1 H18_1  119.4     . . ?
C18_1  C19_1 C14_1  120.2(8)  . . ?
C18_1  C19_1 H19_1  119.9     . . ?
C14_1  C19_1 H19_1  119.9     . . ?
C17_1  C20_1 C21_1  107.5(9)  . . ?
C17_1  C20_1 C23_1  110.4(8)  . . ?
C21_1  C20_1 C23_1  110.1(9)  . . ?
C17_1  C20_1 C22_1  110.6(9)  . . ?
C21_1  C20_1 C22_1  110.7(10) . . ?
C23_1  C20_1 C22_1  107.5(9)  . . ?
C20_1  C21_1 H21A_1 109.5     . . ?
C20_1  C21_1 H21B_1 109.5     . . ?
H21A_1 C21_1 H21B_1 109.5     . . ?
C20_1  C21_1 H21C_1 109.5     . . ?
H21A_1 C21_1 H21C_1 109.5     . . ?
H21B_1 C21_1 H21C_1 109.5     . . ?
C20_1  C22_1 H22A_1 109.5     . . ?
C20_1  C22_1 H22B_1 109.5     . . ?
H22A_1 C22_1 H22B_1 109.5     . . ?
C20_1  C22_1 H22C_1 109.5     . . ?
H22A_1 C22_1 H22C_1 109.5     . . ?
H22B_1 C22_1 H22C_1 109.5     . . ?
C20_1  C23_1 H23A_1 109.5     . . ?
C20_1  C23_1 H23B_1 109.5     . . ?
H23A_1 C23_1 H23B_1 109.5     . . ?
C20_1  C23_1 H23C_1 109.5     . . ?
H23A_1 C23_1 H23C_1 109.5     . . ?
H23B_1 C23_1 H23C_1 109.5     . . ?
C25_1  C24_1 C29_1  124.6(9)  . . ?
C25_1  C24_1 N2_1   118.4(8)  . . ?
C29_1  C24_1 N2_1   117.0(8)  . . ?
C24_1  C25_1 C26_1  116.0(9)  . . ?
C24_1  C25_1 C32_1  123.9(8)  . . ?
C26_1  C25_1 C32_1  120.1(9)  . . ?
C27_1  C26_1 C25_1  121.6(9)  . . ?
C27_1  C26_1 H26_1  119.2     . . ?
C25_1  C26_1 H26_1  119.2     . . ?
C28_1  C27_1 C26_1  119.9(9)  . . ?
C28_1  C27_1 C31_1  121.0(9)  . . ?
C26_1  C27_1 C31_1  119.1(9)  . . ?
C27_1  C28_1 C29_1  121.7(9)  . . ?
C27_1  C28_1 H28_1  119.2     . . ?
C29_1  C28_1 H28_1  119.2     . . ?
C28_1  C29_1 C24_1  116.2(9)  . . ?
C28_1  C29_1 C30_1  120.0(8)  . . ?
C24_1  C29_1 C30_1  123.8(9)  . . ?
C29_1  C30_1 H30A_1 109.5     . . ?
C29_1  C30_1 H30B_1 109.5     . . ?
H30A_1 C30_1 H30B_1 109.5     . . ?
C29_1  C30_1 H30C_1 109.5     . . ?
H30A_1 C30_1 H30C_1 109.5     . . ?
H30B_1 C30_1 H30C_1 109.5     . . ?
C27_1  C31_1 H31A_1 109.5     . . ?
C27_1  C31_1 H31B_1 109.5     . . ?
H31A_1 C31_1 H31B_1 109.5     . . ?
C27_1  C31_1 H31C_1 109.5     . . ?
H31A_1 C31_1 H31C_1 109.5     . . ?
H31B_1 C31_1 H31C_1 109.5     . . ?
C25_1  C32_1 H32A_1 109.5     . . ?
C25_1  C32_1 H32B_1 109.5     . . ?
H32A_1 C32_1 H32B_1 109.5     . . ?
C25_1  C32_1 H32C_1 109.5     . . ?
H32A_1 C32_1 H32C_1 109.5     . . ?
H32B_1 C32_1 H32C_1 109.5     . . ?
C34_1  C33_1 C38_1  122.0(8)  . . ?
C34_1  C33_1 N3_1   120.3(8)  . . ?
C38_1  C33_1 N3_1   117.7(7)  . . ?
C35_1  C34_1 C33_1  118.4(8)  . . ?
C35_1  C34_1 C41_1  120.7(9)  . . ?
C33_1  C34_1 C41_1  120.8(9)  . . ?
C34_1  C35_1 C36_1  122.1(9)  . . ?
C34_1  C35_1 H35_1  118.9     . . ?
C36_1  C35_1 H35_1  118.9     . . ?
C37_1  C36_1 C35_1  117.6(9)  . . ?
C37_1  C36_1 C40_1  121.5(9)  . . ?
C35_1  C36_1 C40_1  120.8(9)  . . ?
C38_1  C37_1 C36_1  122.3(9)  . . ?
C38_1  C37_1 H37_1  118.8     . . ?
C36_1  C37_1 H37_1  118.8     . . ?
C37_1  C38_1 C33_1  117.5(8)  . . ?
C37_1  C38_1 C39_1  121.6(8)  . . ?
C33_1  C38_1 C39_1  120.9(8)  . . ?
C38_1  C39_1 H39A_1 109.5     . . ?
C38_1  C39_1 H39B_1 109.5     . . ?
H39A_1 C39_1 H39B_1 109.5     . . ?
C38_1  C39_1 H39C_1 109.5     . . ?
H39A_1 C39_1 H39C_1 109.5     . . ?
H39B_1 C39_1 H39C_1 109.5     . . ?
C36_1  C40_1 H40A_1 109.5     . . ?
C36_1  C40_1 H40B_1 109.5     . . ?
H40A_1 C40_1 H40B_1 109.5     . . ?
C36_1  C40_1 H40C_1 109.5     . . ?
H40A_1 C40_1 H40C_1 109.5     . . ?
H40B_1 C40_1 H40C_1 109.5     . . ?
C34_1  C41_1 H41A_1 109.5     . . ?
C34_1  C41_1 H41B_1 109.5     . . ?
H41A_1 C41_1 H41B_1 109.5     . . ?
C34_1  C41_1 H41C_1 109.5     . . ?
H41A_1 C41_1 H41C_1 109.5     . . ?
H41B_1 C41_1 H41C_1 109.5     . . ?
C4_2   N1_2  C5_2   120.4(7)  . . ?
C4_2   N1_2  C13_2  122.5(7)  . . ?
C5_2   N1_2  C13_2  116.9(7)  . . ?
N2_2   C1_2  N3_2   108.4(7)  . . ?
N2_2   C1_2  C2_2   126.7(7)  . . ?
N3_2   C1_2  C2_2   124.5(7)  . . ?
C1_2   N2_2  C7_2   109.1(7)  . . ?
C1_2   N2_2  C24_2  126.2(7)  . . ?
C7_2   N2_2  C24_2  124.7(8)  . . ?
C3_2   C2_2  C6_2   117.3(8)  . . ?
C3_2   C2_2  C1_2   117.5(7)  . . ?
C6_2   C2_2  C1_2   125.2(8)  . . ?
C1_2   N3_2  C8_2   107.6(7)  . . ?
C1_2   N3_2  C33_2  126.7(7)  . . ?
C8_2   N3_2  C33_2  125.5(8)  . . ?
C4_2   C3_2  C2_2   123.1(8)  . . ?
C4_2   C3_2  H3_2   118.5     . . ?
C2_2   C3_2  H3_2   118.5     . . ?
N1_2   C4_2  C3_2   119.4(8)  . . ?
N1_2   C4_2  C14_2  123.1(8)  . . ?
C3_2   C4_2  C14_2  117.4(7)  . . ?
C6_2   C5_2  N1_2   119.8(7)  . . ?
C6_2   C5_2  C12_2  120.6(8)  . . ?
N1_2   C5_2  C12_2  119.6(8)  . . ?
C5_2   C6_2  C2_2   119.7(8)  . . ?
C5_2   C6_2  C9_2   118.5(7)  . . ?
C2_2   C6_2  C9_2   121.8(8)  . . ?
C8_2   C7_2  N2_2   105.9(8)  . . ?
C8_2   C7_2  H7_2   127.1     . . ?
N2_2   C7_2  H7_2   127.1     . . ?
C7_2   C8_2  N3_2   109.0(8)  . . ?
C7_2   C8_2  H8_2   125.5     . . ?
N3_2   C8_2  H8_2   125.5     . . ?
C10_2  C9_2  C6_2   119.5(9)  . . ?
C10_2  C9_2  H9_2   120.2     . . ?
C6_2   C9_2  H9_2   120.2     . . ?
N1_2   C13_2 H13A_2 109.5     . . ?
N1_2   C13_2 H13B_2 109.5     . . ?
H13A_2 C13_2 H13B_2 109.5     . . ?
N1_2   C13_2 H13C_2 109.5     . . ?
H13A_2 C13_2 H13C_2 109.5     . . ?
H13B_2 C13_2 H13C_2 109.5     . . ?
C9_2   C10_2 C11_2  120.6(9)  . . ?
C9_2   C10_2 H10_2  119.7     . . ?
C11_2  C10_2 H10_2  119.7     . . ?
C12_2  C11_2 C10_2  121.2(8)  . . ?
C12_2  C11_2 H11_2  119.4     . . ?
C10_2  C11_2 H11_2  119.4     . . ?
C11_2  C12_2 C5_2   119.4(9)  . . ?
C11_2  C12_2 H12_2  120.3     . . ?
C5_2   C12_2 H12_2  120.3     . . ?
C15_2  C14_2 C19_2  118.9(8)  . . ?
C15_2  C14_2 C4_2   119.3(8)  . . ?
C19_2  C14_2 C4_2   121.0(7)  . . ?
C14_2  C15_2 C16_2  121.2(8)  . . ?
C14_2  C15_2 H15_2  119.4     . . ?
C16_2  C15_2 H15_2  119.4     . . ?
C15_2  C16_2 C17_2  121.1(8)  . . ?
C15_2  C16_2 H16_2  119.5     . . ?
C17_2  C16_2 H16_2  119.5     . . ?
C16_2  C17_2 C18_2  117.4(8)  . . ?
C16_2  C17_2 C20_2  120.3(8)  . . ?
C18_2  C17_2 C20_2  122.3(9)  . . ?
C19_2  C18_2 C17_2  121.8(8)  . . ?
C19_2  C18_2 H18_2  119.1     . . ?
C17_2  C18_2 H18_2  119.1     . . ?
C18_2  C19_2 C14_2  119.5(8)  . . ?
C18_2  C19_2 H19_2  120.2     . . ?
C14_2  C19_2 H19_2  120.2     . . ?
C23_2  C20_2 C17_2  108.3(8)  . . ?
C23_2  C20_2 C21_2  111.1(10) . . ?
C17_2  C20_2 C21_2  109.0(9)  . . ?
C23_2  C20_2 C22_2  110.6(9)  . . ?
C17_2  C20_2 C22_2  109.6(9)  . . ?
C21_2  C20_2 C22_2  108.1(10) . . ?
C20_2  C21_2 H21A_2 109.5     . . ?
C20_2  C21_2 H21B_2 109.5     . . ?
H21A_2 C21_2 H21B_2 109.5     . . ?
C20_2  C21_2 H21C_2 109.5     . . ?
H21A_2 C21_2 H21C_2 109.5     . . ?
H21B_2 C21_2 H21C_2 109.5     . . ?
C20_2  C22_2 H22A_2 109.5     . . ?
C20_2  C22_2 H22B_2 109.5     . . ?
H22A_2 C22_2 H22B_2 109.5     . . ?
C20_2  C22_2 H22C_2 109.5     . . ?
H22A_2 C22_2 H22C_2 109.5     . . ?
H22B_2 C22_2 H22C_2 109.5     . . ?
C20_2  C23_2 H23A_2 109.5     . . ?
C20_2  C23_2 H23B_2 109.5     . . ?
H23A_2 C23_2 H23B_2 109.5     . . ?
C20_2  C23_2 H23C_2 109.5     . . ?
H23A_2 C23_2 H23C_2 109.5     . . ?
H23B_2 C23_2 H23C_2 109.5     . . ?
C29_2  C24_2 C25_2  124.0(8)  . . ?
C29_2  C24_2 N2_2   117.7(8)  . . ?
C25_2  C24_2 N2_2   118.3(7)  . . ?
C26_2  C25_2 C24_2  115.1(8)  . . ?
C26_2  C25_2 C32_2  121.9(9)  . . ?
C24_2  C25_2 C32_2  123.0(8)  . . ?
C27_2  C26_2 C25_2  123.4(9)  . . ?
C27_2  C26_2 H26_2  118.3     . . ?
C25_2  C26_2 H26_2  118.3     . . ?
C26_2  C27_2 C28_2  119.0(9)  . . ?
C26_2  C27_2 C31_2  119.8(10) . . ?
C28_2  C27_2 C31_2  121.1(10) . . ?
C29_2  C28_2 C27_2  121.5(9)  . . ?
C29_2  C28_2 H28_2  119.2     . . ?
C27_2  C28_2 H28_2  119.2     . . ?
C28_2  C29_2 C24_2  116.9(9)  . . ?
C28_2  C29_2 C30_2  120.4(9)  . . ?
C24_2  C29_2 C30_2  122.7(9)  . . ?
C29_2  C30_2 H30A_2 109.5     . . ?
C29_2  C30_2 H30B_2 109.5     . . ?
H30A_2 C30_2 H30B_2 109.5     . . ?
C29_2  C30_2 H30C_2 109.5     . . ?
H30A_2 C30_2 H30C_2 109.5     . . ?
H30B_2 C30_2 H30C_2 109.5     . . ?
C27_2  C31_2 H31A_2 109.5     . . ?
C27_2  C31_2 H31B_2 109.5     . . ?
H31A_2 C31_2 H31B_2 109.5     . . ?
C27_2  C31_2 H31C_2 109.5     . . ?
H31A_2 C31_2 H31C_2 109.5     . . ?
H31B_2 C31_2 H31C_2 109.5     . . ?
C25_2  C32_2 H32A_2 109.5     . . ?
C25_2  C32_2 H32B_2 109.5     . . ?
H32A_2 C32_2 H32B_2 109.5     . . ?
C25_2  C32_2 H32C_2 109.5     . . ?
H32A_2 C32_2 H32C_2 109.5     . . ?
H32B_2 C32_2 H32C_2 109.5     . . ?
C38_2  C33_2 C34_2  123.8(8)  . . ?
C38_2  C33_2 N3_2   119.3(8)  . . ?
C34_2  C33_2 N3_2   116.9(8)  . . ?
C35_2  C34_2 C33_2  117.1(8)  . . ?
C35_2  C34_2 C41_2  120.7(9)  . . ?
C33_2  C34_2 C41_2  122.2(8)  . . ?
C34_2  C35_2 C36_2  121.7(9)  . . ?
C34_2  C35_2 H35_2  119.2     . . ?
C36_2  C35_2 H35_2  119.2     . . ?
C37_2  C36_2 C35_2  118.8(8)  . . ?
C37_2  C36_2 C40_2  121.1(9)  . . ?
C35_2  C36_2 C40_2  120.0(9)  . . ?
C36_2  C37_2 C38_2  121.6(9)  . . ?
C36_2  C37_2 H37_2  119.2     . . ?
C38_2  C37_2 H37_2  119.2     . . ?
C33_2  C38_2 C37_2  117.0(9)  . . ?
C33_2  C38_2 C39_2  123.1(8)  . . ?
C37_2  C38_2 C39_2  119.8(8)  . . ?
C38_2  C39_2 H39A_2 109.5     . . ?
C38_2  C39_2 H39B_2 109.5     . . ?
H39A_2 C39_2 H39B_2 109.5     . . ?
C38_2  C39_2 H39C_2 109.5     . . ?
H39A_2 C39_2 H39C_2 109.5     . . ?
H39B_2 C39_2 H39C_2 109.5     . . ?
C36_2  C40_2 H40A_2 109.5     . . ?
C36_2  C40_2 H40B_2 109.5     . . ?
H40A_2 C40_2 H40B_2 109.5     . . ?
C36_2  C40_2 H40C_2 109.5     . . ?
H40A_2 C40_2 H40C_2 109.5     . . ?
H40B_2 C40_2 H40C_2 109.5     . . ?
C34_2  C41_2 H41A_2 109.5     . . ?
C34_2  C41_2 H41B_2 109.5     . . ?
H41A_2 C41_2 H41B_2 109.5     . . ?
C34_2  C41_2 H41C_2 109.5     . . ?
H41A_2 C41_2 H41C_2 109.5     . . ?
H41B_2 C41_2 H41C_2 109.5     . . ?
F6_3   Sb1_3 F7_3   93.2(8)   . . ?
F6_3   Sb1_3 F3_3   90.4(7)   . . ?
F7_3   Sb1_3 F3_3   91.5(4)   . . ?
F6_3   Sb1_3 F5_3   93.1(7)   . . ?
F7_3   Sb1_3 F5_3   173.5(7)  . . ?
F3_3   Sb1_3 F5_3   90.0(4)   . . ?
F6_3   Sb1_3 F2_3   89.9(5)   . . ?
F7_3   Sb1_3 F2_3   90.5(4)   . . ?
F3_3   Sb1_3 F2_3   177.9(4)  . . ?
F5_3   Sb1_3 F2_3   87.9(4)   . . ?
F6_3   Sb1_3 F4_3   179.5(7)  . . ?
F7_3   Sb1_3 F4_3   87.2(7)   . . ?
F3_3   Sb1_3 F4_3   89.2(6)   . . ?
F5_3   Sb1_3 F4_3   86.5(6)   . . ?
F2_3   Sb1_3 F4_3   90.5(4)   . . ?
F6_4   Sb1_4 F7_4   177.3(4)  . . ?
F6_4   Sb1_4 F4_4   88.5(3)   . . ?
F7_4   Sb1_4 F4_4   88.9(4)   . . ?
F6_4   Sb1_4 F5_4   91.2(3)   . . ?
F7_4   Sb1_4 F5_4   91.5(4)   . . ?
F4_4   Sb1_4 F5_4   179.4(4)  . . ?
F6_4   Sb1_4 F2_4   90.2(3)   . . ?
F7_4   Sb1_4 F2_4   89.2(3)   . . ?
F4_4   Sb1_4 F2_4   89.2(3)   . . ?
F5_4   Sb1_4 F2_4   90.2(3)   . . ?
F6_4   Sb1_4 F3_4   89.8(3)   . . ?
F7_4   Sb1_4 F3_4   90.8(3)   . . ?
F4_4   Sb1_4 F3_4   90.3(3)   . . ?
F5_4   Sb1_4 F3_4   90.3(3)   . . ?
F2_4   Sb1_4 F3_4   179.5(3)  . . ?
F6_5   Sb1_5 F3_5   90.9(4)   . . ?
F6_5   Sb1_5 F5_5   90.7(4)   . . ?
F3_5   Sb1_5 F5_5   90.3(4)   . . ?
F6_5   Sb1_5 F2_5   91.5(4)   . . ?
F3_5   Sb1_5 F2_5   177.6(4)  . . ?
F5_5   Sb1_5 F2_5   89.1(4)   . . ?
F6_5   Sb1_5 F7_5   92.6(4)   . . ?
F3_5   Sb1_5 F7_5   93.2(3)   . . ?
F5_5   Sb1_5 F7_5   175.1(4)  . . ?
F2_5   Sb1_5 F7_5   87.2(4)   . . ?
F6_5   Sb1_5 F4_5   179.7(5)  . . ?
F3_5   Sb1_5 F4_5   89.2(4)   . . ?
F5_5   Sb1_5 F4_5   89.5(4)   . . ?
F2_5   Sb1_5 F4_5   88.4(4)   . . ?
F7_5   Sb1_5 F4_5   87.1(4)   . . ?
F5_6   Sb1_6 F3_6   89.6(4)   . . ?
F5_6   Sb1_6 F4_6   90.6(3)   . . ?
F3_6   Sb1_6 F4_6   91.9(4)   . . ?
F5_6   Sb1_6 F6_6   91.9(3)   . . ?
F3_6   Sb1_6 F6_6   89.1(4)   . . ?
F4_6   Sb1_6 F6_6   177.4(3)  . . ?
F5_6   Sb1_6 F7_6   179.6(3)  . . ?
F3_6   Sb1_6 F7_6   90.4(4)   . . ?
F4_6   Sb1_6 F7_6   89.8(3)   . . ?
F6_6   Sb1_6 F7_6   87.8(3)   . . ?
F5_6   Sb1_6 F2_6   91.9(4)   . . ?
F3_6   Sb1_6 F2_6   178.5(4)  . . ?
F4_6   Sb1_6 F2_6   88.2(3)   . . ?
F6_6   Sb1_6 F2_6   90.8(4)   . . ?
F7_6   Sb1_6 F2_6   88.1(3)   . . ?
C5_7   O1_7  C2_7   114.1(16) . . ?
O1_7   C2_7  C3_7   96.3(19)  . . ?
O1_7   C2_7  H2A_7  112.5     . . ?
C3_7   C2_7  H2A_7  112.5     . . ?
O1_7   C2_7  H2B_7  112.5     . . ?
C3_7   C2_7  H2B_7  112.5     . . ?
H2A_7  C2_7  H2B_7  110.0     . . ?
C4_7   C3_7  C2_7   110.1(19) . . ?
C4_7   C3_7  H3A_7  109.6     . . ?
C2_7   C3_7  H3A_7  109.6     . . ?
C4_7   C3_7  H3B_7  109.6     . . ?
C2_7   C3_7  H3B_7  109.6     . . ?
H3A_7  C3_7  H3B_7  108.1     . . ?
C5_7   C4_7  C3_7   102(2)    . . ?
C5_7   C4_7  H4A_7  111.5     . . ?
C3_7   C4_7  H4A_7  111.5     . . ?
C5_7   C4_7  H4B_7  111.5     . . ?
C3_7   C4_7  H4B_7  111.5     . . ?
H4A_7  C4_7  H4B_7  109.3     . . ?
O1_7   C5_7  C4_7   111.9(18) . . ?
O1_7   C5_7  H5A_7  109.2     . . ?
C4_7   C5_7  H5A_7  109.2     . . ?
O1_7   C5_7  H5B_7  109.2     . . ?
C4_7   C5_7  H5B_7  109.2     . . ?
H5A_7  C5_7  H5B_7  107.9     . . ?
C2_8   O1_8  C5_8   107.3(10) . . ?
C3_8   C2_8  O1_8   109.1(12) . . ?
C3_8   C2_8  H2A_8  109.9     . . ?
O1_8   C2_8  H2A_8  109.9     . . ?
C3_8   C2_8  H2B_8  109.9     . . ?
O1_8   C2_8  H2B_8  109.9     . . ?
H2A_8  C2_8  H2B_8  108.3     . . ?
C2_8   C3_8  C4_8   106.4(14) . . ?
C2_8   C3_8  H3A_8  110.5     . . ?
C4_8   C3_8  H3A_8  110.5     . . ?
C2_8   C3_8  H3B_8  110.5     . . ?
C4_8   C3_8  H3B_8  110.5     . . ?
H3A_8  C3_8  H3B_8  108.6     . . ?
C5_8   C4_8  C3_8   106.4(14) . . ?
C5_8   C4_8  H4A_8  110.4     . . ?
C3_8   C4_8  H4A_8  110.4     . . ?
C5_8   C4_8  H4B_8  110.4     . . ?
C3_8   C4_8  H4B_8  110.4     . . ?
H4A_8  C4_8  H4B_8  108.6     . . ?
O1_8   C5_8  C4_8   105.4(11) . . ?
O1_8   C5_8  H5A_8  110.7     . . ?
C4_8   C5_8  H5A_8  110.7     . . ?
O1_8   C5_8  H5B_8  110.7     . . ?
C4_8   C5_8  H5B_8  110.7     . . ?
H5A_8  C5_8  H5B_8  108.8     . . ?

loop_
_geom_torsion_atom_site_label_1
_geom_torsion_atom_site_label_2
_geom_torsion_atom_site_label_3
_geom_torsion_atom_site_label_4
_geom_torsion
_geom_torsion_site_symmetry_1
_geom_torsion_site_symmetry_2
_geom_torsion_site_symmetry_3
_geom_torsion_site_symmetry_4
_geom_torsion_publ_flag
N3_1  C1_1  N2_1  C7_1  1.8(10)    . . . . ?
C2_1  C1_1  N2_1  C7_1  177.3(8)   . . . . ?
N3_1  C1_1  N2_1  C24_1 -176.3(8)  . . . . ?
C2_1  C1_1  N2_1  C24_1 -0.8(14)   . . . . ?
N2_1  C1_1  C2_1  C3_1  -122.8(9)  . . . . ?
N3_1  C1_1  C2_1  C3_1  52.0(11)   . . . . ?
N2_1  C1_1  C2_1  C6_1  51.8(12)   . . . . ?
N3_1  C1_1  C2_1  C6_1  -133.3(8)  . . . . ?
N2_1  C1_1  N3_1  C8_1  -3.1(10)   . . . . ?
C2_1  C1_1  N3_1  C8_1  -178.9(8)  . . . . ?
N2_1  C1_1  N3_1  C33_1 -175.0(8)  . . . . ?
C2_1  C1_1  N3_1  C33_1 9.2(13)    . . . . ?
C6_1  C2_1  C3_1  C4_1  4.8(12)    . . . . ?
C1_1  C2_1  C3_1  C4_1  179.8(7)   . . . . ?
C2_1  C3_1  C4_1  N1_1  -2.4(11)   . . . . ?
C2_1  C3_1  C4_1  C14_1 178.3(7)   . . . . ?
C3_1  C2_1  C6_1  C9_1  -177.9(8)  . . . . ?
C1_1  C2_1  C6_1  C9_1  7.5(13)    . . . . ?
C3_1  C2_1  C6_1  C5_1  -1.5(11)   . . . . ?
C1_1  C2_1  C6_1  C5_1  -176.1(7)  . . . . ?
N1_1  C5_1  C6_1  C9_1  172.4(8)   . . . . ?
C12_1 C5_1  C6_1  C9_1  -8.0(12)   . . . . ?
N1_1  C5_1  C6_1  C2_1  -4.3(11)   . . . . ?
C12_1 C5_1  C6_1  C2_1  175.4(8)   . . . . ?
C1_1  N2_1  C7_1  C8_1  0.2(11)    . . . . ?
C24_1 N2_1  C7_1  C8_1  178.3(9)   . . . . ?
N2_1  C7_1  C8_1  N3_1  -2.0(11)   . . . . ?
C1_1  N3_1  C8_1  C7_1  3.2(11)    . . . . ?
C33_1 N3_1  C8_1  C7_1  175.5(8)   . . . . ?
C2_1  C6_1  C9_1  C10_1 -177.2(8)  . . . . ?
C5_1  C6_1  C9_1  C10_1 6.4(12)    . . . . ?
C3_1  C4_1  N1_1  C5_1  -3.7(11)   . . . . ?
C14_1 C4_1  N1_1  C5_1  175.6(7)   . . . . ?
C3_1  C4_1  N1_1  C13_1 169.7(7)   . . . . ?
C14_1 C4_1  N1_1  C13_1 -11.0(11)  . . . . ?
C12_1 C5_1  N1_1  C4_1  -172.7(7)  . . . . ?
C6_1  C5_1  N1_1  C4_1  7.0(11)    . . . . ?
C12_1 C5_1  N1_1  C13_1 13.7(10)   . . . . ?
C6_1  C5_1  N1_1  C13_1 -166.7(7)  . . . . ?
C6_1  C9_1  C10_1 C11_1 -0.1(14)   . . . . ?
C9_1  C10_1 C11_1 C12_1 -4.9(14)   . . . . ?
C10_1 C11_1 C12_1 C5_1  3.2(13)    . . . . ?
N1_1  C5_1  C12_1 C11_1 -177.0(8)  . . . . ?
C6_1  C5_1  C12_1 C11_1 3.3(12)    . . . . ?
N1_1  C4_1  C14_1 C15_1 141.1(8)   . . . . ?
C3_1  C4_1  C14_1 C15_1 -39.6(11)  . . . . ?
N1_1  C4_1  C14_1 C19_1 -43.2(12)  . . . . ?
C3_1  C4_1  C14_1 C19_1 136.1(8)   . . . . ?
C19_1 C14_1 C15_1 C16_1 0.4(13)    . . . . ?
C4_1  C14_1 C15_1 C16_1 176.2(8)   . . . . ?
C14_1 C15_1 C16_1 C17_1 0.0(13)    . . . . ?
C15_1 C16_1 C17_1 C18_1 -1.7(13)   . . . . ?
C15_1 C16_1 C17_1 C20_1 179.3(8)   . . . . ?
C16_1 C17_1 C18_1 C19_1 3.1(14)    . . . . ?
C20_1 C17_1 C18_1 C19_1 -177.9(9)  . . . . ?
C17_1 C18_1 C19_1 C14_1 -2.8(14)   . . . . ?
C15_1 C14_1 C19_1 C18_1 1.0(13)    . . . . ?
C4_1  C14_1 C19_1 C18_1 -174.7(8)  . . . . ?
C18_1 C17_1 C20_1 C21_1 -110.4(11) . . . . ?
C16_1 C17_1 C20_1 C21_1 68.5(12)   . . . . ?
C18_1 C17_1 C20_1 C23_1 129.4(10)  . . . . ?
C16_1 C17_1 C20_1 C23_1 -51.6(12)  . . . . ?
C18_1 C17_1 C20_1 C22_1 10.5(14)   . . . . ?
C16_1 C17_1 C20_1 C22_1 -170.5(9)  . . . . ?
C1_1  N2_1  C24_1 C25_1 66.8(12)   . . . . ?
C7_1  N2_1  C24_1 C25_1 -111.0(10) . . . . ?
C1_1  N2_1  C24_1 C29_1 -112.3(10) . . . . ?
C7_1  N2_1  C24_1 C29_1 69.9(12)   . . . . ?
C29_1 C24_1 C25_1 C26_1 3.1(13)    . . . . ?
N2_1  C24_1 C25_1 C26_1 -175.9(8)  . . . . ?
C29_1 C24_1 C25_1 C32_1 -178.0(8)  . . . . ?
N2_1  C24_1 C25_1 C32_1 3.1(13)    . . . . ?
C24_1 C25_1 C26_1 C27_1 -2.9(14)   . . . . ?
C32_1 C25_1 C26_1 C27_1 178.1(8)   . . . . ?
C25_1 C26_1 C27_1 C28_1 1.2(14)    . . . . ?
C25_1 C26_1 C27_1 C31_1 179.7(9)   . . . . ?
C26_1 C27_1 C28_1 C29_1 0.6(13)    . . . . ?
C31_1 C27_1 C28_1 C29_1 -177.9(9)  . . . . ?
C27_1 C28_1 C29_1 C24_1 -0.5(13)   . . . . ?
C27_1 C28_1 C29_1 C30_1 -179.8(8)  . . . . ?
C25_1 C24_1 C29_1 C28_1 -1.5(13)   . . . . ?
N2_1  C24_1 C29_1 C28_1 177.5(7)   . . . . ?
C25_1 C24_1 C29_1 C30_1 177.8(9)   . . . . ?
N2_1  C24_1 C29_1 C30_1 -3.2(13)   . . . . ?
C1_1  N3_1  C33_1 C34_1 71.6(11)   . . . . ?
C8_1  N3_1  C33_1 C34_1 -99.3(10)  . . . . ?
C1_1  N3_1  C33_1 C38_1 -108.4(9)  . . . . ?
C8_1  N3_1  C33_1 C38_1 80.7(11)   . . . . ?
C38_1 C33_1 C34_1 C35_1 -1.3(12)   . . . . ?
N3_1  C33_1 C34_1 C35_1 178.8(7)   . . . . ?
C38_1 C33_1 C34_1 C41_1 179.8(8)   . . . . ?
N3_1  C33_1 C34_1 C41_1 -0.2(12)   . . . . ?
C33_1 C34_1 C35_1 C36_1 0.3(12)    . . . . ?
C41_1 C34_1 C35_1 C36_1 179.3(8)   . . . . ?
C34_1 C35_1 C36_1 C37_1 0.8(13)    . . . . ?
C34_1 C35_1 C36_1 C40_1 179.9(8)   . . . . ?
C35_1 C36_1 C37_1 C38_1 -1.1(13)   . . . . ?
C40_1 C36_1 C37_1 C38_1 179.9(9)   . . . . ?
C36_1 C37_1 C38_1 C33_1 0.2(13)    . . . . ?
C36_1 C37_1 C38_1 C39_1 -177.8(9)  . . . . ?
C34_1 C33_1 C38_1 C37_1 1.0(12)    . . . . ?
N3_1  C33_1 C38_1 C37_1 -179.0(7)  . . . . ?
C34_1 C33_1 C38_1 C39_1 179.0(8)   . . . . ?
N3_1  C33_1 C38_1 C39_1 -1.0(12)   . . . . ?
N3_2  C1_2  N2_2  C7_2  0.2(10)    . . . . ?
C2_2  C1_2  N2_2  C7_2  173.0(8)   . . . . ?
N3_2  C1_2  N2_2  C24_2 -178.4(8)  . . . . ?
C2_2  C1_2  N2_2  C24_2 -5.5(14)   . . . . ?
N2_2  C1_2  C2_2  C3_2  -118.7(9)  . . . . ?
N3_2  C1_2  C2_2  C3_2  53.1(11)   . . . . ?
N2_2  C1_2  C2_2  C6_2  58.4(12)   . . . . ?
N3_2  C1_2  C2_2  C6_2  -129.8(9)  . . . . ?
N2_2  C1_2  N3_2  C8_2  -0.7(10)   . . . . ?
C2_2  C1_2  N3_2  C8_2  -173.7(8)  . . . . ?
N2_2  C1_2  N3_2  C33_2 -174.6(8)  . . . . ?
C2_2  C1_2  N3_2  C33_2 12.3(13)   . . . . ?
C6_2  C2_2  C3_2  C4_2  1.4(12)    . . . . ?
C1_2  C2_2  C3_2  C4_2  178.7(7)   . . . . ?
C5_2  N1_2  C4_2  C3_2  -3.0(11)   . . . . ?
C13_2 N1_2  C4_2  C3_2  172.6(7)   . . . . ?
C5_2  N1_2  C4_2  C14_2 175.9(7)   . . . . ?
C13_2 N1_2  C4_2  C14_2 -8.6(12)   . . . . ?
C2_2  C3_2  C4_2  N1_2  -0.7(12)   . . . . ?
C2_2  C3_2  C4_2  C14_2 -179.7(7)  . . . . ?
C4_2  N1_2  C5_2  C6_2  6.1(11)    . . . . ?
C13_2 N1_2  C5_2  C6_2  -169.8(7)  . . . . ?
C4_2  N1_2  C5_2  C12_2 -175.5(7)  . . . . ?
C13_2 N1_2  C5_2  C12_2 8.7(11)    . . . . ?
N1_2  C5_2  C6_2  C2_2  -5.3(11)   . . . . ?
C12_2 C5_2  C6_2  C2_2  176.3(8)   . . . . ?
N1_2  C5_2  C6_2  C9_2  173.1(7)   . . . . ?
C12_2 C5_2  C6_2  C9_2  -5.3(12)   . . . . ?
C3_2  C2_2  C6_2  C5_2  1.7(11)    . . . . ?
C1_2  C2_2  C6_2  C5_2  -175.4(7)  . . . . ?
C3_2  C2_2  C6_2  C9_2  -176.7(7)  . . . . ?
C1_2  C2_2  C6_2  C9_2  6.3(13)    . . . . ?
C1_2  N2_2  C7_2  C8_2  0.4(10)    . . . . ?
C24_2 N2_2  C7_2  C8_2  179.0(8)   . . . . ?
N2_2  C7_2  C8_2  N3_2  -0.9(11)   . . . . ?
C1_2  N3_2  C8_2  C7_2  1.0(11)    . . . . ?
C33_2 N3_2  C8_2  C7_2  175.0(8)   . . . . ?
C5_2  C6_2  C9_2  C10_2 4.0(12)    . . . . ?
C2_2  C6_2  C9_2  C10_2 -177.7(8)  . . . . ?
C6_2  C9_2  C10_2 C11_2 -0.4(13)   . . . . ?
C9_2  C10_2 C11_2 C12_2 -1.9(14)   . . . . ?
C10_2 C11_2 C12_2 C5_2  0.5(14)    . . . . ?
C6_2  C5_2  C12_2 C11_2 3.1(13)    . . . . ?
N1_2  C5_2  C12_2 C11_2 -175.3(8)  . . . . ?
N1_2  C4_2  C14_2 C15_2 141.6(8)   . . . . ?
C3_2  C4_2  C14_2 C15_2 -39.5(11)  . . . . ?
N1_2  C4_2  C14_2 C19_2 -48.6(12)  . . . . ?
C3_2  C4_2  C14_2 C19_2 130.3(9)   . . . . ?
C19_2 C14_2 C15_2 C16_2 -0.4(13)   . . . . ?
C4_2  C14_2 C15_2 C16_2 169.7(8)   . . . . ?
C14_2 C15_2 C16_2 C17_2 -1.1(13)   . . . . ?
C15_2 C16_2 C17_2 C18_2 2.9(13)    . . . . ?
C15_2 C16_2 C17_2 C20_2 -178.2(8)  . . . . ?
C16_2 C17_2 C18_2 C19_2 -3.2(13)   . . . . ?
C20_2 C17_2 C18_2 C19_2 177.9(9)   . . . . ?
C17_2 C18_2 C19_2 C14_2 1.7(14)    . . . . ?
C15_2 C14_2 C19_2 C18_2 0.1(13)    . . . . ?
C4_2  C14_2 C19_2 C18_2 -169.8(8)  . . . . ?
C16_2 C17_2 C20_2 C23_2 -67.6(12)  . . . . ?
C18_2 C17_2 C20_2 C23_2 111.3(10)  . . . . ?
C16_2 C17_2 C20_2 C21_2 53.5(13)   . . . . ?
C18_2 C17_2 C20_2 C21_2 -127.6(11) . . . . ?
C16_2 C17_2 C20_2 C22_2 171.6(9)   . . . . ?
C18_2 C17_2 C20_2 C22_2 -9.5(13)   . . . . ?
C1_2  N2_2  C24_2 C29_2 -110.8(10) . . . . ?
C7_2  N2_2  C24_2 C29_2 70.9(11)   . . . . ?
C1_2  N2_2  C24_2 C25_2 69.3(11)   . . . . ?
C7_2  N2_2  C24_2 C25_2 -108.9(10) . . . . ?
C29_2 C24_2 C25_2 C26_2 2.9(14)    . . . . ?
N2_2  C24_2 C25_2 C26_2 -177.3(8)  . . . . ?
C29_2 C24_2 C25_2 C32_2 -177.4(9)  . . . . ?
N2_2  C24_2 C25_2 C32_2 2.5(13)    . . . . ?
C24_2 C25_2 C26_2 C27_2 -1.3(14)   . . . . ?
C32_2 C25_2 C26_2 C27_2 178.9(10)  . . . . ?
C25_2 C26_2 C27_2 C28_2 0.2(15)    . . . . ?
C25_2 C26_2 C27_2 C31_2 -176.9(9)  . . . . ?
C26_2 C27_2 C28_2 C29_2 -0.5(15)   . . . . ?
C31_2 C27_2 C28_2 C29_2 176.6(9)   . . . . ?
C27_2 C28_2 C29_2 C24_2 1.9(14)    . . . . ?
C27_2 C28_2 C29_2 C30_2 -176.6(9)  . . . . ?
C25_2 C24_2 C29_2 C28_2 -3.2(14)   . . . . ?
N2_2  C24_2 C29_2 C28_2 177.0(8)   . . . . ?
C25_2 C24_2 C29_2 C30_2 175.2(9)   . . . . ?
N2_2  C24_2 C29_2 C30_2 -4.6(14)   . . . . ?
C1_2  N3_2  C33_2 C38_2 -105.2(10) . . . . ?
C8_2  N3_2  C33_2 C38_2 81.9(11)   . . . . ?
C1_2  N3_2  C33_2 C34_2 77.8(11)   . . . . ?
C8_2  N3_2  C33_2 C34_2 -95.2(10)  . . . . ?
C38_2 C33_2 C34_2 C35_2 2.2(13)    . . . . ?
N3_2  C33_2 C34_2 C35_2 179.1(7)   . . . . ?
C38_2 C33_2 C34_2 C41_2 -178.7(8)  . . . . ?
N3_2  C33_2 C34_2 C41_2 -1.8(12)   . . . . ?
C33_2 C34_2 C35_2 C36_2 -0.4(13)   . . . . ?
C41_2 C34_2 C35_2 C36_2 -179.5(8)  . . . . ?
C34_2 C35_2 C36_2 C37_2 -1.0(13)   . . . . ?
C34_2 C35_2 C36_2 C40_2 -179.0(8)  . . . . ?
C35_2 C36_2 C37_2 C38_2 0.6(13)    . . . . ?
C40_2 C36_2 C37_2 C38_2 178.6(8)   . . . . ?
C34_2 C33_2 C38_2 C37_2 -2.5(13)   . . . . ?
N3_2  C33_2 C38_2 C37_2 -179.4(8)  . . . . ?
C34_2 C33_2 C38_2 C39_2 174.0(9)   . . . . ?
N3_2  C33_2 C38_2 C39_2 -2.9(13)   . . . . ?
C36_2 C37_2 C38_2 C33_2 1.1(13)    . . . . ?
C36_2 C37_2 C38_2 C39_2 -175.6(9)  . . . . ?
C5_7  O1_7  C2_7  C3_7  18(3)      . . . . ?
O1_7  C2_7  C3_7  C4_7  -4(3)      . . . . ?
C2_7  C3_7  C4_7  C5_7  -10(3)     . . . . ?
C2_7  O1_7  C5_7  C4_7  -28(3)     . . . . ?
C3_7  C4_7  C5_7  O1_7  22(2)      . . . . ?
C5_8  O1_8  C2_8  C3_8  -21(2)     . . . . ?
O1_8  C2_8  C3_8  C4_8  10(3)      . . . . ?
C2_8  C3_8  C4_8  C5_8  4(3)       . . . . ?
C2_8  O1_8  C5_8  C4_8  23.5(18)   . . . . ?
C3_8  C4_8  C5_8  O1_8  -17(3)     . . . . ?

_diffrn_ambient_temperature_device 'Oxford Cryostream 800'
_shelx_res_file
;
TITL mo_0899_cg_0m_4_a.res in P-1
    mo_0899_CG_0m_4.res
    created by SHELXL-2019/3 at 10:41:13 on 05-Feb-2026
REM Old TITL mo_0899_CG_0m_4 in P-1
REM SHELXT solution in P-1
REM R1 0.248, Rweak 0.034, Alpha 0.156, Orientation as input
REM Formula found by SHELXT: C94 N15 O13 I4
CELL 0.71073 16.2264 17.2647 18.5805 111.741 100.071 94.618
ZERR 4 0.0031 0.0029 0.0031 0.004 0.005 0.005
LATT 1
SFAC C H F N O Sb
UNIT 180 212 48 12 4 8
RIGU
SIMU
L.S. 12
PLAN  14
SIZE 0.038 0.166 0.319
TEMP -173.15
CONF
list 4
MORE -1
BOND $H
WPDB -2
fmap 2
acta
MERG 0
REM <olex2.extras>
REM <HklSrc "%.\\mo_0899_CG_0m_5.hkl">
REM </olex2.extras>
REM #####
WGHT    0.081800   29.440002
BASF   0.38489
FVAR       0.21699
RESI 1 MOL
C1    1    0.055003    0.330270    0.100233    11.00000    0.03670    0.02357 =
         0.02584    0.01245    0.00848    0.00877
N2    4    0.110506    0.351104    0.062450    11.00000    0.04750    0.02734 =
         0.02919    0.00712    0.01289   -0.00197
C2    1    0.064439    0.351268    0.185426    11.00000    0.02367    0.02873 =
         0.01441    0.00290    0.00323    0.00254
N3    4   -0.012533    0.279186    0.045107    11.00000    0.03870    0.02698 =
         0.02765    0.00395    0.00841    0.00261
C3    1    0.054791    0.284914    0.209689    11.00000    0.02300    0.03047 =
         0.02761    0.00670    0.00805    0.00321
AFIX  43
H3    2    0.042380    0.228828    0.170571    11.00000   -1.20000
AFIX   0
C4    1    0.062627    0.297241    0.289845    11.00000    0.01784    0.02803 =
         0.02522    0.00696    0.00598    0.00220
C5    1    0.101484    0.445454    0.326148    11.00000    0.01873    0.02904 =
         0.02964    0.00271    0.00667    0.00080
C6    1    0.089537    0.434553    0.244798    11.00000    0.01668    0.03254 =
         0.03246    0.00793    0.00570    0.00360
C7    1    0.075349    0.313932   -0.018536    11.00000    0.05926    0.03712 =
         0.02244    0.00210    0.00931   -0.00253
AFIX  43
H7    2    0.101310    0.318263   -0.059215    11.00000   -1.20000
AFIX   0
C8    1   -0.001955    0.270616   -0.029631    11.00000    0.05662    0.03710 =
         0.02623    0.00474    0.01187   -0.00035
AFIX  43
H8    2   -0.041197    0.240350   -0.078802    11.00000   -1.20000
AFIX   0
C9    1    0.098610    0.506294    0.227357    11.00000    0.03465    0.02695 =
         0.03743    0.00703    0.01125    0.00492
AFIX  43
H9    2    0.085280    0.500528    0.173575    11.00000   -1.20000
AFIX   0
N1    4    0.083314    0.376816    0.345838    11.00000    0.01587    0.03475 =
         0.02447    0.00632    0.00257   -0.00032
C13   1    0.078839    0.396427    0.429900    11.00000    0.03603    0.03852 =
         0.01972    0.00266    0.00861    0.00043
AFIX 137
H13A  2    0.043984    0.349192    0.433015    11.00000   -1.50000
H13B  2    0.053476    0.447726    0.449941    11.00000   -1.50000
H13C  2    0.136109    0.405286    0.462143    11.00000   -1.50000
AFIX   0
C10   1    0.126626    0.585513    0.286917    11.00000    0.03076    0.03585 =
         0.04507    0.00781    0.00791    0.00103
AFIX  43
H10   2    0.132602    0.633880    0.274257    11.00000   -1.20000
AFIX   0
C11   1    0.146105    0.593933    0.365928    11.00000    0.02794    0.02845 =
         0.04604    0.00080    0.00431   -0.00160
AFIX  43
H11   2    0.169551    0.647857    0.406501    11.00000   -1.20000
AFIX   0
C12   1    0.131969    0.525178    0.386601    11.00000    0.02697    0.03060 =
         0.03352    0.00030    0.00449   -0.00016
AFIX  43
H12   2    0.142831    0.532286    0.440781    11.00000   -1.20000
AFIX   0
C14   1    0.048774    0.222641    0.308694    11.00000    0.02418    0.02932 =
         0.03545    0.00947    0.00212    0.00342
C15   1   -0.016100    0.156554    0.259601    11.00000    0.02467    0.03385 =
         0.02521    0.01102    0.00562    0.00261
AFIX  43
H15   2   -0.052887    0.161693    0.216389    11.00000   -1.20000
AFIX   0
C16   1   -0.027165    0.083087    0.273668    11.00000    0.02598    0.02979 =
         0.03536    0.01019    0.00472    0.00316
AFIX  43
H16   2   -0.071651    0.038503    0.239784    11.00000   -1.20000
AFIX   0
C17   1    0.026498    0.073547    0.337378    11.00000    0.02930    0.04194 =
         0.03797    0.01880    0.00573    0.00856
C18   1    0.092352    0.138892    0.384582    11.00000    0.02575    0.05468 =
         0.04161    0.02954    0.00272    0.00362
AFIX  43
H18   2    0.130872    0.132548    0.426090    11.00000   -1.20000
AFIX   0
C19   1    0.103023    0.213506    0.372265    11.00000    0.02043    0.04353 =
         0.03776    0.01655    0.00481   -0.00174
AFIX  43
H19   2    0.146942    0.258395    0.406747    11.00000   -1.20000
AFIX   0
C20   1    0.011724   -0.007530    0.351502    11.00000    0.04334    0.03824 =
         0.05737    0.02233    0.01045    0.01169
C21   1    0.033490   -0.078703    0.282589    11.00000    0.06756    0.04384 =
         0.08851    0.02342    0.03434    0.01799
AFIX 137
H21A  2   -0.002539   -0.083693    0.232405    11.00000   -1.50000
H21B  2    0.023807   -0.132003    0.289561    11.00000   -1.50000
H21C  2    0.093157   -0.066043    0.281621    11.00000   -1.50000
AFIX   0
C22   1    0.067758    0.001832    0.432067    11.00000    0.05531    0.06361 =
         0.08397    0.05203    0.00497    0.00074
AFIX 137
H22A  2    0.062522   -0.052723    0.437228    11.00000   -1.50000
H22B  2    0.049011    0.043670    0.475747    11.00000   -1.50000
H22C  2    0.127080    0.020452    0.434035    11.00000   -1.50000
AFIX   0
C23   1   -0.081386   -0.027296    0.354925    11.00000    0.04683    0.03317 =
         0.04771    0.01842    0.00592    0.00327
AFIX 137
H23A  2   -0.117929   -0.041557    0.302413    11.00000   -1.50000
H23B  2   -0.097200    0.022252    0.393718    11.00000   -1.50000
H23C  2   -0.088302   -0.075165    0.370824    11.00000   -1.50000
AFIX   0
C24   1    0.194171    0.401169    0.097932    11.00000    0.04009    0.03087 =
         0.03316    0.00944    0.01609   -0.00049
C25   1    0.255814    0.368443    0.134112    11.00000    0.03870    0.03037 =
         0.03844    0.00786    0.01755    0.00308
C26   1    0.334127    0.422016    0.172244    11.00000    0.03221    0.04853 =
         0.04483    0.01164    0.00859    0.00468
AFIX  43
H26   2    0.377689    0.403386    0.200075    11.00000   -1.20000
AFIX   0
C27   1    0.349229    0.501161    0.170192    11.00000    0.04017    0.03897 =
         0.03138    0.00625    0.01969    0.00472
C28   1    0.286438    0.529598    0.131433    11.00000    0.04185    0.03118 =
         0.03880    0.01301    0.01509    0.00273
AFIX  43
H28   2    0.297670    0.583787    0.129959    11.00000   -1.20000
AFIX   0
C29   1    0.206179    0.480715    0.093980    11.00000    0.04323    0.03132 =
         0.02986    0.00938    0.01441    0.00370
C30   1    0.138821    0.514256    0.051656    11.00000    0.05939    0.04094 =
         0.03842    0.02149    0.00546    0.00138
AFIX 137
H30A  2    0.138798    0.492457   -0.005125    11.00000   -1.50000
H30B  2    0.150844    0.576104    0.073842    11.00000   -1.50000
H30C  2    0.083171    0.495942    0.058824    11.00000   -1.50000
AFIX   0
C31   1    0.433094    0.554933    0.211952    11.00000    0.04208    0.05964 =
         0.06023    0.02110    0.01482    0.00175
AFIX 137
H31A  2    0.472786    0.541001    0.176583    11.00000   -1.50000
H31B  2    0.454900    0.544714    0.259722    11.00000   -1.50000
H31C  2    0.426889    0.614538    0.227082    11.00000   -1.50000
AFIX   0
C32   1    0.242670    0.281787    0.135538    11.00000    0.04941    0.03408 =
         0.05781    0.01771    0.02634    0.01329
AFIX 137
H32A  2    0.194857    0.246359    0.092460    11.00000   -1.50000
H32B  2    0.230538    0.286243    0.186654    11.00000   -1.50000
H32C  2    0.294054    0.256324    0.128430    11.00000   -1.50000
AFIX   0
C33   1   -0.091213    0.245997    0.058699    11.00000    0.03052    0.03321 =
         0.02137    0.00099    0.00352    0.00412
C34   1   -0.149107    0.298913    0.085165    11.00000    0.03533    0.03724 =
         0.02510    0.00934    0.00329    0.01327
C35   1   -0.222705    0.264972    0.095693    11.00000    0.03748    0.04848 =
         0.02364    0.00847    0.00727    0.01302
AFIX  43
H35   2   -0.262778    0.300734    0.113555    11.00000   -1.20000
AFIX   0
C36   1   -0.241100    0.178995    0.080994    11.00000    0.02940    0.04503 =
         0.02463    0.00520    0.00112    0.00264
C37   1   -0.180749    0.128437    0.055903    11.00000    0.03154    0.03685 =
         0.03391    0.00377    0.00424    0.00083
AFIX  43
H37   2   -0.191680    0.070228    0.046522    11.00000   -1.20000
AFIX   0
C38   1   -0.105587    0.159794    0.044153    11.00000    0.03049    0.02831 =
         0.03147   -0.00104    0.00274    0.00037
C39   1   -0.041230    0.102449    0.013697    11.00000    0.03271    0.03185 =
         0.05804   -0.00532    0.01598    0.00553
AFIX 137
H39A  2   -0.054317    0.048836    0.019313    11.00000   -1.50000
H39B  2    0.015983    0.130232    0.044710    11.00000   -1.50000
H39C  2   -0.044204    0.091613   -0.042404    11.00000   -1.50000
AFIX   0
C40   1   -0.321857    0.143954    0.093178    11.00000    0.03207    0.07484 =
         0.04558    0.00974    0.00980   -0.00239
AFIX 137
H40A  2   -0.369392    0.162805    0.067202    11.00000   -1.50000
H40B  2   -0.320256    0.163850    0.150196    11.00000   -1.50000
H40C  2   -0.329136    0.082117    0.070163    11.00000   -1.50000
AFIX   0
C41   1   -0.131756    0.391654    0.100631    11.00000    0.06935    0.03613 =
         0.04193    0.01797    0.00791    0.01294
AFIX 137
H41A  2   -0.099704    0.399217    0.062996    11.00000   -1.50000
H41B  2   -0.098702    0.423032    0.155017    11.00000   -1.50000
H41C  2   -0.185610    0.412854    0.093908    11.00000   -1.50000
AFIX   0
RESI 0
RESI 2 MOL
N1    4    0.418251    0.639104    0.628698    11.00000    0.02143    0.03215 =
         0.02950    0.00591    0.00562    0.00023
C1    1    0.417791    0.900322    0.669837    11.00000    0.02407    0.02833 =
         0.02582    0.00206    0.00784    0.00056
N2    4    0.352859    0.935798    0.648744    11.00000    0.03671    0.03301 =
         0.02457    0.00502    0.00471    0.00269
C2    1    0.418320    0.808490    0.650308    11.00000    0.02087    0.03266 =
         0.02583    0.00302    0.00118    0.00229
N3    4    0.480464    0.961725    0.719796    11.00000    0.03440    0.03473 =
         0.02340    0.00629    0.00348    0.00289
C3    1    0.433715    0.782874    0.713086    11.00000    0.01532    0.03319 =
         0.02807    0.00610    0.00409    0.00070
AFIX  43
H3    2    0.444422    0.824591    0.765662    11.00000   -1.20000
AFIX   0
C4    1    0.434237    0.699441    0.702848    11.00000    0.01566    0.03512 =
         0.02909    0.00604    0.00323   -0.00093
C5    1    0.397172    0.660243    0.562032    11.00000    0.01501    0.03645 =
         0.02726    0.00467    0.00148   -0.00024
C6    1    0.400653    0.744845    0.572555    11.00000    0.01702    0.03805 =
         0.02498    0.00616    0.00291    0.00518
C7    1    0.374431    1.023244    0.686255    11.00000    0.04719    0.03429 =
         0.02934    0.01259    0.00841    0.01496
AFIX  43
H7    2    0.340011    1.064066    0.682183    11.00000   -1.20000
AFIX   0
C8    1    0.453288    1.037949    0.729058    11.00000    0.05183    0.02795 =
         0.03469    0.00134    0.00007    0.01288
AFIX  43
H8    2    0.485610    1.092143    0.760830    11.00000   -1.20000
AFIX   0
C9    1    0.388045    0.765127    0.502558    11.00000    0.02774    0.04904 =
         0.02991    0.01121    0.00770    0.00687
AFIX  43
H9    2    0.393605    0.822361    0.508067    11.00000   -1.20000
AFIX   0
C13   1    0.427500    0.551446    0.613135    11.00000    0.02698    0.03417 =
         0.04361    0.00991    0.00391    0.00278
AFIX 137
H13A  2    0.371488    0.517739    0.600798    11.00000   -1.50000
H13B  2    0.462758    0.548294    0.660203    11.00000   -1.50000
H13C  2    0.454474    0.529360    0.567938    11.00000   -1.50000
AFIX   0
C10   1    0.368318    0.701885    0.429436    11.00000    0.03207    0.04589 =
         0.02770    0.00809    0.00381    0.00270
AFIX  43
H10   2    0.359665    0.714951    0.383571    11.00000   -1.20000
AFIX   0
C11   1    0.360464    0.616283    0.420739    11.00000    0.03054    0.04289 =
         0.03295    0.00567    0.00385   -0.00448
AFIX  43
H11   2    0.344925    0.572734    0.368990    11.00000   -1.20000
AFIX   0
C12   1    0.374722    0.595428    0.484916    11.00000    0.02985    0.03624 =
         0.03297    0.00009    0.00356   -0.00076
AFIX  43
H12   2    0.369678    0.537814    0.478144    11.00000   -1.20000
AFIX   0
C14   1    0.451286    0.680694    0.775771    11.00000    0.02489    0.03665 =
         0.03128    0.00909    0.00428    0.00199
C15   1    0.511496    0.734558    0.840990    11.00000    0.02746    0.03282 =
         0.02684    0.00837    0.00655    0.00407
AFIX  43
H15   2    0.547828    0.777449    0.836096    11.00000   -1.20000
AFIX   0
C16   1    0.520056    0.727435    0.913220    11.00000    0.02935    0.03505 =
         0.02837    0.00552    0.00567    0.00620
AFIX  43
H16   2    0.562841    0.764807    0.957058    11.00000   -1.20000
AFIX   0
C17   1    0.466887    0.666196    0.923064    11.00000    0.02903    0.04696 =
         0.03598    0.01731    0.01035    0.01021
C18   1    0.407437    0.610162    0.856059    11.00000    0.02788    0.04233 =
         0.04754    0.02287    0.01010    0.00603
AFIX  43
H18   2    0.372437    0.566098    0.860562    11.00000   -1.20000
AFIX   0
C19   1    0.398208    0.617115    0.783548    11.00000    0.02648    0.03465 =
         0.03625    0.00944    0.00139    0.00208
AFIX  43
H19   2    0.356292    0.579214    0.739208    11.00000   -1.20000
AFIX   0
C20   1    0.475704    0.660969    1.004588    11.00000    0.04913    0.04958 =
         0.04059    0.02347    0.01504    0.01328
C21   1    0.470974    0.749074    1.067389    11.00000    0.10730    0.06620 =
         0.04560    0.02051    0.03733    0.03344
AFIX 137
H21A  2    0.422349    0.771278    1.047308    11.00000   -1.50000
H21B  2    0.523222    0.787816    1.077619    11.00000   -1.50000
H21C  2    0.464370    0.743674    1.116831    11.00000   -1.50000
AFIX   0
C22   1    0.400153    0.596252    1.002071    11.00000    0.05925    0.10169 =
         0.06780    0.06059    0.01185   -0.00036
AFIX 137
H22A  2    0.346315    0.614836    0.988176    11.00000   -1.50000
H22B  2    0.405736    0.593277    1.054324    11.00000   -1.50000
H22C  2    0.401337    0.540322    0.962146    11.00000   -1.50000
AFIX   0
C23   1    0.560412    0.632781    1.024769    11.00000    0.05053    0.06516 =
         0.04395    0.03160    0.00664    0.01441
AFIX 137
H23A  2    0.569457    0.587377    0.977524    11.00000   -1.50000
H23B  2    0.559865    0.612181    1.067276    11.00000   -1.50000
H23C  2    0.606305    0.680684    1.042464    11.00000   -1.50000
AFIX   0
C24   1    0.270371    0.890995    0.596111    11.00000    0.02677    0.03779 =
         0.03254    0.00785    0.00435    0.00860
C25   1    0.215391    0.846725    0.623880    11.00000    0.03131    0.04336 =
         0.03296    0.00887    0.00594    0.01054
C26   1    0.140114    0.802778    0.569595    11.00000    0.02218    0.04348 =
         0.05752    0.01667    0.01358   -0.00079
AFIX  43
H26   2    0.101450    0.770940    0.585045    11.00000   -1.20000
AFIX   0
C27   1    0.119027    0.803092    0.495349    11.00000    0.03395    0.03185 =
         0.05089   -0.00485    0.00276    0.00959
C28   1    0.175434    0.849452    0.471550    11.00000    0.03617    0.04692 =
         0.03835    0.01148   -0.00201    0.01220
AFIX  43
H28   2    0.161123    0.849443    0.419735    11.00000   -1.20000
AFIX   0
C29   1    0.251334    0.895158    0.521609    11.00000    0.03911    0.04171 =
         0.03373    0.01326    0.00307    0.00795
C30   1    0.308506    0.948272    0.496195    11.00000    0.04595    0.05964 =
         0.04233    0.02505   -0.00053   -0.00354
AFIX 137
H30A  2    0.299968    0.923847    0.438186    11.00000   -1.50000
H30B  2    0.367716    0.949764    0.520210    11.00000   -1.50000
H30C  2    0.295092    1.005816    0.513627    11.00000   -1.50000
AFIX   0
C31   1    0.032652    0.756492    0.440946    11.00000    0.03881    0.04939 =
         0.06138   -0.00826   -0.00325    0.00808
AFIX 137
H31A  2    0.034238    0.746946    0.385859    11.00000   -1.50000
H31B  2   -0.011372    0.790692    0.457071    11.00000   -1.50000
H31C  2    0.019916    0.702073    0.445157    11.00000   -1.50000
AFIX   0
C32   1    0.235630    0.846187    0.704661    11.00000    0.03500    0.06221 =
         0.04351    0.01689    0.01613    0.01102
AFIX 137
H32A  2    0.182976    0.839762    0.722357    11.00000   -1.50000
H32B  2    0.271437    0.899463    0.741481    11.00000   -1.50000
H32C  2    0.265852    0.798981    0.703527    11.00000   -1.50000
AFIX   0
C33   1    0.564814    0.951483    0.751995    11.00000    0.02804    0.02559 =
         0.03227    0.00310   -0.00118   -0.00259
C34   1    0.622061    0.937020    0.701734    11.00000    0.03356    0.03210 =
         0.03008    0.00630   -0.00048   -0.00355
C35   1    0.703407    0.928314    0.732741    11.00000    0.03151    0.02826 =
         0.04294    0.00871    0.00326   -0.00788
AFIX  43
H35   2    0.743603    0.918124    0.700078    11.00000   -1.20000
AFIX   0
C36   1    0.727823    0.934188    0.811202    11.00000    0.03198    0.02685 =
         0.04070    0.00773   -0.00893   -0.00901
C37   1    0.668905    0.950435    0.859162    11.00000    0.03840    0.03283 =
         0.03271    0.00468   -0.00739   -0.00880
AFIX  43
H37   2    0.685224    0.955030    0.912421    11.00000   -1.20000
AFIX   0
C38   1    0.585959    0.960178    0.830622    11.00000    0.03125    0.03161 =
         0.02729    0.00108   -0.00309   -0.00532
C39   1    0.526243    0.983942    0.886139    11.00000    0.04171    0.04041 =
         0.03572    0.00197    0.00575   -0.00036
AFIX 137
H39A  2    0.467703    0.961748    0.855862    11.00000   -1.50000
H39B  2    0.533113    1.045592    0.912360    11.00000   -1.50000
H39C  2    0.539083    0.959940    0.926295    11.00000   -1.50000
AFIX   0
C40   1    0.817188    0.925837    0.843008    11.00000    0.02865    0.04099 =
         0.05055    0.00490   -0.00626   -0.00085
AFIX 137
H40A  2    0.832318    0.874412    0.806191    11.00000   -1.50000
H40B  2    0.821162    0.922600    0.895030    11.00000   -1.50000
H40C  2    0.856213    0.975068    0.848492    11.00000   -1.50000
AFIX   0
C41   1    0.597251    0.929766    0.617632    11.00000    0.04395    0.04687 =
         0.03220    0.01691    0.00732    0.00043
AFIX 137
H41A  2    0.646969    0.923549    0.593885    11.00000   -1.50000
H41B  2    0.575184    0.980732    0.616914    11.00000   -1.50000
H41C  2    0.553378    0.880273    0.587109    11.00000   -1.50000
AFIX   0
RESI 0
RESI 3 SBF
SB1   6    0.758414    0.883308    0.094597    11.00000    0.08174    0.05008 =
         0.04787   -0.00408   -0.01309    0.00677
F2    3    0.732918    0.767436    0.034213    11.00000    0.09914    0.04867 =
         0.05861    0.01726    0.02151    0.00060
F3    3    0.787518    0.997525    0.156137    11.00000    0.11607    0.06762 =
         0.13039   -0.04787   -0.05042    0.03535
F4    3    0.822124    0.897572    0.022746    11.00000    0.23669    0.08486 =
         0.11723    0.03203    0.04840   -0.04899
F5    3    0.857219    0.863884    0.147034    11.00000    0.10778    0.10637 =
         0.08934   -0.01049   -0.01602    0.05759
F6    3    0.698838    0.870396    0.163383    11.00000    0.21894    0.17792 =
         0.13510    0.02806    0.13549    0.06914
F7    3    0.667197    0.900640    0.033758    11.00000    0.13654    0.06317 =
         0.19896    0.03636   -0.10322   -0.00900
RESI 0
RESI 4 SBF
SB1   6    0.250638    0.799404    0.204551    11.00000    0.04167    0.03325 =
         0.03532    0.01009    0.00306    0.00204
F2    3    0.250140    0.711884    0.107387    11.00000    0.08479    0.02648 =
         0.04946    0.00311    0.01580   -0.00104
F3    3    0.250139    0.886844    0.302177    11.00000    0.07174    0.06349 =
         0.03722   -0.00088    0.00056    0.00617
F4    3    0.151417    0.740450    0.209591    11.00000    0.07083    0.06081 =
         0.08265    0.02932    0.03384   -0.00074
F5    3    0.349523    0.857845    0.198258    11.00000    0.04338    0.04234 =
         0.09790    0.00639    0.02388   -0.00339
F6    3    0.183876    0.852192    0.151701    11.00000    0.05154    0.05146 =
         0.04153    0.01701   -0.00238    0.01248
F7    3    0.313062    0.742788    0.256882    11.00000    0.11006    0.06468 =
         0.06928    0.03140   -0.01351    0.03223
RESI 0
RESI 5 SBF
SB1   6    0.159107    0.569292    0.656043    11.00000    0.02809    0.08299 =
         0.03934    0.00116    0.00456    0.00315
F2    3    0.070508    0.477916    0.615573    11.00000    0.03263    0.08727 =
         0.09412   -0.00238    0.00334   -0.01878
F3    3    0.248685    0.656920    0.692664    11.00000    0.02781    0.07228 =
         0.11381    0.04214    0.00065    0.00064
F4    3    0.224122    0.498871    0.593133    11.00000    0.04436    0.14127 =
         0.05750   -0.03878    0.00449    0.03597
F5    3    0.117116    0.599539    0.572154    11.00000    0.04219    0.13607 =
         0.04829    0.03510    0.00298    0.01948
F6    3    0.095479    0.637884    0.717915    11.00000    0.04128    0.11518 =
         0.05079   -0.01319   -0.00267    0.03337
F7    3    0.199429    0.529094    0.734287    11.00000    0.04059    0.09500 =
         0.05509    0.02828    0.00413    0.00489
RESI 0
RESI 6 SBF
SB1   6    0.337975    0.327753    0.383240    11.00000    0.02820    0.04149 =
         0.04822    0.00402    0.01147    0.00197
F2    3    0.317692    0.243169    0.425465    11.00000    0.06959    0.05248 =
         0.07486    0.00931    0.00849    0.00357
F3    3    0.355873    0.410607    0.344622    11.00000    0.13568    0.05036 =
         0.06787    0.01631    0.02575   -0.00818
F4    3    0.239524    0.275318    0.305243    11.00000    0.03027    0.08511 =
         0.05689    0.00533    0.00638   -0.00210
F5    3    0.401351    0.263500    0.318238    11.00000    0.04212    0.05944 =
         0.07288   -0.01603    0.02872   -0.00960
F6    3    0.433434    0.381579    0.464756    11.00000    0.03321    0.07736 =
         0.07788   -0.01597    0.00820   -0.00693
F7    3    0.273930    0.393597    0.450044    11.00000    0.04304    0.06837 =
         0.06543   -0.00362    0.02103    0.01437
RESI 0
RESI 7 THF
O1    5    0.337034    0.173978    0.623984    11.00000    0.11033    0.12070 =
         0.11008    0.07762   -0.02786   -0.02341
C2    1    0.416818    0.225080    0.641972    11.00000    0.14623    0.18227 =
         0.20853    0.11510   -0.02128   -0.05412
AFIX  23
H2A   2    0.453421    0.198232    0.605463    11.00000   -1.20000
H2B   2    0.447359    0.241626    0.697768    11.00000   -1.20000
AFIX   0
C3    1    0.378826    0.305719    0.625239    11.00000    0.21184    0.13902 =
         0.10162    0.06812   -0.04987   -0.07348
AFIX  23
H3A   2    0.393043    0.357007    0.675095    11.00000   -1.20000
H3B   2    0.405422    0.317565    0.585569    11.00000   -1.20000
AFIX   0
C4    1    0.286309    0.284964    0.595786    11.00000    0.20632    0.10672 =
         0.09341    0.04522    0.02492    0.01148
AFIX  23
H4A   2    0.256469    0.318007    0.636289    11.00000   -1.20000
H4B   2    0.268433    0.294857    0.546581    11.00000   -1.20000
AFIX   0
C5    1    0.271588    0.196833    0.580840    11.00000    0.11349    0.08878 =
         0.09143    0.03522    0.00495    0.00957
AFIX  23
H5A   2    0.217732    0.183527    0.595084    11.00000   -1.20000
H5B   2    0.265751    0.163288    0.523440    11.00000   -1.20000
AFIX   0
RESI 0
RESI 8 THF
O1    5    0.139392    0.390404    0.866402    11.00000    0.06357    0.06457 =
         0.04207    0.01534    0.00029   -0.00221
C2    1    0.225671    0.388908    0.866695    11.00000    0.05671    0.07744 =
         0.08658    0.02360   -0.00418   -0.01177
AFIX  23
H2A   2    0.252866    0.443855    0.869874    11.00000   -1.20000
H2B   2    0.254165    0.379176    0.913552    11.00000   -1.20000
AFIX   0
C3    1    0.233849    0.324422    0.797270    11.00000    0.06434    0.21145 =
         0.07689    0.01004    0.01285    0.04789
AFIX  23
H3A   2    0.256221    0.277822    0.809253    11.00000   -1.20000
H3B   2    0.273090    0.345888    0.771207    11.00000   -1.20000
AFIX   0
C4    1    0.148468    0.294709    0.745477    11.00000    0.08033    0.17333 =
         0.09202   -0.04481    0.00999    0.03019
AFIX  23
H4A   2    0.148549    0.298069    0.693442    11.00000   -1.20000
H4B   2    0.128892    0.235379    0.736463    11.00000   -1.20000
AFIX   0
C5    1    0.093779    0.349359    0.786036    11.00000    0.05400    0.08260 =
         0.04380    0.02019    0.00230    0.00778
AFIX  23
H5A   2    0.081501    0.391194    0.762468    11.00000   -1.20000
H5B   2    0.039557    0.316066    0.782582    11.00000   -1.20000
RESI 0

REM #####

REM <hkl>
REM mo_0899_CG_0m_5.hkl
REM </hkl>
AFIX   0
HKLF 5


REM  mo_0899_cg_0m_4_a.res in P-1
REM wR2 = 0.1942, GooF = S = 1.055, Restrained GooF = 1.034 for all data
REM R1 = 0.0725 for 29966 Fo > 4sig(Fo) and 0.0902 for all 36940 data
REM 1156 parameters refined using 1824 restraints

END

WGHT      0.0818     29.4423

REM Highest difference peak  2.107,  deepest hole -3.127,  1-sigma level  0.146
Q1    1   0.7019  0.8915  0.0922  11.00000  0.05    2.11
Q2    1   0.7435  0.8741  0.1285  11.00000  0.05    1.66
Q3    1   0.1434  0.6068  0.6318  11.00000  0.05    1.57
Q4    1   0.2855  0.7911  0.2178  11.00000  0.05    1.14
Q5    1   0.4208  0.3172  0.5141  11.00000  0.05    1.00
Q6    1   0.2653  0.3276  0.3609  11.00000  0.05    0.95
Q7    1   0.3136  0.3585  0.5250  11.00000  0.05    0.88
Q8    1   0.4112  0.4221  0.4309  11.00000  0.05    0.86
Q9    1   0.1983  0.4543  0.6192  11.00000  0.05    0.86
Q10   1   0.3614  0.3045  0.4693  11.00000  0.05    0.75
Q11   1   0.3822  0.2504  0.4084  11.00000  0.05    0.72
Q12   1   0.2228  0.4330  0.4718  11.00000  0.05    0.70
Q13   1   0.3626  0.3077  0.4346  11.00000  0.05    0.68
Q14   1   0.1598  0.4824  0.6423  11.00000  0.05    0.68
;
_shelx_res_checksum               29568
_shelx_hkl_file
;
  -2   0   0 2419.67 42.3699   1
   2   0   0 2407.55 42.3683   1
  -3   0   0 18.2830 1.04932   1
   3   0   0 18.8305 0.89596   1
  -4   0   0 50.0334 1.79632   1
   4   0   0 51.5299 1.89189   1
  -5   0   0 2.49319 0.57615   1
   5   0   0 2.65337 0.70017   1
  -6   0   0 633.049 13.7131   1
   6   0   0 627.404 22.0637   1
  -7   0   0 1.94292 0.63945   1
   7   0   0 2.06525 1.24614   1
   8   1  -1 375.527 9.36467  -2
  -8   0   0 375.527 9.36467   1
  -8  -1   1 342.940 20.6529  -2
   8   0   0 342.940 20.6529   1
   9   1  -1 79.0700 2.86691  -2
  -9   0   0 79.0700 2.86691   1
  -9  -1   1 80.5861 4.12896  -2
   9   0   0 80.5861 4.12896   1
  10   1  -1 982.852 21.3142  -2
 -10   0   0 982.852 21.3142   1
 -10  -1   1 967.566 26.9542  -2
  10   0   0 967.566 26.9542   1
  11   1  -1 94.6213 3.00225  -2
 -11   0   0 94.6213 3.00225   1
 -11  -1   1 98.9192 3.73438  -2
  11   0   0 98.9192 3.73438   1
  12   1  -1 906.427 25.9503  -2
 -12   0   0 906.427 25.9503   1
 -12  -1   1 924.807 32.4151  -2
  12   0   0 924.807 32.4151   1
  13   1  -1 25.5377 1.91048  -2
 -13   0   0 25.5377 1.91048   1
 -13  -1   1 39.0001 5.89718  -2
  13   0   0 39.0001 5.89718   1
  14   1  -1 59.9687 2.62366  -2
 -14   0   0 59.9687 2.62366   1
 -14  -1   1 64.1047 4.36592  -2
  14   0   0 64.1047 4.36592   1
  15   1  -1 -0.3287 1.90498  -2
 -15   0   0 -0.3287 1.90498   1
 -15  -1   1 -0.6062 1.96609  -2
  15   0   0 -0.6062 1.96609   1
  16   1  -1 61.1405 5.65023  -2
 -16   0   0 61.1405 5.65023   1
 -16  -1   1 60.9854 3.81372  -2
  16   0   0 60.9854 3.81372   1
  17   1  -1 19.3221 3.47927  -2
 -17   0   0 19.3221 3.47927   1
 -17  -1   1 32.2344 5.00810  -2
  17   0   0 32.2344 5.00810   1
  19   2  -2 17.2266 5.53783  -2
 -19   0   0 17.2266 5.53783   1
 -19  -2   2 12.2784 5.00785  -2
  19   0   0 12.2784 5.00785   1
  20   2  -2 26.3967 3.92307  -2
 -20   0   0 26.3967 3.92307   1
 -20  -2   2 25.2078 5.43794  -2
  20   0   0 25.2078 5.43794   1
 -20  -2   3 65.1104 6.60364  -2
  20  -1   0 65.1104 6.60364   1
  20   2  -3 69.9753 3.97848  -2
 -20   1   0 69.9753 3.97848   1
 -19  -2   3 21.5517 4.79425  -2
  19  -1   0 21.5517 4.79425   1
  19   2  -3 30.0708 4.94419  -2
 -19   1   0 30.0708 4.94419   1
  18   2  -3 18.1353 5.35068  -2
 -18   1   0 18.1353 5.35068   1
 -16  -1   2 131.450 5.75078  -2
  16  -1   0 131.450 5.75078   1
  16   1  -2 118.308 8.33991  -2
 -16   1   0 118.308 8.33991   1
 -15  -1   2 10.4190 4.03616  -2
  15  -1   0 10.4190 4.03616   1
  15   1  -2 7.35047 2.24407  -2
 -15   1   0 7.35047 2.24407   1
  14   1  -2 371.489 11.2225  -2
 -14   1   0 371.489 11.2225   1
 -13  -1   2 36.3938 3.39897  -2
  13  -1   0 36.3938 3.39897   1
  13   1  -2 37.2022 2.11777  -2
 -13   1   0 37.2022 2.11777   1
 -12  -1   2 105.434 6.69998  -2
  12  -1   0 105.434 6.69998   1
  12   1  -2 107.093 5.07657  -2
 -12   1   0 107.093 5.07657   1
 -11  -1   2 266.015 10.4136  -2
  11  -1   0 266.015 10.4136   1
  11   1  -2 268.047 6.54397  -2
 -11   1   0 268.047 6.54397   1
 -10  -1   2 121.172 5.59958  -2
  10  -1   0 121.172 5.59958   1
  10   1  -2 127.475 3.54536  -2
 -10   1   0 127.475 3.54536   1
  -9  -1   2 238.150 7.50113  -2
   9  -1   0 238.150 7.50113   1
   9   1  -2 240.535 6.44625  -2
  -9   1   0 240.535 6.44625   1
  -8  -1   2 427.211 13.3664  -2
   8  -1   0 427.211 13.3664   1
   8   1  -2 457.528 11.1193  -2
  -8   1   0 457.528 11.1193   1
   7  -1   0 31.6596 2.55244   1
   7   1  -2 41.8003 2.63054  -2
  -7   1   0 41.8003 2.63054   1
   6  -1   0 15.4096 1.19190   1
  -6   1   0 14.4486 1.13412   1
   5  -1   0 23.7018 1.27854   1
  -5   1   0 23.3330 1.13204   1
   4  -1   0 6746.70 187.726   1
  -4   1   0 6661.68 142.253   1
   3  -1   0 517.219 17.8129   1
  -3   1   0 521.238 12.7901   1
   2  -1   0 474.562 8.62288   1
  -2   1   0 474.626 8.62349   1
   2   0   1 4.94653 0.37003  -2
  -2  -1   0 4.94653 0.37003   1
  -2   0  -1 5.33543 0.45165  -2
   2   1   0 5.33543 0.45165   1
   3   0   1 934.501 21.7158  -2
  -3  -1   0 934.501 21.7158   1
  -3   0  -1 893.591 31.5467  -2
   3   1   0 893.591 31.5467   1
   4   0   1 175.511 5.03679  -2
  -4  -1   0 175.511 5.03679   1
  -4   0  -1 173.288 8.71776  -2
   4   1   0 173.288 8.71776   1
   5   0   1 80.1554 4.88163  -2
  -5  -1   0 80.1554 4.88163   1
   5   1   0 82.9648 2.80948   1
  -6  -1   0 113.973 3.19210   1
   6   1   0 109.080 3.63411   1
  -7  -1   0 213.834 6.36900   1
   7   1   0 212.180 7.47261   1
  -8  -1   0 688.635 16.7016   1
   8   1   0 682.701 36.9377   1
   9   1   0 253.074 8.05618  -2
  -9  -1   0 253.074 8.05618   1
  -9  -1   0 250.509 9.86835  -2
   9   1   0 250.509 9.86835   1
  10   1   0 29.1695 1.71858  -2
 -10  -1   0 29.1695 1.71858   1
 -10  -1   0 26.9994 2.03515  -2
  10   1   0 26.9994 2.03515   1
  11   1   0 5.41632 1.40487  -2
 -11  -1   0 5.41632 1.40487   1
 -11  -1   0 3.61930 1.72859  -2
  11   1   0 3.61930 1.72859   1
  12   1   0 19.2774 2.09133  -2
 -12  -1   0 19.2774 2.09133   1
 -12  -1   0 17.2928 2.01311  -2
  12   1   0 17.2928 2.01311   1
  13   1   0 2.84632 1.43702  -2
 -13  -1   0 2.84632 1.43702   1
 -13  -1   0 3.65519 1.61382  -2
  13   1   0 3.65519 1.61382   1
  14   1   0 2.36848 1.70684  -2
 -14  -1   0 2.36848 1.70684   1
 -14  -1   0 1.32985 2.03976  -2
  14   1   0 1.32985 2.03976   1
  15   1   0 30.8366 2.28199  -2
 -15  -1   0 30.8366 2.28199   1
 -15  -1   0 35.0839 3.32831  -2
  15   1   0 35.0839 3.32831   1
  16   1   0 60.7921 7.85412  -2
 -16  -1   0 60.7921 7.85412   1
 -16  -1   0 53.3791 5.80627  -2
  16   1   0 53.3791 5.80627   1
  17   1   0 118.506 5.30899  -2
 -17  -1   0 118.506 5.30899   1
 -17  -1   0 116.968 7.62392  -2
  17   1   0 116.968 7.62392   1
  18   1   0 112.484 9.20875  -2
 -18  -1   0 112.484 9.20875   1
 -18  -1   0 116.437 8.70252  -2
  18   1   0 116.437 8.70252   1
  19   1   0 100.586 7.54893  -2
 -19  -1   0 100.586 7.54893   1
 -19  -1   0 70.6418 7.73018  -2
  19   1   0 70.6418 7.73018   1
 -20  -2   4 5.85957 3.50840  -2
  20  -2   0 5.85957 3.50840   1
  20   2  -4 1.85175 2.09885  -2
 -20   2   0 1.85175 2.09885   1
  19   2  -4 51.0744 3.15257  -2
 -19   2   0 51.0744 3.15257   1
 -18  -2   4 13.3642 4.54198  -2
  18  -2   0 13.3642 4.54198   1
  18   2  -4 4.86133 4.70868  -2
 -18   2   0 4.86133 4.70868   1
 -17  -2   4 67.6728 6.13545  -2
  17  -2   0 67.6728 6.13545   1
  17   2  -4 59.8056 6.68806  -2
 -17   2   0 59.8056 6.68806   1
 -15  -1   3 173.830 10.4152  -2
  15  -2   0 173.830 10.4152   1
 -14  -1   3 506.060 14.5467  -2
  14  -2   0 506.060 14.5467   1
  14   1  -3 501.274 13.1369  -2
 -14   2   0 501.274 13.1369   1
 -13  -1   3 177.414 7.74973  -2
  13  -2   0 177.414 7.74973   1
  13   1  -3 172.380 5.62668  -2
 -13   2   0 172.380 5.62668   1
 -12  -1   3 483.854 22.8886  -2
  12  -2   0 483.854 22.8886   1
  12   1  -3 461.823 16.8690  -2
 -12   2   0 461.823 16.8690   1
 -11  -1   3 212.944 7.05328  -2
  11  -2   0 212.944 7.05328   1
  11   1  -3 209.044 5.39149  -2
 -11   2   0 209.044 5.39149   1
 -10  -1   3 38.4324 2.68056  -2
  10  -2   0 38.4324 2.68056   1
  10   1  -3 39.8715 1.93134  -2
 -10   2   0 39.8715 1.93134   1
  -9  -1   3 10.8248 1.80392  -2
   9  -2   0 10.8248 1.80392   1
   9   1  -3 13.2688 1.23465  -2
  -9   2   0 13.2688 1.23465   1
  -8  -1   3 182.224 6.00685  -2
   8  -2   0 182.224 6.00685   1
   8   1  -3 183.817 6.00726  -2
  -8   2   0 183.817 6.00726   1
  -7  -1   3 124.049 4.42102  -2
   7  -2   0 124.049 4.42102   1
   7   1  -3 134.022 3.79954  -2
  -7   2   0 134.022 3.79954   1
  -6  -1   3 150.045 8.12194  -2
   6  -2   0 150.045 8.12194   1
   6   1  -3 160.167 4.84466  -2
  -6   2   0 160.167 4.84466   1
   5  -2   0 74.9455 2.73985   1
  -5   2   0 76.3577 2.28589   1
   4  -2   0 2912.78 82.1008   1
  -4   2   0 2921.29 68.0534   1
   3  -2   0 143.530 5.42276   1
  -3   2   0 145.183 3.68546   1
  -2   0   2 222.757 12.0053  -2
   2  -2   0 222.757 12.0053   1
   2   0  -2 224.415 10.7483  -2
  -2   2   0 224.415 10.7483   1
  -1   0   2 86.7545 3.29166  -2
   1  -2   0 86.7545 3.29166   1
   1   0  -2 88.5450 3.30337  -2
  -1   2   0 88.5450 3.30337   1
   0   0   2 914.732 31.1982  -2
   0  -2   0 914.732 31.1982   1
   0   0  -2 881.952 46.8186  -2
   0   2   0 881.952 46.8186   1
   1   0   2 238.041 4.74234  -2
  -1  -2   0 238.041 4.74234   1
  -1   0  -2 237.208 4.67095  -2
   1   2   0 237.208 4.67095   1
   2   0   2 88.9435 3.19609  -2
  -2  -2   0 88.9435 3.19609   1
  -2   0  -2 81.4849 3.22590  -2
   2   2   0 81.4849 3.22590   1
   3   0   2 634.747 17.4842  -2
  -3  -2   0 634.747 17.4842   1
  -3   0  -2 636.826 17.3720  -2
   3   2   0 636.826 17.3720   1
   4   0   2 425.981 11.9582  -2
  -4  -2   0 425.981 11.9582   1
  -4   0  -2 425.678 11.8873  -2
   4   2   0 425.678 11.8873   1
   5   0   2 321.295 9.20868  -2
  -5  -2   0 321.295 9.20868   1
  -5   0  -2 317.389 9.16002  -2
   5   2   0 317.389 9.16002   1
   6   0   2 904.132 24.9677  -2
  -6  -2   0 904.132 24.9677   1
  -6   0  -2 896.628 31.3363  -2
   6   2   0 896.628 31.3363   1
   7   0   2 80.4274 4.04277  -2
  -7  -2   0 80.4274 4.04277   1
  -7   0  -2 94.4854 6.62060  -2
   7   2   0 94.4854 6.62060   1
  -8  -2   0 1010.80 28.6854   1
   8   2   0 1015.00 27.8523   1
   9   1   1 102.148 6.94140  -2
  -9  -2   0 102.148 6.94140   1
   9   2   0 85.9667 3.31669   1
  10   1   1 243.443 6.70880  -2
 -10  -2   0 243.443 6.70880   1
 -10  -1  -1 238.182 9.82352  -2
  10   2   0 238.182 9.82352   1
  11   1   1 1.57451 1.49385  -2
 -11  -2   0 1.57451 1.49385   1
 -11  -1  -1 3.62386 2.00196  -2
  11   2   0 3.62386 2.00196   1
  12   1   1 115.396 4.03962  -2
 -12  -2   0 115.396 4.03962   1
 -12  -1  -1 119.157 5.70813  -2
  12   2   0 119.157 5.70813   1
  13   1   1 70.3245 3.49085  -2
 -13  -2   0 70.3245 3.49085   1
 -13  -1  -1 71.5124 3.44975  -2
  13   2   0 71.5124 3.44975   1
  14   1   1 113.034 4.08946  -2
 -14  -2   0 113.034 4.08946   1
 -14  -1  -1 123.485 4.73711  -2
  14   2   0 123.485 4.73711   1
  15   1   1 43.4276 2.46497  -2
 -15  -2   0 43.4276 2.46497   1
 -15  -1  -1 46.4631 4.71173  -2
  15   2   0 46.4631 4.71173   1
  16   1   1 71.2201 3.30284  -2
 -16  -2   0 71.2201 3.30284   1
 -16  -1  -1 73.9097 4.90901  -2
  16   2   0 73.9097 4.90901   1
  17   1   1 1.29739 3.24838  -2
 -17  -2   0 1.29739 3.24838   1
 -17  -1  -1 1.87685 2.37407  -2
  17   2   0 1.87685 2.37407   1
  18   1   1 10.2882 4.10623  -2
 -18  -2   0 10.2882 4.10623   1
 -18  -1  -1 16.1332 3.12670  -2
  18   2   0 16.1332 3.12670   1
  19   1   1 48.3214 4.48262  -2
 -19  -2   0 48.3214 4.48262   1
 -19  -1  -1 33.0418 5.86611  -2
  19   2   0 33.0418 5.86611   1
  20   2  -5 40.3819 3.76299  -2
 -20   3   0 40.3819 3.76299   1
 -19  -2   5 16.2187 3.77765  -2
  19  -3   0 16.2187 3.77765   1
  19   2  -5 23.1760 2.09806  -2
 -19   3   0 23.1760 2.09806   1
 -18  -2   5 88.9894 6.52116  -2
  18  -3   0 88.9894 6.52116   1
  18   2  -5 74.9011 4.57103  -2
 -18   3   0 74.9011 4.57103   1
 -17  -2   5 63.3979 5.59124  -2
  17  -3   0 63.3979 5.59124   1
  17   2  -5 55.3373 3.61905  -2
 -17   3   0 55.3373 3.61905   1
 -16  -2   5 1.54004 2.72281  -2
  16  -3   0 1.54004 2.72281   1
  16   2  -5 6.86044 4.34002  -2
 -16   3   0 6.86044 4.34002   1
  14   1  -4 56.6508 5.81341  -2
 -14   3   0 56.6508 5.81341   1
 -13  -1   4 76.5213 4.74705  -2
  13  -3   0 76.5213 4.74705   1
  13   1  -4 77.5184 4.16349  -2
 -13   3   0 77.5184 4.16349   1
 -12  -1   4 158.308 6.80636  -2
  12  -3   0 158.308 6.80636   1
  12   1  -4 157.794 9.38737  -2
 -12   3   0 157.794 9.38737   1
 -11  -1   4 77.5210 4.14663  -2
  11  -3   0 77.5210 4.14663   1
  11   1  -4 67.7644 2.97643  -2
 -11   3   0 67.7644 2.97643   1
 -10  -1   4 232.508 7.54575  -2
  10  -3   0 232.508 7.54575   1
  10   1  -4 233.083 6.39511  -2
 -10   3   0 233.083 6.39511   1
  -9  -1   4 47.2866 3.09410  -2
   9  -3   0 47.2866 3.09410   1
   9   1  -4 47.8461 2.01263  -2
  -9   3   0 47.8461 2.01263   1
  -8  -1   4 667.028 24.7629  -2
   8  -3   0 667.028 24.7629   1
   8   1  -4 637.173 15.7646  -2
  -8   3   0 637.173 15.7646   1
  -7  -1   4 836.134 25.3898  -2
   7  -3   0 836.134 25.3898   1
   7   1  -4 932.949 30.0853  -2
  -7   3   0 932.949 30.0853   1
  -6  -1   4 185.512 6.26799  -2
   6  -3   0 185.512 6.26799   1
   6   1  -4 206.756 5.25360  -2
  -6   3   0 206.756 5.25360   1
   5  -3   0 280.928 11.0159   1
   5   1  -4 295.035 8.68481  -2
  -5   3   0 295.035 8.68481   1
   4  -3   0 163.768 5.16324   1
   4   1  -4 384.650 18.4580  -2
  -4   3   0 384.650 18.4580   1
  -3  -1   4 58.1243 4.36627  -2
   3  -3   0 58.1243 4.36627   1
   3   1  -4 44.4649 3.67239  -2
  -3   3   0 44.4649 3.67239   1
   2  -3   0 1288.45 32.4068   1
  -2   3   0 1353.03 36.3175   1
   1  -3   0 132.745 3.08225   1
  -1   3   0 131.213 3.30885   1
   0   0   3 388.526 20.2938  -2
   0  -3   0 388.526 20.2938   1
   0   3   0 54.9909 2.17005   1
   1   0   3 2383.53 86.7571  -2
  -1  -3   0 2383.53 86.7571   1
   1   3   0 1179.95 31.5761   1
   2   0   3 3347.96 117.793  -2
  -2  -3   0 3347.96 117.793   1
  -2   0  -3 3230.98 103.144  -2
   2   3   0 3230.98 103.144   1
   3   0   3 1877.69 52.6941  -2
  -3  -3   0 1877.69 52.6941   1
  -3   0  -3 1827.08 49.7992  -2
   3   3   0 1827.08 49.7992   1
   4   0   3 1353.22 32.3987  -2
  -4  -3   0 1353.22 32.3987   1
  -4   0  -3 1343.43 36.4916  -2
   4   3   0 1343.43 36.4916   1
   5   0   3 1442.46 34.4380  -2
  -5  -3   0 1442.46 34.4380   1
  -5   0  -3 1417.13 38.7807  -2
   5   3   0 1417.13 38.7807   1
   6   0   3 234.360 8.41409  -2
  -6  -3   0 234.360 8.41409   1
  -6   0  -3 226.789 8.68352  -2
   6   3   0 226.789 8.68352   1
   7   0   3 568.825 14.0026  -2
  -7  -3   0 568.825 14.0026   1
  -7   0  -3 541.691 20.0389  -2
   7   3   0 541.691 20.0389   1
   8   0   3 8.21116 2.42110  -2
  -8  -3   0 8.21116 2.42110   1
  -8   0  -3 9.66327 1.65522  -2
   8   3   0 9.66327 1.65522   1
   9   0   3 101.378 4.88990  -2
  -9  -3   0 101.378 4.88990   1
  -9   0  -3 94.3850 5.03669  -2
   9   3   0 94.3850 5.03669   1
  10   1   2 241.482 12.3620  -2
 -10  -3   0 241.482 12.3620   1
 -10  -1  -2 243.513 13.0425  -2
  10   3   0 243.513 13.0425   1
  11   1   2 23.5942 3.82153  -2
 -11  -3   0 23.5942 3.82153   1
  12   1   2 82.2602 3.34493  -2
 -12  -3   0 82.2602 3.34493   1
 -12  -1  -2 92.1191 4.48946  -2
  12   3   0 92.1191 4.48946   1
  13   1   2 14.8525 3.06934  -2
 -13  -3   0 14.8525 3.06934   1
 -13  -1  -2 16.0031 2.52070  -2
  13   3   0 16.0031 2.52070   1
  14   1   2 20.2394 2.32745  -2
 -14  -3   0 20.2394 2.32745   1
 -14  -1  -2 17.4252 2.34505  -2
  14   3   0 17.4252 2.34505   1
  15   1   2 186.973 11.9515  -2
 -15  -3   0 186.973 11.9515   1
 -15  -1  -2 165.132 7.22307  -2
  15   3   0 165.132 7.22307   1
  16   1   2 135.436 4.89562  -2
 -16  -3   0 135.436 4.89562   1
 -16  -1  -2 144.667 5.61803  -2
  16   3   0 144.667 5.61803   1
  17   1   2 46.0477 2.80524  -2
 -17  -3   0 46.0477 2.80524   1
 -17  -1  -2 43.0724 3.13274  -2
  17   3   0 43.0724 3.13274   1
  18   1   2 5.88902 3.67391  -2
 -18  -3   0 5.88902 3.67391   1
 -18  -1  -2 10.8372 3.87110  -2
  18   3   0 10.8372 3.87110   1
  19   1   2 7.93330 5.77600  -2
 -19  -3   0 7.93330 5.77600   1
 -19  -1  -2 4.56929 4.91980  -2
  19   3   0 4.56929 4.91980   1
  20   2  -6 3.29916 2.42579  -2
 -20   4   0 3.29916 2.42579   1
 -19  -2   6 25.3454 3.18231  -2
  19  -4   0 25.3454 3.18231   1
  19   2  -6 17.6252 2.01453  -2
 -19   4   0 17.6252 2.01453   1
 -18  -2   6 10.1025 6.35321  -2
  18  -4   0 10.1025 6.35321   1
  18   2  -6 3.55020 1.90097  -2
 -18   4   0 3.55020 1.90097   1
  17   2  -6 31.0383 2.73492  -2
 -17   4   0 31.0383 2.73492   1
 -16  -2   6 32.3078 4.63513  -2
  16  -4   0 32.3078 4.63513   1
  16   2  -6 22.5676 3.47800  -2
 -16   4   0 22.5676 3.47800   1
 -15  -2   6 72.5611 4.40755  -2
  15  -4   0 72.5611 4.40755   1
  15   2  -6 69.9667 3.93539  -2
 -15   4   0 69.9667 3.93539   1
  14   2  -6 11.3550 4.56314  -2
 -14   4   0 11.3550 4.56314   1
  13   1  -5 201.227 12.1652  -2
 -13   4   0 201.227 12.1652   1
 -12  -1   5 288.134 11.2450  -2
  12  -4   0 288.134 11.2450   1
  12   1  -5 302.068 15.2390  -2
 -12   4   0 302.068 15.2390   1
 -11  -1   5 702.176 26.5653  -2
  11  -4   0 702.176 26.5653   1
  11   1  -5 675.287 16.9614  -2
 -11   4   0 675.287 16.9614   1
 -10  -1   5 337.871 19.6658  -2
  10  -4   0 337.871 19.6658   1
  10   1  -5 342.736 8.94932  -2
 -10   4   0 342.736 8.94932   1
  -9  -1   5 50.0386 4.81031  -2
   9  -4   0 50.0386 4.81031   1
   9   1  -5 46.3093 2.09360  -2
  -9   4   0 46.3093 2.09360   1
  -8  -1   5 51.4882 3.23953  -2
   8  -4   0 51.4882 3.23953   1
   8   1  -5 49.9752 1.99963  -2
  -8   4   0 49.9752 1.99963   1
  -7  -1   5 92.0451 4.58878  -2
   7  -4   0 92.0451 4.58878   1
   7   1  -5 96.6526 4.33409  -2
  -7   4   0 96.6526 4.33409   1
  -6  -1   5 40.3998 2.80171  -2
   6  -4   0 40.3998 2.80171   1
   6   1  -5 42.9265 1.77472  -2
  -6   4   0 42.9265 1.77472   1
  -5  -1   5 335.726 12.2391  -2
   5  -4   0 335.726 12.2391   1
   5   1  -5 341.837 8.44342  -2
  -5   4   0 341.837 8.44342   1
  -4  -1   5 3.62734 1.25218  -2
   4  -4   0 3.62734 1.25218   1
   4   1  -5 4.66072 1.11921  -2
  -4   4   0 4.66072 1.11921   1
  -3  -1   5 863.738 41.5890  -2
   3  -4   0 863.738 41.5890   1
   3   1  -5 758.269 26.3311  -2
  -3   4   0 758.269 26.3311   1
   2  -4   0 830.922 24.6872   1
   2   1  -5 934.227 43.4566  -2
  -2   4   0 934.227 43.4566   1
   1  -4   0 2578.18 76.4269   1
  -1   4   0 2582.53 81.4516   1
   0  -4   0 657.014 23.5815   1
   0   4   0 640.366 17.6534   1
   1   0   4 5121.78 144.975  -2
  -1  -4   0 5121.78 144.975   1
   1   4   0 3355.24 107.293   1
   2   0   4 978.476 28.1691  -2
  -2  -4   0 978.476 28.1691   1
  -2   0  -4 849.606 41.8381  -2
   2   4   0 849.606 41.8381   1
   3   0   4 33.9993 1.65712  -2
  -3  -4   0 33.9993 1.65712   1
  -3   0  -4 32.1034 1.71718  -2
   3   4   0 32.1034 1.71718   1
   4   0   4 471.966 11.4782  -2
  -4  -4   0 471.966 11.4782   1
  -4   0  -4 452.434 13.0116  -2
   4   4   0 452.434 13.0116   1
   5   0   4 98.4687 2.90720  -2
  -5  -4   0 98.4687 2.90720   1
  -5   0  -4 93.5506 3.37118  -2
   5   4   0 93.5506 3.37118   1
   6   0   4 142.692 5.77086  -2
  -6  -4   0 142.692 5.77086   1
  -6   0  -4 135.093 7.83015  -2
   6   4   0 135.093 7.83015   1
   7   0   4 119.416 3.70212  -2
  -7  -4   0 119.416 3.70212   1
  -7   0  -4 119.135 4.27566  -2
   7   4   0 119.135 4.27566   1
   8   0   4 53.4070 2.85892  -2
  -8  -4   0 53.4070 2.85892   1
  -8   0  -4 51.3002 2.73164  -2
   8   4   0 51.3002 2.73164   1
   9   0   4 359.038 10.4555  -2
  -9  -4   0 359.038 10.4555   1
  -9   0  -4 332.308 10.3980  -2
   9   4   0 332.308 10.3980   1
  10   0   4 68.3061 3.38836  -2
 -10  -4   0 68.3061 3.38836   1
 -10   0  -4 64.2490 4.12544  -2
  10   4   0 64.2490 4.12544   1
  12   1   3 173.620 5.32902  -2
 -12  -4   0 173.620 5.32902   1
  13   1   3 47.7561 4.12231  -2
 -13  -4   0 47.7561 4.12231   1
 -13  -1  -3 41.6122 5.10636  -2
  13   4   0 41.6122 5.10636   1
  14   1   3 33.8685 2.61925  -2
 -14  -4   0 33.8685 2.61925   1
 -14  -1  -3 34.1532 3.25756  -2
  14   4   0 34.1532 3.25756   1
  15   1   3 3.41257 4.76941  -2
 -15  -4   0 3.41257 4.76941   1
 -15  -1  -3 8.12251 3.77278  -2
  15   4   0 8.12251 3.77278   1
  16   1   3 13.7722 2.60078  -2
 -16  -4   0 13.7722 2.60078   1
 -16  -1  -3 15.2767 2.45539  -2
  16   4   0 15.2767 2.45539   1
  17   1   3 7.91984 2.37888  -2
 -17  -4   0 7.91984 2.37888   1
 -17  -1  -3 4.82441 2.08344  -2
  17   4   0 4.82441 2.08344   1
  18   1   3 18.3679 6.21399  -2
 -18  -4   0 18.3679 6.21399   1
 -18  -1  -3 19.7472 4.28452  -2
  18   4   0 19.7472 4.28452   1
  19   1   3 3.05174 2.75350  -2
 -19  -4   0 3.05174 2.75350   1
 -19  -1  -3 9.76420 5.81047  -2
  19   4   0 9.76420 5.81047   1
  20   2  -7 8.93295 3.14331  -2
 -20   5   0 8.93295 3.14331   1
 -19  -2   7 22.2480 5.84400  -2
  19  -5   0 22.2480 5.84400   1
  19   2  -7 8.27734 1.80765  -2
 -19   5   0 8.27734 1.80765   1
 -18  -2   7 -0.5033 5.78826  -2
  18  -5   0 -0.5033 5.78826   1
  18   2  -7 1.66979 1.67284  -2
 -18   5   0 1.66979 1.67284   1
  17   2  -7 2.85891 2.18027  -2
 -17   5   0 2.85891 2.18027   1
 -16  -2   7 7.59393 3.95118  -2
  16  -5   0 7.59393 3.95118   1
  16   2  -7 2.37600 2.85184  -2
 -16   5   0 2.37600 2.85184   1
 -15  -2   7 181.588 12.5973  -2
  15  -5   0 181.588 12.5973   1
  15   2  -7 192.829 5.97959  -2
 -15   5   0 192.829 5.97959   1
 -14  -2   7 14.9768 4.41266  -2
  14  -5   0 14.9768 4.41266   1
  14   2  -7 20.3760 3.22125  -2
 -14   5   0 20.3760 3.22125   1
 -13  -2   7 97.6964 7.97271  -2
  13  -5   0 97.6964 7.97271   1
  13   2  -7 97.8300 7.57445  -2
 -13   5   0 97.8300 7.57445   1
 -11  -1   6 369.505 15.6179  -2
  11  -5   0 369.505 15.6179   1
  11   1  -6 390.274 10.0887  -2
 -11   5   0 390.274 10.0887   1
 -10  -1   6 76.2113 4.70704  -2
  10  -5   0 76.2113 4.70704   1
  10   1  -6 82.4669 3.43190  -2
 -10   5   0 82.4669 3.43190   1
  -9  -1   6 563.808 21.8566  -2
   9  -5   0 563.808 21.8566   1
   9   1  -6 560.410 13.9395  -2
  -9   5   0 560.410 13.9395   1
  -8  -1   6 34.1948 4.10449  -2
   8  -5   0 34.1948 4.10449   1
   8   1  -6 32.0378 1.95630  -2
  -8   5   0 32.0378 1.95630   1
  -7  -1   6 341.102 10.6157  -2
   7  -5   0 341.102 10.6157   1
   7   1  -6 354.727 8.82289  -2
  -7   5   0 354.727 8.82289   1
  -6  -1   6 230.376 7.45129  -2
   6  -5   0 230.376 7.45129   1
   6   1  -6 263.809 13.6332  -2
  -6   5   0 263.809 13.6332   1
  -5  -1   6 255.068 7.15594  -2
   5  -5   0 255.068 7.15594   1
   5   1  -6 280.468 6.82494  -2
  -5   5   0 280.468 6.82494   1
  -4  -1   6 1452.83 43.1871  -2
   4  -5   0 1452.83 43.1871   1
   4   1  -6 1584.91 42.1667  -2
  -4   5   0 1584.91 42.1667   1
  -3  -1   6 412.754 12.9327  -2
   3  -5   0 412.754 12.9327   1
   3   1  -6 419.828 10.0612  -2
  -3   5   0 419.828 10.0612   1
  -2  -1   6 53.7770 4.13805  -2
   2  -5   0 53.7770 4.13805   1
   2   1  -6 53.9428 2.71980  -2
  -2   5   0 53.9428 2.71980   1
   1  -5   0 92.2796 3.31552   1
  -1   5   0 93.1479 3.48975   1
   0  -5   0 44.3123 2.27568   1
   0   5   0 41.6883 1.71337   1
   1   0   5 115.775 4.92535  -2
  -1  -5   0 115.775 4.92535   1
   1   5   0 105.620 2.91266   1
   2   0   5 314.799 9.31709  -2
  -2  -5   0 314.799 9.31709   1
   2   5   0 288.758 8.29433   1
   3   0   5 517.420 12.9503  -2
  -3  -5   0 517.420 12.9503   1
  -3   0  -5 499.446 16.7810  -2
   3   5   0 499.446 16.7810   1
   4   0   5 111.605 4.57927  -2
  -4  -5   0 111.605 4.57927   1
  -4   0  -5 113.236 3.88102  -2
   4   5   0 113.236 3.88102   1
   5   0   5 304.119 11.3065  -2
  -5  -5   0 304.119 11.3065   1
  -5   0  -5 274.550 8.50072  -2
   5   5   0 274.550 8.50072   1
   6   0   5 287.592 9.06420  -2
  -6  -5   0 287.592 9.06420   1
  -6   0  -5 294.269 8.72066  -2
   6   5   0 294.269 8.72066   1
   7   0   5 540.595 19.5733  -2
  -7  -5   0 540.595 19.5733   1
  -7   0  -5 533.415 15.3386  -2
   7   5   0 533.415 15.3386   1
   8   0   5 347.247 9.11786  -2
  -8  -5   0 347.247 9.11786   1
  -8   0  -5 346.091 10.4556  -2
   8   5   0 346.091 10.4556   1
   9   0   5 14.6832 1.82781  -2
  -9  -5   0 14.6832 1.82781   1
  -9   0  -5 13.1910 2.01727  -2
   9   5   0 13.1910 2.01727   1
  10   0   5 27.3994 2.98910  -2
 -10  -5   0 27.3994 2.98910   1
 -10   0  -5 35.8261 4.22905  -2
  10   5   0 35.8261 4.22905   1
  11   0   5 180.583 6.36122  -2
 -11  -5   0 180.583 6.36122   1
 -11   0  -5 172.071 10.7288  -2
  11   5   0 172.071 10.7288   1
  12   0   5 177.699 10.1535  -2
 -12  -5   0 177.699 10.1535   1
  13   1   4 100.972 7.92831  -2
 -13  -5   0 100.972 7.92831   1
  14   1   4 4.11637 3.40851  -2
 -14  -5   0 4.11637 3.40851   1
 -14  -1  -4 1.15143 4.08869  -2
  14   5   0 1.15143 4.08869   1
  15   1   4 9.73298 2.62152  -2
 -15  -5   0 9.73298 2.62152   1
 -15  -1  -4 2.99578 2.84214  -2
  15   5   0 2.99578 2.84214   1
  16   1   4 21.6000 3.06192  -2
 -16  -5   0 21.6000 3.06192   1
 -16  -1  -4 27.0457 3.41765  -2
  16   5   0 27.0457 3.41765   1
  17   1   4 52.2284 3.70585  -2
 -17  -5   0 52.2284 3.70585   1
 -17  -1  -4 52.7258 5.82451  -2
  17   5   0 52.7258 5.82451   1
  18   1   4 105.846 6.58008  -2
 -18  -5   0 105.846 6.58008   1
 -18  -1  -4 95.6752 7.43435  -2
  18   5   0 95.6752 7.43435   1
  20   2  -8 11.3394 5.81550  -2
 -20   6   0 11.3394 5.81550   1
 -19  -2   8 6.54123 5.54453  -2
  19  -6   0 6.54123 5.54453   1
  19   2  -8 9.69141 2.26189  -2
 -19   6   0 9.69141 2.26189   1
 -18  -2   8 5.94008 5.45039  -2
  18  -6   0 5.94008 5.45039   1
  18   2  -8 12.0793 2.07429  -2
 -18   6   0 12.0793 2.07429   1
 -17  -2   8 3.85831 3.68941  -2
  17  -6   0 3.85831 3.68941   1
  17   2  -8 8.69532 1.64255  -2
 -17   6   0 8.69532 1.64255   1
 -16  -2   8 26.4698 6.32809  -2
  16  -6   0 26.4698 6.32809   1
  16   2  -8 22.9173 2.75608  -2
 -16   6   0 22.9173 2.75608   1
 -15  -2   8 232.466 15.1475  -2
  15  -6   0 232.466 15.1475   1
  15   2  -8 223.949 6.82572  -2
 -15   6   0 223.949 6.82572   1
 -14  -2   8 7.89293 4.35851  -2
  14  -6   0 7.89293 4.35851   1
  14   2  -8 10.9587 2.21259  -2
 -14   6   0 10.9587 2.21259   1
 -13  -2   8 398.372 23.4551  -2
  13  -6   0 398.372 23.4551   1
  13   2  -8 396.646 11.8680  -2
 -13   6   0 396.646 11.8680   1
 -12  -2   8 108.596 8.75065  -2
  12  -6   0 108.596 8.75065   1
  12   2  -8 121.676 8.17910  -2
 -12   6   0 121.676 8.17910   1
 -10  -1   7 74.3549 4.81173  -2
  10  -6   0 74.3549 4.81173   1
  10   1  -7 81.1182 3.14793  -2
 -10   6   0 81.1182 3.14793   1
  -9  -1   7 183.987 8.73502  -2
   9  -6   0 183.987 8.73502   1
   9   1  -7 207.939 5.69166  -2
  -9   6   0 207.939 5.69166   1
  -8  -1   7 147.921 9.79659  -2
   8  -6   0 147.921 9.79659   1
   8   1  -7 142.774 4.81703  -2
  -8   6   0 142.774 4.81703   1
  -7  -1   7 184.904 7.91458  -2
   7  -6   0 184.904 7.91458   1
   7   1  -7 178.885 5.65618  -2
  -7   6   0 178.885 5.65618   1
  -6  -1   7 187.513 8.00623  -2
   6  -6   0 187.513 8.00623   1
   6   1  -7 199.289 5.25286  -2
  -6   6   0 199.289 5.25286   1
  -5  -1   7 444.919 13.8053  -2
   5  -6   0 444.919 13.8053   1
   5   1  -7 499.828 16.8324  -2
  -5   6   0 499.828 16.8324   1
  -4  -1   7 56.0939 2.49296  -2
   4  -6   0 56.0939 2.49296   1
   4   1  -7 55.9597 2.30877  -2
  -4   6   0 55.9597 2.30877   1
  -3  -1   7 691.189 16.0726  -2
   3  -6   0 691.189 16.0726   1
   3   1  -7 726.762 18.8436  -2
  -3   6   0 726.762 18.8436   1
  -2  -1   7 93.0668 3.04313  -2
   2  -6   0 93.0668 3.04313   1
   2   1  -7 94.0797 2.71770  -2
  -2   6   0 94.0797 2.71770   1
  -1  -1   7 105.897 6.45132  -2
   1  -6   0 105.897 6.45132   1
   1   1  -7 97.3527 4.14721  -2
  -1   6   0 97.3527 4.14721   1
   0  -1   7 194.331 10.7041  -2
   0  -6   0 194.331 10.7041   1
   0   6   0 146.610 4.59389   1
  -1  -6   0 23.9112 1.79039   1
   1   6   0 21.4986 1.09700   1
   2   0   6 90.1921 4.26374  -2
  -2  -6   0 90.1921 4.26374   1
   2   6   0 2.86410 0.78526   1
   3   0   6 89.9160 3.39769  -2
  -3  -6   0 89.9160 3.39769   1
   3   6   0 56.4240 2.89911   1
   4   0   6 348.798 11.0469  -2
  -4  -6   0 348.798 11.0469   1
  -4   0  -6 349.514 12.6618  -2
   4   6   0 349.514 12.6618   1
  -5   0  -6 97.2973 4.33145  -2
   5   6   0 97.2973 4.33145   1
   6   0   6 176.634 5.92104  -2
  -6  -6   0 176.634 5.92104   1
  -6   0  -6 171.653 5.73034  -2
   6   6   0 171.653 5.73034   1
   7   0   6 1872.57 53.3895  -2
  -7  -6   0 1872.57 53.3895   1
  -7   0  -6 1845.67 50.5852  -2
   7   6   0 1845.67 50.5852   1
   8   0   6 175.734 6.08538  -2
  -8  -6   0 175.734 6.08538   1
  -8   0  -6 173.847 5.92317  -2
   8   6   0 173.847 5.92317   1
   9   0   6 1402.74 50.8850  -2
  -9  -6   0 1402.74 50.8850   1
  -9   0  -6 1364.27 47.3970  -2
   9   6   0 1364.27 47.3970   1
  10   0   6 91.8295 3.92696  -2
 -10  -6   0 91.8295 3.92696   1
 -10   0  -6 95.0431 5.32599  -2
  10   6   0 95.0431 5.32599   1
  11   0   6 87.2335 4.07888  -2
 -11  -6   0 87.2335 4.07888   1
 -11   0  -6 88.3356 4.19706  -2
  11   6   0 88.3356 4.19706   1
  12   0   6 16.7473 3.60156  -2
 -12  -6   0 16.7473 3.60156   1
 -12   0  -6 19.2547 4.25386  -2
  12   6   0 19.2547 4.25386   1
  13   0   6 32.8351 5.12580  -2
 -13  -6   0 32.8351 5.12580   1
  15   1   5 28.7820 3.23740  -2
 -15  -6   0 28.7820 3.23740   1
  16   1   5 35.2790 4.37912  -2
 -16  -6   0 35.2790 4.37912   1
 -16  -1  -5 34.1819 5.73318  -2
  16   6   0 34.1819 5.73318   1
  17   1   5 43.7870 4.75035  -2
 -17  -6   0 43.7870 4.75035   1
 -17  -1  -5 47.7008 4.18465  -2
  17   6   0 47.7008 4.18465   1
  18   1   5 17.5344 5.60894  -2
 -18  -6   0 17.5344 5.60894   1
 -18  -1  -5 15.6533 4.26480  -2
  18   6   0 15.6533 4.26480   1
 -20  -2   9 20.4415 7.45808  -2
  20  -7   0 20.4415 7.45808   1
  20   2  -9 16.2780 5.42680  -2
 -20   7   0 16.2780 5.42680   1
  19   2  -9 53.2788 3.46480  -2
 -19   7   0 53.2788 3.46480   1
 -18  -2   9 25.3167 3.93751  -2
  18  -7   0 25.3167 3.93751   1
  18   2  -9 18.8460 2.74430  -2
 -18   7   0 18.8460 2.74430   1
 -17  -2   9 124.732 9.62981  -2
  17  -7   0 124.732 9.62981   1
  17   2  -9 126.931 4.20352  -2
 -17   7   0 126.931 4.20352   1
 -16  -2   9 3.62200 2.77274  -2
  16  -7   0 3.62200 2.77274   1
  16   2  -9 3.39039 1.65925  -2
 -16   7   0 3.39039 1.65925   1
 -15  -2   9 30.1517 3.50532  -2
  15  -7   0 30.1517 3.50532   1
  15   2  -9 26.4513 2.47882  -2
 -15   7   0 26.4513 2.47882   1
 -14  -2   9 2.56271 5.10237  -2
  14  -7   0 2.56271 5.10237   1
  14   2  -9 4.47363 3.68512  -2
 -14   7   0 4.47363 3.68512   1
 -13  -2   9 105.510 8.75528  -2
  13  -7   0 105.510 8.75528   1
  13   2  -9 107.467 4.03780  -2
 -13   7   0 107.467 4.03780   1
 -12  -2   9 28.0788 5.14768  -2
  12  -7   0 28.0788 5.14768   1
  12   2  -9 34.5909 2.68651  -2
 -12   7   0 34.5909 2.68651   1
 -11  -2   9 30.3869 5.24800  -2
  11  -7   0 30.3869 5.24800   1
  11   2  -9 33.9034 4.62639  -2
 -11   7   0 33.9034 4.62639   1
 -10  -2   9 17.0896 4.51932  -2
  10  -7   0 17.0896 4.51932   1
  10   1  -8 15.6958 4.09685  -2
 -10   7   0 15.6958 4.09685   1
  -9  -1   8 276.338 17.5789  -2
   9  -7   0 276.338 17.5789   1
   9   1  -8 294.557 8.77960  -2
  -9   7   0 294.557 8.77960   1
  -8  -1   8 81.1981 7.19691  -2
   8  -7   0 81.1981 7.19691   1
   8   1  -8 89.3213 3.16507  -2
  -8   7   0 89.3213 3.16507   1
  -7  -1   8 466.145 14.9717  -2
   7  -7   0 466.145 14.9717   1
   7   1  -8 474.144 13.2227  -2
  -7   7   0 474.144 13.2227   1
  -6  -1   8 778.958 24.5360  -2
   6  -7   0 778.958 24.5360   1
   6   1  -8 808.447 19.2132  -2
  -6   7   0 808.447 19.2132   1
  -5  -1   8 320.871 13.3752  -2
   5  -7   0 320.871 13.3752   1
   5   1  -8 342.284 9.93183  -2
  -5   7   0 342.284 9.93183   1
  -4  -1   8 252.258 6.96901  -2
   4  -7   0 252.258 6.96901   1
   4   1  -8 268.827 9.70100  -2
  -4   7   0 268.827 9.70100   1
  -3  -1   8 155.137 6.91538  -2
   3  -7   0 155.137 6.91538   1
   3   1  -8 194.904 9.82934  -2
  -3   7   0 194.904 9.82934   1
  -2  -1   8 223.109 12.6369  -2
   2  -7   0 223.109 12.6369   1
   2   1  -8 219.311 7.98491  -2
  -2   7   0 219.311 7.98491   1
  -1  -1   8 116.080 5.53016  -2
   1  -7   0 116.080 5.53016   1
   1   1  -8 142.529 7.61539  -2
  -1   7   0 142.529 7.61539   1
   0  -1   8 30.8495 2.65522  -2
   0  -7   0 30.8495 2.65522   1
   0   1  -8 21.0950 2.74434  -2
   0   7   0 21.0950 2.74434   1
  -1  -7   0 460.702 17.4372   1
   1   7   0 464.366 12.9566   1
  -2  -7   0 37.2745 1.91960   1
   2   7   0 33.8319 1.70169   1
   3   0   7 1939.04 71.0124  -2
  -3  -7   0 1939.04 71.0124   1
   3   7   0 1619.30 53.9975   1
   4   0   7 584.965 21.8631  -2
  -4  -7   0 584.965 21.8631   1
  -4   0  -7 575.032 19.2819  -2
   4   7   0 575.032 19.2819   1
   5   0   7 1347.34 40.0680  -2
  -5  -7   0 1347.34 40.0680   1
  -5   0  -7 1330.31 36.6675  -2
   5   7   0 1330.31 36.6675   1
   6   0   7 126.208 4.57644  -2
  -6  -7   0 126.208 4.57644   1
  -6   0  -7 123.317 4.62045  -2
   6   7   0 123.317 4.62045   1
   7   0   7 248.404 10.4584  -2
  -7  -7   0 248.404 10.4584   1
  -7   0  -7 254.336 8.02419  -2
   7   7   0 254.336 8.02419   1
   8   0   7 47.9757 2.23213  -2
  -8  -7   0 47.9757 2.23213   1
  -8   0  -7 52.9010 3.48575  -2
   8   7   0 52.9010 3.48575   1
   9   0   7 40.5666 2.67548  -2
  -9  -7   0 40.5666 2.67548   1
  -9   0  -7 44.4853 4.40326  -2
   9   7   0 44.4853 4.40326   1
  10   0   7 110.589 4.70456  -2
 -10  -7   0 110.589 4.70456   1
 -10   0  -7 107.356 4.58643  -2
  10   7   0 107.356 4.58643   1
  11   0   7 5.46447 2.27277  -2
 -11  -7   0 5.46447 2.27277   1
 -11   0  -7 5.89514 2.27322  -2
  11   7   0 5.89514 2.27322   1
  12   0   7 101.925 6.04662  -2
 -12  -7   0 101.925 6.04662   1
 -12   0  -7 96.3501 4.63974  -2
  12   7   0 96.3501 4.63974   1
  13   0   7 85.7619 9.20251  -2
 -13  -7   0 85.7619 9.20251   1
  16   1   6 97.8884 8.58384  -2
 -16  -7   0 97.8884 8.58384   1
  17   1   6 45.7376 8.44097  -2
 -17  -7   0 45.7376 8.44097   1
 -19  -2  10 55.3245 7.78094  -2
  19  -8   0 55.3245 7.78094   1
  19   2 -10 29.1322 6.08591  -2
 -19   8   0 29.1322 6.08591   1
 -18  -2  10 31.6640 4.65250  -2
  18  -8   0 31.6640 4.65250   1
  18   2 -10 26.5464 3.01779  -2
 -18   8   0 26.5464 3.01779   1
 -17  -2  10 66.4712 7.20983  -2
  17  -8   0 66.4712 7.20983   1
  17   2 -10 59.7202 2.99943  -2
 -17   8   0 59.7202 2.99943   1
 -16  -2  10 7.83586 3.28511  -2
  16  -8   0 7.83586 3.28511   1
  16   2 -10 4.20714 2.34343  -2
 -16   8   0 4.20714 2.34343   1
 -15  -2  10 15.2038 3.23634  -2
  15  -8   0 15.2038 3.23634   1
  15   2 -10 26.3756 2.46517  -2
 -15   8   0 26.3756 2.46517   1
 -14  -2  10 0.91469 2.71508  -2
  14  -8   0 0.91469 2.71508   1
  14   2 -10 2.51723 1.50631  -2
 -14   8   0 2.51723 1.50631   1
 -13  -2  10 8.84943 4.22559  -2
  13  -8   0 8.84943 4.22559   1
  13   2 -10 5.94781 1.87483  -2
 -13   8   0 5.94781 1.87483   1
  12   2 -10 84.2687 3.82460  -2
 -12   8   0 84.2687 3.82460   1
 -11  -2  10 35.1260 5.43421  -2
  11  -8   0 35.1260 5.43421   1
  11   2 -10 35.2748 2.71154  -2
 -11   8   0 35.2748 2.71154   1
 -10  -2  10 132.577 10.0071  -2
  10  -8   0 132.577 10.0071   1
  -9  -2  10 90.0819 8.01200  -2
   9  -8   0 90.0819 8.01200   1
   9   2 -10 97.2142 6.95773  -2
  -9   8   0 97.2142 6.95773   1
   8  -8   0 90.6418 7.18988   1
   8   1  -9 298.943 7.96017  -2
  -8   8   0 298.943 7.96017   1
  -7  -1   9 237.151 10.2806  -2
   7  -8   0 237.151 10.2806   1
   7   1  -9 238.043 7.31901  -2
  -7   8   0 238.043 7.31901   1
  -6  -1   9 378.229 15.2389  -2
   6  -8   0 378.229 15.2389   1
   6   1  -9 378.493 9.61936  -2
  -6   8   0 378.493 9.61936   1
  -5  -1   9 664.160 21.1553  -2
   5  -8   0 664.160 21.1553   1
   5   1  -9 680.401 19.2442  -2
  -5   8   0 680.401 19.2442   1
  -4  -1   9 37.2543 2.14734  -2
   4  -8   0 37.2543 2.14734   1
   4   1  -9 35.2644 1.87477  -2
  -4   8   0 35.2644 1.87477   1
  -3  -1   9 150.060 4.59351  -2
   3  -8   0 150.060 4.59351   1
   3   1  -9 149.747 4.62200  -2
  -3   8   0 149.747 4.62200   1
  -2  -1   9 261.268 8.72128  -2
   2  -8   0 261.268 8.72128   1
   2   1  -9 269.405 7.64144  -2
  -2   8   0 269.405 7.64144   1
  -1  -1   9 12.5415 1.71171  -2
   1  -8   0 12.5415 1.71171   1
   1   1  -9 15.7024 1.51029  -2
  -1   8   0 15.7024 1.51029   1
   0  -1   9 12.9009 2.45900  -2
   0  -8   0 12.9009 2.45900   1
   0   1  -9 16.7909 1.50849  -2
   0   8   0 16.7909 1.50849   1
   1  -1   9 373.852 14.1249  -2
  -1  -8   0 373.852 14.1249   1
  -1   1  -9 355.708 10.5433  -2
   1   8   0 355.708 10.5433   1
   2  -1   9 136.822 8.90674  -2
  -2  -8   0 136.822 8.90674   1
  -2   1  -9 133.225 5.48004  -2
   2   8   0 133.225 5.48004   1
  -3  -8   0 14.5677 1.45284   1
   3   8   0 16.0069 1.52859   1
  -4  -8   0 229.701 7.31713   1
   4   8   0 232.927 7.19483   1
   5   0   8 411.163 12.5887  -2
  -5  -8   0 411.163 12.5887   1
  -5   0  -8 371.269 11.5663  -2
   5   8   0 371.269 11.5663   1
   6   0   8 208.073 6.09636  -2
  -6  -8   0 208.073 6.09636   1
  -6   0  -8 207.411 6.92167  -2
   6   8   0 207.411 6.92167   1
   7   0   8 84.3872 4.89162  -2
  -7  -8   0 84.3872 4.89162   1
  -7   0  -8 77.5331 3.72530  -2
   7   8   0 77.5331 3.72530   1
   8   0   8 125.844 6.28939  -2
  -8  -8   0 125.844 6.28939   1
  -8   0  -8 117.055 4.77808  -2
   8   8   0 117.055 4.77808   1
   9   0   8 4.69830 2.07735  -2
  -9  -8   0 4.69830 2.07735   1
  -9   0  -8 9.59816 1.90122  -2
   9   8   0 9.59816 1.90122   1
  10   0   8 195.128 7.02126  -2
 -10  -8   0 195.128 7.02126   1
 -10   0  -8 197.439 6.92720  -2
  10   8   0 197.439 6.92720   1
  11   0   8 55.4296 3.48219  -2
 -11  -8   0 55.4296 3.48219   1
 -11   0  -8 53.1512 3.34752  -2
  11   8   0 53.1512 3.34752   1
  12   0   8 87.1475 4.60180  -2
 -12  -8   0 87.1475 4.60180   1
 -12   0  -8 97.0949 5.76660  -2
  12   8   0 97.0949 5.76660   1
  13   0   8 20.0995 5.25186  -2
 -13  -8   0 20.0995 5.25186   1
 -13   0  -8 24.0238 4.81839  -2
  13   8   0 24.0238 4.81839   1
  14   0   8 8.66640 3.98468  -2
 -14  -8   0 8.66640 3.98468   1
 -19  -2  11 94.2009 9.68932  -2
  19  -9   0 94.2009 9.68932   1
 -18  -2  11 25.6308 4.67634  -2
  18  -9   0 25.6308 4.67634   1
  18   2 -11 11.7936 3.35434  -2
 -18   9   0 11.7936 3.35434   1
 -17  -2  11 2.17741 5.70136  -2
  17  -9   0 2.17741 5.70136   1
  17   2 -11 12.8830 3.04486  -2
 -17   9   0 12.8830 3.04486   1
 -16  -2  11 14.0870 5.76171  -2
  16  -9   0 14.0870 5.76171   1
  16   2 -11 12.8539 2.61203  -2
 -16   9   0 12.8539 2.61203   1
 -15  -2  11 3.67690 3.25146  -2
  15  -9   0 3.67690 3.25146   1
  15   2 -11 5.27428 2.88285  -2
 -15   9   0 5.27428 2.88285   1
 -14  -2  11 7.85118 2.88966  -2
  14  -9   0 7.85118 2.88966   1
  14   2 -11 6.31119 1.66804  -2
 -14   9   0 6.31119 1.66804   1
 -13  -2  11 0.50030 3.46710  -2
  13  -9   0 0.50030 3.46710   1
  13   2 -11 -0.2587 1.53498  -2
 -13   9   0 -0.2587 1.53498   1
 -12  -2  11 62.0979 4.50824  -2
  12  -9   0 62.0979 4.50824   1
  12   2 -11 57.5724 2.81634  -2
 -12   9   0 57.5724 2.81634   1
 -11  -2  11 212.124 13.1596  -2
  11  -9   0 212.124 13.1596   1
  11   2 -11 209.742 6.97413  -2
 -11   9   0 209.742 6.97413   1
  10   2 -11 195.803 5.84430  -2
 -10   9   0 195.803 5.84430   1
  -9  -2  11 471.747 27.8089  -2
   9  -9   0 471.747 27.8089   1
   9   2 -11 483.357 26.7515  -2
  -9   9   0 483.357 26.7515   1
  -8  -2  11 70.1766 7.20762  -2
   8  -9   0 70.1766 7.20762   1
  -8  -1  10 85.2891 7.72690  -2
   8  -9   0 85.2891 7.72690   1
   8   2 -11 71.4660 6.20800  -2
  -8   9   0 71.4660 6.20800   1
   8   1 -10 86.3660 7.42041  -2
  -8   9   0 86.3660 7.42041   1
  -7  -1  10 237.776 15.5779  -2
   7  -9   0 237.776 15.5779   1
   7   1 -10 285.810 13.9084  -2
  -7   9   0 285.810 13.9084   1
  -6  -1  10 277.643 15.8732  -2
   6  -9   0 277.643 15.8732   1
   6   1 -10 264.374 10.0676  -2
  -6   9   0 264.374 10.0676   1
  -5  -1  10 111.002 4.65771  -2
   5  -9   0 111.002 4.65771   1
   5   1 -10 115.935 3.51904  -2
  -5   9   0 115.935 3.51904   1
  -4  -1  10 0.63111 1.43422  -2
   4  -9   0 0.63111 1.43422   1
   4   1 -10 0.16647 1.26646  -2
  -4   9   0 0.16647 1.26646   1
  -3  -1  10 335.125 9.50264  -2
   3  -9   0 335.125 9.50264   1
   3   1 -10 344.496 9.62077  -2
  -3   9   0 344.496 9.62077   1
  -2  -1  10 126.577 4.75000  -2
   2  -9   0 126.577 4.75000   1
   2   1 -10 124.815 5.19432  -2
  -2   9   0 124.815 5.19432   1
  -1  -1  10 229.123 7.79557  -2
   1  -9   0 229.123 7.79557   1
   1   1 -10 233.376 8.26691  -2
  -1   9   0 233.376 8.26691   1
   0  -1  10 116.602 4.49632  -2
   0  -9   0 116.602 4.49632   1
   0   1 -10 114.138 3.37118  -2
   0   9   0 114.138 3.37118   1
   1  -1  10 123.762 5.80823  -2
  -1  -9   0 123.762 5.80823   1
  -1   1 -10 124.888 3.68862  -2
   1   9   0 124.888 3.68862   1
   2  -1  10 433.973 16.5448  -2
  -2  -9   0 433.973 16.5448   1
  -2   1 -10 421.678 11.9419  -2
   2   9   0 421.678 11.9419   1
   3  -1  10 47.2541 3.72786  -2
  -3  -9   0 47.2541 3.72786   1
  -3   1 -10 49.1073 2.61662  -2
   3   9   0 49.1073 2.61662   1
   4  -1  10 196.846 11.6971  -2
  -4  -9   0 196.846 11.6971   1
  -4   1 -10 186.139 7.45062  -2
   4   9   0 186.139 7.45062   1
   5   0   9 304.798 12.5243  -2
  -5  -9   0 304.798 12.5243   1
   5   9   0 276.810 16.2548   1
   6   0   9 72.6863 3.60050  -2
  -6  -9   0 72.6863 3.60050   1
  -6   0  -9 65.5376 4.45669  -2
   6   9   0 65.5376 4.45669   1
   7   0   9 141.111 5.70809  -2
  -7  -9   0 141.111 5.70809   1
  -7   0  -9 133.831 6.63621  -2
   7   9   0 133.831 6.63621   1
   8   0   9 202.202 7.61947  -2
  -8  -9   0 202.202 7.61947   1
  -8   0  -9 215.226 8.49778  -2
   8   9   0 215.226 8.49778   1
   9   0   9 67.0428 7.14733  -2
  -9  -9   0 67.0428 7.14733   1
  -9   0  -9 77.4550 3.90098  -2
   9   9   0 77.4550 3.90098   1
  10   0   9 259.631 8.93195  -2
 -10  -9   0 259.631 8.93195   1
 -10   0  -9 261.339 8.73231  -2
  10   9   0 261.339 8.73231   1
  11   0   9 83.0988 4.15369  -2
 -11  -9   0 83.0988 4.15369   1
 -11   0  -9 85.0858 4.15392  -2
  11   9   0 85.0858 4.15392   1
  12   0   9 138.104 7.32086  -2
 -12  -9   0 138.104 7.32086   1
 -12   0  -9 138.626 9.48091  -2
  12   9   0 138.626 9.48091   1
  13   0   9 55.9044 6.55456  -2
 -13  -9   0 55.9044 6.55456   1
 -13   0  -9 48.7176 3.65689  -2
  13   9   0 48.7176 3.65689   1
  14   0   9 97.4472 9.81545  -2
 -14  -9   0 97.4472 9.81545   1
 -14   0  -9 92.2654 5.67208  -2
  14   9   0 92.2654 5.67208   1
  15   0   9 28.3192 4.57117  -2
 -15  -9   0 28.3192 4.57117   1
 -15   0  -9 17.1323 5.57991  -2
  15   9   0 17.1323 5.57991   1
 -19  -3  13 -0.0784 6.45517  -2
  19 -10   0 -0.0784 6.45517   1
  19   3 -13 7.93714 6.32989  -2
 -19  10   0 7.93714 6.32989   1
  18   2 -12 26.6250 6.08806  -2
 -18  10   0 26.6250 6.08806   1
  17   2 -12 8.52760 3.25297  -2
 -17  10   0 8.52760 3.25297   1
 -16  -2  12 61.1531 5.40922  -2
  16 -10   0 61.1531 5.40922   1
  16   2 -12 58.5109 3.80157  -2
 -16  10   0 58.5109 3.80157   1
 -15  -2  12 2.86480 5.42887  -2
  15 -10   0 2.86480 5.42887   1
  15   2 -12 2.38886 2.14445  -2
 -15  10   0 2.38886 2.14445   1
 -14  -2  12 74.2579 7.75797  -2
  14 -10   0 74.2579 7.75797   1
  14   2 -12 66.3433 7.12842  -2
 -14  10   0 66.3433 7.12842   1
 -13  -2  12 79.8984 7.41459  -2
  13 -10   0 79.8984 7.41459   1
  13   2 -12 64.2179 2.95230  -2
 -13  10   0 64.2179 2.95230   1
 -12  -2  12 57.1547 6.23784  -2
  12 -10   0 57.1547 6.23784   1
  12   2 -12 58.5346 2.72166  -2
 -12  10   0 58.5346 2.72166   1
 -11  -2  12 111.209 6.05493  -2
  11 -10   0 111.209 6.05493   1
  11   2 -12 108.997 4.36525  -2
 -11  10   0 108.997 4.36525   1
 -10  -2  12 18.5114 3.30394  -2
  10 -10   0 18.5114 3.30394   1
  10   2 -12 18.1336 2.03700  -2
 -10  10   0 18.1336 2.03700   1
  -9  -2  12 5.27319 4.19494  -2
   9 -10   0 5.27319 4.19494   1
   9   2 -12 8.40459 1.99100  -2
  -9  10   0 8.40459 1.99100   1
  -8  -2  12 10.4110 4.73479  -2
   8 -10   0 10.4110 4.73479   1
   8   2 -12 15.7694 5.26379  -2
  -8  10   0 15.7694 5.26379   1
  -6  -1  11 122.387 9.36882  -2
   6 -10   0 122.387 9.36882   1
   6   1 -11 129.891 8.36814  -2
  -6  10   0 129.891 8.36814   1
  -5  -1  11 36.2127 3.45153  -2
   5 -10   0 36.2127 3.45153   1
   5   1 -11 31.2177 4.73776  -2
  -5  10   0 31.2177 4.73776   1
  -4  -1  11 859.095 23.2744  -2
   4 -10   0 859.095 23.2744   1
   4   1 -11 879.768 24.7493  -2
  -4  10   0 879.768 24.7493   1
  -3  -1  11 171.971 6.49573  -2
   3 -10   0 171.971 6.49573   1
   3   1 -11 183.961 5.97642  -2
  -3  10   0 183.961 5.97642   1
  -2  -1  11 638.641 20.0047  -2
   2 -10   0 638.641 20.0047   1
   2   1 -11 641.285 17.5544  -2
  -2  10   0 641.285 17.5544   1
  -1  -1  11 406.465 13.0552  -2
   1 -10   0 406.465 13.0552   1
   1   1 -11 401.734 13.8291  -2
  -1  10   0 401.734 13.8291   1
   0  -1  11 130.974 5.14158  -2
   0 -10   0 130.974 5.14158   1
   0   1 -11 142.124 4.61839  -2
   0  10   0 142.124 4.61839   1
   1  -1  11 30.2744 2.26539  -2
  -1 -10   0 30.2744 2.26539   1
  -1   1 -11 26.6102 2.38100  -2
   1  10   0 26.6102 2.38100   1
   2  -1  11 82.4662 4.61750  -2
  -2 -10   0 82.4662 4.61750   1
  -2   1 -11 78.1765 2.89932  -2
   2  10   0 78.1765 2.89932   1
   3  -1  11 40.8515 3.70456  -2
  -3 -10   0 40.8515 3.70456   1
  -3   1 -11 40.6308 2.25372  -2
   3  10   0 40.6308 2.25372   1
   4  -1  11 6.73782 2.91765  -2
  -4 -10   0 6.73782 2.91765   1
  -4   1 -11 11.2941 2.71135  -2
   4  10   0 11.2941 2.71135   1
   5  -1  11 57.4764 4.24821  -2
  -5 -10   0 57.4764 4.24821   1
  -5   1 -11 46.5177 3.84463  -2
   5  10   0 46.5177 3.84463   1
   6   0  10 835.011 44.0499  -2
  -6 -10   0 835.011 44.0499   1
   6  10   0 342.508 12.6511   1
   7   0  10 27.6030 3.79316  -2
  -7 -10   0 27.6030 3.79316   1
  -7   0 -10 25.5999 3.30928  -2
   7  10   0 25.5999 3.30928   1
   8   0  10 704.909 39.8125  -2
  -8 -10   0 704.909 39.8125   1
  -8   0 -10 730.724 21.0168  -2
   8  10   0 730.724 21.0168   1
   9   0  10 26.4802 3.26083  -2
  -9 -10   0 26.4802 3.26083   1
  -9   0 -10 27.4893 3.01222  -2
   9  10   0 27.4893 3.01222   1
  10   0  10 417.688 14.0314  -2
 -10 -10   0 417.688 14.0314   1
 -10   0 -10 421.232 13.1526  -2
  10  10   0 421.232 13.1526   1
  11   0  10 30.5398 3.83734  -2
 -11 -10   0 30.5398 3.83734   1
 -11   0 -10 32.8078 6.44564  -2
  11  10   0 32.8078 6.44564   1
  12   0  10 5.44167 2.40512  -2
 -12 -10   0 5.44167 2.40512   1
 -12   0 -10 3.65593 1.89983  -2
  12  10   0 3.65593 1.89983   1
  13   0  10 4.22636 4.16342  -2
 -13 -10   0 4.22636 4.16342   1
 -13   0 -10 8.72629 2.50747  -2
  13  10   0 8.72629 2.50747   1
  14   0  10 81.9559 9.04773  -2
 -14 -10   0 81.9559 9.04773   1
 -14   0 -10 80.8834 5.41165  -2
  14  10   0 80.8834 5.41165   1
  15   0  10 11.9016 6.96112  -2
 -15 -10   0 11.9016 6.96112   1
 -15   0 -10 9.97193 4.98774  -2
  15  10   0 9.97193 4.98774   1
 -16 -10   0 53.2231 6.77670   1
  16  10   0 47.8048 5.84454   1
 -18  -3  14 14.1681 7.20379  -2
  18 -11   0 14.1681 7.20379   1
 -17  -2  13 31.3708 7.22154  -2
  17 -11   0 31.3708 7.22154   1
  17   2 -13 20.9468 6.13417  -2
 -17  11   0 20.9468 6.13417   1
 -16  -2  13 42.3413 7.03790  -2
  16 -11   0 42.3413 7.03790   1
  16   2 -13 43.2459 3.85050  -2
 -16  11   0 43.2459 3.85050   1
 -15  -2  13 11.8622 6.02691  -2
  15 -11   0 11.8622 6.02691   1
  15   2 -13 5.52812 2.65375  -2
 -15  11   0 5.52812 2.65375   1
 -14  -2  13 87.0260 8.76883  -2
  14 -11   0 87.0260 8.76883   1
  14   2 -13 79.9872 5.45128  -2
 -14  11   0 79.9872 5.45128   1
 -13  -2  13 -0.8124 4.76321  -2
  13 -11   0 -0.8124 4.76321   1
  13   2 -13 -0.6317 2.58653  -2
 -13  11   0 -0.6317 2.58653   1
 -12  -2  13 41.8908 5.98684  -2
  12 -11   0 41.8908 5.98684   1
  12   2 -13 35.4788 2.34208  -2
 -12  11   0 35.4788 2.34208   1
 -11  -2  13 29.7454 4.79702  -2
  11 -11   0 29.7454 4.79702   1
  11   2 -13 20.6296 2.13300  -2
 -11  11   0 20.6296 2.13300   1
 -10  -2  13 0.99041 3.75012  -2
  10 -11   0 0.99041 3.75012   1
  10   2 -13 2.35574 1.68480  -2
 -10  11   0 2.35574 1.68480   1
  -9  -2  13 45.5958 3.32525  -2
   9 -11   0 45.5958 3.32525   1
   9   2 -13 41.5943 2.53466  -2
  -9  11   0 41.5943 2.53466   1
  -8  -2  13 36.0900 3.32187  -2
   8 -11   0 36.0900 3.32187   1
   8   2 -13 33.8329 2.50954  -2
  -8  11   0 33.8329 2.50954   1
  -7  -2  13 210.002 9.91755  -2
   7 -11   0 210.002 9.91755   1
   7   2 -13 216.236 7.31987  -2
  -7  11   0 216.236 7.31987   1
  -5  -1  12 513.353 20.2334  -2
   5 -11   0 513.353 20.2334   1
   5   1 -12 539.141 26.0557  -2
  -5  11   0 539.141 26.0557   1
  -4  -1  12 38.0589 2.87819  -2
   4 -11   0 38.0589 2.87819   1
   4   1 -12 35.9332 2.98766  -2
  -4  11   0 35.9332 2.98766   1
  -3  -1  12 128.998 5.27951  -2
   3 -11   0 128.998 5.27951   1
   3   1 -12 120.687 4.43731  -2
  -3  11   0 120.687 4.43731   1
  -2  -1  12 294.255 9.92522  -2
   2 -11   0 294.255 9.92522   1
   2   1 -12 285.863 8.65178  -2
  -2  11   0 285.863 8.65178   1
  -1  -1  12 13.8152 2.13589  -2
   1 -11   0 13.8152 2.13589   1
   1   1 -12 15.1305 2.32349  -2
  -1  11   0 15.1305 2.32349   1
   0  -1  12 83.5063 3.85538  -2
   0 -11   0 83.5063 3.85538   1
   0   1 -12 88.1550 4.17828  -2
   0  11   0 88.1550 4.17828   1
   1  -1  12 49.0423 2.79673  -2
  -1 -11   0 49.0423 2.79673   1
  -1   1 -12 42.9387 2.04225  -2
   1  11   0 42.9387 2.04225   1
   2  -1  12 97.0952 4.24930  -2
  -2 -11   0 97.0952 4.24930   1
  -2   1 -12 97.2193 3.84256  -2
   2  11   0 97.2193 3.84256   1
   3  -1  12 164.231 10.9648  -2
  -3 -11   0 164.231 10.9648   1
  -3   1 -12 169.636 7.25776  -2
   3  11   0 169.636 7.25776   1
   4  -1  12 444.063 17.5892  -2
  -4 -11   0 444.063 17.5892   1
  -4   1 -12 442.408 11.3643  -2
   4  11   0 442.408 11.3643   1
   5  -1  12 438.676 18.0302  -2
  -5 -11   0 438.676 18.0302   1
  -5   1 -12 467.072 13.7694  -2
   5  11   0 467.072 13.7694   1
   6  -1  12 142.645 7.43933  -2
  -6 -11   0 142.645 7.43933   1
  -6   1 -12 158.276 6.89090  -2
   6  11   0 158.276 6.89090   1
   8   0  11 23.0720 4.07653  -2
  -8 -11   0 23.0720 4.07653   1
  -8   0 -11 22.3177 4.93331  -2
   8  11   0 22.3177 4.93331   1
   9   0  11 52.1582 4.01061  -2
  -9 -11   0 52.1582 4.01061   1
  -9   0 -11 53.9106 3.81270  -2
   9  11   0 53.9106 3.81270   1
  10   0  11 94.8758 6.14818  -2
 -10 -11   0 94.8758 6.14818   1
  11   0  11 26.8975 3.36098  -2
 -11 -11   0 26.8975 3.36098   1
 -11   0 -11 28.5249 3.67536  -2
  11  11   0 28.5249 3.67536   1
  12   0  11 44.6715 4.44005  -2
 -12 -11   0 44.6715 4.44005   1
 -12   0 -11 48.3708 3.52415  -2
  12  11   0 48.3708 3.52415   1
  13   0  11 19.6913 3.76183  -2
 -13 -11   0 19.6913 3.76183   1
 -13   0 -11 19.6245 2.87867  -2
  13  11   0 19.6245 2.87867   1
  14   0  11 41.6352 4.55154  -2
 -14 -11   0 41.6352 4.55154   1
 -14   0 -11 50.8084 4.73805  -2
  14  11   0 50.8084 4.73805   1
  15   0  11 22.1075 4.22928  -2
 -15 -11   0 22.1075 4.22928   1
 -15   0 -11 21.1101 5.33693  -2
  15  11   0 21.1101 5.33693   1
 -18  -3  15 63.3903 8.64194  -2
  18 -12   0 63.3903 8.64194   1
 -17  -3  15 8.45920 6.84163  -2
  17 -12   0 8.45920 6.84163   1
 -16  -2  14 119.099 11.5586  -2
  16 -12   0 119.099 11.5586   1
 -16  -3  15 149.570 12.5973  -2
  16 -12   0 149.570 12.5973   1
 -15  -2  14 30.9960 7.01662  -2
  15 -12   0 30.9960 7.01662   1
  15   2 -14 33.6127 4.22152  -2
 -15  12   0 33.6127 4.22152   1
  14   2 -14 29.6907 2.80659  -2
 -14  12   0 29.6907 2.80659   1
 -13  -2  14 29.8026 4.36555  -2
  13 -12   0 29.8026 4.36555   1
  13   2 -14 33.4380 3.83631  -2
 -13  12   0 33.4380 3.83631   1
 -12  -2  14 1.68085 3.09326  -2
  12 -12   0 1.68085 3.09326   1
  12   2 -14 1.23733 2.70925  -2
 -12  12   0 1.23733 2.70925   1
 -11  -2  14 38.5080 3.94951  -2
  11 -12   0 38.5080 3.94951   1
  11   2 -14 40.9305 2.43502  -2
 -11  12   0 40.9305 2.43502   1
 -10  -2  14 20.4350 3.35118  -2
  10 -12   0 20.4350 3.35118   1
  10   2 -14 20.7756 2.13253  -2
 -10  12   0 20.7756 2.13253   1
  -9  -2  14 -1.6820 2.51499  -2
   9 -12   0 -1.6820 2.51499   1
   9   2 -14 -1.2415 1.49158  -2
  -9  12   0 -1.2415 1.49158   1
  -8  -2  14 222.120 8.27391  -2
   8 -12   0 222.120 8.27391   1
   8   2 -14 222.188 6.43390  -2
  -8  12   0 222.188 6.43390   1
  -7  -2  14 72.8834 4.04380  -2
   7 -12   0 72.8834 4.04380   1
   7   2 -14 76.9976 3.83494  -2
  -7  12   0 76.9976 3.83494   1
  -6  -2  14 710.404 22.8138  -2
   6 -12   0 710.404 22.8138   1
   6   2 -14 712.767 20.7544  -2
  -6  12   0 712.767 20.7544   1
  -5  -2  14 77.2483 7.76495  -2
   5 -12   0 77.2483 7.76495   1
   5   2 -14 75.3832 4.02616  -2
  -5  12   0 75.3832 4.02616   1
   4 -12   0 292.978 17.6399   1
  -4  12   0 274.155 10.6341   1
   3 -12   0 134.875 10.6594   1
   3   1 -13 164.229 9.10116  -2
  -3  12   0 164.229 9.10116   1
   2   1 -13 43.4272 4.60465  -2
  -2  12   0 43.4272 4.60465   1
  -1  -1  13 97.9452 8.46277  -2
   1 -12   0 97.9452 8.46277   1
   1   1 -13 111.581 6.96126  -2
  -1  12   0 111.581 6.96126   1
   0  -1  13 -0.7864 3.45832  -2
   0 -12   0 -0.7864 3.45832   1
   0   1 -13 1.27744 1.69972  -2
   0  12   0 1.27744 1.69972   1
   1  -1  13 467.539 28.8832  -2
  -1 -12   0 467.539 28.8832   1
  -1   1 -13 519.119 14.8201  -2
   1  12   0 519.119 14.8201   1
   2  -1  13 137.225 6.88606  -2
  -2 -12   0 137.225 6.88606   1
  -2   1 -13 142.239 4.34751  -2
   2  12   0 142.239 4.34751   1
   3  -1  13 132.866 6.84695  -2
  -3 -12   0 132.866 6.84695   1
  -3   1 -13 143.851 4.44390  -2
   3  12   0 143.851 4.44390   1
   4  -1  13 198.390 9.10847  -2
  -4 -12   0 198.390 9.10847   1
  -4   1 -13 200.588 6.96828  -2
   4  12   0 200.588 6.96828   1
   5  -1  13 20.8384 3.51829  -2
  -5 -12   0 20.8384 3.51829   1
  -5   1 -13 7.40476 2.22778  -2
   5  12   0 7.40476 2.22778   1
   6  -1  13 410.447 17.0370  -2
  -6 -12   0 410.447 17.0370   1
  -6   1 -13 423.843 11.1435  -2
   6  12   0 423.843 11.1435   1
   7  -1  13 18.3182 5.69534  -2
  -7 -12   0 18.3182 5.69534   1
  -7   1 -13 16.6960 3.30649  -2
   7  12   0 16.6960 3.30649   1
  10   0  12 42.9435 3.95843  -2
 -10 -12   0 42.9435 3.95843   1
  11   0  12 70.6686 4.65411  -2
 -11 -12   0 70.6686 4.65411   1
 -11   0 -12 75.0940 5.23542  -2
  11  12   0 75.0940 5.23542   1
  12   0  12 8.86007 5.37321  -2
 -12 -12   0 8.86007 5.37321   1
 -12   0 -12 11.0948 3.61727  -2
  12  12   0 11.0948 3.61727   1
  13   0  12 57.8063 4.19880  -2
 -13 -12   0 57.8063 4.19880   1
 -13   0 -12 65.6965 6.98663  -2
  13  12   0 65.6965 6.98663   1
  14   0  12 4.10726 2.72279  -2
 -14 -12   0 4.10726 2.72279   1
 -14   0 -12 5.61275 4.19312  -2
  14  12   0 5.61275 4.19312   1
 -17  -3  16 16.6356 7.49108  -2
  17 -13   0 16.6356 7.49108   1
  17   3 -16 9.64889 5.37126  -2
 -17  13   0 9.64889 5.37126   1
 -16  -3  16 4.60664 6.92364  -2
  16 -13   0 4.60664 6.92364   1
 -15  -3  16 21.4671 7.04991  -2
  15 -13   0 21.4671 7.04991   1
  15   3 -16 18.7913 5.66183  -2
 -15  13   0 18.7913 5.66183   1
  14   2 -15 3.58031 3.13445  -2
 -14  13   0 3.58031 3.13445   1
 -13  -2  15 25.9141 6.24635  -2
  13 -13   0 25.9141 6.24635   1
  13   2 -15 20.7269 2.62883  -2
 -13  13   0 20.7269 2.62883   1
 -12  -2  15 36.9185 6.28574  -2
  12 -13   0 36.9185 6.28574   1
  12   2 -15 37.7800 4.08472  -2
 -12  13   0 37.7800 4.08472   1
 -11  -2  15 41.5725 4.18019  -2
  11 -13   0 41.5725 4.18019   1
  11   2 -15 38.4840 3.80885  -2
 -11  13   0 38.4840 3.80885   1
 -10  -2  15 122.886 5.62461  -2
  10 -13   0 122.886 5.62461   1
  10   2 -15 123.819 4.92931  -2
 -10  13   0 123.819 4.92931   1
  -9  -2  15 17.2229 2.44481  -2
   9 -13   0 17.2229 2.44481   1
   9   2 -15 14.8893 2.11947  -2
  -9  13   0 14.8893 2.11947   1
  -8  -2  15 253.740 9.08367  -2
   8 -13   0 253.740 9.08367   1
   8   2 -15 238.811 6.94245  -2
  -8  13   0 238.811 6.94245   1
  -7  -2  15 84.0622 4.26200  -2
   7 -13   0 84.0622 4.26200   1
   7   2 -15 81.9086 4.03764  -2
  -7  13   0 81.9086 4.03764   1
  -6  -2  15 174.016 6.91370  -2
   6 -13   0 174.016 6.91370   1
   6   2 -15 174.000 6.37799  -2
  -6  13   0 174.000 6.37799   1
  -5  -2  15 46.3473 4.67002  -2
   5 -13   0 46.3473 4.67002   1
   5   2 -15 42.7135 2.76607  -2
  -5  13   0 42.7135 2.76607   1
  -4  -2  15 48.9093 3.95405  -2
   4 -13   0 48.9093 3.95405   1
   4   2 -15 48.9303 2.84074  -2
  -4  13   0 48.9303 2.84074   1
   3 -13   0 2.82530 1.83656   1
   3   1 -14 265.109 15.0435  -2
  -3  13   0 265.109 15.0435   1
  -2  -1  14 189.954 9.12491  -2
   2 -13   0 189.954 9.12491   1
   2   1 -14 198.084 8.60625  -2
  -2  13   0 198.084 8.60625   1
  -1  -1  14 128.747 5.73107  -2
   1 -13   0 128.747 5.73107   1
   1   1 -14 123.694 6.15494  -2
  -1  13   0 123.694 6.15494   1
   0  -1  14 173.250 8.25053  -2
   0 -13   0 173.250 8.25053   1
   0   1 -14 168.462 5.91499  -2
   0  13   0 168.462 5.91499   1
   1  -1  14 101.293 5.77714  -2
  -1 -13   0 101.293 5.77714   1
  -1   1 -14 97.7053 3.54265  -2
   1  13   0 97.7053 3.54265   1
   2  -1  14 345.550 14.3972  -2
  -2 -13   0 345.550 14.3972   1
  -2   1 -14 353.153 9.24660  -2
   2  13   0 353.153 9.24660   1
   3  -1  14 107.026 5.89639  -2
  -3 -13   0 107.026 5.89639   1
  -3   1 -14 110.071 3.78777  -2
   3  13   0 110.071 3.78777   1
   4  -1  14 90.5787 5.40398  -2
  -4 -13   0 90.5787 5.40398   1
  -4   1 -14 98.2957 4.94629  -2
   4  13   0 98.2957 4.94629   1
   5  -1  14 100.518 6.05666  -2
  -5 -13   0 100.518 6.05666   1
  -5   1 -14 103.558 3.97825  -2
   5  13   0 103.558 3.97825   1
   6  -1  14 8.05191 3.52460  -2
  -6 -13   0 8.05191 3.52460   1
  -6   1 -14 3.01077 2.12266  -2
   6  13   0 3.01077 2.12266   1
   7  -1  14 35.2418 6.35246  -2
  -7 -13   0 35.2418 6.35246   1
  -7   1 -14 41.6147 5.45086  -2
   7  13   0 41.6147 5.45086   1
  -8   1 -14 22.2529 5.86094  -2
   8  13   0 22.2529 5.86094   1
  10   0  13 37.1326 7.02656  -2
 -10 -13   0 37.1326 7.02656   1
  11   0  13 180.260 9.45067  -2
 -11 -13   0 180.260 9.45067   1
  12   0  13 71.2273 8.51889  -2
 -12 -13   0 71.2273 8.51889   1
  13   0  13 29.1387 6.55762  -2
 -13 -13   0 29.1387 6.55762   1
  17 -14   0 7.04377 4.97294   1
 -17  14   0 4.72597 1.73328   1
 -16  -3  17 38.6012 5.56901  -2
  16 -14   0 38.6012 5.56901   1
 -15  -3  17 82.7510 6.87871  -2
  15 -14   0 82.7510 6.87871   1
  15   3 -17 76.5862 7.97528  -2
 -15  14   0 76.5862 7.97528   1
 -14  -3  17 16.9461 7.00406  -2
  14 -14   0 16.9461 7.00406   1
  14   3 -17 9.18998 5.19564  -2
 -14  14   0 9.18998 5.19564   1
 -13  -2  16 1.86667 6.05421  -2
  13 -14   0 1.86667 6.05421   1
  13   2 -16 5.79594 2.55547  -2
 -13  14   0 5.79594 2.55547   1
 -12  -2  16 47.2177 5.23424  -2
  12 -14   0 47.2177 5.23424   1
  12   2 -16 46.3988 3.10507  -2
 -12  14   0 46.3988 3.10507   1
 -11  -2  16 5.67830 4.23680  -2
  11 -14   0 5.67830 4.23680   1
  11   2 -16 14.3400 2.83593  -2
 -11  14   0 14.3400 2.83593   1
 -10  -2  16 42.0842 4.04732  -2
  10 -14   0 42.0842 4.04732   1
  10   2 -16 36.3952 5.61226  -2
 -10  14   0 36.3952 5.61226   1
  -9  -2  16 6.73058 3.28847  -2
   9 -14   0 6.73058 3.28847   1
   9   2 -16 -0.3879 2.06911  -2
  -9  14   0 -0.3879 2.06911   1
  -8  -2  16 8.79845 2.20846  -2
   8 -14   0 8.79845 2.20846   1
   8   2 -16 7.85952 1.73944  -2
  -8  14   0 7.85952 1.73944   1
  -7  -2  16 28.2857 2.76596  -2
   7 -14   0 28.2857 2.76596   1
   7   2 -16 36.3394 2.70118  -2
  -7  14   0 36.3394 2.70118   1
  -6  -2  16 52.2230 4.58248  -2
   6 -14   0 52.2230 4.58248   1
   6   2 -16 43.7682 3.18893  -2
  -6  14   0 43.7682 3.18893   1
  -5  -2  16 115.477 6.75849  -2
   5 -14   0 115.477 6.75849   1
   5   2 -16 108.812 4.00504  -2
  -5  14   0 108.812 4.00504   1
  -4  -2  16 15.3375 3.18031  -2
   4 -14   0 15.3375 3.18031   1
   4   2 -16 15.2939 2.32827  -2
  -4  14   0 15.2939 2.32827   1
  -3  -2  16 82.8223 4.84410  -2
   3 -14   0 82.8223 4.84410   1
   3   2 -16 84.1435 4.33642  -2
  -3  14   0 84.1435 4.33642   1
   2 -14   0 33.0686 3.81768   1
   2   2 -16 170.840 7.86842  -2
  -2  14   0 170.840 7.86842   1
  -1  -1  15 158.008 8.06009  -2
   1 -14   0 158.008 8.06009   1
   1   1 -15 150.923 7.17583  -2
  -1  14   0 150.923 7.17583   1
   0  -1  15 66.1236 4.29319  -2
   0 -14   0 66.1236 4.29319   1
   0   1 -15 67.9383 4.10185  -2
   0  14   0 67.9383 4.10185   1
   1  -1  15 148.463 6.54680  -2
  -1 -14   0 148.463 6.54680   1
  -1   1 -15 161.970 5.02821  -2
   1  14   0 161.970 5.02821   1
   2  -1  15 8.94072 2.66561  -2
  -2 -14   0 8.94072 2.66561   1
  -2   1 -15 10.3776 2.06420  -2
   2  14   0 10.3776 2.06420   1
   3  -1  15 12.8254 2.40241  -2
  -3 -14   0 12.8254 2.40241   1
  -3   1 -15 17.0647 2.25846  -2
   3  14   0 17.0647 2.25846   1
   4  -1  15 0.32448 1.84086  -2
  -4 -14   0 0.32448 1.84086   1
  -4   1 -15 4.87813 1.64511  -2
   4  14   0 4.87813 1.64511   1
   5  -1  15 2.38244 1.88684  -2
  -5 -14   0 2.38244 1.88684   1
  -5   1 -15 1.84499 2.56362  -2
   5  14   0 1.84499 2.56362   1
   6  -1  15 16.7760 3.05489  -2
  -6 -14   0 16.7760 3.05489   1
  -6   1 -15 11.6780 3.11194  -2
   6  14   0 11.6780 3.11194   1
   7  -1  15 65.5107 4.94057  -2
  -7 -14   0 65.5107 4.94057   1
  -7   1 -15 71.4505 4.17211  -2
   7  14   0 71.4505 4.17211   1
   8  -1  15 7.02498 2.85371  -2
  -8 -14   0 7.02498 2.85371   1
  -8   1 -15 12.3667 2.79002  -2
   8  14   0 12.3667 2.79002   1
   9  -1  15 75.0297 5.38492  -2
  -9 -14   0 75.0297 5.38492   1
  -9   1 -15 72.1748 8.11802  -2
   9  14   0 72.1748 8.11802   1
 -16  -3  18 18.3998 5.64979  -2
  16 -15   0 18.3998 5.64979   1
  16   3 -18 19.3259 3.83101  -2
 -16  15   0 19.3259 3.83101   1
 -15  -3  18 17.8591 5.50458  -2
  15 -15   0 17.8591 5.50458   1
  15   3 -18 27.9422 7.42141  -2
 -15  15   0 27.9422 7.42141   1
 -14  -3  18 4.32054 3.98123  -2
  14 -15   0 4.32054 3.98123   1
  14   3 -18 10.0030 5.38146  -2
 -14  15   0 10.0030 5.38146   1
  13   3 -18 48.2464 4.71605  -2
 -13  15   0 48.2464 4.71605   1
  13   2 -17 35.2002 6.17454  -2
 -13  15   0 35.2002 6.17454   1
 -12  -2  17 -0.4210 5.70469  -2
  12 -15   0 -0.4210 5.70469   1
  12   2 -17 -0.0158 3.10223  -2
 -12  15   0 -0.0158 3.10223   1
 -11  -2  17 3.09653 3.38527  -2
  11 -15   0 3.09653 3.38527   1
  11   2 -17 2.78360 2.50974  -2
 -11  15   0 2.78360 2.50974   1
 -10  -2  17 116.750 7.02728  -2
  10 -15   0 116.750 7.02728   1
  10   2 -17 120.270 4.55289  -2
 -10  15   0 120.270 4.55289   1
   9   2 -17 23.7149 3.48315  -2
  -9  15   0 23.7149 3.48315   1
  -8  -2  17 91.3051 5.40212  -2
   8 -15   0 91.3051 5.40212   1
  -7  -2  17 6.03131 3.45962  -2
   7 -15   0 6.03131 3.45962   1
   7   2 -17 12.5533 3.70560  -2
  -7  15   0 12.5533 3.70560   1
  -6  -2  17 12.1948 3.09183  -2
   6 -15   0 12.1948 3.09183   1
   6   2 -17 13.0303 2.25238  -2
  -6  15   0 13.0303 2.25238   1
  -5  -2  17 7.05290 3.35176  -2
   5 -15   0 7.05290 3.35176   1
   5   2 -17 8.28210 2.36647  -2
  -5  15   0 8.28210 2.36647   1
  -4  -2  17 20.3100 3.17717  -2
   4 -15   0 20.3100 3.17717   1
   4   2 -17 20.6733 2.85682  -2
  -4  15   0 20.6733 2.85682   1
  -3  -2  17 97.6642 5.19147  -2
   3 -15   0 97.6642 5.19147   1
   3   2 -17 99.0409 3.95577  -2
  -3  15   0 99.0409 3.95577   1
  -2  -2  17 65.0625 4.48335  -2
   2 -15   0 65.0625 4.48335   1
   2   2 -17 61.7017 3.96486  -2
  -2  15   0 61.7017 3.96486   1
  -1  -2  17 93.1733 6.34404  -2
   1 -15   0 93.1733 6.34404   1
   1   2 -17 83.6790 5.41821  -2
  -1  15   0 83.6790 5.41821   1
   0  -1  16 102.718 6.74484  -2
   0 -15   0 102.718 6.74484   1
   1  -1  16 8.75439 3.26251  -2
  -1 -15   0 8.75439 3.26251   1
  -1   1 -16 10.9368 2.97146  -2
   1  15   0 10.9368 2.97146   1
   2  -1  16 65.2764 4.31616  -2
  -2 -15   0 65.2764 4.31616   1
   3  -1  16 -0.2562 2.65884  -2
  -3 -15   0 -0.2562 2.65884   1
  -3   1 -16 2.19767 2.72064  -2
   3  15   0 2.19767 2.72064   1
   4  -1  16 64.6533 4.92513  -2
  -4 -15   0 64.6533 4.92513   1
  -4   1 -16 75.2315 4.72742  -2
   4  15   0 75.2315 4.72742   1
   5  -1  16 12.8699 2.44911  -2
  -5 -15   0 12.8699 2.44911   1
  -5   1 -16 13.6120 2.01141  -2
   5  15   0 13.6120 2.01141   1
   6  -1  16 27.0204 3.15033  -2
  -6 -15   0 27.0204 3.15033   1
  -6   1 -16 27.5092 2.33953  -2
   6  15   0 27.5092 2.33953   1
   7  -1  16 38.9783 3.86448  -2
  -7 -15   0 38.9783 3.86448   1
  -7   1 -16 34.4829 2.98161  -2
   7  15   0 34.4829 2.98161   1
   8  -1  16 12.6478 2.92033  -2
  -8 -15   0 12.6478 2.92033   1
  -8   1 -16 10.0890 2.67565  -2
   8  15   0 10.0890 2.67565   1
   9  -1  16 36.3296 4.68738  -2
  -9 -15   0 36.3296 4.68738   1
  -9   1 -16 33.8917 3.45178  -2
   9  15   0 33.8917 3.45178   1
 -15  -3  19 1.82994 4.98702  -2
  15 -16   0 1.82994 4.98702   1
  15   3 -19 10.8608 2.63474  -2
 -15  16   0 10.8608 2.63474   1
 -14  -3  19 31.7207 5.80988  -2
  14 -16   0 31.7207 5.80988   1
 -13  -3  19 2.56468 6.89854  -2
  13 -16   0 2.56468 6.89854   1
  13   2 -18 22.4134 7.36854  -2
  13   3 -19 22.4134 7.36854  -2
 -13  16   0 22.4134 7.36854   1
 -12  -3  19 53.4879 8.52216  -2
  12 -16   0 53.4879 8.52216   1
  12   3 -19 36.8258 6.15057  -2
 -12  16   0 36.8258 6.15057   1
  12   2 -18 67.7434 8.62015  -2
  12   3 -19 67.7434 8.62015  -2
 -12  16   0 67.7434 8.62015   1
 -11  -2  18 8.50996 3.62022  -2
  11 -16   0 8.50996 3.62022   1
  11   2 -18 19.2067 4.42497  -2
 -11  16   0 19.2067 4.42497   1
 -10  -2  18 8.01656 2.90541  -2
  10 -16   0 8.01656 2.90541   1
  10   2 -18 12.1753 3.19463  -2
 -10  16   0 12.1753 3.19463   1
  -9  -2  18 6.49695 2.51353  -2
   9 -16   0 6.49695 2.51353   1
   9   2 -18 7.27633 2.48818  -2
  -9  16   0 7.27633 2.48818   1
  -8  -2  18 -0.1913 2.45401  -2
   8 -16   0 -0.1913 2.45401   1
   8   2 -18 0.54991 2.19068  -2
  -8  16   0 0.54991 2.19068   1
  -7  -2  18 40.0405 6.71778  -2
   7 -16   0 40.0405 6.71778   1
   7   2 -18 32.0854 3.59477  -2
  -7  16   0 32.0854 3.59477   1
  -6  -2  18 17.2932 2.79886  -2
   6 -16   0 17.2932 2.79886   1
   6   2 -18 17.0209 3.99632  -2
  -6  16   0 17.0209 3.99632   1
   5   2 -18 86.2251 7.53482  -2
  -5  16   0 86.2251 7.53482   1
  -4  -2  18 140.944 10.7030  -2
   4 -16   0 140.944 10.7030   1
  -3  -2  18 24.7340 5.98705  -2
   3 -16   0 24.7340 5.98705   1
   3   2 -18 34.9248 4.69441  -2
  -3  16   0 34.9248 4.69441   1
  -2  -2  18 133.191 11.0482  -2
   2 -16   0 133.191 11.0482   1
   2   2 -18 136.710 8.89739  -2
  -2  16   0 136.710 8.89739   1
  -1  -2  18 3.22424 5.31433  -2
   1 -16   0 3.22424 5.31433   1
   1   2 -18 13.3273 4.48291  -2
  -1  16   0 13.3273 4.48291   1
   0  -2  18 46.4190 6.78197  -2
   0 -16   0 46.4190 6.78197   1
   0   2 -18 34.3831 4.30610  -2
   0  16   0 34.3831 4.30610   1
  -1 -16   0 -0.6935 2.56305   1
   2  -1  17 36.8519 6.50721  -2
  -2 -16   0 36.8519 6.50721   1
  -2   1 -17 42.2151 4.78805  -2
   2  16   0 42.2151 4.78805   1
   3  -1  17 43.4339 4.77144  -2
  -3 -16   0 43.4339 4.77144   1
  -3   1 -17 45.8008 3.06751  -2
   3  16   0 45.8008 3.06751   1
   4  -1  17 4.15674 3.44277  -2
  -4 -16   0 4.15674 3.44277   1
  -4   1 -17 4.33620 2.36665  -2
   4  16   0 4.33620 2.36665   1
   5  -1  17 65.9732 4.12895  -2
  -5 -16   0 65.9732 4.12895   1
  -5   1 -17 69.2651 3.48159  -2
   5  16   0 69.2651 3.48159   1
   6  -1  17 0.91262 2.28570  -2
  -6 -16   0 0.91262 2.28570   1
  -6   1 -17 0.27517 2.13085  -2
   6  16   0 0.27517 2.13085   1
   7  -1  17 22.8626 2.89119  -2
  -7 -16   0 22.8626 2.89119   1
  -7   1 -17 26.6468 2.75007  -2
   7  16   0 26.6468 2.75007   1
   8  -1  17 20.6790 3.80504  -2
  -8 -16   0 20.6790 3.80504   1
  -8   1 -17 22.0128 3.69621  -2
   8  16   0 22.0128 3.69621   1
   9  -1  17 0.19451 5.32502  -2
  -9 -16   0 0.19451 5.32502   1
  -9   1 -17 2.53221 4.47047  -2
   9  16   0 2.53221 4.47047   1
 -10 -16   0 2.44391 2.49397   1
  10  16   0 2.44880 1.97040   1
  14 -17   0 9.63653 3.23668   1
 -14  17   0 4.29899 1.89887   1
  13   3 -20 12.5279 3.94005  -2
 -13  17   0 12.5279 3.94005   1
 -12  -3  20 16.2879 4.66119  -2
  12 -17   0 16.2879 4.66119   1
 -11  -2  19 2.58321 4.29084  -2
  11 -17   0 2.58321 4.29084   1
 -11  -3  20 20.2395 7.75810  -2
  11 -17   0 20.2395 7.75810   1
 -10  -3  20 3.59086 7.24496  -2
  10 -17   0 3.59086 7.24496   1
  10   2 -19 25.5665 6.38128  -2
 -10  17   0 25.5665 6.38128   1
  -9  -2  19 18.1192 3.77890  -2
   9 -17   0 18.1192 3.77890   1
   9   2 -19 18.9292 3.53294  -2
  -9  17   0 18.9292 3.53294   1
  -8  -2  19 10.5922 4.65239  -2
   8 -17   0 10.5922 4.65239   1
   8   2 -19 13.4399 2.73448  -2
  -8  17   0 13.4399 2.73448   1
  -7  -2  19 2.68134 4.09095  -2
   7 -17   0 2.68134 4.09095   1
   7   2 -19 2.58453 5.38961  -2
  -7  17   0 2.58453 5.38961   1
  -6  -2  19 19.5112 4.20047  -2
   6 -17   0 19.5112 4.20047   1
   6   2 -19 21.1835 3.56903  -2
  -6  17   0 21.1835 3.56903   1
  -5  -2  19 19.3658 2.94298  -2
   5 -17   0 19.3658 2.94298   1
   5   2 -19 21.8350 2.22646  -2
  -5  17   0 21.8350 2.22646   1
  -4  -2  19 -0.0036 2.30810  -2
   4 -17   0 -0.0036 2.30810   1
   4   2 -19 1.82150 1.68631  -2
  -4  17   0 1.82150 1.68631   1
  -3  -2  19 16.5087 2.96579  -2
   3 -17   0 16.5087 2.96579   1
   3   2 -19 16.0258 2.38477  -2
  -3  17   0 16.0258 2.38477   1
  -2  -2  19 28.5742 3.52600  -2
   2 -17   0 28.5742 3.52600   1
   2   2 -19 27.6391 2.64831  -2
  -2  17   0 27.6391 2.64831   1
  -1  -2  19 7.63713 3.23130  -2
   1 -17   0 7.63713 3.23130   1
   1   2 -19 7.59735 2.96253  -2
  -1  17   0 7.59735 2.96253   1
   0  -2  19 28.5233 4.94423  -2
   0 -17   0 28.5233 4.94423   1
   0   2 -19 30.3156 4.06552  -2
   0  17   0 30.3156 4.06552   1
  -1 -17   0 36.4072 5.65756   1
  -1   2 -19 35.2482 4.02194  -2
   1  17   0 35.2482 4.02194   1
   2  -1  18 34.1090 7.32178  -2
  -2 -17   0 34.1090 7.32178   1
   3  -1  18 10.3693 4.49105  -2
  -3 -17   0 10.3693 4.49105   1
  -3   1 -18 17.6046 6.29643  -2
   3  17   0 17.6046 6.29643   1
   4  -1  18 73.2838 8.51571  -2
  -4 -17   0 73.2838 8.51571   1
  -4   1 -18 75.2770 5.29206  -2
   4  17   0 75.2770 5.29206   1
   5  -1  18 -1.7582 5.19501  -2
  -5 -17   0 -1.7582 5.19501   1
  -5   1 -18 4.86286 3.61783  -2
   5  17   0 4.86286 3.61783   1
   6  -1  18 23.1927 4.24803  -2
  -6 -17   0 23.1927 4.24803   1
  -6   1 -18 26.6959 2.88072  -2
   6  17   0 26.6959 2.88072   1
   7  -1  18 3.74167 2.58660  -2
  -7 -17   0 3.74167 2.58660   1
  -7   1 -18 0.49942 3.08259  -2
   7  17   0 0.49942 3.08259   1
   8  -1  18 -0.6111 3.27872  -2
  -8 -17   0 -0.6111 3.27872   1
  -8   1 -18 1.21429 1.68052  -2
   8  17   0 1.21429 1.68052   1
 -12  -3  21 8.29466 6.71094  -2
  12 -18   0 8.29466 6.71094   1
  12   3 -21 8.13759 2.73113  -2
 -12  18   0 8.13759 2.73113   1
  -9  18   0 19.6991 4.43784   1
  -8  -2  20 21.6209 7.65769  -2
   8 -18   0 21.6209 7.65769   1
   8   2 -20 20.4075 3.01342  -2
  -8  18   0 20.4075 3.01342   1
  -7  -2  20 27.5518 7.46602  -2
   7 -18   0 27.5518 7.46602   1
   7   2 -20 28.3497 3.37735  -2
  -7  18   0 28.3497 3.37735   1
  -6  -2  20 35.9542 7.55199  -2
   6 -18   0 35.9542 7.55199   1
   6   2 -20 39.5382 3.65704  -2
  -6  18   0 39.5382 3.65704   1
  -5  -2  20 11.1906 4.05688  -2
   5 -18   0 11.1906 4.05688   1
   5   2 -20 9.64580 2.98015  -2
  -5  18   0 9.64580 2.98015   1
  -4  -2  20 7.52684 2.77912  -2
   4 -18   0 7.52684 2.77912   1
   4   2 -20 5.40597 2.14033  -2
  -4  18   0 5.40597 2.14033   1
  -3  -2  20 0.48076 2.44856  -2
   3 -18   0 0.48076 2.44856   1
   3   2 -20 3.56780 1.79477  -2
  -3  18   0 3.56780 1.79477   1
  -2  -2  20 12.0572 2.96577  -2
   2 -18   0 12.0572 2.96577   1
   2   2 -20 11.5378 2.63037  -2
  -2  18   0 11.5378 2.63037   1
  -1  -2  20 10.0157 3.15789  -2
   1 -18   0 10.0157 3.15789   1
   1   2 -20 8.55420 2.41030  -2
  -1  18   0 8.55420 2.41030   1
   0  -2  20 1.95975 5.07406  -2
   0 -18   0 1.95975 5.07406   1
   0   2 -20 12.5393 2.71433  -2
   0  18   0 12.5393 2.71433   1
   1  -2  20 36.5543 4.89096  -2
  -1 -18   0 36.5543 4.89096   1
  -1   2 -20 36.3547 2.89469  -2
   1  18   0 36.3547 2.89469   1
   2  -2  20 7.66698 5.79098  -2
  -2 -18   0 7.66698 5.79098   1
  -2   2 -20 15.5729 3.76862  -2
   2  18   0 15.5729 3.76862   1
  -3 -18   0 36.8963 6.47426   1
   4  -1  19 2.49134 3.44796  -2
  -4 -18   0 2.49134 3.44796   1
   5  -1  19 28.7142 3.82336  -2
  -5 -18   0 28.7142 3.82336   1
   6  -1  19 8.47271 4.02192  -2
  -6 -18   0 8.47271 4.02192   1
  -6   1 -19 4.49852 3.20671  -2
   6  18   0 4.49852 3.20671   1
 -10  -3  22 13.6123 6.98348  -2
  10 -19   0 13.6123 6.98348   1
  10   3 -22 3.23947 4.06178  -2
 -10  19   0 3.23947 4.06178   1
  -8  -2  21 4.29192 7.57728  -2
   8 -19   0 4.29192 7.57728   1
  -8  19   0 1.69669 3.70249   1
  -7  -2  21 2.48982 7.22877  -2
   7 -19   0 2.48982 7.22877   1
   7   2 -21 14.0858 7.15516  -2
  -7  19   0 14.0858 7.15516   1
  -6  -2  21 4.79194 4.77381  -2
   6 -19   0 4.79194 4.77381   1
   6   2 -21 4.80330 3.56308  -2
  -6  19   0 4.80330 3.56308   1
  -5  -2  21 12.7534 4.71554  -2
   5 -19   0 12.7534 4.71554   1
   5   2 -21 16.8064 4.11920  -2
  -5  19   0 16.8064 4.11920   1
  -4  -2  21 26.5432 6.13004  -2
   4 -19   0 26.5432 6.13004   1
   4   2 -21 13.0186 3.87132  -2
  -4  19   0 13.0186 3.87132   1
  -3  -2  21 14.6649 3.55427  -2
   3 -19   0 14.6649 3.55427   1
   3   2 -21 25.2253 2.63593  -2
  -3  19   0 25.2253 2.63593   1
  -2  -2  21 10.8035 3.44678  -2
   2 -19   0 10.8035 3.44678   1
   2   2 -21 13.2708 2.27910  -2
  -2  19   0 13.2708 2.27910   1
  -1  -2  21 68.1566 4.47168  -2
   1 -19   0 68.1566 4.47168   1
   1   2 -21 58.6556 3.27424  -2
  -1  19   0 58.6556 3.27424   1
   0  -2  21 3.30653 3.26125  -2
   0 -19   0 3.30653 3.26125   1
   0   2 -21 6.24947 3.14678  -2
   0  19   0 6.24947 3.14678   1
   1  -2  21 83.3830 5.43023  -2
  -1 -19   0 83.3830 5.43023   1
  -1   2 -21 103.549 8.05959  -2
   1  19   0 103.549 8.05959   1
   2  -2  21 23.7703 4.84213  -2
  -2 -19   0 23.7703 4.84213   1
  -3   2 -21 9.10440 6.82052  -2
   3  19   0 9.10440 6.82052   1
  -4 -19   0 -0.4631 3.12378   1
   7 -20   0 2.80198 4.33321   1
  -7  20   0 1.13561 2.02433   1
   6 -20   0 14.2527 5.62330   1
   5   2 -22 8.76395 5.07696  -2
  -5  20   0 8.76395 5.07696   1
   4   2 -22 0.60661 4.56811  -2
  -4  20   0 0.60661 4.56811   1
   3   2 -22 19.7622 4.92513  -2
  -3  20   0 19.7622 4.92513   1
   2   2 -22 12.1670 3.45981  -2
  -2  20   0 12.1670 3.45981   1
  -1  -2  22 8.96443 6.55719  -2
   1 -20   0 8.96443 6.55719   1
   1   2 -22 5.70186 4.40667  -2
  -1  20   0 5.70186 4.40667   1
   0  -2  22 6.12490 4.67181  -2
   0 -20   0 6.12490 4.67181   1
   0   2 -22 2.53541 2.18835  -2
   0  20   0 2.53541 2.18835   1
   1  -2  22 2.97191 5.14759  -2
  -1 -20   0 2.97191 5.14759   1
  -1   2 -22 2.17929 2.97247  -2
   1  20   0 2.17929 2.97247   1
  -2   3 -22 13.0997 3.89550  -2
   2  20  -1 13.0997 3.89550   1
  -1   3 -22 0.28335 3.37712  -2
   1  20  -1 0.28335 3.37712   1
   1  -3  22 8.27087 5.70835  -2
  -1 -20   1 8.27087 5.70835   1
   0   3 -22 -0.7132 2.97568  -2
   0  20  -1 -0.7132 2.97568   1
   0  -3  22 0.40001 5.12879  -2
   0 -20   1 0.40001 5.12879   1
   1   3 -22 2.72374 4.24549  -2
  -1  20  -1 2.72374 4.24549   1
  -1  -3  22 1.10448 3.35619  -2
   1 -20   1 1.10448 3.35619   1
   2   3 -22 11.1440 4.16195  -2
  -2  20  -1 11.1440 4.16195   1
  -2  -3  22 7.94662 2.73532  -2
   2 -20   1 7.94662 2.73532   1
   3   3 -22 11.8171 4.41460  -2
  -3  20  -1 11.8171 4.41460   1
  -3  -3  22 13.8722 5.17806  -2
   3 -20   1 13.8722 5.17806   1
   4   3 -22 34.0650 5.24379  -2
  -4  20  -1 34.0650 5.24379   1
  -4  -3  22 33.9594 6.94979  -2
   4 -20   1 33.9594 6.94979   1
  -5  -3  22 7.45876 6.39446  -2
   5 -20   1 7.45876 6.39446   1
  -6  -3  22 1.50673 6.78167  -2
   6 -20   1 1.50673 6.78167   1
  -8  20  -1 5.98868 2.52285   1
   8 -20   1 8.76938 5.20197   1
  -5   2 -20 23.7177 7.01401  -2
   5  19  -1 23.7177 7.01401   1
   5  -2  20 22.4301 4.70825  -2
  -5 -19   1 22.4301 4.70825   1
   4  -2  20 17.2391 4.02969  -2
  -4 -19   1 17.2391 4.02969   1
   3  -2  20 31.2810 8.00488  -2
  -3 -19   1 31.2810 8.00488   1
   2  -3  21 54.2363 7.99600  -2
  -2 -19   1 54.2363 7.99600   1
  -1   3 -21 -1.3208 5.00999  -2
   1  19  -1 -1.3208 5.00999   1
   1  -3  21 0.15562 3.63667  -2
  -1 -19   1 0.15562 3.63667   1
   0   3 -21 67.8064 4.18456  -2
   0  19  -1 67.8064 4.18456   1
   0  -3  21 55.6533 4.62696  -2
   0 -19   1 55.6533 4.62696   1
   1   3 -21 1.39312 2.45005  -2
  -1  19  -1 1.39312 2.45005   1
  -1  -3  21 -0.1347 3.08435  -2
   1 -19   1 -0.1347 3.08435   1
   2   3 -21 10.2985 2.26252  -2
  -2  19  -1 10.2985 2.26252   1
  -2  -3  21 3.52232 2.91153  -2
   2 -19   1 3.52232 2.91153   1
   3   3 -21 18.9224 2.34058  -2
  -3  19  -1 18.9224 2.34058   1
  -3  -3  21 22.5503 3.12295  -2
   3 -19   1 22.5503 3.12295   1
   4   3 -21 -0.9422 2.64127  -2
  -4  19  -1 -0.9422 2.64127   1
  -4  -3  21 1.81984 2.75947  -2
   4 -19   1 1.81984 2.75947   1
   5   3 -21 14.8399 3.95951  -2
  -5  19  -1 14.8399 3.95951   1
   6   3 -21 6.38693 2.57368  -2
  -6  19  -1 6.38693 2.57368   1
  -6  -3  21 4.67596 4.40818  -2
   6 -19   1 4.67596 4.40818   1
   7   3 -21 5.07471 2.67795  -2
  -7  19  -1 5.07471 2.67795   1
  -7  -3  21 9.21934 5.02525  -2
   7 -19   1 9.21934 5.02525   1
  -8  -3  21 -4.7133 7.07312  -2
   8 -19   1 -4.7133 7.07312   1
  -9  19  -1 -1.4667 2.80580   1
  -9  -3  21 20.4872 7.55577  -2
   9 -19   1 20.4872 7.55577   1
  10   4 -22 37.9638 4.72451  -2
 -10  19  -1 37.9638 4.72451   1
 -10  -4  22 34.3474 8.03322  -2
  10 -19   1 34.3474 8.03322   1
 -11  19  -1 3.19299 1.57009   1
  11 -19   1 1.47583 2.69426   1
  -7   2 -19 23.2482 2.71170  -2
   7  18  -1 23.2482 2.71170   1
   7  -2  19 27.5975 3.89727  -2
  -7 -18   1 27.5975 3.89727   1
  -6   2 -19 23.4756 3.98884  -2
   6  18  -1 23.4756 3.98884   1
   6  -2  19 20.0030 3.35280  -2
  -6 -18   1 20.0030 3.35280   1
  -5   2 -19 23.4524 3.24855  -2
   5  18  -1 23.4524 3.24855   1
   5  -2  19 19.0107 3.42957  -2
  -5 -18   1 19.0107 3.42957   1
  -4   2 -19 46.3621 7.36850  -2
   4  18  -1 46.3621 7.36850   1
   4  -2  19 44.5286 4.31633  -2
  -4 -18   1 44.5286 4.31633   1
  -3   2 -19 13.1332 6.49595  -2
   3  18  -1 13.1332 6.49595   1
   3  -2  19 5.33436 3.76101  -2
  -3 -18   1 5.33436 3.76101   1
   2  -2  19 25.4164 7.52756  -2
  -2 -18   1 25.4164 7.52756   1
  -1   3 -20 32.3802 3.88867  -2
   1  18  -1 32.3802 3.88867   1
   1  -3  20 25.4306 5.11858  -2
  -1 -18   1 25.4306 5.11858   1
   0   3 -20 24.4471 3.02879  -2
   0  18  -1 24.4471 3.02879   1
   0  -3  20 14.4772 3.79928  -2
   0 -18   1 14.4772 3.79928   1
   1   3 -20 81.9000 4.69381  -2
  -1  18  -1 81.9000 4.69381   1
  -1  -3  20 76.8293 5.00436  -2
   1 -18   1 76.8293 5.00436   1
   2   3 -20 8.69889 3.04698  -2
  -2  18  -1 8.69889 3.04698   1
  -2  -3  20 8.73733 3.23228  -2
   2 -18   1 8.73733 3.23228   1
   3   3 -20 53.0675 3.07349  -2
  -3  18  -1 53.0675 3.07349   1
  -3  -3  20 57.6104 4.17096  -2
   3 -18   1 57.6104 4.17096   1
   4   3 -20 2.20801 1.72899  -2
  -4  18  -1 2.20801 1.72899   1
  -4  -3  20 5.46311 2.52610  -2
   4 -18   1 5.46311 2.52610   1
   5   3 -20 30.3779 2.52362  -2
  -5  18  -1 30.3779 2.52362   1
  -5  -3  20 35.3336 3.41257  -2
   5 -18   1 35.3336 3.41257   1
   6   3 -20 22.8004 3.20065  -2
  -6  18  -1 22.8004 3.20065   1
  -6  -3  20 24.9510 4.30530  -2
   6 -18   1 24.9510 4.30530   1
   7   3 -20 12.3869 3.17418  -2
  -7  18  -1 12.3869 3.17418   1
  -7  -3  20 13.1956 4.53781  -2
   7 -18   1 13.1956 4.53781   1
   8   3 -20 13.3461 2.84831  -2
  -8  18  -1 13.3461 2.84831   1
   9   3 -20 12.1819 2.88296  -2
  -9  18  -1 12.1819 2.88296   1
  -9  -3  20 43.1309 8.02906  -2
   9 -18   1 43.1309 8.02906   1
 -10  18  -1 3.01344 2.98172   1
 -10  -3  20 -0.7535 7.12574  -2
  10 -18   1 -0.7535 7.12574   1
  12   4 -21 41.2703 4.97929  -2
 -12  18  -1 41.2703 4.97929   1
  13 -18   1 1.44178 4.09652   1
  -9   2 -18 1.28995 3.19926  -2
   9  17  -1 1.28995 3.19926   1
  -8   2 -18 50.9298 4.77169  -2
   8  17  -1 50.9298 4.77169   1
   8  -2  18 48.7224 6.63537  -2
  -8 -17   1 48.7224 6.63537   1
  -7   2 -18 1.09511 1.91695  -2
   7  17  -1 1.09511 1.91695   1
   7  -2  18 0.17213 2.35906  -2
  -7 -17   1 0.17213 2.35906   1
  -6   2 -18 27.3053 2.60899  -2
   6  17  -1 27.3053 2.60899   1
   6  -2  18 22.4102 2.95800  -2
  -6 -17   1 22.4102 2.95800   1
  -5   2 -18 4.94304 3.30566  -2
   5  17  -1 4.94304 3.30566   1
   5  -2  18 5.10928 3.58673  -2
  -5 -17   1 5.10928 3.58673   1
  -4   2 -18 25.6748 2.83276  -2
   4  17  -1 25.6748 2.83276   1
   4  -2  18 21.7774 4.37394  -2
  -4 -17   1 21.7774 4.37394   1
  -3   2 -18 2.38063 2.42694  -2
   3  17  -1 2.38063 2.42694   1
   3  -2  18 0.85387 5.64089  -2
  -3 -17   1 0.85387 5.64089   1
  -2   2 -18 0.66706 3.24638  -2
   2  17  -1 0.66706 3.24638   1
   2  -2  18 4.68330 6.10640  -2
  -2 -17   1 4.68330 6.10640   1
  -1 -17   1 14.3634 5.36051   1
   0   3 -19 9.72447 3.28572  -2
   0  17  -1 9.72447 3.28572   1
   0 -17   1 2.41398 3.33185   1
   1   3 -19 34.9776 3.08400  -2
  -1  17  -1 34.9776 3.08400   1
   2   3 -19 24.8127 2.71549  -2
  -2  17  -1 24.8127 2.71549   1
   3   3 -19 31.0625 2.74787  -2
  -3  17  -1 31.0625 2.74787   1
  -3  -3  19 36.8563 4.44618  -2
   3 -17   1 36.8563 4.44618   1
   4   3 -19 0.91944 2.02557  -2
  -4  17  -1 0.91944 2.02557   1
  -4  -3  19 -0.2669 4.33464  -2
   4 -17   1 -0.2669 4.33464   1
   5   3 -19 2.94467 1.74187  -2
  -5  17  -1 2.94467 1.74187   1
  -5  -3  19 0.44273 2.86349  -2
   5 -17   1 0.44273 2.86349   1
   6   3 -19 5.26254 1.83910  -2
  -6  17  -1 5.26254 1.83910   1
  -6  -3  19 7.17316 2.78812  -2
   6 -17   1 7.17316 2.78812   1
   7   3 -19 -1.1580 2.48154  -2
  -7  17  -1 -1.1580 2.48154   1
  -7  -3  19 2.80762 3.41973  -2
   7 -17   1 2.80762 3.41973   1
   8   3 -19 63.4599 3.49716  -2
  -8  17  -1 63.4599 3.49716   1
  -8  -3  19 65.3370 5.78784  -2
   8 -17   1 65.3370 5.78784   1
   9   3 -19 13.0952 2.63150  -2
  -9  17  -1 13.0952 2.63150   1
  -9  -3  19 10.9377 4.53501  -2
   9 -17   1 10.9377 4.53501   1
  10   3 -19 17.8628 3.34905  -2
 -10  17  -1 17.8628 3.34905   1
 -10  -3  19 17.9915 3.23019  -2
  10 -17   1 17.9915 3.23019   1
  11   3 -19 7.32586 6.04492  -2
 -11  17  -1 7.32586 6.04492   1
 -11  -4  20 25.2716 7.86196  -2
  11 -17   1 25.2716 7.86196   1
 -11  -3  19 10.1308 5.95867  -2
  11 -17   1 10.1308 5.95867   1
 -13  17  -1 32.3942 5.69878   1
  14   4 -20 11.2966 3.03223  -2
 -14  17  -1 11.2966 3.03223   1
 -14  -4  20 0.05869 4.64632  -2
  14 -17   1 0.05869 4.64632   1
  -9   2 -17 6.93839 4.95284  -2
   9  16  -1 6.93839 4.95284   1
   9  -2  17 8.48791 4.28585  -2
  -9 -16   1 8.48791 4.28585   1
  -8   2 -17 21.3581 3.45860  -2
   8  16  -1 21.3581 3.45860   1
   8  -2  17 22.0379 3.78289  -2
  -8 -16   1 22.0379 3.78289   1
  -7   2 -17 21.8710 2.78015  -2
   7  16  -1 21.8710 2.78015   1
   7  -2  17 23.9840 3.05766  -2
  -7 -16   1 23.9840 3.05766   1
  -6   2 -17 2.76275 2.76210  -2
   6  16  -1 2.76275 2.76210   1
   6  -2  17 4.22686 2.74624  -2
  -6 -16   1 4.22686 2.74624   1
  -5   2 -17 0.12656 1.78180  -2
   5  16  -1 0.12656 1.78180   1
   5  -2  17 -1.4835 2.64281  -2
  -5 -16   1 -1.4835 2.64281   1
  -4   2 -17 6.43371 2.15707  -2
   4  16  -1 6.43371 2.15707   1
   4  -2  17 4.39095 3.07224  -2
  -4 -16   1 4.39095 3.07224   1
  -3   2 -17 -0.1942 2.51458  -2
   3  16  -1 -0.1942 2.51458   1
   3  -2  17 -1.0602 3.18881  -2
  -3 -16   1 -1.0602 3.18881   1
  -2   2 -17 98.5842 5.47962  -2
   2  16  -1 98.5842 5.47962   1
   2  -2  17 86.4826 5.10111  -2
  -2 -16   1 86.4826 5.10111   1
  -1   2 -17 19.3637 5.13802  -2
   1  16  -1 19.3637 5.13802   1
   1  -2  17 29.2486 3.67156  -2
  -1 -16   1 29.2486 3.67156   1
   0  16  -1 5.15452 3.12827   1
   0  -2  17 145.794 8.10766  -2
   0 -16   1 145.794 8.10766   1
  -1  -3  18 98.3669 9.64330  -2
   1 -16   1 98.3669 9.64330   1
   2   3 -18 41.3033 5.34661  -2
  -2  16  -1 41.3033 5.34661   1
  -2  -3  18 34.2913 4.00657  -2
   2 -16   1 34.2913 4.00657   1
   3   3 -18 13.4164 4.32748  -2
  -3  16  -1 13.4164 4.32748   1
  -3  -3  18 4.78129 4.17727  -2
   3 -16   1 4.78129 4.17727   1
   4   3 -18 52.4413 5.41981  -2
  -4  16  -1 52.4413 5.41981   1
  -4  -3  18 57.0704 7.51961  -2
   4 -16   1 57.0704 7.51961   1
  -5  -3  18 23.5592 6.04291  -2
   5 -16   1 23.5592 6.04291   1
  -6  -3  18 8.29080 4.51295  -2
   6 -16   1 8.29080 4.51295   1
   7   3 -18 30.1052 2.65051  -2
  -7  16  -1 30.1052 2.65051   1
  -7  -3  18 30.0240 3.76066  -2
   7 -16   1 30.0240 3.76066   1
   8   3 -18 29.6363 2.55342  -2
  -8  16  -1 29.6363 2.55342   1
  -8  -3  18 49.7181 6.87965  -2
   8 -16   1 49.7181 6.87965   1
   9   3 -18 5.11331 2.25023  -2
  -9  16  -1 5.11331 2.25023   1
  -9  -3  18 6.87146 5.88788  -2
   9 -16   1 6.87146 5.88788   1
  10   3 -18 8.95536 2.45243  -2
 -10  16  -1 8.95536 2.45243   1
 -10  -3  18 8.83396 2.96872  -2
  10 -16   1 8.83396 2.96872   1
  11   3 -18 11.8364 2.65151  -2
 -11  16  -1 11.8364 2.65151   1
 -11  -3  18 12.4438 4.31235  -2
  11 -16   1 12.4438 4.31235   1
  12   3 -18 15.2165 6.15412  -2
 -12  16  -1 15.2165 6.15412   1
 -12  -3  18 12.8311 6.07061  -2
  12 -16   1 12.8311 6.07061   1
 -13  -4  19 30.2320 8.11412  -2
  13 -16   1 30.2320 8.11412   1
  14   4 -19 7.63504 7.14324  -2
 -14  16  -1 7.63504 7.14324   1
 -14  -4  19 -0.4280 4.72469  -2
  14 -16   1 -0.4280 4.72469   1
  15   4 -19 11.6800 2.92824  -2
 -15  16  -1 11.6800 2.92824   1
 -15  -4  19 4.91454 5.08214  -2
  15 -16   1 4.91454 5.08214   1
   9  -2  16 19.0216 4.88136  -2
  -9 -15   1 19.0216 4.88136   1
  -8   2 -16 21.2261 3.06914  -2
   8  15  -1 21.2261 3.06914   1
   8  -2  16 24.6346 3.88139  -2
  -8 -15   1 24.6346 3.88139   1
  -7   2 -16 4.55350 3.11787  -2
   7  15  -1 4.55350 3.11787   1
   7  -2  16 1.09422 2.61793  -2
  -7 -15   1 1.09422 2.61793   1
  -6   2 -16 22.3490 2.40730  -2
   6  15  -1 22.3490 2.40730   1
   6  -2  16 20.7545 3.34826  -2
  -6 -15   1 20.7545 3.34826   1
  -5   2 -16 78.1034 3.37855  -2
   5  15  -1 78.1034 3.37855   1
   5  -2  16 74.7974 4.97158  -2
  -5 -15   1 74.7974 4.97158   1
  -4   2 -16 122.317 5.96567  -2
   4  15  -1 122.317 5.96567   1
   4  -2  16 110.032 5.18084  -2
  -4 -15   1 110.032 5.18084   1
  -3   2 -16 186.520 5.70681  -2
   3  15  -1 186.520 5.70681   1
   3  -2  16 180.224 7.25293  -2
  -3 -15   1 180.224 7.25293   1
  -2   2 -16 3.87495 2.96871  -2
   2  15  -1 3.87495 2.96871   1
   2  -2  16 3.66540 2.65623  -2
  -2 -15   1 3.66540 2.65623   1
  -1   2 -16 281.787 8.80368  -2
   1  15  -1 281.787 8.80368   1
   1  -2  16 281.858 10.2558  -2
  -1 -15   1 281.858 10.2558   1
   0   2 -16 43.6464 3.04225  -2
   0  15  -1 43.6464 3.04225   1
   0  -2  16 51.8379 3.96161  -2
   0 -15   1 51.8379 3.96161   1
   1   2 -16 92.0051 5.80122  -2
  -1  15  -1 92.0051 5.80122   1
  -1  -2  16 79.2237 6.03352  -2
   1 -15   1 79.2237 6.03352   1
   2   3 -17 7.64292 3.64222  -2
  -2  15  -1 7.64292 3.64222   1
  -2  -3  17 6.35873 5.64501  -2
   2 -15   1 6.35873 5.64501   1
   3   3 -17 32.8719 3.21852  -2
  -3  15  -1 32.8719 3.21852   1
  -3  -3  17 42.1153 4.04144  -2
   3 -15   1 42.1153 4.04144   1
   4   3 -17 208.592 9.19322  -2
  -4  15  -1 208.592 9.19322   1
  -4  -3  17 231.336 15.4335  -2
   4 -15   1 231.336 15.4335   1
   5   3 -17 2.99036 3.07261  -2
  -5  15  -1 2.99036 3.07261   1
  -5  -3  17 3.88421 3.57300  -2
   5 -15   1 3.88421 3.57300   1
   6   3 -17 106.302 5.64937  -2
  -6  15  -1 106.302 5.64937   1
  -6  -3  17 107.403 6.60727  -2
   6 -15   1 107.403 6.60727   1
   7   3 -17 28.4133 3.01378  -2
  -7  15  -1 28.4133 3.01378   1
  -7  -3  17 33.1317 2.77117  -2
   7 -15   1 33.1317 2.77117   1
   8   3 -17 14.8377 4.63536  -2
  -8  15  -1 14.8377 4.63536   1
  -8  -3  17 16.1020 2.86843  -2
   8 -15   1 16.1020 2.86843   1
   9   3 -17 158.350 11.1319  -2
  -9  15  -1 158.350 11.1319   1
  -9  -3  17 160.885 11.4682  -2
   9 -15   1 160.885 11.4682   1
  10   3 -17 -0.0851 2.07872  -2
 -10  15  -1 -0.0851 2.07872   1
 -10  -3  17 -0.3534 3.03961  -2
  10 -15   1 -0.3534 3.03961   1
  11   3 -17 19.8039 2.55164  -2
 -11  15  -1 19.8039 2.55164   1
 -11  -3  17 18.2956 4.18738  -2
  11 -15   1 18.2956 4.18738   1
  12   3 -17 15.5255 2.66941  -2
 -12  15  -1 15.5255 2.66941   1
 -12  -3  17 25.5204 4.59960  -2
  12 -15   1 25.5204 4.59960   1
  13   3 -17 9.24021 3.79742  -2
 -13  15  -1 9.24021 3.79742   1
  14   4 -18 22.6342 5.78774  -2
 -14  15  -1 22.6342 5.78774   1
 -14  -3  17 17.8974 7.11994  -2
  14 -15   1 17.8974 7.11994   1
 -15  -4  18 9.61380 5.10665  -2
  15 -15   1 9.61380 5.10665   1
  16   4 -18 13.1889 3.01702  -2
 -16  15  -1 13.1889 3.01702   1
 -16  -4  18 13.1969 7.52419  -2
  16 -15   1 13.1969 7.52419   1
 -13   1 -14 19.5527 5.62030  -2
  13  14  -1 19.5527 5.62030   1
  13  -1  14 17.3269 4.41269  -2
 -13 -14   1 17.3269 4.41269   1
  12  -1  14 25.2128 6.92459  -2
 -12 -14   1 25.2128 6.92459   1
  11  -1  14 25.6634 6.74938  -2
 -11 -14   1 25.6634 6.74938   1
  -9 -14   1 5.00887 2.63422   1
   8  -2  15 16.8969 5.99827  -2
  -8 -14   1 16.8969 5.99827   1
  -7   2 -15 67.6063 3.90921  -2
   7  14  -1 67.6063 3.90921   1
   7  -2  15 73.5201 7.65764  -2
  -7 -14   1 73.5201 7.65764   1
  -6   2 -15 25.0177 3.62822  -2
   6  14  -1 25.0177 3.62822   1
   6  -2  15 18.4408 3.75286  -2
  -6 -14   1 18.4408 3.75286   1
  -5   2 -15 62.7563 3.09057  -2
   5  14  -1 62.7563 3.09057   1
   5  -2  15 63.9731 4.83453  -2
  -5 -14   1 63.9731 4.83453   1
  -4   2 -15 69.2934 3.00298  -2
   4  14  -1 69.2934 3.00298   1
   4  -2  15 65.4602 3.67550  -2
  -4 -14   1 65.4602 3.67550   1
  -3   2 -15 106.095 5.15986  -2
   3  14  -1 106.095 5.15986   1
   3  -2  15 97.5180 4.62621  -2
  -3 -14   1 97.5180 4.62621   1
  -2   2 -15 135.979 4.93881  -2
   2  14  -1 135.979 4.93881   1
   2  -2  15 128.972 5.59747  -2
  -2 -14   1 128.972 5.59747   1
  -1   2 -15 119.832 4.06701  -2
   1  14  -1 119.832 4.06701   1
   1  -2  15 119.799 5.39780  -2
  -1 -14   1 119.799 5.39780   1
   0   2 -15 48.0299 2.94761  -2
   0  14  -1 48.0299 2.94761   1
   0  -2  15 45.8265 3.66860  -2
   0 -14   1 45.8265 3.66860   1
   1   2 -15 4.62257 2.15518  -2
  -1  14  -1 4.62257 2.15518   1
  -1  -2  15 4.21269 2.91349  -2
   1 -14   1 4.21269 2.91349   1
   2   2 -15 164.479 6.41349  -2
  -2  14  -1 164.479 6.41349   1
  -2  -2  15 167.515 8.37127  -2
   2 -14   1 167.515 8.37127   1
  -3  14  -1 3.88945 1.58127   1
   3 -14   1 4.89276 3.20978   1
   4   3 -16 54.8327 3.06215  -2
  -4  14  -1 54.8327 3.06215   1
  -4  -3  16 55.3862 5.16945  -2
   4 -14   1 55.3862 5.16945   1
   5   3 -16 265.986 7.42317  -2
  -5  14  -1 265.986 7.42317   1
  -5  -3  16 253.661 11.9668  -2
   5 -14   1 253.661 11.9668   1
   6   3 -16 40.6762 2.65457  -2
  -6  14  -1 40.6762 2.65457   1
  -6  -3  16 40.7472 4.52286  -2
   6 -14   1 40.7472 4.52286   1
   7   3 -16 170.565 6.40379  -2
  -7  14  -1 170.565 6.40379   1
  -7  -3  16 175.716 6.93979  -2
   7 -14   1 175.716 6.93979   1
   8   3 -16 44.6530 2.76832  -2
  -8  14  -1 44.6530 2.76832   1
  -8  -3  16 40.2537 3.14156  -2
   8 -14   1 40.2537 3.14156   1
   9   3 -16 3.77685 1.86391  -2
  -9  14  -1 3.77685 1.86391   1
  -9  -3  16 3.17354 2.04428  -2
   9 -14   1 3.17354 2.04428   1
  10   3 -16 28.4376 5.06377  -2
 -10  14  -1 28.4376 5.06377   1
 -10  -3  16 29.3459 3.07911  -2
  10 -14   1 29.3459 3.07911   1
  11   3 -16 10.2238 2.59343  -2
 -11  14  -1 10.2238 2.59343   1
 -11  -3  16 12.0649 4.41593  -2
  11 -14   1 12.0649 4.41593   1
  12   3 -16 83.3115 3.83282  -2
 -12  14  -1 83.3115 3.83282   1
 -12  -3  16 76.3128 8.34840  -2
  12 -14   1 76.3128 8.34840   1
  13   3 -16 4.07755 2.75217  -2
 -13  14  -1 4.07755 2.75217   1
 -13  -3  16 3.46238 4.22580  -2
  13 -14   1 3.46238 4.22580   1
  14   3 -16 35.4247 3.59181  -2
 -14  14  -1 35.4247 3.59181   1
 -14  -3  16 42.3067 8.08526  -2
  14 -14   1 42.3067 8.08526   1
  15   3 -16 45.9645 8.02069  -2
 -15  14  -1 45.9645 8.02069   1
  15   4 -17 49.3773 7.15750  -2
 -15  14  -1 49.3773 7.15750   1
 -15  -4  17 64.1852 8.90186  -2
  15 -14   1 64.1852 8.90186   1
 -15  -3  16 38.4842 8.09554  -2
  15 -14   1 38.4842 8.09554   1
 -16  -4  17 12.9514 5.34649  -2
  16 -14   1 12.9514 5.34649   1
 -17  14  -1 19.1068 2.77381   1
  17 -14   1 23.7429 4.13914   1
 -14   1 -13 4.21209 2.96768  -2
  14  13  -1 4.21209 2.96768   1
  14  -1  13 2.09635 2.75409  -2
 -14 -13   1 2.09635 2.75409   1
  13  -1  13 83.2333 5.96842  -2
 -13 -13   1 83.2333 5.96842   1
 -12   1 -13 -2.7313 3.14893  -2
  12  13  -1 -2.7313 3.14893   1
  12  -1  13 0.57774 3.95621  -2
 -12 -13   1 0.57774 3.95621   1
 -11   1 -13 18.9369 3.86575  -2
  11  13  -1 18.9369 3.86575   1
  11  -1  13 25.1896 4.42371  -2
 -11 -13   1 25.1896 4.42371   1
  10  -1  13 4.91627 3.27150  -2
 -10 -13   1 4.91627 3.27150   1
  -9 -13   1 3.76127 2.30720   1
  -8 -13   1 2.12897 2.16567   1
  -7   2 -14 125.394 6.45121  -2
   7  13  -1 125.394 6.45121   1
   7  -2  14 115.631 9.97645  -2
  -7 -13   1 115.631 9.97645   1
  -6   2 -14 57.3390 3.19128  -2
   6  13  -1 57.3390 3.19128   1
   6  -2  14 52.8410 4.87206  -2
  -6 -13   1 52.8410 4.87206   1
  -5   2 -14 154.681 5.06414  -2
   5  13  -1 154.681 5.06414   1
   5  -2  14 148.121 7.74946  -2
  -5 -13   1 148.121 7.74946   1
  -4   2 -14 2.59704 2.54457  -2
   4  13  -1 2.59704 2.54457   1
   4  -2  14 1.67258 2.96999  -2
  -4 -13   1 1.67258 2.96999   1
  -3   2 -14 90.3095 3.36212  -2
   3  13  -1 90.3095 3.36212   1
   3  -2  14 82.3473 5.12374  -2
  -3 -13   1 82.3473 5.12374   1
  -2   2 -14 67.2741 2.77250  -2
   2  13  -1 67.2741 2.77250   1
   2  -2  14 69.2210 4.46710  -2
  -2 -13   1 69.2210 4.46710   1
  -1   2 -14 23.3656 1.91197  -2
   1  13  -1 23.3656 1.91197   1
   1  -2  14 28.1584 3.11499  -2
  -1 -13   1 28.1584 3.11499   1
   0   2 -14 64.3165 3.75123  -2
   0  13  -1 64.3165 3.75123   1
   0  -2  14 71.7468 6.53293  -2
   0 -13   1 71.7468 6.53293   1
   1   2 -14 263.110 8.13412  -2
  -1  13  -1 263.110 8.13412   1
  -1  -2  14 248.435 15.6147  -2
   1 -13   1 248.435 15.6147   1
   2   2 -14 112.531 3.98813  -2
  -2  13  -1 112.531 3.98813   1
  -2  -2  14 117.315 6.50055  -2
   2 -13   1 117.315 6.50055   1
   3   2 -14 210.511 7.01936  -2
  -3  13  -1 210.511 7.01936   1
  -3  -2  14 196.702 13.2527  -2
   3 -13   1 196.702 13.2527   1
   4   2 -14 188.685 11.9259  -2
  -4  13  -1 188.685 11.9259   1
   4   3 -15 155.077 9.07337  -2
  -4  13  -1 155.077 9.07337   1
  -4  -2  14 149.995 11.5261  -2
   4 -13   1 149.995 11.5261   1
   5   3 -15 71.2647 4.13254  -2
  -5  13  -1 71.2647 4.13254   1
  -5  -3  15 76.0027 8.09139  -2
   5 -13   1 76.0027 8.09139   1
   6   3 -15 142.517 4.73581  -2
  -6  13  -1 142.517 4.73581   1
  -6  -3  15 144.869 6.14525  -2
   6 -13   1 144.869 6.14525   1
   7   3 -15 77.7666 3.95208  -2
  -7  13  -1 77.7666 3.95208   1
  -7  -3  15 73.6541 4.15342  -2
   7 -13   1 73.6541 4.15342   1
   8   3 -15 58.9102 3.00710  -2
  -8  13  -1 58.9102 3.00710   1
  -8  -3  15 59.8245 3.66688  -2
   8 -13   1 59.8245 3.66688   1
   9   3 -15 5.31360 1.91120  -2
  -9  13  -1 5.31360 1.91120   1
  -9  -3  15 5.70837 2.24113  -2
   9 -13   1 5.70837 2.24113   1
  10   3 -15 3.76275 1.58132  -2
 -10  13  -1 3.76275 1.58132   1
 -10  -3  15 4.38983 2.29300  -2
  10 -13   1 4.38983 2.29300   1
  11   3 -15 13.8280 2.92307  -2
 -11  13  -1 13.8280 2.92307   1
 -11  -3  15 8.75735 3.11867  -2
  11 -13   1 8.75735 3.11867   1
  12   3 -15 13.9415 4.76222  -2
 -12  13  -1 13.9415 4.76222   1
 -12  -3  15 14.3505 3.47110  -2
  12 -13   1 14.3505 3.47110   1
  13   3 -15 15.1679 2.44013  -2
 -13  13  -1 15.1679 2.44013   1
 -13  -3  15 16.5136 5.48083  -2
  13 -13   1 16.5136 5.48083   1
  14   3 -15 22.9746 3.08039  -2
 -14  13  -1 22.9746 3.08039   1
  15   3 -15 4.88866 2.72943  -2
 -15  13  -1 4.88866 2.72943   1
  16   3 -15 59.3478 5.58585  -2
 -16  13  -1 59.3478 5.58585   1
 -16  -4  16 48.9052 7.68415  -2
  16 -13   1 48.9052 7.68415   1
  14  -1  12 16.6651 3.80881  -2
 -14 -12   1 16.6651 3.80881   1
 -13   1 -12 6.97714 2.62775  -2
  13  12  -1 6.97714 2.62775   1
  13  -1  12 4.95946 3.19390  -2
 -13 -12   1 4.95946 3.19390   1
 -12   1 -12 22.1592 3.05231  -2
  12  12  -1 22.1592 3.05231   1
  12  -1  12 15.5107 3.69878  -2
 -12 -12   1 15.5107 3.69878   1
 -11   1 -12 64.7819 4.18976  -2
  11  12  -1 64.7819 4.18976   1
  11  -1  12 61.2517 4.21100  -2
 -11 -12   1 61.2517 4.21100   1
 -10   1 -12 133.418 6.76027  -2
  10  12  -1 133.418 6.76027   1
  10  -1  12 123.444 10.2369  -2
 -10 -12   1 123.444 10.2369   1
  -9   1 -12 64.2017 6.64630  -2
   9  12  -1 64.2017 6.64630   1
   9  -1  12 59.6783 4.16035  -2
  -9 -12   1 59.6783 4.16035   1
   8  -1  12 136.344 7.44116  -2
  -8 -12   1 136.344 7.44116   1
  -7 -12   1 80.3829 5.82070   1
  -6   2 -13 138.787 5.46340  -2
   6  12  -1 138.787 5.46340   1
   6  -2  13 146.997 6.86985  -2
  -6 -12   1 146.997 6.86985   1
  -5   2 -13 180.540 6.25368  -2
   5  12  -1 180.540 6.25368   1
   5  -2  13 176.789 8.39889  -2
  -5 -12   1 176.789 8.39889   1
  -4   2 -13 39.9541 2.55470  -2
   4  12  -1 39.9541 2.55470   1
   4  -2  13 41.6283 5.87363  -2
  -4 -12   1 41.6283 5.87363   1
  -3   2 -13 320.108 8.51279  -2
   3  12  -1 320.108 8.51279   1
   3  -2  13 315.073 18.4967  -2
  -3 -12   1 315.073 18.4967   1
  -2   2 -13 152.831 5.39319  -2
   2  12  -1 152.831 5.39319   1
   2  -2  13 151.351 10.2663  -2
  -2 -12   1 151.351 10.2663   1
  -1   2 -13 119.636 4.27281  -2
   1  12  -1 119.636 4.27281   1
   1  -2  13 113.598 5.84655  -2
  -1 -12   1 113.598 5.84655   1
   0   2 -13 286.838 14.2335  -2
   0  12  -1 286.838 14.2335   1
   0  -2  13 278.289 9.59842  -2
   0 -12   1 278.289 9.59842   1
   1   2 -13 192.152 10.1981  -2
  -1  12  -1 192.152 10.1981   1
  -1  -2  13 186.189 6.99250  -2
   1 -12   1 186.189 6.99250   1
   2   2 -13 562.400 19.7704  -2
  -2  12  -1 562.400 19.7704   1
  -2  -2  13 558.666 17.8884  -2
   2 -12   1 558.666 17.8884   1
   3   2 -13 374.206 13.4150  -2
  -3  12  -1 374.206 13.4150   1
  -3  -2  13 344.684 20.8266  -2
   3 -12   1 344.684 20.8266   1
   4   2 -13 218.819 8.56653  -2
  -4  12  -1 218.819 8.56653   1
  -4  -2  13 201.447 13.4920  -2
   4 -12   1 201.447 13.4920   1
   5   2 -13 32.8761 6.00005  -2
  -5  12  -1 32.8761 6.00005   1
  -5  -2  13 33.1142 6.02533  -2
   5 -12   1 33.1142 6.02533   1
   6   3 -14 10.3836 3.45632  -2
  -6  12  -1 10.3836 3.45632   1
  -6  -3  14 5.82519 5.27281  -2
   6 -12   1 5.82519 5.27281   1
   7   3 -14 27.3706 2.93828  -2
  -7  12  -1 27.3706 2.93828   1
  -7  -3  14 28.0841 2.67554  -2
   7 -12   1 28.0841 2.67554   1
   8   3 -14 62.6122 3.09675  -2
  -8  12  -1 62.6122 3.09675   1
  -8  -3  14 62.0944 5.02898  -2
   8 -12   1 62.0944 5.02898   1
   9   3 -14 30.8234 2.37985  -2
  -9  12  -1 30.8234 2.37985   1
  -9  -3  14 30.7892 3.01517  -2
   9 -12   1 30.7892 3.01517   1
  10   3 -14 227.558 7.55098  -2
 -10  12  -1 227.558 7.55098   1
 -10  -3  14 243.742 15.5810  -2
  10 -12   1 243.742 15.5810   1
  11   3 -14 8.36027 1.65626  -2
 -11  12  -1 8.36027 1.65626   1
 -11  -3  14 5.98643 3.97638  -2
  11 -12   1 5.98643 3.97638   1
  12   3 -14 135.488 4.64558  -2
 -12  12  -1 135.488 4.64558   1
 -12  -3  14 139.990 10.9510  -2
  12 -12   1 139.990 10.9510   1
  13   3 -14 26.7740 5.28808  -2
 -13  12  -1 26.7740 5.28808   1
 -13  -3  14 37.7270 6.29956  -2
  13 -12   1 37.7270 6.29956   1
  14   3 -14 47.6163 3.03674  -2
 -14  12  -1 47.6163 3.03674   1
 -14  -3  14 58.2571 7.36998  -2
  14 -12   1 58.2571 7.36998   1
  15   3 -14 21.9328 3.07600  -2
 -15  12  -1 21.9328 3.07600   1
  16   3 -14 22.9532 2.97180  -2
 -16  12  -1 22.9532 2.97180   1
  17   3 -14 9.20230 5.92415  -2
 -17  12  -1 9.20230 5.92415   1
  18   4 -15 22.1466 5.79283  -2
 -18  12  -1 22.1466 5.79283   1
 -18  -4  15 17.5228 7.34324  -2
  18 -12   1 17.5228 7.34324   1
 -15   1 -11 3.26763 4.95661  -2
  15  11  -1 3.26763 4.95661   1
  15  -1  11 -1.0847 6.85275  -2
 -15 -11   1 -1.0847 6.85275   1
 -14   1 -11 75.7237 7.65788  -2
  14  11  -1 75.7237 7.65788   1
  14  -1  11 85.9527 5.05291  -2
 -14 -11   1 85.9527 5.05291   1
 -13   1 -11 7.07639 3.94119  -2
  13  11  -1 7.07639 3.94119   1
  13  -1  11 0.25646 3.19266  -2
 -13 -11   1 0.25646 3.19266   1
 -12   1 -11 129.938 5.58316  -2
  12  11  -1 129.938 5.58316   1
  12  -1  11 124.647 5.31408  -2
 -12 -11   1 124.647 5.31408   1
 -11   1 -11 26.5621 3.15457  -2
  11  11  -1 26.5621 3.15457   1
  11  -1  11 27.0825 3.09158  -2
 -11 -11   1 27.0825 3.09158   1
 -10   1 -11 15.0339 5.92460  -2
  10  11  -1 15.0339 5.92460   1
  10  -1  11 0.94082 2.76542  -2
 -10 -11   1 0.94082 2.76542   1
  -9   1 -11 92.8113 4.60066  -2
   9  11  -1 92.8113 4.60066   1
   9  -1  11 90.4333 3.91992  -2
  -9 -11   1 90.4333 3.91992   1
  -8   1 -11 7.73544 3.04700  -2
   8  11  -1 7.73544 3.04700   1
   8  -1  11 9.72369 4.85138  -2
  -8 -11   1 9.72369 4.85138   1
  -7   1 -11 54.7463 4.19481  -2
   7  11  -1 54.7463 4.19481   1
   7  -1  11 54.6509 6.69857  -2
  -7 -11   1 54.6509 6.69857   1
   6  -1  11 33.4983 5.27973  -2
  -6 -11   1 33.4983 5.27973   1
  -5   2 -12 104.653 4.69654  -2
   5  11  -1 104.653 4.69654   1
   5  -2  12 117.721 6.17437  -2
  -5 -11   1 117.721 6.17437   1
  -4   2 -12 166.993 7.55982  -2
   4  11  -1 166.993 7.55982   1
   4  -2  12 176.642 7.85907  -2
  -4 -11   1 176.642 7.85907   1
  -3   2 -12 1.23320 2.45313  -2
   3  11  -1 1.23320 2.45313   1
   3  -2  12 3.84993 2.89935  -2
  -3 -11   1 3.84993 2.89935   1
  -2   2 -12 756.085 18.3578  -2
   2  11  -1 756.085 18.3578   1
   2  -2  12 763.671 28.5307  -2
  -2 -11   1 763.671 28.5307   1
  -1   2 -12 299.133 7.77476  -2
   1  11  -1 299.133 7.77476   1
   1  -2  12 298.641 12.1534  -2
  -1 -11   1 298.641 12.1534   1
   0   2 -12 408.040 11.9235  -2
   0  11  -1 408.040 11.9235   1
   0  -2  12 408.667 15.9408  -2
   0 -11   1 408.667 15.9408   1
   1   2 -12 339.538 11.8162  -2
  -1  11  -1 339.538 11.8162   1
  -1  -2  12 336.027 11.1473  -2
   1 -11   1 336.027 11.1473   1
   2   2 -12 82.0389 3.30208  -2
  -2  11  -1 82.0389 3.30208   1
  -2  -2  12 79.0313 3.77677  -2
   2 -11   1 79.0313 3.77677   1
   3   2 -12 385.125 10.9904  -2
  -3  11  -1 385.125 10.9904   1
  -3  -2  12 381.506 12.5453  -2
   3 -11   1 381.506 12.5453   1
   4   2 -12 21.9706 2.22693  -2
  -4  11  -1 21.9706 2.22693   1
  -4  -2  12 22.3894 2.82232  -2
   4 -11   1 22.3894 2.82232   1
   5   2 -12 131.648 6.23640  -2
  -5  11  -1 131.648 6.23640   1
  -5  -2  12 115.738 6.22572  -2
   5 -11   1 115.738 6.22572   1
   6   2 -12 245.918 14.8659  -2
  -6  11  -1 245.918 14.8659   1
  -6  -2  12 238.493 15.1398  -2
   6 -11   1 238.493 15.1398   1
   8   3 -13 627.020 15.9687  -2
  -8  11  -1 627.020 15.9687   1
  -8  -3  13 688.231 36.5464  -2
   8 -11   1 688.231 36.5464   1
   9   3 -13 52.6406 2.86734  -2
  -9  11  -1 52.6406 2.86734   1
  -9  -3  13 55.8916 4.54011  -2
   9 -11   1 55.8916 4.54011   1
  10   3 -13 334.731 10.3301  -2
 -10  11  -1 334.731 10.3301   1
 -10  -3  13 348.654 14.3320  -2
  10 -11   1 348.654 14.3320   1
  11   3 -13 1.19734 1.64941  -2
 -11  11  -1 1.19734 1.64941   1
 -11  -3  13 0.24184 2.79311  -2
  11 -11   1 0.24184 2.79311   1
  12   3 -13 19.8178 2.01972  -2
 -12  11  -1 19.8178 2.01972   1
 -12  -3  13 23.1909 4.62235  -2
  12 -11   1 23.1909 4.62235   1
  13   3 -13 6.65168 2.03157  -2
 -13  11  -1 6.65168 2.03157   1
 -13  -3  13 10.1832 4.54220  -2
  13 -11   1 10.1832 4.54220   1
  14   3 -13 6.12346 2.34846  -2
 -14  11  -1 6.12346 2.34846   1
 -14  -3  13 4.27541 3.35420  -2
  14 -11   1 4.27541 3.35420   1
  15   3 -13 16.7490 2.67005  -2
 -15  11  -1 16.7490 2.67005   1
 -15  -3  13 16.0627 6.01501  -2
  15 -11   1 16.0627 6.01501   1
  16   3 -13 5.59894 2.56085  -2
 -16  11  -1 5.59894 2.56085   1
  17   3 -13 9.78917 2.81816  -2
 -17  11  -1 9.78917 2.81816   1
 -18  -3  13 133.339 10.6679  -2
  18 -11   1 133.339 10.6679   1
 -14   1 -10 54.8722 4.64072  -2
  14  10  -1 54.8722 4.64072   1
  14  -1  10 48.3115 8.15455  -2
 -14 -10   1 48.3115 8.15455   1
 -13   1 -10 67.0544 4.11576  -2
  13  10  -1 67.0544 4.11576   1
  13  -1  10 47.7990 6.87632  -2
 -13 -10   1 47.7990 6.87632   1
 -12   1 -10 107.533 8.07851  -2
  12  10  -1 107.533 8.07851   1
  12  -1  10 99.3491 6.09930  -2
 -12 -10   1 99.3491 6.09930   1
 -11   1 -10 47.0608 3.56998  -2
  11  10  -1 47.0608 3.56998   1
  11  -1  10 39.0818 3.15134  -2
 -11 -10   1 39.0818 3.15134   1
 -10   1 -10 113.920 4.86153  -2
  10  10  -1 113.920 4.86153   1
  10  -1  10 108.636 5.06806  -2
 -10 -10   1 108.636 5.06806   1
  -9   1 -10 466.960 13.8904  -2
   9  10  -1 466.960 13.8904   1
   9  -1  10 435.871 18.2607  -2
  -9 -10   1 435.871 18.2607   1
  -8   1 -10 349.039 10.9461  -2
   8  10  -1 349.039 10.9461   1
   8  -1  10 341.924 10.9629  -2
  -8 -10   1 341.924 10.9629   1
  -7   1 -10 180.321 7.67679  -2
   7  10  -1 180.321 7.67679   1
   7  -1  10 182.905 5.76621  -2
  -7 -10   1 182.905 5.76621   1
  -6   1 -10 239.197 14.6446  -2
   6  10  -1 239.197 14.6446   1
   6  -1  10 225.077 7.67417  -2
  -6 -10   1 225.077 7.67417   1
  -5   1 -10 54.1353 6.20302  -2
   5  10  -1 54.1353 6.20302   1
  -4   2 -11 9.70437 2.17455  -2
   4  10  -1 9.70437 2.17455   1
   4  -2  11 11.3904 3.25072  -2
  -4 -10   1 11.3904 3.25072   1
  -3   2 -11 451.977 11.5318  -2
   3  10  -1 451.977 11.5318   1
   3  -2  11 469.827 14.5830  -2
  -3 -10   1 469.827 14.5830   1
  -2   2 -11 240.267 6.46024  -2
   2  10  -1 240.267 6.46024   1
   2  -2  11 240.022 10.0490  -2
  -2 -10   1 240.022 10.0490   1
  -1   2 -11 523.495 17.8400  -2
   1  10  -1 523.495 17.8400   1
   1  -2  11 532.261 20.1625  -2
  -1 -10   1 532.261 20.1625   1
   0   2 -11 41.5577 2.12070  -2
   0  10  -1 41.5577 2.12070   1
   0  -2  11 47.9003 3.24439  -2
   0 -10   1 47.9003 3.24439   1
   1   2 -11 25.6669 2.05727  -2
  -1  10  -1 25.6669 2.05727   1
  -1  -2  11 23.5591 2.27964  -2
   1 -10   1 23.5591 2.27964   1
   2   2 -11 8.31447 1.14856  -2
  -2  10  -1 8.31447 1.14856   1
  -2  -2  11 7.71304 1.54839  -2
   2 -10   1 7.71304 1.54839   1
   3   2 -11 27.1332 2.54339  -2
  -3  10  -1 27.1332 2.54339   1
  -3  -2  11 29.7056 2.24155  -2
   3 -10   1 29.7056 2.24155   1
   4   2 -11 302.991 10.8033  -2
  -4  10  -1 302.991 10.8033   1
  -4  -2  11 284.385 9.78726  -2
   4 -10   1 284.385 9.78726   1
   5   2 -11 94.5541 3.55215  -2
  -5  10  -1 94.5541 3.55215   1
  -5  -2  11 88.9461 5.04066  -2
   5 -10   1 88.9461 5.04066   1
   6   2 -11 162.869 5.69906  -2
  -6  10  -1 162.869 5.69906   1
  -6  -2  11 144.592 10.5418  -2
   6 -10   1 144.592 10.5418   1
   7   2 -11 431.010 12.8147  -2
  -7  10  -1 431.010 12.8147   1
  -7  -2  11 434.837 24.3131  -2
   7 -10   1 434.837 24.3131   1
  -8  10  -1 42.6004 4.90876   1
   9   3 -12 58.7531 2.93505  -2
  -9  10  -1 58.7531 2.93505   1
  10   3 -12 113.635 4.10199  -2
 -10  10  -1 113.635 4.10199   1
  11   3 -12 7.19565 2.17955  -2
 -11  10  -1 7.19565 2.17955   1
 -11  -3  12 7.23301 3.38202  -2
  11 -10   1 7.23301 3.38202   1
  12   3 -12 12.6173 1.90665  -2
 -12  10  -1 12.6173 1.90665   1
 -12  -3  12 17.0416 4.03854  -2
  12 -10   1 17.0416 4.03854   1
  13   3 -12 17.4479 2.02003  -2
 -13  10  -1 17.4479 2.02003   1
 -13  -3  12 19.6449 3.27883  -2
  13 -10   1 19.6449 3.27883   1
  14   3 -12 11.7055 2.79999  -2
 -14  10  -1 11.7055 2.79999   1
 -14  -3  12 11.8942 3.14617  -2
  14 -10   1 11.8942 3.14617   1
  15   3 -12 13.4826 2.86108  -2
 -15  10  -1 13.4826 2.86108   1
 -15  -3  12 10.8060 3.37115  -2
  15 -10   1 10.8060 3.37115   1
  16   3 -12 39.9692 2.92193  -2
 -16  10  -1 39.9692 2.92193   1
 -16  -3  12 51.8172 4.74513  -2
  16 -10   1 51.8172 4.74513   1
  17   3 -12 6.55163 2.51170  -2
 -17  10  -1 6.55163 2.51170   1
 -17  -3  12 3.14209 5.86433  -2
  17 -10   1 3.14209 5.86433   1
  18   3 -12 67.4444 4.46100  -2
 -18  10  -1 67.4444 4.46100   1
 -18  -3  12 83.3629 8.89274  -2
  18 -10   1 83.3629 8.89274   1
  19   3 -12 31.4189 5.75571  -2
 -19  10  -1 31.4189 5.75571   1
 -19  -3  12 25.6975 7.68110  -2
  19 -10   1 25.6975 7.68110   1
  14  -1   9 54.9416 5.22888  -2
 -14  -9   1 54.9416 5.22888   1
 -13   1  -9 51.7022 6.19826  -2
  13   9  -1 51.7022 6.19826   1
  13  -1   9 60.8984 6.60388  -2
 -13  -9   1 60.8984 6.60388   1
 -12   1  -9 103.350 7.95078  -2
  12   9  -1 103.350 7.95078   1
  12  -1   9 103.784 6.32250  -2
 -12  -9   1 103.784 6.32250   1
 -11   1  -9 50.5624 3.34804  -2
  11   9  -1 50.5624 3.34804   1
  11  -1   9 53.0988 6.96937  -2
 -11  -9   1 53.0988 6.96937   1
 -10   1  -9 108.462 4.65839  -2
  10   9  -1 108.462 4.65839   1
  10  -1   9 109.551 4.70039  -2
 -10  -9   1 109.551 4.70039   1
  -9   1  -9 70.9860 3.46090  -2
   9   9  -1 70.9860 3.46090   1
   9  -1   9 60.8648 2.77906  -2
  -9  -9   1 60.8648 2.77906   1
  -8   1  -9 78.2680 4.44418  -2
   8   9  -1 78.2680 4.44418   1
   8  -1   9 78.9045 3.32075  -2
  -8  -9   1 78.9045 3.32075   1
  -7   1  -9 219.918 13.7925  -2
   7   9  -1 219.918 13.7925   1
   7  -1   9 209.289 7.15009  -2
  -7  -9   1 209.289 7.15009   1
  -6   1  -9 849.312 23.8836  -2
   6   9  -1 849.312 23.8836   1
   6  -1   9 847.541 21.5934  -2
  -6  -9   1 847.541 21.5934   1
  -5   1  -9 280.422 8.80462  -2
   5   9  -1 280.422 8.80462   1
   5  -1   9 284.145 7.87600  -2
  -5  -9   1 284.145 7.87600   1
  -4   1  -9 1303.13 61.6240  -2
   4   9  -1 1303.13 61.6240   1
   4  -1   9 1404.56 41.3168  -2
  -4  -9   1 1404.56 41.3168   1
   3   9  -1 33.8128 1.68034   1
  -3  -9   1 29.1498 1.92260   1
  -2   2 -10 123.695 5.29014  -2
   2   9  -1 123.695 5.29014   1
   2  -2  10 125.892 5.90283  -2
  -2  -9   1 125.892 5.90283   1
  -1   2 -10 226.938 6.62390  -2
   1   9  -1 226.938 6.62390   1
   1  -2  10 217.793 9.17931  -2
  -1  -9   1 217.793 9.17931   1
   0   2 -10 210.089 5.52428  -2
   0   9  -1 210.089 5.52428   1
   0  -2  10 209.367 6.93810  -2
   0  -9   1 209.367 6.93810   1
   1   2 -10 167.467 6.17800  -2
  -1   9  -1 167.467 6.17800   1
  -1  -2  10 156.979 6.96028  -2
   1  -9   1 156.979 6.96028   1
   2   2 -10 279.599 10.2824  -2
  -2   9  -1 279.599 10.2824   1
  -2  -2  10 288.833 9.36804  -2
   2  -9   1 288.833 9.36804   1
   3   2 -10 359.049 8.95103  -2
  -3   9  -1 359.049 8.95103   1
  -3  -2  10 354.652 11.5031  -2
   3  -9   1 354.652 11.5031   1
   4   2 -10 279.374 7.06868  -2
  -4   9  -1 279.374 7.06868   1
  -4  -2  10 267.407 9.14786  -2
   4  -9   1 267.407 9.14786   1
   5   2 -10 200.717 7.79152  -2
  -5   9  -1 200.717 7.79152   1
  -5  -2  10 201.849 8.82719  -2
   5  -9   1 201.849 8.82719   1
   6   2 -10 713.938 24.7739  -2
  -6   9  -1 713.938 24.7739   1
  -6  -2  10 736.363 21.4519  -2
   6  -9   1 736.363 21.4519   1
   7   2 -10 325.535 8.45958  -2
  -7   9  -1 325.535 8.45958   1
  -7  -2  10 295.445 18.3711  -2
   7  -9   1 295.445 18.3711   1
   8   2 -10 511.547 14.3292  -2
  -8   9  -1 511.547 14.3292   1
  -8  -2  10 412.463 26.3905  -2
   8  -9   1 412.463 26.3905   1
   9   2 -10 86.1045 7.73295  -2
  -9   9  -1 86.1045 7.73295   1
  -9  -3  11 16.5892 4.84777  -2
   9  -9   1 16.5892 4.84777   1
  10   3 -11 45.5257 2.76852  -2
 -10   9  -1 45.5257 2.76852   1
 -10  -3  11 45.7520 6.19931  -2
  10  -9   1 45.7520 6.19931   1
  11   3 -11 11.3754 2.70409  -2
 -11   9  -1 11.3754 2.70409   1
  12   3 -11 27.1695 2.35031  -2
 -12   9  -1 27.1695 2.35031   1
  13   3 -11 15.3827 1.95499  -2
 -13   9  -1 15.3827 1.95499   1
 -13  -3  11 17.3723 3.40711  -2
  13  -9   1 17.3723 3.40711   1
  14   3 -11 39.6001 2.43976  -2
 -14   9  -1 39.6001 2.43976   1
 -14  -3  11 46.6718 4.11688  -2
  14  -9   1 46.6718 4.11688   1
  15   3 -11 58.8784 4.47924  -2
 -15   9  -1 58.8784 4.47924   1
 -15  -3  11 70.9716 4.79064  -2
  15  -9   1 70.9716 4.79064   1
  16   3 -11 51.9272 2.94213  -2
 -16   9  -1 51.9272 2.94213   1
 -16  -3  11 63.0333 4.70789  -2
  16  -9   1 63.0333 4.70789   1
  17   3 -11 28.8277 2.70316  -2
 -17   9  -1 28.8277 2.70316   1
 -17  -3  11 31.7270 5.96925  -2
  17  -9   1 31.7270 5.96925   1
  18   3 -11 61.1651 3.61192  -2
 -18   9  -1 61.1651 3.61192   1
 -18  -3  11 79.2445 5.77231  -2
  18  -9   1 79.2445 5.77231   1
  19   3 -11 19.0649 5.25817  -2
 -19   9  -1 19.0649 5.25817   1
 -19  -3  11 4.21905 7.19693  -2
  19  -9   1 4.21905 7.19693   1
  16   0   7 25.8895 5.84986  -2
 -16  -8   1 25.8895 5.84986   1
  13  -1   8 39.3203 5.38275  -2
 -13  -8   1 39.3203 5.38275   1
 -12   1  -8 60.6562 3.77264  -2
  12   8  -1 60.6562 3.77264   1
  12  -1   8 55.0444 3.73032  -2
 -12  -8   1 55.0444 3.73032   1
 -11   1  -8 103.300 4.65122  -2
  11   8  -1 103.300 4.65122   1
  11  -1   8 100.898 4.76506  -2
 -11  -8   1 100.898 4.76506   1
 -10   1  -8 158.239 5.92064  -2
  10   8  -1 158.239 5.92064   1
  10  -1   8 156.862 5.02177  -2
 -10  -8   1 156.862 5.02177   1
  -9   1  -8 399.084 11.8828  -2
   9   8  -1 399.084 11.8828   1
   9  -1   8 374.407 14.6572  -2
  -9  -8   1 374.407 14.6572   1
  -8   1  -8 517.385 29.1568  -2
   8   8  -1 517.385 29.1568   1
   8  -1   8 520.854 15.5028  -2
  -8  -8   1 520.854 15.5028   1
  -7   1  -8 34.5668 2.43436  -2
   7   8  -1 34.5668 2.43436   1
   7  -1   8 33.7458 2.41851  -2
  -7  -8   1 33.7458 2.41851   1
  -6   1  -8 336.783 10.1384  -2
   6   8  -1 336.783 10.1384   1
   6  -1   8 333.551 9.06171  -2
  -6  -8   1 333.551 9.06171   1
  -5   1  -8 370.458 11.0143  -2
   5   8  -1 370.458 11.0143   1
   5  -1   8 371.342 9.87894  -2
  -5  -8   1 371.342 9.87894   1
  -4   1  -8 156.174 6.14664  -2
   4   8  -1 156.174 6.14664   1
   4  -1   8 151.634 5.28659  -2
  -4  -8   1 151.634 5.28659   1
   3   8  -1 6.77553 0.97047   1
  -3  -8   1 5.51116 1.05747   1
   2   8  -1 21.7936 1.33216   1
  -2  -8   1 25.8026 1.66947   1
  -1   2  -9 192.427 10.4322  -2
   1   8  -1 192.427 10.4322   1
  -1  -8   1 56.2149 3.81899   1
   0   2  -9 753.020 26.2813  -2
   0   8  -1 753.020 26.2813   1
   0  -2   9 740.102 27.0009  -2
   0  -8   1 740.102 27.0009   1
   1   2  -9 47.7764 2.07891  -2
  -1   8  -1 47.7764 2.07891   1
  -1  -2   9 56.5356 2.94871  -2
   1  -8   1 56.5356 2.94871   1
   2   2  -9 591.083 14.3947  -2
  -2   8  -1 591.083 14.3947   1
  -2  -2   9 616.233 31.0990  -2
   2  -8   1 616.233 31.0990   1
   3   2  -9 402.325 9.87001  -2
  -3   8  -1 402.325 9.87001   1
  -3  -2   9 395.746 15.5558  -2
   3  -8   1 395.746 15.5558   1
   4   2  -9 548.317 15.2725  -2
  -4   8  -1 548.317 15.2725   1
  -4  -2   9 513.991 13.5938  -2
   4  -8   1 513.991 13.5938   1
   5   2  -9 203.227 6.28992  -2
  -5   8  -1 203.227 6.28992   1
  -5  -2   9 191.080 6.39638  -2
   5  -8   1 191.080 6.39638   1
   6   2  -9 60.6373 3.42859  -2
  -6   8  -1 60.6373 3.42859   1
  -6  -2   9 63.6626 3.01063  -2
   6  -8   1 63.6626 3.01063   1
   7   2  -9 368.638 9.22513  -2
  -7   8  -1 368.638 9.22513   1
  -7  -2   9 344.902 11.0935  -2
   7  -8   1 344.902 11.0935   1
   8   2  -9 85.9283 3.15494  -2
  -8   8  -1 85.9283 3.15494   1
  -8  -2   9 75.5246 4.80536  -2
   8  -8   1 75.5246 4.80536   1
   9   2  -9 65.1225 3.24125  -2
  -9   8  -1 65.1225 3.24125   1
  -9  -2   9 60.9653 4.45657  -2
   9  -8   1 60.9653 4.45657   1
 -10  -3  10 24.5748 5.05912  -2
  10  -8   1 24.5748 5.05912   1
  11   3 -10 245.897 7.82645  -2
 -11   8  -1 245.897 7.82645   1
 -11  -3  10 232.265 15.4512  -2
  11  -8   1 232.265 15.4512   1
  12   3 -10 65.3675 3.14468  -2
 -12   8  -1 65.3675 3.14468   1
 -12  -3  10 69.6363 6.90742  -2
  12  -8   1 69.6363 6.90742   1
  13   3 -10 128.240 4.52678  -2
 -13   8  -1 128.240 4.52678   1
 -13  -3  10 139.904 10.1013  -2
  13  -8   1 139.904 10.1013   1
  14   3 -10 67.9213 3.25837  -2
 -14   8  -1 67.9213 3.25837   1
 -14  -3  10 81.4394 5.25972  -2
  14  -8   1 81.4394 5.25972   1
  15   3 -10 52.3767 4.20638  -2
 -15   8  -1 52.3767 4.20638   1
 -15  -3  10 66.4428 4.69917  -2
  15  -8   1 66.4428 4.69917   1
  16   3 -10 23.0406 2.97456  -2
 -16   8  -1 23.0406 2.97456   1
 -16  -3  10 17.2907 3.24665  -2
  16  -8   1 17.2907 3.24665   1
  17   3 -10 5.62278 1.91360  -2
 -17   8  -1 5.62278 1.91360   1
 -17  -3  10 11.5446 3.90360  -2
  17  -8   1 11.5446 3.90360   1
  18   3 -10 10.6087 2.25036  -2
 -18   8  -1 10.6087 2.25036   1
 -18  -3  10 6.09365 3.70307  -2
  18  -8   1 6.09365 3.70307   1
  19   3 -10 -1.4886 3.59395  -2
 -19   8  -1 -1.4886 3.59395   1
 -19  -3  10 3.64086 6.32005  -2
  19  -8   1 3.64086 6.32005   1
 -18   0  -6 40.3249 3.73379  -2
  18   7  -1 40.3249 3.73379   1
  18   0   6 35.5957 5.36498  -2
 -18  -7   1 35.5957 5.36498   1
 -17   0  -6 5.43578 3.20630  -2
  17   7  -1 5.43578 3.20630   1
  17   0   6 3.97682 3.71308  -2
 -17  -7   1 3.97682 3.71308   1
 -16   0  -6 23.2178 5.36056  -2
  16   7  -1 23.2178 5.36056   1
  16   0   6 24.3178 3.20732  -2
 -16  -7   1 24.3178 3.20732   1
 -15   0  -6 32.9501 5.69491  -2
  15   7  -1 32.9501 5.69491   1
  15   0   6 26.9806 4.13264  -2
 -15  -7   1 26.9806 4.13264   1
  14   0   6 61.0359 6.00675  -2
 -14  -7   1 61.0359 6.00675   1
  13  -1   7 24.0191 5.11184  -2
 -13  -7   1 24.0191 5.11184   1
 -12   1  -7 21.6534 4.62740  -2
  12   7  -1 21.6534 4.62740   1
  12  -1   7 22.9848 4.95269  -2
 -12  -7   1 22.9848 4.95269   1
 -11   1  -7 45.7464 3.19226  -2
  11   7  -1 45.7464 3.19226   1
  11  -1   7 41.8237 4.14913  -2
 -11  -7   1 41.8237 4.14913   1
 -10   1  -7 23.4678 2.58956  -2
  10   7  -1 23.4678 2.58956   1
  10  -1   7 25.0669 2.23110  -2
 -10  -7   1 25.0669 2.23110   1
  -9   1  -7 497.972 24.6427  -2
   9   7  -1 497.972 24.6427   1
   9  -1   7 493.428 17.6133  -2
  -9  -7   1 493.428 17.6133   1
  -8   1  -7 284.536 8.85116  -2
   8   7  -1 284.536 8.85116   1
   8  -1   7 281.367 7.65948  -2
  -8  -7   1 281.367 7.65948   1
  -7   1  -7 79.8973 3.38899  -2
   7   7  -1 79.8973 3.38899   1
   7  -1   7 80.9056 2.85497  -2
  -7  -7   1 80.9056 2.85497   1
  -6   1  -7 186.104 6.09955  -2
   6   7  -1 186.104 6.09955   1
   6  -1   7 184.453 7.93461  -2
  -6  -7   1 184.453 7.93461   1
  -5   1  -7 39.9619 2.34260  -2
   5   7  -1 39.9619 2.34260   1
   5  -1   7 33.5883 4.44643  -2
  -5  -7   1 33.5883 4.44643   1
  -4   1  -7 279.601 9.98548  -2
   4   7  -1 279.601 9.98548   1
   4  -1   7 286.669 11.2084  -2
  -4  -7   1 286.669 11.2084   1
  -3   1  -7 158.093 5.96006  -2
   3   7  -1 158.093 5.96006   1
   3  -1   7 154.028 6.66191  -2
  -3  -7   1 154.028 6.66191   1
   2   7  -1 267.196 9.75523   1
   2  -1   7 359.680 13.8990  -2
  -2  -7   1 359.680 13.8990   1
   1   7  -1 18.1309 1.27466   1
  -1  -7   1 22.5344 1.79721   1
   0   7  -1 253.183 9.04589   1
   0  -2   8 1404.87 73.1518  -2
   0  -7   1 1404.87 73.1518   1
   1   2  -8 349.951 11.5505  -2
  -1   7  -1 349.951 11.5505   1
  -1  -2   8 337.131 9.12807  -2
   1  -7   1 337.131 9.12807   1
   2   2  -8 200.651 5.94065  -2
  -2   7  -1 200.651 5.94065   1
  -2  -2   8 205.121 11.3671  -2
   2  -7   1 205.121 11.3671   1
   3   2  -8 545.846 23.7912  -2
  -3   7  -1 545.846 23.7912   1
  -3  -2   8 523.196 15.2792  -2
   3  -7   1 523.196 15.2792   1
   4   2  -8 481.149 23.3188  -2
  -4   7  -1 481.149 23.3188   1
  -4  -2   8 414.485 12.6262  -2
   4  -7   1 414.485 12.6262   1
   5   2  -8 20.7567 1.53130  -2
  -5   7  -1 20.7567 1.53130   1
  -5  -2   8 17.3312 1.37368  -2
   5  -7   1 17.3312 1.37368   1
   6   2  -8 297.383 7.54093  -2
  -6   7  -1 297.383 7.54093   1
  -6  -2   8 285.960 9.60778  -2
   6  -7   1 285.960 9.60778   1
   7   2  -8 83.6206 3.24990  -2
  -7   7  -1 83.6206 3.24990   1
  -7  -2   8 84.4323 4.26447  -2
   7  -7   1 84.4323 4.26447   1
   8   2  -8 464.529 11.6730  -2
  -8   7  -1 464.529 11.6730   1
  -8  -2   8 463.945 18.3100  -2
   8  -7   1 463.945 18.3100   1
   9   2  -8 161.415 4.84786  -2
  -9   7  -1 161.415 4.84786   1
  -9  -2   8 159.604 7.59222  -2
   9  -7   1 159.604 7.59222   1
  10   2  -8 103.896 3.66675  -2
 -10   7  -1 103.896 3.66675   1
 -10  -2   8 93.3016 5.55052  -2
  10  -7   1 93.3016 5.55052   1
  12   3  -9 29.9465 3.32250  -2
 -12   7  -1 29.9465 3.32250   1
 -12  -3   9 30.1755 5.11906  -2
  12  -7   1 30.1755 5.11906   1
  13   3  -9 109.427 4.58631  -2
 -13   7  -1 109.427 4.58631   1
 -13  -3   9 109.658 8.88859  -2
  13  -7   1 109.658 8.88859   1
  14   3  -9 73.7556 3.68353  -2
 -14   7  -1 73.7556 3.68353   1
 -14  -3   9 65.0275 6.72274  -2
  14  -7   1 65.0275 6.72274   1
  15   3  -9 12.2562 3.39823  -2
 -15   7  -1 12.2562 3.39823   1
 -15  -3   9 17.8586 5.74075  -2
  15  -7   1 17.8586 5.74075   1
  16   3  -9 2.28516 1.80941  -2
 -16   7  -1 2.28516 1.80941   1
 -16  -3   9 3.78561 2.94031  -2
  16  -7   1 3.78561 2.94031   1
  17   3  -9 6.01414 1.62281  -2
 -17   7  -1 6.01414 1.62281   1
 -17  -3   9 5.46457 2.98430  -2
  17  -7   1 5.46457 2.98430   1
  18   3  -9 0.99834 1.62244  -2
 -18   7  -1 0.99834 1.62244   1
 -18  -3   9 10.7153 5.39955  -2
  18  -7   1 10.7153 5.39955   1
  19   3  -9 12.7763 3.22252  -2
 -19   7  -1 12.7763 3.22252   1
 -19  -3   9 22.4220 5.97750  -2
  19  -7   1 22.4220 5.97750   1
  20   3  -9 2.21434 3.68531  -2
 -20   7  -1 2.21434 3.68531   1
 -18   0  -5 38.0605 4.74422  -2
  18   6  -1 38.0605 4.74422   1
 -17   0  -5 14.3668 2.79003  -2
  17   6  -1 14.3668 2.79003   1
  17   0   5 17.6426 2.88808  -2
 -17  -6   1 17.6426 2.88808   1
 -16   0  -5 -2.4970 4.05339  -2
  16   6  -1 -2.4970 4.05339   1
  16   0   5 0.24526 2.50544  -2
 -16  -6   1 0.24526 2.50544   1
 -15   0  -5 28.7564 3.45480  -2
  15   6  -1 28.7564 3.45480   1
  15   0   5 26.0517 4.08220  -2
 -15  -6   1 26.0517 4.08220   1
  14   0   5 36.3247 4.96890  -2
 -14  -6   1 36.3247 4.96890   1
  13   0   5 127.274 6.17786  -2
 -13  -6   1 127.274 6.17786   1
 -11   1  -6 326.330 17.5229  -2
  11   6  -1 326.330 17.5229   1
  11  -1   6 329.581 10.3846  -2
 -11  -6   1 329.581 10.3846   1
 -10   1  -6 254.190 9.81122  -2
  10   6  -1 254.190 9.81122   1
  10  -1   6 260.612 8.22287  -2
 -10  -6   1 260.612 8.22287   1
  -9   1  -6 7.10658 2.54245  -2
   9   6  -1 7.10658 2.54245   1
   9  -1   6 7.50767 1.81170  -2
  -9  -6   1 7.50767 1.81170   1
  -8   1  -6 308.526 9.46801  -2
   8   6  -1 308.526 9.46801   1
   8  -1   6 307.402 8.24467  -2
  -8  -6   1 307.402 8.24467   1
  -7   1  -6 53.8264 2.68361  -2
   7   6  -1 53.8264 2.68361   1
   7  -1   6 53.9519 2.65036  -2
  -7  -6   1 53.9519 2.65036   1
  -6   1  -6 210.676 6.55290  -2
   6   6  -1 210.676 6.55290   1
   6  -1   6 205.471 5.73938  -2
  -6  -6   1 205.471 5.73938   1
  -5   1  -6 191.135 6.99256  -2
   5   6  -1 191.135 6.99256   1
   5  -1   6 184.665 7.09772  -2
  -5  -6   1 184.665 7.09772   1
  -4   1  -6 381.418 21.5031  -2
   4   6  -1 381.418 21.5031   1
   4  -1   6 396.494 11.5822  -2
  -4  -6   1 396.494 11.5822   1
  -3   1  -6 793.226 22.0748  -2
   3   6  -1 793.226 22.0748   1
   3  -1   6 810.430 20.0817  -2
  -3  -6   1 810.430 20.0817   1
   2   6  -1 246.686 7.23259   1
   2  -1   6 355.508 10.5196  -2
  -2  -6   1 355.508 10.5196   1
   1   6  -1 20.6163 1.04734   1
   1  -1   6 31.7129 3.42751  -2
  -1  -6   1 31.7129 3.42751   1
   0   6  -1 4.99010 0.74227   1
   0  -6   1 3.70619 0.74595   1
  -1   6  -1 105.043 3.28269   1
   1  -6   1 101.340 3.05208   1
   2   2  -7 63.0725 2.52392  -2
  -2   6  -1 63.0725 2.52392   1
  -2  -2   7 59.2078 3.25610  -2
   2  -6   1 59.2078 3.25610   1
   3   2  -7 130.801 3.56102  -2
  -3   6  -1 130.801 3.56102   1
  -3  -2   7 128.802 4.60039  -2
   3  -6   1 128.802 4.60039   1
   4   2  -7 214.707 6.42401  -2
  -4   6  -1 214.707 6.42401   1
  -4  -2   7 203.799 5.73041  -2
   4  -6   1 203.799 5.73041   1
  -5  -2   7 61.7884 2.28978  -2
   5  -6   1 61.7884 2.28978   1
   6   2  -7 92.0665 2.85588  -2
  -6   6  -1 92.0665 2.85588   1
  -6  -2   7 90.2261 3.75165  -2
   6  -6   1 90.2261 3.75165   1
   7   2  -7 250.306 7.35229  -2
  -7   6  -1 250.306 7.35229   1
  -7  -2   7 245.425 12.3382  -2
   7  -6   1 245.425 12.3382   1
   8   2  -7 108.125 3.37847  -2
  -8   6  -1 108.125 3.37847   1
  -8  -2   7 100.654 4.05180  -2
   8  -6   1 100.654 4.05180   1
   9   2  -7 641.366 15.9693  -2
  -9   6  -1 641.366 15.9693   1
  -9  -2   7 661.616 25.0910  -2
   9  -6   1 661.616 25.0910   1
  10   2  -7 123.718 4.05329  -2
 -10   6  -1 123.718 4.05329   1
 -10  -2   7 120.706 6.25886  -2
  10  -6   1 120.706 6.25886   1
  11   2  -7 410.107 15.6560  -2
 -11   6  -1 410.107 15.6560   1
 -11  -2   7 426.401 17.0478  -2
  11  -6   1 426.401 17.0478   1
  13   3  -8 59.7110 5.74954  -2
 -13   6  -1 59.7110 5.74954   1
 -13  -3   8 48.6472 3.43419  -2
  13  -6   1 48.6472 3.43419   1
  14   3  -8 23.2678 2.72929  -2
 -14   6  -1 23.2678 2.72929   1
 -14  -3   8 18.4598 4.66562  -2
  14  -6   1 18.4598 4.66562   1
  15   3  -8 76.1679 3.55152  -2
 -15   6  -1 76.1679 3.55152   1
 -15  -3   8 75.5926 7.01151  -2
  15  -6   1 75.5926 7.01151   1
  16   3  -8 4.59803 3.99136  -2
 -16   6  -1 4.59803 3.99136   1
 -16  -3   8 5.10455 3.87560  -2
  16  -6   1 5.10455 3.87560   1
  17   3  -8 19.5379 2.74943  -2
 -17   6  -1 19.5379 2.74943   1
 -17  -3   8 18.9910 6.35199  -2
  17  -6   1 18.9910 6.35199   1
  18   3  -8 3.40002 1.67422  -2
 -18   6  -1 3.40002 1.67422   1
 -18  -3   8 3.85845 5.17538  -2
  18  -6   1 3.85845 5.17538   1
  19   3  -8 29.0974 2.24083  -2
 -19   6  -1 29.0974 2.24083   1
 -19  -3   8 39.7915 6.74392  -2
  19  -6   1 39.7915 6.74392   1
  20   3  -8 2.42933 2.19730  -2
 -20   6  -1 2.42933 2.19730   1
 -19   0  -4 10.7377 3.36230  -2
  19   5  -1 10.7377 3.36230   1
  19   0   4 10.3683 3.93975  -2
 -19  -5   1 10.3683 3.93975   1
 -18   0  -4 22.6599 2.97189  -2
  18   5  -1 22.6599 2.97189   1
  18   0   4 19.3084 2.94280  -2
 -18  -5   1 19.3084 2.94280   1
 -17   0  -4 111.855 4.90569  -2
  17   5  -1 111.855 4.90569   1
  17   0   4 104.167 4.25621  -2
 -17  -5   1 104.167 4.25621   1
 -16   0  -4 38.7113 2.93318  -2
  16   5  -1 38.7113 2.93318   1
  16   0   4 38.2298 3.14579  -2
 -16  -5   1 38.2298 3.14579   1
 -15   0  -4 118.245 8.05313  -2
  15   5  -1 118.245 8.05313   1
  15   0   4 117.456 4.48546  -2
 -15  -5   1 117.456 4.48546   1
 -14   0  -4 9.13059 4.24599  -2
  14   5  -1 9.13059 4.24599   1
  14   0   4 11.8550 2.56476  -2
 -14  -5   1 11.8550 2.56476   1
 -13   0  -4 60.5981 5.88536  -2
  13   5  -1 60.5981 5.88536   1
  13   0   4 59.2302 4.69929  -2
 -13  -5   1 59.2302 4.69929   1
  12   0   4 74.8288 3.89604  -2
 -12  -5   1 74.8288 3.89604   1
  10  -1   5 63.6411 5.37922  -2
 -10  -5   1 63.6411 5.37922   1
  -9   1  -5 119.778 4.63450  -2
   9   5  -1 119.778 4.63450   1
   9  -1   5 119.619 4.02094  -2
  -9  -5   1 119.619 4.02094   1
  -8   1  -5 8.97536 1.84444  -2
   8   5  -1 8.97536 1.84444   1
   8  -1   5 7.14200 1.92382  -2
  -8  -5   1 7.14200 1.92382   1
  -7   1  -5 1691.54 46.3379  -2
   7   5  -1 1691.54 46.3379   1
   7  -1   5 1717.40 48.9558  -2
  -7  -5   1 1717.40 48.9558   1
  -6   1  -5 129.365 4.45446  -2
   6   5  -1 129.365 4.45446   1
   6  -1   5 130.160 3.84559  -2
  -6  -5   1 130.160 3.84559   1
  -5   1  -5 2698.41 90.7481  -2
   5   5  -1 2698.41 90.7481   1
   5  -1   5 2726.69 89.8701  -2
  -5  -5   1 2726.69 89.8701   1
  -4   1  -5 14.5988 1.37472  -2
   4   5  -1 14.5988 1.37472   1
   4  -1   5 16.2032 1.17264  -2
  -4  -5   1 16.2032 1.17264   1
  -3   1  -5 533.133 15.0448  -2
   3   5  -1 533.133 15.0448   1
   3  -1   5 550.492 15.5314  -2
  -3  -5   1 550.492 15.5314   1
  -2   1  -5 171.180 6.17861  -2
   2   5  -1 171.180 6.17861   1
   2  -1   5 177.549 4.75924  -2
  -2  -5   1 177.549 4.75924   1
  -1   1  -5 914.899 43.8824  -2
   1   5  -1 914.899 43.8824   1
   1  -1   5 952.077 26.7357  -2
  -1  -5   1 952.077 26.7357   1
   0   1  -5 842.267 39.2331  -2
   0   5  -1 842.267 39.2331   1
   0  -5   1 142.145 3.93948   1
  -1   5  -1 440.216 11.9479   1
   1  -5   1 424.813 11.1705   1
   2   2  -6 548.868 25.9774  -2
  -2   5  -1 548.868 25.9774   1
   2  -5   1 468.562 12.3811   1
   3   2  -6 441.265 12.3992  -2
  -3   5  -1 441.265 12.3992   1
  -3  -2   6 408.553 23.0127  -2
   3  -5   1 408.553 23.0127   1
   4   2  -6 65.9861 3.02542  -2
  -4   5  -1 65.9861 3.02542   1
  -4  -2   6 61.2338 3.14107  -2
   4  -5   1 61.2338 3.14107   1
   5   2  -6 1014.17 23.4977  -2
  -5   5  -1 1014.17 23.4977   1
  -5  -2   6 951.987 28.3160  -2
   5  -5   1 951.987 28.3160   1
   6   2  -6 4.36444 2.23963  -2
  -6   5  -1 4.36444 2.23963   1
  -6  -2   6 7.72807 1.47701  -2
   6  -5   1 7.72807 1.47701   1
   7   2  -6 714.279 19.5514  -2
  -7   5  -1 714.279 19.5514   1
  -7  -2   6 727.872 25.1565  -2
   7  -5   1 727.872 25.1565   1
   8   2  -6 93.6057 2.96092  -2
  -8   5  -1 93.6057 2.96092   1
  -8  -2   6 87.6457 3.55790  -2
   8  -5   1 87.6457 3.55790   1
   9   2  -6 182.653 5.18245  -2
  -9   5  -1 182.653 5.18245   1
  -9  -2   6 182.015 11.4284  -2
   9  -5   1 182.015 11.4284   1
  10   2  -6 70.7236 2.81939  -2
 -10   5  -1 70.7236 2.81939   1
 -10  -2   6 66.3452 4.32259  -2
  10  -5   1 66.3452 4.32259   1
  11   2  -6 232.095 6.46930  -2
 -11   5  -1 232.095 6.46930   1
 -11  -2   6 216.639 9.93118  -2
  11  -5   1 216.639 9.93118   1
  12   2  -6 15.2855 2.42403  -2
 -12   5  -1 15.2855 2.42403   1
 -12  -2   6 14.7295 2.45947  -2
  12  -5   1 14.7295 2.45947   1
  13   2  -6 27.3757 4.96773  -2
 -13   5  -1 27.3757 4.96773   1
  14   3  -7 53.7317 5.97893  -2
 -14   5  -1 53.7317 5.97893   1
  15   3  -7 116.454 4.89220  -2
 -15   5  -1 116.454 4.89220   1
 -15  -3   7 109.340 5.54893  -2
  15  -5   1 109.340 5.54893   1
  16   3  -7 3.87571 2.93147  -2
 -16   5  -1 3.87571 2.93147   1
 -16  -3   7 -1.6406 3.65172  -2
  16  -5   1 -1.6406 3.65172   1
  17   3  -7 147.128 6.29332  -2
 -17   5  -1 147.128 6.29332   1
  18   3  -7 0.33050 1.66163  -2
 -18   5  -1 0.33050 1.66163   1
 -18  -3   7 5.93819 6.62567  -2
  18  -5   1 5.93819 6.62567   1
  19   3  -7 28.9871 2.34182  -2
 -19   5  -1 28.9871 2.34182   1
 -19  -3   7 42.9489 7.07272  -2
  19  -5   1 42.9489 7.07272   1
  20   3  -7 3.16299 1.67863  -2
 -20   5  -1 3.16299 1.67863   1
 -19   0  -3 31.5882 5.26305  -2
  19   4  -1 31.5882 5.26305   1
  19   0   3 24.9672 4.51283  -2
 -19  -4   1 24.9672 4.51283   1
 -18   0  -3 20.2861 4.65973  -2
  18   4  -1 20.2861 4.65973   1
  18   0   3 16.2650 3.19084  -2
 -18  -4   1 16.2650 3.19084   1
 -17   0  -3 24.7494 2.58327  -2
  17   4  -1 24.7494 2.58327   1
  17   0   3 24.6860 2.26482  -2
 -17  -4   1 24.6860 2.26482   1
 -16   0  -3 157.993 5.92466  -2
  16   4  -1 157.993 5.92466   1
  16   0   3 143.325 5.71672  -2
 -16  -4   1 143.325 5.71672   1
 -15   0  -3 179.851 7.44910  -2
  15   4  -1 179.851 7.44910   1
  15   0   3 172.176 7.68869  -2
 -15  -4   1 172.176 7.68869   1
 -14   0  -3 80.2481 3.90818  -2
  14   4  -1 80.2481 3.90818   1
  14   0   3 80.0278 5.14431  -2
 -14  -4   1 80.0278 5.14431   1
 -13   0  -3 56.8120 5.52974  -2
  13   4  -1 56.8120 5.52974   1
  13   0   3 60.9068 4.52022  -2
 -13  -4   1 60.9068 4.52022   1
 -12   0  -3 2.35931 2.37641  -2
  12   4  -1 2.35931 2.37641   1
  12   0   3 1.86994 1.76168  -2
 -12  -4   1 1.86994 1.76168   1
  11   0   3 42.0676 2.75271  -2
 -11  -4   1 42.0676 2.75271   1
 -10  -4   1 9.71799 2.09513   1
  -9   1  -4 599.208 17.4236  -2
   9   4  -1 599.208 17.4236   1
   9  -1   4 629.022 21.7220  -2
  -9  -4   1 629.022 21.7220   1
  -8   1  -4 326.081 9.87581  -2
   8   4  -1 326.081 9.87581   1
   8  -1   4 334.073 8.72000  -2
  -8  -4   1 334.073 8.72000   1
  -7   1  -4 21.0196 2.21172  -2
   7   4  -1 21.0196 2.21172   1
   7  -1   4 18.7171 1.93589  -2
  -7  -4   1 18.7171 1.93589   1
  -6   1  -4 265.188 9.04014  -2
   6   4  -1 265.188 9.04014   1
   6  -1   4 247.463 9.23901  -2
  -6  -4   1 247.463 9.23901   1
  -5   1  -4 450.311 12.7948  -2
   5   4  -1 450.311 12.7948   1
   5  -1   4 455.278 11.3007  -2
  -5  -4   1 455.278 11.3007   1
  -4   1  -4 289.255 8.29177  -2
   4   4  -1 289.255 8.29177   1
   4  -1   4 286.244 7.28588  -2
  -4  -4   1 286.244 7.28588   1
  -3   1  -4 376.779 10.7136  -2
   3   4  -1 376.779 10.7136   1
   3  -1   4 386.223 9.47778  -2
  -3  -4   1 386.223 9.47778   1
  -2   1  -4 32.6034 3.32029  -2
   2   4  -1 32.6034 3.32029   1
   2  -1   4 43.5898 3.44432  -2
  -2  -4   1 43.5898 3.44432   1
  -1   1  -4 30.9682 1.75977  -2
   1   4  -1 30.9682 1.75977   1
   1  -1   4 29.9186 1.85209  -2
  -1  -4   1 29.9186 1.85209   1
   0   1  -4 1360.78 62.8171  -2
   0   4  -1 1360.78 62.8171   1
   0  -1   4 1360.58 70.4154  -2
   0  -4   1 1360.58 70.4154   1
   1   1  -4 3349.09 148.037  -2
  -1   4  -1 3349.09 148.037   1
  -1  -1   4 3092.74 165.889  -2
   1  -4   1 3092.74 165.889   1
  -2   4  -1 117.819 3.67680   1
   2  -4   1 118.172 3.62985   1
   3   2  -5 460.933 21.9054  -2
  -3   4  -1 460.933 21.9054   1
   3  -4   1 270.243 7.25256   1
   4   2  -5 869.872 30.2621  -2
  -4   4  -1 869.872 30.2621   1
   4  -4   1 783.351 22.3380   1
   5   2  -5 84.1270 2.59485  -2
  -5   4  -1 84.1270 2.59485   1
  -5  -2   5 74.3923 3.67706  -2
   5  -4   1 74.3923 3.67706   1
   6   2  -5 53.0574 2.06226  -2
  -6   4  -1 53.0574 2.06226   1
  -6  -2   5 50.2271 2.46741  -2
   6  -4   1 50.2271 2.46741   1
   7   2  -5 68.4486 3.26047  -2
  -7   4  -1 68.4486 3.26047   1
  -7  -2   5 63.3456 3.36472  -2
   7  -4   1 63.3456 3.36472   1
   8   2  -5 208.857 5.61830  -2
  -8   4  -1 208.857 5.61830   1
  -8  -2   5 206.700 6.78445  -2
   8  -4   1 206.700 6.78445   1
   9   2  -5 140.692 4.13934  -2
  -9   4  -1 140.692 4.13934   1
  -9  -2   5 138.560 4.95337  -2
   9  -4   1 138.560 4.95337   1
  10   2  -5 372.897 9.80682  -2
 -10   4  -1 372.897 9.80682   1
 -10  -2   5 391.964 11.7785  -2
  10  -4   1 391.964 11.7785   1
  11   2  -5 568.373 14.2815  -2
 -11   4  -1 568.373 14.2815   1
 -11  -2   5 567.065 20.4272  -2
  11  -4   1 567.065 20.4272   1
  12   2  -5 235.236 12.8949  -2
 -12   4  -1 235.236 12.8949   1
 -12  -2   5 244.776 9.55251  -2
  12  -4   1 244.776 9.55251   1
  13   2  -5 454.673 14.2039  -2
 -13   4  -1 454.673 14.2039   1
 -13  -2   5 462.945 14.3157  -2
  13  -4   1 462.945 14.3157   1
  14   2  -5 42.7471 5.32085  -2
 -14   4  -1 42.7471 5.32085   1
 -14  -2   5 47.4324 4.82701  -2
  14  -4   1 47.4324 4.82701   1
  16   3  -6 10.5158 3.31185  -2
 -16   4  -1 10.5158 3.31185   1
 -16  -3   6 10.3333 2.90126  -2
  16  -4   1 10.3333 2.90126   1
  17   3  -6 103.411 4.21201  -2
 -17   4  -1 103.411 4.21201   1
 -17  -3   6 107.935 7.54809  -2
  17  -4   1 107.935 7.54809   1
  18   3  -6 8.70571 2.49074  -2
 -18   4  -1 8.70571 2.49074   1
  19   3  -6 21.5083 2.18098  -2
 -19   4  -1 21.5083 2.18098   1
 -19  -3   6 22.4868 3.24423  -2
  19  -4   1 22.4868 3.24423   1
  20   3  -6 0.28054 1.70253  -2
 -20   4  -1 0.28054 1.70253   1
 -19   0  -2 195.978 12.6662  -2
  19   3  -1 195.978 12.6662   1
  19   0   2 186.669 11.8206  -2
 -19  -3   1 186.669 11.8206   1
 -18   0  -2 50.9408 5.99102  -2
  18   3  -1 50.9408 5.99102   1
  18   0   2 45.9412 3.89224  -2
 -18  -3   1 45.9412 3.89224   1
 -17   0  -2 29.9426 3.21617  -2
  17   3  -1 29.9426 3.21617   1
  17   0   2 27.4618 2.67569  -2
 -17  -3   1 27.4618 2.67569   1
 -16   0  -2 5.03461 4.70284  -2
  16   3  -1 5.03461 4.70284   1
  16   0   2 8.40073 1.90092  -2
 -16  -3   1 8.40073 1.90092   1
 -15   0  -2 3.30029 1.55745  -2
  15   3  -1 3.30029 1.55745   1
  15   0   2 5.83894 1.88469  -2
 -15  -3   1 5.83894 1.88469   1
 -14   0  -2 71.2909 4.47348  -2
  14   3  -1 71.2909 4.47348   1
  14   0   2 64.8393 3.41209  -2
 -14  -3   1 64.8393 3.41209   1
 -13   0  -2 6.75419 2.05570  -2
  13   3  -1 6.75419 2.05570   1
  13   0   2 6.89977 2.65159  -2
 -13  -3   1 6.89977 2.65159   1
 -12   0  -2 43.4759 2.70834  -2
  12   3  -1 43.4759 2.70834   1
  12   0   2 27.9008 2.62397  -2
 -12  -3   1 27.9008 2.62397   1
 -11   0  -2 136.279 5.91155  -2
  11   3  -1 136.279 5.91155   1
  11   0   2 144.205 6.05554  -2
 -11  -3   1 144.205 6.05554   1
 -10   0  -2 400.914 11.9520  -2
  10   3  -1 400.914 11.9520   1
  10   0   2 406.755 12.1026  -2
 -10  -3   1 406.755 12.1026   1
  -9   0  -2 853.868 39.4452  -2
   9   3  -1 853.868 39.4452   1
   9   0   2 822.117 38.1531  -2
  -9  -3   1 822.117 38.1531   1
  -8   1  -3 77.2901 5.54714  -2
   8   3  -1 77.2901 5.54714   1
  -8  -3   1 3.43247 1.24279   1
  -7   1  -3 1291.07 45.0905  -2
   7   3  -1 1291.07 45.0905   1
   7  -1   3 1319.08 44.3544  -2
  -7  -3   1 1319.08 44.3544   1
  -6   1  -3 326.981 11.9955  -2
   6   3  -1 326.981 11.9955   1
   6  -1   3 340.927 11.7657  -2
  -6  -3   1 340.927 11.7657   1
  -5   1  -3 112.834 3.73348  -2
   5   3  -1 112.834 3.73348   1
   5  -1   3 110.655 3.25495  -2
  -5  -3   1 110.655 3.25495   1
  -4   1  -3 239.518 7.02381  -2
   4   3  -1 239.518 7.02381   1
   4  -1   3 243.598 6.19220  -2
  -4  -3   1 243.598 6.19220   1
  -3   1  -3 55.3023 2.40566  -2
   3   3  -1 55.3023 2.40566   1
   3  -1   3 55.5566 2.34738  -2
  -3  -3   1 55.5566 2.34738   1
  -2   1  -3 220.683 6.24525  -2
   2   3  -1 220.683 6.24525   1
   2  -1   3 218.996 5.51812  -2
  -2  -3   1 218.996 5.51812   1
  -1   1  -3 1458.01 49.8817  -2
   1   3  -1 1458.01 49.8817   1
   1  -1   3 1509.70 53.4507  -2
  -1  -3   1 1509.70 53.4507   1
   0   1  -3 262.997 6.64655  -2
   0   3  -1 262.997 6.64655   1
   0  -1   3 267.751 5.50529  -2
   0  -3   1 267.751 5.50529   1
   1   1  -3 3789.49 136.095  -2
  -1   3  -1 3789.49 136.095   1
  -1  -1   3 3700.26 136.043  -2
   1  -3   1 3700.26 136.043   1
  -2   3  -1 767.356 36.6844   1
   2  -3   1 677.720 23.4157   1
  -3   3  -1 2750.33 74.5374   1
   3  -3   1 2679.81 66.8873   1
  -4   3  -1 476.802 11.4019   1
   4  -3   1 469.603 13.7504   1
   5   2  -4 356.249 17.3649  -2
  -5   3  -1 356.249 17.3649   1
   5  -3   1 48.4606 2.07422   1
   6   2  -4 80.6078 2.61803  -2
  -6   3  -1 80.6078 2.61803   1
  -6  -2   4 75.9602 4.96967  -2
   6  -3   1 75.9602 4.96967   1
   7   2  -4 448.282 20.3636  -2
  -7   3  -1 448.282 20.3636   1
  -7  -2   4 428.058 15.5364  -2
   7  -3   1 428.058 15.5364   1
   8   2  -4 38.1350 2.16412  -2
  -8   3  -1 38.1350 2.16412   1
  -8  -2   4 33.0245 1.89587  -2
   8  -3   1 33.0245 1.89587   1
   9   2  -4 371.663 9.59779  -2
  -9   3  -1 371.663 9.59779   1
  -9  -2   4 388.238 13.8156  -2
   9  -3   1 388.238 13.8156   1
  10   2  -4 96.7258 3.21941  -2
 -10   3  -1 96.7258 3.21941   1
 -10  -2   4 97.1733 4.72339  -2
  10  -3   1 97.1733 4.72339   1
  11   2  -4 44.3235 2.20205  -2
 -11   3  -1 44.3235 2.20205   1
 -11  -2   4 43.7474 2.47048  -2
  11  -3   1 43.7474 2.47048   1
  12   2  -4 4.36912 3.25731  -2
 -12   3  -1 4.36912 3.25731   1
 -12  -2   4 4.03318 2.94286  -2
  12  -3   1 4.03318 2.94286   1
  13   2  -4 224.281 7.95320  -2
 -13   3  -1 224.281 7.95320   1
 -13  -2   4 238.027 9.60688  -2
  13  -3   1 238.027 9.60688   1
  14   2  -4 121.411 4.39220  -2
 -14   3  -1 121.411 4.39220   1
 -14  -2   4 114.092 5.61509  -2
  14  -3   1 114.092 5.61509   1
  17   3  -5 9.59616 4.80171  -2
 -17   3  -1 9.59616 4.80171   1
 -17  -3   5 19.1539 4.55762  -2
  17  -3   1 19.1539 4.55762   1
  18   3  -5 31.7835 5.48598  -2
 -18   3  -1 31.7835 5.48598   1
 -18  -3   5 25.3471 4.85268  -2
  18  -3   1 25.3471 4.85268   1
  19   3  -5 44.3907 3.39263  -2
 -19   3  -1 44.3907 3.39263   1
  20   3  -5 7.64056 2.26180  -2
 -20   3  -1 7.64056 2.26180   1
 -20  -3   5 10.7535 3.75018  -2
  20  -3   1 10.7535 3.75018   1
  18   0   1 60.2335 7.00574  -2
 -18  -2   1 60.2335 7.00574   1
 -17   0  -1 4.09127 3.70137  -2
  17   2  -1 4.09127 3.70137   1
  17   0   1 13.8775 2.97598  -2
 -17  -2   1 13.8775 2.97598   1
 -16   0  -1 17.1351 4.27089  -2
  16   2  -1 17.1351 4.27089   1
  16   0   1 16.1507 2.24741  -2
 -16  -2   1 16.1507 2.24741   1
 -15   0  -1 25.8793 3.17574  -2
  15   2  -1 25.8793 3.17574   1
  15   0   1 29.1755 2.51042  -2
 -15  -2   1 29.1755 2.51042   1
 -14   0  -1 134.933 6.52386  -2
  14   2  -1 134.933 6.52386   1
  14   0   1 128.232 4.41732  -2
 -14  -2   1 128.232 4.41732   1
 -13   0  -1 352.846 13.5824  -2
  13   2  -1 352.846 13.5824   1
  13   0   1 341.590 11.0847  -2
 -13  -2   1 341.590 11.0847   1
 -12   0  -1 204.073 8.44502  -2
  12   2  -1 204.073 8.44502   1
  12   0   1 206.953 7.01366  -2
 -12  -2   1 206.953 7.01366   1
 -11   0  -1 171.279 6.73535  -2
  11   2  -1 171.279 6.73535   1
  11   0   1 171.973 5.01731  -2
 -11  -2   1 171.973 5.01731   1
 -10   0  -1 387.596 11.6353  -2
  10   2  -1 387.596 11.6353   1
  10   0   1 401.381 9.20388  -2
 -10  -2   1 401.381 9.20388   1
  -9   0  -1 116.954 5.54591  -2
   9   2  -1 116.954 5.54591   1
   9   0   1 124.311 3.86091  -2
  -9  -2   1 124.311 3.86091   1
   8   2  -1 7.04100 1.21150   1
   8   0   1 227.978 12.1513  -2
  -8  -2   1 227.978 12.1513   1
   7   2  -1 26.8066 1.60144   1
  -7  -2   1 29.6930 1.47635   1
   6   2  -1 14.7505 1.23513   1
   6  -1   2 35.2693 3.25863  -2
  -6  -2   1 35.2693 3.25863   1
  -5   1  -2 128.476 6.86598  -2
   5   2  -1 128.476 6.86598   1
   5  -1   2 127.408 6.62112  -2
  -5  -2   1 127.408 6.62112   1
  -4   1  -2 948.275 43.8458  -2
   4   2  -1 948.275 43.8458   1
   4  -1   2 962.811 30.9526  -2
  -4  -2   1 962.811 30.9526   1
  -3   1  -2 4120.05 109.413  -2
   3   2  -1 4120.05 109.413   1
   3  -1   2 4073.34 97.4443  -2
  -3  -2   1 4073.34 97.4443   1
  -2   1  -2 1307.60 36.3023  -2
   2   2  -1 1307.60 36.3023   1
   2  -1   2 1344.72 36.4802  -2
  -2  -2   1 1344.72 36.4802   1
  -1   1  -2 4886.86 117.023  -2
   1   2  -1 4886.86 117.023   1
   1  -1   2 4940.44 119.731  -2
  -1  -2   1 4940.44 119.731   1
   0   1  -2 4648.87 92.2250  -2
   0   2  -1 4648.87 92.2250   1
   0  -1   2 4675.68 90.0729  -2
   0  -2   1 4675.68 90.0729   1
   1   1  -2 407.217 8.83114  -2
  -1   2  -1 407.217 8.83114   1
  -1  -1   2 412.936 9.92991  -2
   1  -2   1 412.936 9.92991   1
   2   1  -2 36.4722 2.62012  -2
  -2   2  -1 36.4722 2.62012   1
   2  -2   1 31.4808 1.08292   1
  -3   2  -1 574.341 13.5070   1
   3  -2   1 558.773 16.2452   1
  -4   2  -1 124.676 3.81686   1
   4  -2   1 119.557 5.21710   1
  -5   2  -1 484.776 11.6026   1
   5  -2   1 474.102 11.8184   1
  -6   2  -1 419.415 10.2560   1
   6  -2   1 416.060 11.7549   1
   7   2  -3 90.8264 5.17727  -2
  -7   2  -1 90.8264 5.17727   1
  -7  -2   3 78.0647 4.91396  -2
   7  -2   1 78.0647 4.91396   1
   8   2  -3 543.466 13.2636  -2
  -8   2  -1 543.466 13.2636   1
  -8  -2   3 530.127 15.1916  -2
   8  -2   1 530.127 15.1916   1
   9   2  -3 715.596 17.3693  -2
  -9   2  -1 715.596 17.3693   1
  -9  -2   3 705.432 20.6606  -2
   9  -2   1 705.432 20.6606   1
  10   2  -3 445.461 11.4006  -2
 -10   2  -1 445.461 11.4006   1
 -10  -2   3 456.483 12.8962  -2
  10  -2   1 456.483 12.8962   1
  11   2  -3 624.415 15.7042  -2
 -11   2  -1 624.415 15.7042   1
 -11  -2   3 647.871 22.7427  -2
  11  -2   1 647.871 22.7427   1
  12   2  -3 638.299 18.9544  -2
 -12   2  -1 638.299 18.9544   1
 -12  -2   3 649.608 23.2153  -2
  12  -2   1 649.608 23.2153   1
  13   2  -3 36.1820 2.12282  -2
 -13   2  -1 36.1820 2.12282   1
 -13  -2   3 34.6984 3.40254  -2
  13  -2   1 34.6984 3.40254   1
  14   2  -3 99.3486 3.88899  -2
 -14   2  -1 99.3486 3.88899   1
 -14  -2   3 107.889 9.30996  -2
  14  -2   1 107.889 9.30996   1
  15   2  -3 36.6369 2.72233  -2
 -15   2  -1 36.6369 2.72233   1
 -15  -2   3 39.4501 2.98138  -2
  15  -2   1 39.4501 2.98138   1
  16   2  -3 58.4666 5.81619  -2
 -16   2  -1 58.4666 5.81619   1
 -16  -2   3 69.9494 6.10325  -2
  16  -2   1 69.9494 6.10325   1
  18   3  -4 23.5123 5.49969  -2
 -18   2  -1 23.5123 5.49969   1
 -18  -3   4 25.1147 5.18135  -2
  18  -2   1 25.1147 5.18135   1
  19   3  -4 16.9224 3.57317  -2
 -19   2  -1 16.9224 3.57317   1
 -19  -3   4 22.7419 4.88264  -2
  19  -2   1 22.7419 4.88264   1
  20   3  -4 46.7479 4.44643  -2
 -20   2  -1 46.7479 4.44643   1
 -20  -3   4 56.6066 5.71631  -2
  20  -2   1 56.6066 5.71631   1
 -20  -1   1 14.5490 5.13914  -2
  20   1  -1 14.5490 5.13914   1
  20   1  -1 11.6197 3.74659  -2
 -20  -1   1 11.6197 3.74659   1
  17   0   0 36.6528 3.86727  -2
 -17  -1   1 36.6528 3.86727   1
 -16   0   0 81.3865 6.60288  -2
  16   1  -1 81.3865 6.60288   1
  16   0   0 71.5495 6.41110  -2
 -16  -1   1 71.5495 6.41110   1
 -15   0   0 4.25798 3.08556  -2
  15   1  -1 4.25798 3.08556   1
  15   0   0 1.75332 1.74175  -2
 -15  -1   1 1.75332 1.74175   1
 -14   0   0 51.0511 3.93231  -2
  14   1  -1 51.0511 3.93231   1
  14   0   0 47.3738 2.37981  -2
 -14  -1   1 47.3738 2.37981   1
 -13   0   0 36.6624 5.36068  -2
  13   1  -1 36.6624 5.36068   1
  13   0   0 40.2761 2.02496  -2
 -13  -1   1 40.2761 2.02496   1
 -12   0   0 685.251 24.3704  -2
  12   1  -1 685.251 24.3704   1
  12   0   0 667.427 17.0253  -2
 -12  -1   1 667.427 17.0253   1
 -11   0   0 133.098 4.67088  -2
  11   1  -1 133.098 4.67088   1
  11   0   0 127.378 4.16579  -2
 -11  -1   1 127.378 4.16579   1
 -10   0   0 641.076 17.7712  -2
  10   1  -1 641.076 17.7712   1
  10   0   0 623.398 14.0508  -2
 -10  -1   1 623.398 14.0508   1
  -9   0   0 48.7522 2.00326  -2
   9   1  -1 48.7522 2.00326   1
   9   0   0 47.6875 2.21261  -2
  -9  -1   1 47.6875 2.21261   1
  -8   0   0 246.387 16.5047  -2
   8   1  -1 246.387 16.5047   1
   8   0   0 302.432 8.95232  -2
  -8  -1   1 302.432 8.95232   1
   7   1  -1 47.5911 2.55454   1
  -7  -1   1 38.9830 1.60455   1
   6   1  -1 66.4321 2.37817   1
  -6  -1   1 64.8953 1.91112   1
   5   1  -1 1.23528 0.58610   1
  -5  -1   1 0.84308 0.48189   1
   4   1  -1 815.893 23.5495   1
  -4  -1   1 818.820 17.4438   1
   3   1  -1 36.1933 1.23463   1
  -3  -1   1 37.9770 1.00284   1
  -2   1  -1 145.859 6.77742  -2
   2   1  -1 145.859 6.77742   1
   2  -1   1 143.091 6.76950  -2
  -2  -1   1 143.091 6.76950   1
  -2   1  -1 207.207 4.16814   1
   2  -1   1 204.913 4.10760   1
  -3   1  -1 15.5090 0.97681   1
   3  -1   1 15.3649 0.80976   1
  -4   1  -1 430.647 10.3785   1
   4  -1   1 432.508 11.9224   1
  -5   1  -1 101.300 2.82187   1
   5  -1   1 97.7375 3.23694   1
  -6   1  -1 133.596 4.40056   1
   6  -1   1 136.685 4.28062   1
  -7   1  -1 426.244 11.7514   1
   7  -1   1 412.519 13.9840   1
   8   2  -2 644.451 15.2191  -2
  -8   1  -1 644.451 15.2191   1
  -8  -2   2 593.559 17.4221  -2
   8  -1   1 593.559 17.4221   1
   9   2  -2 255.871 7.93996  -2
  -9   1  -1 255.871 7.93996   1
  -9  -2   2 238.616 7.46882  -2
   9  -1   1 238.616 7.46882   1
  10   2  -2 140.258 4.31402  -2
 -10   1  -1 140.258 4.31402   1
 -10  -2   2 142.501 4.81962  -2
  10  -1   1 142.501 4.81962   1
  11   2  -2 52.4605 2.16269  -2
 -11   1  -1 52.4605 2.16269   1
 -11  -2   2 59.5978 2.72600  -2
  11  -1   1 59.5978 2.72600   1
  12   2  -2 215.891 6.31388  -2
 -12   1  -1 215.891 6.31388   1
 -12  -2   2 232.273 9.14193  -2
  12  -1   1 232.273 9.14193   1
  13   2  -2 77.9230 3.09395  -2
 -13   1  -1 77.9230 3.09395   1
 -13  -2   2 79.9100 4.51499  -2
  13  -1   1 79.9100 4.51499   1
  14   2  -2 7.72136 2.33290  -2
 -14   1  -1 7.72136 2.33290   1
 -14  -2   2 4.72385 2.34615  -2
  14  -1   1 4.72385 2.34615   1
  15   2  -2 46.2979 2.72159  -2
 -15   1  -1 46.2979 2.72159   1
 -15  -2   2 43.3649 3.98767  -2
  15  -1   1 43.3649 3.98767   1
  16   2  -2 150.417 9.62084  -2
 -16   1  -1 150.417 9.62084   1
 -16  -2   2 159.926 6.66844  -2
  16  -1   1 159.926 6.66844   1
  17   2  -2 122.639 6.23983  -2
 -17   1  -1 122.639 6.23983   1
 -17  -2   2 118.027 8.63455  -2
  17  -1   1 118.027 8.63455   1
  19   3  -3 4.49415 5.28224  -2
 -19   1  -1 4.49415 5.28224   1
 -19  -3   3 12.6266 5.22912  -2
  19  -1   1 12.6266 5.22912   1
  20   3  -3 11.2718 3.07574  -2
 -20   1  -1 11.2718 3.07574   1
 -20  -3   3 21.7405 5.14941  -2
  20  -1   1 21.7405 5.14941   1
 -20  -1   2 52.6441 5.75931  -2
  20   0  -1 52.6441 5.75931   1
  20   1  -2 37.3814 6.07896  -2
 -20   0   1 37.3814 6.07896   1
 -19  -1   2 27.4522 5.06083  -2
  19   0  -1 27.4522 5.06083   1
  19   1  -2 13.5835 3.61974  -2
 -19   0   1 13.5835 3.61974   1
  18   1  -2 12.5544 5.43671  -2
 -18   0   1 12.5544 5.43671   1
 -16   0   1 167.266 10.4256  -2
  16   0  -1 167.266 10.4256   1
 -15   0   1 94.2415 4.70458  -2
  15   0  -1 94.2415 4.70458   1
  15   0  -1 99.4222 3.99769  -2
 -15   0   1 99.4222 3.99769   1
 -14   0   1 571.038 16.2216  -2
  14   0  -1 571.038 16.2216   1
  14   0  -1 548.937 14.3679  -2
 -14   0   1 548.937 14.3679   1
 -13   0   1 104.324 5.36046  -2
  13   0  -1 104.324 5.36046   1
  13   0  -1 94.2823 3.74081  -2
 -13   0   1 94.2823 3.74081   1
 -12   0   1 37.2467 3.80786  -2
  12   0  -1 37.2467 3.80786   1
  12   0  -1 34.4658 2.33125  -2
 -12   0   1 34.4658 2.33125   1
 -11   0   1 54.9143 3.33672  -2
  11   0  -1 54.9143 3.33672   1
  11   0  -1 48.8306 2.05513  -2
 -11   0   1 48.8306 2.05513   1
 -10   0   1 4.63079 2.09707  -2
  10   0  -1 4.63079 2.09707   1
  10   0  -1 6.75877 1.23122  -2
 -10   0   1 6.75877 1.23122   1
  -9   0   1 136.842 4.67816  -2
   9   0  -1 136.842 4.67816   1
   9   0  -1 138.605 4.13695  -2
  -9   0   1 138.605 4.13695   1
  -8   0   1 13.1413 2.18383  -2
   8   0  -1 13.1413 2.18383   1
   8   0  -1 19.1620 2.40965  -2
  -8   0   1 19.1620 2.40965   1
  -7   0   1 19.7968 2.60486  -2
   7   0  -1 19.7968 2.60486   1
   7   0  -1 24.1168 1.54471  -2
  -7   0   1 24.1168 1.54471   1
   6   0  -1 21.7089 1.34215   1
  -6   0   1 22.3176 1.05737   1
   5   0  -1 9.20320 0.95159   1
  -5   0   1 9.79423 0.74215   1
   4   0  -1 8072.88 228.182   1
  -4   0   1 8030.55 168.735   1
   3   0  -1 922.489 24.9528   1
  -3   0   1 893.397 17.8705   1
   2   0  -1 782.563 13.3326   1
  -2   0   1 787.131 13.3360   1
   2   1   0 8.23640 0.42737  -2
  -2   0  -1 8.23640 0.42737   1
  -2  -1   0 8.19758 0.38932  -2
   2   0   1 8.19758 0.38932   1
   3   1   0 889.067 30.6064  -2
  -3   0  -1 889.067 30.6064   1
  -3  -1   0 871.787 45.8767  -2
   3   0   1 871.787 45.8767   1
   4   1   0 143.478 5.29560  -2
  -4   0  -1 143.478 5.29560   1
  -4  -1   0 142.984 8.51055  -2
   4   0   1 142.984 8.51055   1
   5   1   0 54.4126 3.93081  -2
  -5   0  -1 54.4126 3.93081   1
   5   0   1 10.3585 0.80648   1
  -6   0  -1 184.008 5.78133   1
   6   0   1 185.710 4.76564   1
  -7   0  -1 24.1152 2.12857   1
   7   0   1 21.0065 1.24220   1
  -8   0  -1 378.973 11.2541   1
   8   0   1 374.942 9.27314   1
   9   2  -1 65.8302 3.16869  -2
  -9   0  -1 65.8302 3.16869   1
  -9  -2   1 68.0560 3.81703  -2
   9   0   1 68.0560 3.81703   1
  10   2  -1 228.735 5.71145  -2
 -10   0  -1 228.735 5.71145   1
 -10  -2   1 227.148 7.21046  -2
  10   0   1 227.148 7.21046   1
  11   2  -1 111.094 3.64453  -2
 -11   0  -1 111.094 3.64453   1
 -11  -2   1 112.012 4.83066  -2
  11   0   1 112.012 4.83066   1
  12   2  -1 195.877 6.79721  -2
 -12   0  -1 195.877 6.79721   1
 -12  -2   1 204.457 6.66133  -2
  12   0   1 204.457 6.66133   1
  13   2  -1 199.662 5.99331  -2
 -13   0  -1 199.662 5.99331   1
 -13  -2   1 227.016 13.9925  -2
  13   0   1 227.016 13.9925   1
  14   2  -1 100.514 4.45212  -2
 -14   0  -1 100.514 4.45212   1
 -14  -2   1 104.513 5.45532  -2
  14   0   1 104.513 5.45532   1
  15   2  -1 42.1320 3.10587  -2
 -15   0  -1 42.1320 3.10587   1
 -15  -2   1 39.1055 3.49616  -2
  15   0   1 39.1055 3.49616   1
  16   2  -1 27.4490 3.44635  -2
 -16   0  -1 27.4490 3.44635   1
 -16  -2   1 23.0420 2.58181  -2
  16   0   1 23.0420 2.58181   1
  17   2  -1 10.9211 2.79675  -2
 -17   0  -1 10.9211 2.79675   1
 -17  -2   1 5.02186 3.47477  -2
  17   0   1 5.02186 3.47477   1
  18   2  -1 82.0359 7.74747  -2
 -18   0  -1 82.0359 7.74747   1
 -18  -2   1 91.8046 7.48991  -2
  18   0   1 91.8046 7.48991   1
  19   2  -1 25.8909 5.42819  -2
 -19   0  -1 25.8909 5.42819   1
 -19  -2   1 44.1715 5.81893  -2
  19   0   1 44.1715 5.81893   1
 -20  -1   3 68.9187 5.86569  -2
  20  -1  -1 68.9187 5.86569   1
  20   1  -3 69.0086 5.04127  -2
 -20   1   1 69.0086 5.04127   1
  19   1  -3 -0.2887 2.50884  -2
 -19   1   1 -0.2887 2.50884   1
 -18  -1   3 87.7349 7.23842  -2
  18  -1  -1 87.7349 7.23842   1
  18   1  -3 84.4020 5.50899  -2
 -18   1   1 84.4020 5.50899   1
 -17  -1   3 6.97626 4.30898  -2
  17  -1  -1 6.97626 4.30898   1
  17   1  -3 7.12937 4.76154  -2
 -17   1   1 7.12937 4.76154   1
 -16  -1   3 40.3876 4.88050  -2
  16  -1  -1 40.3876 4.88050   1
 -15   0   2 51.4851 2.82549  -2
  15  -1  -1 51.4851 2.82549   1
 -14   0   2 49.6594 5.10228  -2
  14  -1  -1 49.6594 5.10228   1
  14   0  -2 54.7787 2.99930  -2
 -14   1   1 54.7787 2.99930   1
 -13   0   2 9.07160 2.19147  -2
  13  -1  -1 9.07160 2.19147   1
  13   0  -2 9.21081 2.05750  -2
 -13   1   1 9.21081 2.05750   1
 -12   0   2 101.534 6.77964  -2
  12  -1  -1 101.534 6.77964   1
  12   0  -2 100.676 4.19123  -2
 -12   1   1 100.676 4.19123   1
 -11   0   2 15.3735 2.41736  -2
  11  -1  -1 15.3735 2.41736   1
  11   0  -2 17.0864 1.53500  -2
 -11   1   1 17.0864 1.53500   1
 -10   0   2 689.822 20.2963  -2
  10  -1  -1 689.822 20.2963   1
  10   0  -2 678.962 15.1522  -2
 -10   1   1 678.962 15.1522   1
  -9   0   2 3.63746 1.27183  -2
   9  -1  -1 3.63746 1.27183   1
   9   0  -2 3.15297 0.97930  -2
  -9   1   1 3.15297 0.97930   1
  -8   0   2 2501.26 71.3353  -2
   8  -1  -1 2501.26 71.3353   1
   8   0  -2 2461.28 116.228  -2
  -8   1   1 2461.28 116.228   1
  -7   0   2 53.6499 2.89996  -2
   7  -1  -1 53.6499 2.89996   1
   7   0  -2 54.7661 2.12501  -2
  -7   1   1 54.7661 2.12501   1
   6  -1  -1 25.7586 1.41468   1
   6   0  -2 36.1554 2.26231  -2
  -6   1   1 36.1554 2.26231   1
   5  -1  -1 14.1027 1.04767   1
  -5   1   1 14.6413 0.96343   1
   4  -1  -1 368.426 13.9291   1
  -4   1   1 364.389 8.86527   1
   3  -1  -1 179.720 5.85247   1
  -3   1   1 189.978 4.61376   1
   2  -1  -1 700.545 13.7266   1
  -2   1   1 689.044 13.7222   1
  -1   1   1 60.3889 3.39971  -2
   1  -1  -1 60.3889 3.39971   1
   1  -1  -1 58.0675 3.00056  -2
  -1   1   1 58.0675 3.00056   1
   0  -1  -1 10.1321 0.40252   1
   0   1   1 10.9428 0.38732   1
   1   1   1 5.29253 0.69724  -2
  -1  -1  -1 5.29253 0.69724   1
  -1  -1  -1 5.85400 0.54225  -2
   1   1   1 5.85400 0.54225   1
   2   1   1 9711.07 496.919  -2
  -2  -1  -1 9711.07 496.919   1
   3   1   1 41.0793 1.66528  -2
  -3  -1  -1 41.0793 1.66528   1
  -3  -1  -1 40.1843 1.38377  -2
   3   1   1 40.1843 1.38377   1
   4   1   1 4448.49 103.806  -2
  -4  -1  -1 4448.49 103.806   1
  -4  -1  -1 4377.11 100.713  -2
   4   1   1 4377.11 100.713   1
   5   1   1 7.06942 1.01416  -2
  -5  -1  -1 7.06942 1.01416   1
  -5  -1  -1 6.22041 0.96732  -2
   5   1   1 6.22041 0.96732   1
   6   1   1 38.2054 1.66871  -2
  -6  -1  -1 38.2054 1.66871   1
  -6  -1  -1 30.1257 1.87207  -2
   6   1   1 30.1257 1.87207   1
  -7  -1  -1 94.9565 6.78116   1
   7   1   1 93.6679 3.80442   1
   8   1   1 173.851 11.2975  -2
  -8  -1  -1 173.851 11.2975   1
   8   1   1 121.446 3.58527   1
  -9  -1  -1 19.9415 1.72137   1
  -9  -2   0 63.7916 4.82086  -2
   9   1   1 63.7916 4.82086   1
  10   2   0 190.806 5.50746  -2
 -10  -1  -1 190.806 5.50746   1
 -10  -2   0 189.889 8.09704  -2
  10   1   1 189.889 8.09704   1
  11   2   0 0.52903 1.56825  -2
 -11  -1  -1 0.52903 1.56825   1
 -11  -2   0 0.39732 1.91522  -2
  11   1   1 0.39732 1.91522   1
  12   2   0 194.386 5.79831  -2
 -12  -1  -1 194.386 5.79831   1
 -12  -2   0 199.183 8.25023  -2
  12   1   1 199.183 8.25023   1
  13   2   0 60.0770 3.43565  -2
 -13  -1  -1 60.0770 3.43565   1
 -13  -2   0 64.2498 3.21104  -2
  13   1   1 64.2498 3.21104   1
  14   2   0 196.542 7.11300  -2
 -14  -1  -1 196.542 7.11300   1
 -14  -2   0 195.010 6.72257  -2
  14   1   1 195.010 6.72257   1
  15   2   0 35.8120 2.87257  -2
 -15  -1  -1 35.8120 2.87257   1
 -15  -2   0 30.4614 2.84971  -2
  15   1   1 30.4614 2.84971   1
  16   2   0 115.221 5.21144  -2
 -16  -1  -1 115.221 5.21144   1
 -16  -2   0 113.808 6.29463  -2
  16   1   1 113.808 6.29463   1
  17   2   0 -2.0246 3.15219  -2
 -17  -1  -1 -2.0246 3.15219   1
 -17  -2   0 -0.9301 3.15238  -2
  17   1   1 -0.9301 3.15238   1
  18   2   0 4.56548 3.96282  -2
 -18  -1  -1 4.56548 3.96282   1
 -18  -2   0 8.43565 3.07910  -2
  18   1   1 8.43565 3.07910   1
 -19  -2   0 31.3142 5.81767  -2
  19   1   1 31.3142 5.81767   1
 -20  -1   4 0.59903 3.36421  -2
  20  -2  -1 0.59903 3.36421   1
  20   1  -4 2.81334 2.90884  -2
 -20   2   1 2.81334 2.90884   1
  19   1  -4 19.2000 2.06099  -2
 -19   2   1 19.2000 2.06099   1
 -18  -1   4 83.9890 6.72783  -2
  18  -2  -1 83.9890 6.72783   1
  18   1  -4 77.8412 5.27359  -2
 -18   2   1 77.8412 5.27359   1
 -17  -1   4 17.7942 4.23934  -2
  17  -2  -1 17.7942 4.23934   1
  17   1  -4 10.2811 3.08975  -2
 -17   2   1 10.2811 3.08975   1
 -16  -1   4 15.7636 2.99442  -2
  16  -2  -1 15.7636 2.99442   1
  14   0  -3 178.573 11.3949  -2
 -14   2   1 178.573 11.3949   1
 -13   0   3 122.091 4.93639  -2
  13  -2  -1 122.091 4.93639   1
  13   0  -3 116.754 5.12716  -2
 -13   2   1 116.754 5.12716   1
 -12   0   3 747.840 26.2439  -2
  12  -2  -1 747.840 26.2439   1
  12   0  -3 722.367 20.7265  -2
 -12   2   1 722.367 20.7265   1
 -11   0   3 120.961 5.53615  -2
  11  -2  -1 120.961 5.53615   1
  11   0  -3 113.863 3.91747  -2
 -11   2   1 113.863 3.91747   1
 -10   0   3 10.0093 2.22340  -2
  10  -2  -1 10.0093 2.22340   1
  10   0  -3 12.6562 1.37475  -2
 -10   2   1 12.6562 1.37475   1
  -9   0   3 19.9193 2.23516  -2
   9  -2  -1 19.9193 2.23516   1
   9   0  -3 25.1875 1.48226  -2
  -9   2   1 25.1875 1.48226   1
  -8   0   3 277.240 15.7647  -2
   8  -2  -1 277.240 15.7647   1
   8   0  -3 270.108 14.0511  -2
  -8   2   1 270.108 14.0511   1
  -7   0   3 842.954 24.7954  -2
   7  -2  -1 842.954 24.7954   1
   7   0  -3 861.864 23.6778  -2
  -7   2   1 861.864 23.6778   1
  -6   0   3 308.805 11.9697  -2
   6  -2  -1 308.805 11.9697   1
   6   0  -3 347.728 8.37364  -2
  -6   2   1 347.728 8.37364   1
   5  -2  -1 55.2198 2.85077   1
   5   0  -3 215.855 7.72251  -2
  -5   2   1 215.855 7.72251   1
   4  -2  -1 180.903 10.6426   1
  -4   2   1 184.612 4.67300   1
   3  -2  -1 169.942 6.73760   1
  -3   2   1 168.921 4.24327   1
   2  -2  -1 3515.45 123.611   1
  -2   2   1 3660.18 164.848   1
  -1   1   2 588.833 20.6641  -2
   1  -2  -1 588.833 20.6641   1
   1  -1  -2 610.512 27.7217  -2
  -1   2   1 610.512 27.7217   1
   0   1   2 2873.72 106.514  -2
   0  -2  -1 2873.72 106.514   1
   0   2   1 1336.69 23.9642   1
   1   1   2 329.143 17.7240  -2
  -1  -2  -1 329.143 17.7240   1
  -1  -1  -2 323.088 17.6980  -2
   1   2   1 323.088 17.6980   1
   2   1   2 42.1309 2.12968  -2
  -2  -2  -1 42.1309 2.12968   1
  -2  -1  -2 41.8131 2.01818  -2
   2   2   1 41.8131 2.01818   1
   3   1   2 220.164 7.63803  -2
  -3  -2  -1 220.164 7.63803   1
  -3  -1  -2 220.090 7.49858  -2
   3   2   1 220.090 7.49858   1
   4   1   2 449.468 12.9651  -2
  -4  -2  -1 449.468 12.9651   1
  -4  -1  -2 431.752 12.3057  -2
   4   2   1 431.752 12.3057   1
   5   1   2 50.3474 2.60231  -2
  -5  -2  -1 50.3474 2.60231   1
  -5  -1  -2 43.6700 1.69670  -2
   5   2   1 43.6700 1.69670   1
   6   1   2 195.444 5.96607  -2
  -6  -2  -1 195.444 5.96607   1
  -6  -1  -2 193.350 6.01995  -2
   6   2   1 193.350 6.01995   1
   7   1   2 44.7048 2.29226  -2
  -7  -2  -1 44.7048 2.29226   1
  -7  -1  -2 46.3568 2.34227  -2
   7   2   1 46.3568 2.34227   1
   8   1   2 145.507 4.85965  -2
  -8  -2  -1 145.507 4.85965   1
  -8  -1  -2 137.739 6.21213  -2
   8   2   1 137.739 6.21213   1
   9   1   2 166.266 10.7264  -2
  -9  -2  -1 166.266 10.7264   1
  -9  -1  -2 149.029 10.5401  -2
   9   2   1 149.029 10.5401   1
  10   2   1 862.285 38.8822  -2
 -10  -2  -1 862.285 38.8822   1
 -10  -2  -1 734.533 37.6954  -2
  10   2   1 734.533 37.6954   1
  11   2   1 183.389 9.73972  -2
 -11  -2  -1 183.389 9.73972   1
 -11  -2  -1 173.349 10.2487  -2
  11   2   1 173.349 10.2487   1
  12   2   1 63.4646 2.84972  -2
 -12  -2  -1 63.4646 2.84972   1
 -12  -2  -1 62.7492 5.51672  -2
  12   2   1 62.7492 5.51672   1
  13   2   1 1.74012 2.06394  -2
 -13  -2  -1 1.74012 2.06394   1
 -13  -2  -1 -0.6481 1.92800  -2
  13   2   1 -0.6481 1.92800   1
  14   2   1 25.7629 3.13179  -2
 -14  -2  -1 25.7629 3.13179   1
 -14  -2  -1 20.9801 2.39609  -2
  14   2   1 20.9801 2.39609   1
  15   2   1 2.05624 2.78433  -2
 -15  -2  -1 2.05624 2.78433   1
 -15  -2  -1 1.02862 1.94142  -2
  15   2   1 1.02862 1.94142   1
  16   2   1 79.6848 5.26779  -2
 -16  -2  -1 79.6848 5.26779   1
 -16  -2  -1 82.2534 4.91135  -2
  16   2   1 82.2534 4.91135   1
  17   2   1 -0.6145 2.70983  -2
 -17  -2  -1 -0.6145 2.70983   1
 -17  -2  -1 0.49504 2.83257  -2
  17   2   1 0.49504 2.83257   1
  18   2   1 0.16793 3.54203  -2
 -18  -2  -1 0.16793 3.54203   1
 -18  -2  -1 1.47162 2.35090  -2
  18   2   1 1.47162 2.35090   1
  19   2   1 39.0159 7.03896  -2
 -19  -2  -1 39.0159 7.03896   1
 -19  -2  -1 60.8383 6.67969  -2
  19   2   1 60.8383 6.67969   1
 -20  -1   5 1.98362 4.87001  -2
  20  -3  -1 1.98362 4.87001   1
  20   1  -5 0.51488 3.92267  -2
 -20   3   1 0.51488 3.92267   1
 -19  -1   5 41.2642 7.02320  -2
  19  -3  -1 41.2642 7.02320   1
  19   1  -5 38.9130 2.41332  -2
 -19   3   1 38.9130 2.41332   1
 -18  -1   5 18.0916 6.28650  -2
  18  -3  -1 18.0916 6.28650   1
  18   1  -5 4.29494 1.72169  -2
 -18   3   1 4.29494 1.72169   1
 -17  -1   5 28.7009 4.14569  -2
  17  -3  -1 28.7009 4.14569   1
  17   1  -5 17.1809 2.40426  -2
 -17   3   1 17.1809 2.40426   1
 -16  -1   5 32.3207 4.95243  -2
  16  -3  -1 32.3207 4.95243   1
  16   1  -5 44.5970 4.01925  -2
 -16   3   1 44.5970 4.01925   1
 -15  -1   5 91.3591 4.99811  -2
  15  -3  -1 91.3591 4.99811   1
  15   1  -5 93.5399 5.34336  -2
 -15   3   1 93.5399 5.34336   1
 -12   0   4 842.137 24.9326  -2
  12  -3  -1 842.137 24.9326   1
  12   0  -4 835.525 23.9367  -2
 -12   3   1 835.525 23.9367   1
 -11   0   4 1297.93 49.7800  -2
  11  -3  -1 1297.93 49.7800   1
  11   0  -4 1334.96 28.6968  -2
 -11   3   1 1334.96 28.6968   1
 -10   0   4 552.587 19.4971  -2
  10  -3  -1 552.587 19.4971   1
  10   0  -4 542.097 13.6414  -2
 -10   3   1 542.097 13.6414   1
  -9   0   4 377.854 14.9232  -2
   9  -3  -1 377.854 14.9232   1
   9   0  -4 370.867 9.53105  -2
  -9   3   1 370.867 9.53105   1
  -8   0   4 8.51795 2.47975  -2
   8  -3  -1 8.51795 2.47975   1
   8   0  -4 10.4026 1.22028  -2
  -8   3   1 10.4026 1.22028   1
  -7   0   4 196.522 8.19335  -2
   7  -3  -1 196.522 8.19335   1
   7   0  -4 193.842 7.59829  -2
  -7   3   1 193.842 7.59829   1
  -6   0   4 182.109 7.80412  -2
   6  -3  -1 182.109 7.80412   1
   6   0  -4 191.148 4.99155  -2
  -6   3   1 191.148 4.99155   1
  -5   0   4 198.157 12.1177  -2
   5  -3  -1 198.157 12.1177   1
   5   0  -4 208.044 5.32980  -2
  -5   3   1 208.044 5.32980   1
  -4   0   4 521.267 26.9330  -2
   4  -3  -1 521.267 26.9330   1
   4   0  -4 500.692 17.0509  -2
  -4   3   1 500.692 17.0509   1
  -3   0   4 2807.62 139.221  -2
   3  -3  -1 2807.62 139.221   1
   3   0  -4 2591.76 124.083  -2
  -3   3   1 2591.76 124.083   1
   2  -3  -1 877.408 19.9658   1
   2   0  -4 1916.84 88.3307  -2
  -2   3   1 1916.84 88.3307   1
   1  -3  -1 2300.14 51.5937   1
  -1   3   1 2289.79 53.7142   1
   0   1   3 2566.04 136.608  -2
   0  -3  -1 2566.04 136.608   1
   0   3   1 1451.05 34.0677   1
   1   1   3 950.511 28.7454  -2
  -1  -3  -1 950.511 28.7454   1
   1   3   1 790.115 25.7250   1
   2   1   3 1639.70 82.4493  -2
  -2  -3  -1 1639.70 82.4493   1
   2   3   1 826.289 22.7680   1
   3   1   3 28.3694 1.35501  -2
  -3  -3  -1 28.3694 1.35501   1
  -3  -1  -3 27.3493 1.54726  -2
   3   3   1 27.3493 1.54726   1
   4   1   3 359.941 10.6076  -2
  -4  -3  -1 359.941 10.6076   1
  -4  -1  -3 349.930 10.1154  -2
   4   3   1 349.930 10.1154   1
   5   1   3 366.677 11.1406  -2
  -5  -3  -1 366.677 11.1406   1
  -5  -1  -3 375.476 10.6515  -2
   5   3   1 375.476 10.6515   1
   6   1   3 475.130 24.5110  -2
  -6  -3  -1 475.130 24.5110   1
  -6  -1  -3 451.386 22.2304  -2
   6   3   1 451.386 22.2304   1
   7   1   3 282.688 8.40098  -2
  -7  -3  -1 282.688 8.40098   1
  -7  -1  -3 279.359 8.47450  -2
   7   3   1 279.359 8.47450   1
   8   1   3 17.9025 1.61826  -2
  -8  -3  -1 17.9025 1.61826   1
  -8  -1  -3 17.0924 1.84556  -2
   8   3   1 17.0924 1.84556   1
   9   1   3 19.9568 2.28572  -2
  -9  -3  -1 19.9568 2.28572   1
  -9  -1  -3 22.2183 2.07893  -2
   9   3   1 22.2183 2.07893   1
  10   1   3 131.193 5.82047  -2
 -10  -3  -1 131.193 5.82047   1
 -10  -1  -3 119.591 4.67921  -2
  10   3   1 119.591 4.67921   1
  11   1   3 97.8726 6.56841  -2
 -11  -3  -1 97.8726 6.56841   1
  12   2   2 100.411 4.25740  -2
 -12  -3  -1 100.411 4.25740   1
 -12  -2  -2 84.3953 7.00821  -2
  12   3   1 84.3953 7.00821   1
  13   2   2 9.22125 2.39313  -2
 -13  -3  -1 9.22125 2.39313   1
 -13  -2  -2 6.89099 3.81328  -2
  13   3   1 6.89099 3.81328   1
  14   2   2 27.4724 2.97463  -2
 -14  -3  -1 27.4724 2.97463   1
 -14  -2  -2 25.6278 2.99534  -2
  14   3   1 25.6278 2.99534   1
  15   2   2 31.1742 5.59570  -2
 -15  -3  -1 31.1742 5.59570   1
 -15  -2  -2 28.9756 3.08140  -2
  15   3   1 28.9756 3.08140   1
  16   2   2 119.225 5.45771  -2
 -16  -3  -1 119.225 5.45771   1
 -16  -2  -2 120.772 5.82561  -2
  16   3   1 120.772 5.82561   1
  17   2   2 74.6750 4.30332  -2
 -17  -3  -1 74.6750 4.30332   1
 -17  -2  -2 82.9026 4.07888  -2
  17   3   1 82.9026 4.07888   1
  18   2   2 50.0602 3.67410  -2
 -18  -3  -1 50.0602 3.67410   1
 -18  -2  -2 48.3967 5.58037  -2
  18   3   1 48.3967 5.58037   1
  19   2   2 8.03318 3.76009  -2
 -19  -3  -1 8.03318 3.76009   1
 -19  -2  -2 18.1330 6.23232  -2
  19   3   1 18.1330 6.23232   1
 -20  -1   6 3.75664 5.12309  -2
  20  -4  -1 3.75664 5.12309   1
  20   1  -6 9.92692 5.33986  -2
 -20   4   1 9.92692 5.33986   1
 -19  -1   6 21.3041 5.82213  -2
  19  -4  -1 21.3041 5.82213   1
  19   1  -6 10.1871 1.86102  -2
 -19   4   1 10.1871 1.86102   1
 -18  -1   6 9.85832 6.09283  -2
  18  -4  -1 9.85832 6.09283   1
  18   1  -6 4.84897 1.62973  -2
 -18   4   1 4.84897 1.62973   1
  17   1  -6 4.79095 2.17271  -2
 -17   4   1 4.79095 2.17271   1
 -16  -1   6 316.732 18.9518  -2
  16  -4  -1 316.732 18.9518   1
  16   1  -6 309.010 10.0773  -2
 -16   4   1 309.010 10.0773   1
 -15  -1   6 254.520 16.4315  -2
  15  -4  -1 254.520 16.4315   1
  15   1  -6 270.333 7.70304  -2
 -15   4   1 270.333 7.70304   1
 -14  -1   6 229.619 9.29244  -2
  14  -4  -1 229.619 9.29244   1
  14   1  -6 224.549 7.74958  -2
 -14   4   1 224.549 7.74958   1
 -13  -1   6 205.176 8.64879  -2
  13  -4  -1 205.176 8.64879   1
  13   1  -6 227.932 12.7030  -2
 -13   4   1 227.932 12.7030   1
 -11   0   5 169.670 5.99468  -2
  11  -4  -1 169.670 5.99468   1
  11   0  -5 170.310 5.21808  -2
 -11   4   1 170.310 5.21808   1
 -10   0   5 195.359 9.07156  -2
  10  -4  -1 195.359 9.07156   1
  10   0  -5 212.750 5.91039  -2
 -10   4   1 212.750 5.91039   1
  -9   0   5 21.2640 3.86790  -2
   9  -4  -1 21.2640 3.86790   1
   9   0  -5 21.3384 1.72394  -2
  -9   4   1 21.3384 1.72394   1
   8   0  -5 70.7187 2.87007  -2
  -8   4   1 70.7187 2.87007   1
  -7   0   5 366.847 13.8896  -2
   7  -4  -1 366.847 13.8896   1
   7   0  -5 338.869 10.2473  -2
  -7   4   1 338.869 10.2473   1
  -6   0   5 101.712 4.64127  -2
   6  -4  -1 101.712 4.64127   1
   6   0  -5 97.3008 2.92748  -2
  -6   4   1 97.3008 2.92748   1
  -5   0   5 1224.78 38.1667  -2
   5  -4  -1 1224.78 38.1667   1
   5   0  -5 1290.69 29.8320  -2
  -5   4   1 1290.69 29.8320   1
  -4   0   5 659.034 25.0606  -2
   4  -4  -1 659.034 25.0606   1
   4   0  -5 664.805 17.8331  -2
  -4   4   1 664.805 17.8331   1
  -3   0   5 1749.66 51.9295  -2
   3  -4  -1 1749.66 51.9295   1
   3   0  -5 1722.73 57.0122  -2
  -3   4   1 1722.73 57.0122   1
  -2   0   5 303.366 16.3143  -2
   2  -4  -1 303.366 16.3143   1
   2   0  -5 299.587 10.3727  -2
  -2   4   1 299.587 10.3727   1
   1  -4  -1 1208.02 27.2577   1
  -1   4   1 1195.24 38.2907   1
   0  -4  -1 967.396 24.0627   1
   0   4   1 946.398 25.0829   1
  -1  -4  -1 53.5667 1.81551   1
   1   4   1 51.0462 2.30571   1
   2   1   4 248.228 8.85251  -2
  -2  -4  -1 248.228 8.85251   1
   2   4   1 128.816 4.00092   1
   3   1   4 23.2031 1.58045  -2
  -3  -4  -1 23.2031 1.58045   1
  -3  -1  -4 19.6526 1.73079  -2
   3   4   1 19.6526 1.73079   1
   4   1   4 469.396 13.6842  -2
  -4  -4  -1 469.396 13.6842   1
  -4  -1  -4 453.694 13.0442  -2
   4   4   1 453.694 13.0442   1
   5   1   4 893.726 25.7412  -2
  -5  -4  -1 893.726 25.7412   1
  -5  -1  -4 866.997 46.7503  -2
   5   4   1 866.997 46.7503   1
   6   1   4 878.239 25.3188  -2
  -6  -4  -1 878.239 25.3188   1
  -6  -1  -4 859.939 24.1115  -2
   6   4   1 859.939 24.1115   1
   7   1   4 1040.12 30.0050  -2
  -7  -4  -1 1040.12 30.0050   1
  -7  -1  -4 1021.56 28.4561  -2
   7   4   1 1021.56 28.4561   1
   8   1   4 778.437 22.9135  -2
  -8  -4  -1 778.437 22.9135   1
  -8  -1  -4 771.629 21.7667  -2
   8   4   1 771.629 21.7667   1
   9   1   4 99.3610 3.47798  -2
  -9  -4  -1 99.3610 3.47798   1
  -9  -1  -4 101.139 4.06856  -2
   9   4   1 101.139 4.06856   1
  10   1   4 93.4596 7.30629  -2
 -10  -4  -1 93.4596 7.30629   1
 -10  -1  -4 86.2524 6.21524  -2
  10   4   1 86.2524 6.21524   1
  11   1   4 71.5241 3.57209  -2
 -11  -4  -1 71.5241 3.57209   1
 -11  -1  -4 69.1729 6.09907  -2
  11   4   1 69.1729 6.09907   1
  12   1   4 15.2196 4.01369  -2
 -12  -4  -1 15.2196 4.01369   1
  13   2   3 18.1091 3.03899  -2
 -13  -4  -1 18.1091 3.03899   1
  14   2   3 44.9906 4.42850  -2
 -14  -4  -1 44.9906 4.42850   1
 -14  -2  -3 51.0965 5.55952  -2
  14   4   1 51.0965 5.55952   1
  16   2   3 14.8544 3.51798  -2
 -16  -4  -1 14.8544 3.51798   1
 -16  -2  -3 10.7503 3.06952  -2
  16   4   1 10.7503 3.06952   1
  17   2   3 104.227 6.35424  -2
 -17  -4  -1 104.227 6.35424   1
 -17  -2  -3 107.030 6.40296  -2
  17   4   1 107.030 6.40296   1
  18   2   3 10.5777 2.92502  -2
 -18  -4  -1 10.5777 2.92502   1
 -18  -2  -3 15.9535 2.96573  -2
  18   4   1 15.9535 2.96573   1
 -20  -1   7 4.05760 5.51112  -2
  20  -5  -1 4.05760 5.51112   1
  20   1  -7 16.1117 3.08133  -2
 -20   5   1 16.1117 3.08133   1
  19   1  -7 101.837 3.89490  -2
 -19   5   1 101.837 3.89490   1
 -18  -1   7 2.94659 2.98778  -2
  18  -5  -1 2.94659 2.98778   1
  18   1  -7 9.97386 1.77680  -2
 -18   5   1 9.97386 1.77680   1
 -17  -1   7 42.0685 4.96386  -2
  17  -5  -1 42.0685 4.96386   1
  17   1  -7 38.1654 2.75350  -2
 -17   5   1 38.1654 2.75350   1
 -16  -1   7 5.23502 5.74495  -2
  16  -5  -1 5.23502 5.74495   1
  16   1  -7 6.77802 2.02172  -2
 -16   5   1 6.77802 2.02172   1
 -15  -1   7 101.905 5.96600  -2
  15  -5  -1 101.905 5.96600   1
  15   1  -7 88.7955 3.43485  -2
 -15   5   1 88.7955 3.43485   1
 -14  -1   7 27.2486 4.68021  -2
  14  -5  -1 27.2486 4.68021   1
  14   1  -7 26.0095 2.28326  -2
 -14   5   1 26.0095 2.28326   1
 -13  -1   7 119.867 9.33677  -2
  13  -5  -1 119.867 9.33677   1
  13   1  -7 125.131 4.91903  -2
 -13   5   1 125.131 4.91903   1
 -12  -1   7 40.1517 5.53302  -2
  12  -5  -1 40.1517 5.53302   1
  12   1  -7 49.2101 5.31110  -2
 -12   5   1 49.2101 5.31110   1
  10   0  -6 63.9780 3.10484  -2
 -10   5   1 63.9780 3.10484   1
  -9   0   6 494.942 20.0367  -2
   9  -5  -1 494.942 20.0367   1
   9   0  -6 522.022 12.8462  -2
  -9   5   1 522.022 12.8462   1
  -8   0   6 292.975 17.6955  -2
   8  -5  -1 292.975 17.6955   1
   8   0  -6 300.907 8.75454  -2
  -8   5   1 300.907 8.75454   1
   7   0  -6 37.6337 1.83139  -2
  -7   5   1 37.6337 1.83139   1
  -6   0   6 175.086 10.6511  -2
   6  -5  -1 175.086 10.6511   1
   6   0  -6 163.728 6.56184  -2
  -6   5   1 163.728 6.56184   1
  -5   0   6 29.0532 2.25712  -2
   5  -5  -1 29.0532 2.25712   1
   5   0  -6 30.1295 1.38798  -2
  -5   5   1 30.1295 1.38798   1
  -4   0   6 124.198 3.82368  -2
   4  -5  -1 124.198 3.82368   1
   4   0  -6 123.021 3.90148  -2
  -4   5   1 123.021 3.90148   1
  -3   0   6 69.8135 2.09561  -2
   3  -5  -1 69.8135 2.09561   1
   3   0  -6 72.6689 2.40506  -2
  -3   5   1 72.6689 2.40506   1
  -2   0   6 16.3341 1.27517  -2
   2  -5  -1 16.3341 1.27517   1
   2   0  -6 16.0879 1.64612  -2
  -2   5   1 16.0879 1.64612   1
  -1   0   6 118.903 7.60970  -2
   1  -5  -1 118.903 7.60970   1
   1   0  -6 136.192 6.97125  -2
  -1   5   1 136.192 6.97125   1
   0  -5  -1 1076.40 26.6690   1
   0   5   1 1038.80 27.7470   1
  -1  -5  -1 401.723 10.3386   1
   1   5   1 391.300 10.7694   1
   2   1   5 350.932 18.6762  -2
  -2  -5  -1 350.932 18.6762   1
   2   5   1 266.752 7.75552   1
   3   1   5 1269.33 46.6369  -2
  -3  -5  -1 1269.33 46.6369   1
   3   5   1 1080.44 29.4701   1
   4   1   5 488.764 17.6237  -2
  -4  -5  -1 488.764 17.6237   1
  -4  -1  -5 425.987 25.1983  -2
   4   5   1 425.987 25.1983   1
   5   1   5 358.846 13.2055  -2
  -5  -5  -1 358.846 13.2055   1
  -5  -1  -5 355.971 10.4631  -2
   5   5   1 355.971 10.4631   1
   6   1   5 56.8688 2.71444  -2
  -6  -5  -1 56.8688 2.71444   1
  -6  -1  -5 58.0229 2.69746  -2
   6   5   1 58.0229 2.69746   1
   7   1   5 141.356 4.98588  -2
  -7  -5  -1 141.356 4.98588   1
  -7  -1  -5 137.062 4.84043  -2
   7   5   1 137.062 4.84043   1
   8   1   5 225.724 7.43623  -2
  -8  -5  -1 225.724 7.43623   1
  -8  -1  -5 222.071 7.18933  -2
   8   5   1 222.071 7.18933   1
   9   1   5 62.0111 3.28560  -2
  -9  -5  -1 62.0111 3.28560   1
  -9  -1  -5 66.6065 4.06616  -2
   9   5   1 66.6065 4.06616   1
  10   1   5 89.6651 7.13611  -2
 -10  -5  -1 89.6651 7.13611   1
 -10  -1  -5 81.5917 6.43856  -2
  10   5   1 81.5917 6.43856   1
  11   1   5 27.7548 2.81518  -2
 -11  -5  -1 27.7548 2.81518   1
 -11  -1  -5 33.8522 2.73498  -2
  11   5   1 33.8522 2.73498   1
  12   1   5 22.7222 3.57264  -2
 -12  -5  -1 22.7222 3.57264   1
 -12  -1  -5 14.7982 3.91190  -2
  12   5   1 14.7982 3.91190   1
  13   1   5 167.869 10.9758  -2
 -13  -5  -1 167.869 10.9758   1
  15   2   4 198.815 9.56810  -2
 -15  -5  -1 198.815 9.56810   1
  16   2   4 56.5114 5.05006  -2
 -16  -5  -1 56.5114 5.05006   1
 -16  -2  -4 57.8605 6.53586  -2
  16   5   1 57.8605 6.53586   1
  17   2   4 20.2430 3.91906  -2
 -17  -5  -1 20.2430 3.91906   1
 -17  -2  -4 29.5047 3.80221  -2
  17   5   1 29.5047 3.80221   1
  18   2   4 -1.4715 5.19130  -2
 -18  -5  -1 -1.4715 5.19130   1
 -18  -2  -4 2.56965 4.21067  -2
  18   5   1 2.56965 4.21067   1
 -20  -1   8 22.9717 7.22253  -2
  20  -6  -1 22.9717 7.22253   1
  20   1  -8 27.0052 4.06980  -2
 -20   6   1 27.0052 4.06980   1
 -19  -1   8 67.0686 7.28245  -2
  19  -6  -1 67.0686 7.28245   1
  19   1  -8 57.4052 4.08051  -2
 -19   6   1 57.4052 4.08051   1
 -18  -1   8 5.61677 3.41199  -2
  18  -6  -1 5.61677 3.41199   1
  18   1  -8 1.68227 1.82818  -2
 -18   6   1 1.68227 1.82818   1
 -17  -1   8 95.8872 5.71927  -2
  17  -6  -1 95.8872 5.71927   1
  17   1  -8 87.7734 3.41187  -2
 -17   6   1 87.7734 3.41187   1
 -16  -1   8 7.18126 2.94327  -2
  16  -6  -1 7.18126 2.94327   1
  16   1  -8 7.87255 1.67457  -2
 -16   6   1 7.87255 1.67457   1
 -15  -1   8 17.6507 3.17120  -2
  15  -6  -1 17.6507 3.17120   1
  15   1  -8 9.78973 1.60771  -2
 -15   6   1 9.78973 1.60771   1
 -14  -1   8 148.806 10.6919  -2
  14  -6  -1 148.806 10.6919   1
  14   1  -8 137.625 4.73668  -2
 -14   6   1 137.625 4.73668   1
 -13  -1   8 182.028 12.6278  -2
  13  -6  -1 182.028 12.6278   1
  13   1  -8 183.662 5.69808  -2
 -13   6   1 183.662 5.69808   1
 -12  -1   8 33.1548 5.25086  -2
  12  -6  -1 33.1548 5.25086   1
  12   1  -8 37.1244 3.38857  -2
 -12   6   1 37.1244 3.38857   1
 -11  -1   8 160.814 11.2788  -2
  11  -6  -1 160.814 11.2788   1
 -10  -1   8 23.0977 4.48614  -2
  10  -6  -1 23.0977 4.48614   1
 -10   6   1 36.3794 3.84319   1
  -9   0   7 145.145 10.1683  -2
   9  -6  -1 145.145 10.1683   1
   9   0  -7 144.678 5.02866  -2
  -9   6   1 144.678 5.02866   1
  -8   0   7 25.7824 2.69507  -2
   8  -6  -1 25.7824 2.69507   1
   8   0  -7 27.0217 2.08394  -2
  -8   6   1 27.0217 2.08394   1
  -7   0   7 597.036 32.7348  -2
   7  -6  -1 597.036 32.7348   1
   7   0  -7 582.714 14.3700  -2
  -7   6   1 582.714 14.3700   1
  -6   0   7 69.7162 3.21331  -2
   6  -6  -1 69.7162 3.21331   1
   6   0  -7 76.9951 2.99777  -2
  -6   6   1 76.9951 2.99777   1
  -5   0   7 972.252 56.5839  -2
   5  -6  -1 972.252 56.5839   1
   5   0  -7 1127.65 54.6184  -2
  -5   6   1 1127.65 54.6184   1
  -4   0   7 75.4985 2.64763  -2
   4  -6  -1 75.4985 2.64763   1
   4   0  -7 73.7514 3.33405  -2
  -4   6   1 73.7514 3.33405   1
  -3   0   7 23.8236 1.17247  -2
   3  -6  -1 23.8236 1.17247   1
   3   0  -7 22.8894 1.73456  -2
  -3   6   1 22.8894 1.73456   1
  -2   0   7 190.530 4.83460  -2
   2  -6  -1 190.530 4.83460   1
   2   0  -7 198.275 5.62840  -2
  -2   6   1 198.275 5.62840   1
  -1   0   7 9.25169 1.34376  -2
   1  -6  -1 9.25169 1.34376   1
   1   0  -7 9.95413 1.44468  -2
  -1   6   1 9.95413 1.44468   1
   0   0   7 278.226 9.12192  -2
   0  -6  -1 278.226 9.12192   1
   0   0  -7 297.936 14.1429  -2
   0   6   1 297.936 14.1429   1
   1   0   7 399.212 21.4546  -2
  -1  -6  -1 399.212 21.4546   1
  -1   0  -7 386.058 19.1412  -2
   1   6   1 386.058 19.1412   1
  -2  -6  -1 5.38496 0.77121   1
   2   6   1 3.49499 0.79902   1
   3   1   6 650.641 34.1836  -2
  -3  -6  -1 650.641 34.1836   1
   3   6   1 554.633 15.7396   1
   4   1   6 188.807 7.75335  -2
  -4  -6  -1 188.807 7.75335   1
  -4  -1  -6 177.113 6.85970  -2
   4   6   1 177.113 6.85970   1
   5   1   6 861.696 43.6450  -2
  -5  -6  -1 861.696 43.6450   1
  -5  -1  -6 833.165 27.5125  -2
   5   6   1 833.165 27.5125   1
   6   1   6 210.577 8.75746  -2
  -6  -6  -1 210.577 8.75746   1
  -6  -1  -6 203.645 6.68555  -2
   6   6   1 203.645 6.68555   1
   7   1   6 35.6865 2.46592  -2
  -7  -6  -1 35.6865 2.46592   1
  -7  -1  -6 39.9203 2.46794  -2
   7   6   1 39.9203 2.46794   1
   8   1   6 37.5995 2.39568  -2
  -8  -6  -1 37.5995 2.39568   1
  -8  -1  -6 37.8486 2.37351  -2
   8   6   1 37.8486 2.37351   1
   9   1   6 114.267 5.73583  -2
  -9  -6  -1 114.267 5.73583   1
  -9  -1  -6 101.068 5.41427  -2
   9   6   1 101.068 5.41427   1
  10   1   6 104.889 5.33303  -2
 -10  -6  -1 104.889 5.33303   1
 -10  -1  -6 101.489 4.37919  -2
  10   6   1 101.489 4.37919   1
  11   1   6 64.6452 4.45850  -2
 -11  -6  -1 64.6452 4.45850   1
 -11  -1  -6 59.5464 3.46606  -2
  11   6   1 59.5464 3.46606   1
  12   1   6 26.0693 2.98791  -2
 -12  -6  -1 26.0693 2.98791   1
 -12  -1  -6 27.8218 2.83917  -2
  12   6   1 27.8218 2.83917   1
  13   1   6 36.6152 4.08964  -2
 -13  -6  -1 36.6152 4.08964   1
 -13  -1  -6 27.6694 4.92007  -2
  13   6   1 27.6694 4.92007   1
  14   1   6 31.6960 5.10532  -2
 -14  -6  -1 31.6960 5.10532   1
  16   2   5 7.25567 5.01229  -2
 -16  -6  -1 7.25567 5.01229   1
  17   2   5 24.0721 4.39638  -2
 -17  -6  -1 24.0721 4.39638   1
  18   2   5 4.93720 3.58972  -2
 -18  -6  -1 4.93720 3.58972   1
 -18  -2  -5 10.4806 3.63825  -2
  18   6   1 10.4806 3.63825   1
 -20  -1   9 49.9778 7.58218  -2
  20  -7  -1 49.9778 7.58218   1
 -19  -1   9 10.4705 4.41827  -2
  19  -7  -1 10.4705 4.41827   1
  19   1  -9 4.15779 5.33184  -2
 -19   7   1 4.15779 5.33184   1
 -18  -1   9 9.43694 5.42352  -2
  18  -7  -1 9.43694 5.42352   1
  18   1  -9 11.8471 2.35947  -2
 -18   7   1 11.8471 2.35947   1
 -17  -1   9 28.2352 4.06721  -2
  17  -7  -1 28.2352 4.06721   1
  17   1  -9 28.2793 2.28216  -2
 -17   7   1 28.2793 2.28216   1
 -16  -1   9 5.68272 3.29490  -2
  16  -7  -1 5.68272 3.29490   1
  16   1  -9 2.46559 3.09218  -2
 -16   7   1 2.46559 3.09218   1
 -15  -1   9 23.9549 3.36009  -2
  15  -7  -1 23.9549 3.36009   1
  15   1  -9 22.1556 2.44994  -2
 -15   7   1 22.1556 2.44994   1
 -14  -1   9 20.1499 3.16801  -2
  14  -7  -1 20.1499 3.16801   1
  14   1  -9 14.9303 1.78201  -2
 -14   7   1 14.9303 1.78201   1
  13   1  -9 124.999 4.37283  -2
 -13   7   1 124.999 4.37283   1
 -12  -1   9 10.6016 3.27068  -2
  12  -7  -1 10.6016 3.27068   1
  12   1  -9 10.1600 2.12325  -2
 -12   7   1 10.1600 2.12325   1
 -11  -1   9 398.911 16.3297  -2
  11  -7  -1 398.911 16.3297   1
  11   1  -9 399.737 20.7310  -2
 -11   7   1 399.737 20.7310   1
 -10  -1   9 138.552 10.5116  -2
  10  -7  -1 138.552 10.5116   1
  10   1  -9 158.001 9.21346  -2
 -10   7   1 158.001 9.21346   1
  -9  -1   9 629.631 38.8518  -2
   9  -7  -1 629.631 38.8518   1
   9   1  -9 770.189 34.3981  -2
  -9   7   1 770.189 34.3981   1
   8  -7  -1 30.5100 3.97545   1
   8   0  -8 107.871 4.09264  -2
  -8   7   1 107.871 4.09264   1
  -7   0   8 21.4320 2.89495  -2
   7  -7  -1 21.4320 2.89495   1
   7   0  -8 22.8130 1.81590  -2
  -7   7   1 22.8130 1.81590   1
  -6   0   8 420.143 17.1407  -2
   6  -7  -1 420.143 17.1407   1
   6   0  -8 438.972 10.8196  -2
  -6   7   1 438.972 10.8196   1
  -5   0   8 403.479 12.8631  -2
   5  -7  -1 403.479 12.8631   1
   5   0  -8 387.783 11.1561  -2
  -5   7   1 387.783 11.1561   1
  -4   0   8 167.342 5.08070  -2
   4  -7  -1 167.342 5.08070   1
   4   0  -8 170.667 9.19589  -2
  -4   7   1 170.667 9.19589   1
  -3   0   8 1357.74 30.9390  -2
   3  -7  -1 1357.74 30.9390   1
   2   0  -8 9.91089 1.71164  -2
  -2   7   1 9.91089 1.71164   1
   1   0  -8 1179.45 31.9051  -2
  -1   7   1 1179.45 31.9051   1
   0   0   8 12.0620 2.88079  -2
   0  -7  -1 12.0620 2.88079   1
   0   0  -8 12.3375 1.30451  -2
   0   7   1 12.3375 1.30451   1
   1   0   8 1361.47 50.4863  -2
  -1  -7  -1 1361.47 50.4863   1
  -1   0  -8 1332.28 62.9983  -2
   1   7   1 1332.28 62.9983   1
  -2  -7  -1 20.8597 2.90980   1
  -2   0  -8 27.1202 2.46294  -2
   2   7   1 27.1202 2.46294   1
   3   0   8 446.167 23.8692  -2
  -3  -7  -1 446.167 23.8692   1
   3   7   1 399.679 11.4870   1
  -4  -7  -1 64.3951 3.62251   1
   4   7   1 67.7275 2.82051   1
   5   1   7 58.2519 3.91340  -2
  -5  -7  -1 58.2519 3.91340   1
  -5  -1  -7 58.5647 3.44440  -2
   5   7   1 58.5647 3.44440   1
   6   1   7 632.916 19.5608  -2
  -6  -7  -1 632.916 19.5608   1
  -6  -1  -7 629.478 18.0086  -2
   6   7   1 629.478 18.0086   1
   7   1   7 21.4142 3.05558  -2
  -7  -7  -1 21.4142 3.05558   1
  -7  -1  -7 22.8857 2.24382  -2
   7   7   1 22.8857 2.24382   1
   8   1   7 269.788 11.4856  -2
  -8  -7  -1 269.788 11.4856   1
  -8  -1  -7 288.913 16.9974  -2
   8   7   1 288.913 16.9974   1
   9   1   7 389.627 12.3971  -2
  -9  -7  -1 389.627 12.3971   1
  -9  -1  -7 398.310 14.0815  -2
   9   7   1 398.310 14.0815   1
  10   1   7 78.1596 3.88795  -2
 -10  -7  -1 78.1596 3.88795   1
 -10  -1  -7 81.8418 3.78481  -2
  10   7   1 81.8418 3.78481   1
  11   1   7 360.598 11.9242  -2
 -11  -7  -1 360.598 11.9242   1
 -11  -1  -7 368.360 11.5246  -2
  11   7   1 368.360 11.5246   1
  12   1   7 41.4148 3.34147  -2
 -12  -7  -1 41.4148 3.34147   1
 -12  -1  -7 40.6162 3.17318  -2
  12   7   1 40.6162 3.17318   1
  13   1   7 116.062 6.88406  -2
 -13  -7  -1 116.062 6.88406   1
 -13  -1  -7 111.117 5.99427  -2
  13   7   1 111.117 5.99427   1
  14   1   7 7.31764 4.74938  -2
 -14  -7  -1 7.31764 4.74938   1
  19   1 -10 39.0899 6.50696  -2
 -19   8   1 39.0899 6.50696   1
 -18  -1  10 3.13212 5.86623  -2
  18  -8  -1 3.13212 5.86623   1
  18   1 -10 5.94883 3.69709  -2
 -18   8   1 5.94883 3.69709   1
 -17  -1  10 29.5812 4.38249  -2
  17  -8  -1 29.5812 4.38249   1
  17   1 -10 22.2386 2.54496  -2
 -17   8   1 22.2386 2.54496   1
 -16  -1  10 48.3744 4.51721  -2
  16  -8  -1 48.3744 4.51721   1
  16   1 -10 50.4240 3.47314  -2
 -16   8   1 50.4240 3.47314   1
 -15  -1  10 159.250 7.95185  -2
  15  -8  -1 159.250 7.95185   1
  15   1 -10 144.856 7.41578  -2
 -15   8   1 144.856 7.41578   1
 -14  -1  10 31.1307 3.36426  -2
  14  -8  -1 31.1307 3.36426   1
  14   1 -10 24.1902 1.99742  -2
 -14   8   1 24.1902 1.99742   1
 -13  -1  10 184.522 12.5479  -2
  13  -8  -1 184.522 12.5479   1
  13   1 -10 181.018 5.56749  -2
 -13   8   1 181.018 5.56749   1
 -12  -1  10 6.07001 4.35934  -2
  12  -8  -1 6.07001 4.35934   1
  12   1 -10 8.55451 1.94781  -2
 -12   8   1 8.55451 1.94781   1
 -11  -1  10 43.3337 5.66312  -2
  11  -8  -1 43.3337 5.66312   1
  11   1 -10 47.3355 2.59421  -2
 -11   8   1 47.3355 2.59421   1
 -10  -1  10 113.979 6.08049  -2
  10  -8  -1 113.979 6.08049   1
  10   1 -10 116.546 5.85886  -2
 -10   8   1 116.546 5.85886   1
  -9  -1  10 107.678 9.04235  -2
   9  -8  -1 107.678 9.04235   1
   9   1 -10 112.971 7.61111  -2
  -9   8   1 112.971 7.61111   1
  -8   0   9 23.7102 5.14292  -2
   8  -8  -1 23.7102 5.14292   1
  -8  -1  10 43.6962 5.79433  -2
   8  -8  -1 43.6962 5.79433   1
   8   1 -10 46.5248 3.52225  -2
  -8   8   1 46.5248 3.52225   1
  -7   0   9 681.401 26.5869  -2
   7  -8  -1 681.401 26.5869   1
   7   0  -9 700.134 36.6727  -2
  -7   8   1 700.134 36.6727   1
  -6   0   9 526.457 20.8849  -2
   6  -8  -1 526.457 20.8849   1
   6   0  -9 532.704 13.1479  -2
  -6   8   1 532.704 13.1479   1
  -5   0   9 518.760 14.4453  -2
   5  -8  -1 518.760 14.4453   1
   5   0  -9 544.541 18.2597  -2
  -5   8   1 544.541 18.2597   1
  -4   0   9 619.339 16.8301  -2
   4  -8  -1 619.339 16.8301   1
   4   0  -9 626.445 16.8921  -2
  -4   8   1 626.445 16.8921   1
  -3   0   9 556.823 15.1814  -2
   3  -8  -1 556.823 15.1814   1
   3   0  -9 566.419 15.3155  -2
  -3   8   1 566.419 15.3155   1
  -2   0   9 172.097 4.96433  -2
   2  -8  -1 172.097 4.96433   1
   2   0  -9 164.751 5.12761  -2
  -2   8   1 164.751 5.12761   1
  -1   0   9 434.864 13.4230  -2
   1  -8  -1 434.864 13.4230   1
   1   0  -9 388.402 20.5685  -2
  -1   8   1 388.402 20.5685   1
   0   0   9 212.372 7.19381  -2
   0  -8  -1 212.372 7.19381   1
   0   0  -9 207.453 5.46916  -2
   0   8   1 207.453 5.46916   1
   1   0   9 351.832 13.6512  -2
  -1  -8  -1 351.832 13.6512   1
  -1   0  -9 346.675 8.71936  -2
   1   8   1 346.675 8.71936   1
   2   0   9 106.822 5.36617  -2
  -2  -8  -1 106.822 5.36617   1
  -2   0  -9 110.481 4.75834  -2
   2   8   1 110.481 4.75834   1
   3   0   9 174.276 6.11893  -2
  -3  -8  -1 174.276 6.11893   1
  -3   0  -9 172.206 6.73953  -2
   3   8   1 172.206 6.73953   1
  -4  -8  -1 122.288 5.71303   1
  -4   0  -9 167.160 6.70862  -2
   4   8   1 167.160 6.70862   1
   5   1   8 560.614 27.1150  -2
  -5  -8  -1 560.614 27.1150   1
  -5  -1  -8 463.700 16.9033  -2
   5   8   1 463.700 16.9033   1
   6   1   8 552.578 21.2747  -2
  -6  -8  -1 552.578 21.2747   1
  -6  -1  -8 550.525 16.0304  -2
   6   8   1 550.525 16.0304   1
   7   1   8 998.242 36.5201  -2
  -7  -8  -1 998.242 36.5201   1
  -7  -1  -8 949.917 52.5420  -2
   7   8   1 949.917 52.5420   1
   8   1   8 55.1209 4.30934  -2
  -8  -8  -1 55.1209 4.30934   1
  -8  -1  -8 49.0061 3.17153  -2
   8   8   1 49.0061 3.17153   1
  -9  -1  -8 95.1043 4.31625  -2
   9   8   1 95.1043 4.31625   1
  10   1   8 6.15476 2.02898  -2
 -10  -8  -1 6.15476 2.02898   1
 -10  -1  -8 7.10624 2.00163  -2
  10   8   1 7.10624 2.00163   1
  11   1   8 39.5088 2.94565  -2
 -11  -8  -1 39.5088 2.94565   1
 -11  -1  -8 39.9987 2.93073  -2
  11   8   1 39.9987 2.93073   1
  12   1   8 117.900 5.21796  -2
 -12  -8  -1 117.900 5.21796   1
 -12  -1  -8 122.030 6.51085  -2
  12   8   1 122.030 6.51085   1
  13   1   8 1.54725 3.03973  -2
 -13  -8  -1 1.54725 3.03973   1
 -13  -1  -8 4.25448 3.35641  -2
  13   8   1 4.25448 3.35641   1
  14   1   8 39.1306 4.41617  -2
 -14  -8  -1 39.1306 4.41617   1
 -14  -1  -8 30.3073 3.76170  -2
  14   8   1 30.3073 3.76170   1
  15   1   8 18.8222 4.30079  -2
 -15  -8  -1 18.8222 4.30079   1
 -15  -1  -8 22.0195 5.61617  -2
  15   8   1 22.0195 5.61617   1
 -19  -2  12 16.6597 6.77933  -2
  19  -9  -1 16.6597 6.77933   1
  19   2 -12 24.3347 5.82058  -2
 -19   9   1 24.3347 5.82058   1
  18   1 -11 36.9067 6.41267  -2
 -18   9   1 36.9067 6.41267   1
 -17  -1  11 66.2845 7.70004  -2
  17  -9  -1 66.2845 7.70004   1
  17   1 -11 49.2288 5.05804  -2
 -17   9   1 49.2288 5.05804   1
 -16  -1  11 14.4034 4.20085  -2
  16  -9  -1 14.4034 4.20085   1
  16   1 -11 10.9063 2.73135  -2
 -16   9   1 10.9063 2.73135   1
 -15  -1  11 65.8901 7.27126  -2
  15  -9  -1 65.8901 7.27126   1
  15   1 -11 48.4929 4.34967  -2
 -15   9   1 48.4929 4.34967   1
 -14  -1  11 14.3496 5.01483  -2
  14  -9  -1 14.3496 5.01483   1
  14   1 -11 7.38288 2.25624  -2
 -14   9   1 7.38288 2.25624   1
 -13  -1  11 90.9863 8.17789  -2
  13  -9  -1 90.9863 8.17789   1
  13   1 -11 92.9277 3.54883  -2
 -13   9   1 92.9277 3.54883   1
 -12  -1  11 50.1747 5.72972  -2
  12  -9  -1 50.1747 5.72972   1
  12   1 -11 44.4215 2.65265  -2
 -12   9   1 44.4215 2.65265   1
 -11  -1  11 1.41307 3.29919  -2
  11  -9  -1 1.41307 3.29919   1
  11   1 -11 -0.3290 1.50764  -2
 -11   9   1 -0.3290 1.50764   1
  10   1 -11 54.7293 2.68874  -2
 -10   9   1 54.7293 2.68874   1
  -9  -1  11 36.2778 5.49725  -2
   9  -9  -1 36.2778 5.49725   1
   9   1 -11 44.6672 5.52641  -2
  -9   9   1 44.6672 5.52641   1
  -8  -1  11 276.968 9.83092  -2
   8  -9  -1 276.968 9.83092   1
   8   1 -11 278.837 10.9638  -2
  -8   9   1 278.837 10.9638   1
  -7  -1  11 223.410 15.2386  -2
   7  -9  -1 223.410 15.2386   1
   7   1 -11 240.462 9.17969  -2
  -7   9   1 240.462 9.17969   1
  -6   0  10 386.561 21.5045  -2
   6  -9  -1 386.561 21.5045   1
   6   0 -10 374.784 14.0678  -2
  -6   9   1 374.784 14.0678   1
  -5   0  10 305.849 10.0812  -2
   5  -9  -1 305.849 10.0812   1
   5   0 -10 303.238 11.1755  -2
  -5   9   1 303.238 11.1755   1
  -4   0  10 383.595 10.9117  -2
   4  -9  -1 383.595 10.9117   1
   4   0 -10 395.373 10.9581  -2
  -4   9   1 395.373 10.9581   1
  -3   0  10 44.0414 2.23131  -2
   3  -9  -1 44.0414 2.23131   1
   3   0 -10 45.8974 2.00311  -2
  -3   9   1 45.8974 2.00311   1
  -2   0  10 337.082 11.1390  -2
   2  -9  -1 337.082 11.1390   1
   2   0 -10 347.419 12.2172  -2
  -2   9   1 347.419 12.2172   1
  -1   0  10 130.165 4.99792  -2
   1  -9  -1 130.165 4.99792   1
   1   0 -10 137.511 5.30006  -2
  -1   9   1 137.511 5.30006   1
   0   0  10 169.038 6.04355  -2
   0  -9  -1 169.038 6.04355   1
   0   0 -10 168.413 6.42220  -2
   0   9   1 168.413 6.42220   1
   1   0  10 57.4935 2.93050  -2
  -1  -9  -1 57.4935 2.93050   1
  -1   0 -10 57.6883 2.63108  -2
   1   9   1 57.6883 2.63108   1
   2   0  10 433.302 13.8760  -2
  -2  -9  -1 433.302 13.8760   1
  -2   0 -10 430.854 12.1433  -2
   2   9   1 430.854 12.1433   1
   3   0  10 239.940 8.31702  -2
  -3  -9  -1 239.940 8.31702   1
  -3   0 -10 240.535 7.34661  -2
   3   9   1 240.535 7.34661   1
   4   0  10 603.383 22.6860  -2
  -4  -9  -1 603.383 22.6860   1
  -4   0 -10 583.937 16.9437  -2
   4   9   1 583.937 16.9437   1
   5   0  10 239.360 13.9297  -2
  -5  -9  -1 239.360 13.9297   1
  -5   0 -10 212.725 12.3792  -2
   5   9   1 212.725 12.3792   1
  -6  -9  -1 7.67264 2.76507   1
   6   9   1 11.1344 3.16705   1
   7   1   9 43.9628 4.12860  -2
  -7  -9  -1 43.9628 4.12860   1
  -7  -1  -9 35.9498 2.94292  -2
   7   9   1 35.9498 2.94292   1
   8   1   9 57.6771 4.61824  -2
  -8  -9  -1 57.6771 4.61824   1
  -8  -1  -9 58.4451 4.16707  -2
   8   9   1 58.4451 4.16707   1
   9   1   9 180.527 8.61222  -2
  -9  -9  -1 180.527 8.61222   1
  -9  -1  -9 173.565 6.58475  -2
   9   9   1 173.565 6.58475   1
  10   1   9 124.342 5.63834  -2
 -10  -9  -1 124.342 5.63834   1
 -10  -1  -9 124.335 5.32459  -2
  10   9   1 124.335 5.32459   1
  11   1   9 57.2517 3.54184  -2
 -11  -9  -1 57.2517 3.54184   1
 -11  -1  -9 69.0732 4.73544  -2
  11   9   1 69.0732 4.73544   1
  12   1   9 79.0630 4.05592  -2
 -12  -9  -1 79.0630 4.05592   1
 -12  -1  -9 73.8896 4.66615  -2
  12   9   1 73.8896 4.66615   1
  13   1   9 1.81042 2.47083  -2
 -13  -9  -1 1.81042 2.47083   1
 -13  -1  -9 2.07761 2.27634  -2
  13   9   1 2.07761 2.27634   1
  14   1   9 148.999 11.7484  -2
 -14  -9  -1 148.999 11.7484   1
 -14  -1  -9 141.028 7.18912  -2
  14   9   1 141.028 7.18912   1
  15   1   9 29.2331 6.98639  -2
 -15  -9  -1 29.2331 6.98639   1
 -15  -1  -9 25.8462 5.36972  -2
  15   9   1 25.8462 5.36972   1
  16   1   9 65.5367 8.08314  -2
 -16  -9  -1 65.5367 8.08314   1
 -16  -1  -9 38.9027 6.56946  -2
  16   9   1 38.9027 6.56946   1
 -19  -2  13 25.3434 7.04409  -2
  19 -10  -1 25.3434 7.04409   1
  19   2 -13 39.1527 4.61504  -2
 -19  10   1 39.1527 4.61504   1
 -18  -2  13 72.9223 8.60712  -2
  18 -10  -1 72.9223 8.60712   1
  16   1 -12 12.0707 3.60300  -2
 -16  10   1 12.0707 3.60300   1
 -15  -1  12 38.8967 6.82408  -2
  15 -10  -1 38.8967 6.82408   1
  15   1 -12 38.9556 3.42633  -2
 -15  10   1 38.9556 3.42633   1
 -14  -1  12 25.6547 5.92278  -2
  14 -10  -1 25.6547 5.92278   1
  14   1 -12 25.3422 5.72521  -2
 -14  10   1 25.3422 5.72521   1
 -13  -1  12 60.0670 7.15030  -2
  13 -10  -1 60.0670 7.15030   1
  13   1 -12 53.6832 2.84742  -2
 -13  10   1 53.6832 2.84742   1
 -12  -1  12 30.7999 3.69588  -2
  12 -10  -1 30.7999 3.69588   1
  12   1 -12 27.8731 2.12350  -2
 -12  10   1 27.8731 2.12350   1
 -11  -1  12 123.565 6.69432  -2
  11 -10  -1 123.565 6.69432   1
  11   1 -12 118.402 4.06482  -2
 -11  10   1 118.402 4.06482   1
 -10  -1  12 20.7427 4.38314  -2
  10 -10  -1 20.7427 4.38314   1
  10   1 -12 18.3181 1.83025  -2
 -10  10   1 18.3181 1.83025   1
  -9  -1  12 115.574 5.17766  -2
   9 -10  -1 115.574 5.17766   1
   9   1 -12 106.942 3.86762  -2
  -9  10   1 106.942 3.86762   1
  -8  -1  12 316.299 19.1820  -2
   8 -10  -1 316.299 19.1820   1
   8   1 -12 320.859 9.96230  -2
  -8  10   1 320.859 9.96230   1
  -7  -1  12 614.550 34.4184  -2
   7 -10  -1 614.550 34.4184   1
  -6  -1  12 221.487 10.0581  -2
   6 -10  -1 221.487 10.0581   1
   6   1 -12 215.183 12.3634  -2
  -6  10   1 215.183 12.3634   1
  -5   0  11 1038.00 38.5164  -2
   5 -10  -1 1038.00 38.5164   1
  -5  10   1 952.800 46.6420   1
  -4   0  11 150.467 5.71978  -2
   4 -10  -1 150.467 5.71978   1
   4   0 -11 146.244 6.40243  -2
  -4  10   1 146.244 6.40243   1
  -3   0  11 229.030 7.04939  -2
   3 -10  -1 229.030 7.04939   1
   3   0 -11 239.935 6.30598  -2
  -3  10   1 239.935 6.30598   1
  -2   0  11 6.42399 2.12290  -2
   2 -10  -1 6.42399 2.12290   1
   2   0 -11 10.2334 1.77683  -2
  -2  10   1 10.2334 1.77683   1
  -1   0  11 302.305 10.3560  -2
   1 -10  -1 302.305 10.3560   1
   1   0 -11 315.748 7.87807  -2
  -1  10   1 315.748 7.87807   1
   0   0  11 127.140 5.08787  -2
   0 -10  -1 127.140 5.08787   1
   0   0 -11 137.029 4.57585  -2
   0  10   1 137.029 4.57585   1
   1   0  11 316.211 10.5626  -2
  -1 -10  -1 316.211 10.5626   1
  -1   0 -11 319.702 9.18718  -2
   1  10   1 319.702 9.18718   1
   2   0  11 551.274 17.4500  -2
  -2 -10  -1 551.274 17.4500   1
  -2   0 -11 551.173 15.2719  -2
   2  10   1 551.173 15.2719   1
   3   0  11 191.206 6.87313  -2
  -3 -10  -1 191.206 6.87313   1
  -3   0 -11 181.724 6.20223  -2
   3  10   1 181.724 6.20223   1
   4   0  11 415.158 16.6197  -2
  -4 -10  -1 415.158 16.6197   1
  -4   0 -11 417.279 15.5559  -2
   4  10   1 417.279 15.5559   1
   5   0  11 106.732 4.66655  -2
  -5 -10  -1 106.732 4.66655   1
  -5   0 -11 93.2376 5.44130  -2
   5  10   1 93.2376 5.44130   1
   6   0  11 182.350 12.4287  -2
  -6 -10  -1 182.350 12.4287   1
  -6   0 -11 182.307 6.57852  -2
   6  10   1 182.307 6.57852   1
   8   1  10 66.6632 5.29734  -2
  -8 -10  -1 66.6632 5.29734   1
  -8  -1 -10 72.6915 4.04810  -2
   8  10   1 72.6915 4.04810   1
   9   1  10 140.280 6.16029  -2
  -9 -10  -1 140.280 6.16029   1
  -9  -1 -10 137.546 5.80733  -2
   9  10   1 137.546 5.80733   1
  10   1  10 174.380 8.79946  -2
 -10 -10  -1 174.380 8.79946   1
 -10  -1 -10 178.730 13.2510  -2
  10  10   1 178.730 13.2510   1
  11   1  10 17.9873 3.15426  -2
 -11 -10  -1 17.9873 3.15426   1
 -11  -1 -10 15.7945 3.24621  -2
  11  10   1 15.7945 3.24621   1
  12   1  10 112.266 5.57061  -2
 -12 -10  -1 112.266 5.57061   1
 -12  -1 -10 129.723 5.47928  -2
  12  10   1 129.723 5.47928   1
  13   1  10 -2.1647 3.55951  -2
 -13 -10  -1 -2.1647 3.55951   1
 -13  -1 -10 1.29006 2.32039  -2
  13  10   1 1.29006 2.32039   1
  14   1  10 88.2655 5.00013  -2
 -14 -10  -1 88.2655 5.00013   1
 -14  -1 -10 99.5576 4.90359  -2
  14  10   1 99.5576 4.90359   1
  15   1  10 19.9550 3.22559  -2
 -15 -10  -1 19.9550 3.22559   1
 -15  -1 -10 9.76943 5.03342  -2
  15  10   1 9.76943 5.03342   1
 -18  -2  14 12.7583 6.71512  -2
  18 -11  -1 12.7583 6.71512   1
 -17  -2  14 23.3564 7.31793  -2
  17 -11  -1 23.3564 7.31793   1
  17   2 -14 18.3513 5.56934  -2
 -17  11   1 18.3513 5.56934   1
 -16  -1  13 14.2121 7.21113  -2
  16 -11  -1 14.2121 7.21113   1
 -15  -1  13 31.8454 7.06041  -2
  15 -11  -1 31.8454 7.06041   1
  15   1 -13 27.0300 3.46276  -2
 -15  11   1 27.0300 3.46276   1
 -14  -1  13 12.2865 6.09113  -2
  14 -11  -1 12.2865 6.09113   1
  14   1 -13 12.4277 2.93797  -2
 -14  11   1 12.4277 2.93797   1
 -13  -1  13 14.4668 3.58414  -2
  13 -11  -1 14.4668 3.58414   1
  13   1 -13 18.3178 3.33720  -2
 -13  11   1 18.3178 3.33720   1
 -12  -1  13 35.0082 3.91956  -2
  12 -11  -1 35.0082 3.91956   1
  12   1 -13 35.8942 2.82664  -2
 -12  11   1 35.8942 2.82664   1
 -11  -1  13 20.5834 3.45672  -2
  11 -11  -1 20.5834 3.45672   1
  11   1 -13 19.1852 2.21406  -2
 -11  11   1 19.1852 2.21406   1
 -10  -1  13 187.410 9.05492  -2
  10 -11  -1 187.410 9.05492   1
  10   1 -13 188.244 5.62578  -2
 -10  11   1 188.244 5.62578   1
  -9  -1  13 318.783 11.3819  -2
   9 -11  -1 318.783 11.3819   1
   9   1 -13 333.724 8.79744  -2
  -9  11   1 333.724 8.79744   1
  -8  -1  13 62.6581 3.59458  -2
   8 -11  -1 62.6581 3.59458   1
   8   1 -13 59.6856 3.18772  -2
  -8  11   1 59.6856 3.18772   1
  -7  -1  13 168.878 6.72374  -2
   7 -11  -1 168.878 6.72374   1
   7   1 -13 173.652 5.93791  -2
  -7  11   1 173.652 5.93791   1
  -6  -1  13 10.8345 3.19325  -2
   6 -11  -1 10.8345 3.19325   1
  -4   0  12 20.6893 5.40312  -2
   4 -11  -1 20.6893 5.40312   1
   4   0 -12 26.0073 4.69527  -2
  -4  11   1 26.0073 4.69527   1
  -3   0  12 101.634 5.72629  -2
   3 -11  -1 101.634 5.72629   1
   3   0 -12 99.4862 3.97832  -2
  -3  11   1 99.4862 3.97832   1
  -2   0  12 347.754 11.6438  -2
   2 -11  -1 347.754 11.6438   1
   2   0 -12 343.964 10.1441  -2
  -2  11   1 343.964 10.1441   1
  -1   0  12 70.1897 3.79678  -2
   1 -11  -1 70.1897 3.79678   1
   1   0 -12 72.7685 3.02830  -2
  -1  11   1 72.7685 3.02830   1
   0   0  12 815.352 25.4414  -2
   0 -11  -1 815.352 25.4414   1
   0   0 -12 825.157 37.4067  -2
   0  11   1 825.157 37.4067   1
   1   0  12 119.973 6.06944  -2
  -1 -11  -1 119.973 6.06944   1
  -1   0 -12 119.760 5.19480  -2
   1  11   1 119.760 5.19480   1
   2   0  12 325.500 13.5023  -2
  -2 -11  -1 325.500 13.5023   1
  -2   0 -12 330.946 12.4222  -2
   2  11   1 330.946 12.4222   1
   3   0  12 301.113 12.8772  -2
  -3 -11  -1 301.113 12.8772   1
  -3   0 -12 311.191 8.19123  -2
   3  11   1 311.191 8.19123   1
   4   0  12 136.589 6.86076  -2
  -4 -11  -1 136.589 6.86076   1
  -4   0 -12 136.962 4.46708  -2
   4  11   1 136.962 4.46708   1
   5   0  12 107.886 4.97108  -2
  -5 -11  -1 107.886 4.97108   1
  -5   0 -12 114.362 4.08757  -2
   5  11   1 114.362 4.08757   1
   6   0  12 54.1022 3.49969  -2
  -6 -11  -1 54.1022 3.49969   1
  -6   0 -12 48.5699 3.95883  -2
   6  11   1 48.5699 3.95883   1
   7   0  12 8.18051 3.67429  -2
  -7 -11  -1 8.18051 3.67429   1
  -7   0 -12 4.78761 2.99074  -2
   7  11   1 4.78761 2.99074   1
  10   1  11 123.648 5.91954  -2
 -10 -11  -1 123.648 5.91954   1
 -10  -1 -11 137.826 9.66437  -2
  10  11   1 137.826 9.66437   1
  11   1  11 6.31552 3.20488  -2
 -11 -11  -1 6.31552 3.20488   1
 -11  -1 -11 4.49454 3.32242  -2
  11  11   1 4.49454 3.32242   1
  12   1  11 108.081 6.86269  -2
 -12 -11  -1 108.081 6.86269   1
 -12  -1 -11 112.414 5.48261  -2
  12  11   1 112.414 5.48261   1
  13   1  11 19.6946 3.15229  -2
 -13 -11  -1 19.6946 3.15229   1
 -13  -1 -11 24.0452 3.25465  -2
  13  11   1 24.0452 3.25465   1
  14   1  11 40.4606 4.59603  -2
 -14 -11  -1 40.4606 4.59603   1
 -18  -2  15 26.1722 6.98112  -2
  18 -12  -1 26.1722 6.98112   1
  18   2 -15 25.2481 3.08337  -2
 -18  12   1 25.2481 3.08337   1
 -17  -2  15 42.2998 8.25908  -2
  17 -12  -1 42.2998 8.25908   1
 -16  -2  15 42.5467 5.45474  -2
  16 -12  -1 42.5467 5.45474   1
  16   2 -15 34.7981 6.05942  -2
 -16  12   1 34.7981 6.05942   1
  14   1 -14 48.3383 4.73460  -2
 -14  12   1 48.3383 4.73460   1
 -13  -1  14 26.2634 6.23634  -2
  13 -12  -1 26.2634 6.23634   1
  13   1 -14 25.8680 3.11755  -2
 -13  12   1 25.8680 3.11755   1
 -12  -1  14 47.0678 6.08908  -2
  12 -12  -1 47.0678 6.08908   1
  12   1 -14 60.8301 4.47131  -2
 -12  12   1 60.8301 4.47131   1
 -11  -1  14 13.7151 3.43225  -2
  11 -12  -1 13.7151 3.43225   1
  11   1 -14 11.8629 2.33566  -2
 -11  12   1 11.8629 2.33566   1
 -10  -1  14 93.3952 4.68661  -2
  10 -12  -1 93.3952 4.68661   1
  10   1 -14 92.9519 3.59177  -2
 -10  12   1 92.9519 3.59177   1
  -9  -1  14 36.6833 2.97968  -2
   9 -12  -1 36.6833 2.97968   1
   9   1 -14 39.4531 2.26078  -2
  -9  12   1 39.4531 2.26078   1
  -8  -1  14 30.3941 2.80178  -2
   8 -12  -1 30.3941 2.80178   1
   8   1 -14 27.4851 2.05481  -2
  -8  12   1 27.4851 2.05481   1
  -7  -1  14 173.364 6.79826  -2
   7 -12  -1 173.364 6.79826   1
   7   1 -14 174.746 6.01587  -2
  -7  12   1 174.746 6.01587   1
  -6  -1  14 114.709 5.26265  -2
   6 -12  -1 114.709 5.26265   1
   6   1 -14 119.074 4.83295  -2
  -6  12   1 119.074 4.83295   1
  -5  -1  14 197.321 6.66255  -2
   5 -12  -1 197.321 6.66255   1
   5   1 -14 214.975 5.96451  -2
  -5  12   1 214.975 5.96451   1
  -4  -1  14 51.9907 3.89375  -2
   4 -12  -1 51.9907 3.89375   1
   4   1 -14 46.4281 2.99400  -2
  -4  12   1 46.4281 2.99400   1
   3 -12  -1 98.7044 5.49825   1
  -3  12   1 95.6922 4.82576   1
   2 -12  -1 7.69736 3.33115   1
  -1   0  13 461.977 26.2276  -2
   1 -12  -1 461.977 26.2276   1
   1   0 -13 482.466 16.4739  -2
  -1  12   1 482.466 16.4739   1
   0   0  13 42.2437 3.23617  -2
   0 -12  -1 42.2437 3.23617   1
   0   0 -13 42.8842 2.28400  -2
   0  12   1 42.8842 2.28400   1
   1   0  13 58.4806 3.52151  -2
  -1 -12  -1 58.4806 3.52151   1
  -1   0 -13 54.8278 2.99341  -2
   1  12   1 54.8278 2.99341   1
   2   0  13 98.4857 4.58895  -2
  -2 -12  -1 98.4857 4.58895   1
  -2   0 -13 105.057 3.60481  -2
   2  12   1 105.057 3.60481   1
   3   0  13 129.182 5.49378  -2
  -3 -12  -1 129.182 5.49378   1
  -3   0 -13 141.174 4.39127  -2
   3  12   1 141.174 4.39127   1
   4   0  13 4.60398 1.91936  -2
  -4 -12  -1 4.60398 1.91936   1
  -4   0 -13 4.72022 1.96665  -2
   4  12   1 4.72022 1.96665   1
   5   0  13 86.6929 4.36344  -2
  -5 -12  -1 86.6929 4.36344   1
  -5   0 -13 92.5826 3.99967  -2
   5  12   1 92.5826 3.99967   1
   6   0  13 1.97790 2.32302  -2
  -6 -12  -1 1.97790 2.32302   1
  -6   0 -13 4.07349 2.02932  -2
   6  12   1 4.07349 2.02932   1
   7   0  13 197.736 7.87216  -2
  -7 -12  -1 197.736 7.87216   1
  -7   0 -13 217.465 7.57848  -2
   7  12   1 217.465 7.57848   1
   8   0  13 3.95042 3.05196  -2
  -8 -12  -1 3.95042 3.05196   1
  -8   0 -13 7.59735 4.47530  -2
   8  12   1 7.59735 4.47530   1
  10   1  12 -4.0505 5.53771  -2
 -10 -12  -1 -4.0505 5.53771   1
  11   1  12 35.9904 4.81869  -2
 -11 -12  -1 35.9904 4.81869   1
  12   1  12 12.2053 5.88682  -2
 -12 -12  -1 12.2053 5.88682   1
  13   1  12 31.0548 4.67090  -2
 -13 -12  -1 31.0548 4.67090   1
  14   1  12 21.6315 3.94658  -2
 -14 -12  -1 21.6315 3.94658   1
 -14  -1 -12 29.2157 4.02768  -2
  14  12   1 29.2157 4.02768   1
 -17  -2  16 16.8805 4.29253  -2
  17 -13  -1 16.8805 4.29253   1
  17   2 -16 11.9773 5.01197  -2
 -17  13   1 11.9773 5.01197   1
 -16  -2  16 25.4330 7.25589  -2
  16 -13  -1 25.4330 7.25589   1
 -15  -2  16 17.7217 5.02140  -2
  15 -13  -1 17.7217 5.02140   1
  15   2 -16 17.1109 4.04045  -2
 -15  13   1 17.1109 4.04045   1
 -14  -2  16 112.649 11.1843  -2
  14 -13  -1 112.649 11.1843   1
  14   1 -15 56.9466 8.01519  -2
 -14  13   1 56.9466 8.01519   1
 -13  -1  15 36.4559 6.91265  -2
  13 -13  -1 36.4559 6.91265   1
  13   1 -15 27.6668 4.08540  -2
 -13  13   1 27.6668 4.08540   1
 -12  -1  15 30.2370 5.25206  -2
  12 -13  -1 30.2370 5.25206   1
  12   1 -15 37.0962 3.32555  -2
 -12  13   1 37.0962 3.32555   1
 -11  -1  15 66.8432 6.91399  -2
  11 -13  -1 66.8432 6.91399   1
  11   1 -15 75.4729 6.65090  -2
 -11  13   1 75.4729 6.65090   1
 -10  -1  15 -0.1353 2.54217  -2
  10 -13  -1 -0.1353 2.54217   1
  10   1 -15 -1.4275 2.14723  -2
 -10  13   1 -1.4275 2.14723   1
  -9  -1  15 84.7451 5.67542  -2
   9 -13  -1 84.7451 5.67542   1
   9   1 -15 87.2442 3.44999  -2
  -9  13   1 87.2442 3.44999   1
  -8  -1  15 -0.4889 1.84660  -2
   8 -13  -1 -0.4889 1.84660   1
   8   1 -15 -0.8269 1.50268  -2
  -8  13   1 -0.8269 1.50268   1
  -7  -1  15 88.1887 4.22651  -2
   7 -13  -1 88.1887 4.22651   1
   7   1 -15 81.1882 3.26613  -2
  -7  13   1 81.1882 3.26613   1
  -6  -1  15 33.9670 4.02918  -2
   6 -13  -1 33.9670 4.02918   1
   6   1 -15 37.4171 4.65348  -2
  -6  13   1 37.4171 4.65348   1
  -5  -1  15 2.53594 2.60693  -2
   5 -13  -1 2.53594 2.60693   1
   5   1 -15 0.02333 2.01293  -2
  -5  13   1 0.02333 2.01293   1
  -4  -1  15 314.339 11.2058  -2
   4 -13  -1 314.339 11.2058   1
   4   1 -15 324.329 8.58662  -2
  -4  13   1 324.329 8.58662   1
  -3  -1  15 115.434 6.80973  -2
   3 -13  -1 115.434 6.80973   1
   3   1 -15 113.842 5.96423  -2
  -3  13   1 113.842 5.96423   1
   2 -13  -1 234.673 10.4875   1
   2   1 -15 364.178 13.7422  -2
  -2  13   1 364.178 13.7422   1
  -1   0  14 1.08468 3.71486  -2
   1 -13  -1 1.08468 3.71486   1
   1   0 -14 1.18096 3.96803  -2
  -1  13   1 1.18096 3.96803   1
   0   0  14 99.6625 5.06571  -2
   0 -13  -1 99.6625 5.06571   1
   0   0 -14 102.082 5.58163  -2
   0  13   1 102.082 5.58163   1
   1   0  14 104.985 6.42640  -2
  -1 -13  -1 104.985 6.42640   1
  -1   0 -14 115.719 4.00058  -2
   1  13   1 115.719 4.00058   1
   2   0  14 3.61241 3.24145  -2
  -2 -13  -1 3.61241 3.24145   1
  -2   0 -14 3.51960 1.91040  -2
   2  13   1 3.51960 1.91040   1
   3   0  14 198.706 9.50834  -2
  -3 -13  -1 198.706 9.50834   1
  -3   0 -14 217.749 7.29246  -2
   3  13   1 217.749 7.29246   1
   4   0  14 42.5603 3.80353  -2
  -4 -13  -1 42.5603 3.80353   1
  -4   0 -14 44.3276 2.76418  -2
   4  13   1 44.3276 2.76418   1
   5   0  14 117.567 6.56562  -2
  -5 -13  -1 117.567 6.56562   1
  -5   0 -14 125.247 4.29720  -2
   5  13   1 125.247 4.29720   1
   6   0  14 1.79618 3.03090  -2
  -6 -13  -1 1.79618 3.03090   1
  -6   0 -14 -0.4614 2.74706  -2
   6  13   1 -0.4614 2.74706   1
   7   0  14 90.5233 8.42527  -2
  -7 -13  -1 90.5233 8.42527   1
  -7   0 -14 89.2739 3.90183  -2
   7  13   1 89.2739 3.90183   1
   8   0  14 103.639 6.68645  -2
  -8 -13  -1 103.639 6.68645   1
  -8   0 -14 119.816 8.76033  -2
   8  13   1 119.816 8.76033   1
   9   0  14 10.4316 5.97079  -2
  -9 -13  -1 10.4316 5.97079   1
  13   1  13 16.5238 6.39959  -2
 -13 -13  -1 16.5238 6.39959   1
 -16  -2  17 15.7955 4.14351  -2
  16 -14  -1 15.7955 4.14351   1
  16   2 -17 11.9543 7.08839  -2
 -16  14   1 11.9543 7.08839   1
 -15  -2  17 10.0307 4.10157  -2
  15 -14  -1 10.0307 4.10157   1
  15   2 -17 20.8870 4.31596  -2
 -15  14   1 20.8870 4.31596   1
 -14  -2  17 4.29229 3.71510  -2
  14 -14  -1 4.29229 3.71510   1
  14   2 -17 10.3387 3.71616  -2
 -14  14   1 10.3387 3.71616   1
  13   2 -17 22.5490 3.98258  -2
 -13  14   1 22.5490 3.98258   1
 -12  -1  16 26.8440 6.34460  -2
  12 -14  -1 26.8440 6.34460   1
  12   1 -16 13.1233 6.12970  -2
 -12  14   1 13.1233 6.12970   1
 -11  -1  16 24.9573 3.91635  -2
  11 -14  -1 24.9573 3.91635   1
  11   1 -16 28.6448 3.24161  -2
 -11  14   1 28.6448 3.24161   1
 -10  -1  16 6.49012 4.07435  -2
  10 -14  -1 6.49012 4.07435   1
  -9  -1  16 38.3486 6.38292  -2
   9 -14  -1 38.3486 6.38292   1
   9   1 -16 46.5541 5.56385  -2
  -9  14   1 46.5541 5.56385   1
  -8  -1  16 56.4220 3.64024  -2
   8 -14  -1 56.4220 3.64024   1
   8   1 -16 61.1566 2.96947  -2
  -8  14   1 61.1566 2.96947   1
  -7  -1  16 76.7641 4.05037  -2
   7 -14  -1 76.7641 4.05037   1
   7   1 -16 73.4252 3.14996  -2
  -7  14   1 73.4252 3.14996   1
  -6  -1  16 294.900 13.1758  -2
   6 -14  -1 294.900 13.1758   1
   6   1 -16 298.005 9.59733  -2
  -6  14   1 298.005 9.59733   1
  -5  -1  16 88.9097 4.61607  -2
   5 -14  -1 88.9097 4.61607   1
   5   1 -16 86.7042 3.84344  -2
  -5  14   1 86.7042 3.84344   1
  -4  -1  16 116.477 5.44784  -2
   4 -14  -1 116.477 5.44784   1
   4   1 -16 111.731 4.57675  -2
  -4  14   1 111.731 4.57675   1
  -3  -1  16 63.6621 4.29431  -2
   3 -14  -1 63.6621 4.29431   1
   3   1 -16 66.4758 3.85933  -2
  -3  14   1 66.4758 3.85933   1
  -2  -1  16 9.79064 3.21684  -2
   2 -14  -1 9.79064 3.21684   1
   2   1 -16 18.2208 2.83672  -2
  -2  14   1 18.2208 2.83672   1
  -1  -1  16 35.0016 6.74334  -2
   1 -14  -1 35.0016 6.74334   1
   1   1 -16 35.7078 3.92210  -2
  -1  14   1 35.7078 3.92210   1
   0   0  15 13.7874 4.22820  -2
   0 -14  -1 13.7874 4.22820   1
   0   0 -15 21.3690 5.01879  -2
   0  14   1 21.3690 5.01879   1
   1   0  15 194.594 7.90265  -2
  -1 -14  -1 194.594 7.90265   1
  -1   0 -15 201.407 6.92523  -2
   1  14   1 201.407 6.92523   1
   2   0  15 35.8646 3.45522  -2
  -2 -14  -1 35.8646 3.45522   1
  -2   0 -15 38.1351 4.00065  -2
   2  14   1 38.1351 4.00065   1
   3   0  15 113.467 5.43206  -2
  -3 -14  -1 113.467 5.43206   1
  -3   0 -15 118.594 6.04484  -2
   3  14   1 118.594 6.04484   1
   4   0  15 85.2196 4.49655  -2
  -4 -14  -1 85.2196 4.49655   1
  -4   0 -15 87.4109 4.92590  -2
   4  14   1 87.4109 4.92590   1
   5   0  15 81.0150 5.25541  -2
  -5 -14  -1 81.0150 5.25541   1
  -5   0 -15 86.3134 5.04777  -2
   5  14   1 86.3134 5.04777   1
   6   0  15 59.5671 3.68872  -2
  -6 -14  -1 59.5671 3.68872   1
  -6   0 -15 66.1556 3.13685  -2
   6  14   1 66.1556 3.13685   1
   7   0  15 28.8510 5.53256  -2
  -7 -14  -1 28.8510 5.53256   1
  -7   0 -15 28.4047 3.08877  -2
   7  14   1 28.4047 3.08877   1
   8   0  15 6.98586 3.20886  -2
  -8 -14  -1 6.98586 3.20886   1
  -8   0 -15 12.6750 2.61760  -2
   8  14   1 12.6750 2.61760   1
   9   0  15 8.35039 4.06736  -2
  -9 -14  -1 8.35039 4.06736   1
  -9   0 -15 3.23797 2.73000  -2
   9  14   1 3.23797 2.73000   1
  10   0  15 29.5338 6.52417  -2
 -10 -14  -1 29.5338 6.52417   1
  16 -15  -1 3.33164 3.38056   1
 -16  15   1 1.21177 1.84202   1
 -15  -2  18 -0.6713 4.78647  -2
  15 -15  -1 -0.6713 4.78647   1
  15   2 -18 1.64105 6.43289  -2
 -15  15   1 1.64105 6.43289   1
 -14  -2  18 29.5546 4.63175  -2
  14 -15  -1 29.5546 4.63175   1
  14   2 -18 43.2288 5.96603  -2
 -14  15   1 43.2288 5.96603   1
 -13  -2  18 35.7323 7.65063  -2
  13 -15  -1 35.7323 7.65063   1
  13   2 -18 36.3655 4.33140  -2
 -13  15   1 36.3655 4.33140   1
 -12  -2  18 20.3554 7.40773  -2
  12 -15  -1 20.3554 7.40773   1
  12   2 -18 19.0802 5.49918  -2
 -12  15   1 19.0802 5.49918   1
  12   1 -17 15.0389 4.18700  -2
 -12  15   1 15.0389 4.18700   1
 -11  -1  17 5.13365 3.43406  -2
  11 -15  -1 5.13365 3.43406   1
  11   1 -17 26.3217 6.31254  -2
 -11  15   1 26.3217 6.31254   1
 -10  -1  17 20.9325 3.73043  -2
  10 -15  -1 20.9325 3.73043   1
  10   1 -17 30.5488 3.29012  -2
 -10  15   1 30.5488 3.29012   1
  -9  -1  17 4.15952 3.01952  -2
   9 -15  -1 4.15952 3.01952   1
   9   1 -17 2.56738 3.21926  -2
  -9  15   1 2.56738 3.21926   1
  -8  -1  17 30.7973 4.58859  -2
   8 -15  -1 30.7973 4.58859   1
  -6  -1  17 8.88957 3.66736  -2
   6 -15  -1 8.88957 3.66736   1
   6   1 -17 11.7923 2.74015  -2
  -6  15   1 11.7923 2.74015   1
  -5  -1  17 5.74642 2.18384  -2
   5 -15  -1 5.74642 2.18384   1
   5   1 -17 4.07808 2.09372  -2
  -5  15   1 4.07808 2.09372   1
  -4  -1  17 2.60509 2.52467  -2
   4 -15  -1 2.60509 2.52467   1
   4   1 -17 -0.4668 1.89046  -2
  -4  15   1 -0.4668 1.89046   1
  -3  -1  17 39.4907 3.56237  -2
   3 -15  -1 39.4907 3.56237   1
   3   1 -17 37.6977 2.62347  -2
  -3  15   1 37.6977 2.62347   1
  -2  -1  17 0.35815 2.97663  -2
   2 -15  -1 0.35815 2.97663   1
   2   1 -17 2.98352 2.20144  -2
  -2  15   1 2.98352 2.20144   1
  -1  -1  17 48.3792 4.13755  -2
   1 -15  -1 48.3792 4.13755   1
   1   1 -17 50.3637 3.15118  -2
  -1  15   1 50.3637 3.15118   1
   0  -1  17 20.0275 3.57046  -2
   0 -15  -1 20.0275 3.57046   1
   0   1 -17 16.5997 3.69867  -2
   0  15   1 16.5997 3.69867   1
   1   0  16 173.978 9.06192  -2
  -1 -15  -1 173.978 9.06192   1
   2   0  16 49.4437 4.87664  -2
  -2 -15  -1 49.4437 4.87664   1
   3   0  16 153.204 8.34684  -2
  -3 -15  -1 153.204 8.34684   1
  -3   0 -16 167.017 7.66839  -2
   3  15   1 167.017 7.66839   1
   4   0  16 33.8361 4.07245  -2
  -4 -15  -1 33.8361 4.07245   1
  -4   0 -16 37.7832 2.78500  -2
   4  15   1 37.7832 2.78500   1
   5   0  16 27.0416 3.57938  -2
  -5 -15  -1 27.0416 3.57938   1
  -5   0 -16 34.9125 2.69850  -2
   5  15   1 34.9125 2.69850   1
   6   0  16 3.96105 2.28678  -2
  -6 -15  -1 3.96105 2.28678   1
  -6   0 -16 4.53639 2.27053  -2
   6  15   1 4.53639 2.27053   1
   7   0  16 -0.3779 1.89434  -2
  -7 -15  -1 -0.3779 1.89434   1
  -7   0 -16 0.60341 1.57081  -2
   7  15   1 0.60341 1.57081   1
   8   0  16 7.53815 3.27720  -2
  -8 -15  -1 7.53815 3.27720   1
  -8   0 -16 -0.7991 2.71682  -2
   8  15   1 -0.7991 2.71682   1
   9   0  16 23.3238 4.32566  -2
  -9 -15  -1 23.3238 4.32566   1
  -9   0 -16 25.2231 5.08722  -2
   9  15   1 25.2231 5.08722   1
 -10   0 -16 4.99645 5.70029  -2
  10  15   1 4.99645 5.70029   1
  15 -16  -1 3.37415 4.15568   1
 -14  -2  19 3.41268 4.82373  -2
  14 -16  -1 3.41268 4.82373   1
  14   2 -19 17.1841 3.10603  -2
 -14  16   1 17.1841 3.10603   1
  13   2 -19 5.88829 4.96325  -2
 -13  16   1 5.88829 4.96325   1
 -12  -2  19 9.45558 3.88012  -2
  12 -16  -1 9.45558 3.88012   1
  12   2 -19 25.2203 2.99503  -2
 -12  16   1 25.2203 2.99503   1
 -11  -2  19 61.6898 9.32840  -2
  11 -16  -1 61.6898 9.32840   1
  11   2 -19 77.3461 7.87632  -2
 -11  16   1 77.3461 7.87632   1
  11   1 -18 71.3525 8.15416  -2
 -11  16   1 71.3525 8.15416   1
 -10  -1  18 40.6725 8.03117  -2
  10 -16  -1 40.6725 8.03117   1
 -10  -2  19 29.8868 7.94362  -2
  10 -16  -1 29.8868 7.94362   1
  10   1 -18 50.9238 6.93908  -2
 -10  16   1 50.9238 6.93908   1
  -9  -1  18 29.9000 5.20249  -2
   9 -16  -1 29.9000 5.20249   1
   9   1 -18 26.7446 3.51858  -2
  -9  16   1 26.7446 3.51858   1
  -8  -1  18 38.9534 5.12965  -2
   8 -16  -1 38.9534 5.12965   1
   8   1 -18 34.3307 3.36139  -2
  -8  16   1 34.3307 3.36139   1
  -7  -1  18 19.1614 4.17771  -2
   7 -16  -1 19.1614 4.17771   1
   7   1 -18 16.7843 2.88461  -2
  -7  16   1 16.7843 2.88461   1
  -6  -1  18 100.989 9.55175  -2
   6 -16  -1 100.989 9.55175   1
   6   1 -18 89.9805 7.77650  -2
  -6  16   1 89.9805 7.77650   1
  -5  -1  18 3.32134 3.05041  -2
   5 -16  -1 3.32134 3.05041   1
   5   1 -18 5.05254 2.10123  -2
  -5  16   1 5.05254 2.10123   1
  -4  -1  18 23.8471 4.96557  -2
   4 -16  -1 23.8471 4.96557   1
   4   1 -18 34.2134 2.58601  -2
  -4  16   1 34.2134 2.58601   1
   3   1 -18 0.83717 2.60239  -2
  -3  16   1 0.83717 2.60239   1
   2   1 -18 21.5603 3.20750  -2
  -2  16   1 21.5603 3.20750   1
   1   1 -18 59.2360 3.62739  -2
  -1  16   1 59.2360 3.62739   1
   0  -1  18 0.44149 4.96705  -2
   0 -16  -1 0.44149 4.96705   1
   0   1 -18 0.08313 2.32211  -2
   0  16   1 0.08313 2.32211   1
   1  -1  18 109.746 7.14761  -2
  -1 -16  -1 109.746 7.14761   1
  -1   1 -18 104.792 8.83553  -2
   1  16   1 104.792 8.83553   1
   2   0  17 44.9459 7.65151  -2
  -2 -16  -1 44.9459 7.65151   1
   3   0  17 43.5596 4.72721  -2
  -3 -16  -1 43.5596 4.72721   1
  -3   0 -17 36.9990 6.66201  -2
   3  16   1 36.9990 6.66201   1
   4   0  17 25.8061 3.52824  -2
  -4 -16  -1 25.8061 3.52824   1
  -4   0 -17 28.4376 3.33882  -2
   4  16   1 28.4376 3.33882   1
   5   0  17 -1.2879 2.76120  -2
  -5 -16  -1 -1.2879 2.76120   1
  -5   0 -17 -0.2644 2.89835  -2
   5  16   1 -0.2644 2.89835   1
   6   0  17 32.1088 3.25243  -2
  -6 -16  -1 32.1088 3.25243   1
  -6   0 -17 35.6669 3.19039  -2
   6  16   1 35.6669 3.19039   1
   7   0  17 5.76210 3.30426  -2
  -7 -16  -1 5.76210 3.30426   1
  -7   0 -17 4.84686 2.09166  -2
   7  16   1 4.84686 2.09166   1
   8   0  17 6.85967 4.94023  -2
  -8 -16  -1 6.85967 4.94023   1
  -8   0 -17 14.6895 3.41328  -2
   8  16   1 14.6895 3.41328   1
   9   0  17 23.3044 4.08853  -2
  -9 -16  -1 23.3044 4.08853   1
  -9   0 -17 26.4477 3.24955  -2
   9  16   1 26.4477 3.24955   1
 -13  -2  20 17.5874 5.16260  -2
  13 -17  -1 17.5874 5.16260   1
  13   2 -20 41.4939 3.51505  -2
 -13  17   1 41.4939 3.51505   1
 -11  -2  20 3.10116 3.69094  -2
  11 -17  -1 3.10116 3.69094   1
  11   2 -20 9.75207 5.25642  -2
 -11  17   1 9.75207 5.25642   1
 -10  -2  20 49.0560 8.46301  -2
  10 -17  -1 49.0560 8.46301   1
  10   2 -20 40.8800 4.69724  -2
 -10  17   1 40.8800 4.69724   1
  -9  -1  19 19.5966 7.54662  -2
   9 -17  -1 19.5966 7.54662   1
  -9  -2  20 18.6932 7.61133  -2
   9 -17  -1 18.6932 7.61133   1
  -9  17   1 8.11727 3.02188   1
  -8  -1  19 35.5901 5.57800  -2
   8 -17  -1 35.5901 5.57800   1
   8   1 -19 39.6062 4.69421  -2
  -8  17   1 39.6062 4.69421   1
  -7  -1  19 6.31697 6.45507  -2
   7 -17  -1 6.31697 6.45507   1
   7   1 -19 11.5512 3.09497  -2
  -7  17   1 11.5512 3.09497   1
  -6  -1  19 5.54492 4.12589  -2
   6 -17  -1 5.54492 4.12589   1
   6   1 -19 10.3052 3.53475  -2
  -6  17   1 10.3052 3.53475   1
  -5  -1  19 31.1499 3.48918  -2
   5 -17  -1 31.1499 3.48918   1
   5   1 -19 29.2135 2.94031  -2
  -5  17   1 29.2135 2.94031   1
  -4  -1  19 2.88458 2.49316  -2
   4 -17  -1 2.88458 2.49316   1
   4   1 -19 -1.1865 2.11332  -2
  -4  17   1 -1.1865 2.11332   1
  -3  -1  19 75.6364 4.34328  -2
   3 -17  -1 75.6364 4.34328   1
   3   1 -19 74.2884 3.75765  -2
  -3  17   1 74.2884 3.75765   1
  -2  -1  19 36.8126 3.44930  -2
   2 -17  -1 36.8126 3.44930   1
   2   1 -19 31.3960 2.74391  -2
  -2  17   1 31.3960 2.74391   1
  -1  -1  19 28.4353 3.49250  -2
   1 -17  -1 28.4353 3.49250   1
   1   1 -19 30.5388 3.16413  -2
  -1  17   1 30.5388 3.16413   1
   0  -1  19 111.499 5.90300  -2
   0 -17  -1 111.499 5.90300   1
   0   1 -19 113.359 8.74620  -2
   0  17   1 113.359 8.74620   1
   1  -1  19 28.1129 4.92870  -2
  -1 -17  -1 28.1129 4.92870   1
  -1   1 -19 26.9770 3.04559  -2
   1  17   1 26.9770 3.04559   1
  -2   1 -19 68.9460 4.91853  -2
   2  17   1 68.9460 4.91853   1
   4   0  18 21.0925 4.97112  -2
  -4 -17  -1 21.0925 4.97112   1
  -4   0 -18 47.5316 7.07653  -2
   4  17   1 47.5316 7.07653   1
   5   0  18 17.1340 6.46083  -2
  -5 -17  -1 17.1340 6.46083   1
   6   0  18 1.37203 5.58290  -2
  -6 -17  -1 1.37203 5.58290   1
  -6   0 -18 3.31588 3.71179  -2
   6  17   1 3.31588 3.71179   1
   7   0  18 45.6116 7.29468  -2
  -7 -17  -1 45.6116 7.29468   1
  -7   0 -18 46.3273 4.50247  -2
   7  17   1 46.3273 4.50247   1
 -12  -2  21 3.60830 5.95892  -2
  12 -18  -1 3.60830 5.95892   1
  12   2 -21 1.65983 4.13791  -2
 -12  18   1 1.65983 4.13791   1
 -11  -2  21 7.78667 6.58632  -2
  11 -18  -1 7.78667 6.58632   1
  11   2 -21 6.94583 3.54969  -2
 -11  18   1 6.94583 3.54969   1
  -8  -1  20 11.7767 7.68496  -2
   8 -18  -1 11.7767 7.68496   1
  -7  -1  20 25.6032 5.40090  -2
   7 -18  -1 25.6032 5.40090   1
   7   1 -20 18.5449 3.52682  -2
  -7  18   1 18.5449 3.52682   1
  -6  -1  20 4.63039 4.61927  -2
   6 -18  -1 4.63039 4.61927   1
   6   1 -20 9.47880 2.96483  -2
  -6  18   1 9.47880 2.96483   1
  -5  -1  20 -0.8944 3.23322  -2
   5 -18  -1 -0.8944 3.23322   1
   5   1 -20 3.10853 2.47557  -2
  -5  18   1 3.10853 2.47557   1
  -4  -1  20 18.4943 3.37005  -2
   4 -18  -1 18.4943 3.37005   1
   4   1 -20 18.7342 2.88900  -2
  -4  18   1 18.7342 2.88900   1
  -3  -1  20 0.43638 2.54345  -2
   3 -18  -1 0.43638 2.54345   1
   3   1 -20 4.65319 2.56554  -2
  -3  18   1 4.65319 2.56554   1
  -2  -1  20 0.57507 2.19236  -2
   2 -18  -1 0.57507 2.19236   1
   2   1 -20 -0.2214 2.30715  -2
  -2  18   1 -0.2214 2.30715   1
  -1  -1  20 13.1547 2.95668  -2
   1 -18  -1 13.1547 2.95668   1
   1   1 -20 8.73656 2.27663  -2
  -1  18   1 8.73656 2.27663   1
   0  -1  20 4.03814 3.69461  -2
   0 -18  -1 4.03814 3.69461   1
   0   1 -20 6.68586 3.15115  -2
   0  18   1 6.68586 3.15115   1
   1  -1  20 16.0878 3.53437  -2
  -1 -18  -1 16.0878 3.53437   1
  -1   1 -20 12.9631 2.96233  -2
   1  18   1 12.9631 2.96233   1
   2  -1  20 35.2607 4.18681  -2
  -2 -18  -1 35.2607 4.18681   1
  -2   1 -20 26.9799 5.04155  -2
   2  18   1 26.9799 5.04155   1
   3  -1  20 75.7637 8.57310  -2
  -3 -18  -1 75.7637 8.57310   1
   4  -1  20 22.6054 6.29376  -2
  -4 -18  -1 22.6054 6.29376   1
   5   0  19 28.6870 6.43742  -2
  -5 -18  -1 28.6870 6.43742   1
   6   0  19 6.52063 4.30746  -2
  -6 -18  -1 6.52063 4.30746   1
  -6   0 -19 8.57587 6.33014  -2
   6  18   1 8.57587 6.33014   1
  10 -19  -1 0.24591 3.49452   1
 -10  19   1 7.13799 2.55929   1
  -9  -2  22 19.3863 7.31276  -2
   9 -19  -1 19.3863 7.31276   1
   9   2 -22 11.7648 3.26654  -2
  -9  19   1 11.7648 3.26654   1
   8   2 -22 21.9054 5.91667  -2
  -8  19   1 21.9054 5.91667   1
  -7  19   1 7.52081 3.70065   1
  -6  -1  21 -1.8529 7.14004  -2
   6 -19  -1 -1.8529 7.14004   1
   6   1 -21 17.3464 4.86472  -2
  -6  19   1 17.3464 4.86472   1
  -5  -1  21 10.4490 6.77388  -2
   5 -19  -1 10.4490 6.77388   1
  -4  -1  21 23.8677 4.90256  -2
   4 -19  -1 23.8677 4.90256   1
  -3  -1  21 21.1852 4.48707  -2
   3 -19  -1 21.1852 4.48707   1
  -2  -1  21 34.5925 3.57363  -2
   2 -19  -1 34.5925 3.57363   1
   2   1 -21 41.4583 3.96691  -2
  -2  19   1 41.4583 3.96691   1
  -1  -1  21 4.16960 2.57281  -2
   1 -19  -1 4.16960 2.57281   1
   1   1 -21 3.07629 3.70908  -2
  -1  19   1 3.07629 3.70908   1
   0  -1  21 25.8007 3.93266  -2
   0 -19  -1 25.8007 3.93266   1
   0   1 -21 27.6046 3.78319  -2
   0  19   1 27.6046 3.78319   1
   2  -1  21 6.60800 5.53247  -2
  -2 -19  -1 6.60800 5.53247   1
  -2   1 -21 -2.8154 5.58773  -2
   2  19   1 -2.8154 5.58773   1
   3  -1  21 17.7160 4.78288  -2
  -3 -19  -1 17.7160 4.78288   1
  -3   1 -21 21.1961 6.62339  -2
   3  19   1 21.1961 6.62339   1
   6 -20  -1 4.35709 4.16296   1
  -6  20   1 -0.5694 2.00528   1
   5 -20  -1 7.53415 4.92141   1
  -5  20   1 6.87124 3.53085   1
  -4  -1  22 2.92387 6.38859  -2
   4 -20  -1 2.92387 6.38859   1
   4   1 -22 7.69479 4.33096  -2
  -4  20   1 7.69479 4.33096   1
  -3  -1  22 16.6591 6.39721  -2
   3 -20  -1 16.6591 6.39721   1
   3   1 -22 21.4690 3.41745  -2
  -3  20   1 21.4690 3.41745   1
  -2  -1  22 -0.5318 5.15006  -2
   2 -20  -1 -0.5318 5.15006   1
   2   1 -22 0.58335 2.92808  -2
  -2  20   1 0.58335 2.92808   1
  -1  -1  22 22.0715 3.97296  -2
   1 -20  -1 22.0715 3.97296   1
   1   1 -22 22.9302 3.26986  -2
  -1  20   1 22.9302 3.26986   1
   1   4 -23 6.22881 2.21482  -2
  -1  21  -2 6.22881 2.21482   1
   2   4 -23 -0.9230 2.12153  -2
  -2  21  -2 -0.9230 2.12153   1
  -2  -4  23 3.39712 3.69663  -2
   2 -21   2 3.39712 3.69663   1
   3   4 -23 3.29585 2.43422  -2
  -3  21  -2 3.29585 2.43422   1
  -3  -4  23 7.14281 6.00329  -2
   3 -21   2 7.14281 6.00329   1
   4   4 -23 4.14316 2.67341  -2
  -4  21  -2 4.14316 2.67341   1
  -4  -4  23 -2.0443 6.06416  -2
   4 -21   2 -2.0443 6.06416   1
   5   4 -23 4.31429 2.86700  -2
  -5  21  -2 4.31429 2.86700   1
  -5  -4  23 2.33133 6.44964  -2
   5 -21   2 2.33133 6.44964   1
   4  -3  21 7.45864 7.23092  -2
  -4 -20   2 7.45864 7.23092   1
  -3 -20   2 3.23353 4.15958   1
  -2   4 -22 8.13948 4.48055  -2
   2  20  -2 8.13948 4.48055   1
   2  -4  22 9.98521 5.06658  -2
  -2 -20   2 9.98521 5.06658   1
  -1   4 -22 40.8771 5.08265  -2
   1  20  -2 40.8771 5.08265   1
   1  -4  22 46.7055 5.60113  -2
  -1 -20   2 46.7055 5.60113   1
   0   4 -22 -0.3540 3.96985  -2
   0  20  -2 -0.3540 3.96985   1
   0  -4  22 1.96856 3.53913  -2
   0 -20   2 1.96856 3.53913   1
   1   4 -22 26.8249 5.55477  -2
  -1  20  -2 26.8249 5.55477   1
  -1  -4  22 31.9375 3.88983  -2
   1 -20   2 31.9375 3.88983   1
   2   4 -22 37.3458 5.26567  -2
  -2  20  -2 37.3458 5.26567   1
  -2  -4  22 30.9476 4.39275  -2
   2 -20   2 30.9476 4.39275   1
   3   4 -22 -0.0577 2.77906  -2
  -3  20  -2 -0.0577 2.77906   1
  -3  -4  22 1.04578 4.52660  -2
   3 -20   2 1.04578 4.52660   1
   4   4 -22 47.3483 5.16823  -2
  -4  20  -2 47.3483 5.16823   1
  -5  -4  22 0.81680 5.67827  -2
   5 -20   2 0.81680 5.67827   1
  -6  -4  22 9.01170 6.69809  -2
   6 -20   2 9.01170 6.69809   1
  -7  -4  22 0.29716 6.69705  -2
   7 -20   2 0.29716 6.69705   1
   8   4 -22 -2.6194 6.90471  -2
  -8  20  -2 -2.6194 6.90471   1
  -8  -4  22 -1.8441 7.11795  -2
   8 -20   2 -1.8441 7.11795   1
  -9  20  -2 4.29138 2.29756   1
   9 -20   2 10.0277 4.82327   1
  -6   3 -20 15.2251 3.33937  -2
   6  19  -2 15.2251 3.33937   1
   6  -3  20 13.5465 3.92071  -2
  -6 -19   2 13.5465 3.92071   1
  -5   3 -20 24.4482 4.26916  -2
   5  19  -2 24.4482 4.26916   1
   5  -3  20 20.5126 3.64043  -2
  -5 -19   2 20.5126 3.64043   1
   4  -3  20 23.2911 4.00644  -2
  -4 -19   2 23.2911 4.00644   1
   3  -3  20 25.0589 4.14796  -2
  -3 -19   2 25.0589 4.14796   1
   2  -3  20 4.37703 7.06797  -2
  -2 -19   2 4.37703 7.06797   1
  -1   4 -21 15.6500 4.34861  -2
   1  19  -2 15.6500 4.34861   1
   0   4 -21 25.5378 4.13724  -2
   0  19  -2 25.5378 4.13724   1
   0  -4  21 26.6735 5.02319  -2
   0 -19   2 26.6735 5.02319   1
   1   4 -21 0.97648 2.85802  -2
  -1  19  -2 0.97648 2.85802   1
  -1  -4  21 5.79830 3.49884  -2
   1 -19   2 5.79830 3.49884   1
   2   4 -21 11.7038 2.67281  -2
  -2  19  -2 11.7038 2.67281   1
  -2  -4  21 10.4042 4.05209  -2
   2 -19   2 10.4042 4.05209   1
   3   4 -21 9.79985 2.85621  -2
  -3  19  -2 9.79985 2.85621   1
  -3  -4  21 5.19631 3.69555  -2
   3 -19   2 5.19631 3.69555   1
   4   4 -21 2.82673 2.19033  -2
  -4  19  -2 2.82673 2.19033   1
  -4  -4  21 1.15932 3.22475  -2
   4 -19   2 1.15932 3.22475   1
   5   4 -21 7.12633 2.17888  -2
  -5  19  -2 7.12633 2.17888   1
  -5  -4  21 8.92623 3.75108  -2
   5 -19   2 8.92623 3.75108   1
   6   4 -21 13.1226 3.04823  -2
  -6  19  -2 13.1226 3.04823   1
  -6  -4  21 11.1056 4.23399  -2
   6 -19   2 11.1056 4.23399   1
   7   4 -21 4.72818 3.76549  -2
  -7  19  -2 4.72818 3.76549   1
  -7  -4  21 4.31665 4.41716  -2
   7 -19   2 4.31665 4.41716   1
   8   4 -21 32.5915 3.45976  -2
  -8  19  -2 32.5915 3.45976   1
  -8  -4  21 30.8948 7.25174  -2
   8 -19   2 30.8948 7.25174   1
  -9  -4  21 20.6383 7.65559  -2
   9 -19   2 20.6383 7.65559   1
 -10  19  -2 4.96397 2.27570   1
 -10  -4  21 5.70574 7.63482  -2
  10 -19   2 5.70574 7.63482   1
  11   5 -22 6.15037 5.39970  -2
 -11  19  -2 6.15037 5.39970   1
 -11  -5  22 -2.3946 7.16344  -2
  11 -19   2 -2.3946 7.16344   1
  -8   3 -19 24.5898 2.76985  -2
   8  18  -2 24.5898 2.76985   1
   8  -3  19 16.1896 3.69004  -2
  -8 -18   2 16.1896 3.69004   1
  -7   3 -19 1.31300 2.88850  -2
   7  18  -2 1.31300 2.88850   1
   7  -3  19 1.48543 2.31222  -2
  -7 -18   2 1.48543 2.31222   1
  -6   3 -19 6.47956 3.19889  -2
   6  18  -2 6.47956 3.19889   1
   6  -3  19 3.85186 2.63427  -2
  -6 -18   2 3.85186 2.63427   1
  -5   3 -19 0.73849 2.34249  -2
   5  18  -2 0.73849 2.34249   1
   5  -3  19 3.09887 2.87421  -2
  -5 -18   2 3.09887 2.87421   1
  -4   3 -19 6.97271 2.86262  -2
   4  18  -2 6.97271 2.86262   1
   4  -3  19 3.39130 3.18061  -2
  -4 -18   2 3.39130 3.18061   1
  -3   3 -19 2.88765 3.22704  -2
   3  18  -2 2.88765 3.22704   1
   3  -3  19 5.44023 4.33069  -2
  -3 -18   2 5.44023 4.33069   1
  -2   3 -19 60.4414 3.84785  -2
   2  18  -2 60.4414 3.84785   1
   2  -3  19 57.9243 5.78993  -2
  -2 -18   2 57.9243 5.78993   1
   1  -3  19 1.30621 4.45335  -2
  -1 -18   2 1.30621 4.45335   1
   0   4 -20 56.4298 4.36306  -2
   0  18  -2 56.4298 4.36306   1
   0  -4  20 62.1065 8.16103  -2
   0 -18   2 62.1065 8.16103   1
   1   4 -20 17.1123 4.16100  -2
  -1  18  -2 17.1123 4.16100   1
  -1  -4  20 19.1376 3.90700  -2
   1 -18   2 19.1376 3.90700   1
   2   4 -20 46.8627 4.11451  -2
  -2  18  -2 46.8627 4.11451   1
  -2  -4  20 55.8420 4.47136  -2
   2 -18   2 55.8420 4.47136   1
   3   4 -20 0.98938 2.34284  -2
  -3  18  -2 0.98938 2.34284   1
  -3  -4  20 -1.3521 4.91266  -2
   3 -18   2 -1.3521 4.91266   1
   4   4 -20 25.3708 2.61827  -2
  -4  18  -2 25.3708 2.61827   1
  -4  -4  20 28.7657 4.29040  -2
   4 -18   2 28.7657 4.29040   1
   5   4 -20 0.04054 1.64826  -2
  -5  18  -2 0.04054 1.64826   1
  -5  -4  20 -1.2893 2.99926  -2
   5 -18   2 -1.2893 2.99926   1
   6   4 -20 3.02386 1.83600  -2
  -6  18  -2 3.02386 1.83600   1
  -6  -4  20 4.77019 2.83343  -2
   6 -18   2 4.77019 2.83343   1
   7   4 -20 24.0391 3.07415  -2
  -7  18  -2 24.0391 3.07415   1
  -7  -4  20 20.6834 4.13138  -2
   7 -18   2 20.6834 4.13138   1
   8   4 -20 0.60440 2.83659  -2
  -8  18  -2 0.60440 2.83659   1
  -8  -4  20 -0.9709 5.76934  -2
   8 -18   2 -0.9709 5.76934   1
   9   4 -20 11.0011 3.01355  -2
  -9  18  -2 11.0011 3.01355   1
  -9  -4  20 9.00659 4.66546  -2
   9 -18   2 9.00659 4.66546   1
  10   4 -20 -0.0670 5.44838  -2
 -10  18  -2 -0.0670 5.44838   1
 -10  -4  20 -1.3412 4.85363  -2
  10 -18   2 -1.3412 4.85363   1
 -11  18  -2 -1.1130 2.14237   1
  12   4 -20 52.7168 7.88872  -2
 -12  18  -2 52.7168 7.88872   1
 -13  18  -2 -0.3043 1.63743   1
  13 -18   2 1.17178 2.91441   1
  -9   3 -18 23.0862 3.88925  -2
   9  17  -2 23.0862 3.88925   1
   9  -3  18 6.68149 6.20272  -2
  -9 -17   2 6.68149 6.20272   1
  -8   3 -18 1.26469 3.68005  -2
   8  17  -2 1.26469 3.68005   1
   8  -3  18 5.25684 4.01607  -2
  -8 -17   2 5.25684 4.01607   1
  -7   3 -18 4.54349 2.33524  -2
   7  17  -2 4.54349 2.33524   1
   7  -3  18 1.73942 3.74207  -2
  -7 -17   2 1.73942 3.74207   1
  -6   3 -18 24.2552 2.48225  -2
   6  17  -2 24.2552 2.48225   1
   6  -3  18 23.2516 2.89184  -2
  -6 -17   2 23.2516 2.89184   1
  -5   3 -18 56.2596 4.37801  -2
   5  17  -2 56.2596 4.37801   1
   5  -3  18 57.0719 4.71291  -2
  -5 -17   2 57.0719 4.71291   1
  -4   3 -18 86.1578 3.73556  -2
   4  17  -2 86.1578 3.73556   1
   4  -3  18 72.2655 5.43409  -2
  -4 -17   2 72.2655 5.43409   1
  -3   3 -18 27.0362 3.00744  -2
   3  17  -2 27.0362 3.00744   1
  -2   3 -18 102.613 5.64227  -2
   2  17  -2 102.613 5.64227   1
  -1   3 -18 40.4723 6.46049  -2
   1  17  -2 40.4723 6.46049   1
   0   3 -18 52.7843 7.67198  -2
   0  17  -2 52.7843 7.67198   1
   0 -17   2 25.2668 5.86403   1
   1   4 -19 22.5498 4.30766  -2
  -1  17  -2 22.5498 4.30766   1
   2   4 -19 5.76527 2.68004  -2
  -2  17  -2 5.76527 2.68004   1
  -2  -4  19 5.41147 6.07265  -2
   2 -17   2 5.41147 6.07265   1
   3   4 -19 24.2007 2.81491  -2
  -3  17  -2 24.2007 2.81491   1
  -3  -4  19 29.2488 6.80760  -2
   3 -17   2 29.2488 6.80760   1
   4   4 -19 20.1462 2.63018  -2
  -4  17  -2 20.1462 2.63018   1
  -4  -4  19 18.7100 4.18456  -2
   4 -17   2 18.7100 4.18456   1
   5   4 -19 76.8791 3.48558  -2
  -5  17  -2 76.8791 3.48558   1
  -5  -4  19 61.7397 7.72894  -2
   5 -17   2 61.7397 7.72894   1
   6   4 -19 5.80614 1.83734  -2
  -6  17  -2 5.80614 1.83734   1
  -6  -4  19 3.11455 4.21838  -2
   6 -17   2 3.11455 4.21838   1
   7   4 -19 30.0371 2.85669  -2
  -7  17  -2 30.0371 2.85669   1
  -7  -4  19 34.1862 4.17675  -2
   7 -17   2 34.1862 4.17675   1
   8   4 -19 38.7979 3.24642  -2
  -8  17  -2 38.7979 3.24642   1
  -8  -4  19 40.9973 5.88091  -2
   8 -17   2 40.9973 5.88091   1
   9   4 -19 54.7411 3.23065  -2
  -9  17  -2 54.7411 3.23065   1
  -9  -4  19 57.4353 5.41820  -2
   9 -17   2 57.4353 5.41820   1
  10   4 -19 8.13202 2.51178  -2
 -10  17  -2 8.13202 2.51178   1
 -10  -4  19 5.37071 2.95492  -2
  10 -17   2 5.37071 2.95492   1
  11   4 -19 5.93494 3.05632  -2
 -11  17  -2 5.93494 3.05632   1
 -11  -4  19 7.16117 4.39589  -2
  11 -17   2 7.16117 4.39589   1
  12   4 -19 28.1527 6.32805  -2
 -12  17  -2 28.1527 6.32805   1
 -12  -4  19 11.9717 6.16032  -2
  12 -17   2 11.9717 6.16032   1
  13   4 -19 25.5644 7.14665  -2
 -13  17  -2 25.5644 7.14665   1
  14   5 -20 13.9126 4.02615  -2
 -14  17  -2 13.9126 4.02615   1
 -14  -5  20 11.8508 6.58102  -2
  14 -17   2 11.8508 6.58102   1
 -11 -16   2 2.75519 2.64965   1
   9  -3  17 26.9221 7.01926  -2
  -9 -16   2 26.9221 7.01926   1
  -8   3 -17 16.1987 3.12045  -2
   8  16  -2 16.1987 3.12045   1
   8  -3  17 13.5071 6.31857  -2
  -8 -16   2 13.5071 6.31857   1
  -7   3 -17 13.2071 2.82267  -2
   7  16  -2 13.2071 2.82267   1
   7  -3  17 12.1608 5.93239  -2
  -7 -16   2 12.1608 5.93239   1
  -6   3 -17 133.125 6.78524  -2
   6  16  -2 133.125 6.78524   1
   6  -3  17 130.052 7.37906  -2
  -6 -16   2 130.052 7.37906   1
  -5   3 -17 46.2270 2.77248  -2
   5  16  -2 46.2270 2.77248   1
   5  -3  17 42.9154 3.94421  -2
  -5 -16   2 42.9154 3.94421   1
  -4   3 -17 105.585 3.93163  -2
   4  16  -2 105.585 3.93163   1
   4  -3  17 99.7785 6.02523  -2
  -4 -16   2 99.7785 6.02523   1
  -3   3 -17 16.5208 3.18629  -2
   3  16  -2 16.5208 3.18629   1
   3  -3  17 18.6651 2.75369  -2
  -3 -16   2 18.6651 2.75369   1
  -2   3 -17 40.9946 3.55920  -2
   2  16  -2 40.9946 3.55920   1
   2  -3  17 40.9527 3.59903  -2
  -2 -16   2 40.9527 3.59903   1
  -1   3 -17 14.3418 2.90556  -2
   1  16  -2 14.3418 2.90556   1
   1  -3  17 17.4263 3.22591  -2
  -1 -16   2 17.4263 3.22591   1
   0   3 -17 38.1760 3.02448  -2
   0  16  -2 38.1760 3.02448   1
   0  -3  17 39.4678 3.92495  -2
   0 -16   2 39.4678 3.92495   1
   1   3 -17 77.7010 7.79799  -2
  -1  16  -2 77.7010 7.79799   1
  -1  -3  17 70.6925 5.86068  -2
   1 -16   2 70.6925 5.86068   1
  -2  16  -2 5.86998 3.80294   1
  -2  -4  18 22.7388 6.32193  -2
   2 -16   2 22.7388 6.32193   1
   3   4 -18 96.7269 7.20951  -2
  -3  16  -2 96.7269 7.20951   1
  -3  -4  18 90.5821 6.45467  -2
   3 -16   2 90.5821 6.45467   1
   4   4 -18 71.1684 6.15894  -2
  -4  16  -2 71.1684 6.15894   1
  -4  -4  18 65.5224 7.98321  -2
   4 -16   2 65.5224 7.98321   1
   5   4 -18 185.566 8.20350  -2
  -5  16  -2 185.566 8.20350   1
  -5  -4  18 178.383 12.9149  -2
   5 -16   2 178.383 12.9149   1
   6   4 -18 0.38283 5.43943  -2
  -6  16  -2 0.38283 5.43943   1
  -6  -4  18 1.33178 5.33899  -2
   6 -16   2 1.33178 5.33899   1
   7   4 -18 8.12736 5.03639  -2
  -7  16  -2 8.12736 5.03639   1
  -7  -4  18 5.88160 4.52334  -2
   7 -16   2 5.88160 4.52334   1
   8   4 -18 8.23321 2.18960  -2
  -8  16  -2 8.23321 2.18960   1
  -8  -4  18 8.05506 2.92391  -2
   8 -16   2 8.05506 2.92391   1
   9   4 -18 4.49386 2.05579  -2
  -9  16  -2 4.49386 2.05579   1
  -9  -4  18 0.04831 5.05493  -2
   9 -16   2 0.04831 5.05493   1
  10   4 -18 6.58268 2.21297  -2
 -10  16  -2 6.58268 2.21297   1
 -10  -4  18 9.26686 2.82536  -2
  10 -16   2 9.26686 2.82536   1
  11   4 -18 16.8560 2.65128  -2
 -11  16  -2 16.8560 2.65128   1
 -11  -4  18 17.1737 4.22238  -2
  11 -16   2 17.1737 4.22238   1
  12   4 -18 49.0517 3.80877  -2
 -12  16  -2 49.0517 3.80877   1
 -12  -4  18 34.5749 6.97239  -2
  12 -16   2 34.5749 6.97239   1
  13   4 -18 32.0504 3.79045  -2
 -13  16  -2 32.0504 3.79045   1
  14   4 -18 18.3856 7.20547  -2
 -14  16  -2 18.3856 7.20547   1
 -14  -5  19 7.61914 7.50191  -2
  14 -16   2 7.61914 7.50191   1
 -14  -4  18 25.1825 7.26330  -2
  14 -16   2 25.1825 7.26330   1
  15   5 -19 34.2821 3.69145  -2
 -15  16  -2 34.2821 3.69145   1
 -15  -5  19 41.3791 7.75261  -2
  15 -16   2 41.3791 7.75261   1
  12  -2  15 29.9651 7.21645  -2
 -12 -15   2 29.9651 7.21645   1
  11  -2  15 11.6470 4.55787  -2
 -11 -15   2 11.6470 4.55787   1
  -9 -15   2 7.31858 3.58920   1
   8  -3  16 55.1696 7.70235  -2
  -8 -15   2 55.1696 7.70235   1
  -7   3 -16 31.6799 4.15787  -2
   7  15  -2 31.6799 4.15787   1
   7  -3  16 37.6957 6.36347  -2
  -7 -15   2 37.6957 6.36347   1
  -6   3 -16 48.1895 3.02995  -2
   6  15  -2 48.1895 3.02995   1
   6  -3  16 41.0846 6.34081  -2
  -6 -15   2 41.0846 6.34081   1
  -5   3 -16 48.2278 5.05490  -2
   5  15  -2 48.2278 5.05490   1
   5  -3  16 42.9074 4.26409  -2
  -5 -15   2 42.9074 4.26409   1
  -4   3 -16 14.1549 1.90433  -2
   4  15  -2 14.1549 1.90433   1
   4  -3  16 18.5339 3.06039  -2
  -4 -15   2 18.5339 3.06039   1
  -3   3 -16 74.6652 3.15575  -2
   3  15  -2 74.6652 3.15575   1
   3  -3  16 74.7194 4.90020  -2
  -3 -15   2 74.7194 4.90020   1
  -2   3 -16 58.7881 3.49063  -2
   2  15  -2 58.7881 3.49063   1
   2  -3  16 63.5786 3.74705  -2
  -2 -15   2 63.5786 3.74705   1
  -1   3 -16 -0.5043 2.74013  -2
   1  15  -2 -0.5043 2.74013   1
   1  -3  16 0.81814 2.56494  -2
  -1 -15   2 0.81814 2.56494   1
   0   3 -16 120.622 4.59356  -2
   0  15  -2 120.622 4.59356   1
   0  -3  16 113.210 5.53468  -2
   0 -15   2 113.210 5.53468   1
   1   3 -16 30.5223 2.40618  -2
  -1  15  -2 30.5223 2.40618   1
  -1  -3  16 28.8448 3.59318  -2
   1 -15   2 28.8448 3.59318   1
   2   3 -16 199.056 7.39136  -2
  -2  15  -2 199.056 7.39136   1
  -2  -3  16 204.315 9.68691  -2
   2 -15   2 204.315 9.68691   1
  -3  15  -2 20.2113 2.43216   1
   3 -15   2 20.0752 4.67894   1
   4   4 -17 29.8780 3.99800  -2
  -4  15  -2 29.8780 3.99800   1
  -4  -4  17 32.7717 4.71671  -2
   4 -15   2 32.7717 4.71671   1
   5   4 -17 148.196 7.25177  -2
  -5  15  -2 148.196 7.25177   1
  -5  -4  17 160.904 8.44310  -2
   5 -15   2 160.904 8.44310   1
   6   4 -17 18.0955 2.52555  -2
  -6  15  -2 18.0955 2.52555   1
  -6  -4  17 10.8908 3.84229  -2
   6 -15   2 10.8908 3.84229   1
   7   4 -17 6.57944 2.47312  -2
  -7  15  -2 6.57944 2.47312   1
  -7  -4  17 3.53607 3.56061  -2
   7 -15   2 3.53607 3.56061   1
   8   4 -17 43.8367 3.86038  -2
  -8  15  -2 43.8367 3.86038   1
  -8  -4  17 44.9918 3.22512  -2
   8 -15   2 44.9918 3.22512   1
   9   4 -17 29.0864 5.21903  -2
  -9  15  -2 29.0864 5.21903   1
  -9  -4  17 27.7991 4.47797  -2
   9 -15   2 27.7991 4.47797   1
  10   4 -17 21.3585 2.26849  -2
 -10  15  -2 21.3585 2.26849   1
 -10  -4  17 20.2794 4.46359  -2
  10 -15   2 20.2794 4.46359   1
  11   4 -17 12.0218 2.29133  -2
 -11  15  -2 12.0218 2.29133   1
 -11  -4  17 10.5022 3.45526  -2
  11 -15   2 10.5022 3.45526   1
  12   4 -17 32.2454 2.88432  -2
 -12  15  -2 32.2454 2.88432   1
 -12  -4  17 39.4516 4.77759  -2
  12 -15   2 39.4516 4.77759   1
  13   4 -17 12.0599 3.03886  -2
 -13  15  -2 12.0599 3.03886   1
 -13  -4  17 15.3327 4.60625  -2
  13 -15   2 15.3327 4.60625   1
  14   4 -17 10.5875 4.33781  -2
 -14  15  -2 10.5875 4.33781   1
 -14  -4  17 6.92869 6.87170  -2
  14 -15   2 6.92869 6.87170   1
  15   4 -17 61.8490 8.51151  -2
 -15  15  -2 61.8490 8.51151   1
 -15  -5  18 55.5574 8.74336  -2
  15 -15   2 55.5574 8.74336   1
 -15  -4  17 51.6819 8.59053  -2
  15 -15   2 51.6819 8.59053   1
  16   5 -18 10.6152 3.87774  -2
 -16  15  -2 10.6152 3.87774   1
 -16  -5  18 9.14477 5.07509  -2
  16 -15   2 9.14477 5.07509   1
 -13   2 -14 23.1332 5.36946  -2
  13  14  -2 23.1332 5.36946   1
  13  -2  14 25.8010 4.19988  -2
 -13 -14   2 25.8010 4.19988   1
 -12   2 -14 4.12573 3.46762  -2
  12  14  -2 4.12573 3.46762   1
  12  -2  14 5.99595 4.26660  -2
 -12 -14   2 5.99595 4.26660   1
 -11   2 -14 167.582 8.02623  -2
  11  14  -2 167.582 8.02623   1
  11  -2  14 140.694 11.6895  -2
 -11 -14   2 140.694 11.6895   1
  10  -2  14 7.16241 3.30323  -2
 -10 -14   2 7.16241 3.30323   1
   9  -2  14 185.647 8.68239  -2
  -9 -14   2 185.647 8.68239   1
  -8 -14   2 2.74409 2.37119   1
  -7   3 -15 27.2413 5.11948  -2
   7  14  -2 27.2413 5.11948   1
   7  -3  15 23.9829 5.99989  -2
  -7 -14   2 23.9829 5.99989   1
  -6   3 -15 -0.3489 2.70544  -2
   6  14  -2 -0.3489 2.70544   1
   6  -3  15 8.51864 3.01854  -2
  -6 -14   2 8.51864 3.01854   1
  -5   3 -15 4.28677 2.10545  -2
   5  14  -2 4.28677 2.10545   1
   5  -3  15 1.51740 3.37810  -2
  -5 -14   2 1.51740 3.37810   1
  -4   3 -15 19.2458 2.19022  -2
   4  14  -2 19.2458 2.19022   1
   4  -3  15 16.0967 3.47073  -2
  -4 -14   2 16.0967 3.47073   1
  -3   3 -15 85.6347 4.60222  -2
   3  14  -2 85.6347 4.60222   1
   3  -3  15 82.1619 5.04540  -2
  -3 -14   2 82.1619 5.04540   1
  -2   3 -15 13.0154 1.84841  -2
   2  14  -2 13.0154 1.84841   1
   2  -3  15 10.1104 2.57251  -2
  -2 -14   2 10.1104 2.57251   1
  -1   3 -15 177.840 5.78184  -2
   1  14  -2 177.840 5.78184   1
   1  -3  15 160.240 7.88633  -2
  -1 -14   2 160.240 7.88633   1
   0   3 -15 5.23610 2.70265  -2
   0  14  -2 5.23610 2.70265   1
   0  -3  15 4.49189 2.45839  -2
   0 -14   2 4.49189 2.45839   1
   1   3 -15 656.824 16.4412  -2
  -1  14  -2 656.824 16.4412   1
  -1  -3  15 660.631 21.0227  -2
   1 -14   2 660.631 21.0227   1
   2   3 -15 23.4152 3.13266  -2
  -2  14  -2 23.4152 3.13266   1
  -2  -3  15 24.7211 3.27140  -2
   2 -14   2 24.7211 3.27140   1
   3   3 -15 242.862 8.14182  -2
  -3  14  -2 242.862 8.14182   1
  -3  -3  15 246.001 9.11946  -2
   3 -14   2 246.001 9.11946   1
   4   3 -15 156.580 11.3253  -2
  -4  14  -2 156.580 11.3253   1
  -4  -3  15 161.979 11.6521  -2
   4 -14   2 161.979 11.6521   1
   5   4 -16 7.42182 2.94060  -2
  -5  14  -2 7.42182 2.94060   1
  -5  -4  16 3.32629 5.34026  -2
   5 -14   2 3.32629 5.34026   1
   6   4 -16 12.2642 2.56670  -2
  -6  14  -2 12.2642 2.56670   1
  -6  -4  16 12.5669 4.09182  -2
   6 -14   2 12.5669 4.09182   1
   7   4 -16 40.6675 3.86604  -2
  -7  14  -2 40.6675 3.86604   1
  -7  -4  16 49.3961 3.48154  -2
   7 -14   2 49.3961 3.48154   1
   8   4 -16 209.108 8.72872  -2
  -8  14  -2 209.108 8.72872   1
  -8  -4  16 206.821 8.03903  -2
   8 -14   2 206.821 8.03903   1
   9   4 -16 39.0660 2.49549  -2
  -9  14  -2 39.0660 2.49549   1
  -9  -4  16 37.9083 3.08605  -2
   9 -14   2 37.9083 3.08605   1
  10   4 -16 53.5006 4.24540  -2
 -10  14  -2 53.5006 4.24540   1
 -10  -4  16 66.6154 3.87460  -2
  10 -14   2 66.6154 3.87460   1
  11   4 -16 152.524 11.2123  -2
 -11  14  -2 152.524 11.2123   1
 -11  -4  16 157.045 11.2060  -2
  11 -14   2 157.045 11.2060   1
  12   4 -16 5.14023 2.13471  -2
 -12  14  -2 5.14023 2.13471   1
 -12  -4  16 3.08417 4.58061  -2
  12 -14   2 3.08417 4.58061   1
  13   4 -16 30.0490 3.11961  -2
 -13  14  -2 30.0490 3.11961   1
 -13  -4  16 44.6592 7.08127  -2
  13 -14   2 44.6592 7.08127   1
  14   4 -16 1.56849 2.52768  -2
 -14  14  -2 1.56849 2.52768   1
 -14  -4  16 2.58370 6.57190  -2
  14 -14   2 2.58370 6.57190   1
  15   4 -16 17.8298 3.07318  -2
 -15  14  -2 17.8298 3.07318   1
 -15  -4  16 21.9225 7.77071  -2
  15 -14   2 21.9225 7.77071   1
  16   4 -16 6.32476 7.18255  -2
 -16  14  -2 6.32476 7.18255   1
 -16  -5  17 10.5848 7.54634  -2
  16 -14   2 10.5848 7.54634   1
 -17  14  -2 1.72526 1.71449   1
  17 -14   2 -0.8625 3.75013   1
 -14   2 -13 2.38542 3.92685  -2
  14  13  -2 2.38542 3.92685   1
  14  -2  13 5.93275 5.33468  -2
 -14 -13   2 5.93275 5.33468   1
 -13   2 -13 34.2550 3.50884  -2
  13  13  -2 34.2550 3.50884   1
  13  -2  13 32.6412 3.08895  -2
 -13 -13   2 32.6412 3.08895   1
 -12   2 -13 10.1196 2.82552  -2
  12  13  -2 10.1196 2.82552   1
  12  -2  13 11.7411 3.73953  -2
 -12 -13   2 11.7411 3.73953   1
 -11   2 -13 45.7753 4.23071  -2
  11  13  -2 45.7753 4.23071   1
  11  -2  13 37.2474 4.39898  -2
 -11 -13   2 37.2474 4.39898   1
 -10   2 -13 19.4012 3.61109  -2
  10  13  -2 19.4012 3.61109   1
  10  -2  13 19.5373 3.29507  -2
 -10 -13   2 19.5373 3.29507   1
   9  -2  13 26.9355 3.27522  -2
  -9 -13   2 26.9355 3.27522   1
   8  -2  13 11.9392 3.74728  -2
  -8 -13   2 11.9392 3.74728   1
  -7 -13   2 5.27551 1.89738   1
  -6   3 -14 96.7909 4.48028  -2
   6  13  -2 96.7909 4.48028   1
   6  -3  14 100.812 6.13568  -2
  -6 -13   2 100.812 6.13568   1
  -5   3 -14 19.8857 2.43309  -2
   5  13  -2 19.8857 2.43309   1
   5  -3  14 19.7801 3.75983  -2
  -5 -13   2 19.7801 3.75983   1
  -4   3 -14 90.6702 5.12820  -2
   4  13  -2 90.6702 5.12820   1
   4  -3  14 94.1085 5.58805  -2
  -4 -13   2 94.1085 5.58805   1
  -3   3 -14 584.526 16.2634  -2
   3  13  -2 584.526 16.2634   1
   3  -3  14 562.239 32.0307  -2
  -3 -13   2 562.239 32.0307   1
  -2   3 -14 347.250 9.08590  -2
   2  13  -2 347.250 9.08590   1
  -1   3 -14 58.8329 3.55795  -2
   1  13  -2 58.8329 3.55795   1
   1  -3  14 56.4204 6.32375  -2
  -1 -13   2 56.4204 6.32375   1
   0   3 -14 252.759 13.7102  -2
   0  13  -2 252.759 13.7102   1
   0  -3  14 250.821 15.2304  -2
   0 -13   2 250.821 15.2304   1
   1   3 -14 113.534 3.93687  -2
  -1  13  -2 113.534 3.93687   1
  -1  -3  14 120.608 8.75597  -2
   1 -13   2 120.608 8.75597   1
   2   3 -14 113.927 4.58674  -2
  -2  13  -2 113.927 4.58674   1
  -2  -3  14 116.541 8.76586  -2
   2 -13   2 116.541 8.76586   1
   3   3 -14 9.76511 2.21020  -2
  -3  13  -2 9.76511 2.21020   1
  -3  -3  14 7.00672 3.61614  -2
   3 -13   2 7.00672 3.61614   1
   4   3 -14 67.1477 3.76639  -2
  -4  13  -2 67.1477 3.76639   1
   4 -13   2 57.0073 6.04555   1
   5   3 -14 82.5296 8.38965  -2
  -5  13  -2 82.5296 8.38965   1
   5 -13   2 47.7980 5.57981   1
   6   4 -15 310.302 12.5543  -2
  -6  13  -2 310.302 12.5543   1
  -6  -4  15 348.974 14.4806  -2
   6 -13   2 348.974 14.4806   1
   7   4 -15 90.4654 4.40984  -2
  -7  13  -2 90.4654 4.40984   1
  -7  -4  15 86.6436 5.31159  -2
   7 -13   2 86.6436 5.31159   1
   8   4 -15 68.7403 4.55333  -2
  -8  13  -2 68.7403 4.55333   1
  -8  -4  15 74.3159 4.10676  -2
   8 -13   2 74.3159 4.10676   1
   9   4 -15 98.1098 4.31261  -2
  -9  13  -2 98.1098 4.31261   1
  -9  -4  15 108.061 6.33920  -2
   9 -13   2 108.061 6.33920   1
  10   4 -15 28.3884 2.24941  -2
 -10  13  -2 28.3884 2.24941   1
 -10  -4  15 30.2113 5.09609  -2
  10 -13   2 30.2113 5.09609   1
  11   4 -15 12.1737 1.76975  -2
 -11  13  -2 12.1737 1.76975   1
 -11  -4  15 16.5686 4.61722  -2
  11 -13   2 16.5686 4.61722   1
  12   4 -15 38.4895 6.07848  -2
 -12  13  -2 38.4895 6.07848   1
 -12  -4  15 35.4177 6.10065  -2
  12 -13   2 35.4177 6.10065   1
  13   4 -15 13.0130 2.17320  -2
 -13  13  -2 13.0130 2.17320   1
  14   4 -15 32.2019 3.88064  -2
 -14  13  -2 32.2019 3.88064   1
  15   4 -15 7.37579 2.89573  -2
 -15  13  -2 7.37579 2.89573   1
 -15  -4  15 8.48697 6.45894  -2
  15 -13   2 8.48697 6.45894   1
  16   4 -15 50.9953 3.53807  -2
 -16  13  -2 50.9953 3.53807   1
  17   4 -15 0.74801 7.24927  -2
 -17  13  -2 0.74801 7.24927   1
 -17  -5  16 43.9754 7.98884  -2
  17 -13   2 43.9754 7.98884   1
 -15   2 -12 23.5212 5.45924  -2
  15  12  -2 23.5212 5.45924   1
  15  -2  12 38.0611 5.17635  -2
 -15 -12   2 38.0611 5.17635   1
 -14   2 -12 12.0270 4.77004  -2
  14  12  -2 12.0270 4.77004   1
  14  -2  12 9.50135 3.38491  -2
 -14 -12   2 9.50135 3.38491   1
 -13   2 -12 39.3107 3.92011  -2
  13  12  -2 39.3107 3.92011   1
  13  -2  12 42.7271 4.40444  -2
 -13 -12   2 42.7271 4.40444   1
 -12   2 -12 5.85451 2.15815  -2
  12  12  -2 5.85451 2.15815   1
  12  -2  12 2.45313 2.00662  -2
 -12 -12   2 2.45313 2.00662   1
 -11   2 -12 85.2503 4.37885  -2
  11  12  -2 85.2503 4.37885   1
  11  -2  12 79.6583 4.46846  -2
 -11 -12   2 79.6583 4.46846   1
 -10   2 -12 20.7194 6.34968  -2
  10  12  -2 20.7194 6.34968   1
  10  -2  12 18.1142 2.78021  -2
 -10 -12   2 18.1142 2.78021   1
  -9   2 -12 282.665 9.22063  -2
   9  12  -2 282.665 9.22063   1
   9  -2  12 259.164 7.97433  -2
  -9 -12   2 259.164 7.97433   1
  -8   2 -12 0.22845 2.86943  -2
   8  12  -2 0.22845 2.86943   1
   8  -2  12 7.52650 2.89333  -2
  -8 -12   2 7.52650 2.89333   1
  -7   2 -12 125.168 6.25318  -2
   7  12  -2 125.168 6.25318   1
   7  -2  12 122.579 6.41440  -2
  -7 -12   2 122.579 6.41440   1
   6  -2  12 -0.6240 3.23655  -2
  -6 -12   2 -0.6240 3.23655   1
  -5   3 -13 349.788 12.7224  -2
   5  12  -2 349.788 12.7224   1
   5  -3  13 332.119 11.4341  -2
  -5 -12   2 332.119 11.4341   1
  -4   3 -13 81.7997 3.45463  -2
   4  12  -2 81.7997 3.45463   1
   4  -3  13 83.6674 5.23567  -2
  -4 -12   2 83.6674 5.23567   1
  -3   3 -13 256.063 7.05429  -2
   3  12  -2 256.063 7.05429   1
   3  -3  13 253.381 8.82557  -2
  -3 -12   2 253.381 8.82557   1
  -2   3 -13 308.767 11.8240  -2
   2  12  -2 308.767 11.8240   1
   2  -3  13 310.041 12.6910  -2
  -2 -12   2 310.041 12.6910   1
  -1   3 -13 327.460 12.0449  -2
   1  12  -2 327.460 12.0449   1
   1  -3  13 310.136 12.9140  -2
  -1 -12   2 310.136 12.9140   1
   0   3 -13 19.6076 2.15668  -2
   0  12  -2 19.6076 2.15668   1
   0  -3  13 14.9739 2.43816  -2
   0 -12   2 14.9739 2.43816   1
   1   3 -13 20.1666 1.97385  -2
  -1  12  -2 20.1666 1.97385   1
  -1  -3  13 19.7730 2.56087  -2
   1 -12   2 19.7730 2.56087   1
   2   3 -13 72.5190 2.91679  -2
  -2  12  -2 72.5190 2.91679   1
  -2  -3  13 74.1823 3.71338  -2
   2 -12   2 74.1823 3.71338   1
   3   3 -13 15.4823 2.76529  -2
  -3  12  -2 15.4823 2.76529   1
  -3  -3  13 12.9518 3.07254  -2
   3 -12   2 12.9518 3.07254   1
   4   3 -13 84.8140 4.48179  -2
  -4  12  -2 84.8140 4.48179   1
  -4  -3  13 73.7251 7.12355  -2
   4 -12   2 73.7251 7.12355   1
   5   3 -13 334.056 17.9673  -2
  -5  12  -2 334.056 17.9673   1
  -5  -3  13 293.035 9.54132  -2
   5 -12   2 293.035 9.54132   1
   6   3 -13 117.865 9.12327  -2
  -6  12  -2 117.865 9.12327   1
  -6  -3  13 111.039 6.17963  -2
   6 -12   2 111.039 6.17963   1
   7   4 -14 100.125 5.52363  -2
  -7  12  -2 100.125 5.52363   1
  -7  -4  14 103.942 5.63813  -2
   7 -12   2 103.942 5.63813   1
   8   4 -14 207.103 7.47479  -2
  -8  12  -2 207.103 7.47479   1
  -8  -4  14 220.735 10.2841  -2
   8 -12   2 220.735 10.2841   1
   9   4 -14 55.3863 3.38268  -2
  -9  12  -2 55.3863 3.38268   1
  -9  -4  14 64.5852 4.82261  -2
   9 -12   2 64.5852 4.82261   1
  10   4 -14 12.0850 2.13543  -2
 -10  12  -2 12.0850 2.13543   1
 -10  -4  14 13.4456 3.55180  -2
  10 -12   2 13.4456 3.55180   1
  11   4 -14 22.6142 2.11067  -2
 -11  12  -2 22.6142 2.11067   1
 -11  -4  14 20.9733 4.46976  -2
  11 -12   2 20.9733 4.46976   1
  12   4 -14 8.01168 1.65053  -2
 -12  12  -2 8.01168 1.65053   1
 -12  -4  14 0.29986 3.05454  -2
  12 -12   2 0.29986 3.05454   1
  13   4 -14 1.43875 4.02190  -2
 -13  12  -2 1.43875 4.02190   1
 -13  -4  14 5.48246 4.57408  -2
  13 -12   2 5.48246 4.57408   1
  14   4 -14 18.3612 2.55130  -2
 -14  12  -2 18.3612 2.55130   1
 -14  -4  14 22.2278 3.71985  -2
  14 -12   2 22.2278 3.71985   1
  15   4 -14 8.14705 2.32471  -2
 -15  12  -2 8.14705 2.32471   1
  16   4 -14 16.8636 2.76635  -2
 -16  12  -2 16.8636 2.76635   1
  17   4 -14 14.0115 6.90189  -2
 -17  12  -2 14.0115 6.90189   1
 -17  -4  14 22.3120 4.89565  -2
  17 -12   2 22.3120 4.89565   1
 -18  -4  14 113.009 10.1842  -2
  18 -12   2 113.009 10.1842   1
 -16 -11   2 15.0869 2.60167   1
 -14   2 -11 3.86531 3.31146  -2
  14  11  -2 3.86531 3.31146   1
  14  -2  11 -3.6080 6.68655  -2
 -14 -11   2 -3.6080 6.68655   1
 -13   2 -11 134.968 5.85094  -2
  13  11  -2 134.968 5.85094   1
  13  -2  11 120.291 7.36159  -2
 -13 -11   2 120.291 7.36159   1
 -12   2 -11 21.6454 2.79875  -2
  12  11  -2 21.6454 2.79875   1
  12  -2  11 11.5068 3.24426  -2
 -12 -11   2 11.5068 3.24426   1
 -11   2 -11 17.9431 3.90588  -2
  11  11  -2 17.9431 3.90588   1
  11  -2  11 14.1242 2.29442  -2
 -11 -11   2 14.1242 2.29442   1
 -10   2 -11 57.3245 3.43025  -2
  10  11  -2 57.3245 3.43025   1
  10  -2  11 50.9824 2.90631  -2
 -10 -11   2 50.9824 2.90631   1
  -9   2 -11 33.8619 2.99023  -2
   9  11  -2 33.8619 2.99023   1
   9  -2  11 31.3078 2.97238  -2
  -9 -11   2 31.3078 2.97238   1
  -8   2 -11 54.7363 3.56346  -2
   8  11  -2 54.7363 3.56346   1
   8  -2  11 54.6922 3.63474  -2
  -8 -11   2 54.6922 3.63474   1
  -7   2 -11 166.296 7.22466  -2
   7  11  -2 166.296 7.22466   1
   7  -2  11 160.977 7.85374  -2
  -7 -11   2 160.977 7.85374   1
  -6   2 -11 326.998 16.9079  -2
   6  11  -2 326.998 16.9079   1
   6  -2  11 325.646 10.3867  -2
  -6 -11   2 325.646 10.3867   1
   5  11  -2 73.1228 4.16764   1
   5  -2  11 194.119 8.70172  -2
  -5 -11   2 194.119 8.70172   1
  -4   3 -12 185.092 8.01867  -2
   4  11  -2 185.092 8.01867   1
   4  -3  12 188.799 6.92127  -2
  -4 -11   2 188.799 6.92127   1
  -3   3 -12 81.4846 3.74846  -2
   3  11  -2 81.4846 3.74846   1
   3  -3  12 85.2443 4.08236  -2
  -3 -11   2 85.2443 4.08236   1
  -2   3 -12 208.938 5.82141  -2
   2  11  -2 208.938 5.82141   1
   2  -3  12 205.583 9.01098  -2
  -2 -11   2 205.583 9.01098   1
  -1   3 -12 57.3923 2.43452  -2
   1  11  -2 57.3923 2.43452   1
   1  -3  12 61.1547 4.05067  -2
  -1 -11   2 61.1547 4.05067   1
   0   3 -12 27.0327 2.48498  -2
   0  11  -2 27.0327 2.48498   1
   0  -3  12 23.1903 2.84854  -2
   0 -11   2 23.1903 2.84854   1
   1   3 -12 169.755 5.42537  -2
  -1  11  -2 169.755 5.42537   1
  -1  -3  12 155.706 5.70394  -2
   1 -11   2 155.706 5.70394   1
   2   3 -12 234.747 6.33743  -2
  -2  11  -2 234.747 6.33743   1
  -2  -3  12 238.809 9.74013  -2
   2 -11   2 238.809 9.74013   1
   3   3 -12 88.8786 3.04766  -2
  -3  11  -2 88.8786 3.04766   1
  -3  -3  12 83.4847 3.88031  -2
   3 -11   2 83.4847 3.88031   1
   4   3 -12 808.907 19.4684  -2
  -4  11  -2 808.907 19.4684   1
  -4  -3  12 793.317 30.9344  -2
   4 -11   2 793.317 30.9344   1
   5   3 -12 456.006 11.3640  -2
  -5  11  -2 456.006 11.3640   1
  -5  -3  12 444.625 12.0793  -2
   5 -11   2 444.625 12.0793   1
   6   3 -12 690.085 20.3432  -2
  -6  11  -2 690.085 20.3432   1
  -6  -3  12 708.817 18.2479  -2
   6 -11   2 708.817 18.2479   1
   7   3 -12 57.2586 6.87018  -2
  -7  11  -2 57.2586 6.87018   1
  -7  -3  12 67.0348 3.69806  -2
   7 -11   2 67.0348 3.69806   1
   8   4 -13 91.5792 4.18708  -2
  -8  11  -2 91.5792 4.18708   1
   8 -11   2 79.4259 5.51096   1
   9   4 -13 7.50207 2.40092  -2
  -9  11  -2 7.50207 2.40092   1
  -9  -4  13 1.69015 4.89346  -2
   9 -11   2 1.69015 4.89346   1
  10   4 -13 14.2352 2.47733  -2
 -10  11  -2 14.2352 2.47733   1
 -10  -4  13 3.84359 5.10522  -2
  10 -11   2 3.84359 5.10522   1
  11   4 -13 27.4553 2.37961  -2
 -11  11  -2 27.4553 2.37961   1
 -11  -4  13 35.2739 5.61468  -2
  11 -11   2 35.2739 5.61468   1
  12   4 -13 45.4762 2.60595  -2
 -12  11  -2 45.4762 2.60595   1
 -12  -4  13 48.2481 4.28369  -2
  12 -11   2 48.2481 4.28369   1
  13   4 -13 6.07184 1.90705  -2
 -13  11  -2 6.07184 1.90705   1
 -13  -4  13 1.92147 3.01195  -2
  13 -11   2 1.92147 3.01195   1
  14   4 -13 131.309 5.55695  -2
 -14  11  -2 131.309 5.55695   1
 -14  -4  13 144.486 7.45045  -2
  14 -11   2 144.486 7.45045   1
  15   4 -13 5.38588 2.21532  -2
 -15  11  -2 5.38588 2.21532   1
 -15  -4  13 7.25973 3.51482  -2
  15 -11   2 7.25973 3.51482   1
  16   4 -13 42.9641 2.99211  -2
 -16  11  -2 42.9641 2.99211   1
 -16  -4  13 51.5115 6.91594  -2
  16 -11   2 51.5115 6.91594   1
  17   4 -13 3.67934 2.56676  -2
 -17  11  -2 3.67934 2.56676   1
  18   4 -13 41.5759 6.32616  -2
 -18  11  -2 41.5759 6.32616   1
 -18  -4  13 62.7555 8.14305  -2
  18 -11   2 62.7555 8.14305   1
 -14   2 -10 42.0064 6.43758  -2
  14  10  -2 42.0064 6.43758   1
  14  -2  10 38.5110 8.27794  -2
 -14 -10   2 38.5110 8.27794   1
 -13   2 -10 67.4932 4.81424  -2
  13  10  -2 67.4932 4.81424   1
 -12   2 -10 56.2539 6.24850  -2
  12  10  -2 56.2539 6.24850   1
  12  -2  10 65.7876 5.04211  -2
 -12 -10   2 65.7876 5.04211   1
 -11   2 -10 45.3496 3.28380  -2
  11  10  -2 45.3496 3.28380   1
  11  -2  10 37.9819 4.65813  -2
 -11 -10   2 37.9819 4.65813   1
 -10   2 -10 207.023 7.16835  -2
  10  10  -2 207.023 7.16835   1
  10  -2  10 195.483 6.02977  -2
 -10 -10   2 195.483 6.02977   1
  -9   2 -10 132.581 5.12594  -2
   9  10  -2 132.581 5.12594   1
   9  -2  10 120.919 5.29004  -2
  -9 -10   2 120.919 5.29004   1
  -8   2 -10 76.1769 3.81918  -2
   8  10  -2 76.1769 3.81918   1
   8  -2  10 71.8407 4.70079  -2
  -8 -10   2 71.8407 4.70079   1
  -7   2 -10 236.707 9.29393  -2
   7  10  -2 236.707 9.29393   1
   7  -2  10 240.243 7.94131  -2
  -7 -10   2 240.243 7.94131   1
  -6   2 -10 53.2581 6.39920  -2
   6  10  -2 53.2581 6.39920   1
   6  -2  10 52.0920 3.34071  -2
  -6 -10   2 52.0920 3.34071   1
  -5   2 -10 42.0498 2.88427  -2
   5  10  -2 42.0498 2.88427   1
   5  -2  10 49.4524 2.64158  -2
  -5 -10   2 49.4524 2.64158   1
  -4   2 -10 87.5502 4.80651  -2
   4  10  -2 87.5502 4.80651   1
   4  -2  10 92.5679 5.26547  -2
  -4 -10   2 92.5679 5.26547   1
  -3   3 -11 86.7623 6.76863  -2
   3  10  -2 86.7623 6.76863   1
   3  -3  11 124.197 8.30935  -2
  -3 -10   2 124.197 8.30935   1
  -2   3 -11 256.256 6.84731  -2
   2  10  -2 256.256 6.84731   1
   2  -3  11 261.975 8.65880  -2
  -2 -10   2 261.975 8.65880   1
  -1   3 -11 107.350 4.16022  -2
   1  10  -2 107.350 4.16022   1
   1  -3  11 116.728 5.48877  -2
  -1 -10   2 116.728 5.48877   1
   0   3 -11 408.845 11.3659  -2
   0  10  -2 408.845 11.3659   1
   0  -3  11 410.837 15.8137  -2
   0 -10   2 410.837 15.8137   1
   1   3 -11 390.924 13.1049  -2
  -1  10  -2 390.924 13.1049   1
  -1  -3  11 375.023 11.8739  -2
   1 -10   2 375.023 11.8739   1
   2   3 -11 564.028 15.3133  -2
  -2  10  -2 564.028 15.3133   1
  -2  -3  11 547.431 16.8731  -2
   2 -10   2 547.431 16.8731   1
   3   3 -11 246.690 6.52087  -2
  -3  10  -2 246.690 6.52087   1
  -3  -3  11 244.318 8.26399  -2
   3 -10   2 244.318 8.26399   1
   4   3 -11 272.815 10.1459  -2
  -4  10  -2 272.815 10.1459   1
  -4  -3  11 276.542 8.66617  -2
   4 -10   2 276.542 8.66617   1
   5   3 -11 567.006 16.4947  -2
  -5  10  -2 567.006 16.4947   1
  -5  -3  11 566.358 16.8741  -2
   5 -10   2 566.358 16.8741   1
   6   3 -11 17.5193 2.74371  -2
  -6  10  -2 17.5193 2.74371   1
  -6  -3  11 13.7424 2.81528  -2
   6 -10   2 13.7424 2.81528   1
   7   3 -11 205.493 6.84543  -2
  -7  10  -2 205.493 6.84543   1
  -7  -3  11 198.195 6.13622  -2
   7 -10   2 198.195 6.13622   1
   8   3 -11 33.7039 5.86800  -2
  -8  10  -2 33.7039 5.86800   1
  -8  -3  11 29.2603 3.65805  -2
   8 -10   2 29.2603 3.65805   1
   9   3 -11 1.33008 5.11966  -2
  -9  10  -2 1.33008 5.11966   1
   9   4 -12 28.7871 5.12571  -2
  -9  10  -2 28.7871 5.12571   1
   9 -10   2 2.51099 2.10996   1
  10   4 -12 257.848 8.24022  -2
 -10  10  -2 257.848 8.24022   1
  11   4 -12 64.1315 3.16477  -2
 -11  10  -2 64.1315 3.16477   1
 -11  -4  12 70.3466 7.24991  -2
  11 -10   2 70.3466 7.24991   1
  12   4 -12 277.749 7.97583  -2
 -12  10  -2 277.749 7.97583   1
 -12  -4  12 291.583 12.4974  -2
  12 -10   2 291.583 12.4974   1
  13   4 -12 -1.6048 1.67866  -2
 -13  10  -2 -1.6048 1.67866   1
 -13  -4  12 0.01763 3.15113  -2
  13 -10   2 0.01763 3.15113   1
  14   4 -12 71.2271 4.88383  -2
 -14  10  -2 71.2271 4.88383   1
 -14  -4  12 83.7773 5.42354  -2
  14 -10   2 83.7773 5.42354   1
  15   4 -12 4.59760 2.27803  -2
 -15  10  -2 4.59760 2.27803   1
 -15  -4  12 1.43872 2.93579  -2
  15 -10   2 1.43872 2.93579   1
  16   4 -12 0.17388 1.84994  -2
 -16  10  -2 0.17388 1.84994   1
 -16  -4  12 -0.1107 4.69311  -2
  16 -10   2 -0.1107 4.69311   1
  17   4 -12 0.16573 3.24169  -2
 -17  10  -2 0.16573 3.24169   1
 -17  -4  12 -0.7518 3.73708  -2
  17 -10   2 -0.7518 3.73708   1
  18   4 -12 8.65037 3.95333  -2
 -18  10  -2 8.65037 3.95333   1
 -18  -4  12 19.2493 4.36839  -2
  18 -10   2 19.2493 4.36839   1
  19   4 -12 3.31392 3.66182  -2
 -19  10  -2 3.31392 3.66182   1
 -19  -4  12 18.6632 7.33664  -2
  19 -10   2 18.6632 7.33664   1
  17  -1   8 16.3938 3.97163  -2
 -17  -9   2 16.3938 3.97163   1
  16  -1   8 46.9354 6.71792  -2
 -16  -9   2 46.9354 6.71792   1
  14  -2   9 56.7403 6.38420  -2
 -14  -9   2 56.7403 6.38420   1
 -13   2  -9 10.2374 4.87311  -2
  13   9  -2 10.2374 4.87311   1
  13  -2   9 15.1367 3.56533  -2
 -13  -9   2 15.1367 3.56533   1
 -12   2  -9 -0.6105 4.09436  -2
  12   9  -2 -0.6105 4.09436   1
  12  -2   9 -8.4876 5.98312  -2
 -12  -9   2 -8.4876 5.98312   1
 -11   2  -9 31.6450 2.98844  -2
  11   9  -2 31.6450 2.98844   1
  11  -2   9 35.0000 2.57964  -2
 -11  -9   2 35.0000 2.57964   1
 -10   2  -9 145.721 5.65430  -2
  10   9  -2 145.721 5.65430   1
  10  -2   9 140.617 7.23531  -2
 -10  -9   2 140.617 7.23531   1
  -9   2  -9 48.4995 2.96277  -2
   9   9  -2 48.4995 2.96277   1
   9  -2   9 49.3581 2.46706  -2
  -9  -9   2 49.3581 2.46706   1
  -8   2  -9 425.028 14.8166  -2
   8   9  -2 425.028 14.8166   1
   8  -2   9 413.820 12.3525  -2
  -8  -9   2 413.820 12.3525   1
  -7   2  -9 256.979 10.3405  -2
   7   9  -2 256.979 10.3405   1
   7  -2   9 253.659 7.24276  -2
  -7  -9   2 253.659 7.24276   1
  -6   2  -9 23.1820 2.32333  -2
   6   9  -2 23.1820 2.32333   1
   6  -2   9 22.8861 2.05766  -2
  -6  -9   2 22.8861 2.05766   1
  -5   2  -9 393.954 11.7705  -2
   5   9  -2 393.954 11.7705   1
   5  -2   9 400.437 10.5932  -2
  -5  -9   2 400.437 10.5932   1
  -4   2  -9 314.660 9.38067  -2
   4   9  -2 314.660 9.38067   1
   4  -2   9 306.899 8.43670  -2
  -4  -9   2 306.899 8.43670   1
  -3   2  -9 139.585 7.95043  -2
   3   9  -2 139.585 7.95043   1
  -3  -9   2 211.006 7.94725   1
   2   9  -2 70.0166 2.82295   1
  -2  -9   2 66.1026 2.54934   1
  -1   3 -10 770.100 25.7786  -2
   1   9  -2 770.100 25.7786   1
   1  -3  10 819.206 40.7375  -2
  -1  -9   2 819.206 40.7375   1
   0   3 -10 171.176 5.32435  -2
   0   9  -2 171.176 5.32435   1
   0  -3  10 184.796 7.25412  -2
   0  -9   2 184.796 7.25412   1
   1   3 -10 287.833 8.30573  -2
  -1   9  -2 287.833 8.30573   1
  -1  -3  10 266.697 10.9611  -2
   1  -9   2 266.697 10.9611   1
   2   3 -10 103.004 4.63256  -2
  -2   9  -2 103.004 4.63256   1
  -2  -3  10 110.655 4.07854  -2
   2  -9   2 110.655 4.07854   1
   3   3 -10 137.109 3.92192  -2
  -3   9  -2 137.109 3.92192   1
  -3  -3  10 137.854 6.02665  -2
   3  -9   2 137.854 6.02665   1
   4   3 -10 222.697 6.53798  -2
  -4   9  -2 222.697 6.53798   1
  -4  -3  10 218.118 7.03094  -2
   4  -9   2 218.118 7.03094   1
   5   3 -10 79.7916 3.91472  -2
  -5   9  -2 79.7916 3.91472   1
  -5  -3  10 77.5356 4.35415  -2
   5  -9   2 77.5356 4.35415   1
   6   3 -10 136.671 4.85992  -2
  -6   9  -2 136.671 4.85992   1
  -6  -3  10 137.317 4.36855  -2
   6  -9   2 137.317 4.36855   1
   7   3 -10 25.1819 1.97949  -2
  -7   9  -2 25.1819 1.97949   1
  -7  -3  10 26.4709 2.18586  -2
   7  -9   2 26.4709 2.18586   1
   8   3 -10 457.278 11.5804  -2
  -8   9  -2 457.278 11.5804   1
  -8  -3  10 442.837 16.4346  -2
   8  -9   2 442.837 16.4346   1
   9   3 -10 92.0695 4.91158  -2
  -9   9  -2 92.0695 4.91158   1
  -9  -3  10 78.2244 4.01677  -2
   9  -9   2 78.2244 4.01677   1
 -10   9  -2 14.6533 2.08427   1
 -10  -4  11 146.435 10.7824  -2
  10  -9   2 146.435 10.7824   1
  11   4 -11 27.2577 2.65669  -2
 -11   9  -2 27.2577 2.65669   1
  12   4 -11 106.526 4.05668  -2
 -12   9  -2 106.526 4.05668   1
  13   4 -11 -0.1458 1.92777  -2
 -13   9  -2 -0.1458 1.92777   1
 -13  -4  11 0.80791 3.21894  -2
  13  -9   2 0.80791 3.21894   1
  14   4 -11 66.4634 3.64199  -2
 -14   9  -2 66.4634 3.64199   1
 -14  -4  11 68.3671 5.05947  -2
  14  -9   2 68.3671 5.05947   1
  15   4 -11 6.76288 2.33496  -2
 -15   9  -2 6.76288 2.33496   1
 -15  -4  11 7.18309 3.09284  -2
  15  -9   2 7.18309 3.09284   1
  16   4 -11 7.86413 1.68370  -2
 -16   9  -2 7.86413 1.68370   1
 -16  -4  11 2.01179 3.96292  -2
  16  -9   2 2.01179 3.96292   1
  17   4 -11 1.55012 1.92535  -2
 -17   9  -2 1.55012 1.92535   1
 -17  -4  11 3.54347 3.33793  -2
  17  -9   2 3.54347 3.33793   1
  18   4 -11 18.2086 3.08457  -2
 -18   9  -2 18.2086 3.08457   1
 -18  -4  11 28.4849 5.96203  -2
  18  -9   2 28.4849 5.96203   1
 -19  -4  11 9.30399 6.52630  -2
  19  -9   2 9.30399 6.52630   1
 -17   1  -7 2.60313 4.45554  -2
  17   8  -2 2.60313 4.45554   1
 -16   1  -7 20.6949 5.37921  -2
  16   8  -2 20.6949 5.37921   1
  16  -1   7 15.7487 4.09044  -2
 -16  -8   2 15.7487 4.09044   1
 -15   1  -7 47.9436 6.24072  -2
  15   8  -2 47.9436 6.24072   1
  15  -1   7 47.8475 3.88153  -2
 -15  -8   2 47.8475 3.88153   1
  14  -1   7 176.102 7.98444  -2
 -14  -8   2 176.102 7.98444   1
  13  -2   8 39.9396 5.72709  -2
 -13  -8   2 39.9396 5.72709   1
  12  -2   8 274.922 10.7146  -2
 -12  -8   2 274.922 10.7146   1
 -11   2  -8 35.9018 3.11260  -2
  11   8  -2 35.9018 3.11260   1
  11  -2   8 34.8302 2.63182  -2
 -11  -8   2 34.8302 2.63182   1
 -10   2  -8 103.938 4.59228  -2
  10   8  -2 103.938 4.59228   1
  10  -2   8 105.688 4.73732  -2
 -10  -8   2 105.688 4.73732   1
  -9   2  -8 264.589 14.6097  -2
   9   8  -2 264.589 14.6097   1
   9  -2   8 268.248 8.41952  -2
  -9  -8   2 268.248 8.41952   1
  -8   2  -8 53.7784 3.61195  -2
   8   8  -2 53.7784 3.61195   1
   8  -2   8 56.1860 2.88409  -2
  -8  -8   2 56.1860 2.88409   1
  -7   2  -8 39.2771 2.38792  -2
   7   8  -2 39.2771 2.38792   1
   7  -2   8 39.2351 2.01216  -2
  -7  -8   2 39.2351 2.01216   1
  -6   2  -8 159.614 5.40865  -2
   6   8  -2 159.614 5.40865   1
   6  -2   8 152.932 5.40283  -2
  -6  -8   2 152.932 5.40283   1
  -5   2  -8 228.902 7.12100  -2
   5   8  -2 228.902 7.12100   1
   5  -2   8 220.098 7.26796  -2
  -5  -8   2 220.098 7.26796   1
  -4   2  -8 670.559 18.9304  -2
   4   8  -2 670.559 18.9304   1
   4  -2   8 679.794 17.1791  -2
  -4  -8   2 679.794 17.1791   1
  -3   2  -8 410.796 13.8706  -2
   3   8  -2 410.796 13.8706   1
   3  -2   8 396.234 21.6194  -2
  -3  -8   2 396.234 21.6194   1
   2   8  -2 728.966 17.3779   1
   2  -2   8 885.406 46.4830  -2
  -2  -8   2 885.406 46.4830   1
   1   8  -2 292.798 7.34334   1
  -1  -8   2 293.854 7.76568   1
   0   8  -2 1690.36 73.7374   1
   0  -3   9 1813.75 94.0801  -2
   0  -8   2 1813.75 94.0801   1
   1   3  -9 93.9916 3.25191  -2
  -1   8  -2 93.9916 3.25191   1
  -1  -3   9 94.6701 3.66546  -2
   1  -8   2 94.6701 3.66546   1
   2   3  -9 16.0855 2.06688  -2
  -2   8  -2 16.0855 2.06688   1
  -2  -3   9 11.2218 1.53453  -2
   2  -8   2 11.2218 1.53453   1
   3   3  -9 29.6543 1.62786  -2
  -3   8  -2 29.6543 1.62786   1
  -3  -3   9 29.5151 1.86190  -2
   3  -8   2 29.5151 1.86190   1
   4   3  -9 224.206 12.5750  -2
  -4   8  -2 224.206 12.5750   1
  -4  -3   9 201.295 12.9375  -2
   4  -8   2 201.295 12.9375   1
   5   3  -9 40.5504 2.49207  -2
  -5   8  -2 40.5504 2.49207   1
  -5  -3   9 40.2394 2.86196  -2
   5  -8   2 40.2394 2.86196   1
   6   3  -9 358.816 10.6885  -2
  -6   8  -2 358.816 10.6885   1
  -6  -3   9 356.371 10.9647  -2
   6  -8   2 356.371 10.9647   1
   7   3  -9 52.7787 2.30491  -2
  -7   8  -2 52.7787 2.30491   1
  -7  -3   9 54.4269 2.87611  -2
   7  -8   2 54.4269 2.87611   1
   8   3  -9 425.084 10.8973  -2
  -8   8  -2 425.084 10.8973   1
  -8  -3   9 431.943 13.1553  -2
   8  -8   2 431.943 13.1553   1
   9   3  -9 133.113 4.31350  -2
  -9   8  -2 133.113 4.31350   1
  -9  -3   9 135.844 5.26090  -2
   9  -8   2 135.844 5.26090   1
  10   3  -9 296.020 11.6747  -2
 -10   8  -2 296.020 11.6747   1
 -10  -3   9 298.998 12.7020  -2
  10  -8   2 298.998 12.7020   1
  11  -8   2 29.5352 4.04536   1
  12   4 -10 51.8958 3.26298  -2
 -12   8  -2 51.8958 3.26298   1
 -12  -4  10 58.1749 6.40988  -2
  12  -8   2 58.1749 6.40988   1
  13   4 -10 16.8303 2.53868  -2
 -13   8  -2 16.8303 2.53868   1
 -13  -4  10 14.3011 4.87899  -2
  13  -8   2 14.3011 4.87899   1
  14   4 -10 9.40705 2.21196  -2
 -14   8  -2 9.40705 2.21196   1
  15   4 -10 -1.9267 3.65575  -2
 -15   8  -2 -1.9267 3.65575   1
 -15  -4  10 2.23453 3.32377  -2
  15  -8   2 2.23453 3.32377   1
  16   4 -10 11.2265 2.19741  -2
 -16   8  -2 11.2265 2.19741   1
 -16  -4  10 5.29813 3.81565  -2
  16  -8   2 5.29813 3.81565   1
  17   4 -10 18.7295 2.71880  -2
 -17   8  -2 18.7295 2.71880   1
 -17  -4  10 23.5577 3.39467  -2
  17  -8   2 23.5577 3.39467   1
  18   4 -10 29.4996 2.67354  -2
 -18   8  -2 29.4996 2.67354   1
 -18  -4  10 38.0448 6.22770  -2
  18  -8   2 38.0448 6.22770   1
  19   4 -10 4.51963 5.17415  -2
 -19   8  -2 4.51963 5.17415   1
 -19  -4  10 3.63937 5.45486  -2
  19  -8   2 3.63937 5.45486   1
 -18   1  -6 63.8888 4.75948  -2
  18   7  -2 63.8888 4.75948   1
  18  -1   6 58.1608 4.28613  -2
 -18  -7   2 58.1608 4.28613   1
 -17   1  -6 33.2619 3.46924  -2
  17   7  -2 33.2619 3.46924   1
  17  -1   6 34.5531 3.41489  -2
 -17  -7   2 34.5531 3.41489   1
 -16   1  -6 28.3164 5.16445  -2
  16   7  -2 28.3164 5.16445   1
  16  -1   6 27.1474 4.08313  -2
 -16  -7   2 27.1474 4.08313   1
 -15   1  -6 37.9937 5.45955  -2
  15   7  -2 37.9937 5.45955   1
  15  -1   6 34.9584 3.36955  -2
 -15  -7   2 34.9584 3.36955   1
  14  -1   6 9.86273 4.62787  -2
 -14  -7   2 9.86273 4.62787   1
  13  -1   6 165.072 7.38785  -2
 -13  -7   2 165.072 7.38785   1
 -11   2  -7 14.0992 4.52380  -2
  11   7  -2 14.0992 4.52380   1
  11  -2   7 15.9310 2.73330  -2
 -11  -7   2 15.9310 2.73330   1
 -10   2  -7 22.4422 4.62362  -2
  10   7  -2 22.4422 4.62362   1
  10  -2   7 20.0741 2.51805  -2
 -10  -7   2 20.0741 2.51805   1
  -9   2  -7 240.120 12.5615  -2
   9   7  -2 240.120 12.5615   1
   9  -2   7 231.794 9.14137  -2
  -9  -7   2 231.794 9.14137   1
  -8   2  -7 235.693 7.68396  -2
   8   7  -2 235.693 7.68396   1
   8  -2   7 242.656 6.70313  -2
  -8  -7   2 242.656 6.70313   1
  -7   2  -7 834.469 23.1600  -2
   7   7  -2 834.469 23.1600   1
   7  -2   7 820.999 23.2804  -2
  -7  -7   2 820.999 23.2804   1
  -6   2  -7 1216.66 33.5034  -2
   6   7  -2 1216.66 33.5034   1
   6  -2   7 1224.47 29.6790  -2
  -6  -7   2 1224.47 29.6790   1
  -5   2  -7 381.874 11.3204  -2
   5   7  -2 381.874 11.3204   1
   5  -2   7 396.870 11.6046  -2
  -5  -7   2 396.870 11.6046   1
  -4   2  -7 318.664 11.0431  -2
   4   7  -2 318.664 11.0431   1
   4  -2   7 320.397 17.2078  -2
  -4  -7   2 320.397 17.2078   1
  -3   2  -7 120.720 5.44027  -2
   3   7  -2 120.720 5.44027   1
   3  -2   7 136.439 3.96796  -2
  -3  -7   2 136.439 3.96796   1
  -2   2  -7 104.493 3.83466  -2
   2   7  -2 104.493 3.83466   1
   2  -2   7 121.265 3.52713  -2
  -2  -7   2 121.265 3.52713   1
   1   7  -2 15.4991 1.05771   1
  -1  -7   2 15.2449 0.94772   1
   0   7  -2 105.827 4.16415   1
   0  -7   2 109.300 3.26225   1
  -1   7  -2 247.841 7.24667   1
   1  -7   2 250.009 6.76072   1
   2   3  -8 181.797 5.68019  -2
  -2   7  -2 181.797 5.68019   1
  -2  -3   8 174.684 4.87928  -2
   2  -7   2 174.684 4.87928   1
   3   3  -8 275.019 7.84965  -2
  -3   7  -2 275.019 7.84965   1
  -3  -3   8 257.503 8.04144  -2
   3  -7   2 257.503 8.04144   1
   4   3  -8 956.787 30.3620  -2
  -4   7  -2 956.787 30.3620   1
  -4  -3   8 856.147 25.5731  -2
   4  -7   2 856.147 25.5731   1
   5   3  -8 416.474 12.3218  -2
  -5   7  -2 416.474 12.3218   1
  -5  -3   8 432.176 14.9691  -2
   5  -7   2 432.176 14.9691   1
   6   3  -8 229.803 8.60206  -2
  -6   7  -2 229.803 8.60206   1
  -6  -3   8 240.097 8.97724  -2
   6  -7   2 240.097 8.97724   1
   7   3  -8 465.741 11.7063  -2
  -7   7  -2 465.741 11.7063   1
  -7  -3   8 477.584 14.1666  -2
   7  -7   2 477.584 14.1666   1
   8   3  -8 30.4333 1.86936  -2
  -8   7  -2 30.4333 1.86936   1
  -8  -3   8 32.1906 2.35787  -2
   8  -7   2 32.1906 2.35787   1
   9   3  -8 241.990 6.59885  -2
  -9   7  -2 241.990 6.59885   1
  -9  -3   8 237.980 7.96444  -2
   9  -7   2 237.980 7.96444   1
  10   3  -8 9.70704 1.85875  -2
 -10   7  -2 9.70704 1.85875   1
 -10  -3   8 7.23534 2.32113  -2
  10  -7   2 7.23534 2.32113   1
  11   3  -8 43.2893 5.06642  -2
 -11   7  -2 43.2893 5.06642   1
 -11  -3   8 47.4127 4.09411  -2
  11  -7   2 47.4127 4.09411   1
  12   3  -8 73.2782 7.87031  -2
 -12   7  -2 73.2782 7.87031   1
  13   4  -9 144.998 5.52542  -2
 -13   7  -2 144.998 5.52542   1
 -13  -4   9 140.130 10.3969  -2
  13  -7   2 140.130 10.3969   1
  14   4  -9 104.358 4.17220  -2
 -14   7  -2 104.358 4.17220   1
 -14  -4   9 109.836 8.52391  -2
  14  -7   2 109.836 8.52391   1
  15   4  -9 91.7059 5.30098  -2
 -15   7  -2 91.7059 5.30098   1
 -15  -4   9 108.611 8.21808  -2
  15  -7   2 108.611 8.21808   1
  16   4  -9 53.1662 3.10480  -2
 -16   7  -2 53.1662 3.10480   1
  17   4  -9 56.1157 3.69445  -2
 -17   7  -2 56.1157 3.69445   1
 -17  -4   9 81.0916 8.38403  -2
  17  -7   2 81.0916 8.38403   1
  18   4  -9 24.3142 2.08523  -2
 -18   7  -2 24.3142 2.08523   1
 -18  -4   9 28.0619 5.87732  -2
  18  -7   2 28.0619 5.87732   1
  19   4  -9 10.9786 2.75253  -2
 -19   7  -2 10.9786 2.75253   1
 -19  -4   9 -0.5688 5.30070  -2
  19  -7   2 -0.5688 5.30070   1
 -18   1  -5 32.5311 4.55534  -2
  18   6  -2 32.5311 4.55534   1
  18  -1   5 31.5077 4.59165  -2
 -18  -6   2 31.5077 4.59165   1
 -17   1  -5 73.8701 5.24869  -2
  17   6  -2 73.8701 5.24869   1
  17  -1   5 66.1757 3.35182  -2
 -17  -6   2 66.1757 3.35182   1
 -16   1  -5 105.932 4.73232  -2
  16   6  -2 105.932 4.73232   1
  16  -1   5 96.0593 4.01085  -2
 -16  -6   2 96.0593 4.01085   1
 -15   1  -5 54.9106 3.94791  -2
  15   6  -2 54.9106 3.94791   1
  15  -1   5 47.4736 2.96346  -2
 -15  -6   2 47.4736 2.96346   1
 -14   1  -5 57.1006 5.95188  -2
  14   6  -2 57.1006 5.95188   1
  14  -1   5 55.6628 5.68488  -2
 -14  -6   2 55.6628 5.68488   1
 -13   1  -5 73.5166 6.85625  -2
  13   6  -2 73.5166 6.85625   1
  13  -1   5 80.6575 4.15920  -2
 -13  -6   2 80.6575 4.15920   1
  12  -1   5 52.1139 3.31897  -2
 -12  -6   2 52.1139 3.31897   1
 -10   2  -6 23.7413 4.46379  -2
  10   6  -2 23.7413 4.46379   1
  10  -2   6 24.6196 4.30617  -2
 -10  -6   2 24.6196 4.30617   1
  -9   2  -6 89.2975 3.95544  -2
   9   6  -2 89.2975 3.95544   1
   9  -2   6 91.0670 3.40650  -2
  -9  -6   2 91.0670 3.40650   1
  -8   2  -6 60.7196 3.15299  -2
   8   6  -2 60.7196 3.15299   1
   8  -2   6 69.8861 3.25282  -2
  -8  -6   2 69.8861 3.25282   1
  -7   2  -6 355.695 10.4904  -2
   7   6  -2 355.695 10.4904   1
   7  -2   6 350.048 9.19484  -2
  -7  -6   2 350.048 9.19484   1
  -6   2  -6 452.795 13.0778  -2
   6   6  -2 452.795 13.0778   1
   6  -2   6 457.374 11.5325  -2
  -6  -6   2 457.374 11.5325   1
  -5   2  -6 230.434 8.20894  -2
   5   6  -2 230.434 8.20894   1
   5  -2   6 230.008 8.68944  -2
  -5  -6   2 230.008 8.68944   1
  -4   2  -6 176.849 6.75056  -2
   4   6  -2 176.849 6.75056   1
   4  -2   6 161.649 5.36108  -2
  -4  -6   2 161.649 5.36108   1
  -3   2  -6 52.9279 2.28671  -2
   3   6  -2 52.9279 2.28671   1
   3  -2   6 52.5206 2.01845  -2
  -3  -6   2 52.5206 2.01845   1
  -2   2  -6 108.201 3.06990  -2
   2   6  -2 108.201 3.06990   1
   2  -2   6 106.351 3.65091  -2
  -2  -6   2 106.351 3.65091   1
  -1   2  -6 146.762 5.89258  -2
   1   6  -2 146.762 5.89258   1
   1  -2   6 152.620 4.19740  -2
  -1  -6   2 152.620 4.19740   1
   0   2  -6 279.075 13.7391  -2
   0   6  -2 279.075 13.7391   1
   0  -6   2 138.376 3.91505   1
  -1   6  -2 3.12615 0.70599   1
   1  -6   2 3.23955 0.61846   1
   2   3  -7 51.2842 3.97618  -2
  -2   6  -2 51.2842 3.97618   1
   2  -6   2 44.8230 1.69606   1
   3   3  -7 266.107 7.76310  -2
  -3   6  -2 266.107 7.76310   1
  -3  -3   7 247.517 9.88256  -2
   3  -6   2 247.517 9.88256   1
   4   3  -7 307.728 8.69057  -2
  -4   6  -2 307.728 8.69057   1
  -4  -3   7 276.372 7.71916  -2
   4  -6   2 276.372 7.71916   1
   5   3  -7 391.386 19.4703  -2
  -5   6  -2 391.386 19.4703   1
  -5  -3   7 397.006 11.8791  -2
   5  -6   2 397.006 11.8791   1
   6   3  -7 415.300 20.4232  -2
  -6   6  -2 415.300 20.4232   1
  -6  -3   7 419.506 23.4480  -2
   6  -6   2 419.506 23.4480   1
   7   3  -7 489.743 12.1626  -2
  -7   6  -2 489.743 12.1626   1
  -7  -3   7 496.251 17.4391  -2
   7  -6   2 496.251 17.4391   1
   8   3  -7 321.799 8.29431  -2
  -8   6  -2 321.799 8.29431   1
  -8  -3   7 320.103 11.8873  -2
   8  -6   2 320.103 11.8873   1
   9   3  -7 70.5104 2.72743  -2
  -9   6  -2 70.5104 2.72743   1
  -9  -3   7 73.6114 3.34284  -2
   9  -6   2 73.6114 3.34284   1
  10   3  -7 288.685 7.78143  -2
 -10   6  -2 288.685 7.78143   1
 -10  -3   7 289.964 9.39407  -2
  10  -6   2 289.964 9.39407   1
  11   3  -7 504.783 24.5606  -2
 -11   6  -2 504.783 24.5606   1
 -11  -3   7 516.693 20.4277  -2
  11  -6   2 516.693 20.4277   1
  12   3  -7 101.046 4.46097  -2
 -12   6  -2 101.046 4.46097   1
 -12  -3   7 90.4913 5.61361  -2
  12  -6   2 90.4913 5.61361   1
  13   3  -7 203.699 12.2993  -2
 -13   6  -2 203.699 12.2993   1
  14   4  -8 42.6956 5.44271  -2
 -14   6  -2 42.6956 5.44271   1
 -14  -4   8 41.6598 5.50029  -2
  14  -6   2 41.6598 5.50029   1
  15   4  -8 33.7409 3.65169  -2
 -15   6  -2 33.7409 3.65169   1
 -15  -4   8 26.2444 4.81266  -2
  15  -6   2 26.2444 4.81266   1
  16   4  -8 50.7141 3.65851  -2
 -16   6  -2 50.7141 3.65851   1
 -16  -4   8 53.3009 5.53090  -2
  16  -6   2 53.3009 5.53090   1
  17   4  -8 33.2563 3.35972  -2
 -17   6  -2 33.2563 3.35972   1
  18   4  -8 12.0369 1.91825  -2
 -18   6  -2 12.0369 1.91825   1
 -18  -4   8 9.18253 6.67913  -2
  18  -6   2 9.18253 6.67913   1
  19   4  -8 1.66544 1.83049  -2
 -19   6  -2 1.66544 1.83049   1
 -19  -4   8 8.03990 6.34995  -2
  19  -6   2 8.03990 6.34995   1
  19  -1   4 40.9462 5.04262  -2
 -19  -5   2 40.9462 5.04262   1
 -18   1  -4 14.2761 4.59270  -2
  18   5  -2 14.2761 4.59270   1
  18  -1   4 8.65834 3.27589  -2
 -18  -5   2 8.65834 3.27589   1
 -17   1  -4 10.3381 3.10395  -2
  17   5  -2 10.3381 3.10395   1
  17  -1   4 9.58310 2.39772  -2
 -17  -5   2 9.58310 2.39772   1
 -16   1  -4 23.1582 2.55450  -2
  16   5  -2 23.1582 2.55450   1
  16  -1   4 21.8143 2.18996  -2
 -16  -5   2 21.8143 2.18996   1
 -15   1  -4 51.6184 3.97182  -2
  15   5  -2 51.6184 3.97182   1
  15  -1   4 44.2660 4.79023  -2
 -15  -5   2 44.2660 4.79023   1
 -14   1  -4 40.8396 3.04757  -2
  14   5  -2 40.8396 3.04757   1
  14  -1   4 42.2083 2.70295  -2
 -14  -5   2 42.2083 2.70295   1
 -13   1  -4 27.3407 3.76295  -2
  13   5  -2 27.3407 3.76295   1
  13  -1   4 25.7353 2.78492  -2
 -13  -5   2 25.7353 2.78492   1
 -12   1  -4 42.1851 3.02962  -2
  12   5  -2 42.1851 3.02962   1
  12  -1   4 42.4318 2.97048  -2
 -12  -5   2 42.4318 2.97048   1
 -11   1  -4 213.060 12.3041  -2
  11   5  -2 213.060 12.3041   1
  11  -1   4 217.693 6.32079  -2
 -11  -5   2 217.693 6.32079   1
  10   5  -2 300.236 14.8360   1
  10  -1   4 521.168 24.6467  -2
 -10  -5   2 521.168 24.6467   1
  -9   2  -5 850.902 24.0163  -2
   9   5  -2 850.902 24.0163   1
   9  -2   5 869.321 29.9295  -2
  -9  -5   2 869.321 29.9295   1
  -8   2  -5 162.813 5.57355  -2
   8   5  -2 162.813 5.57355   1
   8  -2   5 163.501 4.30586  -2
  -8  -5   2 163.501 4.30586   1
  -7   2  -5 597.196 16.6159  -2
   7   5  -2 597.196 16.6159   1
   7  -2   5 580.445 13.1385  -2
  -7  -5   2 580.445 13.1385   1
  -6   2  -5 11.0819 2.18475  -2
   6   5  -2 11.0819 2.18475   1
   6  -2   5 13.9965 1.33252  -2
  -6  -5   2 13.9965 1.33252   1
  -5   2  -5 4.13820 2.04248  -2
   5   5  -2 4.13820 2.04248   1
   5  -2   5 4.53608 2.19683  -2
  -5  -5   2 4.53608 2.19683   1
  -4   2  -5 349.675 9.84784  -2
   4   5  -2 349.675 9.84784   1
   4  -2   5 340.513 8.67111  -2
  -4  -5   2 340.513 8.67111   1
  -3   2  -5 28.5665 1.55220  -2
   3   5  -2 28.5665 1.55220   1
   3  -2   5 32.9842 1.59258  -2
  -3  -5   2 32.9842 1.59258   1
  -2   2  -5 195.868 5.77695  -2
   2   5  -2 195.868 5.77695   1
   2  -2   5 196.550 5.22522  -2
  -2  -5   2 196.550 5.22522   1
  -1   2  -5 954.510 22.5142  -2
   1   5  -2 954.510 22.5142   1
   1  -2   5 971.019 23.8000  -2
  -1  -5   2 971.019 23.8000   1
   0   5  -2 8.84416 1.26250   1
   0  -2   5 43.0644 2.04901  -2
   0  -5   2 43.0644 2.04901   1
   1   2  -5 1703.42 45.1286  -2
  -1   5  -2 1703.42 45.1286   1
  -1  -2   5 1568.17 86.2443  -2
   1  -5   2 1568.17 86.2443   1
  -2   5  -2 488.265 11.4932   1
   2  -5   2 472.521 11.9617   1
  -3   5  -2 249.513 6.16006   1
   3  -5   2 247.842 6.44475   1
   4   3  -6 206.658 6.16806  -2
  -4   5  -2 206.658 6.16806   1
  -4  -3   6 188.025 7.38624  -2
   4  -5   2 188.025 7.38624   1
   5   3  -6 272.128 8.02332  -2
  -5   5  -2 272.128 8.02332   1
  -5  -3   6 259.386 8.19403  -2
   5  -5   2 259.386 8.19403   1
   6   3  -6 148.043 7.86514  -2
  -6   5  -2 148.043 7.86514   1
  -6  -3   6 142.922 9.13088  -2
   6  -5   2 142.922 9.13088   1
   7   3  -6 194.397 6.10731  -2
  -7   5  -2 194.397 6.10731   1
  -7  -3   6 182.087 6.22783  -2
   7  -5   2 182.087 6.22783   1
   8   3  -6 175.405 4.85297  -2
  -8   5  -2 175.405 4.85297   1
  -8  -3   6 170.203 5.81865  -2
   8  -5   2 170.203 5.81865   1
   9   3  -6 36.9070 1.81031  -2
  -9   5  -2 36.9070 1.81031   1
  -9  -3   6 38.2470 2.19548  -2
   9  -5   2 38.2470 2.19548   1
  10   3  -6 14.6080 1.57750  -2
 -10   5  -2 14.6080 1.57750   1
 -10  -3   6 14.8439 2.44215  -2
  10  -5   2 14.8439 2.44215   1
  11   3  -6 275.500 8.82146  -2
 -11   5  -2 275.500 8.82146   1
 -11  -3   6 282.629 11.8558  -2
  11  -5   2 282.629 11.8558   1
  12   3  -6 35.8318 2.39956  -2
 -12   5  -2 35.8318 2.39956   1
 -12  -3   6 31.9272 2.60251  -2
  12  -5   2 31.9272 2.60251   1
  13   3  -6 482.812 14.9987  -2
 -13   5  -2 482.812 14.9987   1
 -13  -3   6 492.108 15.1244  -2
  13  -5   2 492.108 15.1244   1
  14   3  -6 5.98391 2.29623  -2
 -14   5  -2 5.98391 2.29623   1
 -14  -3   6 2.88724 1.81624  -2
  14  -5   2 2.88724 1.81624   1
 -15  -4   7 75.2227 6.66683  -2
  15  -5   2 75.2227 6.66683   1
  16   4  -7 19.8233 4.77737  -2
 -16   5  -2 19.8233 4.77737   1
  17   4  -7 22.0709 2.97539  -2
 -17   5  -2 22.0709 2.97539   1
 -17  -4   7 24.3291 4.47687  -2
  17  -5   2 24.3291 4.47687   1
  18   4  -7 28.3996 2.86679  -2
 -18   5  -2 28.3996 2.86679   1
 -18  -4   7 35.6747 7.52596  -2
  18  -5   2 35.6747 7.52596   1
  19   4  -7 31.7380 3.43916  -2
 -19   5  -2 31.7380 3.43916   1
 -19  -4   7 43.5922 7.87082  -2
  19  -5   2 43.5922 7.87082   1
  20   4  -7 3.03056 1.85621  -2
 -20   5  -2 3.03056 1.85621   1
 -19   1  -3 59.6980 7.00176  -2
  19   4  -2 59.6980 7.00176   1
  19  -1   3 76.5300 7.04813  -2
 -19  -4   2 76.5300 7.04813   1
 -18   1  -3 5.63604 3.17269  -2
  18   4  -2 5.63604 3.17269   1
  18  -1   3 6.74036 2.61700  -2
 -18  -4   2 6.74036 2.61700   1
 -17   1  -3 4.66642 2.95620  -2
  17   4  -2 4.66642 2.95620   1
  17  -1   3 6.21103 2.84937  -2
 -17  -4   2 6.21103 2.84937   1
 -16   1  -3 12.4238 2.85958  -2
  16   4  -2 12.4238 2.85958   1
  16  -1   3 8.69306 1.96952  -2
 -16  -4   2 8.69306 1.96952   1
 -15   1  -3 59.9056 3.75953  -2
  15   4  -2 59.9056 3.75953   1
  15  -1   3 67.2581 5.46959  -2
 -15  -4   2 67.2581 5.46959   1
 -14   1  -3 70.4078 4.58599  -2
  14   4  -2 70.4078 4.58599   1
  14  -1   3 66.6903 3.03811  -2
 -14  -4   2 66.6903 3.03811   1
 -13   1  -3 279.337 8.90319  -2
  13   4  -2 279.337 8.90319   1
  13  -1   3 271.211 7.84926  -2
 -13  -4   2 271.211 7.84926   1
 -12   1  -3 73.9039 3.53032  -2
  12   4  -2 73.9039 3.53032   1
  12  -1   3 65.9639 2.67518  -2
 -12  -4   2 65.9639 2.67518   1
 -11   1  -3 207.511 10.6740  -2
  11   4  -2 207.511 10.6740   1
  11  -1   3 193.455 6.54272  -2
 -11  -4   2 193.455 6.54272   1
 -10   1  -3 61.4941 3.11613  -2
  10   4  -2 61.4941 3.11613   1
  10  -1   3 62.6055 2.40432  -2
 -10  -4   2 62.6055 2.40432   1
  -9   1  -3 311.261 15.4014  -2
   9   4  -2 311.261 15.4014   1
   9  -1   3 283.284 15.6346  -2
  -9  -4   2 283.284 15.6346   1
  -8   2  -4 199.261 8.41992  -2
   8   4  -2 199.261 8.41992   1
   8  -2   4 214.233 8.36184  -2
  -8  -4   2 214.233 8.36184   1
  -7   2  -4 146.697 6.46304  -2
   7   4  -2 146.697 6.46304   1
   7  -2   4 155.448 6.61226  -2
  -7  -4   2 155.448 6.61226   1
  -6   2  -4 54.2734 3.80268  -2
   6   4  -2 54.2734 3.80268   1
   6  -2   4 49.1222 2.69565  -2
  -6  -4   2 49.1222 2.69565   1
  -5   2  -4 1188.05 31.3386  -2
   5   4  -2 1188.05 31.3386   1
   5  -2   4 1130.34 24.9776  -2
  -5  -4   2 1130.34 24.9776   1
  -4   2  -4 34.3512 1.72512  -2
   4   4  -2 34.3512 1.72512   1
   4  -2   4 32.3095 1.25804  -2
  -4  -4   2 32.3095 1.25804   1
  -3   2  -4 2441.63 64.5901  -2
   3   4  -2 2441.63 64.5901   1
   3  -2   4 2374.90 65.3818  -2
  -3  -4   2 2374.90 65.3818   1
  -2   2  -4 191.049 5.47138  -2
   2   4  -2 191.049 5.47138   1
   2  -2   4 183.477 6.79442  -2
  -2  -4   2 183.477 6.79442   1
  -1   2  -4 7711.58 264.840  -2
   1   4  -2 7711.58 264.840   1
   1  -2   4 7789.37 213.335  -2
  -1  -4   2 7789.37 213.335   1
   0   2  -4 175.628 5.76050  -2
   0   4  -2 175.628 5.76050   1
   0  -2   4 163.750 4.40366  -2
   0  -4   2 163.750 4.40366   1
   1   2  -4 653.110 22.0037  -2
  -1   4  -2 653.110 22.0037   1
  -1  -2   4 674.793 23.8853  -2
   1  -4   2 674.793 23.8853   1
   2   2  -4 1497.86 41.4132  -2
  -2   4  -2 1497.86 41.4132   1
   2  -4   2 466.982 13.1792   1
  -3   4  -2 3.50824 0.67739   1
  -3  -2   4 59.9726 4.47233  -2
   3  -4   2 59.9726 4.47233   1
   4   3  -5 115.596 6.53914  -2
  -4   4  -2 115.596 6.53914   1
   4  -4   2 98.4492 3.36577   1
   5   3  -5 624.730 17.7621  -2
  -5   4  -2 624.730 17.7621   1
   5  -4   2 587.094 17.0573   1
   6   3  -5 51.0755 2.81753  -2
  -6   4  -2 51.0755 2.81753   1
  -6  -3   5 61.2931 5.16021  -2
   6  -4   2 61.2931 5.16021   1
   7   3  -5 848.407 27.4417  -2
  -7   4  -2 848.407 27.4417   1
  -7  -3   5 831.848 24.3194  -2
   7  -4   2 831.848 24.3194   1
   8   3  -5 84.0730 3.40096  -2
  -8   4  -2 84.0730 3.40096   1
  -8  -3   5 82.3973 2.81045  -2
   8  -4   2 82.3973 2.81045   1
   9   3  -5 1070.96 25.9690  -2
  -9   4  -2 1070.96 25.9690   1
  -9  -3   5 1097.67 29.7943  -2
   9  -4   2 1097.67 29.7943   1
  10   3  -5 118.622 3.72570  -2
 -10   4  -2 118.622 3.72570   1
 -10  -3   5 114.443 5.40729  -2
  10  -4   2 114.443 5.40729   1
  11   3  -5 409.143 10.7594  -2
 -11   4  -2 409.143 10.7594   1
 -11  -3   5 425.860 10.9138  -2
  11  -4   2 425.860 10.9138   1
  12   3  -5 32.2858 2.60793  -2
 -12   4  -2 32.2858 2.60793   1
 -12  -3   5 28.1371 2.99393  -2
  12  -4   2 28.1371 2.99393   1
  13   3  -5 298.685 9.92421  -2
 -13   4  -2 298.685 9.92421   1
 -13  -3   5 306.525 11.9559  -2
  13  -4   2 306.525 11.9559   1
  14   3  -5 5.93555 2.24454  -2
 -14   4  -2 5.93555 2.24454   1
 -14  -3   5 5.86501 1.85487  -2
  14  -4   2 5.86501 1.85487   1
  15   3  -5 80.7622 5.16346  -2
 -15   4  -2 80.7622 5.16346   1
 -15  -3   5 58.4959 5.02099  -2
  15  -4   2 58.4959 5.02099   1
  17   4  -6 48.8213 3.43343  -2
 -17   4  -2 48.8213 3.43343   1
 -17  -4   6 44.3774 5.31641  -2
  17  -4   2 44.3774 5.31641   1
  18   4  -6 7.46667 3.55594  -2
 -18   4  -2 7.46667 3.55594   1
 -18  -4   6 8.05084 4.35526  -2
  18  -4   2 8.05084 4.35526   1
  19   4  -6 103.152 6.16765  -2
 -19   4  -2 103.152 6.16765   1
  20   4  -6 12.5556 2.20605  -2
 -20   4  -2 12.5556 2.20605   1
 -20  -4   6 8.73950 7.38168  -2
  20  -4   2 8.73950 7.38168   1
 -18   1  -2 56.8294 6.72386  -2
  18   3  -2 56.8294 6.72386   1
  18  -1   2 66.8638 4.92843  -2
 -18  -3   2 66.8638 4.92843   1
 -17   1  -2 82.7704 4.97506  -2
  17   3  -2 82.7704 4.97506   1
  17  -1   2 92.5852 6.19655  -2
 -17  -3   2 92.5852 6.19655   1
 -16   1  -2 8.46432 5.65129  -2
  16   3  -2 8.46432 5.65129   1
  16  -1   2 7.40542 2.22155  -2
 -16  -3   2 7.40542 2.22155   1
 -15   1  -2 13.4501 2.74432  -2
  15   3  -2 13.4501 2.74432   1
  15  -1   2 14.9889 2.40906  -2
 -15  -3   2 14.9889 2.40906   1
 -14   1  -2 109.344 5.66040  -2
  14   3  -2 109.344 5.66040   1
  14  -1   2 101.107 4.43081  -2
 -14  -3   2 101.107 4.43081   1
 -13   1  -2 191.464 6.41561  -2
  13   3  -2 191.464 6.41561   1
  13  -1   2 182.160 6.74178  -2
 -13  -3   2 182.160 6.74178   1
 -12   1  -2 147.413 6.42255  -2
  12   3  -2 147.413 6.42255   1
  12  -1   2 135.721 5.22819  -2
 -12  -3   2 135.721 5.22819   1
 -11   1  -2 307.716 10.9280  -2
  11   3  -2 307.716 10.9280   1
  11  -1   2 304.218 11.3583  -2
 -11  -3   2 304.218 11.3583   1
 -10   1  -2 225.009 7.02909  -2
  10   3  -2 225.009 7.02909   1
  10  -1   2 213.842 6.20758  -2
 -10  -3   2 213.842 6.20758   1
  -9   1  -2 8.82434 2.37156  -2
   9   3  -2 8.82434 2.37156   1
   9  -1   2 11.6329 2.03367  -2
  -9  -3   2 11.6329 2.03367   1
  -8   1  -2 57.3135 4.60233  -2
   8   3  -2 57.3135 4.60233   1
  -8  -3   2 13.5489 1.84291   1
   7   3  -2 559.120 15.3108   1
  -7  -3   2 526.588 18.1917   1
  -6   2  -3 421.785 20.1856  -2
   6   3  -2 421.785 20.1856   1
  -6  -3   2 372.333 10.6169   1
  -5   2  -3 147.997 7.71881  -2
   5   3  -2 147.997 7.71881   1
   5  -2   3 142.480 4.62885  -2
  -5  -3   2 142.480 4.62885   1
  -4   2  -3 273.381 7.76857  -2
   4   3  -2 273.381 7.76857   1
   4  -2   3 268.128 7.86981  -2
  -4  -3   2 268.128 7.86981   1
  -3   2  -3 158.826 4.58422  -2
   3   3  -2 158.826 4.58422   1
   3  -2   3 146.418 4.49319  -2
  -3  -3   2 146.418 4.49319   1
  -2   2  -3 193.992 5.32776  -2
   2   3  -2 193.992 5.32776   1
   2  -2   3 179.239 4.10618  -2
  -2  -3   2 179.239 4.10618   1
  -1   2  -3 985.672 34.6527  -2
   1   3  -2 985.672 34.6527   1
   1  -2   3 1052.41 36.8196  -2
  -1  -3   2 1052.41 36.8196   1
   0   2  -3 684.738 14.5670  -2
   0   3  -2 684.738 14.5670   1
   0  -2   3 689.567 18.6042  -2
   0  -3   2 689.567 18.6042   1
   1   2  -3 151.561 5.66987  -2
  -1   3  -2 151.561 5.66987   1
  -1  -2   3 160.552 5.53669  -2
   1  -3   2 160.552 5.53669   1
  -2  -2   3 128.822 5.11357  -2
   2  -3   2 128.822 5.11357   1
   3   2  -3 1258.78 58.2723  -2
  -3   3  -2 1258.78 58.2723   1
   3  -3   2 898.558 25.3554   1
  -4   3  -2 35.0891 1.34111   1
   4  -3   2 33.8235 1.60159   1
  -5   3  -2 178.397 4.65036   1
   5  -3   2 176.761 5.59115   1
  -6   3  -2 336.414 8.39251   1
   6  -3   2 335.134 10.0946   1
   7   3  -4 288.027 9.98806  -2
  -7   3  -2 288.027 9.98806   1
  -7  -3   4 279.108 13.9514  -2
   7  -3   2 279.108 13.9514   1
   8   3  -4 385.911 11.4159  -2
  -8   3  -2 385.911 11.4159   1
  -8  -3   4 376.949 8.54767  -2
   8  -3   2 376.949 8.54767   1
   9   3  -4 100.539 3.21789  -2
  -9   3  -2 100.539 3.21789   1
  -9  -3   4 91.7100 2.71359  -2
   9  -3   2 91.7100 2.71359   1
  10   3  -4 205.256 5.83264  -2
 -10   3  -2 205.256 5.83264   1
 -10  -3   4 215.505 6.74335  -2
  10  -3   2 215.505 6.74335   1
  11   3  -4 71.1211 2.77855  -2
 -11   3  -2 71.1211 2.77855   1
 -11  -3   4 74.7808 3.23868  -2
  11  -3   2 74.7808 3.23868   1
  12   3  -4 74.2756 3.43271  -2
 -12   3  -2 74.2756 3.43271   1
 -12  -3   4 74.0804 3.35190  -2
  12  -3   2 74.0804 3.35190   1
  13   3  -4 299.195 8.35806  -2
 -13   3  -2 299.195 8.35806   1
 -13  -3   4 309.781 12.0601  -2
  13  -3   2 309.781 12.0601   1
  14   3  -4 98.9335 4.01526  -2
 -14   3  -2 98.9335 4.01526   1
 -14  -3   4 103.837 9.14960  -2
  14  -3   2 103.837 9.14960   1
  15   3  -4 605.102 15.6565  -2
 -15   3  -2 605.102 15.6565   1
 -15  -3   4 620.850 29.6930  -2
  15  -3   2 620.850 29.6930   1
  16   3  -4 130.742 8.59992  -2
 -16   3  -2 130.742 8.59992   1
 -16  -3   4 123.517 5.61722  -2
  16  -3   2 123.517 5.61722   1
  18   4  -5 0.20440 4.84969  -2
 -18   3  -2 0.20440 4.84969   1
 -18  -4   5 13.2712 4.58937  -2
  18  -3   2 13.2712 4.58937   1
  19   4  -5 44.0716 4.37775  -2
 -19   3  -2 44.0716 4.37775   1
 -19  -4   5 52.2924 5.75307  -2
  19  -3   2 52.2924 5.75307   1
  20   4  -5 2.86258 3.55971  -2
 -20   3  -2 2.86258 3.55971   1
 -20  -4   5 7.38222 4.71791  -2
  20  -3   2 7.38222 4.71791   1
 -20   0   0 8.61240 5.50414  -2
  20   2  -2 8.61240 5.50414   1
  20   0   0 12.0811 3.14902  -2
 -20  -2   2 12.0811 3.14902   1
 -16   1  -1 105.665 7.89251  -2
  16   2  -2 105.665 7.89251   1
  16  -1   1 96.6508 7.49938  -2
 -16  -2   2 96.6508 7.49938   1
 -15   1  -1 67.5687 4.70700  -2
  15   2  -2 67.5687 4.70700   1
  15  -1   1 63.5540 3.23092  -2
 -15  -2   2 63.5540 3.23092   1
 -14   1  -1 9.54820 2.83325  -2
  14   2  -2 9.54820 2.83325   1
  14  -1   1 9.15834 1.95892  -2
 -14  -2   2 9.15834 1.95892   1
 -13   1  -1 70.2586 4.19474  -2
  13   2  -2 70.2586 4.19474   1
  13  -1   1 65.4322 2.97257  -2
 -13  -2   2 65.4322 2.97257   1
 -12   1  -1 303.894 11.6911  -2
  12   2  -2 303.894 11.6911   1
  12  -1   1 292.019 8.04578  -2
 -12  -2   2 292.019 8.04578   1
 -11   1  -1 94.3950 3.76411  -2
  11   2  -2 94.3950 3.76411   1
  11  -1   1 95.3642 3.41411  -2
 -11  -2   2 95.3642 3.41411   1
 -10   1  -1 242.141 9.51802  -2
  10   2  -2 242.141 9.51802   1
  10  -1   1 234.915 5.88522  -2
 -10  -2   2 234.915 5.88522   1
  -9   1  -1 336.773 10.0228  -2
   9   2  -2 336.773 10.0228   1
   9  -1   1 343.827 8.85346  -2
  -9  -2   2 343.827 8.85346   1
  -8   1  -1 537.012 24.3468  -2
   8   2  -2 537.012 24.3468   1
   8  -1   1 495.112 18.6564  -2
  -8  -2   2 495.112 18.6564   1
   7   2  -2 931.098 29.8301   1
  -7  -2   2 933.629 22.2168   1
   6   2  -2 32.4580 1.56091   1
  -6  -2   2 33.1006 1.28235   1
   5   2  -2 1348.41 36.5994   1
  -5  -2   2 1363.33 28.8429   1
  -4   2  -2 160.818 8.14162  -2
   4   2  -2 160.818 8.14162   1
  -4  -2   2 107.425 2.61975   1
  -3   2  -2 903.265 40.3783  -2
   3   2  -2 903.265 40.3783   1
   3  -2   2 864.926 39.3330  -2
  -3  -2   2 864.926 39.3330   1
  -1   2  -2 45.4904 0.83151  -2
   1   2  -2 45.4904 0.83151   1
   1  -2   2 46.7348 0.98916  -2
  -1  -2   2 46.7348 0.98916   1
   0   2  -2 262.370 4.50189  -2
   0   2  -2 262.370 4.50189   1
   0  -2   2 261.898 4.50098  -2
   0  -2   2 261.898 4.50098   1
   1   2  -2 55.8988 1.18013  -2
  -1   2  -2 55.8988 1.18013   1
  -1  -2   2 56.9956 1.26659  -2
   1  -2   2 56.9956 1.26659   1
   2   2  -2 259.515 12.1424  -2
  -2   2  -2 259.515 12.1424   1
  -2  -2   2 245.931 11.7992  -2
   2  -2   2 245.931 11.7992   1
   3   2  -2 850.064 28.8841  -2
  -3   2  -2 850.064 28.8841   1
  -3  -2   2 795.860 36.9585  -2
   3  -2   2 795.860 36.9585   1
   4   2  -2 215.551 10.1292  -2
  -4   2  -2 215.551 10.1292   1
  -4  -2   2 181.529 9.59789  -2
   4  -2   2 181.529 9.59789   1
  -5   2  -2 359.725 10.4344   1
   5  -2   2 359.855 10.1445   1
  -6   2  -2 328.346 9.61237   1
   6  -2   2 322.651 7.91035   1
  -7   2  -2 508.986 12.4587   1
   7  -2   2 506.933 18.0507   1
   8   3  -3 220.631 7.13446  -2
  -8   2  -2 220.631 7.13446   1
  -8  -3   3 229.809 11.4359  -2
   8  -2   2 229.809 11.4359   1
   9   3  -3 848.942 23.6310  -2
  -9   2  -2 848.942 23.6310   1
  -9  -3   3 802.325 19.4492  -2
   9  -2   2 802.325 19.4492   1
  10   3  -3 105.502 3.49932  -2
 -10   2  -2 105.502 3.49932   1
 -10  -3   3 101.138 4.01688  -2
  10  -2   2 101.138 4.01688   1
  11   3  -3 273.384 8.43457  -2
 -11   2  -2 273.384 8.43457   1
 -11  -3   3 290.716 9.96982  -2
  11  -2   2 290.716 9.96982   1
  12   3  -3 77.5661 3.02988  -2
 -12   2  -2 77.5661 3.02988   1
 -12  -3   3 74.6442 4.29686  -2
  12  -2   2 74.6442 4.29686   1
  13   3  -3 21.9097 1.67957  -2
 -13   2  -2 21.9097 1.67957   1
 -13  -3   3 26.4397 2.79780  -2
  13  -2   2 26.4397 2.79780   1
  14   3  -3 17.8077 2.42228  -2
 -14   2  -2 17.8077 2.42228   1
 -14  -3   3 16.6579 2.60209  -2
  14  -2   2 16.6579 2.60209   1
  15   3  -3 36.2742 2.31972  -2
 -15   2  -2 36.2742 2.31972   1
 -15  -3   3 44.3375 3.90910  -2
  15  -2   2 44.3375 3.90910   1
  16   3  -3 11.3819 3.31203  -2
 -16   2  -2 11.3819 3.31203   1
 -16  -3   3 13.0202 4.09318  -2
  16  -2   2 13.0202 4.09318   1
  17   3  -3 124.011 6.40986  -2
 -17   2  -2 124.011 6.40986   1
 -17  -3   3 142.969 9.11499  -2
  17  -2   2 142.969 9.11499   1
  19   4  -4 33.5470 3.99498  -2
 -19   2  -2 33.5470 3.99498   1
 -19  -4   4 47.9441 5.68305  -2
  19  -2   2 47.9441 5.68305   1
  20  -2   2 4.70226 2.57624   1
 -20   0   1 55.0081 5.87290  -2
  20   1  -2 55.0081 5.87290   1
  20   0  -1 40.4686 4.19757  -2
 -20  -1   2 40.4686 4.19757   1
 -19   0   1 15.8987 5.03974  -2
  19   1  -2 15.8987 5.03974   1
  19   0  -1 17.2490 3.72137  -2
 -19  -1   2 17.2490 3.72137   1
 -16   1   0 120.852 8.59118  -2
  16   1  -2 120.852 8.59118   1
 -15   1   0 14.4567 4.27443  -2
  15   1  -2 14.4567 4.27443   1
  15  -1   0 11.0079 2.70345  -2
 -15  -1   2 11.0079 2.70345   1
 -14   1   0 314.867 12.6119  -2
  14   1  -2 314.867 12.6119   1
  14  -1   0 316.185 8.80513  -2
 -14  -1   2 316.185 8.80513   1
 -13   1   0 26.2218 5.23752  -2
  13   1  -2 26.2218 5.23752   1
  13  -1   0 26.7059 2.26442  -2
 -13  -1   2 26.7059 2.26442   1
 -12   1   0 148.310 8.83941  -2
  12   1  -2 148.310 8.83941   1
  12  -1   0 153.316 4.65157  -2
 -12  -1   2 153.316 4.65157   1
 -11   1   0 451.801 16.1804  -2
  11   1  -2 451.801 16.1804   1
  11  -1   0 428.304 10.0495  -2
 -11  -1   2 428.304 10.0495   1
 -10   1   0 187.787 6.42782  -2
  10   1  -2 187.787 6.42782   1
  10  -1   0 192.082 4.90145  -2
 -10  -1   2 192.082 4.90145   1
  -9   1   0 290.183 7.65791  -2
   9   1  -2 290.183 7.65791   1
   9  -1   0 294.817 6.94145  -2
  -9  -1   2 294.817 6.94145   1
  -8   1   0 573.230 22.7804  -2
   8   1  -2 573.230 22.7804   1
   8  -1   0 612.706 17.6643  -2
  -8  -1   2 612.706 17.6643   1
  -7   1   0 32.3314 3.08117  -2
   7   1  -2 32.3314 3.08117   1
   7  -1   0 31.3576 1.85505  -2
  -7  -1   2 31.3576 1.85505   1
   6   1  -2 410.270 12.0823   1
  -6  -1   2 402.467 8.99184   1
   5   1  -2 1089.88 31.3159   1
  -5  -1   2 1088.23 23.2089   1
   4   1  -2 108.965 3.46833   1
  -4  -1   2 104.270 2.59655   1
   3   1  -2 600.195 14.6841   1
  -3  -1   2 596.721 14.0121   1
  -2   2  -1 29.6188 1.84807  -2
   2   1  -2 29.6188 1.84807   1
  -2  -1   2 7.75462 0.33208   1
  -1   2  -1 335.854 8.24199  -2
   1   1  -2 335.854 8.24199   1
   1  -2   1 348.718 9.38974  -2
  -1  -1   2 348.718 9.38974   1
   0   2  -1 4368.08 106.136  -2
   0   1  -2 4368.08 106.136   1
   0  -2   1 4303.76 92.9454  -2
   0  -1   2 4303.76 92.9454   1
   1   2  -1 4882.25 102.993  -2
  -1   1  -2 4882.25 102.993   1
  -1  -2   1 4780.00 81.4778  -2
   1  -1   2 4780.00 81.4778   1
   2   2  -1 1447.41 34.0035  -2
  -2   1  -2 1447.41 34.0035   1
  -2  -2   1 1459.79 33.8417  -2
   2  -1   2 1459.79 33.8417   1
   3   2  -1 4229.34 138.057  -2
  -3   1  -2 4229.34 138.057   1
  -3  -2   1 3904.45 108.092  -2
   3  -1   2 3904.45 108.092   1
   4   2  -1 845.855 23.1194  -2
  -4   1  -2 845.855 23.1194   1
  -4  -2   1 794.267 27.9737  -2
   4  -1   2 794.267 27.9737   1
   5   2  -1 277.677 9.64103  -2
  -5   1  -2 277.677 9.64103   1
  -5  -2   1 267.012 12.9711  -2
   5  -1   2 267.012 12.9711   1
  -6   1  -2 58.4704 2.38208   1
   6  -1   2 58.9677 1.95256   1
  -7   1  -2 137.351 4.52605   1
   7  -1   2 129.817 3.68706   1
  -8   1  -2 17.0432 1.61643   1
   8  -1   2 15.7787 1.31423   1
   9   3  -2 13.7004 2.07833  -2
  -9   1  -2 13.7004 2.07833   1
  -9  -3   2 7.28265 1.80868  -2
   9  -1   2 7.28265 1.80868   1
  10   3  -2 322.746 8.30439  -2
 -10   1  -2 322.746 8.30439   1
 -10  -3   2 304.124 8.04399  -2
  10  -1   2 304.124 8.04399   1
  11   3  -2 299.842 10.8681  -2
 -11   1  -2 299.842 10.8681   1
 -11  -3   2 299.687 10.6275  -2
  11  -1   2 299.687 10.6275   1
  12   3  -2 222.551 9.42265  -2
 -12   1  -2 222.551 9.42265   1
 -12  -3   2 216.137 7.11197  -2
  12  -1   2 216.137 7.11197   1
  13   3  -2 168.201 6.26106  -2
 -13   1  -2 168.201 6.26106   1
 -13  -3   2 181.907 12.0957  -2
  13  -1   2 181.907 12.0957   1
  14   3  -2 163.904 6.25566  -2
 -14   1  -2 163.904 6.25566   1
 -14  -3   2 169.797 7.62620  -2
  14  -1   2 169.797 7.62620   1
  15   3  -2 15.9352 2.39932  -2
 -15   1  -2 15.9352 2.39932   1
 -15  -3   2 18.0263 3.38517  -2
  15  -1   2 18.0263 3.38517   1
  16   3  -2 12.0282 2.59449  -2
 -16   1  -2 12.0282 2.59449   1
 -16  -3   2 6.34311 3.17468  -2
  16  -1   2 6.34311 3.17468   1
  17   3  -2 44.8299 2.66869  -2
 -17   1  -2 44.8299 2.66869   1
 -17  -3   2 42.8395 3.52452  -2
  17  -1   2 42.8395 3.52452   1
  18   3  -2 56.6211 3.94724  -2
 -18   1  -2 56.6211 3.94724   1
 -18  -3   2 56.0498 6.17779  -2
  18  -1   2 56.0498 6.17779   1
 -19  -3   2 50.0948 6.13524  -2
  19  -1   2 50.0948 6.13524   1
 -20   0   2 15.8896 4.13057  -2
  20   0  -2 15.8896 4.13057   1
  20   0  -2 25.3105 3.33068  -2
 -20   0   2 25.3105 3.33068   1
 -19   0   2 3.03166 4.37299  -2
  19   0  -2 3.03166 4.37299   1
  19   0  -2 5.28551 2.59032  -2
 -19   0   2 5.28551 2.59032   1
  18   0  -2 27.6607 3.84399  -2
 -18   0   2 27.6607 3.84399   1
 -17   0   2 44.2462 5.34143  -2
  17   0  -2 44.2462 5.34143   1
  17   0  -2 33.6105 5.60574  -2
 -17   0   2 33.6105 5.60574   1
 -14   1   1 47.0714 5.03332  -2
  14   0  -2 47.0714 5.03332   1
  14  -1  -1 50.5663 2.96895  -2
 -14   0   2 50.5663 2.96895   1
 -13   1   1 10.3340 2.28569  -2
  13   0  -2 10.3340 2.28569   1
  13  -1  -1 12.3688 2.50051  -2
 -13   0   2 12.3688 2.50051   1
 -12   1   1 150.593 8.57004  -2
  12   0  -2 150.593 8.57004   1
  12  -1  -1 136.353 5.16162  -2
 -12   0   2 136.353 5.16162   1
 -11   1   1 22.3994 2.44643  -2
  11   0  -2 22.3994 2.44643   1
  11  -1  -1 23.2266 1.65741  -2
 -11   0   2 23.2266 1.65741   1
 -10   1   1 454.590 13.6577  -2
  10   0  -2 454.590 13.6577   1
  10  -1  -1 443.281 10.2255  -2
 -10   0   2 443.281 10.2255   1
  -9   1   1 4.75359 1.65998  -2
   9   0  -2 4.75359 1.65998   1
   9  -1  -1 6.84000 1.10449  -2
  -9   0   2 6.84000 1.10449   1
  -8   1   1 1671.56 48.3007  -2
   8   0  -2 1671.56 48.3007   1
   8  -1  -1 1688.38 57.2120  -2
  -8   0   2 1688.38 57.2120   1
  -7   1   1 42.4354 2.13305  -2
   7   0  -2 42.4354 2.13305   1
   7  -1  -1 42.4213 1.67654  -2
  -7   0   2 42.4213 1.67654   1
  -6   1   1 28.7699 2.49598  -2
   6   0  -2 28.7699 2.49598   1
  -6   0   2 16.0037 0.91193   1
   5   0  -2 51.1026 2.00857   1
  -5   0   2 51.2972 1.55875   1
   4   0  -2 1720.90 48.7228   1
  -4   0   2 1699.65 36.0792   1
   3   0  -2 42.7646 1.29279   1
  -3   0   2 40.8507 1.09176   1
   2   0  -2 121.480 2.38946   1
  -2   0   2 122.137 2.39170   1
  -1   2   0 64.3191 3.60217  -2
   1   0  -2 64.3191 3.60217   1
  -1   0   2 20.8328 0.48050   1
   0   2   0 877.526 24.9147  -2
   0   0  -2 877.526 24.9147   1
   0  -2   0 867.404 29.7613  -2
   0   0   2 867.404 29.7613   1
   1   2   0 158.255 3.74188  -2
  -1   0  -2 158.255 3.74188   1
  -1  -2   0 155.420 3.85970  -2
   1   0   2 155.420 3.85970   1
   2   2   0 54.5942 1.84423  -2
  -2   0  -2 54.5942 1.84423   1
  -2  -2   0 54.5701 1.81466  -2
   2   0   2 54.5701 1.81466   1
   3   2   0 439.951 15.2763  -2
  -3   0  -2 439.951 15.2763   1
  -3  -2   0 428.427 10.1791  -2
   3   0   2 428.427 10.1791   1
   4   2   0 511.895 13.8803  -2
  -4   0  -2 511.895 13.8803   1
  -4  -2   0 507.481 12.0141  -2
   4   0   2 507.481 12.0141   1
   5   2   0 264.033 7.70800  -2
  -5   0  -2 264.033 7.70800   1
  -5  -2   0 251.170 6.36454  -2
   5   0   2 251.170 6.36454   1
   6   2   0 787.640 21.2203  -2
  -6   0  -2 787.640 21.2203   1
  -6  -2   0 705.822 20.5867  -2
   6   0   2 705.822 20.5867   1
   7   2   0 60.5724 3.48203  -2
  -7   0  -2 60.5724 3.48203   1
  -7  -2   0 45.6779 4.04194  -2
   7   0   2 45.6779 4.04194   1
   8   2   0 894.892 47.6849  -2
  -8   0  -2 894.892 47.6849   1
   8   0   2 415.277 10.2596   1
   9   3  -1 558.454 18.7725  -2
  -9   0  -2 558.454 18.7725   1
   9   0   2 47.0275 1.96765   1
  10   3  -1 638.377 15.5731  -2
 -10   0  -2 638.377 15.5731   1
 -10  -3   1 614.002 17.8984  -2
  10   0   2 614.002 17.8984   1
  11   3  -1 78.9655 3.34860  -2
 -11   0  -2 78.9655 3.34860   1
 -11  -3   1 79.9318 4.06056  -2
  11   0   2 79.9318 4.06056   1
  12   3  -1 57.5065 2.74309  -2
 -12   0  -2 57.5065 2.74309   1
 -12  -3   1 56.8605 3.86770  -2
  12   0   2 56.8605 3.86770   1
  13   3  -1 6.83323 2.07794  -2
 -13   0  -2 6.83323 2.07794   1
 -13  -3   1 5.26978 1.93294  -2
  13   0   2 5.26978 1.93294   1
  14   3  -1 32.7870 2.63353  -2
 -14   0  -2 32.7870 2.63353   1
 -14  -3   1 35.1275 3.25857  -2
  14   0   2 35.1275 3.25857   1
  15   3  -1 7.05263 1.91893  -2
 -15   0  -2 7.05263 1.91893   1
 -15  -3   1 6.60321 1.82855  -2
  15   0   2 6.60321 1.82855   1
  16   3  -1 7.94114 3.06199  -2
 -16   0  -2 7.94114 3.06199   1
 -16  -3   1 9.39151 2.81101  -2
  16   0   2 9.39151 2.81101   1
  17   3  -1 19.4204 2.97018  -2
 -17   0  -2 19.4204 2.97018   1
 -17  -3   1 19.4676 3.38222  -2
  17   0   2 19.4676 3.38222   1
  18   3  -1 63.7306 5.44452  -2
 -18   0  -2 63.7306 5.44452   1
 -18  -3   1 71.3504 6.79999  -2
  18   0   2 71.3504 6.79999   1
 -19  -3   1 139.828 10.0342  -2
  19   0   2 139.828 10.0342   1
 -20   0   3 5.02909 3.74570  -2
  20  -1  -2 5.02909 3.74570   1
  20   0  -3 2.55892 2.39149  -2
 -20   1   2 2.55892 2.39149   1
  19   0  -3 26.9371 2.17817  -2
 -19   1   2 26.9371 2.17817   1
 -18   0   3 43.6049 5.40739  -2
  18  -1  -2 43.6049 5.40739   1
  18   0  -3 48.8741 3.37175  -2
 -18   1   2 48.8741 3.37175   1
 -17   0   3 45.5161 5.12520  -2
  17  -1  -2 45.5161 5.12520   1
  17   0  -3 38.8093 3.77047  -2
 -17   1   2 38.8093 3.77047   1
 -16   0   3 46.1774 3.81751  -2
  16  -1  -2 46.1774 3.81751   1
  14  -1  -2 319.378 17.7106  -2
 -14   1   2 319.378 17.7106   1
 -13   1   2 42.2908 2.87718  -2
  13  -1  -2 42.2908 2.87718   1
  13  -1  -2 35.9183 5.10360  -2
 -13   1   2 35.9183 5.10360   1
 -12   1   2 2003.54 58.2244  -2
  12  -1  -2 2003.54 58.2244   1
  12  -1  -2 2029.17 54.7154  -2
 -12   1   2 2029.17 54.7154   1
 -11   1   2 416.980 15.1920  -2
  11  -1  -2 416.980 15.1920   1
  11  -1  -2 407.401 9.59775  -2
 -11   1   2 407.401 9.59775   1
 -10   1   2 130.841 4.73110  -2
  10  -1  -2 130.841 4.73110   1
  10  -1  -2 129.131 3.65561  -2
 -10   1   2 129.131 3.65561   1
  -9   1   2 267.922 8.30291  -2
   9  -1  -2 267.922 8.30291   1
   9  -1  -2 259.431 6.26455  -2
  -9   1   2 259.431 6.26455   1
  -8   1   2 168.557 6.58221  -2
   8  -1  -2 168.557 6.58221   1
   8  -1  -2 167.753 6.41984  -2
[truncated: 2,049,277 more chars]
