# Supplementary material for: Overcrowded Alkene Photo‐Redox‐Switches Based on Quinolinium/Carbene Building Blocks
Source: Angew Chem Int Ed Engl. 2026 May 21;65(29):e9975231. doi: 10.1002/anie.9975231 (PMC13360384; doi:10.1002/anie.9975231)
Supplement: Supplementary file 2 — Supporting File 2: anie72720‐sup‐0002‐DataFiles.zip. [file ANIE-65-e9975231-s001.zip › E_2f_2.cif]

data_cblz07b
_audit_contact_author_name        'Julian J. Holstein'
_audit_contact_author_phone       '+49 231 755 3426'
_audit_contact_author_email       julian.holstein@tu-dortmund.de
_audit_contact_author_address
;Department of Chemistry and Chemical Biology
TU Dortmund University
Otto-Hahn-Str. 6
44227 Dortmund
Germany
;
_audit_creation_method
;FinalCif V152 by Daniel Kratzert, Freiburg 2026, 
https://dkratzert.de/finalcif.html
;
_publ_contact_author_id_orcid     0000-0002-8385-7805
_publ_section_references
;Sheldrick, G.M. (2015). Acta Cryst. A71, 3-8.
Sheldrick, G.M. (2015). Acta Cryst. C71, 3-8.
;
_shelx_SHELXL_version_number      '2019/3'
_chemical_name_systematic         ?
_chemical_name_common             ?
_chemical_formula_sum             'C32 H36 Br2 N2'
_chemical_formula_moiety          ?
_chemical_formula_weight          608.45
_chemical_melting_point           ?
_space_group_crystal_system       monoclinic
_space_group_IT_number            14
_space_group_name_H-M_alt         'P 21/n'
_space_group_name_Hall            '-P 2yn'
_shelx_space_group_comment
;
The symmetry employed for this shelxl refinement is uniquely defined
by the following loop, which should always be used as a source of
symmetry information in preference to the above space-group names.
They are only intended as comments.
;

loop_
_space_group_symop_operation_xyz
'x, y, z'
'-x+1/2, y+1/2, -z+1/2'
'-x, -y, -z'
'x-1/2, -y-1/2, z-1/2'

_cell_length_a                    7.5144(3)
_cell_length_b                    30.3300(13)
_cell_length_c                    12.3615(6)
_cell_angle_alpha                 90
_cell_angle_beta                  92.322(2)
_cell_angle_gamma                 90
_cell_volume                      2815.0(2)
_cell_formula_units_Z             4
_cell_measurement_temperature     100(2)
_cell_measurement_reflns_used     9909
_cell_measurement_theta_min       2.795
_cell_measurement_theta_max       27.659
_exptl_crystal_description        block
_exptl_crystal_colour             red
_exptl_crystal_recrystallization_method ?
_exptl_crystal_density_meas       ?
_exptl_crystal_density_method     ?
_exptl_crystal_density_diffrn     1.436
_exptl_crystal_F_000              1248
_exptl_crystal_size_max           0.500
_exptl_crystal_size_mid           0.203
_exptl_crystal_size_min           0.138
_exptl_absorpt_coefficient_mu     2.903
_exptl_absorpt_correction_type    multi-scan
_exptl_absorpt_correction_T_min   0.5065
_exptl_absorpt_correction_T_max   0.7456
_exptl_absorpt_process_details
;SADABS-2016/2 - Bruker AXS area detector scaling and absorption correction: 
Krause, L., Herbst-Irmer, R., Sheldrick G.M. & Stalke D., J. Appl. Cryst. 48 
(2015) 3-10
;
_exptl_absorpt_special_details    ?
_shelx_estimated_absorpt_T_min    0.325
_shelx_estimated_absorpt_T_max    0.690
_exptl_transmission_factor_min    ?
_exptl_transmission_factor_max    ?
_exptl_special_details            ?
_diffrn_ambient_temperature       100(2)
_diffrn_radiation_type            MoK\a
_diffrn_radiation_wavelength      0.71073
_diffrn_radiation_monochromator   'mirror optics'
_diffrn_measurement_ambient_temperature_device_make ?
_diffrn_radiation_probe           x-ray
_diffrn_source                    'microfocus sealed X-ray tube'
_diffrn_source_type               'Incoatec I\ms 3.0'
_diffrn_source_voltage            ?
_diffrn_source_current            ?
_diffrn_detector                  HPAD
_diffrn_detector_type             'Bruker PHOTON II'
_diffrn_detector_area_resol_mean  7.41
_diffrn_measurement_device        'four-circle diffractometer'
_diffrn_measurement_device_type   'Bruker D8 VENTURE dual wavelength Mo/Cu'
_diffrn_measurement_method        '\w and \f scans'
_diffrn_measurement_specimen_support 'MiTeGen micromount'
_diffrn_reflns_number             49505
_diffrn_reflns_av_unetI/netI      0.0346
_diffrn_reflns_av_R_equivalents   0.0611
_diffrn_reflns_theta_min          2.603
_diffrn_reflns_theta_max          27.667
_diffrn_reflns_theta_full         25.242
_diffrn_reflns_limit_h_min        -9
_diffrn_reflns_limit_h_max        9
_diffrn_reflns_limit_k_min        -39
_diffrn_reflns_limit_k_max        39
_diffrn_reflns_limit_l_min        -16
_diffrn_reflns_limit_l_max        16
_diffrn_measured_fraction_theta_max 0.998
_diffrn_measured_fraction_theta_full 0.999
_diffrn_reflns_Laue_measured_fraction_max 0.998
_diffrn_reflns_Laue_measured_fraction_full 0.999
_diffrn_reflns_point_group_measured_fraction_max 0.998
_diffrn_reflns_point_group_measured_fraction_full 0.999
_reflns_number_total              6560
_reflns_number_gt                 5732
_reflns_threshold_expression      'I > 2\s(I)'
_reflns_Friedel_coverage          0.000
_reflns_Friedel_fraction_max      .
_reflns_Friedel_fraction_full     .
_reflns_special_details
;
 Reflections were merged by SHELXL according to the crystal
 class for the calculation of statistics and refinement.
 
 _reflns_Friedel_fraction is defined as the number of unique
 Friedel pairs measured divided by the number that would be
 possible theoretically, ignoring centric projections and
 systematic absences.
;
_computing_data_collection        ?
_computing_cell_refinement        'SAINT V8.40B'
_computing_data_reduction         'SAINT V8.40B'
_computing_structure_solution     'SHELXT 2018/2 (Sheldrick, 2018)'
_computing_structure_refinement   'SHELXL-2019/2 (Sheldrick, 2019)'
_computing_molecular_graphics     ?
_computing_publication_material   ?
_refine_special_details           ?
_refine_ls_structure_factor_coef  Fsqd
_refine_ls_matrix_type            full
_refine_ls_weighting_scheme       calc
_refine_ls_weighting_details      'w=1/[\s^2^(Fo^2^)+(0.0285P)^2^+2.9749P] where P=(Fo^2^+2Fc^2^)/3'
_atom_sites_solution_primary      direct
_atom_sites_solution_secondary    ?
_atom_sites_solution_hydrogens    geom
_refine_ls_hydrogen_treatment     constr
_refine_ls_number_reflns          6560
_refine_ls_number_parameters      333
_refine_ls_number_restraints      0
_refine_ls_R_factor_all           0.0412
_refine_ls_R_factor_gt            0.0338
_refine_ls_wR_factor_ref          0.0813
_refine_ls_wR_factor_gt           0.0783
_refine_ls_goodness_of_fit_ref    1.064
_refine_ls_restrained_S_all       1.064
_refine_ls_shift/su_max           0.001
_refine_ls_shift/su_mean          0.000
_refine_diff_density_max          0.524
_refine_diff_density_min          -0.492
_refine_diff_density_rms          0.071
_refine_ls_extinction_method      none
_refine_ls_extinction_coef        .

loop_
_atom_type_symbol
_atom_type_description
_atom_type_scat_dispersion_real
_atom_type_scat_dispersion_imag
_atom_type_scat_source
'C'  'C'  0.0033  0.0016 'International Tables Vol C Tables 4.2.6.8 and 6.1.1.4'
'H'  'H'  0.0000  0.0000 'International Tables Vol C Tables 4.2.6.8 and 6.1.1.4'
'Br' 'Br' -0.2901 2.4595 'International Tables Vol C Tables 4.2.6.8 and 6.1.1.4'
'N'  'N'  0.0061  0.0033 'International Tables Vol C Tables 4.2.6.8 and 6.1.1.4'

_geom_special_details
;
 All esds (except the esd in the dihedral angle between two l.s. planes)
 are estimated using the full covariance matrix.  The cell esds are taken
 into account individually in the estimation of esds in distances, angles
 and torsion angles; correlations between esds in cell parameters are only
 used when they are defined by crystal symmetry.  An approximate (isotropic)
 treatment of cell esds is used for estimating esds involving l.s. planes.
;

loop_
_atom_site_label
_atom_site_type_symbol
_atom_site_fract_x
_atom_site_fract_y
_atom_site_fract_z
_atom_site_U_iso_or_equiv
_atom_site_adp_type
_atom_site_occupancy
_atom_site_site_symmetry_order
_atom_site_calc_flag
_atom_site_refinement_flags_posn
_atom_site_refinement_flags_adp
_atom_site_refinement_flags_occupancy
_atom_site_disorder_assembly
_atom_site_disorder_group
N1_1   N  0.4070(3)  0.30976(6) 0.59054(15) 0.0188(4)  Uani 1 1 d    . . . . .
C1_1   C  0.6761(3)  0.40715(7) 0.78133(17) 0.0155(4)  Uani 1 1 d    . . . . .
N2_1   N  0.6783(2)  0.40447(6) 0.89491(14) 0.0167(4)  Uani 1 1 d    . . . . .
C2_1   C  0.5764(3)  0.37823(7) 0.71888(17) 0.0158(4)  Uani 1 1 d    . . . . .
C3_1   C  0.5263(3)  0.33567(7) 0.76135(18) 0.0175(4)  Uani 1 1 d    . . . . .
H3_1   H  0.544603   0.330508   0.836790    0.021      Uiso 1 1 calc R U . . .
C4_1   C  0.4555(3)  0.30312(7) 0.69979(18) 0.0175(4)  Uani 1 1 d    . . . . .
C5_1   C  0.4378(3)  0.35082(7) 0.54376(18) 0.0169(4)  Uani 1 1 d    . . . . .
C6_1   C  0.5195(3)  0.38559(7) 0.60487(17) 0.0155(4)  Uani 1 1 d    . . . . .
C7_1   C  0.5173(3)  0.41243(7) 0.95761(18) 0.0200(5)  Uani 1 1 d    . . . . .
H7_1   H  0.539122   0.440224   0.999591    0.024      Uiso 1 1 calc R U . . .
C8_1   C  0.3462(3)  0.41972(8) 0.8873(2)   0.0240(5)  Uani 1 1 d    . . . . .
H8A_1  H  0.368977   0.441426   0.830800    0.036      Uiso 1 1 calc R U . . .
H8B_1  H  0.251710   0.430605   0.932707    0.036      Uiso 1 1 calc R U . . .
H8C_1  H  0.308969   0.391777   0.853653    0.036      Uiso 1 1 calc R U . . .
C9_1   C  0.4855(4)  0.37584(8) 1.0408(2)   0.0277(5)  Uani 1 1 d    . . . . .
H9A_1  H  0.469511   0.347581   1.003182    0.042      Uiso 1 1 calc R U . . .
H9B_1  H  0.378423   0.382656   1.080268    0.042      Uiso 1 1 calc R U . . .
H9C_1  H  0.588381   0.373957   1.091896    0.042      Uiso 1 1 calc R U . . .
C10_1  C  0.8544(3)  0.40418(8) 0.95233(19) 0.0221(5)  Uani 1 1 d    . . . . .
H10_1  H  0.940796   0.414712   0.898586    0.026      Uiso 1 1 calc R U . . .
C11_1  C  0.9130(4)  0.35715(9) 0.9827(2)   0.0318(6)  Uani 1 1 d    . . . . .
H11A_1 H  0.835285   0.345428   1.037637    0.048      Uiso 1 1 calc R U . . .
H11B_1 H  1.036333   0.357633   1.011742    0.048      Uiso 1 1 calc R U . . .
H11C_1 H  0.904897   0.338359   0.918225    0.048      Uiso 1 1 calc R U . . .
C12_1  C  0.8725(4)  0.43601(9) 1.0479(2)   0.0317(6)  Uani 1 1 d    . . . . .
H12A_1 H  0.838640   0.465747   1.023788    0.048      Uiso 1 1 calc R U . . .
H12B_1 H  0.996169   0.436208   1.076172    0.048      Uiso 1 1 calc R U . . .
H12C_1 H  0.794146   0.426505   1.104908    0.048      Uiso 1 1 calc R U . . .
C13_1  C  0.8057(3)  0.43825(7) 0.73280(17) 0.0167(4)  Uani 1 1 d    . . . . .
C14_1  C  0.9432(3)  0.42277(8) 0.66911(19) 0.0205(5)  Uani 1 1 d    . . . . .
C15_1  C  1.0685(3)  0.45001(9) 0.6234(2)   0.0270(5)  Uani 1 1 d    . . . . .
H15_1  H  1.157813   0.437927   0.579941    0.032      Uiso 1 1 calc R U . . .
C16_1  C  1.0614(3)  0.49491(9) 0.6418(2)   0.0303(6)  Uani 1 1 d    . . . . .
H16_1  H  1.145738   0.513950   0.610760    0.036      Uiso 1 1 calc R U . . .
C17_1  C  0.9314(3)  0.51199(8) 0.7055(2)   0.0273(5)  Uani 1 1 d    . . . . .
H17_1  H  0.926045   0.542807   0.718717    0.033      Uiso 1 1 calc R U . . .
C18_1  C  0.8089(3)  0.48388(7) 0.75013(18) 0.0199(5)  Uani 1 1 d    . . . . .
Br19_1 Br 0.63089(3) 0.51088(2) 0.83300(2)  0.02535(7) Uani 1 1 d    . . . . .
Br20_1 Br 0.97270(3) 0.36128(2) 0.64494(2)  0.02917(8) Uani 1 1 d    . . . . .
C21_1  C  0.2916(3)  0.27825(7) 0.5319(2)   0.0239(5)  Uani 1 1 d    . . . . .
H21A_1 H  0.180079   0.292829   0.508617    0.036      Uiso 1 1 calc R U . . .
H21B_1 H  0.265482   0.253427   0.579446    0.036      Uiso 1 1 calc R U . . .
H21C_1 H  0.351794   0.267393   0.468268    0.036      Uiso 1 1 calc R U . . .
C22_1  C  0.5296(3)  0.42686(7) 0.55434(18) 0.0183(4)  Uani 1 1 d    . . . . .
H22_1  H  0.574799   0.451120   0.595554    0.022      Uiso 1 1 calc R U . . .
C23_1  C  0.4768(3)  0.43384(8) 0.44717(19) 0.0210(5)  Uani 1 1 d    . . . . .
H23_1  H  0.487989   0.462170   0.415360    0.025      Uiso 1 1 calc R U . . .
C24_1  C  0.4071(3)  0.39883(8) 0.38690(19) 0.0226(5)  Uani 1 1 d    . . . . .
H24_1  H  0.374195   0.402868   0.312551    0.027      Uiso 1 1 calc R U . . .
C25_1  C  0.3854(3)  0.35809(8) 0.43472(18) 0.0206(5)  Uani 1 1 d    . . . . .
H25_1  H  0.334279   0.334597   0.393217    0.025      Uiso 1 1 calc R U . . .
C26_1  C  0.4418(3)  0.25709(7) 0.74220(18) 0.0186(4)  Uani 1 1 d    . . . . .
C27_1  C  0.5691(3)  0.22557(7) 0.71450(18) 0.0208(5)  Uani 1 1 d    . . . . .
C28_1  C  0.5509(3)  0.18228(7) 0.75116(19) 0.0223(5)  Uani 1 1 d    . . . . .
H28_1  H  0.635534   0.160783   0.731302    0.027      Uiso 1 1 calc R U . . .
C29_1  C  0.4124(3)  0.16974(7) 0.81584(19) 0.0226(5)  Uani 1 1 d    . . . . .
C30_1  C  0.2922(3)  0.20169(8) 0.8454(2)   0.0250(5)  Uani 1 1 d    . . . . .
H30_1  H  0.199203   0.193813   0.891529    0.030      Uiso 1 1 calc R U . . .
C31_1  C  0.3039(3)  0.24520(7) 0.8094(2)   0.0222(5)  Uani 1 1 d    . . . . .
C32_1  C  0.7255(4)  0.23797(9) 0.6479(2)   0.0336(6)  Uani 1 1 d    . . . . .
H32A_1 H  0.682066   0.248171   0.576325    0.050      Uiso 1 1 calc R U . . .
H32B_1 H  0.802328   0.212193   0.639553    0.050      Uiso 1 1 calc R U . . .
H32C_1 H  0.793452   0.261608   0.684407    0.050      Uiso 1 1 calc R U . . .
C33_1  C  0.3922(4)  0.12248(7) 0.8522(2)   0.0290(6)  Uani 1 1 d    . . . . .
H33A_1 H  0.360394   0.103937   0.789388    0.043      Uiso 1 1 calc R U . . .
H33B_1 H  0.298219   0.120684   0.904671    0.043      Uiso 1 1 calc R U . . .
H33C_1 H  0.504889   0.112179   0.885945    0.043      Uiso 1 1 calc R U . . .
C34_1  C  0.1662(4)  0.27844(8) 0.8408(3)   0.0351(7)  Uani 1 1 d    . . . . .
H34A_1 H  0.218931   0.298819   0.894583    0.053      Uiso 1 1 calc R U . . .
H34B_1 H  0.065225   0.263112   0.871590    0.053      Uiso 1 1 calc R U . . .
H34C_1 H  0.124812   0.295007   0.776486    0.053      Uiso 1 1 calc R U . . .

loop_
_atom_site_aniso_label
_atom_site_aniso_U_11
_atom_site_aniso_U_22
_atom_site_aniso_U_33
_atom_site_aniso_U_23
_atom_site_aniso_U_13
_atom_site_aniso_U_12
N1_1   0.0225(10)  0.0158(8)   0.0181(9)   -0.0002(7)  -0.0011(8)  0.0004(7)
C1_1   0.0149(10)  0.0160(9)   0.0158(10)  0.0016(8)   0.0030(8)   0.0034(8)
N2_1   0.0145(9)   0.0205(9)   0.0150(9)   -0.0012(7)  0.0020(7)   0.0004(7)
C2_1   0.0163(10)  0.0153(9)   0.0160(10)  -0.0002(8)  0.0049(8)   0.0036(8)
C3_1   0.0192(11)  0.0185(10)  0.0151(10)  0.0017(8)   0.0027(8)   0.0021(8)
C4_1   0.0185(11)  0.0166(10)  0.0178(11)  0.0024(8)   0.0035(8)   0.0023(8)
C5_1   0.0143(10)  0.0181(10)  0.0184(11)  0.0002(8)   0.0021(8)   0.0039(8)
C6_1   0.0120(10)  0.0186(10)  0.0161(10)  0.0002(8)   0.0027(8)   0.0032(8)
C7_1   0.0197(11)  0.0223(11)  0.0186(11)  -0.0036(9)  0.0076(9)   -0.0016(9)
C8_1   0.0206(12)  0.0273(12)  0.0249(12)  -0.0054(10) 0.0102(10)  -0.0037(9)
C9_1   0.0304(14)  0.0296(12)  0.0241(13)  0.0019(10)  0.0107(11)  -0.0033(10)
C10_1  0.0179(11)  0.0309(12)  0.0173(11)  0.0034(9)   -0.0002(9)  -0.0015(9)
C11_1  0.0305(14)  0.0354(14)  0.0289(14)  0.0057(11)  -0.0050(11) 0.0060(11)
C12_1  0.0286(14)  0.0429(15)  0.0233(13)  -0.0050(11) -0.0036(10) -0.0056(11)
C13_1  0.0161(10)  0.0198(10)  0.0141(10)  0.0022(8)   -0.0008(8)  -0.0005(8)
C14_1  0.0183(11)  0.0231(11)  0.0203(11)  0.0043(9)   0.0020(9)   0.0036(9)
C15_1  0.0171(12)  0.0407(14)  0.0237(12)  0.0079(11)  0.0053(9)   0.0024(10)
C16_1  0.0235(13)  0.0373(14)  0.0303(14)  0.0087(11)  0.0029(11)  -0.0123(11)
C17_1  0.0322(14)  0.0247(12)  0.0251(13)  0.0040(10)  0.0005(10)  -0.0086(10)
C18_1  0.0222(12)  0.0209(11)  0.0168(11)  0.0000(9)   0.0021(9)   -0.0018(9)
Br19_1 0.03536(14) 0.01645(11) 0.02486(13) -0.00158(9) 0.00886(10) 0.00124(9)
Br20_1 0.02910(14) 0.02737(13) 0.03204(14) 0.00498(10) 0.01359(11) 0.01346(10)
C21_1  0.0270(13)  0.0197(11)  0.0248(12)  -0.0032(9)  -0.0031(10) -0.0014(9)
C22_1  0.0153(10)  0.0188(10)  0.0209(11)  0.0006(9)   0.0009(9)   0.0019(8)
C23_1  0.0184(11)  0.0225(11)  0.0222(12)  0.0068(9)   0.0030(9)   0.0025(9)
C24_1  0.0202(11)  0.0313(12)  0.0164(11)  0.0044(9)   0.0001(9)   0.0017(9)
C25_1  0.0206(11)  0.0246(11)  0.0164(11)  -0.0019(9)  -0.0008(9)  0.0014(9)
C26_1  0.0229(11)  0.0152(10)  0.0177(11)  -0.0016(8)  -0.0014(9)  0.0005(8)
C27_1  0.0242(12)  0.0201(10)  0.0177(11)  -0.0020(9)  -0.0018(9)  0.0031(9)
C28_1  0.0281(12)  0.0176(10)  0.0209(12)  -0.0046(9)  -0.0049(9)  0.0061(9)
C29_1  0.0295(13)  0.0150(10)  0.0227(12)  0.0004(9)   -0.0080(10) -0.0010(9)
C30_1  0.0240(12)  0.0210(11)  0.0301(13)  0.0048(10)  0.0010(10)  -0.0015(9)
C31_1  0.0209(12)  0.0183(10)  0.0274(12)  0.0025(9)   0.0010(9)   0.0012(9)
C32_1  0.0367(15)  0.0298(13)  0.0352(15)  0.0023(11)  0.0136(12)  0.0099(11)
C33_1  0.0369(15)  0.0155(11)  0.0341(14)  0.0005(10)  -0.0047(11) -0.0001(10)
C34_1  0.0314(14)  0.0243(12)  0.0509(18)  0.0109(12)  0.0187(13)  0.0079(10)

loop_
_geom_bond_atom_site_label_1
_geom_bond_atom_site_label_2
_geom_bond_distance
_geom_bond_site_symmetry_2
_geom_bond_publ_flag
N1_1  C5_1   1.396(3) . ?
N1_1  C4_1   1.399(3) . ?
N1_1  C21_1  1.463(3) . ?
C1_1  C2_1   1.371(3) . ?
C1_1  N2_1   1.406(3) . ?
C1_1  C13_1  1.498(3) . ?
N2_1  C10_1  1.476(3) . ?
N2_1  C7_1   1.483(3) . ?
C2_1  C3_1   1.449(3) . ?
C2_1  C6_1   1.473(3) . ?
C3_1  C4_1   1.343(3) . ?
C3_1  H3_1   0.9500   . ?
C4_1  C26_1  1.496(3) . ?
C5_1  C25_1  1.406(3) . ?
C5_1  C6_1   1.422(3) . ?
C6_1  C22_1  1.402(3) . ?
C7_1  C8_1   1.538(3) . ?
C7_1  C9_1   1.538(3) . ?
C7_1  H7_1   1.0000   . ?
C8_1  H8A_1  0.9800   . ?
C8_1  H8B_1  0.9800   . ?
C8_1  H8C_1  0.9800   . ?
C9_1  H9A_1  0.9800   . ?
C9_1  H9B_1  0.9800   . ?
C9_1  H9C_1  0.9800   . ?
C10_1 C12_1  1.527(3) . ?
C10_1 C11_1  1.535(3) . ?
C10_1 H10_1  1.0000   . ?
C11_1 H11A_1 0.9800   . ?
C11_1 H11B_1 0.9800   . ?
C11_1 H11C_1 0.9800   . ?
C12_1 H12A_1 0.9800   . ?
C12_1 H12B_1 0.9800   . ?
C12_1 H12C_1 0.9800   . ?
C13_1 C18_1  1.400(3) . ?
C13_1 C14_1  1.405(3) . ?
C14_1 C15_1  1.390(3) . ?
C14_1 Br20_1 1.903(2) . ?
C15_1 C16_1  1.382(4) . ?
C15_1 H15_1  0.9500   . ?
C16_1 C17_1  1.380(4) . ?
C16_1 H16_1  0.9500   . ?
C17_1 C18_1  1.386(3) . ?
C17_1 H17_1  0.9500   . ?
C18_1 Br19_1 1.903(2) . ?
C21_1 H21A_1 0.9800   . ?
C21_1 H21B_1 0.9800   . ?
C21_1 H21C_1 0.9800   . ?
C22_1 C23_1  1.384(3) . ?
C22_1 H22_1  0.9500   . ?
C23_1 C24_1  1.388(3) . ?
C23_1 H23_1  0.9500   . ?
C24_1 C25_1  1.382(3) . ?
C24_1 H24_1  0.9500   . ?
C25_1 H25_1  0.9500   . ?
C26_1 C31_1  1.401(3) . ?
C26_1 C27_1  1.405(3) . ?
C27_1 C28_1  1.398(3) . ?
C27_1 C32_1  1.509(3) . ?
C28_1 C29_1  1.390(3) . ?
C28_1 H28_1  0.9500   . ?
C29_1 C30_1  1.384(3) . ?
C29_1 C33_1  1.511(3) . ?
C30_1 C31_1  1.397(3) . ?
C30_1 H30_1  0.9500   . ?
C31_1 C34_1  1.507(3) . ?
C32_1 H32A_1 0.9800   . ?
C32_1 H32B_1 0.9800   . ?
C32_1 H32C_1 0.9800   . ?
C33_1 H33A_1 0.9800   . ?
C33_1 H33B_1 0.9800   . ?
C33_1 H33C_1 0.9800   . ?
C34_1 H34A_1 0.9800   . ?
C34_1 H34B_1 0.9800   . ?
C34_1 H34C_1 0.9800   . ?

loop_
_geom_angle_atom_site_label_1
_geom_angle_atom_site_label_2
_geom_angle_atom_site_label_3
_geom_angle
_geom_angle_site_symmetry_1
_geom_angle_site_symmetry_3
_geom_angle_publ_flag
C5_1   N1_1  C4_1   119.15(18) . . ?
C5_1   N1_1  C21_1  118.83(19) . . ?
C4_1   N1_1  C21_1  120.69(18) . . ?
C2_1   C1_1  N2_1   120.65(19) . . ?
C2_1   C1_1  C13_1  121.75(19) . . ?
N2_1   C1_1  C13_1  117.03(19) . . ?
C1_1   N2_1  C10_1  117.07(17) . . ?
C1_1   N2_1  C7_1   122.36(18) . . ?
C10_1  N2_1  C7_1   118.96(18) . . ?
C1_1   C2_1  C3_1   120.6(2)   . . ?
C1_1   C2_1  C6_1   124.94(19) . . ?
C3_1   C2_1  C6_1   114.33(19) . . ?
C4_1   C3_1  C2_1   123.5(2)   . . ?
C4_1   C3_1  H3_1   118.2      . . ?
C2_1   C3_1  H3_1   118.2      . . ?
C3_1   C4_1  N1_1   121.52(19) . . ?
C3_1   C4_1  C26_1  121.2(2)   . . ?
N1_1   C4_1  C26_1  116.97(19) . . ?
N1_1   C5_1  C25_1  119.5(2)   . . ?
N1_1   C5_1  C6_1   121.1(2)   . . ?
C25_1  C5_1  C6_1   119.4(2)   . . ?
C22_1  C6_1  C5_1   117.1(2)   . . ?
C22_1  C6_1  C2_1   122.8(2)   . . ?
C5_1   C6_1  C2_1   119.88(19) . . ?
N2_1   C7_1  C8_1   114.15(18) . . ?
N2_1   C7_1  C9_1   112.56(19) . . ?
C8_1   C7_1  C9_1   109.43(19) . . ?
N2_1   C7_1  H7_1   106.7      . . ?
C8_1   C7_1  H7_1   106.7      . . ?
C9_1   C7_1  H7_1   106.7      . . ?
C7_1   C8_1  H8A_1  109.5      . . ?
C7_1   C8_1  H8B_1  109.5      . . ?
H8A_1  C8_1  H8B_1  109.5      . . ?
C7_1   C8_1  H8C_1  109.5      . . ?
H8A_1  C8_1  H8C_1  109.5      . . ?
H8B_1  C8_1  H8C_1  109.5      . . ?
C7_1   C9_1  H9A_1  109.5      . . ?
C7_1   C9_1  H9B_1  109.5      . . ?
H9A_1  C9_1  H9B_1  109.5      . . ?
C7_1   C9_1  H9C_1  109.5      . . ?
H9A_1  C9_1  H9C_1  109.5      . . ?
H9B_1  C9_1  H9C_1  109.5      . . ?
N2_1   C10_1 C12_1  114.7(2)   . . ?
N2_1   C10_1 C11_1  111.5(2)   . . ?
C12_1  C10_1 C11_1  112.5(2)   . . ?
N2_1   C10_1 H10_1  105.8      . . ?
C12_1  C10_1 H10_1  105.8      . . ?
C11_1  C10_1 H10_1  105.8      . . ?
C10_1  C11_1 H11A_1 109.5      . . ?
C10_1  C11_1 H11B_1 109.5      . . ?
H11A_1 C11_1 H11B_1 109.5      . . ?
C10_1  C11_1 H11C_1 109.5      . . ?
H11A_1 C11_1 H11C_1 109.5      . . ?
H11B_1 C11_1 H11C_1 109.5      . . ?
C10_1  C12_1 H12A_1 109.5      . . ?
C10_1  C12_1 H12B_1 109.5      . . ?
H12A_1 C12_1 H12B_1 109.5      . . ?
C10_1  C12_1 H12C_1 109.5      . . ?
H12A_1 C12_1 H12C_1 109.5      . . ?
H12B_1 C12_1 H12C_1 109.5      . . ?
C18_1  C13_1 C14_1  114.0(2)   . . ?
C18_1  C13_1 C1_1   124.63(19) . . ?
C14_1  C13_1 C1_1   121.25(19) . . ?
C15_1  C14_1 C13_1  123.7(2)   . . ?
C15_1  C14_1 Br20_1 115.70(17) . . ?
C13_1  C14_1 Br20_1 120.54(17) . . ?
C16_1  C15_1 C14_1  119.2(2)   . . ?
C16_1  C15_1 H15_1  120.4      . . ?
C14_1  C15_1 H15_1  120.4      . . ?
C17_1  C16_1 C15_1  119.8(2)   . . ?
C17_1  C16_1 H16_1  120.1      . . ?
C15_1  C16_1 H16_1  120.1      . . ?
C16_1  C17_1 C18_1  119.5(2)   . . ?
C16_1  C17_1 H17_1  120.2      . . ?
C18_1  C17_1 H17_1  120.2      . . ?
C17_1  C18_1 C13_1  123.7(2)   . . ?
C17_1  C18_1 Br19_1 116.26(17) . . ?
C13_1  C18_1 Br19_1 119.97(16) . . ?
N1_1   C21_1 H21A_1 109.5      . . ?
N1_1   C21_1 H21B_1 109.5      . . ?
H21A_1 C21_1 H21B_1 109.5      . . ?
N1_1   C21_1 H21C_1 109.5      . . ?
H21A_1 C21_1 H21C_1 109.5      . . ?
H21B_1 C21_1 H21C_1 109.5      . . ?
C23_1  C22_1 C6_1   123.0(2)   . . ?
C23_1  C22_1 H22_1  118.5      . . ?
C6_1   C22_1 H22_1  118.5      . . ?
C22_1  C23_1 C24_1  119.0(2)   . . ?
C22_1  C23_1 H23_1  120.5      . . ?
C24_1  C23_1 H23_1  120.5      . . ?
C25_1  C24_1 C23_1  120.2(2)   . . ?
C25_1  C24_1 H24_1  119.9      . . ?
C23_1  C24_1 H24_1  119.9      . . ?
C24_1  C25_1 C5_1   121.1(2)   . . ?
C24_1  C25_1 H25_1  119.4      . . ?
C5_1   C25_1 H25_1  119.4      . . ?
C31_1  C26_1 C27_1  119.8(2)   . . ?
C31_1  C26_1 C4_1   120.73(19) . . ?
C27_1  C26_1 C4_1   119.5(2)   . . ?
C28_1  C27_1 C26_1  118.9(2)   . . ?
C28_1  C27_1 C32_1  120.0(2)   . . ?
C26_1  C27_1 C32_1  121.1(2)   . . ?
C29_1  C28_1 C27_1  121.9(2)   . . ?
C29_1  C28_1 H28_1  119.0      . . ?
C27_1  C28_1 H28_1  119.0      . . ?
C30_1  C29_1 C28_1  118.2(2)   . . ?
C30_1  C29_1 C33_1  120.7(2)   . . ?
C28_1  C29_1 C33_1  121.1(2)   . . ?
C29_1  C30_1 C31_1  121.8(2)   . . ?
C29_1  C30_1 H30_1  119.1      . . ?
C31_1  C30_1 H30_1  119.1      . . ?
C30_1  C31_1 C26_1  119.3(2)   . . ?
C30_1  C31_1 C34_1  119.8(2)   . . ?
C26_1  C31_1 C34_1  120.8(2)   . . ?
C27_1  C32_1 H32A_1 109.5      . . ?
C27_1  C32_1 H32B_1 109.5      . . ?
H32A_1 C32_1 H32B_1 109.5      . . ?
C27_1  C32_1 H32C_1 109.5      . . ?
H32A_1 C32_1 H32C_1 109.5      . . ?
H32B_1 C32_1 H32C_1 109.5      . . ?
C29_1  C33_1 H33A_1 109.5      . . ?
C29_1  C33_1 H33B_1 109.5      . . ?
H33A_1 C33_1 H33B_1 109.5      . . ?
C29_1  C33_1 H33C_1 109.5      . . ?
H33A_1 C33_1 H33C_1 109.5      . . ?
H33B_1 C33_1 H33C_1 109.5      . . ?
C31_1  C34_1 H34A_1 109.5      . . ?
C31_1  C34_1 H34B_1 109.5      . . ?
H34A_1 C34_1 H34B_1 109.5      . . ?
C31_1  C34_1 H34C_1 109.5      . . ?
H34A_1 C34_1 H34C_1 109.5      . . ?
H34B_1 C34_1 H34C_1 109.5      . . ?

loop_
_geom_torsion_atom_site_label_1
_geom_torsion_atom_site_label_2
_geom_torsion_atom_site_label_3
_geom_torsion_atom_site_label_4
_geom_torsion
_geom_torsion_site_symmetry_1
_geom_torsion_site_symmetry_2
_geom_torsion_site_symmetry_3
_geom_torsion_site_symmetry_4
_geom_torsion_publ_flag
C2_1   C1_1  N2_1  C10_1  130.1(2)    . . . . ?
C13_1  C1_1  N2_1  C10_1  -41.4(3)    . . . . ?
C2_1   C1_1  N2_1  C7_1   -64.5(3)    . . . . ?
C13_1  C1_1  N2_1  C7_1   124.0(2)    . . . . ?
N2_1   C1_1  C2_1  C3_1   -23.2(3)    . . . . ?
C13_1  C1_1  C2_1  C3_1   148.0(2)    . . . . ?
N2_1   C1_1  C2_1  C6_1   160.21(19)  . . . . ?
C13_1  C1_1  C2_1  C6_1   -28.7(3)    . . . . ?
C1_1   C2_1  C3_1  C4_1   -168.4(2)   . . . . ?
C6_1   C2_1  C3_1  C4_1   8.5(3)      . . . . ?
C2_1   C3_1  C4_1  N1_1   -7.0(3)     . . . . ?
C2_1   C3_1  C4_1  C26_1  166.9(2)    . . . . ?
C5_1   N1_1  C4_1  C3_1   1.9(3)      . . . . ?
C21_1  N1_1  C4_1  C3_1   -164.8(2)   . . . . ?
C5_1   N1_1  C4_1  C26_1  -172.25(19) . . . . ?
C21_1  N1_1  C4_1  C26_1  21.1(3)     . . . . ?
C4_1   N1_1  C5_1  C25_1  -178.44(19) . . . . ?
C21_1  N1_1  C5_1  C25_1  -11.5(3)    . . . . ?
C4_1   N1_1  C5_1  C6_1   0.8(3)      . . . . ?
C21_1  N1_1  C5_1  C6_1   167.77(19)  . . . . ?
N1_1   C5_1  C6_1  C22_1  -174.05(19) . . . . ?
C25_1  C5_1  C6_1  C22_1  5.2(3)      . . . . ?
N1_1   C5_1  C6_1  C2_1   1.3(3)      . . . . ?
C25_1  C5_1  C6_1  C2_1   -179.43(19) . . . . ?
C1_1   C2_1  C6_1  C22_1  -13.7(3)    . . . . ?
C3_1   C2_1  C6_1  C22_1  169.51(19)  . . . . ?
C1_1   C2_1  C6_1  C5_1   171.3(2)    . . . . ?
C3_1   C2_1  C6_1  C5_1   -5.6(3)     . . . . ?
C1_1   N2_1  C7_1  C8_1   5.1(3)      . . . . ?
C10_1  N2_1  C7_1  C8_1   170.24(19)  . . . . ?
C1_1   N2_1  C7_1  C9_1   130.6(2)    . . . . ?
C10_1  N2_1  C7_1  C9_1   -64.2(3)    . . . . ?
C1_1   N2_1  C10_1 C12_1  132.1(2)    . . . . ?
C7_1   N2_1  C10_1 C12_1  -33.8(3)    . . . . ?
C1_1   N2_1  C10_1 C11_1  -98.6(2)    . . . . ?
C7_1   N2_1  C10_1 C11_1  95.5(2)     . . . . ?
C2_1   C1_1  C13_1 C18_1  127.4(2)    . . . . ?
N2_1   C1_1  C13_1 C18_1  -61.2(3)    . . . . ?
C2_1   C1_1  C13_1 C14_1  -56.2(3)    . . . . ?
N2_1   C1_1  C13_1 C14_1  115.3(2)    . . . . ?
C18_1  C13_1 C14_1 C15_1  -2.3(3)     . . . . ?
C1_1   C13_1 C14_1 C15_1  -179.1(2)   . . . . ?
C18_1  C13_1 C14_1 Br20_1 175.40(17)  . . . . ?
C1_1   C13_1 C14_1 Br20_1 -1.4(3)     . . . . ?
C13_1  C14_1 C15_1 C16_1  1.0(4)      . . . . ?
Br20_1 C14_1 C15_1 C16_1  -176.8(2)   . . . . ?
C14_1  C15_1 C16_1 C17_1  0.3(4)      . . . . ?
C15_1  C16_1 C17_1 C18_1  -0.2(4)     . . . . ?
C16_1  C17_1 C18_1 C13_1  -1.3(4)     . . . . ?
C16_1  C17_1 C18_1 Br19_1 -178.2(2)   . . . . ?
C14_1  C13_1 C18_1 C17_1  2.5(3)      . . . . ?
C1_1   C13_1 C18_1 C17_1  179.1(2)    . . . . ?
C14_1  C13_1 C18_1 Br19_1 179.18(17)  . . . . ?
C1_1   C13_1 C18_1 Br19_1 -4.2(3)     . . . . ?
C5_1   C6_1  C22_1 C23_1  -5.0(3)     . . . . ?
C2_1   C6_1  C22_1 C23_1  179.8(2)    . . . . ?
C6_1   C22_1 C23_1 C24_1  1.3(3)      . . . . ?
C22_1  C23_1 C24_1 C25_1  2.2(3)      . . . . ?
C23_1  C24_1 C25_1 C5_1   -1.9(3)     . . . . ?
N1_1   C5_1  C25_1 C24_1  177.3(2)    . . . . ?
C6_1   C5_1  C25_1 C24_1  -2.0(3)     . . . . ?
C3_1   C4_1  C26_1 C31_1  80.1(3)     . . . . ?
N1_1   C4_1  C26_1 C31_1  -105.7(2)   . . . . ?
C3_1   C4_1  C26_1 C27_1  -99.6(3)    . . . . ?
N1_1   C4_1  C26_1 C27_1  74.5(3)     . . . . ?
C31_1  C26_1 C27_1 C28_1  2.7(3)      . . . . ?
C4_1   C26_1 C27_1 C28_1  -177.5(2)   . . . . ?
C31_1  C26_1 C27_1 C32_1  -176.3(2)   . . . . ?
C4_1   C26_1 C27_1 C32_1  3.5(3)      . . . . ?
C26_1  C27_1 C28_1 C29_1  -1.3(4)     . . . . ?
C32_1  C27_1 C28_1 C29_1  177.8(2)    . . . . ?
C27_1  C28_1 C29_1 C30_1  -1.1(4)     . . . . ?
C27_1  C28_1 C29_1 C33_1  178.3(2)    . . . . ?
C28_1  C29_1 C30_1 C31_1  2.0(4)      . . . . ?
C33_1  C29_1 C30_1 C31_1  -177.4(2)   . . . . ?
C29_1  C30_1 C31_1 C26_1  -0.5(4)     . . . . ?
C29_1  C30_1 C31_1 C34_1  177.9(3)    . . . . ?
C27_1  C26_1 C31_1 C30_1  -1.9(4)     . . . . ?
C4_1   C26_1 C31_1 C30_1  178.4(2)    . . . . ?
C27_1  C26_1 C31_1 C34_1  179.7(2)    . . . . ?
C4_1   C26_1 C31_1 C34_1  0.0(4)      . . . . ?

_diffrn_ambient_temperature_device 'Oxford Cryostream 800'
_shelx_res_file
;
TITL ocm_pa_cbly_07b_a.res in P2(1)/n
    cblz07b.res
    created by SHELXL-2019/3 at 15:00:56 on 16-Jan-2026
REM Old TITL OCM_PA_CBLY_07B in P2(1)/n
REM SHELXT solution in P2(1)/n: R1 0.133, Rweak 0.010, Alpha 0.045
REM <I/s> 2.258 for 131 systematic absences, Orientation as input
REM Formula found by SHELXT: C32 N2 Br2
CELL 0.71073 7.5144 30.33 12.3615 90 92.322 90
ZERR 4 0.0003 0.0013 0.0006 0 0.002 0
LATT 1
SYMM 0.5-X,0.5+Y,0.5-Z
SFAC C H Br N
UNIT 128 144 8 8
L.S. 100
PLAN  6
SIZE 0.138 0.203 0.5
TEMP -173.15
CONF
BOND
list 4
MORE -1
BOND $H
WPDB -2
fmap 2
acta
OMIT 1 1 0
REM <olex2.extras>
REM <HklSrc "%.\\OCM_PA_CBLY_07B.hkl">
REM </olex2.extras>
REM #####
WGHT    0.028500    2.974900
FVAR       0.29047
RESI 1 MOL
N1    4    0.407003    0.309759    0.590542    11.00000    0.02252    0.01576 =
         0.01807   -0.00017   -0.00114    0.00036
C1    1    0.676062    0.407149    0.781334    11.00000    0.01490    0.01595 =
         0.01581    0.00158    0.00300    0.00339
N2    4    0.678338    0.404467    0.894907    11.00000    0.01451    0.02054 =
         0.01503   -0.00122    0.00198    0.00039
C2    1    0.576403    0.378234    0.718875    11.00000    0.01627    0.01533 =
         0.01601   -0.00025    0.00490    0.00363
C3    1    0.526342    0.335668    0.761355    11.00000    0.01917    0.01848 =
         0.01509    0.00167    0.00270    0.00206
AFIX  43
H3    2    0.544603    0.330508    0.836790    11.00000   -1.20000
AFIX   0
C4    1    0.455505    0.303116    0.699795    11.00000    0.01847    0.01656 =
         0.01780    0.00238    0.00349    0.00231
C5    1    0.437816    0.350816    0.543763    11.00000    0.01432    0.01808 =
         0.01837    0.00024    0.00212    0.00390
C6    1    0.519456    0.385591    0.604866    11.00000    0.01202    0.01859 =
         0.01611    0.00024    0.00269    0.00319
C7    1    0.517253    0.412431    0.957608    11.00000    0.01965    0.02234 =
         0.01864   -0.00360    0.00758   -0.00163
AFIX  13
H7    2    0.539122    0.440224    0.999591    11.00000   -1.20000
AFIX   0
C8    1    0.346215    0.419721    0.887317    11.00000    0.02063    0.02729 =
         0.02488   -0.00538    0.01019   -0.00365
AFIX 137
H8A   2    0.368977    0.441426    0.830800    11.00000   -1.50000
H8B   2    0.251710    0.430605    0.932707    11.00000   -1.50000
H8C   2    0.308969    0.391777    0.853653    11.00000   -1.50000
AFIX   0
C9    1    0.485513    0.375837    1.040784    11.00000    0.03040    0.02955 =
         0.02407    0.00192    0.01072   -0.00332
AFIX 137
H9A   2    0.469511    0.347581    1.003182    11.00000   -1.50000
H9B   2    0.378423    0.382656    1.080268    11.00000   -1.50000
H9C   2    0.588381    0.373957    1.091896    11.00000   -1.50000
AFIX   0
C10   1    0.854399    0.404176    0.952335    11.00000    0.01795    0.03092 =
         0.01731    0.00335   -0.00016   -0.00153
AFIX  13
H10   2    0.940796    0.414712    0.898586    11.00000   -1.20000
AFIX   0
C11   1    0.913028    0.357148    0.982732    11.00000    0.03046    0.03544 =
         0.02885    0.00572   -0.00500    0.00596
AFIX 137
H11A  2    0.835285    0.345428    1.037637    11.00000   -1.50000
H11B  2    1.036333    0.357633    1.011742    11.00000   -1.50000
H11C  2    0.904897    0.338359    0.918225    11.00000   -1.50000
AFIX   0
C12   1    0.872456    0.436010    1.047856    11.00000    0.02861    0.04289 =
         0.02330   -0.00499   -0.00356   -0.00561
AFIX 137
H12A  2    0.838640    0.465747    1.023788    11.00000   -1.50000
H12B  2    0.996169    0.436208    1.076172    11.00000   -1.50000
H12C  2    0.794146    0.426505    1.104908    11.00000   -1.50000
AFIX   0
C13   1    0.805655    0.438249    0.732799    11.00000    0.01613    0.01977 =
         0.01409    0.00222   -0.00082   -0.00053
C14   1    0.943230    0.422773    0.669111    11.00000    0.01828    0.02312 =
         0.02029    0.00425    0.00202    0.00362
C15   1    1.068463    0.450013    0.623363    11.00000    0.01707    0.04070 =
         0.02369    0.00794    0.00528    0.00244
AFIX  43
H15   2    1.157813    0.437927    0.579941    11.00000   -1.20000
AFIX   0
C16   1    1.061395    0.494907    0.641827    11.00000    0.02347    0.03734 =
         0.03031    0.00866    0.00290   -0.01232
AFIX  43
H16   2    1.145738    0.513950    0.610760    11.00000   -1.20000
AFIX   0
C17   1    0.931444    0.511988    0.705528    11.00000    0.03218    0.02467 =
         0.02513    0.00400    0.00049   -0.00859
AFIX  43
H17   2    0.926045    0.542807    0.718717    11.00000   -1.20000
AFIX   0
C18   1    0.808878    0.483876    0.750127    11.00000    0.02219    0.02092 =
         0.01678    0.00002    0.00205   -0.00178
BR19  3    0.630889    0.510879    0.833003    11.00000    0.03536    0.01645 =
         0.02486   -0.00158    0.00886    0.00124
BR20  3    0.972697    0.361284    0.644940    11.00000    0.02910    0.02737 =
         0.03204    0.00498    0.01359    0.01346
C21   1    0.291560    0.278251    0.531875    11.00000    0.02704    0.01967 =
         0.02476   -0.00319   -0.00314   -0.00141
AFIX 137
H21A  2    0.180079    0.292829    0.508617    11.00000   -1.50000
H21B  2    0.265482    0.253427    0.579446    11.00000   -1.50000
H21C  2    0.351794    0.267393    0.468268    11.00000   -1.50000
AFIX   0
C22   1    0.529596    0.426857    0.554339    11.00000    0.01527    0.01876 =
         0.02091    0.00059    0.00088    0.00191
AFIX  43
H22   2    0.574799    0.451120    0.595554    11.00000   -1.20000
AFIX   0
C23   1    0.476752    0.433845    0.447169    11.00000    0.01844    0.02253 =
         0.02225    0.00683    0.00295    0.00251
AFIX  43
H23   2    0.487989    0.462170    0.415360    11.00000   -1.20000
AFIX   0
C24   1    0.407097    0.398829    0.386905    11.00000    0.02018    0.03134 =
         0.01637    0.00442    0.00008    0.00171
AFIX  43
H24   2    0.374195    0.402868    0.312551    11.00000   -1.20000
AFIX   0
C25   1    0.385429    0.358086    0.434722    11.00000    0.02058    0.02461 =
         0.01644   -0.00192   -0.00081    0.00139
AFIX  43
H25   2    0.334279    0.334597    0.393217    11.00000   -1.20000
AFIX   0
C26   1    0.441775    0.257088    0.742198    11.00000    0.02287    0.01518 =
         0.01767   -0.00162   -0.00138    0.00054
C27   1    0.569150    0.225571    0.714500    11.00000    0.02424    0.02007 =
         0.01773   -0.00198   -0.00184    0.00311
C28   1    0.550879    0.182275    0.751159    11.00000    0.02807    0.01756 =
         0.02086   -0.00455   -0.00492    0.00615
AFIX  43
H28   2    0.635534    0.160783    0.731302    11.00000   -1.20000
AFIX   0
C29   1    0.412441    0.169736    0.815838    11.00000    0.02947    0.01501 =
         0.02270    0.00045   -0.00796   -0.00097
C30   1    0.292225    0.201693    0.845446    11.00000    0.02400    0.02103 =
         0.03007    0.00485    0.00097   -0.00145
AFIX  43
H30   2    0.199203    0.193813    0.891529    11.00000   -1.20000
AFIX   0
C31   1    0.303940    0.245205    0.809427    11.00000    0.02095    0.01828 =
         0.02743    0.00249    0.00102    0.00121
C32   1    0.725454    0.237973    0.647853    11.00000    0.03666    0.02981 =
         0.03523    0.00232    0.01364    0.00995
AFIX 137
H32A  2    0.682066    0.248171    0.576325    11.00000   -1.50000
H32B  2    0.802328    0.212193    0.639553    11.00000   -1.50000
H32C  2    0.793452    0.261608    0.684407    11.00000   -1.50000
AFIX   0
C33   1    0.392207    0.122480    0.852153    11.00000    0.03693    0.01546 =
         0.03406    0.00054   -0.00466   -0.00008
AFIX 137
H33A  2    0.360394    0.103937    0.789388    11.00000   -1.50000
H33B  2    0.298219    0.120684    0.904671    11.00000   -1.50000
H33C  2    0.504889    0.112179    0.885945    11.00000   -1.50000
AFIX   0
C34   1    0.166189    0.278440    0.840760    11.00000    0.03143    0.02429 =
         0.05093    0.01095    0.01873    0.00790
AFIX 137
H34A  2    0.218931    0.298819    0.894583    11.00000   -1.50000
H34B  2    0.065225    0.263112    0.871590    11.00000   -1.50000
H34C  2    0.124812    0.295007    0.776486    11.00000   -1.50000
RESI 0

REM <hkl>
REM cblz07b.hkl
REM </hkl>
AFIX   0
HKLF 4


REM  ocm_pa_cbly_07b_a.res in P2(1)/n
REM wR2 = 0.0813, GooF = S = 1.064, Restrained GooF = 1.064 for all data
REM R1 = 0.0338 for 5732 Fo > 4sig(Fo) and 0.0412 for all 6560 data
REM 333 parameters refined using 0 restraints

END

WGHT      0.0288      2.8951

REM Highest difference peak  0.524,  deepest hole -0.492,  1-sigma level  0.071
Q1    1   0.7169  0.4943  0.8178  11.00000  0.05    0.52
Q2    1   0.9827  0.3454  0.9399  11.00000  0.05    0.42
Q3    1   0.9396  0.3911  0.6609  11.00000  0.05    0.40
Q4    1   1.0821  0.3583  0.6356  11.00000  0.05    0.40
Q5    1   0.5328  0.4971  0.8193  11.00000  0.05    0.40
Q6    1   1.0647  0.3435  0.6244  11.00000  0.05    0.38
;
_shelx_res_checksum               52704
_shelx_hkl_file
;
  -1   0   0    0.30    0.50
   1   0   0   -0.30    0.20
   1   0   0    0.40    0.90
   1   0   0    0.90    0.50
   1   0   0    1.50    1.90
  -1   0   0    0.30    0.70
  -1   0   0   -0.40    1.50
  -1   0   0    0.50    1.10
  -1   0   0    2.50    3.20
  -2   0   0 4727.13  297.67
  -2   0   0 4654.73  295.27
  -2   0   0 4725.93  304.57
   2   0   0 4811.72  305.37
   2   0   0 4615.04  291.97
   2   0   0 4438.56  295.27
  -2   0   0 4803.22  292.07
  -2   0   0 4723.63  299.97
   2   0   0 4827.42  292.17
  -3   0   0    2.00    1.50
   3   0   0    3.10    1.30
   3   0   0    0.10    1.10
  -3   0   0   -0.20    2.40
   3   0   0    1.90    0.50
  -3   0   0   -0.70    2.70
   3   0   0    0.60    2.40
  -3   0   0    2.90    7.10
  -3   0   0   -0.90    7.80
   3   0   0    0.10    2.40
  -3   0   0   -0.70    5.70
   4   0   0   46.70    4.70
   4   0   0   46.20    9.60
   4   0   0   51.19    4.50
   4   0   0   56.19    4.40
  -4   0   0   61.79    5.30
  -4   0   0   63.49   10.60
  -4   0   0   37.20   14.30
  -4   0   0   44.90   12.40
   4   0   0   53.09    3.40
   4   0   0   52.79    7.80
  -4   0   0   24.30   17.00
   5   0   0    2.70    2.10
   5   0   0   -2.30    4.60
  -5   0   0    1.20    2.00
  -5   0   0    1.90   11.50
  -5   0   0    6.00    5.30
  -6   0   0  121.69   10.40
   6   0   0  129.69   10.10
   7   0   0    5.20    3.70
  -7   0   0    9.30    3.90
   8   0   0    5.70    4.00
  -8   0   0    8.80    4.50
  -9   0   0    3.60    4.70
   1  -1   0   33.00    2.30
  -2  -1   0 1631.04   95.69
  -2  -1   0 1586.04  104.39
  -2  -1   0 1517.25   99.09
  -2  -1   0 1542.95  101.69
  -2  -1   0 1504.45  108.29
   2  -1   0 1503.95   95.39
   2  -1   0 1416.26   98.39
   2   1   0 1559.74   95.99
  -2   1   0 1485.35   98.29
   2   1   0 1569.84  108.59
   2   1   0 1478.95   99.09
  -2   1   0 1554.04  102.89
   2   1   0 1482.55   94.99
   2   1   0 1568.54   95.59
  -2   1   0 1574.04   95.49
  -2   1   0 1528.65  106.69
   3  -1   0  480.65   37.30
  -3  -1   0  549.65   45.30
  -3  -1   0  530.85   38.00
   3  -1   0  515.25   32.70
  -3  -1   0  508.05   49.80
  -3  -1   0  482.75   41.10
  -3  -1   0  522.65   33.20
   3   1   0  502.15   32.20
  -3   1   0  529.55   37.40
  -3   1   0  550.54   33.10
  -3   1   0  566.94   41.70
   3   1   0  524.45   33.50
   3   1   0  452.35   37.50
  -3   1   0  525.65   44.20
   3   1   0  509.95   32.90
  -3   1   0  537.65   54.39
  -4  -1   0  187.68   23.10
  -4  -1   0  160.48   27.60
   4  -1   0  162.78   14.60
  -4  -1   0  192.98   13.40
  -4  -1   0  184.08   18.30
  -4  -1   0  168.78   35.40
   4  -1   0  193.18   13.00
   4  -1   0  203.28   12.90
   4  -1   0  215.88   19.50
  -4   1   0  224.88   31.60
   4   1   0  182.88   12.90
  -4   1   0  170.18   30.70
   4   1   0  176.98   11.90
  -4   1   0  216.58   13.40
  -4   1   0  197.38   23.70
  -4   1   0  201.38   18.50
   4   1   0  182.08   13.00
   4   1   0  191.38   13.40
   4   1   0  172.68   18.80
  -5  -1   0  113.09   14.70
  -5  -1   0   96.99   28.90
   5  -1   0  121.99   15.50
  -5  -1   0  107.59    9.00
   5  -1   0  111.49    8.60
  -5   1   0  103.89   13.60
  -5   1   0  105.79   27.90
   5   1   0  108.99    7.00
   5   1   0  117.19   16.00
   5   1   0  100.69    8.60
   5   1   0  109.19    8.60
   5   1   0  111.69    7.00
   5   1   0  113.99    8.40
   5   1   0  108.19    8.30
  -5   1   0   94.29    8.60
  -6  -1   0   57.49    6.30
   6  -1   0   48.50    5.80
   6   1   0   55.49    6.40
  -6   1   0   49.20    6.30
   7  -1   0  224.68   16.80
  -7  -1   0  239.38   17.70
  -7   1   0  247.28   17.60
   7   1   0  225.28   17.00
  -8  -1   0    6.20    4.20
   8   1   0   12.10    4.00
  -8   1   0    6.80    4.40
  -9  -1   0   24.50    6.30
  -9   1   0   35.00    6.40
   9   1   0   15.90    6.50
  -1   2   0  259.07   16.80
  -2  -2   0   48.30    3.90
  -2  -2   0   47.80   13.30
  -2  -2   0   46.60    9.80
  -2  -2   0   37.70    6.40
  -2  -2   0   47.60   11.00
   2  -2   0   39.80   10.50
   2   2   0   53.49   13.40
  -2   2   0   43.40    9.90
   2   2   0   45.20    3.00
   2   2   0   45.40    7.70
  -2   2   0   43.50    3.50
  -2   2   0   43.00    5.50
   2   2   0   51.79    4.40
   2   2   0   31.50    5.20
  -2   2   0   51.69   12.60
   2   2   0   44.00    3.70
  -3  -2   0   77.29   10.10
  -3  -2   0   98.19    7.20
  -3  -2   0   94.79   21.00
  -3  -2   0   94.09   18.10
  -3  -2   0   79.39   15.40
  -3   2   0   91.09   16.40
  -3   2   0   89.89    6.80
   3   2   0   77.89   10.70
   3   2   0   93.09    6.90
  -3   2   0   99.59   10.30
   3   2   0  100.89    7.60
  -3   2   0   85.29   13.80
   3   2   0   92.29    6.00
   4  -2   0  825.22   58.59
  -4  -2   0  816.52   52.59
  -4  -2   0  810.82   59.09
  -4  -2   0  728.13   73.69
  -4  -2   0  792.82   64.19
  -4  -2   0  849.41   69.59
   4  -2   0  777.62   51.99
   4   2   0  841.42   53.09
  -4   2   0  756.62   70.89
   4   2   0  787.22   52.19
  -4   2   0  918.31   63.89
  -4   2   0  808.32   57.69
   4   2   0  826.52   51.19
   4   2   0  856.11   60.19
  -4   2   0  876.11   52.39
  -4   2   0  974.00   68.79
   4   2   0  786.12   52.69
  -5  -2   0  149.19   34.80
  -5  -2   0  216.48   21.70
   5  -2   0  209.88   21.30
  -5  -2   0  201.98   14.60
   5  -2   0  197.88   13.90
   5   2   0  204.18   14.70
   5   2   0  206.98   14.50
  -5   2   0  166.28   36.40
  -5   2   0  196.98   20.00
   5   2   0  189.78   22.00
  -5   2   0  207.28   14.30
   5   2   0  184.58   14.50
   5   2   0  197.48   12.70
   6  -2   0   77.69    6.80
   6   2   0   56.49    6.70
  -6   2   0   76.09    7.10
   6   2   0   68.29    4.70
  -7  -2   0  291.47   22.90
   7  -2   0  320.67   22.30
   7   2   0  315.17   22.50
  -7   2   0  363.56   23.00
   8  -2   0   91.89    9.10
  -8  -2   0  106.39   10.50
   8   2   0   96.29    9.60
  -8   2   0   93.89    9.80
  -9  -2   0   46.50    7.40
  -9   2   0   39.40    6.70
   9   2   0   42.70    7.30
   0  -3   0    0.10    0.40
   0  -3   0    0.80    0.40
   0  -3   0   -0.30    1.20
   0  -3   0    0.10    0.30
   0   3   0   -0.40    0.50
   0   3   0    0.10    0.40
   0   3   0    0.00    0.30
   0   3   0   -0.10    0.20
   0   3   0    0.10    0.20
   0   3   0    1.10    1.40
   0   3   0    0.10    0.50
   0   3   0   -0.10    0.20
   1  -3   0  619.14   40.10
  -1  -3   0  576.24   41.80
  -1  -3   0  590.04   38.10
  -1  -3   0  616.84   43.70
  -1  -3   0  620.54   46.80
  -1   3   0  608.84   40.90
  -1   3   0  662.03   38.60
   1   3   0  613.64   39.00
   1   3   0  583.94   37.80
  -1   3   0  629.94   39.00
   1   3   0  545.15   45.70
  -1   3   0  597.74   37.70
  -2  -3   0  754.32   52.09
  -2  -3   0  762.22   48.20
  -2  -3   0  768.92   54.79
  -2  -3   0  755.22   57.19
  -2  -3   0  739.73   61.89
   2   3   0  796.92   49.20
   2   3   0  756.32   48.20
   2   3   0  762.42   61.89
  -2   3   0  826.32   54.59
  -2   3   0  756.82   49.99
   2   3   0  745.33   47.50
  -2   3   0  799.42   57.19
   2   3   0  715.23   51.99
  -3  -3   0   32.00    7.10
  -3  -3   0   56.99   18.40
   3  -3   0   37.10    5.00
   3  -3   0   46.30    8.30
  -3  -3   0   43.80   11.00
  -3  -3   0   44.40    4.20
  -3  -3   0   41.50   13.20
  -3   3   0   50.49   12.00
  -3   3   0   38.40    9.10
   3   3   0   45.40    4.00
  -3   3   0   32.30    5.80
  -3   3   0   51.39    7.00
  -3   3   0   50.19    4.60
  -3   3   0   33.30   12.10
   3   3   0   37.70    6.40
   3   3   0   38.10    4.00
   3   3   0   44.00    3.10
   3   3   0   53.89   10.10
   3   3   0   46.80    4.80
   4  -3   0   34.80    3.50
   4  -3   0   40.00    8.90
  -4  -3   0   36.00   14.60
  -4  -3   0   22.20   10.20
  -4  -3   0   26.70   14.50
  -4  -3   0   34.30    4.30
  -4  -3   0   37.40    8.90
  -4   3   0   27.80   13.40
   4   3   0   36.30    5.10
  -4   3   0   59.19   16.10
  -4   3   0   26.00    5.90
  -4   3   0   42.10    8.20
  -4   3   0   44.70    4.00
   4   3   0   33.30    4.10
   4   3   0   38.60   10.60
  -4   3   0   43.60   12.10
   4   3   0   26.20    2.50
   4   3   0   24.20    5.70
   5  -3   0    0.00    4.10
  -5  -3   0   -5.20   12.00
  -5  -3   0    0.30    2.30
   5  -3   0   -0.10    1.80
   5   3   0    0.70    4.80
  -5   3   0    6.10   11.50
   5   3   0    4.10    2.60
   5   3   0    0.60    2.10
  -5   3   0    5.90    5.10
  -5   3   0    1.20    2.10
   5   3   0    1.40    1.00
  -6  -3   0   53.19    6.60
   6  -3   0   46.50    5.40
   6   3   0   47.40    3.40
   6   3   0   48.40    5.90
  -6   3   0   49.00    6.00
   6   3   0   46.70    3.80
   7  -3   0  305.17   20.70
  -7  -3   0  300.97   21.70
   7   3   0  286.17   21.10
   8  -3   0   30.00    5.10
  -8  -3   0   22.70    5.80
   8   3   0   21.10    5.00
  -8   3   0   31.00    5.60
  -9  -3   0   25.30    7.30
   9   3   0   26.50    5.80
  -9   3   0   20.70    5.50
  -1  -4   0  366.46   28.10
  -1  -4   0  355.26   23.80
   1  -4   0  395.66   24.30
  -1  -4   0  400.96   33.40
   1  -4   0  383.56   24.00
   1  -4   0  414.36   25.40
  -1  -4   0  332.37   29.00
   1  -4   0  372.26   23.30
  -1   4   0  405.66   24.30
  -1   4   0  390.46   25.30
   1   4   0  350.86   23.40
  -1   4   0  374.86   23.30
   1   4   0  353.46   26.20
  -1   4   0  370.16   23.30
   1   4   0  361.06   23.80
   1   4   0  354.96   32.10
   1   4   0  372.66   25.00
  -2  -4   0 3907.91  242.08
  -2  -4   0 4051.19  252.47
  -2  -4   0 3848.52  249.08
  -2  -4   0 3991.40  243.28
  -2  -4   0 3616.14  245.98
  -2  -4   0 3931.41  258.27
   2   4   0 3954.80  243.28
  -2   4   0 3625.44  249.18
  -2   4   0 3923.11  247.38
   2   4   0 3963.70  258.17
  -2   4   0 3853.11  243.58
   2   4   0 3716.13  241.38
   2   4   0 3877.31  242.08
  -2   4   0 4216.68  241.58
  -3  -4   0    9.30    9.50
  -3  -4   0   -0.70    5.10
  -3  -4   0    6.30    4.10
  -3  -4   0    0.10    3.20
   3  -4   0    6.90    2.60
  -3  -4   0    6.20    2.00
   3   4   0    2.30    3.00
  -3   4   0    7.50    7.50
  -3   4   0    9.30    3.40
   3   4   0    3.40    3.00
  -3   4   0    3.60    6.00
   3   4   0    7.80    1.20
  -3   4   0    6.00    3.00
   3   4   0    8.00    2.60
   3   4   0    6.30    1.90
  -3   4   0    6.40    1.70
  -3   4   0    3.60    6.20
  -4  -4   0  964.30   62.49
   4  -4   0  910.51   67.39
  -4  -4   0  971.00   74.89
  -4  -4   0  967.80   88.19
  -4  -4   0 1054.39   81.49
  -4   4   0 1059.99   72.59
   4   4   0  924.31   69.69
   4   4   0  979.30   61.09
   4   4   0 1005.00   62.29
  -4   4   0 1007.20   61.99
   4   4   0 1004.80   63.69
  -4   4   0  972.50   66.69
  -4   4   0  891.31   78.79
   4   4   0  959.40   62.09
  -4   4   0 1066.89   76.59
   5  -4   0    1.70    1.90
  -5  -4   0    1.50    4.90
  -5  -4   0    0.20   15.30
  -5  -4   0   -0.70    2.20
   5  -4   0    2.50    4.50
   5   4   0    0.90    2.30
   5   4   0   -1.60    4.20
   5   4   0    1.30    2.60
  -5   4   0    2.30    4.30
   5   4   0    0.30    0.90
  -5   4   0    2.40    2.30
  -5   4   0   10.10   10.10
   6  -4   0   67.59    6.90
  -6  -4   0   83.89    8.10
  -6   4   0   69.09    7.10
   6   4   0   85.79    5.40
   6   4   0   73.69    7.50
  -7  -4   0   21.20    5.00
   7  -4   0   20.80    4.00
   7   4   0   19.40    1.90
   7   4   0   19.00    2.00
   7   4   0   24.10    5.10
  -7   4   0   32.20    5.20
   8  -4   0    0.80    3.10
  -8  -4   0    3.40    4.20
   8   4   0    2.90    3.40
  -8   4   0   -1.20    3.50
  -9  -4   0   30.10    6.60
   9   4   0   24.70    5.60
  -9   4   0   20.00    5.50
   0  -5   0    0.60    1.60
   0  -5   0    1.50    0.60
   0  -5   0    1.60    2.00
   0  -5   0    0.60    0.40
   0  -5   0    1.50    0.70
   0   5   0    1.40    0.70
   0   5   0   -0.20    1.00
   0   5   0    0.80    0.50
   0   5   0    2.30    1.50
   0   5   0    1.20    1.20
   0   5   0    1.70    0.60
   1  -5   0    9.10    1.80
   1  -5   0    8.40    2.70
  -1  -5   0   13.40    3.30
  -1  -5   0   13.70    1.80
  -1  -5   0    8.70    6.80
  -1  -5   0    9.30    2.40
  -1  -5   0    6.10    4.00
  -1  -5   0    9.40    2.60
   1  -5   0    9.40    0.90
  -1  -5   0    5.70    3.70
  -1   5   0   11.20    0.90
  -1   5   0   12.80    2.10
   1   5   0    8.50    2.80
  -1   5   0    9.50    0.90
   1   5   0   13.00    1.20
  -1   5   0    9.30    2.40
   1   5   0    3.70    2.10
   1   5   0    8.80    2.30
   1   5   0    7.80    7.10
   1   5   0   10.20    1.60
  -2  -5   0   75.29   17.50
   2  -5   0   58.79    5.10
   2  -5   0   66.89    6.70
  -2  -5   0   55.69   11.60
  -2  -5   0   68.29    6.50
  -2  -5   0   81.59    5.60
  -2  -5   0   68.69    8.60
  -2  -5   0   71.89   14.60
   2   5   0   77.69    5.50
  -2   5   0   68.39    5.20
   2   5   0   70.29    6.70
   2   5   0   70.39    4.60
   2   5   0   75.39    9.10
  -2   5   0   63.19    4.30
  -2   5   0   64.79    6.00
  -2   5   0   59.89   11.30
   2   5   0   93.89   19.80
  -3  -5   0   59.09   14.10
  -3  -5   0   48.10   16.90
  -3  -5   0   71.39    6.20
  -3  -5   0   74.39   18.90
  -3   5   0   69.79    7.70
  -3   5   0   46.60   13.20
   3   5   0   88.59   14.10
   3   5   0   82.89    6.10
  -3   5   0   70.99   13.00
   3   5   0   77.59    5.00
   3   5   0   54.39    7.50
   3   5   0   70.59    5.80
   3   5   0   68.99    7.40
  -3   5   0   83.39   12.50
  -3   5   0   80.99    5.50
  -4  -5   0  826.02   80.59
  -4  -5   0  943.01   73.99
  -4  -5   0  881.41   62.39
  -4  -5   0  863.41   54.89
  -4  -5   0  851.01   67.89
   4   5   0  814.82   62.29
   4   5   0  818.42   54.39
  -4   5   0  883.11   54.19
   4   5   0  864.51   53.39
   4   5   0  874.91   54.69
  -4   5   0  798.22   58.79
  -4   5   0  837.92   66.89
   4   5   0  850.81   56.29
  -4   5   0  895.11   63.89
   5  -5   0  206.38   20.80
  -5  -5   0  126.29   35.10
  -5  -5   0  246.98   27.50
  -5  -5   0  207.58   15.30
   5   5   0  215.68   14.90
  -5   5   0  195.48   14.50
   5   5   0  220.88   16.50
   5   5   0  209.68   13.40
   5   5   0  230.18   24.30
  -5   5   0  183.58   19.10
  -6  -5   0  166.98   13.40
   6   5   0  168.08   13.10
  -6   5   0  180.58   12.90
   6   5   0  164.78   11.10
  -7  -5   0  196.38   15.80
   7   5   0  197.88   15.30
  -7   5   0  202.18   14.90
   7   5   0  198.08   12.70
   7   5   0  194.38   12.80
   8  -5   0   24.20    4.70
  -8  -5   0   26.50    6.00
   8   5   0   17.40    4.70
  -8   5   0   27.20    5.00
  -9  -5   0   41.40    7.60
  -9   5   0   30.30    5.90
   9   5   0   42.40    7.10
   0  -6   0  136.89   10.30
   0  -6   0  133.29    8.80
   0  -6   0  129.89    8.70
   0  -6   0  145.69   11.40
   0   6   0  132.99    8.60
   0   6   0  126.69    9.20
   0   6   0  151.88   11.50
   0   6   0  132.49    8.60
   0   6   0  130.79   10.30
   0   6   0  133.89    8.90
   0   6   0  141.39    8.90
  -1  -6   0 1202.68   73.79
  -1  -6   0 1196.58   74.89
   1  -6   0 1188.18   74.19
   1  -6   0 1179.68   72.69
  -1  -6   0 1093.89   77.79
  -1  -6   0 1198.68   74.79
  -1  -6   0 1122.69   83.89
  -1  -6   0 1118.99   76.19
  -1  -6   0 1194.98   73.29
  -1   6   0 1207.98   74.29
  -1   6   0 1218.58   72.69
   1   6   0 1147.39   72.79
   1   6   0 1084.49   72.99
   1   6   0 1117.99   83.99
   1   6   0 1167.38   76.39
  -1   6   0 1178.08   72.69
   1   6   0 1205.68   74.99
   1   6   0 1187.98   73.29
   2  -6   0  901.21   56.59
  -2  -6   0  922.31   64.49
  -2  -6   0  914.11   59.39
  -2  -6   0  912.61   56.59
  -2  -6   0  837.02   63.09
  -2  -6   0  789.82   71.29
   2  -6   0  871.61   57.69
  -2  -6   0  935.91   67.79
   2   6   0  871.11   56.29
  -2   6   0  911.01   55.59
  -2   6   0  943.91   56.99
  -2   6   0  922.11   56.79
   2   6   0  890.01   56.59
   2   6   0  917.31   58.29
  -2   6   0  942.31   60.69
   2   6   0  885.31   72.69
   2   6   0  905.41   61.39
   2   6   0  901.11   55.79
  -2   6   0  773.12   60.49
   3  -6   0 1313.67   86.09
  -3  -6   0 1349.86  109.39
  -3  -6   0 1461.65  102.69
  -3  -6   0 1463.45   86.99
  -3  -6   0 1293.57   96.79
  -3  -6   0 1323.37   92.89
   3  -6   0 1402.76   89.99
   3   6   0 1358.66   87.29
  -3   6   0 1517.25   92.99
   3   6   0 1263.37   86.49
   3   6   0 1443.06   88.79
  -3   6   0 1409.76   94.89
   3   6   0 1389.36   93.59
  -3   6   0 1383.96   88.79
   3   6   0 1364.96   85.89
   4  -6   0  251.37   17.20
  -4  -6   0  295.67   31.00
  -4  -6   0  296.37   18.40
  -4  -6   0  281.47   35.30
  -4  -6   0  214.88   41.00
   4   6   0  280.87   18.20
  -4   6   0  198.18   28.20
   4   6   0  262.67   17.90
   4   6   0  279.17   20.00
  -4   6   0  314.67   27.40
   4   6   0  252.47   25.20
  -4   6   0  225.28   20.40
  -4   6   0  245.38   28.90
   4   6   0  264.87   16.80
   5  -6   0  175.98   12.20
  -5  -6   0  138.19   34.90
  -5  -6   0  190.48   21.10
  -5  -6   0  170.58   13.30
   5   6   0  169.68   11.40
   5   6   0  174.28   12.90
   5   6   0  196.68   15.20
   5   6   0  182.18   21.80
  -5   6   0  168.48   16.90
  -5   6   0  179.38   12.50
  -5   6   0  154.18   30.90
  -6  -6   0   37.50    5.90
   6   6   0   38.70    3.30
   6   6   0   31.90    5.10
  -6   6   0   42.70    5.10
  -7  -6   0  118.29   11.00
   7   6   0  116.69   10.40
  -7   6   0  113.59    9.80
   7   6   0  108.59    7.70
  -8  -6   0   62.69    8.50
   8   6   0   65.19    4.50
   8   6   0   66.69    4.70
   8   6   0   49.00    7.20
  -8   6   0   59.79    7.30
  -9  -6   0   79.89   10.30
   9   6   0   87.59   10.20
  -9   6   0   79.69    9.10
   0  -7   0    3.20    0.90
   0  -7   0   -0.50    2.60
   0  -7   0    4.80    1.60
   0  -7   0    4.00    0.90
   0  -7   0    6.50    2.80
   0   7   0    3.00    1.70
   0   7   0    1.80    1.70
   0   7   0    5.00    0.90
   0   7   0    3.70    1.20
   0   7   0    1.80    1.60
   0   7   0    3.70    0.80
   0   7   0    4.00    1.00
   0   7   0    4.80    3.00
  -1  -7   0  274.07   24.70
  -1  -7   0  304.67   20.10
  -1  -7   0  304.87   21.70
   1  -7   0  332.87   21.30
   1  -7   0  320.57   19.50
  -1  -7   0  304.87   21.80
  -1  -7   0  310.97   23.20
  -1  -7   0  299.67   20.60
  -1  -7   0  293.77   30.40
   1   7   0  348.97   31.60
   1   7   0  297.67   20.10
   1   7   0  304.17   19.60
  -1   7   0  328.97   19.70
  -1   7   0  326.47   19.50
  -1   7   0  350.16   21.50
   1   7   0  317.77   22.10
   1   7   0  278.97   19.80
   1   7   0  301.47   23.30
  -2  -7   0  176.08   22.30
  -2  -7   0  169.48   16.50
  -2  -7   0  155.58   19.50
  -2  -7   0  194.58   14.40
   2  -7   0  187.48   13.40
  -2  -7   0  194.68   12.70
   2  -7   0  191.08   12.90
  -2  -7   0  179.78   26.10
  -2  -7   0  195.38   14.40
   2   7   0  170.58   12.50
   2   7   0  185.78   14.40
   2   7   0  187.58   11.80
  -2   7   0  181.98   13.00
   2   7   0  200.58   27.30
   2   7   0  179.38   16.80
   2   7   0  169.58   12.20
  -2   7   0  184.78   11.60
  -2   7   0  177.78   15.90
  -3  -7   0 1890.21  136.09
  -3  -7   0 1903.31  148.89
  -3  -7   0 2186.18  142.59
   3  -7   0 1741.33  125.69
   3  -7   0 2016.70  128.39
  -3  -7   0 2012.40  125.69
  -3   7   0 1990.20  125.19
  -3   7   0 2093.99  124.29
  -3   7   0 2112.39  133.19
   3   7   0 2109.89  127.99
  -3   7   0 2151.58  130.99
   3   7   0 1991.10  125.69
  -3   7   0 2006.00  126.99
   3   7   0 2009.10  132.69
   3   7   0 1967.70  124.69
   3   7   0 1936.91  125.39
   4  -7   0   99.79   12.70
   4  -7   0  117.89    8.70
  -4  -7   0  146.79   29.30
  -4  -7   0  134.19   10.00
  -4  -7   0  128.49   15.90
  -4  -7   0   95.09   26.30
  -4  -7   0  123.79   26.20
   4   7   0  103.99   11.80
   4   7   0  133.69   11.80
   4   7   0  128.29   17.80
  -4   7   0  118.49   19.90
  -4   7   0  157.68   18.00
  -4   7   0  133.99    9.00
  -4   7   0  127.29   11.80
   4   7   0  126.79    8.30
  -4   7   0  123.79   22.40
   5  -7   0  423.26   41.20
  -5  -7   0  530.15   64.39
   5  -7   0  514.05   33.00
  -5  -7   0  554.04   43.70
   5   7   0  538.45   32.40
   5   7   0  589.44   42.80
  -5   7   0  503.35   33.30
  -5   7   0  460.65   37.40
   5   7   0  545.05   44.70
   5   7   0  522.05   33.80
  -6  -7   0   35.90    5.80
   6  -7   0   37.20    4.50
  -6   7   0   52.79    5.20
   6   7   0   34.50    3.40
   6   7   0   36.10    5.50
   7  -7   0   14.40    3.40
  -7  -7   0   17.00    4.90
  -7   7   0   15.00    3.90
   7   7   0   10.00    1.90
   7   7   0    7.40    3.90
   8  -7   0    0.00    3.00
  -8  -7   0   -1.30    3.90
  -8   7   0    5.00    3.70
   8   7   0    5.00    3.70
   8   7   0    1.00    1.50
  -9  -7   0    8.60    5.10
  -9   7   0    7.20    4.50
   0  -8   0 3457.15  214.98
   0  -8   0 3378.86  212.88
   0  -8   0 3447.46  212.68
   0  -8   0 3287.67  214.68
   0  -8   0 3212.38  215.68
   0   8   0 3762.82  216.48
   0   8   0 3494.15  215.18
   0   8   0 3522.05  213.58
   0   8   0 3384.36  212.68
   0   8   0 3373.86  212.68
   0   8   0 3384.26  213.38
  -1  -8   0   19.80    2.50
  -1  -8   0   22.90    4.00
  -1  -8   0   14.90    5.20
  -1  -8   0   14.10    9.30
   1  -8   0   20.70    1.70
   1  -8   0   17.20    3.30
  -1  -8   0   19.20    4.40
  -1  -8   0   21.70    3.70
   1   8   0   21.80    2.60
  -1   8   0   20.80    1.80
   1   8   0   18.60    3.90
   1   8   0   24.20    2.00
   1   8   0   18.80    2.20
  -1   8   0   24.60    1.90
  -1   8   0   25.90    4.00
   1   8   0   13.90    3.30
  -2  -8   0  260.57   19.10
  -2  -8   0  268.27   17.40
   2  -8   0  248.48   17.80
   2  -8   0  256.57   17.90
  -2  -8   0  273.17   19.60
  -2  -8   0  258.67   32.80
  -2  -8   0  257.47   22.30
  -2  -8   0  274.37   28.40
   2   8   0  247.78   17.10
   2   8   0  260.97   17.40
   2   8   0  269.17   22.40
  -2   8   0  273.87   18.20
  -2   8   0  257.67   16.40
  -2   8   0  258.37   16.40
  -2   8   0  231.18   19.70
   2   8   0  257.47   16.60
   2   8   0  295.47   20.00
  -3  -8   0    4.40    3.60
  -3  -8   0    1.00    1.90
  -3  -8   0    3.20    4.60
  -3  -8   0    9.30    8.00
  -3  -8   0    7.00   11.10
   3  -8   0    5.00    1.20
   3  -8   0    6.20    3.40
  -3  -8   0   -1.50    8.90
   3   8   0    5.50    2.20
  -3   8   0   11.20    6.40
   3   8   0    7.00    1.30
  -3   8   0    9.70    5.20
  -3   8   0    1.80    5.50
  -3   8   0    6.30    0.80
  -3   8   0    4.30    2.50
  -3   8   0    5.30    2.30
   3   8   0    5.20    2.00
   3   8   0    1.20    3.20
  -3   8   0    7.10    1.80
   3   8   0    5.90    3.10
   3   8   0    6.50    5.00
  -4  -8   0   51.29    5.40
  -4  -8   0   79.79   26.70
  -4  -8   0   46.70   15.60
   4  -8   0   37.60    3.70
  -4  -8   0   37.70    9.60
  -4  -8   0   65.99   21.80
   4  -8   0   48.40    8.60
   4   8   0   67.79   12.20
  -4   8   0   28.30   12.20
   4   8   0   44.90    7.90
   4   8   0   45.70    3.50
  -4   8   0   39.70    3.90
   4   8   0   52.19   12.50
  -4   8   0   40.80    6.60
   4   8   0   46.60    4.90
  -4   8   0   39.20   12.20
  -4   8   0   34.10   10.30
   5  -8   0  307.87   21.20
  -5  -8   0  301.07   22.00
   5   8   0  315.37   21.70
  -5   8   0  318.37   21.00
   5   8   0  330.37   20.30
   6  -8   0   36.30    4.40
  -6  -8   0   33.80    5.80
  -6   8   0   40.90    4.80
   6   8   0   37.30    5.50
   6   8   0   36.30    3.50
  -7  -8   0   49.20    7.50
   7  -8   0   48.70    5.60
   7   8   0   56.29    7.60
  -7   8   0   56.09    6.20
   7   8   0   47.00    4.30
   8  -8   0   84.49    8.20
  -8  -8   0   91.79   10.60
  -8   8   0   84.99    8.80
   8   8   0   86.69    9.70
   8   8   0   88.59    6.40
  -9  -8   0   -4.10    4.60
   9   8   0    0.90    4.30
  -9   8   0   -1.20    3.80
   0  -9   0   -3.00    3.80
   0  -9   0    2.20    2.90
   0  -9   0    1.50    0.70
   0  -9   0    1.90    1.70
   0  -9   0    3.70    1.00
   0  -9   0    3.00    1.00
   0  -9   0   -0.40    1.40
   0   9   0    1.60    0.80
   0   9   0   -0.10    1.80
   0   9   0    1.40    0.80
   0   9   0    4.00    2.00
   0   9   0    1.80    1.30
   0   9   0    1.80    1.00
   0   9   0    0.50    1.90
  -1  -9   0  389.06   25.00
  -1  -9   0  392.26   24.40
  -1  -9   0  401.46   26.80
  -1  -9   0  329.57   29.50
  -1  -9   0  384.46   25.50
  -1  -9   0  395.36   36.90
  -1  -9   0  370.16   27.80
   1  -9   0  369.06   25.90
   1  -9   0  363.26   23.70
   1   9   0  398.16   27.10
  -1   9   0  412.26   24.80
  -1   9   0  364.86   23.80
   1   9   0  391.26   24.50
  -1   9   0  353.06   23.70
   1   9   0  367.76   24.10
  -1   9   0  366.66   26.10
   1   9   0  371.86   23.80
  -2  -9   0  689.23   55.09
   2  -9   0  681.73   43.70
  -2  -9   0  678.83   44.60
  -2  -9   0  613.94   59.39
  -2  -9   0  667.93   43.90
  -2  -9   0  622.74   47.70
  -2  -9   0  711.73   45.40
  -2  -9   0  578.44   50.09
   2   9   0  698.63   45.50
   2   9   0  705.23   48.70
   2   9   0  690.63   42.90
   2   9   0  625.24   42.50
  -2   9   0  700.83   41.80
  -2   9   0  602.74   44.30
  -2   9   0  684.03   43.90
  -2   9   0  710.93   41.80
   2   9   0  671.53   42.00
  -3  -9   0  422.26   29.40
  -3  -9   0  401.26   37.50
  -3  -9   0  408.56   48.40
  -3  -9   0  463.35   43.80
  -3  -9   0  398.16   33.10
  -3  -9   0  406.16   27.00
   3  -9   0  387.86   28.70
   3   9   0  400.96   27.00
  -3   9   0  408.46   30.70
   3   9   0  409.06   25.90
   3   9   0  410.16   34.40
  -3   9   0  410.86   32.60
  -3   9   0  427.16   25.60
   3   9   0  440.86   30.20
  -3   9   0  350.06   31.20
  -3   9   0  415.66   27.30
  -3   9   0  402.86   25.60
  -3   9   0  413.96   27.20
   3   9   0  408.56   26.70
  -4  -9   0   31.30   12.80
  -4  -9   0   35.70   10.50
   4  -9   0   37.20    3.30
   4  -9   0   41.00    7.30
  -4  -9   0   39.20    5.20
  -4  -9   0   18.50   16.30
  -4  -9   0   13.20   12.60
  -4   9   0   46.60   11.10
   4   9   0   27.90    3.00
   4   9   0   39.70    6.80
  -4   9   0   22.70   10.30
   4   9   0   29.40    6.10
  -4   9   0   44.80    4.60
  -4   9   0   32.90   10.80
   4   9   0   37.00   11.00
   4   9   0   27.00    4.00
  -4   9   0   33.80    5.60
   5  -9   0  104.69    7.90
  -5  -9   0  105.49    9.40
   5   9   0  108.99    9.20
   5   9   0  113.29    7.60
  -5   9   0  104.49    8.20
  -6  -9   0   60.29    7.60
   6  -9   0   55.79    5.40
   6   9   0   55.69    7.00
   6   9   0   58.29    4.70
  -6   9   0   55.09    5.80
   7  -9   0   19.60    3.60
  -7  -9   0   20.90    5.30
   7   9   0   16.30    4.50
   7   9   0   17.40    2.60
  -7   9   0   22.80    4.20
   8  -9   0  211.78   17.10
  -8   9   0  174.08   14.20
   8   9   0  189.68   12.60
   8   9   0  187.28   15.60
  -9  -9   0   16.60   10.50
  -9  -9   0    2.40    5.10
  -9   9   0   -1.80    3.80
   9   9   0    1.20    4.50
   0 -10   0  116.39   10.10
   0 -10   0  109.39    7.80
   0 -10   0  117.79   11.70
   0 -10   0   82.59   14.40
   0 -10   0  124.69   10.20
   0  10   0  120.89   10.50
   0  10   0  118.29    8.10
   0  10   0  112.39    7.70
   0  10   0  127.89    8.80
   0  10   0  114.99    7.70
   0  10   0  114.69    8.20
  -1 -10   0  548.55   45.20
   1 -10   0  624.84   41.50
  -1 -10   0  644.44   42.40
  -1 -10   0  672.03   39.80
  -1 -10   0  618.54   40.90
  -1 -10   0  627.34   58.39
  -1 -10   0  618.64   40.20
   1 -10   0  571.54   40.60
   1 -10   0  599.64   39.00
  -1 -10   0  609.64   43.50
  -1  10   0  619.24   41.80
  -1  10   0  608.34   39.10
   1  10   0  626.74   39.40
   1  10   0  673.13   39.90
  -1  10   0  634.64   39.20
   1  10   0  626.94   39.20
   1  10   0  678.83   42.80
  -2 -10   0  543.25   48.30
  -2 -10   0  696.43   54.89
  -2 -10   0  660.23   41.00
   2 -10   0  673.33   42.20
  -2 -10   0  619.04   41.90
  -2 -10   0  571.64   57.19
  -2 -10   0  625.24   46.20
  -2 -10   0  600.34   42.50
  -2 -10   0  676.43   43.80
  -2  10   0  608.24   41.90
  -2  10   0  627.24   42.20
   2  10   0  655.53   41.50
   2  10   0  604.84   40.50
  -2  10   0  671.23   39.90
  -2  10   0  683.43   40.00
  -2  10   0  594.54   41.50
   2  10   0  686.43   47.80
   2  10   0  641.84   40.10
   2  10   0  650.73   43.80
   3 -10   0   48.10    6.00
  -3 -10   0   50.79   10.10
  -3 -10   0   56.19    8.20
  -3 -10   0   42.70   15.40
  -3 -10   0   41.00    4.90
  -3 -10   0   57.79   22.30
  -3 -10   0   48.90   14.70
  -3  10   0   48.50    3.40
   3  10   0   44.50    4.70
  -3  10   0   71.49   11.10
   3  10   0   49.90    7.70
   3  10   0   39.10    7.10
   3  10   0   47.20   11.10
  -3  10   0   49.70    5.20
  -3  10   0   44.60    9.20
   3  10   0   44.10    3.80
  -3  10   0   50.79    3.40
   3  10   0   45.90    4.90
  -4 -10   0  914.91   66.29
   4 -10   0  857.01   55.89
  -4 -10   0  981.90   73.29
  -4 -10   0  806.52   84.79
  -4 -10   0  836.62   57.29
   4 -10   0  848.92   60.39
  -4  10   0 1004.90   57.39
   4  10   0  924.21   55.99
  -4  10   0  911.71   55.39
  -4  10   0  895.01   58.29
   4  10   0  876.91   56.99
  -4  10   0  943.81   63.99
   4  10   0  939.11   60.59
   4  10   0  763.52   59.49
  -4  10   0  892.01   55.69
   4  10   0  880.71   66.39
  -5 -10   0  164.48   12.90
   5  10   0  159.38   10.90
   5  10   0  157.08   12.40
  -5  10   0  168.68   11.50
  -6 -10   0   12.00    4.30
   6  10   0    9.80    2.00
   6  10   0    7.30    3.60
  -6  10   0    9.20    2.80
  -7 -10   0   40.60    7.10
   7  10   0   31.90    6.90
   7  10   0   44.70    4.20
  -7  10   0   55.29    5.70
  -8 -10   0   25.60    6.40
  -8  10   0   26.40    4.50
   8  10   0   17.50    4.80
   8  10   0   18.60    2.80
  -9 -10   0    3.20    5.20
  -9 -10   0   -1.50    8.50
  -9  10   0    0.50    3.70
   9  10   0   -2.30    4.20
   0 -11   0    4.20    5.70
   0 -11   0    3.70    5.80
   0 -11   0    1.90    1.70
   0 -11   0    2.40    1.70
   0 -11   0   -1.40    3.20
   0 -11   0    1.70    1.10
   0  11   0    1.70    1.20
   0  11   0    2.20    1.00
   0  11   0    3.00    2.30
   0  11   0    1.40    2.10
   0  11   0    2.00    2.00
   0  11   0    2.80    1.60
   0  11   0    2.00    0.90
   1 -11   0 2513.35  155.78
  -1 -11   0 2383.26  154.68
  -1 -11   0 2472.15  153.58
   1 -11   0 2380.96  152.88
  -1 -11   0 2447.96  154.08
  -1 -11   0 2560.34  164.78
  -1 -11   0 2476.35  157.98
   1 -11   0 2333.27  155.58
   1 -11   0 2698.53  155.08
  -1 -11   0 2506.45  156.58
  -1 -11   0 2240.58  159.68
   1  11   0 2577.14  153.78
  -1  11   0 2322.17  155.88
   1  11   0 2476.65  156.88
  -1  11   0 2452.35  152.98
   1  11   0 2531.55  153.08
  -1  11   0 2542.65  153.18
   1  11   0 2383.86  153.28
  -2 -11   0    9.60    4.80
  -2 -11   0   17.90    8.00
  -2 -11   0    9.40    8.50
  -2 -11   0   20.70    3.40
  -2 -11   0   17.50    4.00
  -2 -11   0   13.80   10.40
  -2 -11   0   16.70    4.50
  -2 -11   0   22.60    5.10
   2 -11   0   19.00    3.70
   2 -11   0   23.00    1.90
   2  11   0   25.40    3.60
   2  11   0   17.60    2.80
  -2  11   0   26.00    2.00
   2  11   0   16.20    2.20
   2  11   0   17.10    6.50
  -2  11   0   24.30    4.40
  -2  11   0   24.40    1.90
   2  11   0   14.90    4.70
   2  11   0   17.00    4.60
  -3 -11   0   11.90   12.40
  -3 -11   0   15.60    7.00
   3 -11   0   14.10    3.70
  -3 -11   0   34.30   17.00
  -3 -11   0   17.60    3.50
  -3 -11   0    6.30    9.20
  -3 -11   0    5.30    3.90
   3  11   0   20.10    2.20
  -3  11   0   15.00    1.50
   3  11   0    8.60    4.20
  -3  11   0   14.90    3.40
  -3  11   0   17.30    5.00
  -3  11   0   13.20    6.30
   3  11   0    9.20    2.40
   3  11   0   12.60    6.50
   3  11   0   14.20    4.30
   4 -11   0   97.59   10.70
  -4 -11   0  108.09    9.00
  -4 -11   0  120.39   32.50
  -4 -11   0  112.99   15.70
  -4  11   0  102.69    6.90
   4  11   0  118.89   12.10
   4  11   0   81.39   11.10
  -4  11   0  100.79    6.70
  -4  11   0  106.09    7.40
   4  11   0  115.09    7.40
   4  11   0  111.49    8.70
   4  11   0  126.29   17.00
  -4  11   0   92.39    8.30
  -5 -11   0   52.49    7.00
   5 -11   0   60.69    5.00
   5  11   0   60.89    6.60
  -5  11   0   64.59    5.40
   5  11   0   60.69    4.90
   6 -11   0  169.68   11.80
  -6 -11   0  165.28   13.90
   6  11   0  155.18   13.40
   6  11   0  176.28   11.50
  -6  11   0  171.18   12.20
  -7 -11   0  181.38   15.20
   7 -11   0  171.48   12.80
  -7  11   0  190.88   13.40
   7  11   0  187.68   12.30
   7  11   0  173.58   14.70
  -8 -11   0    2.20    4.40
  -8 -11   0    0.30    8.00
   8  11   0    0.30    2.00
  -8  11   0    0.50    2.90
   8  11   0    5.00    5.00
  -9 -11   0   15.30   10.20
  -9 -11   0   17.80    5.90
   9  11   0    4.90    5.20
   0 -12   0  715.43   49.99
   0 -12   0  649.83   45.90
   0 -12   0  708.73   46.30
   0 -12   0  697.33   43.10
   0 -12   0  619.34   52.29
   0 -12   0  723.63   47.80
   0  12   0  621.54   46.20
   0  12   0  707.63   43.40
   0  12   0  693.83   43.70
   0  12   0  675.13   42.90
   0  12   0  683.03   42.90
   1 -12   0   31.50    5.60
  -1 -12   0   39.50   11.50
  -1 -12   0   32.40    8.90
  -1 -12   0   40.10    3.70
  -1 -12   0   39.20    5.40
   1 -12   0   47.70    6.10
  -1 -12   0   34.50    6.80
   1 -12   0   30.60    2.90
  -1 -12   0   27.50    5.70
  -1 -12   0   35.50   12.80
  -1 -12   0   40.10    4.70
   1 -12   0   31.10    5.90
   1  12   0   40.70    6.80
   1  12   0   30.30    5.20
   1  12   0   36.60    3.70
   1  12   0   38.50    3.30
   1  12   0   39.30    3.00
  -1  12   0   27.80    2.80
  -1  12   0   26.80    5.30
  -1  12   0   27.20    3.00
   2 -12   0  164.48    9.90
  -2 -12   0  140.59   28.80
  -2 -12   0  148.09   11.10
   2 -12   0  161.28   12.70
  -2 -12   0  141.59   15.60
  -2 -12   0  119.09   20.00
  -2 -12   0  151.78   13.80
  -2 -12   0  172.88   26.30
  -2 -12   0  137.39   12.80
  -2 -12   0  138.59   12.10
   2  12   0  148.39   10.20
   2  12   0  152.08   11.20
  -2  12   0  154.38   12.90
   2  12   0  157.48   14.10
   2  12   0  140.39   10.70
  -2  12   0  163.48   10.20
  -2  12   0  167.58   10.00
  -3 -12   0  853.81   68.79
  -3 -12   0  903.91   56.59
  -3 -12   0  878.91   64.09
  -3 -12   0  851.81   58.89
  -3 -12   0  913.71   58.29
  -3 -12   0  784.92   79.89
  -3 -12   0  992.80   75.99
  -3  12   0  883.11   55.09
   3  12   0  903.11   64.89
  -3  12   0  924.21   55.09
   3  12   0  842.82   56.09
   3  12   0  902.41   60.19
   3  12   0  878.61   55.39
  -3  12   0  950.30   58.29
  -3  12   0  842.02   57.39
  -3  12   0  798.52   59.09
  -4 -12   0  396.66   30.00
  -4 -12   0  488.25   39.50
   4 -12   0  442.56   32.70
  -4 -12   0  456.85   59.59
   4  12   0  467.85   33.90
  -4  12   0  392.86   29.70
   4  12   0  378.56   32.50
  -4  12   0  483.95   28.70
   4  12   0  450.75   39.20
  -4  12   0  469.65   28.30
   4  12   0  479.65   29.90
  -4  12   0  448.76   28.10
   4  12   0  478.45   28.70
   5 -12   0   37.30    3.70
  -5 -12   0   42.60    6.10
  -5  12   0   44.40    3.40
   5  12   0   42.20    3.90
  -5  12   0   43.20    4.20
   5  12   0   37.90    5.70
   6 -12   0    9.20    2.30
  -6 -12   0   10.90    4.00
  -6  12   0    7.50    1.60
   6  12   0    7.70    2.10
  -6  12   0   10.80    2.60
  -7 -12   0    5.60    4.60
   7 -12   0    5.30    2.40
   7  12   0   -0.40    4.00
  -7  12   0    6.70    2.80
  -8 -12   0    4.30    6.80
  -8 -12   0   -2.50    4.20
   8  12   0   -0.20    4.10
  -8  12   0    2.70    3.10
   8  12   0   -1.50    2.10
  -9 -12   0  114.89   12.30
  -9 -12   0   98.99   18.60
   9  12   0   91.39   11.50
   0 -13   0    0.30    4.10
   0 -13   0    4.40    2.60
   0 -13   0    6.90    5.00
   0 -13   0    5.40    4.30
   0 -13   0    3.20    1.30
   0 -13   0    1.00    2.60
   0  13   0    3.90    1.90
   0  13   0    3.60    2.70
   0  13   0    4.10    1.20
   0  13   0    4.00    1.50
   0  13   0    0.80    2.20
   0  13   0    1.70    1.00
  -1 -13   0   49.00    4.30
  -1 -13   0   43.80    6.10
  -1 -13   0   40.10    4.80
   1 -13   0   47.90    6.90
   1 -13   0   33.80    8.30
   1 -13   0   53.29    3.50
  -1 -13   0   38.60    6.80
  -1 -13   0   33.70   11.10
  -1 -13   0   41.90   10.40
  -1 -13   0   34.00    7.10
  -1 -13   0   33.50   12.00
   1 -13   0   43.80    6.80
   1 -13   0   56.59    7.00
   1  13   0   33.90    6.60
  -1  13   0   45.70    7.00
   1  13   0   45.90    4.10
  -1  13   0   52.59    3.90
   1  13   0   43.00    3.70
   1  13   0   43.10    4.50
  -1  13   0   48.50    3.60
  -2 -13   0  102.19   25.60
  -2 -13   0  106.69    8.40
  -2 -13   0   94.79   16.80
  -2 -13   0  103.49   12.90
  -2 -13   0   86.59   19.50
   2 -13   0  112.39    7.20
  -2 -13   0  134.39   11.90
  -2 -13   0  102.49   10.30
  -2 -13   0   95.29    9.40
   2 -13   0  110.59   10.10
   2  13   0  100.09    8.00
   2  13   0  119.59    8.70
   2  13   0  113.69   11.90
  -2  13   0  119.49    7.30
  -2  13   0  102.99   10.30
   2  13   0  113.89    7.60
  -2  13   0  101.79    7.20
   2  13   0   84.29   10.20
  -3 -13   0  325.87   38.30
  -3 -13   0  226.38   42.70
  -3 -13   0  279.07   26.70
  -3 -13   0  300.77   20.50
  -3 -13   0  281.87   22.80
  -3 -13   0  291.87   22.10
  -3 -13   0  292.87   32.70
  -3  13   0  286.27   22.00
  -3  13   0  311.57   19.50
   3  13   0  344.17   24.90
  -3  13   0  277.77   21.60
  -3  13   0  336.77   21.30
   3  13   0  279.77   20.00
  -3  13   0  306.37   18.90
   3  13   0  288.37   19.20
  -4 -13   0  134.89   37.50
  -4 -13   0  159.98   13.80
  -4 -13   0  171.48   19.80
  -4 -13   0  122.99   11.00
   4 -13   0  122.89   13.20
   4  13   0  153.08    9.70
   4  13   0  112.19   13.60
  -4  13   0  146.29    9.10
   4  13   0  149.59   14.90
   4  13   0  137.49   10.80
  -4  13   0  125.39    9.40
  -4  13   0  127.59   11.10
  -4  13   0  150.38    9.50
   4  13   0  139.29   18.50
  -5 -13   0    6.50    5.30
  -5 -13   0    9.90    3.90
   5  13   0    8.70    3.90
   5  13   0    9.90    2.10
  -5  13   0    8.60    2.30
  -5  13   0    6.80    1.30
  -6 -13   0  688.23   49.50
  -6 -13   0  702.73   46.20
   6 -13   0  689.93   43.80
   6  13   0  695.13   44.20
  -6  13   0  705.63   44.10
  -6  13   0  671.83   43.40
   6  13   0  682.53   45.50
  -7 -13   0  109.89   11.30
   7 -13   0  117.19    8.80
  -7 -13   0  106.89   16.10
   7  13   0  119.29    8.60
   7  13   0  116.99   11.10
  -7  13   0  126.99    9.20
  -7  13   0  105.29    7.90
  -8 -13   0   83.09   10.10
  -8 -13   0   80.59   15.10
   8  13   0   67.79    9.70
  -8  13   0   83.69    7.30
   8  13   0   66.79    6.10
  -9 -13   0   21.70    6.70
  -9 -13   0    8.90   11.80
   9  13   0   16.50    6.10
   9  13   0   16.20    3.10
   0 -14   0 2520.85  160.38
   0 -14   0 2612.04  164.18
   0 -14   0 2491.95  163.78
   0 -14   0 2254.17  171.08
   0 -14   0 2628.74  168.18
   0 -14   0 2774.62  165.98
   0  14   0 2460.75  164.38
   0  14   0 2608.44  160.18
   0  14   0 2590.44  160.18
   0  14   0 2616.64  160.98
   0  14   0 2714.93  160.88
   1 -14   0  406.66   25.10
  -1 -14   0  371.06   33.10
  -1 -14   0  367.56   26.10
  -1 -14   0  394.56   36.80
  -1 -14   0  390.16   25.80
   1 -14   0  402.06   28.70
  -1 -14   0  354.96   39.80
  -1 -14   0  375.16   29.20
   1 -14   0  344.17   30.10
   1 -14   0  418.86   28.80
  -1 -14   0  383.66   27.00
  -1 -14   0  364.56   30.10
   1  14   0  406.36   26.20
  -1  14   0  421.56   25.20
   1  14   0  397.46   25.50
  -1  14   0  442.66   25.60
   1  14   0  402.36   25.30
   1  14   0  450.35   30.40
  -1  14   0  383.56   29.00
  -2 -14   0  509.35   44.20
  -2 -14   0  529.45   38.00
  -2 -14   0  506.05   36.20
   2 -14   0  532.95   33.30
   2 -14   0  508.85   36.30
  -2 -14   0  472.05   53.19
  -2 -14   0  492.95   40.10
  -2 -14   0  551.54   34.40
  -2 -14   0  530.65   35.40
   2  14   0  567.14   38.70
  -2  14   0  512.55   33.20
   2  14   0  513.25   33.90
   2  14   0  543.75   33.50
  -2  14   0  510.65   36.70
  -2  14   0  550.54   33.30
   2  14   0  544.05   34.60
  -3 -14   0  142.79   11.20
  -3 -14   0  132.09   16.60
  -3 -14   0  139.29   12.80
  -3 -14   0  171.18   26.80
  -3 -14   0  147.89   27.80
  -3 -14   0  120.69   31.10
   3  14   0  159.68   15.50
   3  14   0  152.28   10.00
  -3  14   0  150.18    9.60
  -3  14   0  133.19   12.60
   3  14   0  124.99   13.40
   3  14   0  137.89   10.70
  -3  14   0  155.98    9.70
   4 -14   0    9.60    3.80
  -4 -14   0   14.50    5.40
  -4 -14   0   10.60    3.50
  -4 -14   0    5.80    7.00
  -4 -14   0    5.40   17.70
   4  14   0    6.60    2.90
  -4  14   0   11.00    1.40
   4  14   0    6.50    4.60
  -4  14   0   11.40    1.40
  -4  14   0   10.20    2.90
   4  14   0    9.90    5.40
   4  14   0   11.10    2.20
  -5 -14   0   77.59   11.00
  -5 -14   0   62.29    7.30
   5  14   0   60.29    6.90
  -5  14   0   53.59    4.10
  -5  14   0   56.69    5.10
  -6 -14   0   62.39   11.50
  -6 -14   0   52.19    7.70
  -6  14   0   74.99    5.90
   6  14   0   63.09    7.90
  -6  14   0   61.29    4.70
   6  14   0   67.69    5.60
  -7 -14   0   65.39   13.00
  -7 -14   0   51.99   11.50
  -7  14   0   73.09    6.00
   7  14   0   72.59    5.80
  -7  14   0   56.19    4.60
   7  14   0   54.59    7.50
  -8 -14   0   18.50   10.00
  -8 -14   0   23.80    6.30
   8  14   0   22.20    3.40
  -8  14   0   25.80    3.80
   8  14   0   19.50    5.90
  -9 -14   0   23.50    6.70
  -9 -14   0   23.60   14.40
   9  14   0   14.50    3.20
   9  14   0   21.20    5.90
   0 -15   0    8.60    6.00
   0 -15   0    5.00    5.30
   0 -15   0    3.60    6.70
   0 -15   0    2.50    2.70
   0 -15   0    3.10    3.00
   0  15   0    7.20    2.00
   0  15   0    3.30    1.30
   0  15   0    5.30    2.80
   0  15   0    3.10    1.90
   0  15   0   10.00    3.80
   0  15   0    5.40    1.40
  -1 -15   0  147.39   10.50
   1 -15   0  159.18   14.10
  -1 -15   0  145.59   10.90
   1 -15   0  133.69    9.80
  -1 -15   0  136.59   11.70
  -1 -15   0  125.99   20.90
  -1 -15   0  136.39   13.90
  -1 -15   0  167.48   28.80
   1 -15   0  127.69   15.50
  -1 -15   0  125.29   14.40
   1 -15   0  147.39   13.40
   1 -15   0  170.18   13.90
  -1 -15   0  145.59   18.20
   1  15   0  144.89   10.30
  -1  15   0  139.49   13.80
  -1  15   0  163.18   10.40
  -1  15   0  159.38   10.30
  -1  15   0  151.38    9.90
   1  15   0  136.59   10.80
   1  15   0  162.88   14.90
   1  15   0  140.79   10.00
  -1  15   0  163.08    9.90
   2 -15   0  710.23   44.10
  -2 -15   0  652.43   47.20
  -2 -15   0  752.72   45.40
  -2 -15   0  693.93   50.29
   2 -15   0  667.43   47.50
  -2 -15   0  686.23   54.79
  -2 -15   0  602.84   54.29
  -2 -15   0  715.73   67.89
  -2 -15   0  728.13   46.50
   2  15   0  782.52   50.19
   2  15   0  708.73   44.90
  -2  15   0  663.93   44.20
  -2  15   0  679.03   48.20
   2  15   0  710.43   44.40
  -2  15   0  754.62   44.40
  -3 -15   0  297.77   53.29
  -3 -15   0  337.27   31.60
  -3 -15   0  381.66   26.40
  -3 -15   0  329.57   24.60
  -3  15   0  392.06   23.10
  -3  15   0  370.06   23.00
   3  15   0  364.46   23.30
   3  15   0  362.46   28.80
  -3  15   0  335.47   26.30
   3  15   0  361.36   24.10
  -4 -15   0   52.39    6.30
  -4 -15   0   51.99    8.50
  -4  15   0   52.29    3.70
   4  15   0   52.69    4.60
   4  15   0   33.30    8.80
  -4  15   0   44.70    3.70
   4  15   0   60.99    9.70
  -5 -15   0  315.17   23.20
  -5 -15   0  352.56   26.50
   5  15   0  359.26   23.00
   5  15   0  366.56   21.40
  -5  15   0  287.57   20.60
  -5  15   0  309.77   20.50
  -6 -15   0    7.50    6.90
  -6 -15   0    8.20    4.20
   6  15   0   12.80    2.60
  -6  15   0   22.00    3.00
  -6  15   0   11.00    1.70
   6  15   0   17.30    5.10
  -7 -15   0   17.40    5.50
  -7 -15   0    5.60    7.10
  -7  15   0    7.70    1.60
   7  15   0    8.10    4.20
  -7  15   0   10.90    2.60
   7  15   0    7.80    2.70
  -8 -15   0   29.40   11.30
  -8 -15   0   26.70    6.90
   8  15   0   26.40    6.20
   8  15   0   38.30    4.10
  -8  15   0   32.80    4.00
  -9 -15   0    5.40    5.80
  -9 -15   0    5.50    9.40
   9  15   0    1.00    2.50
   9  15   0    5.80    6.00
   0 -16   0  704.73   60.59
   0 -16   0  743.43   53.39
   0 -16   0  813.92   58.59
   0 -16   0  793.02   53.99
   0 -16   0  849.02   55.99
   0 -16   0  741.63   49.70
   0  16   0  813.52   49.60
   0  16   0  796.82   54.49
   0  16   0  780.92   49.50
   0  16   0  826.72   50.29
   0  16   0  792.32   50.59
   1 -16   0   87.59    9.70
   1 -16   0   75.59    7.70
  -1 -16   0   77.79   16.90
  -1 -16   0   62.29    6.30
  -1 -16   0   69.89   14.00
   1 -16   0   56.99   11.70
  -1 -16   0   69.89    6.10
   1 -16   0   71.79    5.30
   1 -16   0   72.79   10.10
  -1 -16   0   64.99    7.10
   1 -16   0   87.19    9.40
   1  16   0   93.29   12.00
  -1  16   0   78.89    6.10
   1  16   0   55.99    8.20
  -1  16   0   85.39    5.50
  -1  16   0   72.89    5.50
   1  16   0   66.59    5.50
  -1  16   0   83.39    5.90
  -1  16   0   70.79    9.70
   1  16   0   77.19    6.50
   1  16   0   63.89    5.70
  -2 -16   0  268.87   18.40
  -2 -16   0  288.57   22.60
  -2 -16   0  270.07   37.20
  -2 -16   0  279.87   21.20
  -2 -16   0  268.07   24.40
   2 -16   0  250.27   17.10
  -2 -16   0  277.47   19.60
  -2 -16   0  266.17   28.00
   2 -16   0  282.97   21.20
  -2  16   0  273.17   17.50
   2  16   0  220.18   20.30
   2  16   0  292.17   18.20
  -2  16   0  252.47   17.30
  -2  16   0  260.57   21.20
   2  16   0  279.57   17.60
   2  16   0  283.07   23.00
  -3 -16   0   43.50    5.60
  -3 -16   0   61.79   24.30
  -3 -16   0   56.09    8.00
  -3 -16   0   42.50   10.10
  -3  16   0   47.40    3.70
   3  16   0   41.90    7.80
   3  16   0   46.00    4.20
   3  16   0   41.20    5.10
  -3  16   0   43.80    9.40
   3  16   0   56.59   10.10
  -3  16   0   45.70    3.70
  -4 -16   0    2.70    4.60
  -4 -16   0    1.30    2.60
   4  16   0    3.00    2.70
  -4  16   0    1.00    1.10
   4  16   0   -0.50    1.70
  -4  16   0    1.50    1.10
  -5 -16   0  739.33   48.30
  -5 -16   0  643.44   44.90
   5  16   0  722.83   43.20
   5  16   0  688.83   44.50
  -5  16   0  629.64   42.40
  -5  16   0  670.13   42.40
  -6 -16   0   -1.40    3.40
  -6 -16   0   -5.10    5.70
  -6  16   0    4.10    2.30
   6  16   0    2.20    2.10
  -6  16   0   -0.10    1.10
   6  16   0    4.60    3.90
  -7 -16   0  236.08   23.50
  -7 -16   0  229.38   19.00
  -7  16   0  231.78   15.50
   7  16   0  258.87   16.50
  -7  16   0  248.58   16.20
   7  16   0  243.08   18.80
  -8 -16   0   34.20    7.30
  -8 -16   0   39.90   11.70
   8  16   0   35.40    4.30
   8  16   0   42.30    7.30
   0 -17   0    2.10    1.40
   0 -17   0    7.80    5.30
   0 -17   0   -1.10    5.60
   0 -17   0    9.60    8.60
   0 -17   0    2.90    5.30
   0  17   0    2.20    1.70
   0  17   0    2.00    3.00
   0  17   0    2.10    1.40
   0  17   0   -1.90    2.60
   0  17   0    4.10    2.10
   0  17   0    1.10    1.30
  -1 -17   0  149.59   11.70
  -1 -17   0  149.49   15.40
  -1 -17   0  145.09   10.90
   1 -17   0  154.58   14.10
   1 -17   0  155.98   14.60
  -1 -17   0  148.49   10.70
   1 -17   0  144.79    9.90
  -1 -17   0  143.89   18.00
  -1 -17   0  136.39   22.90
   1 -17   0  144.19   14.70
   1 -17   0  137.49   12.10
   1 -17   0  113.59   15.50
  -1 -17   0  139.99   14.50
   1  17   0  157.58   15.30
  -1  17   0  142.49   10.00
   1  17   0  156.98   10.20
   1  17   0  141.39   11.10
   1  17   0  155.48   10.50
  -1  17   0  164.48   10.60
  -1  17   0  155.58   14.70
  -2 -17   0 1396.46  119.69
  -2 -17   0 1548.65   96.99
  -2 -17   0 1380.26  107.29
  -2 -17   0 1504.45  104.19
  -2 -17   0 1554.94  101.69
   2 -17   0 1583.24   95.79
   2 -17   0 1608.94  100.29
  -2 -17   0 1506.35   97.89
   2  17   0 1565.84   96.09
  -2  17   0 1414.06   95.79
   2  17   0 1523.45   96.59
   2  17   0 1607.24  102.39
  -2  17   0 1680.33   96.19
  -2  17   0 1532.75  100.49
  -3 -17   0  150.58   13.30
  -3 -17   0  101.09   33.30
  -3 -17   0  153.88   11.40
   3  17   0  134.39   15.40
   3  17   0  150.28   10.20
   3  17   0  141.49   11.00
  -3  17   0  137.79    9.70
  -3  17   0  157.88    9.80
   3  17   0  112.89   13.50
  -3  17   0  143.79   13.80
  -4 -17   0   11.00    5.40
  -4 -17   0   15.60    3.80
   4  17   0    7.50    3.70
   4  17   0    8.10    2.30
  -4  17   0    9.20    1.60
  -4  17   0   11.60    1.70
  -5 -17   0    8.80    5.80
  -5 -17   0    3.20    3.20
  -5  17   0    5.70    1.50
   5  17   0    5.00    2.20
   5  17   0    5.80    3.80
  -5  17   0    6.90    2.00
  -5  17   0    7.60    1.30
  -6 -17   0    3.40    6.10
  -6 -17   0    4.60    4.00
  -6  17   0   -1.40    1.20
   6  17   0    1.70    3.50
   6  17   0   -2.60    2.10
  -7 -17   0   39.10   10.70
  -7 -17   0   34.80    7.00
   7  17   0   32.80    6.00
   7  17   0   39.50    4.50
  -8 -17   0  150.88   14.20
  -8 -17   0  142.29   20.30
   8  17   0  133.39   10.20
   8  17   0  131.79   13.30
   0 -18   0  230.78   21.40
   0 -18   0  225.48   19.50
   0 -18   0  196.58   25.50
   0 -18   0  210.18   18.60
   0 -18   0  230.88   14.70
   0 -18   0  233.28   24.80
   0  18   0  223.08   15.70
   0  18   0  223.98   15.30
   0  18   0  185.98   18.80
   0  18   0  215.68   14.30
   0  18   0  208.58   14.40
  -1 -18   0  346.97   32.10
   1 -18   0  348.77   27.40
  -1 -18   0  366.06   36.70
  -1 -18   0  374.96   24.80
  -1 -18   0  363.66   24.00
   1 -18   0  420.26   28.20
   1 -18   0  408.46   35.70
  -1 -18   0  362.06   29.40
   1 -18   0  350.66   28.30
   1 -18   0  346.67   23.20
  -1 -18   0  351.86   28.40
  -1 -18   0  373.26   24.00
   1  18   0  328.37   23.50
  -1  18   0  345.57   23.30
  -1  18   0  392.86   23.90
  -1  18   0  369.26   23.60
  -1  18   0  367.26   28.50
   1  18   0  336.77   23.30
   1  18   0  398.56   29.40
  -2 -18   0  279.67   27.00
  -2 -18   0  241.98   43.20
  -2 -18   0  305.37   21.10
  -2 -18   0  280.07   29.80
   2 -18   0  329.37   19.90
   2 -18   0  312.37   24.30
  -2 -18   0  291.17   21.90
   2  18   0  301.47   21.60
  -2  18   0  350.56   20.40
   2  18   0  329.37   26.30
  -2  18   0  288.07   24.40
  -2  18   0  304.77   20.00
  -3 -18   0  121.79    9.50
  -3 -18   0  125.89   11.50
  -3  18   0  100.99    7.70
   3  18   0  127.59    8.40
   3  18   0  110.39    9.10
   3  18   0   99.59   12.00
  -3  18   0  105.59    7.80
  -4 -18   0  305.27   24.90
  -4 -18   0  309.57   22.60
   4  18   0  304.47   27.50
  -4  18   0  322.17   20.60
   4  18   0  336.17   22.40
  -4  18   0  333.47   20.60
   4  18   0  321.17   21.10
  -5 -18   0   94.59    9.70
  -5 -18   0  102.89   13.00
  -5  18   0  115.29    7.50
   5  18   0  110.39    8.00
   5  18   0  114.29    9.90
  -5  18   0   90.39    7.00
  -6 -18   0   39.40    6.70
  -6 -18   0   51.79   10.80
   6  18   0   34.00    5.90
   6  18   0   38.50    4.40
  -7 -18   0   -3.60    6.90
  -7 -18   0   -0.60    4.40
   7  18   0    2.50    2.60
   7  18   0    1.20    3.80
  -8 -18   0    4.90    8.40
  -8 -18   0   12.30    5.50
   8  18   0    0.40    2.70
   8  18   0   -1.30    5.30
   0 -19   0    2.10    7.40
   0 -19   0   -1.60    3.50
   0 -19   0    5.40    3.80
   0 -19   0    3.10    1.60
   0  19   0    3.50    2.00
   0  19   0    5.20    4.70
   0  19   0    6.00    3.30
   0  19   0    6.00    2.70
   0  19   0    3.60    1.60
   0  19   0    1.10    1.50
  -1 -19   0  222.58   15.00
  -1 -19   0  243.38   21.30
  -1 -19   0  215.98   14.90
  -1 -19   0  234.98   20.40
   1 -19   0  208.88   14.20
   1 -19   0  234.78   19.20
  -1 -19   0  227.28   15.80
   1 -19   0  192.78   16.80
   1 -19   0  170.48   21.40
  -1  19   0  222.58   14.80
  -1  19   0  207.88   14.30
  -1  19   0  227.28   19.60
   1  19   0  203.48   19.50
   1  19   0  200.38   16.90
  -1  19   0  232.58   15.00
  -2 -19   0   50.39    6.90
   2 -19   0   55.89    4.20
  -2 -19   0   40.20    5.90
  -2 -19   0   33.50   21.40
  -2  19   0   68.49   10.00
   2  19   0   53.79    9.70
   2  19   0   40.90    8.40
   2  19   0   46.40    5.30
  -2  19   0   49.80    4.40
   2  19   0   55.29    4.80
  -2  19   0   64.79    4.90
  -3 -19   0   57.29    8.50
  -3 -19   0   45.40    6.00
   3  19   0   56.99   10.20
   3  19   0   54.19    5.80
  -3  19   0   50.29    4.40
   3  19   0   48.80    4.70
  -3  19   0   47.20    4.20
  -4 -19   0  707.43   44.70
  -4 -19   0  680.13   46.80
  -4  19   0  656.43   42.50
  -4  19   0  659.83   42.50
   4  19   0  707.53   43.10
   4  19   0  569.34   47.50
   4  19   0  729.03   44.30
  -5 -19   0   59.99   10.30
  -5 -19   0   33.60    6.00
   5  19   0   42.20    4.70
  -5  19   0   39.40    3.50
  -5  19   0   56.89    7.00
  -5  19   0   45.80    3.90
   5  19   0   50.29    7.10
  -6 -19   0  432.76   33.00
  -6 -19   0  445.66   37.30
   6  19   0  463.15   31.60
   6  19   0  468.65   29.70
  -7 -19   0   18.30    9.00
  -7 -19   0   13.80    5.40
   7  19   0   20.90    3.70
   7  19   0   18.50    5.30
  -8 -19   0   23.40    9.80
  -8 -19   0   11.00    6.20
   8  19   0   20.60    6.90
   8  19   0   17.70    3.60
   0 -20   0   90.59   12.00
   0 -20   0   65.59   10.80
   0 -20   0   76.59    5.90
   0 -20   0   58.69   14.90
   0  20   0   71.39    7.10
   0  20   0   77.99    6.60
   0  20   0   60.09    7.60
   0  20   0   56.79   10.80
   1 -20   0  165.68   20.80
   1 -20   0  200.68   16.30
  -1 -20   0  214.08   14.00
   1 -20   0  191.18   17.90
  -1 -20   0  206.58   14.50
   1 -20   0  202.58   13.20
  -1 -20   0  211.78   13.80
  -1  20   0  204.98   13.80
  -1  20   0  223.38   14.10
   1  20   0  184.58   13.50
   1  20   0  175.68   15.70
   1  20   0  180.38   13.30
  -1  20   0  190.68   13.20
   1  20   0  181.88   18.60
  -1  20   0  175.48   17.90
  -2 -20   0   -1.30   13.80
   2 -20   0   16.90    5.50
  -2 -20   0   10.30    3.90
  -2 -20   0   19.10    8.30
  -2 -20   0    8.40    3.00
   2 -20   0   14.40    2.00
   2  20   0    6.50    4.90
   2  20   0    5.90    2.70
  -2  20   0   17.90    5.60
  -2  20   0   18.30    2.40
   2  20   0   10.70    2.40
   2  20   0    9.20    6.00
  -2  20   0   17.00    2.70
  -3 -20   0  221.48   16.40
   3  20   0  228.68   16.10
   3  20   0  209.98   15.20
  -3  20   0  254.47   15.20
  -3  20   0  204.78   14.80
  -4 -20   0   51.19    9.00
  -4 -20   0   40.80    5.80
   4  20   0   30.20    8.10
   4  20   0   52.89    4.80
  -4  20   0   31.40    3.50
  -4  20   0   35.40    3.50
  -5 -20   0   10.80    6.80
  -5 -20   0   16.20    4.40
   5  20   0   18.30    3.30
   5  20   0   15.80    4.30
  -5  20   0   34.50    5.30
  -5  20   0   18.60    2.20
  -6 -20   0   11.80    4.80
  -6 -20   0    7.90    8.00
   6  20   0   11.60    4.80
   6  20   0   17.90    3.30
  -7 -20   0   35.80    7.00
  -7 -20   0   22.80    9.30
   7  20   0   27.20    6.30
   7  20   0   37.70    4.60
  -8 -20   0    6.60    5.80
  -8 -20   0   20.40   10.30
   8  20   0   27.70    7.60
   8  20   0   16.40    3.50
   0 -21   0    3.90    1.90
   0 -21   0   -1.30    9.20
   0  21   0    1.10    1.60
   0  21   0    6.10    4.40
   0  21   0    2.40    2.80
   0  21   0    4.60    3.20
   0  21   0    3.40    1.80
  -1 -21   0  182.58   12.80
   1 -21   0  182.78   12.30
   1 -21   0  206.58   18.40
  -1 -21   0  189.58   13.10
  -1 -21   0  192.98   13.80
   1 -21   0  155.78   20.80
   1 -21   0  174.08   16.90
   1  21   0  163.18   18.30
   1  21   0  176.98   12.60
  -1  21   0  167.58   17.60
  -1  21   0  193.38   13.20
  -1  21   0  210.78   13.30
   1  21   0  164.38   12.70
  -2 -21   0  647.84   43.00
   2 -21   0  645.44   40.90
  -2 -21   0  640.64   42.20
   2  21   0  654.23   41.40
   2  21   0  654.23   41.90
  -2  21   0  605.34   41.00
  -2  21   0  688.63   41.70
  -3 -21   0  518.85   38.60
  -3 -21   0  552.04   36.00
   3  21   0  464.15   38.80
   3  21   0  534.25   35.50
  -3  21   0  612.54   34.80
  -3  21   0  529.05   34.40
   3  21   0  539.55   34.80
  -4 -21   0   62.19    7.50
  -4 -21   0   53.59    9.40
   4  21   0   39.00    9.70
  -4  21   0   45.80    4.50
   4  21   0   55.59    6.90
   4  21   0   59.49    5.40
  -4  21   0   63.49    4.70
  -5 -21   0  164.88   14.30
  -5 -21   0  186.88   17.90
  -5  21   0  161.68   13.90
  -5  21   0  173.38   11.70
   5  21   0  198.08   14.50
   5  21   0  180.58   12.70
  -6 -21   0   82.99    9.50
  -6 -21   0   69.29   12.50
   6  21   0   81.09    6.90
   6  21   0   76.49    9.20
  -6  21   0   72.19    5.20
  -7 -21   0   -1.40    4.30
  -7 -21   0    5.90    7.80
   7  21   0   11.30    3.20
   7  21   0    4.20    6.70
  -8 -21   0   -4.20    8.10
  -8 -21   0    9.80    5.90
   8  21   0    2.10    5.70
   8  21   0    4.30    3.10
   0 -22   0  332.17   22.10
   0  22   0  333.27   22.00
   0  22   0  287.97   23.70
   0  22   0  358.66   23.70
   0  22   0  357.86   21.90
  -1 -22   0  164.28   12.00
  -1 -22   0  166.78   13.20
   1 -22   0  177.48   11.80
  -1  22   0  167.88   11.90
  -1  22   0  205.58   12.90
   1  22   0  166.48   12.30
  -1  22   0  203.88   13.00
   1  22   0  164.58   12.00
   1  22   0  137.39   14.60
   2 -22   0  212.98   14.80
  -2 -22   0  246.78   16.40
  -2 -22   0  213.08   16.90
   2  22   0  231.68   15.40
   2  22   0  236.48   16.40
   2  22   0  213.28   19.20
  -3 -22   0  622.04   41.00
  -3 -22   0  607.04   42.40
  -3  22   0  586.64   39.40
   3  22   0  632.84   40.60
   3  22   0  615.04   39.80
  -3  22   0  657.63   39.80
  -4 -22   0    8.40    5.60
  -4 -22   0   20.70    4.80
  -4  22   0   21.70    2.60
   4  22   0   12.80    4.20
   4  22   0   10.40    2.90
  -4  22   0   16.60    2.50
   4  22   0   11.30    6.60
  -5 -22   0   11.90    6.70
  -5 -22   0   10.20    4.30
   5  22   0   10.00    4.40
   5  22   0    7.90    2.80
  -5  22   0    9.00    1.90
  -5  22   0   13.00    3.90
  -6 -22   0   21.10    5.60
  -6 -22   0   21.50    8.30
  -6  22   0   18.80    2.10
   6  22   0   27.80    6.50
   6  22   0   25.50    3.90
  -7 -22   0  151.28   13.80
  -7 -22   0  111.99   17.60
   7  22   0  139.89   13.30
  -8 -22   0    6.90    7.00
  -8 -22   0   13.20   10.20
   8  22   0   14.70    6.30
   8  22   0    1.20    3.00
   0 -23   0   10.40    2.40
   0  23   0    4.10    3.80
   0  23   0    6.60    2.10
   0  23   0    6.20    2.10
  -1 -23   0  192.78   13.40
  -1 -23   0  169.68   14.20
   1 -23   0  182.88   12.50
  -1 -23   0  175.78   12.90
  -1  23   0  203.58   13.80
   1  23   0  189.98   13.10
  -1  23   0  204.68   13.70
   1  23   0  181.38   12.80
   1  23   0  151.78   15.60
  -1  23   0  187.38   12.70
  -2 -23   0  430.16   29.20
   2 -23   0  418.96   27.30
  -2 -23   0  434.16   28.60
   2  23   0  436.86   28.30
  -2  23   0  387.76   27.40
   2  23   0  438.16   27.80
  -2  23   0  442.06   28.10
   3 -23   0  265.47   17.70
  -3 -23   0  276.97   19.50
  -3 -23   0  275.17   21.10
  -3  23   0  263.87   18.20
   3  23   0  270.07   18.30
   3  23   0  280.97   19.30
  -4 -23   0   73.69    8.10
  -4 -23   0   65.29   10.10
   4  23   0   57.89    7.10
   4  23   0   35.10   10.70
   4  23   0   51.59    5.60
  -4  23   0   55.09    4.90
  -4  23   0   51.39    4.70
  -5 -23   0    9.70    6.80
  -5 -23   0   16.40    5.20
   5  23   0    7.70    4.20
  -5  23   0   17.00    2.30
  -5  23   0   20.10    4.30
   5  23   0   10.20    3.00
  -6 -23   0   20.00    8.90
  -6 -23   0   18.70    5.50
  -6  23   0   28.60    2.70
   6  23   0   28.20    4.20
  -7 -23   0   11.90    5.70
  -7 -23   0    8.40    8.00
   7  23   0    7.40    4.90
   7  23   0    8.20    3.40
   0 -24   0  166.18   11.40
   0  24   0  146.59   11.10
   0  24   0  157.58   11.00
  -1 -24   0  143.19   10.50
   1 -24   0  138.09    9.60
   1  24   0  123.09    9.80
  -1  24   0  129.69    9.80
  -1  24   0  153.88   11.00
   1  24   0  116.39   12.90
   1  24   0  131.39   10.10
  -2 -24   0   19.30    4.50
  -2 -24   0   15.40    6.30
  -2 -24   0   13.50    3.50
   2 -24   0   14.30    2.40
  -2  24   0   16.80    2.80
  -2  24   0   15.00    3.00
   2  24   0    9.80    3.40
   2  24   0    2.60    4.70
   2  24   0    7.80    2.60
  -2  24   0   20.90    3.00
  -3 -24   0   70.79    7.30
  -3 -24   0   77.29    9.70
   3 -24   0   64.99    5.30
   3  24   0   68.29    6.10
   3  24   0   68.89   12.00
   3  24   0   66.99    7.30
  -3  24   0   60.89    5.60
  -3  24   0   61.49    5.70
  -4 -24   0    4.10    5.60
  -4 -24   0    3.40    3.60
  -4  24   0   10.50    2.20
   4  24   0    6.10    3.80
   4  24   0    6.00    6.80
   4  24   0    4.50    2.70
  -5 -24   0  174.28   13.90
  -5 -24   0  139.89   16.00
  -5  24   0  170.18   12.80
   5  24   0  151.58   11.50
   5  24   0  137.29   13.10
  -5  24   0  155.68   10.60
  -6 -24   0    3.60    7.50
  -6 -24   0   -0.10    3.90
   6  24   0   -1.10    2.80
   6  24   0    0.90    4.80
  -6  24   0    5.10    1.70
  -7 -24   0  134.89   13.60
  -7 -24   0  131.99   18.40
   7  24   0  150.68   10.90
   7  24   0  113.29   12.80
   0 -25   0   10.20    2.60
   0  25   0    7.00    4.60
   0  25   0   11.50    2.50
   0  25   0    9.30    2.50
   1 -25   0  448.56   28.30
  -1 -25   0  439.56   29.00
   1  25   0  427.06   28.50
   1  25   0  411.96   28.60
  -1  25   0  440.26   28.40
  -1  25   0  463.55   29.90
   2 -25   0  142.49    9.90
  -2 -25   0  150.38   12.80
  -2 -25   0  141.39   11.30
  -2 -25   0  147.29   11.80
   2  25   0  117.59   14.00
   2  25   0  143.59   11.20
   2  25   0  152.08   10.60
  -2  25   0  143.09   10.80
  -2  25   0  137.69   10.50
  -2  25   0  136.39   10.20
  -3 -25   0  369.86   27.30
   3 -25   0  400.66   24.30
  -3 -25   0  363.96   25.90
   3  25   0  389.06   25.70
   3  25   0  333.57   29.40
   3  25   0  382.36   24.90
  -3  25   0  356.16   24.40
  -4 -25   0   42.50    8.70
  -4 -25   0   42.10    6.60
   4  25   0   45.30    5.20
  -4  25   0   46.50    4.50
   4  25   0   53.59    6.80
  -4  25   0   49.90    4.70
   4  25   0   38.00    9.70
  -5 -25   0   64.09    8.70
  -5 -25   0   58.49   11.10
  -5  25   0   65.39    5.40
   5  25   0   83.39    9.20
   5  25   0   63.99   10.00
  -6 -25   0  117.89   11.90
  -6 -25   0  126.89   16.70
  -6  25   0  116.19    8.10
   6  25   0  109.89   11.90
   6  25   0  114.69    9.70
  -7 -25   0   17.70    9.50
  -7 -25   0   10.10    5.30
   7  25   0    7.70    5.20
   7  25   0   24.20    4.50
   0 -26   0  220.08   15.60
   0  26   0  192.58   17.60
   0  26   0  237.58   15.60
   0  26   0  243.88   15.30
  -1 -26   0   93.09    7.40
   1 -26   0   75.39    6.30
  -1  26   0   78.99    6.60
   1  26   0   79.69    7.00
  -1  26   0   77.19    7.70
   1  26   0   73.39    6.60
   1  26   0   60.79    9.90
   2 -26   0    3.70    1.90
  -2 -26   0    3.70    4.00
  -2 -26   0    2.60    2.90
  -2 -26   0    0.10    3.10
  -2  26   0    1.00    2.60
  -2  26   0    2.70    2.20
  -2  26   0   -2.20    2.30
   2  26   0   -1.80    5.70
   2  26   0    4.00    2.50
   2  26   0    4.60    3.10
  -3 -26   0  207.88   15.80
  -3 -26   0  219.18   17.30
   3 -26   0  199.28   13.80
   3  26   0  202.58   14.50
  -3  26   0  195.48   14.00
   3  26   0  211.08   15.50
  -3  26   0  204.88   16.10
  -4 -26   0   13.40    7.30
  -4 -26   0   14.60    6.20
  -4  26   0   10.30    2.40
   4  26   0    5.50    8.50
   4  26   0   10.10    4.40
  -4  26   0    9.60    2.30
   4  26   0   14.50    3.30
  -5 -26   0   10.20    6.90
  -5 -26   0   12.80    4.80
  -5  26   0    6.40    2.10
   5  26   0    6.60    4.70
   5  26   0    5.60    3.10
  -6 -26   0  103.79   11.40
  -6 -26   0  108.79   15.20
   6  26   0   99.69    9.00
  -6  26   0   96.29    7.40
   6  26   0  116.69   11.50
  -7 -26   0   -2.80    4.50
  -7 -26   0   -1.90    6.90
   7  26   0    2.90    3.30
   7  26   0    1.30    4.90
   0 -27   0   12.50    2.80
   0  27   0    6.20    2.60
   0  27   0    6.50    2.40
   0  27   0    5.30    4.40
  -1 -27   0   15.20    3.50
   1 -27   0   17.70    2.90
   1  27   0   10.40    2.80
  -1  27   0   16.00    4.00
  -1  27   0   13.90    2.80
   1  27   0    5.90    4.80
   1  27   0   13.60    3.10
  -2 -27   0   29.80    5.00
  -2 -27   0   40.90    5.60
  -2 -27   0   37.70    6.40
   2 -27   0   37.20    3.90
  -2  27   0   44.20    5.00
   2  27   0   28.80    4.30
  -2  27   0   30.70    4.10
   2  27   0   32.10    7.90
   2  27   0   31.70    5.10
  -3 -27   0    0.00    3.20
   3 -27   0    3.30    2.00
  -3 -27   0    3.40    4.70
  -3  27   0    0.80    2.00
  -3  27   0    0.20    2.10
   3  27   0    3.40    3.90
   3  27   0   -5.40    6.80
   3  27   0    2.20    2.60
  -4 -27   0  162.68   13.80
  -4 -27   0  178.98   16.20
  -4  27   0  176.68   11.80
  -4  27   0  163.88   11.70
   4  27   0  164.38   12.40
   4  27   0  162.48   13.80
   4  27   0  144.89   18.70
  -5 -27   0   29.60    6.40
  -5 -27   0   19.60    7.40
  -5  27   0   23.90    3.00
   5  27   0   22.70    5.60
   5  27   0   17.80    3.80
  -6 -27   0  281.27   26.90
  -6 -27   0  349.67   24.10
   6  27   0  323.07   23.60
   6  27   0  317.77   21.70
  -6  27   0  298.97   20.20
  -7 -27   0    1.20    5.80
  -7 -27   0    4.20    8.20
   7  27   0   -1.90    4.50
   7  27   0   -5.20    3.20
   0 -28   0    4.20    2.30
   0  28   0    6.80    2.50
   0  28   0    4.30    4.40
   0  28   0    3.00    2.40
  -1 -28   0  490.85   31.30
   1 -28   0  481.45   30.50
   1  28   0  442.56   30.80
   1  28   0  394.16   33.60
  -1  28   0  541.55   32.60
  -1  28   0  482.25   30.70
   1  28   0  458.55   30.90
  -2 -28   0  116.09    9.90
   2 -28   0  108.99    8.30
  -2 -28   0  129.59   10.60
  -2 -28   0  117.39    9.60
  -2  28   0  116.49    9.00
  -2  28   0  119.89    9.50
   2  28   0  113.89    9.20
   2  28   0   79.99   12.80
   2  28   0  111.99    9.70
   3 -28   0  166.18   11.50
  -3 -28   0  172.98   14.50
  -3 -28   0  166.18   13.30
  -3  28   0  157.48   12.00
  -3  28   0  162.88   11.70
   3  28   0  157.98   17.90
  -4 -28   0   94.49    9.70
  -4 -28   0   86.89   12.00
   4  28   0   78.09   14.90
  -4  28   0   99.29    7.50
   4  28   0   94.89    9.90
  -4  28   0   85.19    7.30
   4  28   0   93.69    8.30
  -5 -28   0   69.49    8.90
  -5 -28   0   55.69   11.10
   5  28   0   64.69    6.70
   5  28   0   59.49    8.20
  -6 -28   0   17.60    8.50
  -6 -28   0    3.10    4.60
   6  28   0   -0.20    3.40
   6  28   0    4.00    4.70
   0 -29   0    5.20    2.60
   0  29   0    3.50    2.50
   0  29   0    3.20    4.90
   0  29   0    7.00    2.80
   1 -29   0  316.97   20.60
  -1 -29   0  333.67   21.50
  -1  29   0  314.47   20.90
   1  29   0  291.87   20.90
   1  29   0  291.57   20.80
  -2 -29   0  249.58   18.50
  -2 -29   0  267.57   18.00
  -2 -29   0  254.17   18.60
   2 -29   0  251.87   17.20
   2  29   0  270.87   19.10
  -2  29   0  259.37   17.70
   3 -29   0   29.70    3.60
  -3 -29   0   27.40    6.40
  -3 -29   0   23.90    6.50
  -3  29   0   24.40    3.80
   3  29   0   30.80    5.60
   3  29   0   16.20    7.80
   3  29   0   33.40    4.70
  -3  29   0   30.10    4.10
  -4 -29   0   12.30    6.20
  -4 -29   0   10.00    4.30
   4  29   0    5.70    4.50
   4  29   0    5.50    3.40
  -4  29   0   10.40    2.80
  -5 -29   0   56.49   13.40
  -5 -29   0   66.59    8.90
   5  29   0   55.69    6.40
  -5  29   0   53.79    5.40
   5  29   0   61.29    8.00
  -6 -29   0   26.30    8.70
  -6 -29   0   30.30    7.00
   6  29   0   28.20    6.70
  -6  29   0   39.80    3.90
   6  29   0   41.40    5.60
   0 -30   0    3.50    2.60
   0  30   0    6.30    2.60
   0  30   0    6.90    2.80
   1 -30   0  104.89    8.10
  -1 -30   0   95.79    8.80
  -1  30   0  105.19    8.40
   1  30   0  114.79    9.10
   1  30   0   86.39   11.80
   1  30   0   93.89    9.00
   2 -30   0   27.10    4.50
  -2 -30   0   36.00    4.50
  -2 -30   0   32.80    5.70
  -2 -30   0   28.20    5.20
   2  30   0   26.00    8.30
   2  30   0   25.20    4.40
  -2  30   0   27.20    4.20
  -2  30   0   38.40    5.50
   2  30   0   34.20    5.30
  -3 -30   0    7.30    4.40
   3 -30   0    3.00    2.20
  -3 -30   0    3.00    3.60
   3  30   0    1.40    7.00
   3  30   0    1.60    3.80
  -3  30   0    5.80    2.70
   3  30   0    6.20    3.10
  -4 -30   0  142.79   12.30
  -4 -30   0  126.49   14.20
  -4  30   0  134.89   10.10
   4  30   0  134.69   10.80
   4  30   0  137.09   12.30
  -5 -30   0  288.77   21.60
  -5  30   0  260.57   18.80
   5  30   0  301.87   20.00
   5  30   0  291.37   21.60
  -6 -30   0   28.10    9.10
  -6 -30   0   18.50    6.30
  -6  30   0   18.60    3.00
   6  30   0   19.60    6.30
   6  30   0   21.50    4.80
   0 -31   0    5.70    2.80
   0  31   0    6.40    5.40
   0  31   0    2.40    4.40
   0  31   0    1.60    2.40
  -1 -31   0    6.00    3.20
   1 -31   0    5.40    2.50
   1  31   0    4.60    5.30
   1  31   0    0.10    2.60
  -1  31   0    3.40    2.80
   1  31   0    2.20    3.20
  -2 -31   0  257.77   19.00
   2 -31   0  284.07   17.70
  -2  31   0  264.57   18.20
   2  31   0  254.27   18.30
  -2  31   0  265.87   19.30
   2  31   0  262.17   18.80
   2  31   0  233.88   22.40
   3 -31   0   63.89    5.70
  -3 -31   0   62.29    7.70
   3  31   0   50.09    6.30
  -3  31   0   64.09    6.20
   3  31   0   63.59    7.80
  -4 -31   0   23.10    6.90
  -4 -31   0   24.30    5.60
   4  31   0   26.10    5.60
  -4  31   0   21.10    3.50
   4  31   0   29.20    4.70
  -5 -31   0   25.60    8.90
  -5 -31   0   25.50    6.20
  -5  31   0   28.00    3.60
   5  31   0   26.70    4.80
   5  31   0   30.60    6.40
  -6 -31   0   -4.00    4.50
  -6 -31   0    8.30    7.60
   6  31   0    3.30    5.60
   6  31   0   -7.40    3.40
   0 -32   0  197.58   14.20
   0  32   0  200.88   13.90
   0  32   0  209.38   14.40
   0  32   0  178.48   16.60
  -1 -32   0  102.99    9.10
   1 -32   0   94.59    8.00
   1  32   0  106.09    8.90
   1  32   0  102.09    8.70
  -1  32   0  105.99   11.70
   2 -32   0   97.29    7.50
  -2  32   0  100.99    8.30
   2  32   0   94.69    8.90
   2  32   0   81.79    8.40
   2  32   0   84.49   13.20
   3 -32   0   53.19    5.50
  -3 -32   0   53.69    7.50
   3  32   0   66.39    6.70
   3  32   0   66.59    7.90
  -3  32   0   57.39    6.00
  -4 -32   0    5.40    4.60
  -4 -32   0    3.50    5.70
   4  32   0   -0.40    4.20
   4  32   0    0.30    3.60
  -4  32   0    3.70    2.60
  -5 -32   0   48.20    7.80
  -5 -32   0   45.10   10.40
   5  32   0   56.49    6.60
  -5  32   0   53.29    5.20
   5  32   0   41.50    7.50
   0 -33   0    7.20    2.90
   0  33   0    1.70    3.10
  -1 -33   0   48.30    5.90
   1 -33   0   41.20    4.80
   1  33   0   28.50    4.90
   1  33   0   44.00    5.60
   1  33   0   37.30    8.50
  -1  33   0   42.70    5.30
  -2 -33   0   31.00    5.40
   2 -33   0   34.40    4.10
   2  33   0   30.30    4.80
   2  33   0   22.90    9.00
   2  33   0   27.60    5.20
  -2  33   0   30.60    4.70
  -3 -33   0  232.98   18.30
  -3 -33   0  238.28   17.90
   3 -33   0  237.08   16.40
   3  33   0  243.78   17.30
   3  33   0  249.97   18.30
  -3  33   0  239.88   17.60
  -4 -33   0   33.00    6.40
  -4 -33   0   24.70    7.10
  -4  33   0   33.10    4.30
   4  33   0   30.10    6.40
   4  33   0   33.10    5.30
  -5 -33   0   36.40    9.70
  -5 -33   0   55.49    8.20
  -5  33   0   52.19    5.40
   5  33   0   51.89    6.70
   5  33   0   49.10    8.00
   0 -34   0  147.39   11.20
   0  34   0  153.68   11.60
   0  34   0  132.69   13.90
   1 -34   0   24.70    3.90
  -1 -34   0   25.50    4.80
   1  34   0   24.90    4.60
   1  34   0   29.90    4.80
  -1  34   0   26.60    4.50
   1  34   0   28.50    8.40
  -2 -34   0    3.50    3.50
   2 -34   0    1.50    2.60
   2  34   0    5.40    3.30
   2  34   0    1.90    3.50
  -2  34   0   -0.50    2.90
  -3 -34   0  135.59   12.20
  -3 -34   0  136.19   11.70
  -3  34   0  121.79   10.70
   3  34   0  161.48   12.60
   3  34   0  142.99   11.50
  -4 -34   0   19.60    6.60
  -4 -34   0   20.80    5.70
   4  34   0   25.30    5.00
   4  34   0   18.80    5.60
  -5 -34   0   88.29   12.50
  -5  34   0   63.29    6.50
   5  34   0   65.89    9.80
   0 -35   0    4.80    3.10
   0  35   0    2.40    3.30
  -1 -35   0  147.59   11.50
   1 -35   0  144.89   10.70
   1  35   0  150.38   11.30
   1  35   0  119.99   15.00
  -1  35   0  119.89   11.20
   1  35   0  142.59   11.50
  -2 -35   0   22.70    4.90
   2 -35   0   15.40    3.40
  -2  35   0   31.30    4.50
   2  35   0   12.40    3.90
   2  35   0   14.30    4.50
   3 -35   0    7.60    2.80
  -3 -35   0   12.30    4.40
   3  35   0    4.70    3.90
  -3  35   0   -0.50    3.00
   3  35   0    4.60    4.50
  -4 -35   0    8.10    5.70
  -4 -35   0   11.70    5.10
  -4  35   0    5.20    3.10
   4  35   0   13.10    5.30
   4  35   0   -1.10    3.90
   0 -36   0    1.30    3.00
   0  36   0   -2.30    3.20
   1 -36   0    1.00    2.50
  -1 -36   0    8.90    3.70
   1  36   0    0.60    3.20
  -1  36   0    5.60    3.40
   1  36   0    6.50    3.80
  -2 -36   0   87.29    9.20
   2 -36   0   78.09    7.30
  -2  36   0   87.19    8.30
   2  36   0   92.89    9.00
   2  36   0   95.29    9.00
  -3 -36   0    2.40    4.20
   3 -36   0    5.50    2.80
   3  36   0    3.40    4.50
  -3  36   0    3.20    3.40
   3  36   0    8.40    4.00
  -4 -36   0  163.88   15.30
  -4 -36   0  154.08   14.30
  -4  36   0  177.88   12.60
   4  36   0  162.88   14.30
   4  36   0  162.08   13.40
   0  37   0    3.80    3.80
   1 -37   0  114.59    9.40
  -1 -37   0  108.09   10.10
   1  37   0  124.29   10.70
  -1  37   0  109.39   10.10
   1  37   0  124.49   10.10
  -2 -37   0  125.59   11.00
   2 -37   0  105.09    9.10
   2  37   0  128.39   10.80
   2  37   0  131.59   10.60
  -2  37   0  102.19   10.00
   3 -37   0    7.30    3.50
  -3 -37   0    2.20    4.20
  -3  37   0    1.10    3.40
   0 -38   0  424.16   29.50
   0  38   0  463.75   30.00
  -1 -38   0   38.90    5.80
   1 -38   0   27.90    4.50
   1  38   0   44.00    6.10
   1  38   0   35.70    5.40
  -1  38   0   34.30    5.60
  -2 -38   0    0.80    3.60
   2 -38   0   -0.30    2.60
  -2  38   0    2.20    3.30
   0 -39   0    8.60    3.60
   0  39   0   11.90    4.50
  -1 -39   0   17.90    4.70
   1 -39   0   19.20    3.90
  -1  39   0   23.80    5.00
   1  39   0   22.80    4.60
  -9   0   1  196.48   15.90
   8   0  -1   -0.90    3.00
  -8   0   1    1.10    3.70
  -7   0   1    8.70    3.70
   6   0  -1    3.40    2.50
  -6   0   1   -1.00    2.50
  -5   0   1   46.10    4.90
   5   0  -1   39.20    4.30
   5   0  -1   31.70    8.60
   5   0  -1   43.60    4.80
  -5   0   1   59.19   12.50
  -5   0   1   73.39   24.00
   4   0  -1    1.20    0.50
  -4   0   1    1.20    3.90
   4   0  -1    0.90    3.70
  -4   0   1   -1.60    7.30
  -4   0   1    0.00    1.50
   4   0  -1    1.60    2.70
  -4   0   1   -0.60    9.70
  -4   0   1   -4.00    9.70
   4   0  -1    1.60   10.30
   4   0  -1    0.10    1.50
   4   0  -1    1.70    1.40
   3   0  -1  528.85   35.20
  -3   0   1  571.54   40.60
  -3   0   1  444.86   51.69
  -3   0   1  589.64   44.20
   3   0  -1  544.35   35.40
   3   0  -1  562.64   34.50
   3   0  -1  552.24   40.50
   3   0  -1  549.74   35.30
  -3   0   1  570.44   35.60
   3   0  -1  544.05   50.59
  -3   0   1  590.44   35.40
   2   0  -1    5.20    0.60
  -2   0   1   11.00    6.50
  -2   0   1    5.90    2.90
  -2   0   1    6.40    0.60
  -2   0   1    7.50    1.50
   2   0  -1    8.30    1.40
   2   0  -1    4.60    1.20
   2   0  -1   14.80    8.40
  -2   0   1    5.10    1.20
  -2   0   1    6.00    5.50
  -2   0   1    5.80    1.30
   2   0  -1    3.20    1.20
   1   0  -1  528.65   32.20
   1   0  -1  515.45   31.50
   1   0  -1  473.15   31.60
  -1   0   1  427.26   36.60
  -1   0   1  544.95   35.10
  -1   0   1  523.55   32.20
   1   0  -1  504.95   31.70
  -1   0   1  516.65   31.60
   1   0   1 2488.15  152.68
   1   0   1 2439.16  153.58
  -1   0  -1 2287.47  152.28
  -1   0  -1 2543.75  152.28
   1   0   1 2438.76  156.88
   1   0   1 2460.45  152.18
  -2   0  -1    1.10    5.10
  -2   0  -1    1.10    2.10
   2   0   1   -2.40    4.50
   2   0   1    0.10    2.10
  -2   0  -1    2.50    2.40
  -2   0  -1    0.10    1.00
   2   0   1    0.20    1.80
   2   0   1    0.50    0.40
  -2   0  -1   -0.80    1.80
   2   0   1    1.60    0.90
   3   0   1 1167.68   70.89
  -3   0  -1 1136.99   76.29
   3   0   1 1105.59   76.89
  -3   0  -1 1255.37   71.99
   3   0   1 1153.98   71.99
  -3   0  -1 1320.17  104.19
   3   0   1 1069.19   82.89
  -3   0  -1 1116.69   83.59
  -3   0  -1 1169.98   73.79
   3   0   1  986.90   72.89
  -4   0  -1    6.90    4.10
  -4   0  -1   -0.80    9.10
  -4   0  -1   20.60   12.40
   4   0   1    6.50    4.90
   4   0   1    4.90    1.80
   4   0   1    7.20    3.30
  -4   0  -1    5.00    2.40
  -4   0  -1    2.00    3.40
  -4   0  -1    6.70    3.80
   4   0   1    5.80    0.80
   4   0   1    5.90    1.80
   5   0   1  167.18   12.00
  -5   0  -1  168.08   12.70
   5   0   1  165.28   10.70
   5   0   1  164.18   19.30
  -5   0  -1  134.79   32.70
  -5   0  -1  173.98   18.30
   5   0   1  172.78   12.50
   5   0   1  171.18   10.70
   6   0   1    4.10    3.20
  -6   0  -1   -0.70    4.40
  -6   0  -1    2.30    3.20
   7   0   1  313.27   22.20
  -7   0  -1  323.67   22.90
   8   0   1    2.60    4.10
  -8   0  -1    4.00    3.90
  -9   0  -1  113.09   12.00
  -9  -1   1   49.80    7.30
  -9   1   1   52.29    7.10
   8  -1  -1   90.99    8.90
  -8  -1   1   90.09    9.50
   8   1  -1   88.59    9.00
  -8   1   1   87.89    9.10
  -7  -1   1  371.06   24.80
   7  -1  -1  322.27   24.00
  -7   1   1  373.46   24.80
   7   1  -1  356.46   24.30
   6  -1  -1  802.22   51.19
  -6  -1   1  798.02   51.69
  -6   1   1  792.92   51.49
  -5  -1   1  147.39   11.30
   5  -1  -1  144.19   17.80
   5  -1  -1  145.59   10.60
  -5  -1   1  190.38   38.20
   5  -1  -1  135.69   10.80
  -5  -1   1  145.89   17.80
   5   1  -1  146.89   10.90
   5   1  -1  152.38   11.00
  -5   1   1  136.59   11.00
   5   1  -1  157.78   18.60
  -5   1   1  149.99   33.40
   5   1  -1  162.08   11.00
  -5   1   1  136.99   17.10
   5   1  -1  162.88    9.50
  -4  -1   1  314.47   20.10
  -4  -1   1  343.17   26.90
   4  -1  -1  287.57   25.70
   4  -1  -1  316.47   38.80
  -4  -1   1  275.57   30.10
  -4  -1   1  261.87   37.00
  -4  -1   1  327.57   36.10
   4  -1  -1  286.67   19.70
   4  -1  -1  280.07   19.50
   4   1  -1  305.47   18.70
  -4   1   1  329.57   34.80
   4   1  -1  289.87   19.80
  -4   1   1  241.38   34.30
   4   1  -1  317.07   39.30
   4   1  -1  287.87   26.20
   4   1  -1  310.27   19.90
  -4   1   1  305.47   19.90
  -4   1   1  293.57   30.10
   4   1  -1  311.17   20.10
  -4   1   1  290.07   25.50
   3  -1  -1   14.60    5.10
   3  -1  -1   17.20    2.20
  -3  -1   1   13.60    2.40
  -3  -1   1   15.90    5.10
   3  -1  -1   16.20    9.80
  -3  -1   1   12.70    2.20
  -3  -1   1   14.50    6.70
   3  -1  -1   12.20    2.00
  -3  -1   1   15.30   11.70
   3  -1  -1   10.60    3.20
   3   1  -1    5.90    3.00
  -3   1   1   17.70    2.60
  -3   1   1   14.10    4.70
   3   1  -1   16.50    9.70
   3   1  -1   14.70    1.30
   3   1  -1   15.10    2.50
  -3   1   1   11.20    7.40
   3   1  -1   11.60    4.80
   3   1  -1   16.30    2.30
   2  -1  -1 3836.12  270.87
  -2  -1   1 4331.07  267.17
  -2  -1   1 3916.51  260.77
  -2  -1   1 3856.91  272.57
  -2  -1   1 4410.36  261.47
  -2  -1   1 4428.86  260.87
  -2  -1   1 4227.88  260.27
   2  -1  -1 4153.48  260.67
   2  -1  -1 4130.19  264.17
   2  -1  -1 4256.77  260.77
  -2  -1   1 4223.68  264.87
   2   1  -1 4182.38  279.17
  -2   1   1 4265.37  264.27
  -2   1   1 4640.64  266.67
  -2   1   1 4359.46  260.67
   2   1  -1 4270.97  261.37
  -2   1   1 3832.72  270.47
  -2   1   1 4071.99  260.27
  -2   1   1 4271.27  260.87
   1  -1  -1  497.95   31.60
  -1  -1   1  532.95   35.20
   1  -1  -1  486.35   31.20
   1  -1  -1  503.15   31.10
  -1  -1   1  523.25   31.40
  -1  -1   1  527.65   32.00
  -1  -1   1  455.55   37.60
  -1   1   1  492.15   31.20
  -1   1   1  452.25   31.30
  -1   1   1  512.55   34.20
   1   1  -1  507.55   31.10
   1   1  -1  506.35   32.00
   1   1  -1  508.55   31.40
  -1  -1  -1  207.98   17.40
   1  -1   1  148.39   15.40
   1  -1   1  169.38   11.80
   1  -1   1  171.88   11.10
  -1  -1  -1  178.48   12.30
   1  -1   1  163.28   12.80
   1   1   1  188.58   12.00
  -1   1  -1  172.88   12.80
   1   1   1  199.28   12.80
   1   1   1  204.18   17.40
   1   1   1  188.58   11.20
   1   1   1  175.28   13.40
  -1   1  -1  167.48   11.10
  -1   1  -1  182.28   11.90
   2  -1   1    7.10    2.50
  -2  -1  -1    3.10    6.10
  -2  -1  -1    3.50    1.40
  -2  -1  -1    3.80    2.60
  -2  -1  -1    1.50    2.60
   2  -1   1    3.40    5.40
   2  -1   1    9.10    1.50
   2  -1   1    7.90    2.90
   2  -1   1    7.70    0.70
  -2  -1  -1    4.10    2.30
  -2   1  -1   11.40    3.10
   2   1   1    6.10    3.20
  -2   1  -1    7.00    1.40
  -2   1  -1   16.00    7.70
  -2   1  -1   18.10    3.90
  -2   1  -1   13.30    3.20
   2   1   1    6.30    0.70
   2   1   1    4.50    1.50
   2   1   1    6.50    1.40
   2   1   1    9.10    6.50
   2   1   1    7.80    3.00
   3  -1   1  238.38   17.70
  -3  -1  -1  252.77   16.60
   3  -1   1  245.08   27.20
   3  -1   1  263.07   21.30
  -3  -1  -1  251.77   18.50
   3  -1   1  258.77   16.40
  -3  -1  -1  258.47   28.50
  -3  -1  -1  222.88   20.20
  -3  -1  -1  286.47   33.40
   3   1   1  246.88   16.30
  -3   1  -1  252.17   20.30
   3   1   1  220.98   17.80
   3   1   1  233.28   16.70
  -3   1  -1  272.07   16.50
   3   1   1  234.08   27.10
  -3   1  -1  227.78   18.20
  -3   1  -1  271.17   37.00
  -3   1  -1  255.17   27.60
   3   1   1  218.48   20.70
   3   1   1  239.08   15.50
  -3   1  -1  280.97   18.60
   4  -1   1  845.12   52.09
  -4  -1  -1  825.02   52.59
   4  -1   1  825.92   52.29
  -4  -1  -1  773.62   57.99
   4  -1   1  873.21   51.09
  -4  -1  -1  850.51   76.89
  -4  -1  -1  820.22   68.19
   4  -1   1  767.82   58.49
  -4  -1  -1  802.02   54.89
   4   1   1  795.82   51.29
   4   1   1  823.22   52.99
   4   1   1  790.12   59.19
  -4   1  -1  845.72   68.09
  -4   1  -1  814.62   54.69
  -4   1  -1  831.72   57.89
  -4   1  -1  848.22   52.49
   4   1   1  848.32   52.59
  -4   1  -1  734.13   72.49
  -5  -1  -1   10.60   14.00
   5  -1   1    8.40    5.40
  -5  -1  -1    5.40    5.40
  -5  -1  -1   -0.10    4.10
  -5  -1  -1   10.00    3.10
   5   1   1    4.80    2.30
  -5   1  -1   20.00   13.50
   5   1   1   10.00    1.60
   5   1   1    8.40    1.20
  -5   1  -1    2.70    4.10
   5   1   1   11.50    5.40
  -5   1  -1    8.10    2.90
  -5   1  -1    5.80    5.00
   5   1   1    7.80    2.70
   6  -1   1  209.88   15.00
  -6  -1  -1  206.38   15.80
  -6   1  -1  184.68   15.30
   6   1   1  215.38   13.10
   6   1   1  206.78   15.10
  -7  -1  -1   10.40    4.20
   7  -1   1   19.90    4.60
   7   1   1   12.90    3.90
  -7   1  -1   11.90    4.60
  -8  -1  -1   13.10    4.60
   8  -1   1   24.40    5.10
  -8   1  -1   21.40    5.40
   8   1   1   10.40    4.30
  -9  -1  -1   10.90    5.50
   9   1   1   15.70    8.60
  -9   1  -1   14.70    5.60
  -9  -2   1    1.00    4.10
   9   2  -1    3.80    4.60
  -9   2   1    4.30    4.00
   8  -2  -1    1.10    3.20
  -8  -2   1   10.30    4.40
  -8   2   1    7.90    3.90
   8   2  -1    8.70    4.40
   7  -2  -1    1.60    3.00
  -7  -2   1   12.10    4.30
  -7   2   1    8.20    3.60
   7   2  -1    5.40    3.30
  -6  -2   1  604.24   40.50
   6  -2  -1  615.14   39.90
   6   2  -1  586.64   40.10
  -6   2   1  662.33   40.30
   5  -2  -1   58.09    5.90
  -5  -2   1   67.59   21.00
   5  -2  -1   71.69    6.00
   5  -2  -1   63.39   12.80
  -5  -2   1   83.99   14.80
  -5  -2   1   80.09    6.70
   5   2  -1   65.49    6.40
  -5   2   1   63.59   12.60
  -5   2   1   73.59    6.30
   5   2  -1   81.99    6.30
   5   2  -1   66.19    4.60
  -5   2   1   49.00   18.90
   5   2  -1   62.69   14.30
   5   2  -1   72.69   27.00
   4  -2  -1 1126.09   72.39
   4  -2  -1 1085.59   78.69
   4  -2  -1 1271.67  103.49
  -4  -2   1 1101.49   84.29
   4  -2  -1 1138.79   72.29
  -4  -2   1  948.91   92.19
  -4  -2   1 1119.89   79.79
  -4  -2   1 1326.87   92.09
  -4  -2   1 1178.28   72.89
  -4   2   1 1005.40   89.79
   4   2  -1 1125.49   72.59
   4   2  -1 1145.89   72.69
  -4   2   1 1213.38   83.69
  -4   2   1 1204.58   72.59
   4   2  -1 1112.59   80.09
  -4   2   1 1290.87   88.69
   4   2  -1 1169.98   71.59
   4   2  -1 1183.88   73.39
  -4   2   1 1179.68   78.89
   4   2  -1 1150.18   96.39
  -3  -2   1 1067.99   73.19
  -3  -2   1 1049.59   76.49
   3  -2  -1 1051.39   67.09
   3  -2  -1 1077.09   72.49
  -3  -2   1 1123.69   67.59
   3  -2  -1  994.70   81.39
  -3  -2   1 1130.09   68.39
  -3  -2   1  915.81   83.59
   3  -2  -1 1026.20   67.19
   3   2  -1 1054.19   68.19
   3   2  -1 1069.59   66.69
   3   2  -1 1043.90   67.39
   3   2  -1 1052.99   73.19
  -3   2   1 1111.49   72.09
  -3   2   1 1166.78   67.29
  -3   2   1 1167.48   75.59
   3   2  -1 1037.70   67.49
  -2  -2   1 1678.53  103.49
  -2  -2   1 1625.14  101.99
  -2  -2   1 1568.84  102.69
   2  -2  -1 1650.53  106.99
  -2  -2   1 1570.54  115.49
  -2  -2   1 1687.83  109.29
  -2  -2   1 1655.13  106.79
  -2  -2   1 1760.72  102.59
   2   2  -1 1676.73  103.39
   2   2  -1 1585.74  102.49
   2   2  -1 1659.33  108.79
  -2   2   1 1645.74  101.89
  -2   2   1 1683.43  105.59
   2   2  -1 1501.75  114.89
  -2   2   1 1789.22  107.79
   2   2  -1 1684.03  101.99
   2   2  -1 1628.94  102.59
  -2   2   1 1432.16  110.49
  -2   2   1 1570.84  102.29
  -2   2   1 1737.33  102.29
  -1  -2   1  447.66   39.00
   1  -2  -1  526.45   31.90
  -1  -2   1  525.15   32.20
  -1  -2   1  533.05   32.90
   1  -2  -1  528.75   34.40
   1  -2  -1  547.35   32.50
  -1  -2   1  555.54   36.50
   1   2  -1  522.05   36.10
  -1   2   1  458.75   35.40
  -1   2   1  488.05   32.40
  -1   2   1  508.75   32.00
  -1   2   1  488.05   31.90
   1   2  -1  523.05   32.00
   1   2  -1  492.45   32.20
  -1   2   1  564.84   34.80
   1   2  -1  466.25   32.20
   1   2  -1  510.55   33.10
  -1   2   1  541.75   31.90
   1  -2   1 4796.42  282.67
  -1  -2  -1 4284.37  287.67
   1  -2   1 4673.23  282.67
   1  -2   1 4517.65  286.47
  -1  -2  -1 4012.40  282.77
  -1   2  -1 4827.02  283.47
  -1   2  -1 4782.12  282.67
  -1   2  -1 4538.05  282.47
   1   2   1 4521.55  288.07
   1   2   1 4473.45  284.47
   1   2   1 4550.84  283.17
  -2  -2  -1  236.28   17.10
  -2  -2  -1  265.77   15.70
  -2  -2  -1  253.57   25.10
  -2  -2  -1  253.37   19.00
   2  -2   1  199.48   21.70
   2  -2   1  245.58   14.80
   2  -2   1  220.98   18.00
  -2  -2  -1  249.48   17.20
   2  -2   1  241.68   15.60
   2  -2   1  216.18   16.10
  -2   2  -1  247.18   15.60
   2   2   1  241.68   16.80
   2   2   1  237.68   24.00
  -2   2  -1  203.58   16.40
  -2   2  -1  204.48   22.00
   2   2   1  252.17   15.50
  -2   2  -1  236.58   17.70
  -2   2  -1  238.18   14.80
  -2   2  -1  224.38   16.60
   2   2   1  220.88   18.90
  -3  -2  -1   37.40    3.90
   3  -2   1   35.50    2.40
   3  -2   1   29.50    5.10
  -3  -2  -1   17.80   12.10
  -3  -2  -1   29.80   12.50
   3  -2   1   27.60   10.70
   3  -2   1   33.20    6.70
   3  -2   1   40.20    3.40
  -3  -2  -1   40.60    7.70
  -3  -2  -1   36.00    5.90
  -3  -2  -1   36.00    6.30
  -3   2  -1   30.20    3.50
  -3   2  -1   41.70    6.00
   3   2   1   33.40    5.40
  -3   2  -1   35.50   14.00
  -3   2  -1   33.70    5.70
  -3   2  -1   46.00   12.70
   3   2   1   39.80    3.50
  -3   2  -1   29.90    6.00
   3   2   1   31.60    7.10
   3   2   1   29.80   10.00
  -4  -2  -1  114.09   11.10
  -4  -2  -1  117.79   27.00
  -4  -2  -1  104.49    8.70
   4  -2   1  117.49   13.70
  -4  -2  -1  157.18   28.20
  -4  -2  -1  100.19   12.80
  -4   2  -1  126.09   21.90
   4   2   1  103.39    8.50
  -4   2  -1  115.39   12.60
   4   2   1  100.39   10.30
   4   2   1   96.69   14.10
   4   2   1  107.79    7.00
  -4   2  -1   95.09   10.50
   4   2   1  108.29    8.20
  -4   2  -1  146.19   30.20
   4   2   1  100.99    9.10
  -4   2  -1  120.29    8.60
  -4   2  -1  132.09   11.20
  -5  -2  -1  539.85   37.00
  -5  -2  -1  578.14   44.50
  -5  -2  -1  605.84   66.59
   5  -2   1  532.35   44.30
   5   2   1  564.84   35.70
   5   2   1  580.64   35.20
  -5   2  -1  549.85   59.69
  -5   2  -1  525.25   42.60
   5   2   1  578.74   37.60
  -5   2  -1  550.24   36.80
   5   2   1  548.35   45.60
   5   2   1  594.24   37.10
   6  -2   1    0.20    2.30
  -6  -2  -1    2.20    2.90
  -6   2  -1   -0.10    2.70
  -6   2  -1   -1.70    4.30
   6   2   1    2.20    0.90
   6   2   1    1.60    2.90
  -7  -2  -1    2.60    3.90
   7  -2   1    0.40    2.90
   7   2   1    1.90    3.20
  -7   2  -1    0.30    3.50
   8  -2   1   57.69    7.30
  -8  -2  -1   42.80    7.20
  -8   2  -1   63.29    7.90
   8   2   1   39.90    6.40
   9   2   1    2.10    4.10
  -9   2  -1    6.60    4.80
  -9  -3   1   33.30    6.40
   9   3  -1   26.50    5.80
  -9   3   1   28.50    5.60
  -8  -3   1   24.40    5.30
   8  -3  -1   26.70    4.90
   8   3  -1   23.80    5.00
  -8   3   1   20.10    4.80
  -7  -3   1    8.60    3.80
   7  -3  -1    1.80    2.80
   7   3  -1    1.30    3.00
  -7   3   1    9.10    3.50
   6  -3  -1   47.20    5.30
  -6   3   1   47.90    5.60
  -5  -3   1   87.39   27.60
  -5  -3   1   87.59   15.70
   5  -3  -1   84.29    6.90
   5  -3  -1   94.49   15.80
  -5  -3   1   81.69    7.60
   5   3  -1   80.09    7.30
   5   3  -1   95.99    8.10
  -5   3   1   85.19    7.20
  -5   3   1   81.19   13.70
  -5   3   1   97.89   24.30
   5   3  -1  104.79   17.70
   5   3  -1   86.29   25.50
  -4  -3   1  559.44   51.89
  -4  -3   1  600.04   35.30
   4  -3  -1  540.85   34.40
  -4  -3   1  508.25   46.30
  -4  -3   1  526.95   57.19
   4  -3  -1  509.55   34.60
   4  -3  -1  436.66   59.39
  -4  -3   1  539.85   42.20
  -4   3   1  512.35   48.10
   4   3  -1  527.85   42.30
   4   3  -1  443.96   53.39
  -4   3   1  545.65   40.40
   4   3  -1  526.15   35.00
  -4   3   1  590.34   34.80
   4   3  -1  544.85   33.90
  -4   3   1  572.54   45.20
   4   3  -1  562.14   36.10
  -3  -3   1  185.08   13.40
  -3  -3   1  142.09   26.90
  -3  -3   1  162.48   16.90
   3  -3  -1  193.28   24.40
  -3  -3   1  185.28   21.30
  -3  -3   1  185.28   12.60
   3   3  -1  184.08   13.40
  -3   3   1  163.78   22.80
   3   3  -1  177.48   17.50
   3   3  -1  176.48   12.50
   3   3  -1  187.78   11.60
   3   3  -1  174.18   12.30
   3   3  -1  197.58   28.10
  -3   3   1  198.28   16.40
  -3   3   1  203.48   19.70
  -2  -3   1  270.87   16.50
  -2  -3   1  212.28   27.30
   2  -3  -1  232.38   19.90
   2  -3  -1  199.08   22.80
  -2  -3   1  239.98   17.40
  -2  -3   1  238.28   20.20
  -2  -3   1  258.47   23.00
   2  -3  -1  247.68   15.90
  -2  -3   1  242.88   15.80
   2   3  -1  230.98   16.20
   2   3  -1  256.17   15.80
   2   3  -1  248.28   16.40
   2   3  -1  261.77   17.50
  -2   3   1  258.17   18.70
   2   3  -1  217.28   26.70
  -2   3   1  239.48   16.00
  -2   3   1  283.87   21.00
  -2   3   1  276.67   15.90
   2   3  -1  268.07   23.00
  -2   3   1  262.97   15.60
  -1  -3   1  226.48   24.00
  -1  -3   1  265.77   16.90
  -1  -3   1  228.28   16.90
   1  -3  -1  271.97   18.70
  -1  -3   1  272.77   17.60
   1   3  -1  259.07   16.60
  -1   3   1  300.67   19.10
   1   3  -1  263.27   17.90
   1   3  -1  257.57   16.90
   1   3  -1  240.98   16.80
   1   3  -1  227.08   24.10
   1   3  -1  264.07   21.00
  -1   3   1  275.07   16.60
   1   3  -1  254.07   17.50
  -1   3   1  276.07   17.20
  -1   3   1  289.97   16.50
  -1   3   1  298.07   19.30
   0  -3   1 1908.61  115.79
   0  -3  -1 1775.12  119.89
   0  -3  -1 1898.91  115.49
   0  -3   1 1628.04  120.19
   0   3   1 1879.01  115.69
   0   3   1 1945.51  116.59
   0   3  -1 1943.31  116.59
   1  -3   1 1983.70  118.99
  -1  -3  -1 1666.73  120.39
  -1  -3  -1 1906.31  118.49
   1  -3   1 1993.70  117.99
   1  -3   1 1887.51  118.39
   1  -3   1 2046.00  118.69
  -1  -3  -1 1823.02  124.29
   1  -3   1 1979.40  122.59
   1   3   1 1693.53  118.99
   1   3   1 1906.31  124.69
   1   3   1 1948.91  119.49
  -1   3  -1 1932.71  117.99
  -1   3  -1 1996.60  118.99
   1   3   1 1923.81  118.39
   1   3   1 1861.61  120.89
  -1   3  -1 1902.91  118.49
  -1   3  -1 1678.13  121.89
  -1   3  -1 2050.29  118.89
   2  -3   1  968.40   74.29
  -2  -3  -1 1062.59   74.69
  -2  -3  -1  992.60   66.19
   2  -3   1  957.10   64.99
  -2  -3  -1 1077.59   64.79
   2  -3   1 1069.29   63.89
  -2  -3  -1 1036.70   68.49
   2  -3   1 1073.69   64.89
   2   3   1 1000.80   68.69
   2   3   1  981.40   74.09
  -2   3  -1  984.10   71.29
   2   3   1 1056.79   64.69
  -2   3  -1 1041.10   66.59
  -2   3  -1  985.50   65.39
  -2   3  -1 1073.09   64.79
  -2   3  -1 1045.80   63.89
   3  -3   1  132.59   13.60
   3  -3   1  150.28   19.80
  -3  -3  -1  207.58   34.20
  -3  -3  -1  117.59   12.20
   3  -3   1  155.58   10.20
  -3  -3  -1  137.59   23.30
   3  -3   1  138.59   11.80
   3  -3   1  145.69    9.30
  -3  -3  -1  152.68   10.70
  -3  -3  -1  167.48   15.30
  -3  -3  -1  167.48   13.00
  -3   3  -1  168.38   20.90
  -3   3  -1  150.68   13.30
  -3   3  -1  155.58   26.90
  -3   3  -1  147.89   10.20
   3   3   1  146.49   11.50
  -3   3  -1  135.59   11.80
   3   3   1  167.38   16.00
   3   3   1  132.59   12.00
   3   3   1  155.68   10.40
   3   3   1  116.89   21.60
  -4  -3  -1   82.39   20.50
  -4  -3  -1   93.59    7.90
  -4  -3  -1   93.49   27.80
   4  -3   1   85.79   11.90
  -4  -3  -1  106.39   12.80
  -4   3  -1  100.69    7.50
  -4   3  -1  113.79   22.70
  -4   3  -1   92.69    9.50
   4   3   1   73.69    9.10
   4   3   1   96.79    8.70
   4   3   1   99.49   16.00
   4   3   1   96.19    7.30
  -4   3  -1   88.39   10.70
  -4   3  -1   84.89   20.80
  -5  -3  -1   13.50    7.20
  -5  -3  -1   11.70    3.40
  -5  -3  -1   -3.20   13.60
   5  -3   1   24.90    7.60
  -5   3  -1   22.20    6.30
  -5   3  -1   24.60    7.30
   5   3   1   16.30    1.80
  -5   3  -1   35.30   17.10
   5   3   1   18.10    1.70
  -5   3  -1   26.70    4.00
   5   3   1   20.30    8.80
   5   3   1   19.00    4.30
   5   3   1   14.50    3.50
  -6  -3  -1    0.10    3.00
   6  -3   1    1.20    2.50
  -6   3  -1   -1.40    2.70
  -6   3  -1    0.80    4.80
   6   3   1    0.10    1.00
   6   3   1   -0.70    2.60
   6   3   1    1.40    1.00
  -7  -3  -1   81.89    9.40
   7  -3   1   84.39    8.10
  -7   3  -1   89.09    8.80
   7   3   1   85.69    5.80
   7   3   1   76.59    5.40
   7   3   1   67.49    8.10
   8  -3   1  281.97   20.20
  -8  -3  -1  274.07   21.40
   8   3   1  279.27   20.60
  -8   3  -1  282.97   20.90
  -9  -3  -1   11.30    5.90
   9   3   1    4.70    4.40
  -9   3  -1   11.50    4.80
  -9  -4   1    3.90    5.10
  -9  -4   1    7.30    8.60
   9   4  -1    6.70    4.80
  -9   4   1    4.10    3.80
  -8  -4   1   81.99    9.30
   8  -4  -1   89.09    8.50
  -8   4   1   85.69    8.60
   8   4  -1   81.69    9.10
   7  -4  -1  386.96   27.00
  -7  -4   1  408.76   28.10
   7   4  -1  391.76   25.70
  -7   4   1  438.76   27.50
   7   4  -1  405.86   27.70
   6  -4  -1    5.50    2.60
  -6  -4   1    4.20    3.20
   6   4  -1    8.10    3.10
  -6   4   1    8.00    2.60
   6   4  -1    7.10    1.30
   5  -4  -1   16.40    6.60
  -5  -4   1   25.70   18.60
  -5  -4   1   18.60    7.50
  -5  -4   1   27.70    4.20
   5   4  -1   27.40    4.60
   5   4  -1    8.00    6.90
  -5   4   1   14.70    5.90
   5   4  -1   21.10    2.00
  -5   4   1   30.20    3.70
  -5   4   1   13.00   10.10
   5   4  -1   13.60    3.10
   5   4  -1    9.80   17.60
   4  -4  -1   31.10   13.70
  -4  -4   1   19.70    7.50
  -4  -4   1   19.30    3.40
  -4  -4   1   22.80   15.20
  -4  -4   1    8.90    9.40
  -4  -4   1   27.70   14.60
   4  -4  -1   12.60    5.30
   4   4  -1   20.70    4.00
  -4   4   1   24.10   11.10
   4   4  -1   29.50   15.10
   4   4  -1   15.10    4.50
  -4   4   1   20.80    2.80
  -4   4   1   18.80    5.80
   4   4  -1   22.10    3.20
  -4   4   1   20.20    9.30
  -4   4   1   21.60   11.50
   4   4  -1   25.80    3.60
   4   4  -1   16.60    6.30
   4   4  -1   18.90    1.90
  -3  -4   1  229.68   25.10
  -3  -4   1  260.27   18.00
  -3  -4   1  256.17   16.70
  -3  -4   1  259.47   32.90
   3  -4  -1  235.38   27.90
  -3  -4   1  267.77   22.60
   3   4  -1  232.28   16.70
  -3   4   1  248.08   16.00
   3   4  -1  237.78   16.60
   3   4  -1  254.97   32.40
  -3   4   1  200.88   25.30
  -3   4   1  263.67   23.30
  -3   4   1  243.68   19.80
   3   4  -1  269.87   18.10
  -3   4   1  270.57   26.10
   3   4  -1  241.98   22.20
  -2  -4   1 2543.85  151.48
  -2  -4   1 2347.86  154.58
   2  -4  -1 2343.67  153.18
  -2  -4   1 2548.84  150.08
  -2  -4   1 2488.15  151.18
   2  -4  -1 2223.58  157.18
  -2  -4   1 2180.08  164.08
   2  -4  -1 2172.18  149.49
  -2  -4   1 2365.56  157.18
  -2   4   1 2463.95  151.98
  -2   4   1 2514.05  149.19
   2   4  -1 2369.46  149.39
  -2   4   1 2608.74  153.98
   2   4  -1 2283.47  149.79
  -2   4   1 2646.04  149.39
  -2   4   1 2551.34  149.79
  -2   4   1 2187.28  155.78
   2   4  -1 2340.07  165.08
   2   4  -1 2530.95  151.48
   2   4  -1 2361.56  149.99
   2   4  -1 2430.86  157.08
  -2   4   1 2323.27  149.59
  -1  -4   1   78.29    9.50
   1  -4  -1   58.99    5.80
  -1  -4   1   60.59    5.30
  -1  -4   1   67.19   14.10
  -1  -4   1   64.39    4.40
  -1  -4   1   64.19    5.70
  -1  -4   1   58.39    4.30
   1  -4  -1   46.90    6.00
  -1  -4   1   60.39    4.00
  -1   4   1   69.89    5.30
  -1   4   1   71.19    6.50
   1   4  -1   73.39   10.20
   1   4  -1   54.49    4.50
   1   4  -1   65.49   12.90
   1   4  -1   63.49    5.70
   1   4  -1   59.79    4.10
   1   4  -1   57.19    4.30
   0  -4  -1  101.29    6.40
   0  -4   1   99.89    9.40
   0  -4   1   84.59    6.60
   0  -4   1   89.29    6.30
   0  -4  -1   99.89    6.50
   0  -4  -1  109.49   10.00
   0   4   1  109.89    6.70
   0   4   1  108.79   10.00
   0   4  -1   88.99    6.20
   0   4   1  102.39    7.50
   0   4  -1   97.69    7.60
   0   4   1  108.49    6.80
   0   4  -1   89.39    6.20
  -1  -4  -1   33.30    4.50
  -1  -4  -1   38.70    3.50
  -1  -4  -1   35.30    5.00
   1  -4   1   58.79    8.70
  -1  -4  -1   31.20    8.10
  -1  -4  -1   41.10    5.20
   1  -4   1   46.50    4.10
   1  -4   1   47.70    3.70
   1   4   1   39.70    5.30
  -1   4  -1   43.30    4.00
  -1   4  -1   50.39    4.80
  -1   4  -1   48.40    7.80
  -1   4  -1   43.60    3.60
   1   4   1   39.90    4.50
  -1   4  -1   38.70    2.90
   1   4   1   46.20    5.60
   1   4   1   45.20   10.90
  -1   4  -1   44.80    4.10
  -1   4  -1   44.50    2.90
   2  -4   1   74.29   13.00
   2  -4   1   97.79    7.90
  -2  -4  -1  121.09    7.90
  -2  -4  -1   89.99    9.70
   2  -4   1  107.59    6.80
   2  -4   1  108.19    7.90
  -2  -4  -1  151.48   22.00
  -2  -4  -1  114.49   11.20
  -2  -4  -1  111.69    9.50
   2   4   1  105.79   17.30
  -2   4  -1  104.89    8.90
  -2   4  -1  111.39    7.80
  -2   4  -1   95.09    8.30
   2   4   1  111.19    7.70
   2   4   1  125.19   11.80
   2   4   1   85.39    8.90
  -2   4  -1  113.39    6.80
   3  -4   1  679.13   41.70
   3  -4   1  671.33   51.69
  -3  -4  -1  660.13   42.10
  -3  -4  -1  623.74   61.79
   3  -4   1  661.53   40.80
  -3  -4  -1  669.93   60.69
  -3  -4  -1  603.64   46.80
  -3   4  -1  577.44   50.79
  -3   4  -1  676.73   40.80
   3   4   1  666.43   43.40
  -3   4  -1  693.33   41.60
   3   4   1  630.94   41.80
   3   4   1  638.94   47.80
  -3   4  -1  668.33   43.20
   3   4   1  632.24   54.99
  -3   4  -1  652.63   44.70
  -3   4  -1  670.43   41.60
  -3   4  -1  622.24   55.49
  -4  -4  -1   15.10    5.10
  -4  -4  -1   26.50   13.30
  -4  -4  -1   24.40    7.30
  -4  -4  -1   45.60   21.10
  -4  -4  -1   22.70    3.90
  -4   4  -1   12.30    4.70
   4   4   1   21.60    7.40
   4   4   1   23.70    3.30
  -4   4  -1   25.20   12.80
  -4   4  -1   18.80   10.50
  -4   4  -1   28.00    3.50
  -4   4  -1   16.00    4.80
   4   4   1   18.70    5.20
   4   4   1   34.00    5.10
  -4   4  -1   23.50    5.90
  -5  -4  -1 2271.17  174.88
   5  -4   1 2158.08  146.99
  -5  -4  -1 2070.49  139.49
  -5  -4  -1 2306.77  148.59
   5   4   1 2431.26  141.09
  -5   4  -1 2316.97  139.19
   5   4   1 2276.17  149.99
  -5   4  -1 2083.59  144.49
   5   4   1 2202.38  137.79
  -5   4  -1 2006.70  162.88
   6  -4   1    0.80    2.40
  -6  -4  -1    1.00    3.00
   6   4   1   -3.90    2.70
  -6   4  -1   -0.10    2.70
  -6   4  -1    5.10    5.00
   6   4   1    1.30    1.20
   6   4   1    1.00    1.00
  -7  -4  -1  402.16   27.10
   7  -4   1  350.46   25.60
   7   4   1  382.56   23.90
   7   4   1  394.16   23.80
  -7   4  -1  376.56   26.30
   7   4   1  364.56   26.20
   8  -4   1   45.10    5.90
  -8  -4  -1   40.60    7.20
  -8   4  -1   42.00    6.50
   8   4   1   26.90    5.80
  -9  -4  -1   -1.50    4.90
  -9   4  -1    3.80    4.20
   9   4   1   -0.30    4.30
  -9  -5   1   31.10    6.90
  -9  -5   1   41.40   12.60
   9   5  -1   32.70    6.20
  -9   5   1   34.70    5.80
  -8  -5   1    3.10    4.10
  -8   5   1    4.50    3.60
   8   5  -1    8.70    4.70
  -7  -5   1  117.99   11.00
   7   5  -1  121.59    8.10
  -7   5   1  129.39   10.30
   7   5  -1  116.79   10.60
  -6  -5   1  176.28   13.80
   6   5  -1  186.28   11.70
   6   5  -1  171.88   13.50
  -6   5   1  178.28   13.00
  -5  -5   1  552.64   65.79
  -5  -5   1  541.65   38.50
   5  -5  -1  586.04   45.00
   5   5  -1  591.94   38.30
   5   5  -1  613.84   37.00
  -5   5   1  600.34   37.80
  -5   5   1  611.74   44.50
   5   5  -1  570.24   39.70
   5   5  -1  621.74   67.39
  -4  -5   1   30.70    4.20
   4  -5  -1   27.90   12.00
  -4  -5   1   33.80    5.40
  -4  -5   1   29.80    8.50
  -4  -5   1    8.90   14.90
  -4  -5   1   62.59   21.10
  -4  -5   1   10.30   10.00
   4   5  -1   33.30   18.00
   4   5  -1   35.00    4.00
  -4   5   1   35.40   12.80
  -4   5   1   23.80    3.10
   4   5  -1   28.70    3.90
  -4   5   1   31.10   12.80
   4   5  -1   26.30    5.20
  -4   5   1   29.30    6.80
   4   5  -1   33.40    6.70
   4   5  -1   32.50    9.00
  -4   5   1   21.20    9.20
   4   5  -1   33.20    2.60
  -3  -5   1  530.05   35.40
   3  -5  -1  460.15   30.70
   3  -5  -1  444.06   42.00
  -3  -5   1  459.85   39.60
  -3  -5   1  522.25   31.50
  -3  -5   1  476.65   41.30
  -3  -5   1  452.55   49.90
   3   5  -1  470.85   31.20
   3   5  -1  514.05   51.09
   3   5  -1  516.65   33.10
  -3   5   1  487.35   30.70
   3   5  -1  496.05   30.50
   3   5  -1  481.85   31.40
  -3   5   1  489.85   39.90
  -3   5   1  555.44   37.90
  -3   5   1  429.86   33.80
  -2  -5   1   17.10    2.30
  -2  -5   1    7.00    3.50
   2  -5  -1    7.40    4.00
   2  -5  -1    4.50    4.50
  -2  -5   1   16.60    1.40
  -2  -5   1   16.90    2.20
  -2  -5   1   13.60    3.10
  -2  -5   1   14.30    6.80
  -2  -5   1   15.60    3.50
   2  -5  -1   10.00    1.30
  -2  -5   1   12.50   11.00
   2   5  -1   11.80    8.60
   2   5  -1   12.90    6.70
  -2   5   1   14.20    2.20
  -2   5   1   10.90    1.20
   2   5  -1   14.70    2.20
  -2   5   1    5.10    4.30
   2   5  -1   13.30    3.20
   2   5  -1   11.60    1.80
  -2   5   1   19.50    5.30
  -2   5   1   10.20    2.90
   1  -5  -1    3.60    1.80
   1  -5  -1    2.70    1.70
  -1  -5   1    3.60    1.90
  -1  -5   1    1.50    4.90
  -1  -5   1    5.20    5.30
  -1  -5   1    3.10    1.70
  -1  -5   1    3.00    1.00
   1   5  -1    5.70    4.60
  -1   5   1    2.20    2.10
   1   5  -1    5.80    2.00
   1   5  -1    4.50    0.80
   1   5  -1    3.50    0.90
   1   5  -1    1.10    5.30
   1   5  -1    4.60    1.10
   1   5  -1    5.30    1.80
   0  -5   1    9.70    1.00
   0  -5   1    8.30    3.80
   0  -5  -1   14.90    4.30
   0  -5   1   10.00    2.30
   0  -5   1    8.50    1.10
   0  -5   1    7.90    1.00
   0  -5   1   12.90    1.80
   0   5  -1    9.40    1.20
   0   5   1   14.30    2.10
   0   5  -1    8.40    1.00
   0   5  -1    8.40    3.40
   0   5   1    9.00    3.90
   0   5  -1   14.10    5.20
   0   5  -1    7.00    2.00
   0   5   1   13.60    1.90
   0   5  -1    7.60    1.00
   0   5   1    8.00    2.00
   1  -5   1  164.68   11.30
  -1  -5  -1  158.18   10.50
  -1  -5  -1  132.39   11.30
   1  -5   1  156.98    9.80
   1  -5   1  157.68   10.00
  -1  -5  -1  150.48   12.70
   1  -5   1  163.28   10.00
   1  -5   1  131.39   13.70
  -1   5  -1  163.88    9.80
  -1   5  -1  143.19   13.60
  -1   5  -1  151.28    9.90
   1   5   1  145.79   12.80
  -1   5  -1  154.08   10.20
  -1   5  -1  159.58   10.50
   1   5   1  147.99   11.70
   1   5   1  146.09   11.40
   1   5   1  179.18   18.10
  -1   5  -1  159.18   11.30
   1   5   1  164.58   10.50
   2  -5   1  572.14   43.80
  -2  -5  -1  613.84   48.90
  -2  -5  -1  577.24   39.80
   2  -5   1  644.34   37.40
  -2  -5  -1  584.24   38.20
  -2  -5  -1  568.94   42.10
   2  -5   1  594.94   38.10
   2  -5   1  609.24   38.50
   2   5   1  601.64   38.20
   2   5   1  586.44   39.70
   2   5   1  562.74   48.00
  -2   5  -1  608.74   44.10
  -2   5  -1  641.54   39.80
  -2   5  -1  615.84   38.40
  -2   5  -1  598.34   38.60
  -2   5  -1  561.84   38.40
  -2   5  -1  610.64   37.30
   2   5   1  582.34   42.50
   3  -5   1  250.17   15.90
  -3  -5  -1  229.28   18.30
   3  -5   1  242.78   14.80
  -3  -5  -1  229.98   16.20
  -3  -5  -1  276.97   36.20
   3  -5   1  228.58   16.90
  -3  -5  -1  210.78   20.40
   3  -5   1  263.47   25.30
  -3  -5  -1  269.97   31.00
  -3   5  -1  250.97   14.80
   3   5   1  197.08   17.60
   3   5   1  224.38   21.40
   3   5   1  244.98   17.80
  -3   5  -1  217.18   17.10
  -3   5  -1  220.38   27.00
  -3   5  -1  225.18   24.60
   3   5   1  229.68   16.00
  -3   5  -1  231.08   18.20
   3   5   1  245.08   29.00
  -3   5  -1  238.18   15.70
  -3   5  -1  272.97   17.40
  -4  -5  -1  153.98   34.10
  -4  -5  -1  153.08   28.10
  -4  -5  -1  114.29   22.30
  -4  -5  -1  128.79   15.00
  -4  -5  -1  120.59    9.40
   4   5   1  141.19   11.20
  -4   5  -1   96.59   23.20
   4   5   1  107.69   11.10
  -4   5  -1  121.59   11.60
  -4   5  -1  104.59   11.50
  -4   5  -1  114.29   20.00
  -4   5  -1   88.09   10.30
   4   5   1  111.99    8.80
  -4   5  -1  118.59    8.60
   4   5   1  108.99   14.90
   5  -5   1   15.80    5.80
  -5  -5  -1    4.80    4.60
  -5  -5  -1    9.90    3.30
  -5  -5  -1    8.50    6.50
  -5  -5  -1   11.60   16.30
   5   5   1   10.20    1.70
   5   5   1   13.80    4.50
  -5   5  -1   11.80    4.80
  -5   5  -1   18.70    5.80
   5   5   1    3.30   10.20
  -5   5  -1   11.80    3.00
  -5   5  -1   11.60   14.80
   6  -5   1  108.19    9.50
  -6  -5  -1  118.89   10.90
   6   5   1  130.89    8.30
   6   5   1  130.39    8.20
   6   5   1  129.09   10.50
  -6   5  -1  116.69   10.10
  -7  -5  -1   82.39    9.20
   7  -5   1   62.49    6.90
  -7   5  -1   82.49    8.00
   7   5   1   57.49    7.80
   7   5   1   64.39    4.80
   7   5   1   68.49    5.00
   8  -5   1  127.49   10.90
  -8  -5  -1  117.59   12.20
   8   5   1  125.79    8.30
   8   5   1  116.29   11.70
  -8   5  -1  127.69   11.70
   8   5   1  130.59    8.40
  -9  -5  -1   36.90    7.20
  -9   5  -1   25.40    5.70
   9   5   1   15.80    5.60
  -9  -6   1   61.79   13.90
  -9  -6   1   63.19    8.60
   9   6  -1   40.70    7.10
  -9   6   1   61.69    6.90
  -8  -6   1  107.59   10.80
   8   6  -1  105.19    7.10
   8   6  -1  107.79    7.20
  -8   6   1  116.69    9.70
   8   6  -1   94.69   10.20
  -7  -6   1   29.30    5.70
  -7   6   1   26.40    4.40
   7   6  -1   30.60    2.90
   7   6  -1   29.50    5.20
   6  -6  -1   38.50    4.70
  -6  -6   1   58.69    6.80
   6   6  -1   48.00    3.70
  -6   6   1   41.80    5.00
   6   6  -1   46.80    6.00
  -5  -6   1   44.90    6.00
   5  -6  -1   59.29    5.00
  -5  -6   1   50.29   22.40
  -5  -6   1   65.49   14.40
   5   6  -1   52.09    5.80
  -5   6   1   62.59   10.70
   5   6  -1   56.49    7.60
   5   6  -1   52.89    4.20
  -5   6   1   65.89    5.30
  -5   6   1   66.39   19.30
  -4  -6   1  354.36   34.60
  -4  -6   1  358.76   24.00
  -4  -6   1  307.37   44.80
   4  -6  -1  313.77   36.70
  -4  -6   1  367.66   42.80
   4  -6  -1  358.16   23.00
  -4  -6   1  337.37   36.20
  -4   6   1  295.47   34.00
   4   6  -1  299.47   45.00
  -4   6   1  421.56   36.90
   4   6  -1  358.76   23.90
  -4   6   1  414.06   32.90
  -4   6   1  304.37   26.70
   4   6  -1  352.86   23.70
  -4   6   1  390.66   23.10
   4   6  -1  370.96   22.70
   4   6  -1  376.26   25.80
   3  -6  -1  209.08   14.60
  -3  -6   1  225.18   24.90
   3  -6  -1  200.18   17.80
  -3  -6   1  224.38   39.90
  -3  -6   1  257.67   15.70
  -3  -6   1  234.08   17.20
  -3  -6   1  244.98   21.70
   3   6  -1  229.18   14.40
   3   6  -1  233.18   15.30
   3   6  -1  225.28   15.40
   3   6  -1  250.67   33.70
  -3   6   1  176.58   21.50
  -3   6   1  225.18   14.50
  -3   6   1  206.58   17.30
  -3   6   1  232.28   22.90
  -3   6   1  247.48   21.20
   3   6  -1  248.68   17.40
  -2  -6   1  999.40   68.19
  -2  -6   1 1118.39   68.39
  -2  -6   1 1137.69   76.39
  -2  -6   1  956.20   82.89
  -2  -6   1 1146.49   76.79
  -2  -6   1 1084.89   69.59
  -2  -6   1 1049.40   67.79
   2   6  -1  970.90   83.09
   2   6  -1 1156.28   76.89
   2   6  -1 1055.19   67.79
  -2   6   1 1226.18   71.39
  -2   6   1 1145.09   68.89
  -2   6   1 1157.08   69.29
   2   6  -1 1104.99   70.39
   2   6  -1 1070.69   68.49
  -2   6   1  989.50   71.09
  -1  -6   1   23.60    3.90
  -1  -6   1   21.50    3.30
   1  -6  -1   21.40    1.60
  -1  -6   1   22.80    1.90
   1  -6  -1   26.00    3.20
  -1  -6   1   24.80    2.60
  -1  -6   1   21.50    2.20
  -1  -6   1   22.20    6.60
  -1  -6   1   20.10   10.00
  -1   6   1   23.50    3.80
  -1   6   1   25.50    1.70
   1   6  -1   28.40    7.20
   1   6  -1   21.50    2.30
   1   6  -1   27.90    4.20
   1   6  -1   20.90    2.20
   1   6  -1   21.70    2.00
   1   6  -1   28.90    8.60
   1   6  -1   27.30    3.30
   0  -6  -1  987.60   60.69
   0  -6   1  984.20   62.39
   0  -6  -1  970.20   64.59
   0  -6   1  948.71   60.79
   0  -6  -1  947.01   60.59
   0  -6   1  930.51   60.49
   0  -6  -1 1003.70   60.59
   0  -6   1  947.91   60.59
   0  -6   1 1019.90   64.19
   0  -6  -1  942.91   61.99
   0   6   1  984.40   60.89
   0   6   1  944.71   62.09
   0   6   1  967.00   60.99
   0   6  -1  968.50   60.59
   0   6   1 1020.80   60.69
   0   6  -1  923.01   60.39
   0   6  -1  842.12   66.29
   0   6   1 1027.20   64.79
   0   6  -1 1077.19   64.29
   0   6  -1  969.00   60.39
   0   6  -1  964.60   60.79
   0   6  -1 1000.40   62.49
  -1  -6  -1 1547.45  104.09
  -1  -6  -1 1542.65  102.99
   1  -6   1 1715.13  100.79
   1  -6   1 1726.93  102.59
   1  -6   1 1654.43  100.89
   1  -6   1 1637.24  100.79
  -1   6  -1 1555.24  104.39
  -1   6  -1 1730.93  102.59
   1   6   1 1691.53  101.49
   1   6   1 1421.76  102.09
  -1   6  -1 1654.13  100.89
   1   6   1 1625.54  108.99
  -1   6  -1 1646.14  103.99
  -1   6  -1 1621.84  101.29
   1   6   1 1594.04  104.49
  -1   6  -1 1622.64  100.79
   1   6   1 1584.84  102.59
  -2  -6  -1   61.89   14.30
  -2  -6  -1   55.69    8.00
   2  -6   1   48.00    9.60
  -2  -6  -1   57.89    4.90
  -2  -6  -1   51.19    7.40
  -2  -6  -1   72.69    7.20
  -2  -6  -1   69.59   19.20
   2  -6   1   54.49    4.60
   2  -6   1   56.19    3.80
   2  -6   1   54.99    5.90
   2  -6   1   56.79    5.20
  -2   6  -1   65.89    5.30
   2   6   1   52.69    6.10
  -2   6  -1   56.29    3.80
   2   6   1   56.09    6.60
   2   6   1   54.19   12.70
  -2   6  -1   52.79    5.30
  -2   6  -1   63.89    5.90
   2   6   1   58.89    8.30
   2   6   1   55.69    4.80
  -2   6  -1   64.99   10.20
  -2   6  -1   47.20    5.10
  -3  -6  -1  346.37   24.20
  -3  -6  -1  380.76   43.40
  -3  -6  -1  356.56   21.80
  -3  -6  -1  331.27   35.10
   3  -6   1  271.57   21.50
  -3  -6  -1  342.67   27.40
   3  -6   1  325.67   29.90
   3  -6   1  321.27   21.40
  -3   6  -1  302.47   29.70
  -3   6  -1  304.77   22.30
  -3   6  -1  304.27   21.20
  -3   6  -1  327.27   20.20
   3   6   1  352.76   21.60
   3   6   1  296.77   23.30
  -3   6  -1  313.67   23.30
   3   6   1  347.17   28.00
   3   6   1  362.76   23.70
  -4  -6  -1    0.10    2.20
  -4  -6  -1    0.40    3.70
  -4  -6  -1    3.50    4.60
  -4  -6  -1    5.60   11.00
  -4  -6  -1    0.90    7.20
  -4  -6  -1    3.90   11.30
   4   6   1    1.30    3.20
   4   6   1    2.10    2.80
   4   6   1    3.40    1.20
  -4   6  -1   -0.80    1.60
   4   6   1    1.10    5.20
  -4   6  -1   -0.70    8.50
  -4   6  -1    0.00    4.20
  -4   6  -1   -0.90    3.10
  -4   6  -1    2.70    2.90
  -4   6  -1    2.40    8.20
   5  -6   1   62.89   12.20
  -5  -6  -1   79.29   14.40
  -5  -6  -1  104.49   31.60
  -5   6  -1   55.99   20.20
   5   6   1   77.09    5.30
  -5   6  -1   57.99   11.90
  -5   6  -1   70.49    6.60
   5   6   1   74.19    8.90
   5   6   1   67.59   13.60
  -6  -6  -1   67.19    8.10
   6   6   1   72.59    5.10
   6   6   1   73.79    7.50
  -6   6  -1   53.99    6.60
  -7  -6  -1   50.09    7.50
  -7   6  -1   64.19    8.10
   7   6   1   53.19    4.40
   7   6   1   53.39    7.10
   7   6   1   53.69    4.20
  -8  -6  -1    4.70    4.60
   8   6   1    1.70    1.50
   8   6   1    2.20    4.00
   8   6   1    2.00    2.20
  -8   6  -1    0.50    3.90
  -9  -6  -1  180.48   15.60
  -9   6  -1  152.48   13.50
   9   6   1  156.68   14.40
  -9  -7   1   17.60   10.00
  -9  -7   1    7.50    5.20
  -9   7   1   -0.90    3.40
   8  -7  -1   67.09    7.10
  -8  -7   1   69.39    8.70
  -8  -7   1   73.29   14.10
   8   7  -1   79.49    5.90
  -8   7   1   64.09    7.10
   8   7  -1   65.09    5.10
   8   7  -1   69.59    8.60
   7  -7  -1   11.50    3.10
  -7  -7   1    2.60    3.70
  -7   7   1    5.70    2.90
   7   7  -1    5.50    1.70
   7   7  -1    3.70    3.60
  -6  -7   1  256.87   18.90
   6  -7  -1  250.57   17.50
  -6   7   1  252.77   17.60
   6   7  -1  269.27   16.70
   6   7  -1  262.07   18.50
   5  -7  -1   89.89    6.60
   5  -7  -1   82.79   11.80
  -5  -7   1   77.49   15.70
  -5  -7   1   69.49   28.00
   5   7  -1   92.39   11.60
   5   7  -1   79.79    5.80
  -5   7   1   79.19   11.00
  -5   7   1   88.19    6.60
  -5   7   1   74.29   18.80
   5   7  -1   72.49    7.30
  -4  -7   1   72.49   17.70
  -4  -7   1  102.19    9.40
  -4  -7   1   75.89    7.20
  -4  -7   1  105.29   16.90
   4  -7  -1  117.99   23.60
   4  -7  -1   83.79    6.20
  -4  -7   1  149.69   35.30
   4  -7  -1   81.79   10.30
  -4  -7   1  106.69   23.50
   4   7  -1  151.08   35.50
   4   7  -1   86.69    7.10
  -4   7   1   71.99    9.30
   4   7  -1   80.39    7.50
   4   7  -1   87.59    5.90
  -4   7   1   85.19   16.80
   4   7  -1   94.19    9.50
   4   7  -1   78.49    9.50
  -4   7   1   80.59    6.20
  -4   7   1   85.69   17.50
  -4   7   1   89.59   15.50
   3  -7  -1  823.52   58.09
  -3  -7   1  863.61   57.19
  -3  -7   1  851.81   76.69
   3  -7  -1  856.81   54.59
  -3  -7   1  834.12   65.89
  -3  -7   1  860.31   55.59
   3  -7  -1  811.02   65.19
  -3   7   1  915.11   62.99
   3   7  -1  873.51   77.09
  -3   7   1  926.41   60.59
  -3   7   1  920.41   54.29
   3   7  -1  885.71   57.79
   3   7  -1  849.72   55.59
  -3   7   1  926.81   55.09
  -3   7   1  927.91   54.59
   3   7  -1  871.81   54.59
   3   7  -1  832.22   55.29
  -3   7   1  883.51   54.29
  -3   7   1  836.02   57.09
   2  -7  -1 1097.79   79.89
  -2  -7   1 1233.18   77.79
  -2  -7   1 1206.08   75.59
  -2  -7   1 1216.08   83.99
  -2  -7   1 1219.38   76.89
  -2  -7   1 1213.88   80.99
  -2  -7   1 1193.38   74.99
  -2  -7   1 1155.58   92.69
   2   7  -1 1151.28   92.29
  -2   7   1 1361.16   77.89
   2   7  -1 1154.88   75.39
  -2   7   1 1212.48   76.29
   2   7  -1 1210.58   77.79
   2   7  -1 1191.88   75.69
   2   7  -1 1144.59   74.89
   2   7  -1 1281.87   84.39
  -1  -7   1   33.80    2.50
  -1  -7   1   34.50    2.90
   1  -7  -1   30.50    2.20
  -1  -7   1   22.80    9.60
  -1  -7   1   29.00    2.70
  -1  -7   1   29.60    7.30
   1  -7  -1   34.90    3.60
   1   7  -1   20.50    8.80
   1   7  -1   33.90    2.50
  -1   7   1   21.90    3.60
   1   7  -1   34.80    5.20
   1   7  -1   33.60    3.90
   1   7  -1   31.40    2.80
  -1   7   1   31.40    2.40
   1   7  -1   50.39   10.20
  -1   7   1   27.70    4.00
   1   7  -1   36.60    3.10
   0  -7  -1   98.99    6.30
   0  -7   1   86.59    6.60
   0  -7  -1  105.49    6.40
   0  -7   1   82.59    6.20
   0  -7   1   86.29    8.20
   0  -7   1   87.19   10.00
   0  -7  -1   83.99   10.50
   0  -7   1   86.39    6.30
   0  -7  -1  109.19    6.50
   0  -7  -1   96.59    7.90
   0   7   1  111.09   11.30
   0   7   1  117.09    8.70
   0   7  -1   82.49    6.30
   0   7  -1   91.29    8.30
   0   7   1   98.39    8.00
   0   7  -1   67.29   12.90
   0   7  -1   87.59    6.30
   0   7   1  101.89    7.20
   0   7  -1   92.69   10.30
   0   7  -1   89.39    6.70
   0   7   1  107.69    7.00
   1  -7   1    4.20    0.80
   1  -7   1    3.80    0.70
   1  -7   1    6.40    2.50
  -1  -7  -1   -0.10    2.50
   1  -7   1    3.70    0.80
  -1  -7  -1    0.10    1.10
  -1  -7  -1    2.30    2.70
  -1  -7  -1    1.20    2.40
  -1  -7  -1    0.40    2.40
   1  -7   1    2.50    1.70
   1  -7   1    5.30    4.00
   1   7   1    1.60    1.70
   1   7   1    1.50    2.40
  -1   7  -1    3.20    0.70
   1   7   1   -1.70    2.80
  -1   7  -1    4.20    1.00
   1   7   1    1.50    4.60
   1   7   1    1.00    2.00
  -1   7  -1    2.60    3.20
   1   7   1    1.70    1.10
  -1   7  -1    4.90    1.60
  -1   7  -1    2.00    2.90
  -1   7  -1    4.80    1.90
  -1   7  -1    3.70    0.80
  -2  -7  -1  139.89   26.80
   2  -7   1  122.39    8.50
  -2  -7  -1  128.99    9.20
  -2  -7  -1  137.89   11.30
   2  -7   1  127.09   10.20
  -2  -7  -1  126.99   12.90
  -2  -7  -1  152.08   23.00
   2  -7   1  120.29   13.90
   2  -7   1  120.59    9.60
   2  -7   1  123.09    8.00
   2   7   1  129.29    9.10
  -2   7  -1  120.29    9.20
  -2   7  -1  141.59   10.50
   2   7   1  113.69   11.10
  -2   7  -1  122.69    9.10
   2   7   1  101.59   18.40
  -2   7  -1  119.29    9.50
  -2   7  -1  117.79   13.60
  -2   7  -1  126.49    8.00
   2   7   1  124.49   10.90
   2   7   1  123.99   13.30
  -3  -7  -1  374.86   26.00
  -3  -7  -1  382.56   23.60
   3  -7   1  339.67   21.90
  -3  -7  -1  376.16   29.40
   3  -7   1  339.77   25.90
   3  -7   1  332.87   30.70
   3  -7   1  348.07   23.30
   3  -7   1  318.57   23.00
  -3  -7  -1  411.06   46.10
  -3  -7  -1  417.26   39.20
  -3   7  -1  355.46   21.90
   3   7   1  371.26   30.00
   3   7   1  371.96   23.30
  -3   7  -1  368.76   24.00
  -3   7  -1  274.97   31.90
  -3   7  -1  293.07   30.10
   3   7   1  393.26   25.70
  -3   7  -1  359.06   24.90
   3   7   1  301.97   25.00
  -3   7  -1  339.47   23.10
  -4  -7  -1  130.89   15.60
  -4  -7  -1  126.29    9.60
  -4  -7  -1  106.09   25.20
  -4  -7  -1  112.59   21.90
  -4  -7  -1  147.19   33.20
  -4   7  -1  125.99   21.70
  -4   7  -1  117.49   10.70
  -4   7  -1  128.79    8.70
   4   7   1  127.89    8.10
   4   7   1   93.49   11.30
   4   7   1  111.99   11.20
  -4   7  -1   71.59   18.90
  -4   7  -1  107.79   11.10
   4   7   1  106.19   15.70
  -5  -7  -1  119.19   10.70
  -5  -7  -1  135.99   17.30
   5   7   1  132.49    8.90
   5   7   1  133.29   18.80
   5   7   1  130.29   10.40
   5   7   1  129.79   12.50
  -5   7  -1  119.59   13.40
  -5   7  -1  143.49   10.10
  -6  -7  -1  587.14   40.00
   6  -7   1  570.24   38.60
   6   7   1  615.64   37.70
  -6   7  -1  625.34   39.20
   6   7   1  591.24   39.50
   7  -7   1    9.80    3.90
  -7  -7  -1    4.30    4.40
   7   7   1   11.30    1.60
  -7   7  -1   12.90    4.10
   7   7   1   10.50    2.00
   7   7   1    7.30    4.10
  -8  -7  -1   25.10    6.20
   8   7   1   22.60    2.60
  -8   7  -1   24.10    5.20
   8   7   1   22.90    6.10
  -9  -7  -1    1.50    5.10
  -9   7  -1    6.80    4.30
   9   7   1    9.70    4.70
  -9  -8   1   35.70   12.20
  -9  -8   1   41.00    7.20
   9   8  -1   32.40    6.40
  -9   8   1   41.60    5.80
  -8  -8   1   28.30   10.50
  -8  -8   1   12.20    5.30
   8   8  -1   12.80    5.00
   8   8  -1   17.60    2.30
  -8   8   1   13.30    3.70
   7  -8  -1  128.59   10.50
  -7  -8   1  138.99   12.10
  -7  -8   1  135.69   16.10
   7   8  -1  139.49    9.10
  -7   8   1  115.19   10.10
   7   8  -1  145.19   11.80
  -6  -8   1    3.20    3.10
  -6   8   1    7.80    2.50
   6   8  -1    4.30    1.60
   6   8  -1    2.30    2.70
   5  -8  -1   49.60    5.10
  -5  -8   1   42.80    6.00
   5   8  -1   52.49    5.80
   5   8  -1   51.79    4.10
  -5   8   1   48.80    4.50
  -4  -8   1 1122.49   72.99
   4  -8  -1 1051.59   69.39
  -4  -8   1  979.70   95.89
  -4  -8   1 1147.39   70.69
  -4  -8   1 1173.88   91.59
   4  -8  -1 1080.89   74.49
  -4  -8   1 1096.89   84.59
   4  -8  -1 1068.69   84.59
   4   8  -1 1212.68   78.89
   4   8  -1 1036.50   96.69
   4   8  -1 1083.79   69.19
  -4   8   1 1262.67   78.39
  -4   8   1 1178.18   81.49
  -4   8   1  973.80   72.49
   4   8  -1 1077.59   70.19
  -4   8   1 1200.18   69.39
  -3  -8   1  211.98   25.10
   3  -8  -1  193.18   12.60
  -3  -8   1  210.68   13.90
  -3  -8   1  207.88   15.60
   3  -8  -1  183.18   21.90
  -3  -8   1  194.18   15.90
  -3  -8   1  132.09   29.20
  -3  -8   1  181.08   19.20
   3  -8  -1  191.88   15.60
  -3   8   1  210.88   18.20
   3   8  -1  203.68   36.60
  -3   8   1  209.78   12.60
  -3   8   1  195.88   12.30
   3   8  -1  204.78   16.10
   3   8  -1  189.28   12.70
  -3   8   1  188.68   13.60
  -3   8   1  194.38   14.50
   3   8  -1  192.18   13.50
  -3   8   1  182.28   19.40
   3   8  -1  191.88   13.70
  -2  -8   1   19.90    5.60
  -2  -8   1   23.40   11.70
  -2  -8   1   25.80    3.10
   2  -8  -1   14.00    4.80
  -2  -8   1   26.60    5.60
  -2  -8   1   28.60    2.30
  -2  -8   1   26.20    4.70
  -2  -8   1   21.80   10.10
  -2   8   1   25.60    4.40
   2   8  -1   23.70    2.20
   2   8  -1   25.80   12.60
   2   8  -1   22.40    4.50
   2   8  -1   25.30    9.30
   2   8  -1   25.80    3.20
  -2   8   1   16.60    4.90
   2   8  -1   13.40    3.90
  -2   8   1   23.90    3.80
   1  -8  -1   23.10    2.10
  -1  -8   1   27.20    7.30
   1  -8  -1   26.20    3.40
  -1  -8   1   33.80    3.80
  -1  -8   1   30.00    2.80
  -1  -8   1   34.40    2.40
  -1  -8   1   38.70   11.60
  -1  -8   1   31.90    2.70
  -1  -8   1   27.90    4.50
   1   8  -1   38.60    4.00
  -1   8   1   25.20    4.10
   1   8  -1   32.20    2.40
  -1   8   1   23.20    3.80
   1   8  -1   32.90    7.60
   1   8  -1   31.00    2.90
   1   8  -1   30.40    2.70
   1   8  -1   31.60    5.00
   1   8  -1   43.50   12.70
  -1   8   1   22.70    2.20
   0  -8   1  111.09    8.00
   0  -8   1  111.49    7.90
   0  -8  -1  119.09    8.00
   0  -8   1  110.79    7.70
   0  -8  -1   96.09   12.10
   0  -8  -1  118.29    7.80
   0  -8   1  115.79    7.70
   0  -8   1  107.99   11.60
   0   8  -1  122.89   12.10
   0   8  -1  114.89    7.70
   0   8   1  120.49    9.70
   0   8   1  131.49   13.00
   0   8   1  132.69    8.40
   0   8  -1  114.49    7.60
   0   8  -1  119.99    7.90
   0   8   1  117.29    9.30
   0   8  -1  120.79   10.10
   0   8   1  128.09   10.20
   0   8  -1  118.99    8.30
   0   8   1  122.29    8.70
   0   8  -1  109.29   14.30
  -1  -8  -1 3449.75  223.78
  -1  -8  -1 3471.35  220.48
   1  -8   1 3728.03  222.28
  -1  -8  -1 3446.56  221.48
   1  -8   1 3486.35  219.88
   1   8   1 3681.43  220.58
   1   8   1 3514.45  224.18
   1   8   1 3500.65  222.18
  -1   8  -1 3571.64  220.18
   1   8   1 3566.64  229.18
  -1   8  -1 3154.98  223.58
   1   8   1 3704.03  222.88
  -1   8  -1 3796.22  222.28
  -2  -8  -1  563.04   41.20
  -2  -8  -1  568.04   46.00
   2  -8   1  614.64   38.70
   2  -8   1  625.94   40.50
   2  -8   1  623.44   44.10
  -2  -8  -1  605.74   39.60
  -2  -8  -1  614.74   50.99
  -2  -8  -1  683.83   58.29
   2  -8   1  655.33   40.70
   2   8   1  624.34   41.90
  -2   8  -1  694.03   41.40
  -2   8  -1  593.04   38.60
   2   8   1  666.63   52.59
  -2   8  -1  600.44   38.70
   2   8   1  634.14   39.60
  -2   8  -1  598.94   39.40
   2   8   1  611.24   44.70
  -2   8  -1  604.04   40.40
   3  -8   1  795.32   55.29
  -3  -8  -1  795.62   58.89
  -3  -8  -1  853.31   68.59
  -3  -8  -1  840.82   52.99
   3  -8   1  820.72   53.09
   3  -8   1  804.62   51.49
  -3  -8  -1  822.82   55.29
   3  -8   1  762.32   52.39
  -3  -8  -1  883.81   77.49
   3  -8   1  894.81   60.79
   3   8   1  839.82   59.99
   3   8   1  862.81   52.89
  -3   8  -1  837.92   51.49
   3   8   1  880.01   55.49
  -3   8  -1  766.12   62.09
  -3   8  -1  770.62   59.89
  -3   8  -1  876.81   53.39
  -3   8  -1  808.72   52.89
  -3   8  -1  843.32   54.29
  -4  -8  -1  145.19   24.60
  -4  -8  -1  154.28   12.50
  -4  -8  -1  166.88   18.70
  -4  -8  -1  178.98   39.20
   4  -8   1  164.28   15.80
  -4  -8  -1  183.88   32.70
  -4   8  -1  175.78   13.60
   4   8   1  174.28   15.10
  -4   8  -1  175.38   23.00
  -4   8  -1  147.19   25.90
   4   8   1  167.48   11.00
  -4   8  -1  177.28   11.50
  -4   8  -1  155.18   14.00
   4   8   1  143.49   18.80
  -5  -8  -1    5.90    2.90
  -5  -8  -1   -1.30    4.20
   5   8   1    1.50    1.40
  -5   8  -1    2.40    2.10
  -5   8  -1    2.50    3.40
   5   8   1    3.60    2.60
   6  -8   1   39.10    5.00
  -6  -8  -1   63.89    7.50
   6   8   1   59.69    6.80
   6   8   1   50.59    4.10
  -6   8  -1   40.90    5.60
   7  -8   1   68.49    6.60
  -7  -8  -1   77.49    9.10
   7   8   1   51.79    5.00
   7   8   1   65.59    4.80
   7   8   1   63.69    8.00
  -7   8  -1   60.49    7.20
   8  -8   1   80.49    7.90
   8   8   1   74.99    6.00
  -8   8  -1   93.19    9.00
  -9  -8  -1  103.09   12.50
   9   8   1  111.39   11.70
  -9   8  -1  121.49   10.90
  -9  -9   1   84.69   16.10
  -9  -9   1   68.39    9.70
   9   9  -1   86.09   10.00
  -9   9   1   86.69    8.00
  -8  -9   1    1.30    7.20
  -8  -9   1   -1.60    4.10
  -8   9   1    3.40    2.90
   8   9  -1    1.30    5.50
   8   9  -1    0.50    1.70
   7  -9  -1  331.87   23.80
  -7  -9   1  373.96   30.10
  -7  -9   1  373.16   25.80
   7   9  -1  362.66   25.20
  -7   9   1  346.27   23.80
   7   9  -1  378.76   23.00
  -6  -9   1  150.48   13.00
  -6  -9   1  147.49   16.30
   6  -9  -1  172.08   11.60
  -6   9   1  167.18   11.50
   6   9  -1  154.98   12.70
   6   9  -1  160.18   10.80
  -5  -9   1  116.79   10.30
   5  -9  -1  115.99    8.70
  -5  -9   1  137.69   13.30
  -5   9   1  123.09    8.70
   5   9  -1  123.69   10.00
   5   9  -1  124.39    8.40
  -4  -9   1   -2.60   14.50
   4  -9  -1    4.30    1.70
  -4  -9   1   -5.10    6.90
  -4  -9   1    3.90    2.50
  -4  -9   1    4.90    4.10
  -4  -9   1    4.30    3.70
  -4  -9   1    6.50    6.60
   4  -9  -1    8.30    3.90
  -4  -9   1   -6.30   11.20
   4   9  -1    1.90    3.40
  -4   9   1    2.50    7.70
   4   9  -1    7.40    2.70
   4   9  -1   16.70   16.80
  -4   9   1    0.70    2.50
   4   9  -1    3.00    1.30
  -4   9   1    2.10    5.10
  -4   9   1    6.50    1.50
  -4   9   1   -1.60    6.70
   4   9  -1    3.50    3.10
  -3  -9   1  162.08   14.50
  -3  -9   1  170.78   32.50
   3  -9  -1  201.48   15.20
  -3  -9   1  189.98   13.20
  -3  -9   1  166.68   15.10
  -3  -9   1  181.78   18.90
  -3  -9   1  173.68   22.80
   3  -9  -1  184.98   21.10
  -3   9   1  195.18   16.80
  -3   9   1  198.98   13.60
   3   9  -1  178.28   12.10
  -3   9   1  211.18   19.20
  -3   9   1  195.08   11.80
   3   9  -1  182.68   17.00
   3   9  -1  178.48   13.10
   3   9  -1  175.18   12.80
  -2  -9   1  615.54   46.20
  -2  -9   1  652.63   40.80
  -2  -9   1  646.84   42.00
  -2  -9   1  543.55   56.39
  -2  -9   1  584.94   48.90
  -2  -9   1  684.83   43.80
  -2  -9   1  629.64   40.20
  -2   9   1  645.64   40.00
   2   9  -1  639.54   40.60
   2   9  -1  675.03   58.89
   2   9  -1  635.44   40.10
   2   9  -1  606.64   52.89
   2   9  -1  632.84   40.90
  -2   9   1  688.93   42.30
  -2   9   1  624.14   42.00
   2   9  -1  651.53   43.50
   1  -9  -1 2457.55  154.38
  -1  -9   1 2229.98  167.68
   1  -9  -1 2523.25  155.58
  -1  -9   1 2540.55  154.98
  -1  -9   1 2317.47  154.78
  -1  -9   1 2633.54  158.98
  -1  -9   1 2368.96  161.18
  -1  -9   1 2498.15  154.68
  -1  -9   1 2421.46  155.58
   1   9  -1 2443.36  155.78
   1   9  -1 2562.24  169.88
  -1   9   1 2626.04  157.08
   1   9  -1 2565.34  155.18
   1   9  -1 2577.64  157.78
   1   9  -1 2527.85  154.88
   0  -9  -1  302.77   24.20
   0  -9   1  306.37   18.90
   0  -9  -1  280.67   18.70
   0  -9   1  296.47   23.20
   0  -9   1  287.87   18.70
   0  -9  -1  299.87   19.00
   0  -9   1  308.27   19.00
   0  -9   1  287.67   18.70
   0  -9  -1  271.47   20.70
   0  -9   1  314.67   21.60
   0   9  -1  285.37   18.70
   0   9   1  286.17   20.90
   0   9  -1  360.16   30.20
   0   9   1  311.47   19.10
   0   9  -1  298.77   19.30
   0   9  -1  316.57   21.70
   0   9   1  298.07   21.40
   0   9   1  258.37   19.50
   0   9  -1  302.87   19.00
   0   9   1  303.27   24.40
   0   9  -1  258.67   26.10
   0   9  -1  297.17   18.70
   0   9   1  302.57   19.60
   1  -9   1  631.94   39.30
   1  -9   1  669.53   46.10
  -1  -9  -1  591.64   40.90
   1  -9   1  569.24   43.60
   1  -9   1  617.84   39.40
   1  -9   1  676.93   43.30
  -1  -9  -1  615.44   40.00
  -1   9  -1  653.13   39.40
  -1   9  -1  604.94   43.60
   1   9   1  633.04   48.90
   1   9   1  592.24   41.30
   1   9   1  650.73   42.60
  -1   9  -1  660.43   42.10
  -1   9  -1  636.24   39.60
  -1   9  -1  638.74   39.40
   1   9   1  624.14   43.70
   1   9   1  635.54   40.10
  -2  -9  -1 1064.79   68.29
   2  -9   1 1061.69   72.19
  -2  -9  -1 1051.79   87.19
   2  -9   1 1181.88   69.29
   2  -9   1 1102.69   69.49
  -2  -9  -1 1149.69   81.59
  -2  -9  -1 1092.69   70.19
  -2  -9  -1 1075.69   73.39
   2  -9   1 1061.29   67.19
  -2   9  -1 1077.59   67.29
  -2   9  -1  954.00   71.79
   2   9   1 1150.88   71.09
  -2   9  -1 1041.90   67.89
  -2   9  -1  993.20   69.29
  -2   9  -1 1080.89   70.19
   2   9   1 1081.29   73.89
   2   9   1 1141.89   68.39
  -3  -9  -1   41.20    7.10
  -3  -9  -1   44.40    8.70
   3  -9   1   43.60    4.30
   3  -9   1   33.90    9.70
   3  -9   1   49.40    6.20
   3  -9   1   49.90    5.30
  -3  -9  -1   51.19    5.20
  -3  -9  -1   45.60   17.50
  -3  -9  -1   68.69   23.20
  -3  -9  -1   35.90   12.60
   3   9   1   52.89    7.70
  -3   9  -1   54.69    3.40
  -3   9  -1   45.30   12.10
  -3   9  -1   42.10    5.10
  -3   9  -1   48.10   10.70
   3   9   1   34.90    6.70
   3   9   1   39.30    9.50
  -3   9  -1   52.39    3.70
  -3   9  -1   49.20    5.40
   3   9   1   54.89    5.00
  -3   9  -1   39.30    5.60
  -3   9  -1   52.09    5.90
  -4  -9  -1  222.58   18.40
  -4  -9  -1  222.38   24.60
  -4  -9  -1  246.08   30.80
  -4  -9  -1  224.88   37.90
  -4  -9  -1  241.68   47.30
   4  -9   1  271.87   22.20
   4  -9   1  283.17   18.00
  -4   9  -1  217.08   28.30
   4   9   1  245.18   20.90
  -4   9  -1  284.77   28.10
  -4   9  -1  283.97   17.50
   4   9   1  254.27   17.10
  -4   9  -1  267.37   19.40
  -4   9  -1  277.57   20.30
  -4   9  -1  288.97   16.60
   4   9   1  281.87   26.90
  -4   9  -1  251.97   17.70
  -5  -9  -1   43.60    6.10
  -5   9  -1   42.20    4.90
   5   9   1   49.50    4.00
  -5   9  -1   27.70    6.60
  -5   9  -1   50.59    7.80
   5   9   1   50.89    5.80
  -6  -9  -1   47.30    7.00
  -6   9  -1   45.10    5.60
   6   9   1   52.39    6.70
   6   9   1   49.40    4.20
  -7  -9  -1   35.40    6.70
  -7   9  -1   23.60    4.70
   7   9   1   34.00    3.30
   7   9   1   23.90    5.70
  -8  -9  -1    5.60    5.50
   8   9   1   11.30    4.90
   8   9   1    7.90    2.20
  -8   9  -1   17.20    4.40
  -9  -9  -1   28.20    7.20
   9   9   1   32.50    6.60
  -9   9  -1   49.40    6.70
  -9 -10   1   27.60    6.50
  -9 -10   1   23.30   10.80
   9  10  -1   23.00    5.90
  -8 -10   1    3.80    5.40
  -8 -10   1   -6.30    6.50
   8  10  -1    0.20    4.20
  -8  10   1    8.00    3.00
   8  10  -1    3.20    1.90
  -7 -10   1  156.18   12.40
   7 -10  -1  117.09   10.20
  -7 -10   1  142.39   16.50
  -7  10   1  131.29   10.00
   7  10  -1  132.79   11.80
   7  10  -1  139.19    9.30
   6 -10  -1   84.29    6.80
  -6 -10   1   60.89   11.20
  -6 -10   1   67.09    7.90
  -6  10   1   82.89    6.40
   6  10  -1   72.89    5.80
  -5 -10   1  204.58   14.80
   5 -10  -1  184.48   13.10
  -5 -10   1  183.38   17.40
   5  10  -1  190.48   14.30
  -5  10   1  216.38   13.30
   5  10  -1  191.18   12.90
  -4 -10   1  319.37   54.69
   4 -10  -1  285.37   17.40
   4 -10  -1  268.77   21.90
  -4 -10   1  267.37   26.80
  -4 -10   1  263.97   21.40
  -4 -10   1  277.07   18.90
  -4 -10   1  273.47   21.30
  -4  10   1  279.07   19.70
   4  10  -1  272.37   17.50
   4  10  -1  253.37   18.40
   4  10  -1  196.08   39.00
   4  10  -1  260.17   21.50
  -4  10   1  288.97   17.10
  -4  10   1  218.38   23.30
  -3 -10   1  714.23   54.99
   3 -10  -1  735.43   49.60
  -3 -10   1  762.82   49.90
  -3 -10   1  737.63   59.69
  -3 -10   1  787.72   51.09
  -3 -10   1  668.63   69.09
  -3 -10   1  770.82   48.10
   3 -10  -1  682.43   54.79
   3  10  -1  743.53   48.20
  -3  10   1  732.33   46.70
   3  10  -1  751.72   47.00
  -3  10   1  797.22   52.79
   3  10  -1  716.63   47.70
   3  10  -1  863.21   76.19
   3  10  -1  775.82   51.19
  -3  10   1  793.92   50.99
  -3  10   1  734.93   48.70
  -2 -10   1  208.48   19.90
  -2 -10   1  213.58   16.20
  -2 -10   1  219.68   14.30
  -2 -10   1  228.48   31.10
  -2 -10   1  224.78   17.80
  -2 -10   1  206.48   23.20
  -2 -10   1  229.68   15.00
  -2  10   1  200.18   16.20
   2  10  -1  208.98   23.30
  -2  10   1  231.58   14.10
   2  10  -1  211.68   14.70
   2  10  -1  205.48   29.20
   2  10  -1  241.68   18.10
   2  10  -1  225.88   14.30
  -1 -10   1   85.79   19.30
  -1 -10   1  100.49    7.00
  -1 -10   1   98.49    8.10
   1 -10  -1   98.19    8.50
  -1 -10   1  102.59    7.40
   1 -10  -1  118.69    6.80
  -1 -10   1  100.39    7.20
  -1 -10   1   94.69    9.70
  -1 -10   1   95.99   14.60
   1  10  -1  101.19    7.20
   1  10  -1  106.89    7.60
   1  10  -1   98.19    6.90
   1  10  -1   96.49    9.80
   1  10  -1   92.99    8.30
   1  10  -1   95.59   20.30
  -1  10   1  130.69   10.00
   1  10  -1  108.19   13.90
   0 -10   1  195.68   15.30
   0 -10   1  191.78   17.00
   0 -10   1  184.18   12.00
   0 -10   1  193.68   12.30
   0 -10  -1  152.28   17.20
   0 -10   1  191.28   12.20
   0 -10   1  192.18   12.00
   0 -10  -1  162.28   14.20
   0 -10   1  183.08   12.70
   0  10  -1  204.18   12.40
   0  10  -1  189.78   12.00
   0  10   1  181.38   12.40
   0  10  -1  188.78   12.00
   0  10  -1  206.18   17.50
   0  10  -1  194.28   14.20
   0  10  -1  201.48   15.10
   0  10   1  177.28   14.30
   0  10   1  167.38   13.00
   0  10   1  165.98   14.60
  -1 -10  -1  419.56   27.50
  -1 -10  -1  412.66   26.90
  -1 -10  -1  402.06   27.90
   1 -10   1  434.76   29.10
   1 -10   1  408.96   26.20
  -1 -10  -1  403.46   30.30
   1 -10   1  391.16   30.10
   1 -10   1  374.36   30.60
   1  10   1  436.26   27.10
  -1  10  -1  453.35   26.80
  -1  10  -1  425.96   26.30
  -1  10  -1  435.36   26.30
   1  10   1  368.06   27.90
   1  10   1  423.26   29.60
  -1  10  -1  396.46   30.70
  -1  10  -1  417.66   29.10
   1  10   1  441.26   31.10
   1  10   1  423.16   28.50
  -2 -10  -1  201.68   13.80
  -2 -10  -1  197.28   15.70
   2 -10   1  182.88   17.20
  -2 -10  -1  227.18   31.10
   2 -10   1  218.98   14.60
   2 -10   1  217.98   18.80
   2 -10   1  189.58   12.60
  -2 -10  -1  219.88   26.60
  -2 -10  -1  190.78   18.00
  -2  10  -1  196.18   12.60
  -2  10  -1  192.78   17.30
   2  10   1  204.38   21.30
  -2  10  -1  199.28   12.60
  -2  10  -1  170.98   14.70
  -2  10  -1  204.38   13.70
   2  10   1  177.68   15.30
   3 -10   1   86.19    6.80
  -3 -10  -1   94.99    7.90
   3 -10   1  103.49    9.30
   3 -10   1   98.69    8.40
   3 -10   1   93.29    6.30
  -3 -10  -1   89.69   12.50
  -3 -10  -1   73.29   16.50
  -3 -10  -1  102.49   23.90
  -3 -10  -1   96.89   10.20
   3 -10   1   91.59   14.30
  -3 -10  -1   87.59   25.80
   3  10   1  102.19    7.90
  -3  10  -1   80.89    8.00
  -3  10  -1  113.19    9.30
  -3  10  -1   91.99   14.20
   3  10   1   72.59    9.50
   3  10   1  100.89   13.90
  -3  10  -1   92.89    8.20
   3  10   1   90.39   10.30
  -3  10  -1  100.69    6.40
  -3  10  -1   84.49   14.20
  -3  10  -1  100.59    8.00
  -3  10  -1   99.69    6.40
  -4 -10  -1  579.44   45.60
   4 -10   1  559.74   40.60
   4 -10   1  597.94   37.00
  -4 -10  -1  524.35   37.20
  -4 -10  -1  605.34   67.49
  -4  10  -1  478.55   46.60
  -4  10  -1  531.75   35.60
   4  10   1  589.54   40.40
   4  10   1  536.65   45.80
  -4  10  -1  530.35   36.60
  -4  10  -1  606.24   35.30
  -4  10  -1  590.54   38.00
   4  10   1  585.64   35.80
  -4  10  -1  582.84   38.80
   5 -10   1  565.74   38.40
  -5 -10  -1  632.54   40.20
  -5  10  -1  603.24   41.40
   5  10   1  610.34   39.60
   5  10   1  634.54   38.20
  -5  10  -1  580.04   38.70
  -6 -10  -1    7.40    4.00
   6 -10   1   13.50    3.00
   6  10   1    9.20    4.30
   6  10   1   10.00    2.10
  -6  10  -1   11.90    3.10
   7 -10   1   41.40    5.30
  -7 -10  -1   40.20    7.20
   7  10   1   52.19    4.40
  -7  10  -1   41.60    5.80
  -8 -10  -1   26.00    6.50
  -8  10  -1   26.00    4.80
   8  10   1   18.40    2.80
   8  10   1   17.10    5.40
  -9 -10  -1   25.40    6.60
   9  10   1    3.70    5.20
  -9  10  -1   10.90    4.50
  -9 -11   1   49.00    8.30
  -9 -11   1   31.00   12.20
   9  11  -1   37.30    6.90
  -8 -11   1   10.30    5.30
  -8 -11   1   10.50    8.20
   8  11  -1   15.50    2.60
   8  11  -1    9.10    4.50
  -8  11   1   15.70    3.20
   7 -11  -1   32.30    4.30
  -7 -11   1   41.00    6.60
   7  11  -1   37.30    3.70
   7  11  -1   40.20    6.80
  -7  11   1   38.80    4.20
  -6 -11   1   68.59    8.00
  -6 -11   1   75.99   11.70
   6 -11  -1   62.79    5.40
   6  11  -1   65.99    7.40
   6  11  -1   64.19    5.20
  -6  11   1   57.89    5.30
   5 -11  -1  110.59    7.90
  -5 -11   1  111.19    9.70
  -5 -11   1  107.09   12.70
   5  11  -1  102.49    7.80
   5  11  -1  106.89    9.40
  -5  11   1  123.19    7.90
  -4 -11   1   10.10    2.90
  -4 -11   1   -5.50   13.10
  -4 -11   1   10.40    4.00
  -4 -11   1    2.60    4.80
   4 -11  -1    6.70    4.00
   4  11  -1    4.10    2.20
  -4  11   1    6.60    0.90
   4  11  -1   10.30    1.70
  -4  11   1    4.30    2.20
   4  11  -1   -0.50    4.20
   4  11  -1   26.60   19.10
   4  11  -1    4.60    3.90
   3 -11  -1   95.29   15.00
  -3 -11   1  103.19   11.20
  -3 -11   1   93.19   26.10
  -3 -11   1  106.69   14.40
  -3 -11   1  100.99    8.50
  -3 -11   1  117.99   10.60
  -3 -11   1  130.69   22.70
  -3  11   1  109.89    9.40
   3  11  -1  123.09   11.50
   3  11  -1  116.09    7.60
  -3  11   1  102.89   11.00
  -3  11   1   89.39   12.00
   3  11  -1  108.89    8.40
   3  11  -1  140.09   32.60
  -2 -11   1  246.18   17.10
  -2 -11   1  187.98   23.10
  -2 -11   1  210.78   20.60
   2 -11  -1  238.28   14.50
  -2 -11   1  233.18   18.80
  -2 -11   1  217.18   15.60
   2  11  -1  226.08   18.70
   2  11  -1  230.58   24.60
   2  11  -1  225.68   15.80
   2  11  -1  220.38   15.40
   2  11  -1  232.18   15.00
   2  11  -1  210.08   30.00
  -2  11   1  204.48   17.10
  -2  11   1  256.67   14.70
  -2  11   1  243.08   14.80
  -1 -11   1  182.88   14.30
  -1 -11   1  161.08   11.30
  -1 -11   1  120.29   24.50
  -1 -11   1  157.28   10.90
   1 -11  -1  184.88   12.10
  -1 -11   1  156.28   15.10
  -1 -11   1  167.38   12.00
  -1 -11   1  165.78   18.00
  -1 -11   1  155.88   11.10
   1 -11  -1  170.18   10.70
   1  11  -1  173.18   11.60
  -1  11   1  197.58   14.30
   1  11  -1  161.18   11.10
   1  11  -1  182.08   29.50
   1  11  -1  164.88   10.90
   1  11  -1  168.48   14.30
   1  11  -1  171.38   18.80
   1  11  -1  149.59   12.20
   0 -11   1 1142.99   71.19
   0 -11   1 1146.99   71.59
   0 -11   1 1185.68   76.39
   0 -11  -1 1078.29   76.99
   0 -11   1 1159.18   71.19
   0 -11  -1 1096.79   71.29
   0 -11   1 1087.49   70.99
   0 -11   1 1153.88   70.99
   0 -11  -1 1058.09   73.49
   0 -11  -1 1152.88   75.49
   0 -11   1 1168.18   74.39
   0  11   1 1029.60   71.89
   0  11  -1 1098.89   81.19
   0  11  -1 1191.48   71.69
   0  11   1 1031.10   73.99
   0  11  -1 1237.78   71.49
   0  11  -1 1183.28   70.99
   0  11   1 1111.59   71.99
   0  11  -1 1243.08   76.89
   0  11   1 1174.78   71.49
   0  11  -1 1089.29   74.29
   0  11  -1 1184.58   70.99
   1 -11   1    2.60    0.90
  -1 -11  -1    4.70    3.10
  -1 -11  -1    0.40    2.10
   1 -11   1    3.70    1.00
   1 -11   1    7.60    3.50
  -1 -11  -1    2.00    2.20
  -1 -11  -1    0.80    2.50
  -1 -11  -1   -2.30    4.70
  -1 -11  -1    2.30    1.60
  -1 -11  -1    1.70    5.30
   1 -11   1    3.40    4.70
   1 -11   1    2.50    2.80
  -1  11  -1    1.20    0.90
  -1  11  -1    3.90    3.70
   1  11   1    3.50    3.20
  -1  11  -1    2.60    1.80
  -1  11  -1   -0.50    2.00
   1  11   1    4.70    1.70
  -1  11  -1    4.20    1.10
   1  11   1    4.40    3.30
   1  11   1    4.10    2.80
   1  11   1    3.70    2.70
  -2 -11  -1  857.71   73.09
  -2 -11  -1  830.92   65.29
  -2 -11  -1  779.02   53.79
   2 -11   1  778.62   50.79
  -2 -11  -1  824.62   51.99
   2 -11   1  776.82   55.09
  -2 -11  -1  734.03   60.19
   2 -11   1  846.62   53.69
  -2 -11  -1  795.12   57.29
   2  11   1  847.82   52.09
   2  11   1  792.72   57.79
   2  11   1  818.22   55.09
  -2  11  -1  842.22   55.19
  -2  11  -1  823.52   50.89
  -2  11  -1  855.31   50.89
  -3 -11  -1  476.35   39.50
  -3 -11  -1  446.46   35.40
  -3 -11  -1  475.15   44.10
   3 -11   1  530.05   35.00
  -3 -11  -1  490.85   33.20
   3 -11   1  522.55   31.70
   3 -11   1  539.25   39.00
  -3 -11  -1  552.24   51.49
  -3 -11  -1  514.55   56.89
  -3  11  -1  449.76   38.20
  -3  11  -1  525.15   34.10
   3  11   1  498.95   40.50
  -3  11  -1  537.25   33.20
   3  11   1  504.95   32.10
   3  11   1  464.45   36.10
  -3  11  -1  520.85   31.80
  -3  11  -1  502.45   31.60
   4 -11   1   39.50    7.60
  -4 -11  -1   22.20   19.90
   4 -11   1   32.10    4.40
  -4 -11  -1   29.30    9.30
   4  11   1   34.60    9.90
   4  11   1   33.30    3.30
  -4  11  -1   33.40    2.50
   4  11   1   32.80    7.40
  -4  11  -1   33.10    5.60
  -4  11  -1   31.30    4.30
  -4  11  -1   32.70    2.80
  -4  11  -1   31.80    5.70
  -4  11  -1   21.80    4.90
   4  11   1   33.40    7.20
  -4  11  -1   21.40    8.40
  -5 -11  -1   17.30    4.30
   5 -11   1    6.70    2.00
  -5  11  -1    2.40    3.60
   5  11   1   11.70    2.10
  -5  11  -1    6.70    2.30
  -5  11  -1   -2.70    3.20
   5  11   1   20.00    4.40
   6 -11   1  218.38   15.20
  -6 -11  -1  198.68   16.60
  -6  11  -1  208.78   15.10
   6  11   1  223.68   14.20
   6  11   1  205.58   16.20
   7 -11   1  131.69   10.90
  -7 -11  -1  171.68   13.90
  -7  11  -1  138.99   11.60
   7  11   1  151.78   12.90
   7  11   1  153.68   10.30
  -8 -11  -1  135.19   13.90
   8  11   1  145.39   13.50
  -8  11  -1  156.28   13.70
  -9 -11  -1    1.40    5.50
   9  11   1    4.90    4.60
   9  11   1   -1.50    3.20
  -9  11  -1    1.70    3.80
  -9 -12   1    9.30    5.20
  -9 -12   1    8.80    8.30
   9  12  -1   14.20    6.30
  -8 -12   1  159.18   19.20
  -8 -12   1  155.48   14.50
  -8  12   1  167.08   11.30
   8  12  -1  156.48   11.20
   8  12  -1  151.58   14.00
  -7 -12   1   25.90    8.80
  -7 -12   1   14.40    5.20
   7 -12  -1   16.10    3.20
  -7  12   1   23.40    3.10
   7  12  -1   20.30    4.80
  -6 -12   1   99.19   13.50
  -6 -12   1   86.39    9.10
   6 -12  -1   83.49    6.80
  -6  12   1   84.09    6.00
   6  12  -1  103.59    6.80
  -5 -12   1   27.40    5.00
  -5 -12   1   24.80    7.20
   5  12  -1   26.30    4.90
  -5  12   1   38.30    2.60
  -5  12   1   37.10    3.20
   5  12  -1   27.10    3.30
  -4 -12   1    9.10    4.60
  -4 -12   1    2.90    3.80
  -4 -12   1    6.50    5.70
  -4 -12   1    3.80    2.60
  -4 -12   1    2.50   14.10
   4  12  -1    5.40    2.40
  -4  12   1    4.10    0.90
  -4  12   1    5.20    2.10
   4  12  -1    6.90   18.20
   4  12  -1    5.50    1.60
   4  12  -1    5.80    4.00
   4  12  -1    3.80    3.90
  -3 -12   1  348.37   44.30
  -3 -12   1  340.57   26.40
  -3 -12   1  343.07   34.70
  -3 -12   1  346.17   23.20
  -3 -12   1  324.07   30.30
  -3 -12   1  326.77   24.80
  -3  12   1  348.77   25.20
  -3  12   1  341.67   24.40
   3  12  -1  377.86   26.90
   3  12  -1  418.06   46.80
  -3  12   1  387.86   24.60
   3  12  -1  338.97   22.90
  -3  12   1  312.37   21.70
   3  12  -1  347.57   22.10
  -2 -12   1  957.00   64.19
  -2 -12   1  955.10   69.29
  -2 -12   1 1086.69   66.99
   2 -12  -1 1047.20   61.89
  -2 -12   1  993.90   72.99
  -2 -12   1  892.01   81.19
  -2 -12   1  971.40   63.09
  -2  12   1  946.51   65.09
   2  12  -1 1007.80   62.39
   2  12  -1 1047.30   66.89
   2  12  -1  934.81   82.69
   2  12  -1  958.60   62.79
   2  12  -1 1069.59   74.19
   2  12  -1  989.60   63.29
  -2  12   1 1028.20   62.19
  -1 -12   1  322.97   24.60
   1 -12  -1  314.37   20.70
  -1 -12   1  331.47   20.90
  -1 -12   1  286.17   33.80
  -1 -12   1  356.26   29.10
  -1 -12   1  339.47   22.80
  -1 -12   1  320.17   21.30
  -1 -12   1  321.97   21.90
   1 -12  -1  303.87   22.90
   1 -12  -1  358.96   22.30
  -1 -12   1  293.67   25.40
   1  12  -1  334.47   20.90
  -1  12   1  362.26   21.40
  -1  12   1  300.57   23.90
   1  12  -1  303.67   22.20
   1  12  -1  328.57   29.10
   1  12  -1  315.27   24.60
  -1  12   1  341.27   20.90
   1  12  -1  329.87   21.10
   1  12  -1  329.87   21.60
   1  12  -1  313.37   34.90
   0 -12   1 1572.34   97.09
   0 -12  -1 1468.55   99.99
   0 -12   1 1483.85   93.29
   0 -12  -1 1509.65   93.59
   0 -12   1 1441.16   93.19
   0 -12   1 1487.45   93.39
   0 -12  -1 1508.55   97.99
   0 -12  -1 1458.35   96.09
   0 -12   1 1526.55   93.39
   0 -12   1 1483.65   93.79
   0  12  -1 1574.44   94.09
   0  12  -1 1316.67   96.59
   0  12  -1 1654.83   99.69
   0  12  -1 1506.25   93.29
   0  12   1 1340.77   96.59
   0  12   1 1533.45   94.49
   0  12  -1 1442.76  104.19
   0  12   1 1601.64   93.79
   0  12  -1 1572.94   93.69
   0  12   1 1392.56   94.29
   0  12  -1 1506.25   93.19
   1 -12   1  433.66   33.50
  -1 -12  -1  462.05   39.30
  -1 -12  -1  476.25   36.40
  -1 -12  -1  455.55   30.10
  -1 -12  -1  443.96   33.10
   1 -12   1  443.16   28.50
  -1 -12  -1  507.15   45.40
  -1 -12  -1  446.66   29.70
   1 -12   1  444.36   28.50
   1 -12   1  431.56   33.50
  -1 -12  -1  454.65   29.20
   1 -12   1  432.76   31.50
  -1  12  -1  421.46   31.70
  -1  12  -1  469.75   28.70
   1  12   1  399.16   33.00
   1  12   1  497.45   29.50
  -1  12  -1  514.85   32.60
   1  12   1  490.45   31.00
   1  12   1  394.36   30.30
  -1  12  -1  459.75   28.50
   1  12   1  438.66   32.40
  -1  12  -1  438.46   28.60
  -2 -12  -1   49.99    5.10
  -2 -12  -1   38.90   11.50
  -2 -12  -1   27.80   12.60
   2 -12   1   62.19    9.10
   2 -12   1   51.09    8.10
  -2 -12  -1   43.20   18.50
   2 -12   1   57.59    4.00
   2 -12   1   55.79    4.10
  -2 -12  -1   48.70    7.70
   2 -12   1   56.89    5.80
  -2 -12  -1   53.99    9.80
  -2  12  -1   56.59    4.00
   2  12   1   53.29    5.30
  -2  12  -1   56.19    4.00
   2  12   1   56.09    8.70
   2  12   1   39.50    9.00
  -2  12  -1   64.99    8.70
   2  12   1   41.50    6.90
  -2  12  -1   61.39    7.50
  -3 -12  -1   90.29   13.50
  -3 -12  -1  105.49   28.60
   3 -12   1  121.29   10.50
  -3 -12  -1  115.09    9.40
  -3 -12  -1   96.19   20.30
  -3 -12  -1  122.19   25.90
   3 -12   1  123.79   14.20
   3 -12   1  124.69    7.80
  -3 -12  -1  104.79   11.60
   3 -12   1  145.29   10.80
   3  12   1  115.29    8.30
  -3  12  -1  115.59   10.40
   3  12   1  100.29   12.00
  -3  12  -1  128.69    7.80
  -3  12  -1  119.19    7.80
  -3  12  -1   99.79   13.80
   3  12   1  104.29   15.30
   3  12   1   91.19   11.40
  -3  12  -1  128.09    9.20
   4 -12   1   56.99    9.20
  -4 -12  -1   34.10   21.50
  -4 -12  -1   33.40    5.40
  -4  12  -1   47.00    6.50
   4  12   1   45.20    7.60
  -4  12  -1   55.79    3.80
  -4  12  -1   47.50    4.00
  -4  12  -1   46.60    5.70
  -4  12  -1   46.10    6.40
   4  12   1   49.70    4.20
   4  12   1   56.89   13.50
   4  12   1   43.50    5.50
  -5 -12  -1  311.07   22.50
   5 -12   1  300.27   20.50
  -5  12  -1  320.67   20.30
  -5  12  -1  328.17   23.60
   5  12   1  310.87   22.00
   5  12   1  327.07   20.50
  -5  12  -1  311.27   20.90
   6 -12   1    6.10    2.30
  -6 -12  -1   13.60    4.70
  -6  12  -1    8.80    1.70
   6  12   1    2.50    3.90
  -6  12  -1    3.90    2.70
   6  12   1    6.90    2.10
  -7 -12  -1   15.30    5.30
   7 -12   1   15.60    3.10
   7  12   1   17.80    2.70
  -7  12  -1   10.10    3.50
   7  12   1   12.70    5.10
  -8 -12  -1   25.20    6.50
  -8  12  -1   14.30    3.90
   8  12   1   11.40    5.20
   8  12   1   23.10    3.20
  -9 -12  -1   -1.10    9.20
  -9 -12  -1   -8.30    4.80
   9  12   1    5.30    5.20
  -9  12  -1    0.20    5.60
   9  12   1   -2.90    2.30
  -9 -13   1    9.50    9.90
  -9 -13   1    0.50    5.00
   9  13  -1   -1.20    2.40
   9  13  -1    1.60    4.50
  -8 -13   1   24.90    6.10
  -8 -13   1   -1.80    7.30
   8  13  -1   18.40    5.40
   8  13  -1   17.00    2.90
  -8  13   1   13.40    3.00
  -7 -13   1   51.19    7.80
  -7 -13   1   62.19   12.50
   7 -13  -1   64.39    5.50
  -7  13   1   58.29    5.20
   7  13  -1   66.89    8.80
   7  13  -1   66.99    5.50
  -7  13   1   58.19    4.40
  -6 -13   1  178.58   17.70
  -6 -13   1  178.18   14.00
   6  13  -1  158.38   13.50
  -5 -13   1  923.01   61.39
  -5 -13   1  973.60   64.59
   5  13  -1  966.80   59.79
   5  13  -1  937.61   60.99
  -4 -13   1   37.80    7.30
  -4 -13   1   27.30    9.00
  -4 -13   1   44.50    5.50
  -4 -13   1   43.90   24.40
  -4 -13   1   34.40    7.60
   4  13  -1   29.90    7.10
   4  13  -1   42.20    3.60
  -4  13   1   41.40    5.30
   4  13  -1   29.70    7.10
   4  13  -1   31.20    4.40
  -3 -13   1  529.25   61.69
  -3 -13   1  612.24   42.80
  -3 -13   1  574.74   39.10
  -3 -13   1  611.04   56.89
  -3 -13   1  616.24   52.09
  -3 -13   1  622.44   47.40
  -3 -13   1  615.34   41.00
   3  13  -1  610.94   43.10
   3  13  -1  586.74   38.80
  -3  13   1  589.34   40.70
   3  13  -1  615.04   38.10
   3  13  -1  588.34   63.19
  -3  13   1  620.84   37.80
  -2 -13   1  132.89   11.90
  -2 -13   1  156.78   13.00
   2 -13  -1  157.18    9.50
  -2 -13   1  140.59   31.20
  -2 -13   1  148.79   21.70
  -2 -13   1  144.69   16.10
  -2 -13   1  142.89   10.70
  -2 -13   1  152.28   14.10
   2  13  -1  138.19   10.50
  -2  13   1  160.68    9.80
   2  13  -1  140.79   10.00
   2  13  -1  162.08   21.30
   2  13  -1  141.39   10.90
   2  13  -1  164.78   31.40
  -2  13   1  162.08   13.30
   2  13  -1  146.49   14.30
  -1 -13   1  284.57   37.40
  -1 -13   1  319.07   23.10
   1 -13  -1  287.37   18.50
   1 -13  -1  258.37   21.00
  -1 -13   1  293.27   18.70
  -1 -13   1  290.47   26.70
  -1 -13   1  288.47   19.70
  -1 -13   1  280.37   23.80
   1 -13  -1  305.57   20.30
  -1 -13   1  292.97   20.50
  -1 -13   1  293.87   19.10
   1  13  -1  287.77   18.70
  -1  13   1  249.38   21.70
  -1  13   1  306.77   18.90
   1  13  -1  295.57   34.30
   1  13  -1  306.97   23.00
  -1  13   1  292.37   18.70
   1  13  -1  292.27   18.90
   1  13  -1  289.57   20.30
   1  13  -1  279.17   27.00
   0 -13   1  174.58   14.80
   0 -13   1  170.38   11.40
   0 -13  -1  161.58   20.40
   0 -13   1  181.18   11.80
   0 -13   1  173.68   17.10
   0 -13  -1  148.99   11.40
   0 -13   1  173.98   11.30
   0 -13  -1  155.98   13.90
   0 -13  -1  178.68   16.40
   0 -13   1  162.88   11.30
   0 -13  -1  168.68   18.40
   0 -13   1  149.79   20.10
   0 -13   1  178.88   11.30
   0  13   1  167.48   12.60
   0  13  -1  200.48   21.90
   0  13  -1  178.68   12.10
   0  13  -1  183.78   11.80
   0  13   1  174.28   11.80
   0  13   1  138.89   14.30
   0  13  -1  176.08   11.20
   0  13  -1  161.48   14.80
   0  13   1  153.48   12.60
   0  13  -1  196.88   18.00
   0  13  -1  176.08   11.20
  -1 -13  -1  639.34   39.50
  -1 -13  -1  629.64   55.19
   1 -13   1  560.44   37.80
  -1 -13  -1  573.54   42.60
  -1 -13  -1  613.84   39.00
  -1 -13  -1  652.93   50.09
   1 -13   1  564.84   41.20
   1 -13   1  602.44   43.20
  -1 -13  -1  604.74   38.60
  -1 -13  -1  574.74   45.50
   1 -13   1  579.94   37.80
  -1  13  -1  560.54   38.00
   1  13   1  650.63   38.90
  -1  13  -1  669.93   42.20
  -1  13  -1  609.84   37.90
   1  13   1  666.93   40.60
   1  13   1  631.84   42.60
   1  13   1  563.94   42.90
  -1  13  -1  567.34   41.40
   1  13   1  563.24   39.90
  -1  13  -1  605.04   38.10
   2 -13   1    9.90    3.00
  -2 -13  -1    4.90    3.80
  -2 -13  -1    8.80    7.70
   2 -13   1    7.40    1.40
   2 -13   1    4.80    4.20
  -2 -13  -1   15.60   11.40
   2 -13   1    9.20    1.40
  -2 -13  -1   17.90   13.20
   2 -13   1    8.50    3.20
  -2 -13  -1   11.60    4.20
  -2 -13  -1    5.90    3.20
  -2 -13  -1    6.20    4.20
  -2 -13  -1   12.10    2.80
  -2  13  -1   12.80    4.90
   2  13   1    7.00    4.80
   2  13   1    3.30    3.40
   2  13   1    7.00    1.80
   2  13   1    9.10    2.50
  -2  13  -1    8.50    3.20
  -2  13  -1    9.00    1.40
  -2  13  -1    8.80    1.40
   2  13   1   14.30    4.60
  -3 -13  -1  640.84   50.49
  -3 -13  -1  648.74   55.69
   3 -13   1  707.33   47.60
  -3 -13  -1  743.33   62.19
  -3 -13  -1  705.03   46.30
  -3 -13  -1  674.03   68.69
   3 -13   1  676.63   44.40
   3 -13   1  694.13   45.00
  -3 -13  -1  662.83   43.20
   3  13   1  578.24   45.10
   3  13   1  679.13   42.00
   3  13   1  685.43   51.39
   3  13   1  705.53   47.50
  -3  13  -1  656.43   41.60
  -3  13  -1  674.33   42.80
  -3  13  -1  622.94   47.10
  -3  13  -1  666.43   41.70
  -3  13  -1  595.64   44.30
  -4 -13  -1  399.06   56.69
  -4 -13  -1  403.56   36.00
   4 -13   1  411.36   30.60
   4 -13   1  426.06   28.50
  -4 -13  -1  362.36   27.70
   4  13   1  442.76   37.80
  -4  13  -1  435.26   28.20
  -4  13  -1  389.26   25.80
   4  13   1  409.56   27.50
  -4  13  -1  420.46   26.00
  -4  13  -1  394.76   28.20
   4  13   1  449.95   32.10
   4  13   1  420.56   26.40
  -5 -13  -1   89.79    9.30
   5 -13   1   98.89    7.30
   5  13   1   97.39    7.30
   5  13   1  109.19    9.90
  -5  13  -1  101.19    6.90
  -5  13  -1   99.39    7.70
  -5  13  -1   97.99   10.30
  -6 -13  -1  158.08   12.70
   6 -13   1  129.09   10.00
   6  13   1  145.19    9.90
  -6  13  -1  136.19   10.60
   6  13   1  143.89   12.20
  -7 -13  -1  211.38   17.50
   7 -13   1  196.58   14.10
  -7  13  -1  194.88   13.50
   7  13   1  193.08   13.70
   7  13   1  207.08   16.40
  -7  13  -1  220.88   14.90
  -8 -13  -1   57.59    8.90
   8  13   1   50.69    8.30
   8  13   1   53.59    5.30
  -8  13  -1   47.20    6.00
  -9 -13  -1   36.40    7.90
   9  13   1   20.20    5.90
   9  13   1   24.70    3.40
  -9 -14   1   36.80    7.70
   9  14  -1   26.90    6.50
   9  14  -1   24.90    3.60
  -8 -14   1  105.99   17.00
  -8 -14   1   87.09   10.50
   8  14  -1   87.99    7.20
   8  14  -1   88.39   10.40
   7 -14  -1    0.60    2.30
  -7 -14   1   -2.60    6.40
  -7 -14   1    2.60    3.70
   7  14  -1    2.10    3.80
   7  14  -1   -1.80    2.10
  -6 -14   1  127.89   11.10
  -6 -14   1  117.69   14.80
   6  14  -1  115.59    8.60
   6  14  -1  113.99   10.70
  -5 -14   1   18.20    4.40
  -5 -14   1   22.70    7.00
   5  14  -1   14.60    3.90
  -4 -14   1   64.79   26.90
  -4 -14   1   82.89   15.40
  -4 -14   1   92.19   10.30
  -4 -14   1   86.19   11.70
  -4 -14   1   70.59    7.10
  -4  14   1   67.79    5.10
   4  14  -1   75.49   11.20
   4  14  -1   55.99   10.10
   4  14  -1   86.79    5.90
  -4  14   1   73.99    7.60
  -3 -14   1  183.58   26.60
  -3 -14   1  146.59   28.40
  -3 -14   1  174.98   15.20
  -3 -14   1  151.68   11.50
  -3 -14   1  150.28   13.40
  -3 -14   1  145.49   18.20
  -3 -14   1  172.98   37.90
   3  14  -1  158.18   11.20
   3  14  -1  166.48   34.60
   3  14  -1  155.48   15.60
  -3  14   1  126.49   12.80
   3  14  -1  165.58   10.40
  -3  14   1  141.39   10.00
  -2 -14   1  386.16   35.10
  -2 -14   1  349.47   42.40
  -2 -14   1  370.26   26.40
  -2 -14   1  382.06   28.20
  -2 -14   1  361.86   24.30
  -2 -14   1  351.46   30.30
  -2 -14   1  338.27   25.30
   2 -14  -1  373.06   23.00
   2  14  -1  332.97   41.00
  -2  14   1  360.06   26.90
   2  14  -1  351.86   24.50
   2  14  -1  372.56   28.30
  -2  14   1  406.06   23.40
   2  14  -1  350.56   24.00
  -2  14   1  373.26   23.30
   2  14  -1  377.96   35.70
   2  14  -1  363.16   23.50
   1 -14  -1    2.50    5.30
   1 -14  -1    1.70    2.60
   1 -14  -1   -0.50    1.60
  -1 -14   1   -0.70    1.80
  -1 -14   1   -0.20    2.60
  -1 -14   1    1.30    1.00
  -1 -14   1    0.10    2.70
  -1 -14   1    1.70    1.50
   1 -14  -1    0.00    3.40
  -1 -14   1    1.40    5.40
  -1 -14   1    4.10    2.90
   1 -14  -1    1.50    1.00
  -1  14   1    2.50    1.30
   1  14  -1    2.20    2.30
   1  14  -1    0.70    6.20
  -1  14   1    1.90    3.00
   1  14  -1    0.70    1.60
   1  14  -1    1.70    9.30
   1  14  -1    0.00    1.10
   1  14  -1    1.20    2.50
  -1  14   1    1.80    1.10
   1  14  -1   -0.70    1.30
   0 -14   1  584.84   39.30
   0 -14   1  537.85   35.00
   0 -14   1  527.65   35.10
   0 -14  -1  533.85   46.40
   0 -14  -1  582.14   40.50
   0 -14  -1  570.24   35.20
   0 -14   1  612.14   41.70
   0 -14   1  517.65   34.80
   0 -14  -1  572.84   42.80
   0 -14   1  529.65   34.80
   0 -14   1  540.55   34.90
   0 -14  -1  520.35   38.00
   0  14  -1  547.15   46.60
   0  14  -1  482.35   38.70
   0  14   1  604.74   35.60
   0  14   1  597.14   35.00
   0  14  -1  537.25   35.70
   0  14   1  546.35   39.20
   0  14  -1  564.04   35.40
   0  14  -1  560.74   34.90
   0  14  -1  552.54   34.80
   0  14   1  544.55   36.40
   0  14   1  512.35   36.10
   0  14  -1  629.94   42.30
  -1 -14  -1  571.14   39.30
   1 -14   1  521.25   43.40
   1 -14   1  603.84   43.50
   1 -14   1  582.24   37.90
  -1 -14  -1  616.04   38.70
   1 -14   1  614.44   41.90
  -1 -14  -1  568.04   42.90
  -1 -14  -1  629.64   55.59
  -1 -14  -1  609.54   39.00
   1 -14   1  585.34   37.80
  -1 -14  -1  563.84   49.10
  -1 -14  -1  611.94   46.40
   1  14   1  607.04   42.70
  -1  14  -1  628.84   38.20
   1  14   1  626.04   43.80
  -1  14  -1  647.04   42.40
  -1  14  -1  572.54   41.70
   1  14   1  629.34   39.60
   1  14   1  609.44   40.40
   1  14   1  601.54   38.10
  -1  14  -1  591.34   38.10
  -1  14  -1  629.64   37.90
  -2 -14  -1   14.70    3.00
   2 -14   1   16.60    5.20
   2 -14   1   15.20    4.30
  -2 -14  -1   22.50    5.40
   2 -14   1    7.30    3.50
  -2 -14  -1   12.90    4.30
  -2 -14  -1   15.50    8.90
   2 -14   1   12.90    1.80
  -2 -14  -1   16.50    4.30
  -2 -14  -1   20.20   13.10
  -2 -14  -1    0.90    5.00
   2 -14   1   11.00    1.70
   2  14   1   14.90    6.10
  -2  14  -1   12.10    1.80
   2  14   1   11.60    4.50
   2  14   1   22.50    5.70
   2  14   1   11.20    2.80
  -2  14  -1   11.10    4.60
   2  14   1   15.30    2.20
  -2  14  -1   15.30    2.50
  -2  14  -1   11.50    1.70
  -2  14  -1   11.00    3.70
   3 -14   1  540.55   37.10
  -3 -14  -1  629.84   55.39
   3 -14   1  543.65   39.30
   3 -14   1  573.64   37.90
  -3 -14  -1  574.14   49.40
  -3 -14  -1  564.24   36.30
  -3 -14  -1  577.14   63.09
  -3 -14  -1  554.04   43.70
   3  14   1  491.35   38.40
  -3  14  -1  498.05   37.50
   3  14   1  584.84   35.10
   3  14   1  600.14   45.10
   3  14   1  590.14   40.80
  -3  14  -1  564.84   34.70
  -3  14  -1  535.95   39.50
  -3  14  -1  519.05   35.90
  -3  14  -1  527.15   34.60
   4 -14   1  106.29    9.10
   4 -14   1  103.99   12.70
  -4 -14  -1   76.79   29.90
  -4 -14  -1  100.89   18.10
  -4 -14  -1   85.79    8.50
  -4  14  -1  103.09    8.70
   4  14   1   79.99    8.10
   4  14   1   94.99   13.10
  -4  14  -1   88.89    6.30
   4  14   1   87.19   17.10
  -4  14  -1   96.69    9.00
   4  14   1   63.89   10.80
   4  14   1   88.49    7.00
  -4  14  -1  106.39    6.50
  -5 -14  -1   70.89    7.70
  -5  14  -1   70.89    9.10
  -5  14  -1   63.69    5.80
   5  14   1   77.79    5.70
   5  14   1   68.59    7.50
  -5  14  -1   70.29    5.00
  -5  14  -1   62.89    4.60
  -6 -14  -1   34.00    6.10
  -6  14  -1   28.30    4.20
   6  14   1   31.90    3.70
   6  14   1   32.40    5.50
  -6  14  -1   28.40    3.40
  -7 -14  -1   77.09   10.60
   7  14   1   91.89   10.10
  -7  14  -1   96.89    8.20
   7  14   1  100.69    7.30
  -7  14  -1   85.09    6.60
  -8 -14  -1   24.60   10.70
  -8 -14  -1   19.60    6.10
  -8  14  -1   21.80    4.40
   8  14   1   26.40    6.90
   8  14   1   19.80    3.40
  -9 -14  -1   22.40   12.20
  -9 -14  -1   21.60    7.10
   9  14   1   22.20    6.30
   9  14   1   22.20    3.50
  -9 -15   1   37.00   12.50
  -9 -15   1   40.70    8.00
   9  15  -1   26.00    3.80
   9  15  -1   36.80    7.50
  -8 -15   1   73.39    9.90
  -8 -15   1   72.29   15.00
   8  15  -1   80.29    9.90
   8  15  -1   75.09    6.50
  -7 -15   1   35.20   10.10
  -7 -15   1   19.90    5.90
   7  15  -1   30.00    3.70
   7  15  -1   20.80    5.40
  -6 -15   1   74.49    8.30
  -6 -15   1   85.79   13.00
   6  15  -1   60.79    8.10
   6  15  -1   68.49    6.00
  -5 -15   1   81.29    8.10
  -5 -15   1   87.79   12.20
   5  15  -1   78.49    6.00
   5  15  -1   68.19    7.50
  -5  15   1   70.29    4.90
  -4 -15   1   65.19    6.50
  -4 -15   1   68.09    9.80
   4  15  -1   68.29    7.40
   4  15  -1   66.19    5.10
   4  15  -1   59.59   10.10
  -4  15   1   52.29    4.30
  -3 -15   1    5.00    3.80
  -3 -15   1    3.00   14.10
  -3 -15   1    0.60    3.30
  -3 -15   1   11.20    4.70
  -3 -15   1    2.60    5.50
  -3  15   1    6.40    1.40
   3  15  -1    2.30    3.80
   3  15  -1    9.70    3.00
   3  15  -1    6.10    1.70
   3  15  -1   11.20    4.60
   3  15  -1    9.30   13.40
  -2 -15   1  202.68   15.80
  -2 -15   1  202.78   20.80
   2 -15  -1  211.98   13.40
  -2 -15   1  207.28   14.60
  -2 -15   1  179.18   24.10
  -2 -15   1  234.48   33.00
  -2 -15   1  230.98   19.00
   2  15  -1  191.48   35.60
   2  15  -1  214.08   13.90
  -2  15   1  214.78   17.60
   2  15  -1  208.88   18.60
   2  15  -1  209.88   14.40
  -2  15   1  208.38   13.70
  -1 -15   1 1328.07   81.89
   1 -15  -1 1200.68   82.79
   1 -15  -1 1192.18   84.39
  -1 -15   1 1285.17   83.29
  -1 -15   1 1331.97   82.29
  -1 -15   1 1306.97   86.29
  -1 -15   1 1329.27   90.69
   1 -15  -1 1283.67   81.29
  -1 -15   1 1256.07   87.39
   1 -15  -1 1382.46   83.59
  -1  15   1 1237.88   85.49
   1  15  -1 1348.77   81.69
   1  15  -1 1297.67   83.19
  -1  15   1 1385.26   81.79
  -1  15   1 1284.47   81.39
   1  15  -1 1309.57  100.69
   1  15  -1 1316.67   86.49
   1  15  -1 1301.77   82.29
   1  15  -1 1321.07   81.49
   1  15  -1 1337.77   91.49
   0 -15   1  457.45   33.50
   0 -15  -1  381.06   29.50
   0 -15   1  378.66   26.40
   0 -15  -1  406.16   34.60
   0 -15  -1  440.86   32.20
   0 -15   1  397.26   26.30
   0 -15  -1  461.35   39.10
   0 -15  -1  411.26   26.60
   0 -15   1  388.26   30.40
   0  15  -1  408.96   26.20
   0  15  -1  431.36   26.90
   0  15   1  402.16   30.80
   0  15  -1  407.96   27.30
   0  15  -1  408.86   26.30
   0  15  -1  386.66   30.70
   0  15  -1  405.16   38.70
   0  15   1  456.45   27.10
   0  15   1  395.86   26.20
   0  15   1  440.06   28.10
   0  15   1  400.36   27.60
   0  15   1  428.86   26.40
   0  15  -1  416.66   33.10
   1 -15   1  955.50   60.89
   1 -15   1  909.51   56.49
  -1 -15  -1  830.72   73.79
   1 -15   1  782.92   62.69
  -1 -15  -1  854.61   57.79
   1 -15   1  890.91   56.39
  -1 -15  -1  878.21   68.79
  -1 -15  -1  889.51   61.99
   1 -15   1  951.30   62.59
  -1 -15  -1  827.72   64.49
  -1 -15  -1  895.41   57.49
  -1 -15  -1  866.91   57.19
   1  15   1  918.71   56.69
  -1  15  -1  916.21   60.89
  -1  15  -1  936.31   56.49
  -1  15  -1  951.50   56.79
  -1  15  -1  997.90   61.39
   1  15   1  878.41   58.99
   1  15   1  922.51   57.49
   1  15   1  895.71   61.59
  -2 -15  -1  180.38   19.10
   2 -15   1  201.98   16.70
  -2 -15  -1  187.28   14.20
  -2 -15  -1  201.98   24.00
   2 -15   1  210.58   13.10
  -2 -15  -1  188.48   16.10
   2 -15   1  203.88   16.70
  -2 -15  -1  199.28   15.30
  -2 -15  -1  151.98   30.70
   2  15   1  181.38   13.30
  -2  15  -1  210.18   13.20
  -2  15  -1  198.28   13.00
  -2  15  -1  201.88   16.90
   2  15   1  201.98   20.20
   2  15   1  203.48   18.50
  -2  15  -1  221.88   16.30
  -3 -15  -1  187.78   41.90
  -3 -15  -1  210.28   22.40
   3 -15   1  238.78   18.00
  -3 -15  -1  234.08   17.80
   3 -15   1  222.68   16.60
  -3  15  -1  218.18   14.30
   3  15   1  218.28   20.00
   3  15   1  238.98   24.00
  -3  15  -1  189.18   17.40
  -3  15  -1  226.98   14.40
   3  15   1  235.08   15.70
   3  15   1  185.38   18.00
   3  15   1  234.28   14.80
  -4 -15  -1  405.26   28.40
  -4  15  -1  444.06   26.40
  -4  15  -1  395.06   26.20
   4  15   1  409.76   29.10
   4  15   1  354.06   32.50
  -4  15  -1  456.75   28.50
  -5 -15  -1   -0.50    3.10
  -5  15  -1    5.20    1.40
  -5  15  -1    6.90    1.10
  -5  15  -1    6.50    2.20
   5  15   1    3.20    3.00
  -5  15  -1    1.40    3.80
   5  15   1    3.70    2.10
  -6 -15  -1  402.16   30.70
   6  15   1  460.25   28.50
   6  15   1  448.86   30.30
  -6  15  -1  434.56   28.80
  -6  15  -1  441.86   29.00
  -7 -15  -1    5.70    4.60
  -7  15  -1   18.70    3.80
   7  15   1   13.30    2.90
  -7  15  -1    8.30    1.90
   7  15   1    8.20    5.40
  -8 -15  -1   23.40   10.20
  -8 -15  -1   22.60    6.70
  -8  15  -1   30.40    4.70
   8  15   1   28.60    4.00
   8  15   1   32.90    7.00
  -9 -15  -1   14.10   10.20
  -9 -15  -1   27.20    7.60
   9  15   1   16.20    3.50
   9  15   1   26.60    7.40
  -8 -16   1    4.30    7.90
  -8 -16   1    8.00    4.90
   8  16  -1    2.10    5.00
   8  16  -1    7.50    2.70
  -7 -16   1   22.00    9.00
  -7 -16   1   15.10    5.40
   7  16  -1   14.70    3.10
   7  16  -1   19.80    5.80
  -6 -16   1  229.88   18.50
  -6 -16   1  246.08   22.20
   6  16  -1  245.28   18.40
   6  16  -1  253.07   16.50
  -5 -16   1    5.70    3.30
  -5 -16   1   -0.20    4.70
  -5  16   1    5.40    1.20
   5  16  -1    7.80    3.60
   5  16  -1    9.20    2.30
  -4 -16   1 1314.07   79.39
  -4 -16   1 1288.07   81.89
   4  16  -1 1248.78   78.89
   4  16  -1 1263.87   77.89
  -4  16   1 1115.59   77.39
  -3 -16   1   34.60   11.00
  -3 -16   1   43.50    7.30
  -3 -16   1   25.60    6.90
  -3 -16   1   38.90    4.90
  -3 -16   1   37.00   20.10
  -3  16   1   30.60    3.00
   3  16  -1   20.50    6.50
  -3  16   1   31.10    7.20
  -3  16   1   40.30    2.90
   3  16  -1   31.40    4.30
   3  16  -1   27.20    6.80
   3  16  -1   31.30    3.50
  -2 -16   1  101.69    9.20
  -2 -16   1   83.59   25.70
   2 -16  -1  101.29    6.60
  -2 -16   1   92.99   13.00
  -2 -16   1   84.09   11.70
  -2 -16   1   92.09    7.90
  -2 -16   1   96.69   13.60
  -2 -16   1   82.99   16.90
   2  16  -1   93.89    7.10
   2  16  -1  126.59   26.30
   2  16  -1   99.09    7.80
  -2  16   1  103.89    7.10
   2  16  -1   85.49   12.00
  -2  16   1  107.89   11.10
  -2  16   1  105.49    7.00
   1 -16  -1   57.69    8.70
   1 -16  -1   58.09    4.70
  -1 -16   1   57.39   10.10
   1 -16  -1   60.19   11.30
   1 -16  -1   67.69    7.70
  -1 -16   1   70.19    6.10
  -1 -16   1   81.79   11.50
  -1 -16   1   67.09    5.40
  -1 -16   1   69.69   18.40
  -1 -16   1   67.29    7.20
  -1 -16   1   58.69   13.40
   1  16  -1   73.49    5.30
  -1  16   1   54.89    5.10
   1  16  -1   68.29    5.00
  -1  16   1   53.09    4.80
   1  16  -1   64.09    7.40
   1  16  -1   55.49   13.40
   1  16  -1   67.89   10.50
  -1  16   1   55.39    4.80
   1  16  -1   72.59    5.90
   1  16  -1   70.89   19.70
  -1  16   1   60.89    5.20
  -1  16   1   46.70    8.50
   0 -16   1   37.80   12.00
   0 -16  -1   73.99   11.40
   0 -16   1   56.59   11.10
   0 -16   1   62.29    4.70
   0 -16  -1   56.19    4.80
   0 -16   1   49.99    8.30
   0 -16  -1   65.69   16.20
   0 -16  -1   47.70    6.90
   0 -16  -1   54.79   12.70
   0  16   1   55.29    5.20
   0  16   1   52.29    4.50
   0  16  -1   51.79    4.30
   0  16  -1   59.59    4.50
   0  16  -1   57.79    5.50
   0  16  -1   72.49   12.80
   0  16  -1   48.00    8.60
   0  16   1   55.49    4.50
   0  16   1   55.19    9.00
   0  16   1   56.79    6.50
   0  16  -1   63.09    5.20
   0  16   1   56.09    8.70
  -1 -16  -1   61.79   13.10
   1 -16   1   56.19   10.50
   1 -16   1   67.09    9.60
  -1 -16  -1   49.90    9.00
   1 -16   1   48.70   10.60
  -1 -16  -1   62.49   15.10
  -1 -16  -1   54.39    5.20
  -1 -16  -1   51.49    6.00
   1 -16   1   56.49    4.40
  -1 -16  -1   51.59    5.50
   1  16   1   54.39    7.20
  -1  16  -1   70.19   10.10
   1  16   1   61.19    7.70
  -1  16  -1   54.09    4.40
  -1  16  -1   64.09    9.40
   1  16   1   59.59    5.60
  -1  16  -1   65.29    4.90
  -1  16  -1   62.29    4.90
   1  16   1   47.80    4.60
   1  16   1   61.29    9.80
   1  16   1   52.69    4.90
  -2 -16  -1  602.44   40.50
  -2 -16  -1  606.14   39.50
  -2 -16  -1  569.04   45.40
  -2 -16  -1  640.14   42.10
   2 -16   1  616.94   38.30
   2 -16   1  612.24   42.30
  -2 -16  -1  540.25   48.70
  -2 -16  -1  517.05   58.59
   2 -16   1  645.34   41.50
   2  16   1  609.14   38.50
  -2  16  -1  629.34   38.50
  -2  16  -1  594.84   38.40
   2  16   1  625.24   44.20
   2  16   1  646.74   47.20
   2  16   1  584.54   39.00
  -2  16  -1  605.24   42.50
  -2  16  -1  573.14   38.20
  -2  16  -1  640.24   40.90
   3 -16   1   31.00    6.00
  -3 -16  -1   32.30    6.40
  -3 -16  -1    4.90   17.90
  -3 -16  -1   20.00    4.20
  -3 -16  -1   27.60    8.80
   3  16   1   27.30    4.70
   3  16   1   33.50    6.90
  -3  16  -1   25.20    2.60
  -3  16  -1   31.00    2.80
   3  16   1   44.20    8.60
   3  16   1   27.90    3.20
  -3  16  -1   26.80    5.70
   3  16   1   18.90    7.60
  -4 -16  -1  129.39   13.10
  -4 -16  -1  127.39   11.10
   4  16   1  127.19   10.50
  -4  16  -1  123.09    8.70
   4  16   1  139.89    9.40
  -4  16  -1  120.39    8.60
  -4  16  -1  149.59   11.10
  -5 -16  -1   30.10    5.50
  -5  16  -1   24.50    3.30
  -5  16  -1   24.20    5.60
   5  16   1   28.50    3.50
   5  16   1   37.00    5.90
  -5  16  -1   22.60    2.20
  -5  16  -1   21.60    2.50
  -6 -16  -1  160.68   13.70
  -6 -16  -1  172.18   17.20
   6  16   1  147.49   13.00
  -6  16  -1  153.28   11.20
  -6  16  -1  140.49   10.10
   6  16   1  162.88   10.90
  -7 -16  -1   -5.50    4.10
  -7 -16  -1   -7.80    5.80
  -7  16  -1   -0.40    2.60
   7  16   1    2.20    4.70
   7  16   1    2.00    2.40
  -8 -16  -1  136.89   19.90
  -8 -16  -1  151.28   14.80
   8  16   1  146.39   11.10
   8  16   1  146.39   14.20
  -8  16  -1  160.88   11.60
  -8 -17   1   23.90    6.40
  -8 -17   1   27.50   10.60
   8  17  -1   23.90    3.70
   8  17  -1   24.10    6.70
  -7 -17   1  293.67   22.30
  -7 -17   1  295.47   26.70
   7  17  -1  277.97   21.70
   7  17  -1  301.67   19.60
  -6 -17   1    2.60    6.50
  -6 -17   1    4.00    3.80
   6  17  -1    3.50    4.20
   6  17  -1    2.10    2.30
  -5 -17   1    4.30    3.60
  -5 -17   1   16.00    6.60
   5  17  -1   15.70    4.60
  -5  17   1   11.10    1.50
   5  17  -1   14.00    2.70
  -4 -17   1  217.38   18.10
  -4 -17   1  210.48   15.30
   4  17  -1  207.68   13.70
  -4  17   1  177.68   13.10
   4  17  -1  214.58   14.90
  -3 -17   1   22.80   16.70
  -3 -17   1   23.20    5.80
  -3 -17   1   30.90    4.60
   3  17  -1   31.50    3.40
  -3  17   1   26.90    2.80
  -3  17   1   27.70    2.70
   3  17  -1   17.00    6.10
   3  17  -1   20.10    6.10
  -3  17   1   33.90    6.70
   3  17  -1   38.50    5.00
   2 -17  -1  107.89    7.30
  -2 -17   1   81.39   17.00
  -2 -17   1  101.99   11.00
  -2 -17   1   80.49   23.20
  -2 -17   1  121.49   14.80
  -2 -17   1   99.19    9.60
  -2 -17   1  104.59   13.50
  -2 -17   1  112.69    8.60
  -2  17   1  104.19   11.60
   2  17  -1  110.29   12.40
  -2  17   1  111.29    7.70
   2  17  -1  118.19    7.90
  -2  17   1   96.49    7.50
   2  17  -1  112.29    8.40
   2  17  -1  125.09   29.60
   1 -17  -1 1470.05  100.29
  -1 -17   1 1459.65  102.99
   1 -17  -1 1638.74   99.19
  -1 -17   1 1332.07  114.19
  -1 -17   1 1507.25   98.29
  -1 -17   1 1572.44   96.99
   1 -17  -1 1501.45   96.29
  -1 -17   1 1385.76  105.29
  -1 -17   1 1609.94  101.99
   1 -17  -1 1424.06   98.29
  -1 -17   1 1518.25   97.09
  -1  17   1 1641.24   96.89
   1  17  -1 1573.74   96.69
   1  17  -1 1606.64   98.19
   1  17  -1 1556.04  102.19
  -1  17   1 1604.74  101.79
   1  17  -1 1713.13  108.49
  -1  17   1 1547.25   96.39
   1  17  -1 1460.65  115.89
   1  17  -1 1559.34   96.49
   1  17  -1 1545.85   98.39
  -1  17   1 1612.44   96.69
  -1  17   1 1563.04   96.89
   0 -17  -1   26.10   11.70
   0 -17  -1   30.40    8.20
   0 -17  -1   33.50    3.50
   0 -17   1    7.80    9.30
   0 -17   1   46.00   10.30
   0 -17  -1   30.20   10.20
   0 -17   1   32.80    3.40
   0 -17   1   47.40    8.30
   0 -17  -1   25.90    6.80
   0  17  -1   38.40    4.60
   0  17   1   31.80    7.60
   0  17   1   36.10    5.40
   0  17  -1   37.50    7.70
   0  17   1   30.70    3.30
   0  17  -1   41.50    4.50
   0  17   1   30.70    3.30
   0  17  -1   31.40    3.20
   0  17  -1   32.40    3.20
   0  17   1   43.60    5.10
   0  17   1   35.10    5.40
   0  17  -1   50.39   10.20
  -1 -17  -1   68.79    6.10
  -1 -17  -1   61.49    5.80
  -1 -17  -1   64.69    5.50
  -1 -17  -1   59.39   10.20
   1 -17   1   59.79    8.50
  -1 -17  -1   56.49   15.40
   1 -17   1   71.69   11.50
   1 -17   1   54.69    4.50
  -1 -17  -1   61.99   13.60
  -1  17  -1   49.40    4.50
   1  17   1   61.99    5.80
   1  17   1   53.69    5.00
  -1  17  -1   57.09    9.70
   1  17   1   52.49    4.70
   1  17   1   59.29    9.40
  -1  17  -1   54.59    4.90
   1  17   1   51.79    7.70
  -1  17  -1   60.69    5.00
  -1  17  -1   55.59    9.20
  -2 -17  -1  330.57   28.30
   2 -17   1  307.17   24.80
  -2 -17  -1  344.07   41.80
  -2 -17  -1  347.77   22.20
  -2 -17  -1  331.77   28.10
   2 -17   1  333.67   20.80
  -2 -17  -1  338.47   23.10
  -2  17  -1  333.77   21.00
   2  17   1  353.96   28.60
  -2  17  -1  314.67   25.20
   2  17   1  350.16   21.10
   2  17   1  323.77   21.60
   2  17   1  287.57   24.90
  -2  17  -1  298.37   20.80
  -2  17  -1  284.07   20.70
  -3 -17  -1   31.60    4.90
   3 -17   1   32.90    6.40
  -3 -17  -1   29.30   15.50
  -3 -17  -1   28.50    6.30
   3  17   1   31.50    4.60
   3  17   1   24.60    9.10
  -3  17  -1   35.80    3.10
  -3  17  -1   35.90    3.20
  -3  17  -1   41.00    7.10
   3  17   1   21.40    6.60
   3  17   1   23.50    7.60
   3  17   1   34.00    3.70
  -4 -17  -1  214.38   18.90
  -4 -17  -1  255.87   17.10
   4  17   1  236.78   15.10
  -4  17  -1  219.68   14.50
   4  17   1  210.28   16.10
  -4  17  -1  223.08   16.50
  -4  17  -1  212.18   14.40
  -5 -17  -1   41.60    6.50
  -5 -17  -1   43.80    9.40
   5  17   1   48.90    6.20
   5  17   1   52.89    4.60
  -5  17  -1   34.20    3.30
  -5  17  -1   32.30    3.10
  -5  17  -1   57.29    7.60
  -6 -17  -1    9.90    7.10
  -6 -17  -1    3.60    4.20
  -6  17  -1    5.30    1.50
   6  17   1    6.80    4.30
  -6  17  -1    4.90    2.50
   6  17   1    4.30    2.50
  -7 -17  -1   56.59   12.10
  -7 -17  -1   40.30    7.80
   7  17   1   47.90    5.00
  -7  17  -1   52.89    5.50
   7  17   1   40.50    7.30
  -8 -17  -1   56.19    8.90
  -8 -17  -1   40.30   12.20
   8  17   1   46.70    5.10
   8  17   1   41.00    7.20
  -8 -18   1   41.20   11.90
  -8 -18   1   52.79    8.40
   8  18  -1   36.30    6.90
   8  18  -1   43.30    4.80
  -7 -18   1   -0.80    7.20
  -7 -18   1   11.50    4.90
   7  18  -1   10.70    2.90
   7  18  -1   10.80    5.40
  -6 -18   1   -3.50    5.90
  -6 -18   1   -3.30    3.40
   6  18  -1    2.10    2.50
   6  18  -1    1.70    4.30
  -5 -18   1   43.60    9.10
  -5 -18   1   38.60    6.10
   5  18  -1   55.29    7.00
   5  18  -1   50.59    4.70
  -5  18   1   38.40    3.40
  -4 -18   1  243.28   19.80
  -4 -18   1  217.28   16.80
   4  18  -1  226.78   15.50
   4  18  -1  230.18   16.70
  -4  18   1  234.38   15.00
  -3 -18   1   66.49    8.90
  -3 -18   1   60.19    6.40
   3  18  -1   61.99    6.20
  -3  18   1   62.49    4.70
  -3  18   1   59.99    4.80
   3  18  -1   45.60    8.90
   3  18  -1   62.89    5.30
  -2 -18   1  157.08   12.50
   2 -18  -1  147.99    9.90
  -2 -18   1  169.68   11.70
  -2 -18   1   86.29   25.90
  -2 -18   1  147.09   13.40
  -2  18   1  136.29   10.20
  -2  18   1  135.99   14.40
   2  18  -1  170.28   16.40
   2  18  -1  148.69   11.40
   2  18  -1  155.88   10.90
  -2  18   1  161.98   10.50
  -1 -18   1  133.69   10.70
  -1 -18   1   87.79   23.20
  -1 -18   1  146.39   10.50
   1 -18  -1  141.29   14.90
   1 -18  -1  166.38   13.40
   1 -18  -1  154.48    9.90
  -1 -18   1  149.39   15.90
  -1 -18   1  131.79   11.80
  -1 -18   1  135.39   14.60
   1 -18  -1  160.28   18.20
  -1 -18   1  144.59   18.50
  -1  18   1  155.08   15.20
   1  18  -1  135.79   10.20
   1  18  -1  132.49   10.00
   1  18  -1  135.69   11.80
   1  18  -1  148.39   14.90
  -1  18   1  165.98   11.20
  -1  18   1  163.28   11.10
  -1  18   1  148.79   10.00
   0 -18  -1  527.65   38.10
   0 -18  -1  473.35   45.70
   0 -18  -1  548.85   40.50
   0 -18   1  475.45   46.00
   0 -18   1  549.25   34.10
   0 -18   1  585.44   42.00
   0 -18   1  570.14   39.40
   0 -18   1  531.75   38.90
   0 -18  -1  533.45   34.20
   0  18   1  500.05   39.20
   0  18  -1  558.24   34.80
   0  18   1  522.15   34.00
   0  18  -1  583.64   42.60
   0  18  -1  516.55   39.30
   0  18   1  498.65   35.40
   0  18   1  583.84   34.90
   0  18  -1  524.55   33.80
   0  18   1  516.35   33.90
   0  18  -1  549.35   35.30
   0  18   1  516.25   35.70
   0  18  -1  518.45   33.90
  -1 -18  -1    7.90    2.70
  -1 -18  -1   15.40    6.10
  -1 -18  -1    4.00    7.60
  -1 -18  -1    3.80    6.70
   1 -18   1    8.70    6.50
  -1 -18  -1   14.00    2.90
   1 -18   1   -0.70    3.70
   1 -18   1   10.30    5.00
  -1 -18  -1    8.00    3.00
   1 -18   1    8.60    1.80
   1  18   1   10.70    4.50
   1  18   1    5.00    3.70
   1  18   1   11.40    3.00
  -1  18  -1    6.70    1.70
  -1  18  -1    7.70    2.20
   1  18   1    4.00    2.00
  -1  18  -1    1.80    3.20
   1  18   1    7.80    1.90
  -1  18  -1    6.30    2.30
  -1  18  -1   14.20    6.20
   2 -18   1  195.28   17.50
  -2 -18  -1  214.08   15.80
   2 -18   1  208.58   13.40
  -2 -18  -1  182.18   35.40
  -2 -18  -1  225.18   14.90
  -2  18  -1  194.58   13.60
   2  18   1  204.28   13.70
   2  18   1  221.48   19.60
   2  18   1  202.98   14.20
  -2  18  -1  173.48   17.50
  -2  18  -1  187.98   13.30
  -3 -18  -1  149.79   13.80
  -3 -18  -1  155.18   12.20
  -3  18  -1  171.38   10.60
  -3  18  -1  182.18   13.20
   3  18   1  119.59   14.40
   3  18   1  140.19   11.50
   3  18   1  135.69   10.80
  -3  18  -1  162.98   10.40
  -4 -18  -1  303.87   23.10
  -4 -18  -1  308.87   20.80
   4  18   1  285.67   18.90
  -4  18  -1  270.67   18.30
   4  18   1  271.27   25.20
   4  18   1  286.87   20.20
  -4  18  -1  289.67   18.50
  -4  18  -1  273.07   20.10
  -5 -18  -1  488.65   35.30
  -5 -18  -1  541.15   38.50
   5  18   1  550.24   33.50
  -5  18  -1  514.15   35.60
   5  18   1  551.84   35.10
  -5  18  -1  513.85   32.80
  -5  18  -1  483.45   32.60
  -6 -18  -1   19.30    8.00
  -6 -18  -1    8.30    6.30
   6  18   1   11.40    4.60
  -6  18  -1   16.10    2.10
   6  18   1   14.70    3.20
  -6  18  -1   18.40    3.20
  -7 -18  -1  108.69   11.70
  -7 -18  -1  102.59   15.70
  -7  18  -1  103.79    8.50
   7  18   1  109.69    8.40
   7  18   1   97.69   11.10
  -8 -18  -1   -3.20    8.10
  -8 -18  -1    3.40    5.40
   8  18   1    4.30    3.00
  -8 -19   1    3.20    5.40
  -8 -19   1    8.40    9.10
   8  19  -1    3.00    5.10
   8  19  -1    4.40    2.90
  -7 -19   1   -4.50    3.80
  -7 -19   1    4.80    7.20
   7  19  -1   -0.80    4.50
   7  19  -1   -1.20    2.50
  -6 -19   1   -7.10    6.80
  -6 -19   1    4.60    8.00
   6  19  -1    2.60    4.50
   6  19  -1    3.10    2.60
  -5 -19   1  121.29   11.20
  -5 -19   1  122.49   14.50
   5  19  -1  133.09   11.10
  -5  19   1  117.19    8.40
   5  19  -1  138.39    9.50
  -4 -19   1   62.49    7.10
  -4 -19   1   69.09   10.60
   4  19  -1   62.49    5.60
   4  19  -1   63.59    7.00
  -4  19   1   61.39    4.90
  -3 -19   1  333.17   24.00
   3  19  -1  338.67   23.70
  -3  19   1  388.56   23.80
   3  19  -1  349.37   22.90
  -3  19   1  350.76   22.60
  -2 -19   1   84.49   25.60
   2 -19  -1  100.89    6.60
  -2 -19   1   90.09   10.40
  -2 -19   1   86.69    8.90
  -2 -19   1   86.89    7.90
  -2  19   1   85.69   12.10
  -2  19   1   93.89    6.90
   2  19  -1   93.99   13.00
   2  19  -1   88.69    7.70
   2  19  -1   99.29    7.20
  -2  19   1  104.89    7.30
  -1 -19   1  117.59    9.90
  -1 -19   1  105.79   18.70
   1 -19  -1  107.69    9.80
  -1 -19   1  104.59    8.30
  -1 -19   1  135.09   17.40
   1 -19  -1   92.09   16.50
   1 -19  -1  101.19    7.60
  -1 -19   1  103.19    8.50
  -1  19   1  102.29   12.20
   1  19  -1  104.19    9.80
  -1  19   1  106.49    7.80
  -1  19   1  125.69    8.50
  -1  19   1  120.19    8.30
   1  19  -1  108.49   14.20
   1  19  -1   89.09    8.30
  -1  19   1  114.79    9.00
   0 -19   1   69.99    5.40
   0 -19   1   77.89    9.90
   0 -19  -1   46.40   12.00
   0 -19  -1   59.49    5.50
   0 -19   1   81.89   10.90
   0 -19   1   65.99   16.70
   0 -19  -1   73.29    9.00
   0  19  -1   77.49    6.90
   0  19  -1   75.69    6.30
   0  19   1   60.39    5.30
   0  19   1   65.99    7.60
   0  19   1   64.29    5.40
   0  19   1   61.39    6.10
   0  19  -1   71.99    5.40
   0  19  -1   84.39   12.20
   0  19   1   54.99   10.20
   0  19   1   59.89    7.40
   0  19  -1   70.89    5.30
   0  19  -1   58.99    7.40
  -1 -19  -1  187.88   24.80
   1 -19   1  186.18   20.50
  -1 -19  -1  193.68   13.50
   1 -19   1  211.48   17.70
  -1 -19  -1  184.98   13.70
   1 -19   1  209.98   12.90
  -1 -19  -1  186.88   13.60
  -1  19  -1  199.58   13.40
  -1  19  -1  185.68   17.80
  -1  19  -1  187.88   12.80
   1  19   1  160.08   17.50
   1  19   1  162.68   13.20
  -1  19  -1  225.08   13.60
   1  19   1  169.48   15.30
   2 -19   1  495.85   36.00
  -2 -19  -1  442.16   54.49
  -2 -19  -1  510.85   33.50
   2 -19   1  492.45   31.20
  -2 -19  -1  495.05   34.20
   2  19   1  498.15   31.50
   2  19   1  500.75   32.10
  -2  19  -1  485.45   31.40
  -2  19  -1  497.55   36.60
   2  19   1  490.35   37.70
  -2  19  -1  511.35   31.60
  -2  19  -1  468.85   31.20
   2  19   1  450.95   34.70
  -3 -19  -1 1714.83  110.49
  -3 -19  -1 1750.82  108.89
   3  19   1 1684.83  108.29
  -3  19  -1 1805.12  107.39
  -3  19  -1 1832.72  107.99
   3  19   1 1729.73  107.59
   3  19   1 1541.45  111.39
  -3  19  -1 1657.03  107.19
  -4 -19  -1  109.99    9.50
  -4 -19  -1   96.09   11.50
  -4  19  -1   94.19    6.90
   4  19   1   97.39    8.90
   4  19   1   98.59    7.40
  -4  19  -1   85.89    8.70
  -4  19  -1   88.49    6.70
   4  19   1   92.49   13.60
  -5 -19  -1   91.29    9.90
  -5 -19  -1  111.19   13.10
  -5  19  -1   94.49    9.90
  -5  19  -1   92.59    6.70
  -5  19  -1   96.59    6.90
   5  19   1   93.09    9.60
   5  19   1  107.09    7.90
  -6 -19  -1  102.99   11.20
  -6  19  -1  112.49    8.00
   6  19   1  114.69   11.40
  -6  19  -1  115.29    7.80
  -6  19  -1  129.69    9.00
   6  19   1  117.89    9.10
  -7 -19  -1  116.19   12.80
  -7 -19  -1  151.28   18.00
  -7  19  -1  136.19   10.00
   7  19   1  136.09   13.00
   7  19   1  135.79   10.20
  -8 -19  -1   67.69   10.30
  -8 -19  -1   75.69   14.30
   8  19   1   52.09    8.70
   8  19   1   68.39    6.70
  -8 -20   1  184.58   22.20
  -8 -20   1  178.58   16.40
   8  20  -1  179.48   16.10
   8  20  -1  182.78   13.10
  -7 -20   1    4.60    4.90
  -7 -20   1    4.30    7.40
   7  20  -1    3.50    4.90
   7  20  -1    4.20    2.80
  -6 -20   1   55.59    7.90
  -6 -20   1   46.70   11.20
   6  20  -1   58.19    5.60
   6  20  -1   46.40    7.30
  -5 -20   1  237.48   22.50
  -5 -20   1  247.78   19.40
  -5  20   1  265.67   17.00
   5  20  -1  289.37   17.90
   5  20  -1  261.37   19.30
  -4 -20   1    1.80    5.10
  -4 -20   1    5.00    3.30
   4  20  -1    1.40    6.10
   4  20  -1    2.20    2.10
   4  20  -1    3.40    3.20
  -4  20   1    4.80    1.70
  -3 -20   1    1.60    4.70
  -3 -20   1    6.40    3.00
   3  20  -1   10.70    5.40
   3  20  -1    3.60    2.00
  -3  20   1    3.40    1.80
  -3  20   1    5.50    1.70
   3  20  -1    5.00    3.00
  -2 -20   1 1155.28   78.59
   2 -20  -1 1169.58   75.19
  -2 -20   1 1212.18   77.39
  -2 -20   1 1198.78   76.49
   2  20  -1 1211.58   76.19
   2  20  -1 1240.48   75.79
  -2  20   1 1295.57   75.99
  -2  20   1 1150.68   75.49
  -1 -20   1   11.60    3.80
  -1 -20   1   11.90    2.90
   1 -20  -1   14.20    8.20
   1 -20  -1    7.90    2.80
  -1 -20   1   11.70    2.70
   1 -20  -1    7.40    1.70
   1  20  -1   11.60    3.50
   1  20  -1    4.30    3.50
   1  20  -1    9.30    2.00
  -1  20   1   12.00    2.60
  -1  20   1    9.80    2.60
  -1  20   1    9.30    2.00
  -1  20   1   12.00    4.90
   1  20  -1    5.90    2.20
  -1  20   1   15.40    3.50
   1  20  -1    5.50    4.40
   0 -20  -1 1127.89   77.09
   0 -20  -1 1056.09   85.69
   0 -20   1  982.80   83.79
   0 -20  -1 1150.68   70.39
   0 -20   1 1188.38   79.19
   0 -20   1 1152.08   70.29
   0  20  -1 1113.79   70.19
   0  20   1 1114.19   76.59
   0  20  -1 1096.29   70.79
   0  20  -1 1149.78   72.69
   0  20   1 1045.50   71.69
   0  20   1 1249.68   71.29
   0  20   1 1078.09   72.09
   0  20  -1 1056.19   76.09
  -1 -20  -1   10.10    3.00
   1 -20   1    6.00    6.30
  -1 -20  -1   12.10    2.80
   1 -20   1    8.90    1.90
  -1 -20  -1   11.00    2.80
   1 -20   1   13.50    5.70
  -1  20  -1    7.70    5.00
   1  20   1    8.40    2.10
   1  20   1   10.00    5.00
  -1  20  -1   12.30    2.60
  -1  20  -1    8.40    2.00
  -1  20  -1   10.40    2.60
   1  20   1   16.50    4.90
   1  20   1   12.50    2.70
  -2 -20  -1    2.90    2.50
   2 -20   1    4.20    1.60
  -2 -20  -1    6.60    3.60
  -2  20  -1    8.50    2.10
  -2  20  -1    7.60    2.20
  -2  20  -1    6.60    1.80
   2  20   1    2.50    4.00
   2  20   1    6.30    2.10
   2  20   1    4.30    2.60
  -3 -20  -1    3.10    2.80
   3  20   1    5.90    5.40
   3  20   1    5.70    2.20
   3  20   1    5.70    2.90
  -3  20  -1   12.30    2.10
  -3  20  -1    7.60    2.10
  -4 -20  -1  268.67   18.80
  -4 -20  -1  243.58   20.80
   4  20   1  198.58   21.30
  -4  20  -1  256.87   16.50
  -4  20  -1  250.57   16.30
  -4  20  -1  237.78   17.70
   4  20   1  260.47   18.20
   4  20   1  262.77   17.00
  -5 -20  -1   20.60    7.40
  -5 -20  -1   21.40    5.20
   5  20   1   24.40    5.20
   5  20   1   25.00    3.60
  -5  20  -1   17.20    2.50
  -5  20  -1   16.50    7.10
  -5  20  -1   16.60    2.20
  -6 -20  -1    8.10    7.20
  -6 -20  -1   13.20    4.80
  -6  20  -1   18.50    1.80
   6  20   1   11.00    3.20
  -6  20  -1   13.10    2.10
   6  20   1   13.60    4.70
  -6  20  -1   18.20    3.10
  -7 -20  -1   41.30   11.10
  -7 -20  -1   40.90    7.60
   7  20   1   32.70    4.50
   7  20   1   26.30    7.00
  -7  20  -1   35.30    4.30
  -8 -20  -1   -2.20    8.80
  -8 -20  -1    4.20    5.30
   8  20   1    6.80    5.70
  -8 -21   1   51.39    8.80
  -8 -21   1   47.50   12.60
   8  21  -1   52.69    5.60
   8  21  -1   44.70    7.80
  -7 -21   1   11.20    9.00
  -7 -21   1    7.00    4.80
   7  21  -1    1.50    2.70
  -6 -21   1  109.89   16.00
  -6 -21   1  129.99   11.70
  -6  21   1  127.99    7.70
   6  21  -1  121.09    9.40
  -6  21   1  103.69    7.70
   6  21  -1  112.29   11.30
  -5 -21   1  424.46   33.10
  -5 -21   1  407.06   29.90
  -5  21   1  427.76   27.50
   5  21  -1  469.55   28.50
   5  21  -1  434.06   29.80
  -4 -21   1  191.18   14.20
  -4 -21   1  189.68   16.70
   4  21  -1  184.38   12.70
   4  21  -1  181.98   13.90
   4  21  -1  144.59   17.70
  -4  21   1  177.08   12.10
  -3 -21   1  631.94   44.30
  -3 -21   1  670.03   42.80
   3  21  -1  647.04   41.70
  -3  21   1  628.84   41.30
   3  21  -1  683.13   42.50
  -2 -21   1   28.20    4.30
  -2 -21   1   29.20    6.40
   2 -21  -1   24.60    2.60
  -2 -21   1   28.10    5.30
   2  21  -1   21.00    3.70
  -2  21   1   25.30    3.10
  -2  21   1   33.40    3.80
   2  21  -1   21.20    3.30
   2  21  -1   27.80    7.50
   1 -21  -1  115.59   10.80
   1 -21  -1  105.09    7.90
   1 -21  -1   72.19   15.60
  -1 -21   1  126.79    9.80
  -1 -21   1  119.59    8.80
  -1  21   1  101.79    9.10
  -1  21   1   90.99   13.70
  -1  21   1  117.89    8.80
   1  21  -1   86.09   13.80
  -1  21   1  111.39    8.80
   1  21  -1  115.19    8.20
   1  21  -1  112.69    8.50
   0 -21  -1   50.49    4.30
   0 -21   1   17.80   10.50
   0 -21   1   44.40    4.10
   0 -21  -1   59.89   17.40
   0  21   1   55.09    5.10
   0  21   1   36.90    4.00
   0  21  -1   41.60    5.80
   0  21  -1   28.10    3.60
   0  21   1   44.10    6.20
   0  21  -1   25.40    6.60
   0  21  -1   33.20    3.70
   0  21   1   41.60    9.00
   0  21   1   38.00    4.00
  -1 -21  -1    2.00    2.10
   1 -21   1    2.50    1.50
  -1 -21  -1    2.40    2.30
   1  21   1   -1.30    1.70
  -1  21  -1    1.40    4.00
  -1  21  -1    2.40    1.80
   1  21   1    4.00    4.60
   1  21   1    1.70    2.00
  -1  21  -1   -1.10    1.60
   1  21   1    5.50    4.30
  -1  21  -1    0.70    2.00
  -2 -21  -1  225.18   17.00
   2 -21   1  231.58   14.80
  -2 -21  -1  231.38   16.30
  -2  21  -1  207.18   14.90
   2  21   1  215.78   15.70
   2  21   1  235.68   15.30
  -2  21  -1  245.78   15.50
   2  21   1  195.28   18.70
  -2  21  -1  220.18   15.10
  -3 -21  -1  283.07   23.90
  -3 -21  -1  310.87   21.20
   3  21   1  308.87   20.70
   3  21   1  303.17   19.70
  -3  21  -1  298.67   19.60
   3  21   1  280.77   24.30
  -3  21  -1  279.97   19.20
  -4 -21  -1  347.67   24.70
  -4 -21  -1  361.56   27.10
   4  21   1  354.06   24.30
  -4  21  -1  345.87   22.60
  -4  21  -1  320.17   22.40
  -4  21  -1  358.76   23.80
   4  21   1  367.06   23.10
  -5 -21  -1   26.00    5.60
  -5 -21  -1   28.20    8.20
  -5  21  -1   17.30    2.30
   5  21   1   20.70    4.80
   5  21   1   24.00    3.80
  -5  21  -1   18.40    2.50
  -6 -21  -1   45.80    7.30
  -6 -21  -1   41.20   10.20
   6  21   1   66.89    8.60
  -6  21  -1   50.99    4.70
  -6  21  -1   44.70    3.50
   6  21   1   50.19    5.30
  -6  21  -1   33.20    3.80
  -7 -21  -1   48.60    8.00
  -7 -21  -1   21.30    9.50
   7  21   1   47.70    5.00
   7  21   1   35.50    7.00
  -8 -21  -1   24.60   10.60
  -8 -21  -1   23.30    7.10
   8  21   1   23.60    4.20
   8  21   1   17.20    6.90
  -8 -22   1   84.99   19.00
  -8 -22   1   87.99   11.40
   8  22  -1   50.89    8.80
   8  22  -1   73.69    7.10
  -7 -22   1   11.60    8.50
  -7 -22   1    4.20    4.70
   7  22  -1    1.20    4.90
  -6 -22   1   47.50   10.50
  -6 -22   1   47.40    7.30
   6  22  -1   37.30    6.40
  -6  22   1   32.30    3.20
   6  22  -1   52.59    5.20
  -5 -22   1    0.10    3.30
  -5 -22   1   13.70    6.70
  -5  22   1    5.80    1.80
   5  22  -1   13.00    3.10
   5  22  -1    6.60    3.80
  -4 -22   1  314.37   23.70
  -4 -22   1  306.97   24.90
  -4  22   1  305.77   20.60
   4  22  -1  345.87   22.60
   4  22  -1  278.17   26.20
   4  22  -1  341.07   21.30
  -3 -22   1   82.49   10.50
  -3 -22   1   74.19    7.80
   3  22  -1   75.59    7.70
  -3  22   1   89.79    6.40
   3  22  -1   79.89    6.70
   3  22  -1   52.79   10.60
  -3  22   1   94.59    6.50
  -2 -22   1    2.70    4.20
  -2 -22   1    1.30    3.00
   2 -22  -1    2.80    1.40
  -2 -22   1   -1.90    2.00
   2  22  -1   -1.70    1.70
   2  22  -1   -4.50    4.10
   2  22  -1   -0.70    2.40
  -2  22   1    0.90    1.90
  -1 -22   1   66.09    5.90
  -1 -22   1   57.59    6.70
  -1 -22   1   61.09    5.80
   1 -22  -1   53.59    4.90
   1  22  -1   48.80    8.10
  -1  22   1   57.59    5.80
   1  22  -1   68.09    5.40
   1  22  -1   69.39    5.80
  -1  22   1   57.59    5.20
   0 -22  -1  165.28   10.90
   0 -22   1  154.68   10.70
   0  22  -1  148.49   10.60
   0  22  -1  146.49   12.10
   0  22  -1  144.99   10.30
   0  22   1  155.88   10.60
   0  22   1  155.68   10.60
   0  22   1  123.69   12.30
  -1 -22  -1  487.15   30.10
  -1 -22  -1  474.35   31.70
  -1 -22  -1  486.55   30.10
   1 -22   1  444.26   29.60
   1  22   1  446.06   30.00
   1  22   1  469.95   29.90
  -1  22  -1  472.55   30.60
  -1  22  -1  463.05   29.70
   1  22   1  404.46   32.30
  -2 -22  -1  111.29    9.90
  -2 -22  -1  118.49   10.70
   2 -22   1  125.29    8.60
   2  22   1  118.99    9.10
  -2  22  -1  114.09    8.70
   2  22   1  112.79    9.90
  -2  22  -1  139.59    9.40
  -2  22  -1  127.19    9.00
  -3 -22  -1  461.15   31.80
  -3 -22  -1  492.25   30.30
   3  22   1  458.05   29.70
  -3  22  -1  420.26   29.00
  -3  22  -1  396.96   28.30
  -4 -22  -1   73.19   10.90
  -4 -22  -1   78.69   10.90
   4  22   1   62.29    7.80
   4  22   1   66.09    6.10
  -4  22  -1   54.29    6.20
   4  22   1   36.80    9.80
  -4  22  -1   56.79    5.10
  -4  22  -1   68.29    5.10
  -5 -22  -1  188.68   14.90
  -5 -22  -1  194.28   17.90
  -5  22  -1  172.68   11.80
   5  22   1  195.58   12.80
  -5  22  -1  157.38   11.60
   5  22   1  167.48   14.20
  -6 -22  -1  172.28   18.00
  -6 -22  -1  157.38   14.30
   6  22   1  173.18   14.20
   6  22   1  164.38   11.90
  -6  22  -1  145.79   10.40
  -6  22  -1  162.48   11.20
  -7 -22  -1  110.69   16.60
  -7 -22  -1  109.39   12.00
   7  22   1  116.99   12.00
   7  22   1  111.49    9.40
   8  22   1   95.79   12.20
   8  22   1  113.69    9.40
  -7 -23   1   95.79   11.80
  -7 -23   1   87.69   15.30
   7  23  -1  114.29    9.00
   7  23  -1  104.29   11.40
  -6 -23   1   11.00    7.80
   6  23  -1   10.20    3.30
  -5 -23   1    4.40    5.90
  -5 -23   1    2.70    3.90
   5  23  -1    2.90    2.70
   5  23  -1    2.30    4.30
  -5  23   1    1.90    1.60
  -4 -23   1    3.90    5.60
  -4 -23   1    2.90    3.30
  -4  23   1    4.40    1.80
   4  23  -1    1.90    3.40
   4  23  -1    4.40    2.50
   4  23  -1   -4.80    6.20
   3 -23  -1   11.50    2.00
  -3 -23   1    7.80    4.90
  -3 -23   1    8.20    3.30
   3  23  -1   11.00    3.60
  -3  23   1   13.80    2.50
   3  23  -1    1.70    6.00
   3  23  -1   17.00    3.00
  -2 -23   1   25.40    6.10
  -2 -23   1   16.70    3.80
  -2 -23   1   14.10    4.40
   2 -23  -1   19.00    2.40
   2  23  -1   19.00    3.10
  -2  23   1   22.10    3.40
   2  23  -1   17.60    5.80
   2  23  -1   16.70    3.70
  -2  23   1   17.00    2.80
  -1 -23   1  771.22   47.60
  -1 -23   1  741.23   47.20
   1 -23  -1  720.13   46.90
   1  23  -1  746.13   47.10
   1  23  -1  770.42   47.30
  -1  23   1  686.93   48.30
  -1  23   1  704.63   47.00
  -1  23   1  786.12   47.90
   0 -23  -1   20.50    3.20
   0 -23   1   24.10    3.20
   0  23  -1   21.00    2.90
   0  23  -1   20.90    4.50
   0  23   1   20.90    3.00
   0  23  -1   13.00    2.70
   0  23   1   14.60    5.50
   0  23  -1   13.40    4.70
   0  23   1   15.90    2.90
  -1 -23  -1  943.71   57.79
   1 -23   1  913.61   56.99
   1  23   1  790.52   59.59
   1  23   1  895.11   57.19
   1  23   1  880.41   57.39
  -1  23  -1  944.31   57.09
  -1  23  -1  941.01   58.19
  -2 -23  -1   92.69   10.90
  -2 -23  -1   80.09    8.50
   2 -23   1   79.29    6.10
  -2 -23  -1   69.79    7.30
   2  23   1   81.09    6.60
  -2  23  -1   70.09    6.20
  -2  23  -1   78.69    6.60
   2  23   1   58.99   10.20
  -2  23  -1   79.79    7.00
   2  23   1   91.69    7.50
  -3 -23  -1   42.50    5.90
  -3 -23  -1   40.90    7.30
  -3  23  -1   36.00    4.10
   3  23   1   37.80    5.50
  -3  23  -1   32.20    3.70
   3  23   1   21.80    7.40
   3  23   1   38.20    4.40
  -3  23  -1   29.50    3.70
  -4 -23  -1    2.00    3.50
  -4 -23  -1    0.80    5.30
   4  23   1    2.50    2.40
   4  23   1    2.20    3.50
   4  23   1   -9.70    6.30
  -4  23  -1    0.00    1.80
  -4  23  -1    0.80    1.60
  -5 -23  -1    0.70    5.90
  -5 -23  -1    1.30    3.80
  -5  23  -1    0.90    1.80
  -5  23  -1    2.20    1.60
   5  23   1    5.90    4.30
  -6 -23  -1    3.60    4.50
  -6 -23  -1    4.70    6.80
  -6  23  -1    7.80    1.80
   6  23   1   14.30    3.70
  -6  23  -1   11.20    2.40
   6  23   1    7.60    4.80
  -7 -23  -1   24.70    6.80
  -7 -23  -1   38.10   10.50
   7  23   1   43.00    8.10
   7  23   1   35.00    4.80
  -7 -24   1   20.10    9.40
  -7 -24   1   18.70    5.80
   7  24  -1   12.80    3.70
   7  24  -1   13.90    5.30
  -6 -24   1  324.77   23.50
  -6 -24   1  319.17   27.30
   6  24  -1  311.57   23.20
  -6  24   1  296.27   20.00
   6  24  -1  330.27   21.50
  -5 -24   1   -2.60    3.40
  -5 -24   1    7.90    5.90
   5  24  -1    0.60    2.70
   5  24  -1    0.20    3.50
  -5  24   1    1.60    1.70
  -4 -24   1  433.56   31.50
  -4 -24   1  465.35   34.00
   4  24  -1  465.25   31.30
   4  24  -1  481.25   30.20
  -3 -24   1    1.20    4.60
   3 -24  -1    6.10    1.70
  -3 -24   1   13.10    3.50
  -3  24   1    6.10    2.10
   3  24  -1    9.20    2.70
  -3  24   1    8.80    2.20
   3  24  -1    3.00    6.20
   3  24  -1    5.20    3.30
  -2 -24   1   67.59    6.70
  -2 -24   1   79.09   10.70
   2 -24  -1   54.69    4.80
  -2 -24   1   73.89    7.60
  -2  24   1   58.79    5.50
   2  24  -1   68.29    5.80
   2  24  -1   59.99    6.50
  -2  24   1   68.19    7.20
   2  24  -1   48.00    9.40
   1 -24  -1  335.57   22.70
  -1 -24   1  368.66   23.50
  -1 -24   1  376.86   23.00
  -1 -24   1  356.56   24.80
  -1  24   1  370.66   23.80
   1  24  -1  330.97   23.10
  -1  24   1  321.47   22.90
   1  24  -1  336.37   23.00
   0 -24  -1   38.60    4.50
   0 -24   1   39.70    4.40
   0  24   1   36.60    4.20
   0  24   1   46.30    8.20
   0  24  -1   42.50    6.10
   0  24  -1   36.00    4.00
   0  24   1   37.60    4.30
   0  24  -1   36.70    4.10
   0  24  -1   27.30    6.00
   1 -24   1    5.50    1.90
   1  24   1    5.10    4.50
   1  24   1    3.30    2.40
  -1  24  -1   12.70    4.90
   1  24   1    2.40    2.10
  -1  24  -1    0.90    1.90
  -2 -24  -1   37.20    5.80
  -2 -24  -1   25.10    4.50
  -2 -24  -1   28.60    5.50
   2 -24   1   26.10    3.40
   2  24   1   31.20    7.70
  -2  24  -1   34.50    4.30
  -2  24  -1   30.40    4.50
   2  24   1   21.70    4.10
  -2  24  -1   24.30    3.40
   2  24   1   28.50    3.90
  -3 -24  -1   81.29    8.00
  -3 -24  -1   66.49    9.50
  -3  24  -1   69.49    6.20
  -3  24  -1   71.89    5.90
   3  24   1   71.09    7.50
   3  24   1   63.69    6.30
  -3  24  -1   71.49    5.90
   3  24   1   57.69   10.60
  -4 -24  -1  317.07   24.10
  -4 -24  -1  299.57   21.70
   4  24   1  268.07   25.40
  -4  24  -1  283.27   19.90
   4  24   1  323.17   20.20
   4  24   1  303.07   21.30
  -4  24  -1  283.37   19.40
  -5 -24  -1   46.00    9.90
  -5 -24  -1   44.40    6.90
  -5  24  -1   33.80    4.00
   5  24   1   45.90    7.40
  -5  24  -1   37.20    3.80
   5  24   1   50.09    5.40
  -6 -24  -1    2.30    4.30
  -6 -24  -1    9.20    7.60
   6  24   1    3.10    3.00
  -6  24  -1    6.30    2.20
  -6  24  -1    2.80    1.70
   6  24   1    5.40    5.20
  -7 -24  -1   16.10    8.40
  -7 -24  -1   17.80    6.10
   7  24   1   17.40    5.70
   7  24   1   29.00    4.50
  -7 -25   1    1.90    7.90
  -7 -25   1    2.60    5.10
   7  25  -1    8.10    5.50
   7  25  -1    9.00    3.70
  -6 -25   1   80.09    9.90
  -6 -25   1   92.79   14.40
   6  25  -1   93.09   10.40
  -6  25   1   92.09    6.50
   6  25  -1   84.39    8.20
  -5 -25   1   89.39    9.60
  -5 -25   1   92.89   13.30
   5  25  -1   87.19   11.20
  -5  25   1   83.29    6.70
   5  25  -1   97.19    9.40
  -4 -25   1   10.20    3.90
  -4 -25   1    2.70    5.40
   4  25  -1    5.30    7.70
   4  25  -1    1.70    2.70
   4  25  -1    4.20    3.90
  -4  25   1    2.30    2.00
   3 -25  -1    2.00    1.60
  -3 -25   1    1.50    3.20
  -3 -25   1    3.40    4.70
   3  25  -1   -2.50    5.30
   3  25  -1    5.40    3.50
   3  25  -1    5.00    2.50
  -3  25   1    5.20    2.20
  -3  25   1    2.50    2.00
  -2 -25   1   30.60    5.10
   2 -25  -1   22.50    2.80
  -2 -25   1   20.80    4.20
  -2  25   1   22.50    3.30
  -2  25   1   26.60    3.70
   2  25  -1   25.20    3.70
   2  25  -1   23.40    4.10
  -2  25   1   30.90    4.20
   2  25  -1   18.30    6.90
  -1 -25   1  356.56   23.20
   1 -25  -1  350.76   22.40
  -1  25   1  351.66   22.70
   1  25  -1  317.47   22.60
   1  25  -1  338.97   22.80
   0 -25   1   36.10    4.20
   0 -25  -1   39.70    5.00
   0  25   1   33.40    4.20
   0  25  -1   35.70    4.10
   0  25  -1   28.50    6.90
   0  25  -1   35.30    4.00
   0  25   1   35.20    4.20
   0  25   1   37.00    6.40
   1 -25   1   23.90    3.10
  -1 -25  -1   25.00    4.10
   1  25   1   23.40    3.50
  -1  25  -1   27.70    4.70
  -1  25  -1   22.80    3.50
   1  25   1   22.60    3.80
   1  25   1   23.70    6.70
  -2 -25  -1  138.99   11.10
  -2 -25  -1  127.69   10.70
   2 -25   1  132.79    9.20
  -2 -25  -1  126.69   11.40
  -2  25  -1  122.29    9.40
   2  25   1  130.59   10.40
   2  25   1  137.79    9.80
  -2  25  -1  118.19    9.80
   2  25   1  127.39   13.80
   3 -25   1  142.29    9.60
  -3 -25  -1  123.69   11.00
  -3 -25  -1  112.69   12.30
  -3  25  -1  135.79    9.50
   3  25   1  123.49   10.00
   3  25   1  111.99   16.70
  -3  25  -1  126.09    9.50
  -3  25  -1  148.39   10.00
   3  25   1  118.19   10.80
  -4 -25  -1  257.07   20.60
  -4 -25  -1  263.37   18.10
  -4  25  -1  236.58   16.00
   4  25   1  182.88   21.40
  -4  25  -1  207.78   15.80
   4  25   1  241.28   17.50
   4  25   1  250.47   16.30
  -4  25  -1  222.78   15.50
  -5 -25  -1    0.00    4.00
  -5 -25  -1    2.50    6.10
  -5  25  -1    3.10    2.00
  -5  25  -1   11.20    3.40
   5  25   1    0.80    4.30
  -6 -25  -1  181.38   16.00
  -6 -25  -1  173.08   19.00
   6  25   1  186.08   15.50
  -6  25  -1  181.08   12.00
   6  25   1  177.98   13.30
  -7 -25  -1  169.18   20.20
  -7 -25  -1  162.78   16.20
   7  25   1  187.58   13.40
   7  25   1  177.88   16.10
  -7 -26   1   31.70   10.60
  -7 -26   1   18.00    6.40
   7  26  -1   17.90    6.20
   7  26  -1   18.60    4.10
  -6 -26   1    3.90    6.50
  -6 -26   1    9.70    5.00
   6  26  -1   14.50    3.90
  -6  26   1    8.80    2.10
   6  26  -1    3.30    4.50
  -5 -26   1   72.59    8.90
  -5 -26   1   67.89   11.40
   5  26  -1   78.29    7.10
   5  26  -1   68.89    8.80
  -5  26   1   52.59    5.60
  -4 -26   1    2.00    5.60
   4  26  -1    5.10    6.70
  -4  26   1   10.70    2.50
   4  26  -1   14.10    4.90
   4  26  -1   15.80    3.60
  -3 -26   1   17.30    4.30
  -3 -26   1   15.70    6.00
   3 -26  -1   15.00    2.40
  -3  26   1   10.80    2.60
   3  26  -1   22.60    3.60
   3  26  -1   31.40    8.70
  -3  26   1   15.00    3.00
   3  26  -1   18.10    4.60
  -2 -26   1   93.59    8.80
   2 -26  -1   98.39    6.90
  -2 -26   1   99.29   13.40
  -2 -26   1  103.29    8.70
  -2  26   1   95.09    7.80
   2  26  -1   91.19    7.60
  -2  26   1   96.59    7.90
   2  26  -1   64.79   11.50
   2  26  -1   93.19    8.40
  -2  26   1   77.09    7.30
  -1 -26   1   20.80    3.60
   1 -26  -1   19.70    2.80
  -1  26   1   19.00    3.10
   1  26  -1    7.70    5.10
   1  26  -1   10.90    2.80
   1  26  -1   13.50    3.20
   0 -26   1  348.87   23.80
   0 -26  -1  376.36   24.10
   0  26   1  306.57   25.50
   0  26  -1  361.86   23.50
   0  26  -1  367.96   23.80
   0  26   1  384.76   23.70
   0  26   1  371.56   23.90
  -1 -26  -1  373.46   23.00
   1  26   1  298.07   22.20
   1  26   1  341.07   22.50
  -1  26  -1  354.96   22.30
  -1  26  -1  355.56   23.70
   1  26   1  277.97   24.70
   2 -26   1  262.17   17.00
  -2 -26  -1  265.27   18.30
  -2 -26  -1  237.38   20.90
  -2 -26  -1  246.08   18.60
   2  26   1  266.97   18.10
   2  26   1  202.88   20.60
  -2  26  -1  243.28   17.10
   2  26   1  277.87   17.60
  -2  26  -1  264.27   17.80
   3 -26   1  104.39    7.50
  -3 -26  -1  100.39    9.50
  -3 -26  -1   92.29   10.70
   3  26   1   82.29    7.90
  -3  26  -1   92.69    7.40
  -3  26  -1   91.29    7.60
  -3  26  -1   98.39    8.00
   3  26   1   92.09    9.00
  -4 -26  -1  154.48   15.60
  -4  26  -1  147.29   11.30
   4  26   1  175.98   14.70
   4  26   1  152.48   18.40
   4  26   1  180.58   12.10
  -4  26  -1  143.69   10.90
  -5 -26  -1   19.80    5.40
  -5 -26  -1   16.90    7.90
   5  26   1   15.80    3.70
  -5  26  -1   17.40    2.70
   5  26   1   21.50    5.90
  -6 -26  -1   12.50    5.40
  -6 -26  -1   13.20    8.20
   6  26   1   12.40    5.00
   6  26   1   23.90    4.20
  -6  26  -1   18.70    2.50
  -7 -26  -1   49.40    9.30
  -7 -26  -1   22.40    9.90
   7  26   1   38.90    7.40
   7  26   1   44.80    5.60
  -7 -27   1    9.40    7.90
  -7 -27   1   14.40    9.00
   7  27  -1   12.70    3.90
   7  27  -1    9.60    5.30
  -6 -27   1   -0.90    7.10
  -6 -27   1   -0.80    4.40
   6  27  -1    6.70    5.10
  -6  27   1   -1.60    1.70
   6  27  -1    2.90    3.50
  -5 -27   1  464.55   31.70
  -5 -27   1  491.35   35.10
  -5  27   1  394.46   29.00
   5  27  -1  484.95   30.20
   5  27  -1  465.55   31.50
  -4 -27   1   15.20    6.20
  -4 -27   1    1.80    3.60
   4  27  -1   -8.10    6.20
  -4  27   1    2.00    2.30
   4  27  -1   -4.70    3.40
   4  27  -1    8.30    3.20
   3 -27  -1  269.27   17.40
  -3 -27   1  262.77   19.30
  -3 -27   1  265.57   20.50
   3  27  -1  250.07   18.20
  -3  27   1  272.27   18.10
  -3  27   1  262.67   17.80
   3  27  -1  267.27   19.10
  -2 -27   1   38.30    6.60
  -2 -27   1   37.90    5.50
  -2 -27   1   38.10    5.30
   2 -27  -1   29.60    3.50
  -2  27   1   24.60    3.90
  -2  27   1   37.10    4.60
   2  27  -1   19.00    6.30
   2  27  -1   35.50    5.20
   2  27  -1   35.20    4.30
   1 -27  -1    0.90    1.80
  -1 -27   1    2.00    2.60
   1  27  -1    2.30    2.20
   1  27  -1    5.50    5.10
  -1  27   1    1.30    2.30
   1  27  -1    0.90    2.30
   0 -27  -1  108.69    8.20
   0 -27   1  102.39    8.10
   0  27   1   93.49    8.00
   0  27   1   99.99    7.90
   0  27   1   87.19   10.30
   0  27  -1  102.49    7.70
   0  27  -1   99.79    8.10
   1 -27   1  248.58   15.20
  -1 -27  -1  215.28   15.80
  -1  27  -1  256.77   21.10
   1  27   1  190.38   18.20
   1  27   1  197.78   15.30
  -1  27  -1  226.78   15.30
   1  27   1  215.88   15.50
  -2 -27  -1  119.29   11.50
   2 -27   1  152.68   10.10
  -2 -27  -1  149.49   11.60
  -2 -27  -1  158.18   11.60
   2  27   1  124.19   10.50
  -2  27  -1  148.89   11.30
   2  27   1  113.59   14.10
   2  27   1  136.79   11.20
  -2  27  -1  143.69   10.30
   3 -27   1  461.65   28.70
  -3 -27  -1  458.95   31.50
  -3 -27  -1  419.26   30.20
   3  27   1  409.86   34.20
   3  27   1  436.16   29.90
   3  27   1  464.45   29.20
  -3  27  -1  437.36   28.80
  -3  27  -1  434.96   28.70
  -4 -27  -1    4.10    5.00
  -4 -27  -1    2.90    4.00
   4  27   1   10.50    4.70
   4  27   1    9.50    3.40
  -4  27  -1   13.70    2.80
  -4  27  -1   11.80    2.60
   4  27   1    7.60    8.90
  -5 -27  -1    2.30    4.40
  -5 -27  -1    1.10    5.90
   5  27   1    3.50    3.30
   5  27   1    8.50    4.90
  -5  27  -1    5.70    2.10
  -6 -27  -1    2.60    4.70
  -6 -27  -1    3.90    7.80
   6  27   1    0.80    4.80
   6  27   1    8.50    3.50
  -6  27  -1    3.00    1.90
  -7 -27  -1  106.39   16.60
  -7 -27  -1  109.29   12.90
   7  27   1  101.79   12.20
   7  27   1  107.39    9.50
  -6 -28   1   49.70   11.40
  -6 -28   1   58.29    8.40
  -6  28   1   64.39    6.00
   6  28  -1   50.29    7.70
   6  28  -1   50.59    6.30
  -5 -28   1   86.39    9.40
  -5 -28   1   84.69   14.00
   5  28  -1   84.49    7.60
   5  28  -1   68.79    9.00
  -5  28   1   61.29    6.00
  -4 -28   1    8.20    6.10
  -4 -28   1    4.30    4.20
   4  28  -1    8.40    4.20
  -4  28   1   11.80    2.80
   4  28  -1    1.80    7.70
   4  28  -1    6.70    3.20
  -3 -28   1   -1.40    4.60
  -3 -28   1   -1.20    3.20
   3 -28  -1    1.80    1.90
  -3  28   1    1.20    2.20
  -2 -28   1  256.37   17.10
  -2 -28   1  219.98   17.90
   2 -28  -1  229.08   15.40
  -2 -28   1  261.07   17.00
   2  28  -1  184.88   19.90
  -2  28   1  231.48   16.00
   2  28  -1  234.48   16.70
   2  28  -1  218.68   16.10
  -1 -28   1    3.00    2.70
   1 -28  -1    7.60    2.30
  -1  28   1    4.80    2.50
   1  28  -1    5.80    2.60
   1  28  -1    6.80    2.70
   1  28  -1    3.50    4.50
   0 -28  -1  313.67   20.90
   0 -28   1  297.67   20.80
   0  28  -1  283.77   20.80
   0  28   1  297.67   22.90
   0  28   1  320.37   20.90
   0  28  -1  311.37   20.40
   0  28   1  332.57   20.60
  -1 -28  -1   69.39    6.50
   1 -28   1   57.89    5.30
   1  28   1   62.89    6.20
   1  28   1   49.00    5.90
   1  28   1   49.30    8.40
  -1  28  -1   57.19    5.70
  -2 -28  -1    8.20    3.90
   2 -28   1    2.70    2.40
  -2 -28  -1   -0.20    2.80
  -2 -28  -1   -2.80    2.70
  -2  28  -1   -1.30    2.50
  -2  28  -1    3.80    2.40
   2  28   1    1.10    5.10
   2  28   1   -1.50    2.40
   2  28   1    1.60    2.90
  -3 -28  -1   84.69    9.80
   3 -28   1   71.09    6.30
  -3 -28  -1   77.79    8.40
  -3  28  -1   71.29    6.50
   3  28   1   87.19   10.40
   3  28   1   72.49    8.70
  -3  28  -1   68.59    6.80
   3  28   1   80.89   12.50
  -4 -28  -1   38.60    6.30
  -4 -28  -1   19.90    7.00
  -4  28  -1   17.20    3.40
   4  28   1   14.40    8.70
   4  28   1   22.30    5.30
  -4  28  -1   19.50    3.30
  -4  28  -1   22.70    3.60
   4  28   1   22.60    4.30
  -5 -28  -1  130.99   14.90
  -5 -28  -1  117.29   12.30
   5  28   1  121.99   12.20
  -5  28  -1  118.49    9.00
   5  28   1  140.49   10.40
  -6 -28  -1   49.10   11.30
  -6 -28  -1   42.10    7.80
   6  28   1   43.70    5.70
   6  28   1   55.99    9.00
  -6  28  -1   44.60    4.60
  -6 -29   1   30.70    9.30
  -6 -29   1   35.60    7.50
   6  29  -1   37.60    5.40
   6  29  -1   42.10    7.80
  -6  29   1   41.40    4.10
  -5 -29   1  116.49   11.40
  -5  29   1   90.39    8.00
   5  29  -1  122.49   11.40
   5  29  -1  110.69    9.40
  -4 -29   1    4.50    5.80
  -4 -29   1    1.20    3.70
   4  29  -1    1.60    3.10
   4  29  -1    4.30    4.00
  -4  29   1    0.60    2.50
   3 -29  -1   13.60    2.60
  -3 -29   1    8.80    5.30
   3  29  -1   15.00    3.40
   3  29  -1   10.50    4.00
  -3  29   1   18.60    3.10
   3  29  -1    6.50    7.10
  -3  29   1   14.40    3.10
   2 -29  -1   20.80    2.90
  -2 -29   1   23.60    4.40
  -2 -29   1   21.80    5.60
  -2 -29   1   14.60    4.10
   2  29  -1   25.00    7.90
   2  29  -1   19.50    5.40
  -2  29   1   15.90    3.40
   1 -29  -1  333.17   22.00
  -1 -29   1  352.26   22.90
   1  29  -1  336.57   22.50
  -1  29   1  329.37   22.40
   1  29  -1  316.67   22.40
   0 -29   1  153.28   11.40
   0 -29  -1  159.68   11.50
   0  29  -1  156.98   11.00
   0  29   1  152.48   11.60
   0  29   1  161.18   11.20
   0  29   1  143.49   13.70
   0  29  -1  138.09   11.50
   1 -29   1   22.60    3.40
  -1 -29  -1   25.00    4.20
   1  29   1   17.30    3.50
  -1  29  -1   16.60    3.40
   1  29   1   11.20    5.60
   1  29   1   19.70    4.10
  -2 -29  -1  233.68   16.90
   2 -29   1  258.57   16.50
  -2 -29  -1  216.38   17.00
  -2 -29  -1  259.17   18.00
  -2  29  -1  269.37   17.00
  -2  29  -1  238.28   17.80
  -3 -29  -1  220.48   17.70
  -3 -29  -1  229.08   18.30
   3 -29   1  237.48   15.70
   3  29   1  231.88   16.20
  -3  29  -1  228.38   15.70
  -3  29  -1  223.08   16.00
   3  29   1  202.78   21.00
   3  29   1  233.08   17.20
  -4 -29  -1   76.19    9.30
  -4 -29  -1   83.89   11.40
  -4  29  -1   81.49    6.80
   4  29   1   80.09    9.30
   4  29   1   84.29    7.90
  -5 -29  -1    4.90    7.00
  -5 -29  -1    5.10    4.60
   5  29   1    3.20    3.30
  -5  29  -1    0.00    1.90
   5  29   1    4.10    4.70
  -6 -29  -1   63.09    9.50
  -6 -29  -1   73.49   12.80
   6  29   1   69.79   10.00
   6  29   1   72.49    7.40
  -6  29  -1   70.99    5.90
  -6 -30   1   11.50    8.30
  -6 -30   1   17.10    6.40
  -6  30   1   11.20    2.80
   6  30  -1   13.70    5.90
   6  30  -1   12.90    4.20
  -5 -30   1   19.70    7.60
  -5 -30   1    9.80    4.80
   5  30  -1   13.60    4.00
  -5  30   1    8.40    2.60
   5  30  -1   14.40    5.60
  -4 -30   1  325.17   23.00
  -4 -30   1  300.97   24.50
   4  30  -1  333.27   21.80
  -4  30   1  305.47   21.00
   4  30  -1  308.57   22.70
  -3 -30   1  106.59   10.50
  -3 -30   1   99.19    9.50
   3 -30  -1   94.89    7.00
  -3  30   1   90.29    7.80
  -3  30   1   86.59    7.80
   3  30  -1   85.99    8.20
   3  30  -1   64.59   13.10
   3  30  -1   97.39    9.30
   2 -30  -1   36.70    3.80
  -2 -30   1   21.20    5.10
  -2 -30   1   36.20    4.90
  -2 -30   1   35.30    5.50
   2  30  -1   30.60    4.60
  -2  30   1   35.30    4.50
   2  30  -1   17.70    7.40
   2  30  -1   31.70    5.20
   1 -30  -1   10.80    2.70
  -1 -30   1   11.10    3.40
   1  30  -1   10.40    5.00
   1  30  -1   14.80    4.20
  -1  30   1   11.70    3.20
   1  30  -1   12.60    6.10
   0 -30  -1   85.49    7.20
   0 -30   1   82.69    7.20
   0  30   1   87.29    9.90
   0  30  -1   59.59    9.60
   0  30   1   81.99    7.50
   0  30   1   82.69    7.00
   0  30  -1   85.49    6.90
   0  30  -1   69.79    7.20
  -1 -30  -1   10.90    3.70
   1 -30   1   14.90    3.00
   1  30   1   12.90    4.00
  -1  30  -1    9.80    3.00
   1  30   1    9.40    5.60
  -2 -30  -1  323.67   21.80
   2 -30   1  336.67   21.90
  -2 -30  -1  315.27   23.00
   2  30   1  332.87   22.90
  -2  30  -1  341.17   22.20
   2  30   1  289.17   26.30
  -2  30  -1  363.36   23.60
   2  30   1  323.57   22.50
  -3 -30  -1   -1.60    3.40
  -3 -30  -1    4.50    5.50
   3 -30   1    4.60    2.50
   3  30   1    2.60    3.10
   3  30   1   -0.90    3.80
   3  30   1    5.90    7.70
  -3  30  -1    0.90    2.40
  -4 -30  -1  110.29   13.20
  -4 -30  -1   98.39   10.50
   4  30   1   97.09   10.30
  -4  30  -1   88.59    7.80
   4  30   1  100.49    9.00
  -5 -30  -1   41.10    7.20
   5  30   1   39.00    7.20
   5  30   1   46.10    5.90
  -5  30  -1   43.50    4.50
  -6 -30  -1   57.49   10.40
  -6 -30  -1   53.59   11.00
   6  30   1   53.09    6.30
   6  30   1   56.29    8.80
  -6  30  -1   47.70    5.00
  -6 -31   1   57.69    8.60
  -6 -31   1   66.89   12.10
   6  31  -1   47.90    7.80
   6  31  -1   49.70    6.60
  -5 -31   1   -0.60    4.30
  -5 -31   1   -9.70    6.10
  -5  31   1    0.10    2.20
   5  31  -1   -2.00    3.10
   5  31  -1    1.00    4.30
  -4 -31   1    3.20    4.00
  -4 -31   1    8.20    6.10
   4  31  -1    7.10    3.80
  -4  31   1    3.00    2.50
   4  31  -1    1.90    4.10
  -3 -31   1   25.70    5.90
  -3 -31   1   30.10    5.40
   3 -31  -1   18.50    3.00
  -3  31   1   21.90    3.90
   3  31  -1   29.20    5.50
   3  31  -1   17.90    4.10
   2 -31  -1   15.70    2.80
  -2 -31   1   16.70    4.20
   2  31  -1    6.70    6.80
   2  31  -1   16.30    3.80
  -2  31   1   18.90    3.70
   2  31  -1   14.80    4.20
  -1 -31   1  635.04   41.20
   1 -31  -1  592.04   40.50
   1  31  -1  621.94   41.00
   1  31  -1  668.73   41.00
  -1  31   1  640.44   40.90
   0 -31  -1    5.30    2.70
   0 -31   1    0.70    2.40
   0  31  -1   -2.20    4.70
   0  31  -1    1.60    2.50
   0  31   1   -6.80    4.40
   1 -31   1  108.29    8.80
  -1 -31  -1  117.39    9.80
  -1  31  -1  109.69    9.20
   1  31   1  119.89    9.60
   1  31   1  123.89    9.60
   1  31   1   92.09   14.20
   2 -31   1    3.20    2.40
  -2 -31  -1    6.40    3.60
  -2  31  -1   18.80    6.70
  -2  31  -1    8.40    3.00
   2  31   1    1.90    5.80
   2  31   1    2.80    3.50
   2  31   1    5.40    2.90
  -3 -31  -1   20.50    5.00
  -3  31  -1   24.20    3.90
   3  31   1   23.40    5.40
   3  31   1   25.70    4.40
  -4 -31  -1   40.60    7.10
  -4 -31  -1   51.99    9.20
   4  31   1   44.00    7.00
   4  31   1   47.30    5.90
  -4  31  -1   37.10    4.60
  -5 -31  -1   11.10    8.80
  -5 -31  -1   21.00    5.70
   5  31   1   13.40    5.50
  -5  31  -1   14.20    2.90
   5  31   1   13.30    4.00
  -6 -31  -1   60.99   11.70
  -6 -31  -1   58.69    8.90
   6  31   1   68.19    9.50
   6  31   1   58.59    7.00
  -5 -32   1    0.70    6.50
  -5 -32   1    1.20    4.40
   5  32  -1    2.50    3.50
   5  32  -1    0.80    4.30
  -5  32   1    3.40    2.60
  -4 -32   1  156.58   14.70
  -4 -32   1  178.48   16.40
   4  32  -1  193.68   14.80
  -4  32   1  166.78   12.60
   4  32  -1  176.18   13.70
   3 -32  -1   70.19    6.00
  -3 -32   1   73.89    8.70
  -3 -32   1   80.89   10.80
  -3  32   1   71.29    7.10
   3  32  -1   76.39    8.60
   3  32  -1   64.29    7.20
  -2 -32   1    6.50    3.60
   2  32  -1    2.00    6.40
   2  32  -1    3.10    3.50
   2  32  -1    4.30    3.30
  -2  32   1   -3.00    2.40
   1 -32  -1   16.10    3.10
  -1 -32   1   13.60    3.60
   1  32  -1   13.10    3.60
   1  32  -1   10.80    6.10
   1  32  -1   16.10    3.70
  -1  32   1   11.60    4.30
   0 -32   1   41.00    5.10
   0 -32  -1   48.40    5.40
   0  32  -1   42.40    4.90
   0  32   1   36.60    7.30
   0  32   1   33.50    5.00
   0  32  -1   35.20    5.10
   1 -32   1  208.38   15.30
  -1 -32  -1  249.68   16.50
   1  32   1  200.08   15.70
   1  32   1  239.98   16.10
   1  32   1  208.98   19.90
  -1  32  -1  211.48   16.00
  -2 -32  -1   39.50    7.00
   2 -32   1   45.80    5.00
   2  32   1   44.80    6.20
   2  32   1   53.39    6.00
  -2  32  -1   40.50    5.20
   2  32   1   45.90    9.20
   3 -32   1   69.89    6.30
  -3 -32  -1   68.99    8.40
  -3 -32  -1   71.59    8.60
  -3  32  -1   65.39    6.50
   3  32   1   58.99    8.00
   3  32   1   55.59    6.70
  -4 -32  -1  148.59   13.80
  -4 -32  -1  162.58   15.50
   4  32   1  163.28   12.70
   4  32   1  159.08   14.00
  -4  32  -1  154.58   11.60
  -5 -32  -1   -2.90    4.60
  -5 -32  -1    1.00    7.00
   5  32   1    2.40    3.70
   5  32   1    1.00    4.90
  -5  32  -1    6.60    4.70
  -5 -33   1   55.99    8.30
  -5 -33   1   68.39   10.90
   5  33  -1   44.90    7.50
   5  33  -1   52.99    6.70
  -5  33   1   53.59    5.60
  -4 -33   1   24.10    7.00
  -4 -33   1   29.10    6.20
   4  33  -1   22.40    5.80
  -4  33   1   26.40    4.00
   4  33  -1   24.80    4.80
   3 -33  -1   64.69    5.30
  -3 -33   1   58.79    7.70
  -3  33   1   66.19    7.10
   3  33  -1   47.20    7.00
   3  33  -1   42.40    6.20
   2 -33  -1   74.49    6.10
  -2 -33   1   59.69    7.50
   2  33  -1   66.19    7.60
   2  33  -1   53.09   12.30
   2  33  -1   76.19    7.30
  -2  33   1   74.89    7.20
  -1 -33   1    4.00    3.10
   1 -33  -1    7.20    2.50
   1  33  -1    7.10    3.30
  -1  33   1    0.60    2.90
   1  33  -1    1.60    3.10
   0 -33   1   35.60    4.70
   0 -33  -1   24.90    4.30
   0  33  -1   24.50    6.40
   0  33   1   28.70    4.70
   0  33  -1   33.40    4.20
   0  33  -1   24.30    4.30
   1 -33   1    8.10    2.80
  -1 -33  -1   11.60    3.60
   1  33   1   21.20    8.00
  -1  33  -1    7.20    3.30
   1  33   1    9.60    3.50
   1  33   1   14.30    3.80
  -2 -33  -1   15.70    4.50
   2 -33   1   15.10    3.20
   2  33   1   18.00    3.90
   2  33   1    3.10    6.90
   2  33   1   14.80    4.50
  -2  33  -1   17.90    3.90
  -3 -33  -1   90.29    9.50
   3 -33   1   93.49    7.60
  -3 -33  -1   80.19    8.90
   3  33   1   87.49    8.50
   3  33   1   93.89    9.80
  -4 -33  -1  146.59   13.90
  -4 -33  -1  135.39   12.80
   4  33   1  132.49   11.30
  -4  33  -1  136.49   10.50
   4  33   1  130.59   12.50
  -5 -33  -1    1.20    4.90
  -5 -33  -1   13.70    7.40
   5  33   1    2.90    5.30
  -5  33  -1    6.70    2.70
   5  33   1   10.30    4.10
  -5 -34   1   -0.10    6.50
  -5  34   1    5.40    2.90
   5  34  -1    1.20    4.90
  -4 -34   1   14.10    5.20
  -4 -34   1   18.30    6.90
   4  34  -1   23.70    4.80
   4  34  -1   17.40    5.60
   3 -34  -1   41.10    4.50
  -3 -34   1   39.60    6.40
  -3 -34   1   31.40    6.10
   3  34  -1   35.60    5.70
   3  34  -1   49.80    7.20
  -3  34   1   38.30    5.10
  -2 -34   1  256.57   17.60
   2 -34  -1  218.48   15.80
  -2  34   1  229.68   16.70
   2  34  -1  232.58   17.20
   2  34  -1  238.68   17.10
   1 -34  -1    7.30    2.70
  -1  34   1    3.30    3.00
   1  34  -1    9.70    6.70
   1  34  -1    5.50    3.40
   1  34  -1    3.30    3.20
   0 -34   1  264.67   18.30
   0 -34  -1  242.28   18.10
   0  34   1  263.17   18.60
   0  34  -1  283.27   18.70
  -1 -34  -1   39.50    5.50
   1 -34   1   35.30    4.70
   1  34   1   30.20    7.90
  -1  34  -1   44.00    5.40
   1  34   1   36.00    5.30
   1  34   1   40.60    5.40
   2 -34   1    7.20    2.90
  -2 -34  -1    6.50    3.90
   2  34   1    1.40    3.30
   2  34   1    0.90    3.60
  -2  34  -1    3.30    3.00
  -3 -34  -1   14.70    4.70
  -3 -34  -1   18.20    4.60
   3 -34   1   21.80    3.70
   3  34   1   19.20    4.40
   3  34   1   24.00    5.70
  -3  34  -1   16.80    3.70
  -4 -34  -1    3.10    5.70
  -4 -34  -1    8.40    4.70
   4  34   1   11.30    4.00
   4  34   1    7.90    5.20
  -4  34  -1    7.00    3.30
  -4 -35   1    3.30    5.60
  -4 -35   1    8.00    5.00
  -4  35   1    0.40    2.90
   4  35  -1    4.60    3.90
   4  35  -1    0.00    5.00
  -3 -35   1   82.99    8.70
  -3 -35   1   66.09    8.50
   3 -35  -1   76.89    6.40
   3  35  -1   73.59    8.90
  -3  35   1   65.79    7.10
   3  35  -1   71.09    7.90
  -2 -35   1   51.59    6.80
   2 -35  -1   51.69    5.20
   2  35  -1   55.19    6.50
  -2  35   1   58.19    6.50
   2  35  -1   55.39    7.00
  -1 -35   1   -3.60    2.80
   1 -35  -1    1.30    2.40
  -1  35   1   -2.20    3.00
   1  35  -1    0.30    3.20
   1  35  -1    5.10    6.70
   1  35  -1    0.80    3.30
   0 -35  -1   62.19    6.80
   0 -35   1   68.69    7.00
   0  35  -1   60.39    7.00
   0  35   1   77.89    7.40
   1 -35   1   14.30    3.50
   1  35   1   18.90    4.30
  -1  35  -1   14.90    3.80
   1  35   1   11.40    3.80
   1  35   1    8.80    7.00
  -2 -35  -1   78.39    8.60
   2 -35   1   65.39    6.40
   2  35   1   64.69    7.80
   2  35   1   73.99    7.50
  -2  35  -1   60.79    6.90
  -3 -35  -1   38.40    6.90
   3 -35   1   47.60    5.40
   3  35   1   47.80    7.20
  -3  35  -1   47.10    5.60
   3  35   1   60.09    6.70
  -4 -35  -1   -1.90    5.20
  -4 -35  -1   -1.10    4.20
   4  35   1    3.30    4.10
  -4  35  -1   -1.30    2.80
  -4 -36   1   28.50    7.40
  -4 -36   1   20.80    6.90
   4  36  -1   34.80    5.70
   4  36  -1   26.50    6.10
  -4  36   1   27.90    4.60
   3 -36  -1  143.29   11.00
  -3 -36   1  106.19   11.60
   3  36  -1  136.19   11.60
   3  36  -1  138.99   12.20
  -3  36   1  140.89   11.10
   2 -36  -1   32.10    4.20
  -2 -36   1   34.10    5.80
  -2  36   1   37.80    5.60
   2  36  -1   33.00    5.70
   2  36  -1   48.30    6.10
  -1 -36   1  136.19   11.50
   1 -36  -1  131.49   10.50
   1  36  -1  156.08   11.40
  -1  36   1  136.69   11.40
   1  36  -1  133.99   11.40
   0 -36   1   62.59    8.20
   0 -36  -1   62.49    6.70
   0  36   1   63.89    6.90
   0  36  -1   54.69    9.70
   0  36  -1   72.09    7.30
  -1 -36  -1   46.50    6.50
   1 -36   1   50.99    5.90
  -1  36  -1   59.59    6.60
   1  36   1   63.09    6.80
   1  36   1   59.19    6.90
   2 -36   1   -2.60    2.40
  -2 -36  -1   -2.10    3.50
   2  36   1    0.30    3.60
   2  36   1   -1.40    3.40
  -2  36  -1    2.40    3.10
   3 -36   1   41.30    5.20
  -3 -36  -1   40.50    6.90
   3  36   1   43.90    6.90
   3  36   1   50.19    6.30
  -3  36  -1   31.50    5.10
  -4  36  -1    7.30    3.30
   4  36   1    8.10    5.20
  -3 -37   1    4.00    4.10
   3  37  -1   -5.10    6.00
   3  37  -1   -1.40    5.00
  -3  37   1   -3.90    3.20
   2 -37  -1   75.49    6.80
  -2 -37   1   76.29    8.70
   2  37  -1   81.69    8.30
   2  37  -1   82.69    8.70
  -2  37   1   72.29    7.90
  -1 -37   1   51.89    6.60
   1 -37  -1   48.70    5.60
  -1  37   1   48.00    6.30
   1  37  -1   50.59    6.50
   1  37  -1   57.39    6.70
   0 -37  -1   62.19    6.80
   0 -37   1   69.99    6.90
   0  37  -1   54.59    6.90
   0  37   1   68.59    7.50
   1 -37   1   10.20    3.30
  -1 -37  -1   20.00    4.40
  -1  37  -1    6.90    3.80
   1  37   1   10.60    4.10
   1  37   1    8.80    4.00
  -2 -37  -1  148.09   13.10
   2 -37   1  155.28   11.70
   2  37   1  164.18   13.10
   2  37   1  149.49   12.80
  -2  37  -1  165.18   12.50
  -3 -37  -1   30.10    6.30
   3  37   1   33.10    6.90
   3  37   1   25.60    6.80
  -3  37  -1   26.40    4.60
  -2 -38   1   46.20    7.00
   2 -38  -1   59.49    5.80
  -2  38   1   57.29    6.80
  -1 -38   1   38.00    6.00
   1 -38  -1   35.40    4.90
   1  38  -1   44.20    6.10
  -1  38   1   46.20    6.20
   1  38  -1   44.20    5.90
   0 -38   1   20.90    4.30
   0 -38  -1   19.20    4.30
   0  38  -1   18.20    4.50
   0  38   1   19.10    4.70
  -1 -38  -1   57.19    7.10
   1 -38   1   50.99    6.10
   1  38   1   59.49    7.10
  -1  38  -1   50.89    6.70
   1  38   1   71.39    7.40
  -2 -38  -1   97.29    9.90
   2 -38   1   96.69    8.40
  -2  38  -1  106.39    9.30
  -1 -39   1  145.49   11.70
   1 -39  -1  111.49   10.40
  -1  39   1  128.19   11.80
   1  39  -1  133.39   14.50
   1  39  -1  167.78   12.90
   0 -39   1    2.00    3.30
   0 -39  -1   -0.60    3.20
   0  39   1   -6.40    3.80
   0  39  -1   12.40    4.30
   1 -39   1   27.60    4.60
  -1 -39  -1   30.10    5.30
   1  39   1   34.30    7.30
   1  39   1   39.80    5.80
  -1  39  -1   26.80    5.20
  -9   0   2   -7.40    3.50
  -9   0   2   -0.90    7.60
  -8   0   2   83.89    8.80
   8   0  -2   93.59    9.10
  -8   0   2  109.69   16.20
   7   0  -2   -1.40    3.30
  -7   0   2   -1.20    2.90
  -6   0   2    0.70    2.40
   6   0  -2    2.80    2.60
  -5   0   2    3.60    9.50
  -5   0   2    5.80    2.30
   5   0  -2    4.50    2.10
   5   0  -2    4.50    2.20
  -5   0   2    5.60    5.40
   4   0  -2    3.10    3.40
  -4   0   2    5.00    2.00
   4   0  -2   11.20   19.80
  -4   0   2    5.70    3.90
  -4   0   2    0.60    1.60
  -4   0   2    2.30    8.10
  -4   0   2    4.10    9.10
   4   0  -2    5.10    1.70
   4   0  -2    7.60    0.80
   4   0  -2    5.10    1.90
   4   0  -2    6.90    2.00
  -3   0   2    2.10    1.20
  -3   0   2    0.70    1.20
  -3   0   2    4.50    3.40
   3   0  -2    1.10    1.20
   3   0  -2    2.00    1.20
  -3   0   2    4.70    1.80
   3   0  -2    0.50    1.70
  -3   0   2    4.00    0.70
   3   0  -2   -0.30    7.90
  -3   0   2    1.20    6.40
  -3   0   2   -1.70    6.20
   3   0  -2    3.20    1.70
   3   0  -2    2.80    0.60
  -2   0   2  519.25   33.30
  -2   0   2  539.15   39.10
   2   0  -2  502.65   31.70
  -2   0   2  465.15   32.10
  -2   0   2  511.95   31.70
   2   0  -2  498.45   32.00
   2   0  -2  506.45   32.10
  -2   0   2  527.95   33.20
  -2   0   2  531.75   32.00
   2   0  -2  496.25   32.90
  -1   0   2    1.60    0.60
  -1   0   2    4.50    1.60
   1   0  -2    2.00    0.70
   1   0  -2    2.20    0.50
   1   0  -2    2.10    1.50
  -1   0   2    2.10    3.90
  -1   0   2    2.20    1.50
  -1   0   2   -1.50    2.80
   1   0  -2    2.30    0.60
  -1   0   2    2.50    0.60
   1   0  -2    2.50    1.40
   1   0  -2   -0.50    2.90
  -1   0   2    2.20    0.70
   0   0  -2 1547.35  102.39
   0   0   2 1446.26  102.49
   0   0   2 1444.16   96.99
   0   0  -2 1670.13   97.09
   0   0   2 1544.75   97.49
   0   0  -2 1681.03   98.09
   1   0   2    5.10    0.70
   1   0   2    5.10    2.40
  -1   0  -2    5.50    1.90
  -1   0  -2   -1.30    4.70
   1   0   2    7.00    1.70
   1   0   2    4.30    5.10
   1   0   2    3.90    2.80
  -1   0  -2   11.20    3.10
  -1   0  -2    4.60    2.40
   1   0   2    7.30    2.00
  -1   0  -2    4.20    0.70
  -1   0  -2    4.20    1.60
   2   0   2  354.96   35.00
   2   0   2  408.06   28.30
   2   0   2  443.26   27.60
  -2   0  -2  430.66   36.60
  -2   0  -2  373.86   27.80
  -2   0  -2  419.36   29.60
  -2   0  -2  435.16   26.00
   2   0   2  398.96   27.60
  -2   0  -2  406.56   27.40
   2   0   2  449.86   30.60
   2   0   2  437.26   26.00
  -2   0  -2  400.66   28.30
  -3   0  -2    2.20    2.30
  -3   0  -2    5.00    9.00
  -3   0  -2    3.20    3.50
   3   0   2    2.40    0.70
  -3   0  -2    2.70    1.70
   3   0   2    4.70    3.00
  -3   0  -2    6.60    3.90
   3   0   2    1.00    1.70
   3   0   2    1.50    3.20
   3   0   2    2.30    9.00
  -4   0  -2   89.69   10.80
  -4   0  -2   95.29   12.10
  -4   0  -2   99.79   22.40
   4   0   2   96.29   22.00
  -4   0  -2  111.09    8.80
   4   0   2  118.49    7.20
   4   0   2  112.99   14.10
   4   0   2  117.09    9.10
  -4   0  -2  136.79   31.40
   5   0   2    0.80    0.70
   5   0   2   -1.00    5.00
  -5   0  -2    0.00    2.50
  -5   0  -2    0.20    4.10
  -5   0  -2    2.30   12.60
  -5   0  -2    5.60    4.60
   5   0   2    2.10    2.20
   5   0   2    3.80    2.30
   6   0   2    8.30    1.20
  -6   0  -2    6.10    5.60
  -6   0  -2    3.00    3.10
  -7   0  -2    1.40    3.40
  -7   0  -2   -6.20    5.20
   7   0   2   -2.10    3.40
   8   0   2  469.25   31.70
  -8   0  -2  449.16   32.30
  -9   0  -2   -1.30    5.50
  -9  -1   2    2.10    4.20
  -9  -1   2   12.80    9.00
  -9   1   2    3.90    4.00
  -9   1   2    4.70    8.30
   8  -1  -2    1.40    3.20
  -8  -1   2    3.10    3.60
  -8   1   2    2.70    3.50
   8   1  -2    4.40    3.70
  -7  -1   2   30.50    5.20
   7  -1  -2   36.30    5.10
   7   1  -2   33.20    5.50
  -7   1   2   37.10    5.30
   6  -1  -2    7.30    2.80
   6  -1  -2   11.10    2.70
  -6  -1   2   15.20    3.50
  -6   1   2   11.20    3.10
   5  -1  -2 1398.86   87.99
  -5  -1   2 1517.25   98.29
  -5  -1   2 1188.48  111.79
  -5  -1   2 1418.16   88.19
  -5   1   2 1483.65   88.09
   5   1  -2 1406.36   86.79
  -5   1   2 1227.78  110.29
   5   1  -2 1359.06   88.09
  -5   1   2 1395.06   96.79
   5   1  -2 1420.56   88.29
   5   1  -2 1387.56   88.09
   4  -1  -2  633.74   40.90
  -4  -1   2  676.83   41.00
   4  -1  -2  598.24   40.70
  -4  -1   2  630.44   60.89
  -4  -1   2  653.13   52.99
  -4  -1   2  691.23   42.00
  -4  -1   2  630.84   48.10
   4  -1  -2  629.74   39.90
  -4  -1   2  661.53   40.00
   4  -1  -2  621.44   40.80
  -4   1   2  644.64   40.80
  -4   1   2  659.53   41.20
   4   1  -2  634.94   40.90
  -4   1   2  648.34   52.09
   4   1  -2  625.54   61.49
   4   1  -2  659.73   40.00
   4   1  -2  629.54   41.50
  -4   1   2  567.14   58.29
   4   1  -2  633.84   41.00
   4   1  -2  631.64   51.49
  -4   1   2  636.34   47.70
  -3  -1   2  393.16   33.20
  -3  -1   2  357.86   28.70
   3  -1  -2  370.16   22.40
  -3  -1   2  334.07   38.10
  -3  -1   2  349.47   24.20
   3  -1  -2  374.96   23.10
  -3  -1   2  369.86   23.10
  -3  -1   2  357.36   22.50
   3  -1  -2  305.67   35.00
   3  -1  -2  362.56   23.00
  -3  -1   2  318.37   23.10
  -3  -1   2  349.67   24.80
   3  -1  -2  365.06   23.50
   3   1  -2  348.67   30.80
  -3   1   2  368.46   28.40
  -3   1   2  373.46   22.40
   3   1  -2  328.67   23.10
   3   1  -2  305.07   36.80
  -3   1   2  391.86   23.80
  -3   1   2  366.26   23.20
  -3   1   2  430.66   33.10
  -3   1   2  355.96   36.70
   3   1  -2  346.07   23.10
   3   1  -2  354.46   22.40
   3   1  -2  348.07   23.90
  -2  -1   2 2857.11  171.48
   2  -1  -2 2573.94  163.68
  -2  -1   2 2702.53  165.08
  -2  -1   2 2766.72  163.78
  -2  -1   2 2286.47  174.98
  -2  -1   2 2697.43  163.48
   2  -1  -2 2680.83  164.48
   2  -1  -2 2680.43  163.38
  -2  -1   2 2537.65  163.98
   2  -1  -2 2678.13  163.78
  -2  -1   2 2730.13  165.08
   2   1  -2 2646.84  163.78
   2   1  -2 2617.94  164.78
   2   1  -2 2265.57  175.18
  -2   1   2 2549.94  163.78
  -2   1   2 2833.42  164.78
   2   1  -2 2568.04  163.78
   2   1  -2 2586.54  163.38
  -2   1   2 2792.12  163.58
  -2   1   2 2287.37  172.98
  -2   1   2 2788.42  163.38
  -1  -1   2   35.60    8.60
  -1  -1   2   40.80    8.00
   1  -1  -2   23.90    2.10
  -1  -1   2   32.00    3.40
   1  -1  -2   29.40    2.20
   1  -1  -2   25.90    2.00
   1  -1  -2   18.20    5.80
  -1  -1   2   34.40    2.10
  -1  -1   2   34.90    2.20
   1  -1  -2   23.60    3.00
  -1  -1   2   31.20    3.50
   1  -1  -2   25.30    3.10
  -1   1   2   31.70    3.20
   1   1  -2   33.40    6.70
  -1   1   2   30.50    3.30
  -1   1   2   26.70    6.20
  -1   1   2   27.80    2.20
   1   1  -2   33.00    9.00
   1   1  -2   28.90    3.60
  -1   1   2   31.10    2.10
   1   1  -2   26.10    2.30
  -1   1   2   29.10    2.10
   1   1  -2   25.70    3.20
  -1   1   2   35.50    7.70
   1   1  -2   27.90    2.10
   1   1  -2   28.20    2.20
   0  -1  -2  459.05   28.30
   0  -1  -2  443.86   27.00
   0  -1  -2  436.86   27.40
   0  -1   2  408.16   32.70
   0  -1   2  399.36   27.70
   0  -1   2  403.56   27.10
   0   1   2  398.46   32.50
   0   1  -2  428.66   30.70
   0   1  -2  439.36   27.20
   0   1   2  483.55   27.40
   0   1  -2  440.06   32.60
   0   1  -2  438.06   28.40
   0   1   2  420.76   27.70
   1  -1   2 1622.64   99.99
   1  -1   2 1571.84  101.39
  -1  -1  -2 1581.54  101.29
   1  -1   2 1704.43  102.69
  -1  -1  -2 1561.74  100.99
  -1  -1  -2 1583.64  101.29
   1  -1   2 1477.45  106.99
  -1  -1  -2 1608.54  107.79
   1  -1   2 1669.73  101.39
  -1  -1  -2 1611.74   99.99
  -1  -1  -2 1582.14  102.49
   1   1   2 1624.04   99.99
  -1   1  -2 1537.85  100.79
  -1   1  -2 1581.24  101.29
  -1   1  -2 1686.03  102.59
   1   1   2 1714.03  103.09
   1   1   2 1630.24  101.39
   1   1   2 1642.34  100.99
  -1   1  -2 1609.64   99.99
  -1   1  -2 1415.76  106.49
   1   1   2 1688.03  101.69
   1   1   2 1677.23  108.29
  -2  -1  -2  445.46   39.90
  -2  -1  -2  462.15   33.80
   2  -1   2  499.75   32.40
   2  -1   2  488.95   31.60
   2  -1   2  518.25   31.60
  -2  -1  -2  503.75   30.80
   2  -1   2  464.45   43.20
  -2  -1  -2  413.86   31.90
  -2  -1  -2  449.16   32.30
   2  -1   2  499.05   34.30
   2  -1   2  508.35   30.10
   2   1   2  480.05   31.60
  -2   1  -2  497.15   32.40
  -2   1  -2  472.25   39.90
  -2   1  -2  511.35   30.10
  -2   1  -2  502.65   31.60
   2   1   2  445.96   32.40
  -2   1  -2  475.95   31.90
   2   1   2  478.35   34.60
   2   1   2  425.36   40.00
   2   1   2  436.96   31.70
   2   1   2  476.85   30.10
  -2   1  -2  538.55   33.90
  -3  -1  -2  876.51   59.39
   3  -1   2  856.71   59.79
  -3  -1  -2  912.51   54.89
  -3  -1  -2  865.51   57.59
  -3  -1  -2  878.91   68.59
   3  -1   2  789.72   66.19
  -3  -1  -2  757.42   56.39
   3  -1   2  874.01   55.29
   3   1   2  914.51   55.59
   3   1   2  828.42   56.09
   3   1   2  880.71   53.79
   3   1   2  802.72   67.49
  -3   1  -2  891.41   54.69
   3   1   2  878.81   60.49
  -3   1  -2  857.61   56.79
  -3   1  -2  905.91   67.99
  -3   1  -2  863.51   58.69
   4  -1   2  310.97   27.30
  -4  -1  -2  341.57   21.40
  -4  -1  -2  289.87   42.00
  -4  -1  -2  261.77   23.30
  -4  -1  -2  302.67   36.00
   4  -1   2  288.87   34.50
   4  -1   2  328.77   19.70
  -4  -1  -2  297.37   26.10
   4  -1   2  328.67   21.40
   4   1   2  329.17   19.70
   4   1   2  333.97   28.30
   4   1   2  331.27   22.70
  -4   1  -2  340.87   41.60
  -4   1  -2  320.87   23.80
  -4   1  -2  309.37   35.60
   4   1   2  275.27   36.10
   4   1   2  283.37   23.50
  -4   1  -2  310.27   25.60
  -4   1  -2  320.67   21.10
  -4   1  -2  264.87   23.20
  -5  -1  -2   50.69    6.60
   5  -1   2   62.69    4.10
  -5  -1  -2   49.70   21.60
   5  -1   2   59.89   12.20
   5  -1   2   74.49    6.40
  -5  -1  -2   60.59   11.00
   5   1   2   62.99    6.60
  -5   1  -2   60.09    6.30
  -5   1  -2   45.00    8.60
   5   1   2   54.69    7.00
  -5   1  -2   65.89   26.30
  -5   1  -2   68.99   11.20
   5   1   2   75.39   14.30
   5   1   2   56.69    4.20
  -6  -1  -2   21.60    4.80
   6  -1   2   18.70    1.90
  -6  -1  -2   20.00    7.30
   6   1   2   23.50    2.10
  -6   1  -2   22.10    4.80
   6   1   2   24.60    2.10
  -6   1  -2   19.40    7.50
   7  -1   2  344.37   24.50
  -7  -1  -2  368.86   25.50
  -7   1  -2  375.26   25.40
   7   1   2  335.57   24.50
  -8  -1  -2   16.20    5.40
   8  -1   2   18.80    5.00
   8   1   2   11.90    4.70
  -8   1  -2   20.90    5.50
  -9  -1  -2   29.70    6.70
  -9   1  -2   15.90    6.50
  -9  -2   2   -3.20    3.60
  -9  -2   2   -4.60    6.70
  -9   2   2    1.70    3.80
  -9   2   2    6.10    8.90
   8  -2  -2    1.50    3.20
  -8  -2   2   -1.20    7.10
  -8  -2   2   -0.80    3.40
  -8   2   2    1.50    3.30
   8   2  -2    2.50    3.60
   7  -2  -2    3.90    2.90
  -7  -2   2    4.60    3.40
   7   2  -2    3.80    3.10
  -7   2   2    4.40    3.10
   6  -2  -2  207.78   14.70
  -6  -2   2  198.68   15.40
   6  -2  -2  210.88   15.10
   6   2  -2  213.88   15.30
  -6   2   2  234.28   15.20
   6   2  -2  213.98   13.50
   5  -2  -2   73.89    6.20
  -5  -2   2  102.59   16.80
  -5  -2   2   65.79    6.40
   5  -2  -2   72.59    5.80
  -5  -2   2   70.79   22.10
  -5   2   2   77.09   23.40
  -5   2   2   78.29   14.40
   5   2  -2   66.89    6.80
   5   2  -2   68.59    4.80
  -5   2   2   73.69    6.10
   5   2  -2   68.09    6.20
   4  -2  -2  978.60   63.29
  -4  -2   2 1059.29   62.69
   4  -2  -2  973.90   63.39
  -4  -2   2  943.01   85.59
  -4  -2   2 1004.50   76.29
  -4  -2   2 1085.79   63.79
  -4  -2   2  985.10   71.29
   4  -2  -2  835.32   80.39
  -4  -2   2 1019.50   64.79
   4   2  -2  989.30   63.69
   4   2  -2 1018.80   62.59
  -4   2   2 1042.10   74.89
   4   2  -2 1046.10   64.69
  -4   2   2 1039.60   63.39
   4   2  -2  954.90   74.49
  -4   2   2 1000.10   70.09
   4   2  -2 1007.20   63.59
   4   2  -2  946.01   85.49
   3  -2  -2  186.78   12.40
  -3  -2   2  189.28   14.50
  -3  -2   2  196.78   12.10
  -3  -2   2  197.08   12.70
  -3  -2   2  195.68   39.90
   3  -2  -2  183.68   11.70
   3  -2  -2  183.48   12.70
  -3  -2   2  184.68   17.90
   3  -2  -2  187.18   12.40
  -3  -2   2  201.98   22.10
  -3  -2   2  184.58   12.70
  -3  -2   2  190.18   13.80
   3  -2  -2  172.18   19.10
   3  -2  -2  167.08   24.40
  -3   2   2  196.38   20.80
   3   2  -2  176.78   12.60
  -3   2   2  190.08   11.90
  -3   2   2  210.08   12.40
   3   2  -2  171.48   28.90
   3   2  -2  184.48   13.70
  -3   2   2  192.28   17.20
   3   2  -2  179.58   11.90
   3   2  -2  166.58   12.60
  -3   2   2  160.18   23.50
  -3   2   2  186.28   12.60
   3   2  -2  188.68   20.90
  -3   2   2  203.98   13.00
  -2  -2   2   25.90    3.60
   2  -2  -2   21.30    6.50
   2  -2  -2   21.20    1.60
  -2  -2   2   22.40   10.90
   2  -2  -2   20.10    2.70
   2  -2  -2   12.70    7.10
   2  -2  -2   20.70    2.00
  -2  -2   2   34.00    8.80
  -2   2   2   21.10    1.80
  -2   2   2   22.70    3.50
  -2   2   2   18.70    2.10
  -2   2   2   22.30    1.70
   2   2  -2   16.30    7.40
  -2   2   2   23.70    3.10
   2   2  -2   32.30    9.00
  -2   2   2   23.20    7.40
   2   2  -2   23.60    2.40
   2   2  -2   23.60    1.80
  -2   2   2   11.10    6.20
   2   2  -2   25.80    3.70
   2   2  -2   28.20    2.40
  -1  -2   2  303.97   18.30
  -1  -2   2  262.67   25.60
   1  -2  -2  281.97   18.20
  -1  -2   2  272.97   18.60
  -1  -2   2  308.17   18.40
   1  -2  -2  273.37   18.20
   1  -2  -2  292.87   19.20
  -1  -2   2  337.97   24.50
  -1  -2   2  297.17   19.90
   1  -2  -2  255.37   22.80
   1  -2  -2  278.67   19.20
  -1  -2   2  299.57   19.30
   1   2  -2  287.07   18.40
   1   2  -2  296.67   19.70
  -1   2   2  308.07   23.40
   1   2  -2  295.97   18.30
   1   2  -2  297.67   18.40
   1   2  -2  268.47   25.80
  -1   2   2  309.77   19.50
   1   2  -2  307.67   23.80
   1   2  -2  288.87   19.80
  -1   2   2  286.97   18.30
  -1   2   2  286.87   18.90
  -1   2   2  280.67   18.20
  -1   2   2  301.97   18.20
  -1   2   2  284.27   22.50
   0  -2  -2    5.40    1.60
   0  -2  -2    4.70    1.30
   0  -2   2    5.80    1.80
   0  -2  -2    4.00    0.60
   0  -2  -2    2.10    1.30
   0  -2   2    9.60    3.70
   0  -2  -2    2.50    1.30
   0  -2   2    6.30    0.80
   0  -2   2    3.20    4.50
   0   2   2    2.90    0.50
   0   2   2    1.80    1.00
   0   2  -2    5.00    0.70
   0   2  -2    5.60    1.00
   0   2  -2   13.20    5.90
   0   2   2    5.90    1.30
   0   2   2    5.90    4.60
   0   2  -2    2.70    1.30
   0   2  -2    5.60    1.80
   0   2   2    4.40    1.70
   0   2  -2    8.70    3.30
   0   2   2    4.30    1.80
   1  -2   2 1242.68   75.59
   1  -2   2 1058.79   82.09
   1  -2   2 1220.88   76.19
  -1  -2  -2 1223.48   76.99
   1  -2   2 1330.17   78.39
  -1  -2  -2 1201.98   78.29
   1  -2   2 1194.48   76.89
  -1  -2  -2 1227.18   75.59
  -1  -2  -2 1135.39   76.69
   1  -2   2 1238.68   77.09
  -1  -2  -2 1196.48   76.89
  -1  -2  -2 1189.88   83.39
  -1   2  -2 1269.27   77.09
   1   2   2 1265.07   77.09
   1   2   2 1250.77   84.09
  -1   2  -2 1117.29   76.29
  -1   2  -2 1290.27   78.39
  -1   2  -2 1234.48   75.59
   1   2   2 1190.78   75.69
   1   2   2 1207.88   78.59
   1   2   2 1240.98   77.29
   1   2   2 1209.88   76.69
   2  -2   2 1286.17   98.69
  -2  -2  -2 1508.45   94.19
  -2  -2  -2 1367.96  100.49
   2  -2   2 1450.65   91.09
   2  -2   2 1526.75   89.79
  -2  -2  -2 1436.56   90.49
   2  -2   2 1531.65   91.29
  -2  -2  -2 1372.16   92.09
  -2  -2  -2 1272.57   91.59
   2  -2   2 1546.85   93.89
   2  -2   2 1541.05   91.89
   2   2   2 1362.96   91.49
   2   2   2 1470.05   89.79
   2   2   2 1418.86   94.59
   2   2   2 1373.26  100.89
  -2   2  -2 1395.56   99.99
  -2   2  -2 1501.35   91.19
  -2   2  -2 1518.85   89.69
   2   2   2 1466.25   91.49
  -2   2  -2 1375.66   91.29
   2   2   2 1414.16   92.29
  -2   2  -2 1476.25   91.89
  -2   2  -2 1497.55   93.19
  -3  -2  -2  232.08   20.40
  -3  -2  -2  287.87   18.80
   3  -2   2  263.37   20.20
   3  -2   2  292.17   17.60
   3  -2   2  289.77   19.20
   3  -2   2  280.37   23.20
  -3  -2  -2  283.77   23.00
  -3  -2  -2  264.67   30.80
   3  -2   2  237.98   28.20
  -3   2  -2  260.37   20.30
   3   2   2  316.17   24.70
  -3   2  -2  280.47   22.00
  -3   2  -2  272.27   19.00
  -3   2  -2  261.87   29.90
   3   2   2  287.97   19.50
   3   2   2  298.07   17.60
  -3   2  -2  284.27   17.50
   3   2   2  269.07   20.20
  -3   2  -2  291.27   18.50
  -3   2  -2  264.97   20.50
   3   2   2  286.07   31.60
  -4  -2  -2    2.60   12.70
  -4  -2  -2   -9.40    8.70
   4  -2   2   12.30   10.90
  -4  -2  -2    2.70    4.60
  -4  -2  -2    0.60    3.60
  -4  -2  -2    0.20    2.00
   4  -2   2    0.20    4.10
   4  -2   2    2.90    1.80
  -4   2  -2    3.90    4.30
   4   2   2    1.00    0.70
   4   2   2    4.50   10.30
  -4   2  -2    0.90   11.80
   4   2   2   -0.30    4.50
  -4   2  -2    3.00    3.80
  -4   2  -2   -0.50   10.30
   4   2   2    2.70    2.60
   4   2   2    4.10    1.70
  -4   2  -2    4.60    3.50
  -4   2  -2    5.00    2.10
   5  -2   2  472.25   30.60
  -5  -2  -2  465.15   38.50
  -5  -2  -2  404.26   30.80
  -5  -2  -2  512.35   61.89
   5  -2   2  460.35   38.60
   5  -2   2  497.25   29.20
  -5   2  -2  425.66   36.00
   5   2   2  492.35   40.30
  -5   2  -2  442.26   55.29
  -5   2  -2  438.26   30.70
   5   2   2  464.15   31.90
   5   2   2  490.95   29.10
   5   2   2  461.75   31.30
  -6  -2  -2  228.38   16.30
   6   2   2  220.88   13.40
  -6   2  -2  180.78   16.50
   6   2   2  202.58   13.50
  -7  -2  -2   72.79    8.80
   7  -2   2   72.69    7.40
   7   2   2   62.99    4.80
   7   2   2   70.99    4.70
   7   2   2   67.39    7.80
  -7   2  -2   63.29    8.00
  -8  -2  -2   29.70    6.20
  -8   2  -2   22.70    5.90
   8   2   2   20.40    5.30
  -9  -2  -2   26.70    6.70
   9   2   2   17.90    6.30
  -9   2  -2   23.80    6.00
  -9  -3   2  285.07   29.00
  -9  -3   2  323.47   22.50
   9   3  -2  289.77   22.10
  -9   3   2  294.67   21.40
  -9   3   2  327.67   28.50
   8  -3  -2    2.80    3.20
  -8  -3   2    2.90    3.60
  -8  -3   2    3.60    8.10
   8   3  -2    3.90    3.50
  -8   3   2   -3.80    2.90
   7  -3  -2  182.98   13.40
  -7  -3   2  155.78   18.00
  -7  -3   2  197.08   14.20
  -7   3   2  184.08   13.30
   7   3  -2  167.48   13.70
  -6  -3   2    4.10    2.80
   6  -3  -2    5.80    2.70
  -6   3   2    8.20    2.60
   6   3  -2    4.70    1.10
   6   3  -2    6.30    2.80
  -5  -3   2   67.99    6.90
  -5  -3   2   86.09   15.10
   5  -3  -2   89.79    6.70
  -5  -3   2  125.59   32.60
   5  -3  -2   74.79    6.20
  -5   3   2   79.49    6.50
   5   3  -2   80.29    5.40
   5   3  -2   79.49    7.00
   5   3  -2   80.19    7.10
  -5   3   2   66.29   22.40
   5   3  -2   89.89    8.20
  -5   3   2   74.99   13.70
  -4  -3   2  187.18   15.10
   4  -3  -2  157.48   12.10
   4  -3  -2  160.18   11.90
  -4  -3   2  203.18   14.30
   4  -3  -2  134.19   27.40
  -4  -3   2  187.68   24.00
  -4  -3   2  197.88   37.40
  -4  -3   2  190.18   19.40
  -4  -3   2  192.38   11.50
  -4  -3   2  200.08   12.70
  -4   3   2  167.58   12.00
  -4   3   2  214.98   23.30
  -4   3   2  156.58   17.20
   4   3  -2  172.28   22.90
   4   3  -2  186.38   11.50
   4   3  -2  178.88   13.60
  -4   3   2  143.39   27.40
   4   3  -2  189.98   12.80
   4   3  -2  196.18   37.00
   3  -3  -2  203.68   14.10
  -3  -3   2  245.58   16.50
   3  -3  -2  206.68   20.50
   3  -3  -2  203.58   13.30
   3  -3  -2  190.38   13.80
  -3  -3   2  221.28   19.90
  -3  -3   2  240.08   25.00
  -3  -3   2  243.78   14.40
  -3  -3   2  225.28   13.50
  -3  -3   2  221.68   15.80
  -3  -3   2  215.68   14.70
   3   3  -2  207.98   14.20
   3   3  -2  219.68   23.10
  -3   3   2  224.98   13.80
  -3   3   2  224.68   18.70
  -3   3   2  201.58   14.30
  -3   3   2  155.48   26.50
   3   3  -2  212.98   15.50
  -3   3   2  209.18   13.30
   3   3  -2  208.18   29.80
   3   3  -2  213.58   14.30
  -3   3   2  195.38   14.00
  -3   3   2  202.28   21.30
  -2  -3   2  943.41   56.59
  -2  -3   2  895.91   56.19
  -2  -3   2  916.71   57.89
  -2  -3   2  784.62   68.99
  -2  -3   2  908.41   58.29
   2  -3  -2  881.91   55.99
   2  -3  -2  894.01   61.19
  -2  -3   2  833.22   56.59
  -2  -3   2  948.41   64.59
   2  -3  -2  871.61   56.19
   2  -3  -2  884.31   56.99
   2   3  -2  885.91   56.59
  -2   3   2  822.22   63.59
  -2   3   2  934.51   57.59
  -2   3   2  931.71   56.09
   2   3  -2  914.71   58.09
   2   3  -2  869.11   56.59
  -2   3   2  963.10   56.09
   2   3  -2  898.21   56.09
  -2   3   2  969.50   62.29
   2   3  -2  916.51   63.89
  -2   3   2  879.41   56.39
  -2   3   2  955.80   57.29
   1  -3  -2 1093.79   70.19
  -1  -3   2 1202.68   70.49
   1  -3  -2 1282.57   74.99
  -1  -3   2 1150.48   70.49
   1  -3  -2 1130.59   71.39
  -1  -3   2 1215.18   72.29
   1  -3  -2 1060.09   70.69
  -1  -3   2 1168.38   71.39
  -1  -3   2 1053.19   70.49
   1  -3  -2 1012.40   74.49
   1  -3  -2 1104.69   70.19
  -1  -3   2 1159.28   76.39
  -1  -3   2 1005.90   78.79
  -1   3   2 1127.59   70.89
   1   3  -2 1101.99   71.99
   1   3  -2 1105.79   71.39
   1   3  -2 1175.38   76.09
  -1   3   2 1121.59   71.49
   1   3  -2 1136.59   70.59
  -1   3   2 1121.79   70.39
   1   3  -2 1133.09   70.29
  -1   3   2 1153.78   70.19
  -1   3   2 1205.88   75.49
   0  -3  -2   81.79    6.10
   0  -3   2   84.09    6.40
   0  -3   2   88.59    5.60
   0  -3   2   92.29   11.50
   0  -3   2   91.49   10.00
   0  -3  -2   81.69    5.40
   0  -3   2   90.19    7.20
   0  -3  -2   78.99    6.60
   0  -3  -2   79.59    6.10
   0  -3  -2   87.39    7.30
   0   3  -2   92.29   11.00
   0   3  -2   82.69    5.60
   0   3  -2   81.49    6.30
   0   3  -2   75.59    9.60
   0   3  -2   82.29    5.60
   0   3   2   86.19    5.40
   0   3   2   86.99    6.00
   0   3   2   80.09    6.30
   0   3   2   88.29    7.40
   0   3   2   80.09   11.00
   0   3  -2   85.29    5.50
   0   3  -2   79.49    6.90
   0   3   2   84.79    6.70
  -1  -3  -2   15.40    3.60
   1  -3   2   26.70    3.50
   1  -3   2   28.10    8.30
  -1  -3  -2   22.10    8.50
   1  -3   2   23.90    4.20
  -1  -3  -2   19.30    2.20
   1  -3   2   24.80    1.80
   1  -3   2   24.90    2.50
  -1  -3  -2   18.10    3.40
  -1  -3  -2   17.70    3.20
   1  -3   2   35.80    4.40
  -1   3  -2   27.50    3.90
   1   3   2   20.30    3.20
   1   3   2   20.50    1.70
  -1   3  -2   25.60    3.40
  -1   3  -2   18.50    6.50
  -1   3  -2   23.40    1.70
   1   3   2   19.70    4.10
   1   3   2   18.00    3.20
   1   3   2   18.60    4.20
  -1   3  -2   23.80    4.40
   1   3   2   13.80    7.00
  -1   3  -2   24.80    2.90
   2  -3   2  408.36   26.20
  -2  -3  -2  350.66   35.00
  -2  -3  -2  360.26   27.40
   2  -3   2  416.36   25.00
   2  -3   2  416.86   27.70
   2  -3   2  381.16   34.00
   2  -3   2  430.46   26.70
  -2  -3  -2  359.06   28.90
  -2  -3  -2  381.06   25.70
   2   3   2  372.56   27.60
   2   3   2  412.46   26.80
   2   3   2  395.46   29.90
  -2   3  -2  427.86   25.00
  -2   3  -2  439.76   28.40
  -2   3  -2  406.86   27.10
   2   3   2  373.36   35.60
  -2   3  -2  421.56   35.30
  -2   3  -2  418.66   26.50
   2   3   2  363.36   26.90
   2   3   2  392.46   25.00
  -2   3  -2  395.06   26.60
   3  -3   2  906.81   56.09
  -3  -3  -2  874.01   57.99
  -3  -3  -2  867.61   60.49
   3  -3   2  812.82   56.19
  -3  -3  -2  828.32   68.79
  -3  -3  -2  910.81   55.69
   3  -3   2  905.11   54.49
   3  -3   2  879.81   67.39
   3  -3   2  867.51   59.99
   3   3   2  771.52   68.09
  -3   3  -2  856.91   57.29
  -3   3  -2  922.81   54.39
  -3   3  -2  887.91   67.39
  -3   3  -2  896.31   55.99
   3   3   2  907.21   54.49
   3   3   2  784.82   56.89
   3   3   2  885.51   56.59
  -3   3  -2  920.01   59.09
   3   3   2  834.92   61.29
   4  -3   2   97.29   13.10
   4  -3   2  114.99    6.90
  -4  -3  -2  157.08   28.40
  -4  -3  -2   80.19   11.00
  -4  -3  -2   99.99    8.60
   4  -3   2  103.69    8.60
  -4  -3  -2  114.29   13.40
   4  -3   2  101.29   20.30
  -4  -3  -2  113.19   28.50
   4   3   2  108.29    7.00
  -4   3  -2   85.09   10.50
  -4   3  -2  119.69   28.00
  -4   3  -2  104.59    8.20
  -4   3  -2  113.39   12.20
   4   3   2  112.69   23.80
   4   3   2   92.89   10.20
  -4   3  -2  116.99   10.90
  -4   3  -2  143.59   25.60
   4   3   2  115.29    9.40
   4   3   2   83.89   14.30
  -5  -3  -2    5.40    5.20
  -5  -3  -2   11.50    3.40
  -5  -3  -2    0.20   12.70
   5  -3   2   11.40    1.20
   5  -3   2    8.70    2.30
  -5  -3  -2   18.20    6.70
   5  -3   2    9.40    5.90
  -5   3  -2    4.10    4.70
  -5   3  -2   13.30   13.30
  -5   3  -2    9.00    5.20
   5   3   2   11.20    7.60
   5   3   2   14.50    1.50
   5   3   2    9.10    3.50
  -5   3  -2   11.80    3.10
  -6  -3  -2   72.89    8.30
   6   3   2   82.99    5.80
   6   3   2   86.39    5.60
  -6   3  -2   65.59    8.20
  -7  -3  -2    1.20    3.60
  -7  -3  -2   -1.30    5.20
   7  -3   2    0.60    3.00
  -7   3  -2    4.80    4.00
   7   3   2    2.80    1.20
   7   3   2    2.50    3.50
  -7   3  -2    4.50    6.50
   7   3   2    1.50    1.30
  -8  -3  -2    2.40    4.20
   8  -3   2    2.80    3.60
   8   3   2    8.10    4.20
  -8   3  -2    1.50    3.90
  -9  -3  -2   76.49   10.40
  -9   3  -2   99.19   10.80
   9   3   2   88.69   10.70
  -9  -4   2    8.30    9.60
  -9  -4   2    5.60    4.90
  -9   4   2    4.30    3.60
  -9   4   2   -1.80    7.20
   9   4  -2   11.30    5.10
  -8  -4   2   46.90   11.40
  -8  -4   2   35.10    6.00
   8  -4  -2   32.70    5.20
  -8   4   2   30.10    7.50
   8   4  -2   43.20    6.50
   7  -4  -2  135.99   10.10
  -7  -4   2  133.59   11.00
  -7  -4   2  136.39   15.70
   7   4  -2  106.89   10.40
   7   4  -2  112.89    8.10
  -7   4   2  135.49   10.00
  -6  -4   2 1108.19   74.89
  -6  -4   2 1058.19   71.09
   6  -4  -2 1107.39   70.39
   6   4  -2 1099.89   69.29
  -6   4   2 1194.98   70.49
   6   4  -2 1099.39   70.89
   5  -4  -2   14.70    2.30
  -5  -4   2   16.40    3.60
  -5  -4   2    7.00   14.90
  -5  -4   2    9.40    4.70
  -5  -4   2   11.20    2.90
  -5  -4   2   27.30    9.50
  -5   4   2   12.70    6.00
   5   4  -2    8.60    2.70
   5   4  -2   42.70   25.60
   5   4  -2   14.10    1.60
   5   4  -2    9.60    3.30
  -5   4   2    1.60   10.70
  -5   4   2   13.10    2.50
  -4  -4   2  629.24   42.10
  -4  -4   2  669.63   40.60
  -4  -4   2  646.14   39.50
  -4  -4   2  570.94   61.69
   4  -4  -2  629.94   39.70
   4  -4  -2  550.14   55.49
  -4  -4   2  658.53   43.00
  -4  -4   2  584.44   52.49
   4   4  -2  554.84   61.79
  -4   4   2  729.33   51.69
   4   4  -2  630.14   39.40
   4   4  -2  601.04   41.80
   4   4  -2  618.74   40.30
  -4   4   2  639.84   46.00
   4   4  -2  618.54   52.39
   4   4  -2  623.54   40.50
  -3  -4   2   32.00    2.70
   3  -4  -2   42.30   11.80
  -3  -4   2   16.00   12.50
  -3  -4   2   35.50   12.00
  -3  -4   2   45.00    9.40
  -3  -4   2   30.20    3.50
   3  -4  -2   33.90    8.30
  -3  -4   2   33.90    3.70
   3  -4  -2   36.20    2.90
  -3  -4   2   31.20    5.70
  -3   4   2   33.20    9.30
  -3   4   2   44.90    7.70
  -3   4   2   39.00    2.40
   3   4  -2   46.30   13.50
   3   4  -2   18.80   10.70
  -3   4   2   41.60    2.90
  -3   4   2   39.00    3.40
   3   4  -2   30.40    2.70
   3   4  -2   30.00    3.70
  -3   4   2   38.20    3.50
  -3   4   2   34.30   11.40
   3   4  -2   23.00    4.30
   2  -4  -2  955.00   67.89
  -2  -4   2  992.20   78.69
  -2  -4   2  976.20   64.09
   2  -4  -2  950.80   63.59
  -2  -4   2 1061.99   63.69
  -2  -4   2 1107.59   64.19
  -2  -4   2 1055.29   66.09
  -2  -4   2 1072.09   65.59
  -2  -4   2 1119.29   72.89
  -2   4   2 1003.50   63.49
   2   4  -2  990.20   64.09
   2   4  -2  973.50   64.19
  -2   4   2 1031.00   63.49
  -2   4   2  928.81   69.89
  -2   4   2 1080.39   64.79
   2   4  -2 1032.30   65.89
  -2   4   2 1064.89   64.69
   2   4  -2 1039.40   71.89
  -2   4   2  997.30   63.79
  -1  -4   2  425.96   25.60
  -1  -4   2  419.46   27.50
   1  -4  -2  386.96   25.20
  -1  -4   2  385.66   25.70
  -1  -4   2  435.46   31.90
  -1  -4   2  365.66   34.20
   1  -4  -2  432.86   29.80
  -1  -4   2  411.86   25.40
   1  -4  -2  407.56   29.20
   1  -4  -2  385.26   25.60
  -1   4   2  400.86   25.80
  -1   4   2  413.36   25.40
   1   4  -2  416.16   27.30
   1   4  -2  352.26   34.40
   1   4  -2  391.86   25.60
  -1   4   2  409.06   26.60
   1   4  -2  407.06   25.30
   1   4  -2  398.56   26.50
   1   4  -2  430.96   31.50
   1   4  -2  400.96   25.60
  -1   4   2  416.16   25.30
  -1   4   2  393.36   30.00
   0  -4  -2 2208.28  147.89
   0  -4  -2 2486.65  149.39
   0  -4  -2 2279.37  147.89
   0  -4   2 2427.86  153.28
   0  -4   2 2431.66  149.29
   0  -4   2 2326.37  148.09
   0   4   2 2445.56  147.89
   0   4   2 2424.16  149.39
   0   4  -2 2627.44  153.38
   0   4   2 2140.89  152.88
   0   4  -2 2433.16  149.29
   0   4   2 2264.67  147.99
   0   4   2 2435.46  148.89
   0   4  -2 2333.37  148.09
   1  -4   2  133.59    8.30
  -1  -4  -2  124.59   15.90
   1  -4   2   98.09   14.30
   1  -4   2  135.89    8.70
  -1  -4  -2  125.99   11.00
  -1  -4  -2  113.79    9.80
   1  -4   2  142.09   10.20
   1  -4   2  137.49    9.80
  -1   4  -2  133.19    8.30
  -1   4  -2  135.99    9.90
  -1   4  -2  118.59    8.40
   1   4   2  134.89   16.80
  -1   4  -2  113.69   13.80
  -1   4  -2  147.19   11.70
  -1   4  -2  122.79    9.40
   1   4   2  135.19   10.30
  -1   4  -2  130.19    9.30
   1   4   2  108.59   11.00
  -2  -4  -2  507.55   31.40
   2  -4   2  501.05   32.20
   2  -4   2  489.65   32.20
  -2  -4  -2  472.25   32.80
   2  -4   2  480.15   31.40
  -2  -4  -2  491.35   33.10
   2  -4   2  410.46   38.30
  -2  -4  -2  510.85   42.40
   2  -4   2  477.05   33.70
   2  -4   2  501.55   30.40
  -2  -4  -2  479.55   35.00
  -2   4  -2  468.65   39.10
   2   4   2  479.45   42.20
  -2   4  -2  474.85   31.90
   2   4   2  502.35   35.80
   2   4   2  513.55   33.50
   2   4   2  476.85   32.50
  -2   4  -2  454.55   31.80
  -2   4  -2  504.75   30.40
  -2   4  -2  516.95   33.60
  -2   4  -2  470.25   32.30
  -3  -4  -2  318.17   26.80
  -3  -4  -2  339.27   22.40
   3  -4   2  353.06   21.00
   3  -4   2  333.97   33.00
   3  -4   2  358.36   22.70
  -3  -4  -2  308.97   35.50
  -3  -4  -2  322.87   24.60
   3  -4   2  318.67   22.70
  -3   4  -2  352.46   24.00
   3   4   2  310.67   27.70
  -3   4  -2  372.76   25.40
   3   4   2  336.67   35.60
   3   4   2  283.27   23.60
  -3   4  -2  323.47   23.50
  -3   4  -2  332.87   22.50
  -3   4  -2  355.06   21.00
  -3   4  -2  314.77   32.40
  -4  -4  -2   31.50   18.20
   4  -4   2   13.20    1.30
  -4  -4  -2   20.80   15.40
   4  -4   2   12.10    2.60
  -4  -4  -2   17.00    6.20
   4  -4   2    8.30    8.70
  -4  -4  -2   13.60    5.80
   4  -4   2    8.80    5.30
  -4  -4  -2   16.30    3.50
   4   4   2   11.70    3.70
  -4   4  -2    7.40    9.40
   4   4   2   12.80   11.10
   4   4   2   11.50    6.40
  -4   4  -2   11.40   12.30
   4   4   2   20.40    5.70
  -4   4  -2    9.30    2.50
  -4   4  -2   13.10    5.00
   4   4   2   14.20    1.50
  -4   4  -2   13.20    4.60
  -4   4  -2   19.10    5.40
   5  -4   2    4.60    0.80
  -5  -4  -2   -2.10   16.00
  -5  -4  -2   -7.00    3.60
  -5  -4  -2    4.60    4.50
   5  -4   2   11.90    6.60
   5   4   2    1.40    5.90
  -5   4  -2   -2.50    3.80
  -5   4  -2    1.80    2.40
  -5   4  -2    0.20    4.50
   5   4   2    2.90    1.10
   5   4   2    3.50    2.80
  -5   4  -2    6.10   13.30
   5   4   2   -0.40    3.20
  -6  -4  -2  769.12   55.29
   6   4   2  885.21   52.99
  -6   4  -2  841.22   54.99
   6   4   2  878.61   53.19
  -7  -4  -2   13.10    7.10
  -7  -4  -2   18.10    5.10
   7  -4   2    9.80    4.10
   7   4   2   15.10    1.80
   7   4   2   22.00    5.10
  -7   4  -2    9.10    4.20
   7   4   2   17.10    2.10
  -7   4  -2    4.50    6.10
   8  -4   2   59.49    7.80
  -8  -4  -2   84.39   10.00
   8   4   2   66.99    8.80
  -8   4  -2   75.09    9.00
   8   4   2   67.09    5.00
   8   4   2   72.59    5.20
  -9  -4  -2   27.30    7.00
  -9   4  -2   42.00    7.60
   9   4   2   39.90    7.40
  -9  -5   2  119.99   19.20
   9   5  -2  134.99   12.20
  -9   5   2  130.49   10.90
  -8  -5   2    6.80    3.70
  -8  -5   2    5.90    7.10
  -8   5   2    9.90    3.40
   8   5  -2    8.80    4.20
  -7  -5   2   82.39   13.10
  -7  -5   2   77.79    8.40
   7   5  -2   82.09    5.70
  -7   5   2   87.69    7.30
   7   5  -2   76.59    8.20
  -6  -5   2  232.98   20.20
  -6  -5   2  208.18   16.00
   6   5  -2  223.68   14.20
   6   5  -2  214.68   15.90
  -6   5   2  224.88   15.20
  -5  -5   2   16.30    5.90
  -5  -5   2   16.60    4.50
  -5  -5   2   10.00   17.00
  -5  -5   2   14.80    3.30
  -5   5   2   32.10   14.60
   5   5  -2   19.60    3.90
   5   5  -2   16.60   16.90
   5   5  -2   19.90    4.50
  -5   5   2   29.40   10.10
   5   5  -2   20.00    2.10
  -5   5   2   28.30    3.10
  -4  -5   2  753.12   52.39
   4  -5  -2  756.92   66.49
   4  -5  -2  795.52   49.30
  -4  -5   2  715.03   62.39
  -4  -5   2  799.52   49.20
  -4  -5   2  799.42   52.19
  -4  -5   2  814.82   58.69
  -4  -5   2  757.22   74.19
  -4  -5   2  812.62   50.29
   4   5  -2  773.02   50.09
  -4   5   2  864.31   49.40
  -4   5   2  747.93   57.09
   4   5  -2  785.22   49.10
   4   5  -2  769.02   62.49
   4   5  -2  795.82   51.99
   4   5  -2  756.22   50.19
   4   5  -2  706.13   73.89
  -3  -5   2 1784.92  110.99
  -3  -5   2 1594.84  131.39
   3  -5  -2 1663.03  116.99
  -3  -5   2 1873.31  113.69
  -3  -5   2 1686.93  122.19
   3  -5  -2 1819.32  111.19
  -3  -5   2 1847.62  111.79
  -3  -5   2 1833.82  113.89
  -3  -5   2 1772.22  122.29
   3  -5  -2 1779.92  111.09
  -3   5   2 1792.72  115.49
   3   5  -2 1783.52  121.99
  -3   5   2 1829.42  111.69
   3   5  -2 1726.63  111.79
   3   5  -2 1602.64  131.69
  -3   5   2 1951.40  110.89
   3   5  -2 1755.92  110.89
  -3   5   2 1880.51  110.69
  -3   5   2 1768.82  111.29
   3   5  -2 1750.12  113.59
   3   5  -2 1738.53  111.59
  -2  -5   2 2137.09  125.49
  -2  -5   2 2060.69  126.89
  -2  -5   2 1875.41  125.39
  -2  -5   2 2010.60  124.99
  -2  -5   2 2111.09  129.19
  -2  -5   2 1894.01  140.99
   2  -5  -2 1926.71  128.99
   2  -5  -2 2046.80  124.99
  -2  -5   2 2222.78  134.99
   2   5  -2 1998.00  127.39
   2   5  -2 1949.80  125.49
  -2   5   2 1903.81  130.09
  -2   5   2 2073.29  126.09
  -2   5   2 1944.21  125.09
   2   5  -2 1860.31  141.89
   2   5  -2 1929.01  126.59
   2   5  -2 2001.60  124.99
  -2   5   2 2060.39  127.99
  -2   5   2 2092.79  124.79
   2   5  -2 2097.69  133.89
  -1  -5   2 1854.51  126.79
   1  -5  -2 2281.97  130.19
   1  -5  -2 2286.77  131.19
  -1  -5   2 2043.90  126.89
  -1  -5   2 1961.60  127.59
  -1  -5   2 1997.40  126.69
  -1  -5   2 2032.70  133.19
   1  -5  -2 2030.50  126.69
   1   5  -2 1990.60  128.79
  -1   5   2 1843.72  130.99
   1   5  -2 2138.59  126.79
  -1   5   2 2086.19  128.09
  -1   5   2 2064.99  126.99
   1   5  -2 1940.91  127.79
  -1   5   2 2158.28  126.49
   1   5  -2 2059.09  132.99
   1   5  -2 2000.40  126.79
   1   5  -2 1941.31  126.89
   0  -5   2   89.19    6.10
   0  -5   2   94.49    6.10
   0  -5   2   75.39   11.60
   0  -5   2   97.09    8.00
   0  -5  -2   82.69    7.60
   0  -5  -2   72.29   11.20
   0  -5   2   97.89    7.00
   0  -5  -2   85.49    6.20
   0  -5   2   99.29    6.10
   0  -5  -2   87.29    6.90
   0   5  -2  101.39    6.10
   0   5  -2   78.59   11.40
   0   5   2   89.99    7.90
   0   5  -2   93.79    8.00
   0   5  -2   96.99    6.10
   0   5   2   86.09    6.70
   0   5   2   85.99    6.90
   0   5  -2   95.29    6.20
   0   5  -2  121.09   12.40
   0   5   2   70.49   11.20
   1  -5   2  655.53   38.50
   1  -5   2  662.93   39.60
   1  -5   2  646.44   40.40
  -1  -5  -2  565.04   46.70
  -1  -5  -2  578.54   41.50
   1  -5   2  680.93   38.70
  -1  -5  -2  533.45   39.70
  -1  -5  -2  562.94   38.90
  -1   5  -2  625.64   38.60
   1   5   2  628.54   38.90
  -1   5  -2  515.25   44.00
   1   5   2  553.04   40.20
   1   5   2  510.15   46.10
  -1   5  -2  696.73   42.90
  -1   5  -2  639.94   38.40
   1   5   2  573.04   40.40
  -1   5  -2  683.73   40.50
   1   5   2  608.14   42.10
  -1   5  -2  622.64   38.90
  -1   5  -2  664.53   39.50
   2  -5   2  110.19    8.80
  -2  -5  -2  119.09   11.90
  -2  -5  -2  123.19   10.40
  -2  -5  -2  118.69    8.20
   2  -5   2   99.39    8.00
   2  -5   2   98.99   15.80
   2  -5   2  114.79    8.90
  -2  -5  -2  103.39   18.30
  -2   5  -2   95.69   15.50
  -2   5  -2  105.69    7.10
   2   5   2  117.39    8.00
  -2   5  -2  108.29    8.70
   2   5   2  113.29    9.70
   2   5   2  118.09   10.50
  -2   5  -2   94.99    8.60
   2   5   2  127.79   20.80
   2   5   2   98.79   11.60
  -2   5  -2  115.39    9.10
  -3  -5  -2  291.07   25.40
   3  -5   2  323.57   24.60
   3  -5   2  351.26   21.50
  -3  -5  -2  267.37   22.80
   3  -5   2  309.97   31.10
   3  -5   2  329.67   19.60
   3  -5   2  313.67   21.10
  -3  -5  -2  308.57   20.90
   3   5   2  264.07   22.20
  -3   5  -2  312.47   30.90
  -3   5  -2  345.37   23.70
   3   5   2  309.57   20.60
  -3   5  -2  336.77   19.50
  -3   5  -2  281.37   21.80
   3   5   2  263.47   33.10
  -3   5  -2  309.27   22.30
  -3   5  -2  310.97   21.10
   3   5   2  288.77   26.30
  -4  -5  -2  427.36   29.70
   4  -5   2  470.35   29.60
  -4  -5  -2  440.66   36.20
   4  -5   2  467.15   27.90
  -4  -5  -2  482.25   55.49
   4  -5   2  374.86   40.40
  -4  -5  -2  479.75   47.90
  -4   5  -2  416.26   29.10
  -4   5  -2  443.26   31.60
   4   5   2  416.96   31.50
  -4   5  -2  489.25   27.90
  -4   5  -2  448.66   42.90
  -4   5  -2  441.96   47.50
   4   5   2  456.45   47.00
  -4   5  -2  439.56   29.00
   4   5   2  463.55   31.60
  -4   5  -2  439.76   32.90
   4   5   2  396.96   36.60
  -5  -5  -2    2.60    2.80
   5  -5   2    5.50    6.10
  -5  -5  -2    3.20    5.70
  -5  -5  -2    5.30    5.50
  -5  -5  -2   13.70   15.30
   5   5   2    7.10    3.70
   5   5   2    8.80    7.00
  -5   5  -2   11.60   13.00
   5   5   2    5.30    3.20
  -5   5  -2    6.50    2.80
  -5   5  -2    7.00    4.70
   5   5   2    4.40    1.20
  -5   5  -2    5.60    5.10
  -6  -5  -2   80.19   14.30
  -6  -5  -2   93.69   10.10
   6   5   2  122.09    7.50
   6   5   2  113.39    7.60
  -6   5  -2  125.29    9.80
  -6   5  -2   77.99   12.40
   7  -5   2  150.78   12.90
  -7  -5  -2  169.78   14.60
   7   5   2  172.88   14.00
   7   5   2  192.68   11.70
  -7   5  -2  159.08   13.80
   7   5   2  175.58   11.40
  -8  -5  -2    1.60    4.50
   8  -5   2    3.90    3.90
   8   5   2   -0.80    1.50
  -8   5  -2    0.30    3.80
   8   5   2    2.40    4.50
  -9  -5  -2    6.90    5.50
   9   5   2   11.80    5.40
  -9   5  -2   15.20    5.30
  -9  -6   2   13.80   10.30
  -9  -6   2    9.60    5.30
  -9   6   2   11.00    3.90
   9   6  -2   17.80    5.60
  -8  -6   2  262.27   19.40
  -8  -6   2  272.87   25.30
  -8   6   2  253.37   17.70
   8   6  -2  251.37   16.20
   8   6  -2  245.18   19.00
  -7  -6   2   38.20    5.80
   7  -6  -2   39.10    5.50
  -7  -6   2   36.80    9.90
  -7   6   2   28.60    4.20
   7   6  -2   24.00    4.80
   7   6  -2   37.20    3.10
  -6  -6   2   18.50    7.00
  -6  -6   2   17.50    3.90
   6  -6  -2   17.00    3.10
  -6   6   2   12.60    2.70
   6   6  -2   13.20    3.50
   6   6  -2   15.30    1.90
   5  -6  -2    8.70    2.30
  -5  -6   2   10.70    3.20
  -5  -6   2   18.70    9.20
  -5  -6   2   14.70    5.70
  -5  -6   2   24.30    4.80
  -5  -6   2    3.80   12.30
   5   6  -2   -4.90   15.20
   5   6  -2   13.30    3.90
  -5   6   2    7.10    9.10
   5   6  -2   17.70    3.70
   5   6  -2   17.00    1.90
  -5   6   2   10.00    5.70
  -5   6   2   11.10    2.10
  -4  -6   2   62.39   22.80
  -4  -6   2   61.59    4.30
  -4  -6   2   62.19    5.70
  -4  -6   2   62.09    8.60
  -4  -6   2   79.29    7.80
  -4  -6   2   43.60   14.40
   4  -6  -2   51.69    4.60
   4  -6  -2   50.39   15.50
   4   6  -2   57.49    5.50
   4   6  -2   80.19   17.70
   4   6  -2   42.60   18.40
  -4   6   2   61.79   13.10
  -4   6   2   36.20   12.20
   4   6  -2   67.09    7.60
  -4   6   2   52.89    4.40
   4   6  -2   62.69    4.30
  -4   6   2   54.69    9.20
   4   6  -2   58.89    5.50
   3  -6  -2  602.34   37.20
   3  -6  -2  554.74   42.70
  -3  -6   2  486.35   54.89
  -3  -6   2  563.84   48.40
  -3  -6   2  627.74   38.00
  -3  -6   2  565.34   37.10
  -3  -6   2  591.34   39.80
  -3  -6   2  619.74   45.10
  -3  -6   2  590.84   40.10
  -3  -6   2  564.24   37.80
   3   6  -2  517.45   55.39
   3   6  -2  612.54   48.50
  -3   6   2  603.64   37.90
   3   6  -2  642.54   39.00
  -3   6   2  568.94   40.90
   3   6  -2  569.34   37.00
   3   6  -2  544.65   37.70
  -3   6   2  563.14   37.30
  -3   6   2  629.14   36.80
  -3   6   2  680.53   44.90
  -3   6   2  644.64   36.90
   3   6  -2  564.54   39.80
   2  -6  -2 2196.18  150.48
   2  -6  -2 2362.86  146.89
  -2  -6   2 2502.35  147.59
  -2  -6   2 2411.46  148.89
  -2  -6   2 2299.87  147.49
  -2  -6   2 2409.66  147.09
  -2  -6   2 2480.85  149.99
  -2  -6   2 2466.65  156.78
   2   6  -2 2266.17  148.69
   2   6  -2 2260.07  147.59
  -2   6   2 2226.48  146.99
  -2   6   2 2471.15  148.29
  -2   6   2 2318.87  149.49
  -2   6   2 2399.26  146.79
   2   6  -2 2396.26  147.49
  -2   6   2 2324.87  150.78
   2   6  -2 2337.57  146.99
   2   6  -2 2388.06  149.79
   2   6  -2 2484.95  156.48
   1  -6  -2  432.66   28.40
  -1  -6   2  434.46   29.60
  -1  -6   2  460.55   28.50
  -1  -6   2  425.46   35.00
  -1  -6   2  375.16   38.10
   1  -6  -2  477.55   28.60
  -1  -6   2  457.15   31.30
   1  -6  -2  493.95   32.90
  -1  -6   2  435.06   28.80
   1   6  -2  454.85   28.80
  -1   6   2  470.25   29.80
   1   6  -2  448.26   28.70
   1   6  -2  396.56   38.90
   1   6  -2  519.45   36.00
   1   6  -2  460.15   29.80
  -1   6   2  479.05   28.50
  -1   6   2  468.75   28.80
   1   6  -2  431.36   30.90
   1   6  -2  456.25   28.50
   0  -6   2 1050.19   75.39
   0  -6   2 1122.09   71.99
   0  -6   2 1122.59   69.69
   0  -6  -2 1096.09   69.89
   0  -6  -2 1117.69   71.59
   0  -6   2 1104.69   70.39
   0  -6  -2  998.50   75.19
   0   6  -2 1215.48   75.59
   0   6   2 1107.39   71.89
   0   6  -2 1131.59   69.69
   0   6   2 1124.69   70.39
   0   6  -2 1180.28   70.79
   0   6   2 1097.89   75.89
   0   6  -2 1133.79   69.69
   0   6  -2 1110.79   69.79
   0   6   2 1156.88   70.29
  -1  -6  -2  917.71   60.29
  -1  -6  -2  873.11   57.99
   1  -6   2  924.91   57.49
   1  -6   2  955.20   56.69
  -1  -6  -2  886.01   57.09
   1  -6   2  911.21   56.49
   1  -6   2  936.51   58.79
   1   6   2  918.51   58.69
  -1   6  -2  906.01   56.89
  -1   6  -2  872.41   58.49
  -1   6  -2  957.60   61.59
  -1   6  -2  877.11   56.59
   1   6   2  926.91   56.99
  -1   6  -2  828.92   62.49
   1   6   2  884.11   60.39
   1   6   2  899.01   66.09
  -1   6  -2  918.41   57.69
  -1   6  -2  918.21   56.69
   1   6   2  899.31   57.99
  -2  -6  -2  286.97   20.40
  -2  -6  -2  279.67   22.20
  -2  -6  -2  248.18   20.40
   2  -6   2  270.97   17.30
   2  -6   2  284.67   19.40
  -2  -6  -2  271.77   29.90
   2  -6   2  236.98   25.00
  -2  -6  -2  300.57   18.50
   2  -6   2  264.37   18.00
  -2   6  -2  227.48   24.60
  -2   6  -2  245.28   18.50
  -2   6  -2  311.67   21.00
   2   6   2  308.57   23.50
  -2   6  -2  261.77   19.10
   2   6   2  269.77   19.80
  -2   6  -2  261.57   19.00
   2   6   2  291.17   18.20
   2   6   2  263.47   29.10
  -2   6  -2  283.47   17.40
   2   6   2  306.37   20.80
  -3  -6  -2  616.84   42.90
   3  -6   2  637.14   40.50
  -3  -6  -2  611.64   55.19
  -3  -6  -2  607.24   40.50
   3  -6   2  671.23   41.10
   3  -6   2  644.64   50.79
  -3  -6  -2  642.54   49.10
   3   6   2  539.15   41.90
  -3   6  -2  658.43   41.90
  -3   6  -2  670.33   50.99
  -3   6  -2  621.64   40.80
  -3   6  -2  643.74   39.10
  -3   6  -2  691.43   43.20
   3   6   2  566.74   59.29
  -3   6  -2  600.54   41.30
   3   6   2  592.34   40.20
  -4  -6  -2   98.89   12.60
   4  -6   2   79.59   10.80
   4  -6   2   72.39   17.40
  -4  -6  -2   76.19   11.30
  -4  -6  -2  102.89    8.20
  -4  -6  -2  174.88   39.00
   4  -6   2   90.29    5.80
  -4  -6  -2   82.39   21.40
   4  -6   2   81.09    7.30
  -4   6  -2   72.09    9.20
  -4   6  -2   87.29    9.50
   4   6   2  119.49   27.30
  -4   6  -2   94.69    5.70
  -4   6  -2   73.79   21.20
  -4   6  -2   76.39    7.10
   4   6   2  112.49   10.10
  -4   6  -2   91.39    7.00
  -4   6  -2   81.69   19.10
   4   6   2   79.09    9.60
  -5  -6  -2  139.89   16.50
  -5  -6  -2  177.88   14.00
  -5   6  -2  185.08   13.10
  -5   6  -2  155.88   15.70
   5   6   2  210.68   12.50
  -6  -6  -2  100.29   10.10
  -6   6  -2   82.39   11.70
   6   6   2  117.79    7.50
   6   6   2  110.19    7.70
  -6   6  -2  123.19    9.70
   7  -6   2   51.79    6.20
  -7  -6  -2   59.29    8.20
   7   6   2   60.69    7.90
   7   6   2   62.09    4.40
  -7   6  -2   48.90    6.90
   7   6   2   55.59    4.60
  -8  -6  -2    0.30    4.80
   8  -6   2    5.20    3.80
  -8   6  -2    9.00    4.40
   8   6   2    2.60    4.30
   8   6   2    1.00    1.60
  -9  -6  -2   39.50    7.70
  -9   6  -2   30.00    6.60
  -9  -7   2   -6.30    7.00
  -9  -7   2    3.80    5.10
   9   7  -2    8.70    5.20
  -8  -7   2    0.90    7.80
   8  -7  -2    8.70    3.40
  -8  -7   2    3.70    4.00
  -8   7   2    8.20    3.10
   8   7  -2    4.30    1.50
   8   7  -2    7.80    4.60
  -7  -7   2  215.78   15.70
   7  -7  -2  197.28   14.00
  -7  -7   2  195.68   19.60
   7   7  -2  192.88   12.90
  -7   7   2  193.28   13.80
   7   7  -2  192.48   15.10
   6  -7  -2   33.70    4.20
  -6  -7   2   28.80    5.00
  -6  -7   2   37.40    8.70
   6   7  -2   34.50    3.10
  -6   7   2   33.50    3.80
   6   7  -2   28.80    4.80
  -5  -7   2  761.92   53.19
   5  -7  -2  784.12   49.20
  -5  -7   2  761.52   50.19
   5   7  -2  793.52   48.70
   5   7  -2  780.52   49.99
  -5   7   2  770.32   48.90
   4  -7  -2  183.68   27.20
  -4  -7   2  225.48   28.60
  -4  -7   2  241.48   17.80
  -4  -7   2  207.28   15.20
  -4  -7   2  193.98   17.20
  -4  -7   2  176.18   35.90
   4  -7  -2  217.48   14.20
  -4  -7   2  214.78   22.10
  -4   7   2  212.78   23.20
  -4   7   2  187.28   18.00
   4   7  -2  224.38   14.00
  -4   7   2  244.38   14.00
  -4   7   2  219.28   26.50
   4   7  -2  205.78   40.00
   4   7  -2  226.18   15.80
   4   7  -2  201.68   14.90
   4   7  -2  212.98   26.70
   4   7  -2  212.28   17.20
  -3  -7   2    1.30    6.80
  -3  -7   2    6.10    2.10
   3  -7  -2    5.40    2.20
   3  -7  -2    6.30    6.80
  -3  -7   2   -2.10    9.20
  -3  -7   2    3.70    1.90
  -3  -7   2    5.30    1.20
  -3  -7   2    5.00    2.70
  -3  -7   2    5.30    3.40
   3  -7  -2    4.20    4.50
   3   7  -2    4.10    3.00
  -3   7   2    5.80    1.50
   3   7  -2    3.20    7.40
   3   7  -2    3.30    1.10
  -3   7   2   11.10    6.40
   3   7  -2    2.90    1.70
  -3   7   2    6.10    0.80
  -3   7   2    6.90    2.00
  -3   7   2    2.10    4.40
  -3   7   2    8.10    3.50
   3   7  -2    2.60    1.60
   3   7  -2   -3.50    7.60
  -2  -7   2  219.08   15.90
  -2  -7   2  256.67   24.80
  -2  -7   2  264.17   19.00
   2  -7  -2  216.68   18.60
   2  -7  -2  196.48   20.40
  -2  -7   2  248.38   15.50
  -2  -7   2  244.68   17.40
  -2  -7   2  259.17   16.10
  -2  -7   2  189.58   28.60
  -2   7   2  257.97   17.90
   2   7  -2  241.18   15.90
   2   7  -2  250.97   24.50
  -2   7   2  265.47   20.40
   2   7  -2  225.18   16.10
  -2   7   2  235.48   17.40
   2   7  -2  225.58   30.40
   2   7  -2  247.18   17.40
   2   7  -2  283.87   18.80
   2   7  -2  245.58   15.50
  -2   7   2  250.57   16.80
  -1  -7   2  420.36   42.30
   1  -7  -2  502.65   31.70
  -1  -7   2  493.45   32.00
   1  -7  -2  516.85   36.00
  -1  -7   2  505.35   34.50
  -1  -7   2  475.25   38.40
  -1  -7   2  519.55   31.80
   1  -7  -2  508.45   31.90
  -1  -7   2  491.95   32.80
  -1  -7   2  485.75   32.00
  -1   7   2  559.14   31.70
   1   7  -2  511.55   33.10
   1   7  -2  530.55   38.90
  -1   7   2  526.25   31.90
   1   7  -2  518.05   34.50
   1   7  -2  510.55   32.00
  -1   7   2  455.85   35.90
  -1   7   2  501.35   32.80
   1   7  -2  506.95   31.80
   0  -7   2  460.35   30.10
   0  -7  -2  498.15   30.30
   0  -7  -2  463.95   36.30
   0  -7  -2  489.85   32.10
   0  -7   2  472.25   30.10
   0  -7   2  476.45   30.00
   0  -7   2  434.46   32.30
   0  -7   2  454.85   35.90
   0  -7   2  463.35   30.70
   0   7  -2  460.65   30.80
   0   7   2  520.25   36.90
   0   7  -2  454.55   30.20
   0   7   2  537.75   31.00
   0   7  -2  552.34   36.40
   0   7   2  470.95   32.40
   0   7   2  521.05   30.90
   0   7  -2  465.35   32.50
   0   7  -2  477.75   30.00
   0   7  -2  397.36   37.30
   0   7  -2  486.95   30.10
   1  -7   2   17.30    3.00
   1  -7   2   14.40    2.90
   1  -7   2   11.70    1.50
   1  -7   2    3.90    5.50
  -1  -7  -2   14.30    3.20
  -1  -7  -2    9.70    3.50
   1  -7   2    9.00    1.50
   1  -7   2   12.60    1.40
  -1  -7  -2   14.70    4.00
  -1  -7  -2   16.50    2.30
   1   7   2   11.10    7.20
   1   7   2   10.70    1.90
   1   7   2    7.10    3.60
  -1   7  -2   15.50    3.40
  -1   7  -2   10.10    2.90
  -1   7  -2   16.90    1.50
  -1   7  -2   13.70    5.20
   1   7   2    7.10    3.10
  -1   7  -2   13.30    1.50
  -1   7  -2   18.00    2.10
   1   7   2   13.70    3.60
   2  -7   2    0.80    1.30
   2  -7   2   -1.60    5.20
  -2  -7  -2    4.50    3.30
   2  -7   2    1.90    0.70
   2  -7   2    1.40    1.80
  -2  -7  -2    2.40    1.70
   2  -7   2   -0.30    1.10
  -2  -7  -2    6.10    3.10
  -2  -7  -2    4.40    8.80
  -2   7  -2    3.10    2.10
  -2   7  -2    2.00    0.80
  -2   7  -2    4.70    2.40
   2   7   2   -0.40    1.20
  -2   7  -2    2.00    1.70
  -2   7  -2    1.90    4.90
   2   7   2    1.80    2.70
   2   7   2    1.90    3.40
   2   7   2    5.40    2.90
   2   7   2   13.70    9.40
  -2   7  -2    3.00    2.60
   3  -7   2  293.67   18.20
  -3  -7  -2  288.57   24.80
   3  -7   2  283.77   19.40
  -3  -7  -2  295.07   34.50
   3  -7   2  311.87   29.10
   3  -7   2  326.37   20.40
  -3  -7  -2  276.87   19.60
  -3  -7  -2  251.17   21.70
  -3  -7  -2  304.27   22.30
  -3   7  -2  302.87   20.90
   3   7   2  278.07   21.50
   3   7   2  256.07   25.00
   3   7   2  296.47   19.40
  -3   7  -2  294.97   18.10
   3   7   2  288.77   34.80
  -3   7  -2  259.37   28.00
  -3   7  -2  279.87   20.40
  -3   7  -2  263.37   19.80
  -3   7  -2  307.87   22.00
  -4  -7  -2 1113.59   77.69
  -4  -7  -2 1104.09   70.49
  -4  -7  -2 1185.28   91.79
   4  -7   2 1175.08   70.39
   4  -7   2 1088.59   82.69
   4  -7   2 1118.69   68.69
  -4  -7  -2 1130.29  101.19
  -4   7  -2 1011.00   87.29
  -4   7  -2 1168.48   83.99
  -4   7  -2 1100.39   71.99
  -4   7  -2 1044.40   73.79
   4   7   2 1150.38   72.99
   4   7   2  975.90   72.29
  -4   7  -2 1023.70   69.89
   4   7   2 1176.58   79.79
   4   7   2 1038.80   89.29
  -4   7  -2 1157.88   68.59
  -5  -7  -2  514.15   34.60
  -6  -7  -2   40.40    6.60
  -6  -7  -2   27.40    8.50
  -6   7  -2   50.49    6.00
   6   7   2   42.20    3.80
   6   7   2   44.90    3.50
  -6   7  -2   25.10    7.30
  -7  -7  -2  183.48   15.70
   7   7   2  188.58   12.30
   7   7   2  189.68   15.10
   7   7   2  186.88   12.50
  -7   7  -2  187.78   14.80
  -8  -7  -2    4.40    5.20
   8   7   2    9.00    2.00
  -8   7  -2    5.10    4.20
   8   7   2    6.10    4.60
  -9  -7  -2   13.10    6.00
  -9   7  -2   -3.60    4.60
   9   7   2    8.50    5.00
  -9  -8   2    7.20    9.40
  -9  -8   2   10.90    5.50
  -9   8   2    8.30    3.30
   9   8  -2   11.10    5.00
  -8  -8   2  274.67   20.50
  -8  -8   2  296.47   26.70
   8   8  -2  273.57   17.60
   8   8  -2  269.47   20.30
  -8   8   2  266.67   18.50
  -7  -8   2   66.89   12.40
  -7  -8   2   66.29    8.00
   7   8  -2   57.99    7.50
   7   8  -2   56.49    4.90
  -7   8   2   66.29    5.70
  -6  -8   2    4.90    5.30
  -6  -8   2    5.90    3.30
   6   8  -2    2.80    1.50
  -6   8   2    7.60    2.10
   6   8  -2    5.20    3.10
  -5  -8   2   11.80    5.50
  -5  -8   2   14.50    3.60
   5   8  -2   14.40    3.40
  -5   8   2   21.50    2.40
   5   8  -2   13.60    2.10
  -4  -8   2   12.20    7.50
  -4  -8   2   18.00   15.50
  -4  -8   2   24.50    3.70
  -4  -8   2   16.40    5.00
   4  -8  -2   22.60    9.30
  -4  -8   2   24.40    5.30
  -4  -8   2   31.90   13.00
   4  -8  -2   18.50    2.40
  -4   8   2   10.30    8.00
   4   8  -2   27.60    4.00
   4   8  -2   28.40    5.30
   4   8  -2   12.00    4.80
  -4   8   2   14.40    6.30
  -4   8   2   21.30   10.00
   4   8  -2    7.00   17.30
   4   8  -2   23.20    2.30
  -4   8   2   20.50    1.90
  -4   8   2   24.00    5.50
  -3  -8   2  260.37   38.10
  -3  -8   2  336.07   21.10
  -3  -8   2  321.17   23.00
   3  -8  -2  303.47   25.00
  -3  -8   2  288.57   31.30
   3  -8  -2  333.37   20.10
  -3  -8   2  314.57   23.60
  -3  -8   2  296.57   27.10
  -3  -8   2  314.77   20.20
  -3   8   2  303.67   22.80
  -3   8   2  375.46   27.10
   3   8  -2  316.17   20.20
   3   8  -2  263.87   37.50
   3   8  -2  286.27   21.00
  -3   8   2  307.47   21.60
  -3   8   2  332.97   21.40
  -3   8   2  340.27   19.80
  -3   8   2  270.77   24.60
   3   8  -2  304.87   23.40
   3   8  -2  350.36   32.60
  -3   8   2  321.77   20.30
  -2  -8   2  402.56   28.20
  -2  -8   2  410.26   24.80
   2  -8  -2  388.86   27.60
  -2  -8   2  420.66   25.40
  -2  -8   2  432.46   39.20
  -2  -8   2  377.56   25.30
  -2  -8   2  378.86   26.70
  -2  -8   2  328.57   39.20
   2   8  -2  421.66   28.20
   2   8  -2  386.46   24.80
  -2   8   2  417.06   29.30
   2   8  -2  391.36   25.50
   2   8  -2  382.16   26.70
   2   8  -2  386.26   25.30
   2   8  -2  318.97   39.10
   2   8  -2  378.36   33.80
   1  -8  -2  131.19    9.60
  -1  -8   2  117.89    9.20
  -1  -8   2  127.19    8.00
  -1  -8   2   82.09   19.10
   1  -8  -2  116.79    7.90
   1  -8  -2  116.49   12.20
  -1  -8   2  112.19    8.20
  -1  -8   2  132.49   11.20
  -1   8   2  118.49    8.90
   1   8  -2  121.09   14.90
   1   8  -2   83.39   18.20
  -1   8   2  124.69    8.10
  -1   8   2  111.49   12.40
   1   8  -2  123.19    8.40
   1   8  -2  122.29    9.50
   1   8  -2  118.19   10.70
   1   8  -2  123.19    8.20
   1   8  -2  119.59    7.90
   0  -8   2  668.23   50.79
   0  -8  -2  729.53   45.30
   0  -8  -2  705.53   47.00
   0  -8   2  686.83   44.80
   0  -8   2  677.43   45.40
   0  -8   2  708.43   44.80
   0  -8   2  731.43   47.70
   0  -8  -2  715.73   45.10
   0  -8  -2  705.03   51.39
   0  -8   2  695.63   44.90
   0   8  -2  773.22   51.39
   0   8   2  761.92   45.60
   0   8   2  797.32   52.29
   0   8  -2  689.33   44.80
   0   8   2  715.83   47.30
   0   8  -2  674.93   45.50
   0   8   2  771.42   45.10
   0   8   2  758.32   45.70
   0   8  -2  687.33   45.00
   0   8  -2  705.53   47.50
  -1  -8  -2    4.10    2.70
  -1  -8  -2    2.00    1.40
   1  -8   2    1.90    2.00
   1  -8   2    1.10    1.70
   1  -8   2    2.20    0.90
  -1  -8  -2    5.10    2.60
  -1  -8  -2    6.40    3.50
   1  -8   2    1.30    5.80
   1  -8   2    2.90    0.80
   1  -8   2    1.30    1.90
   1  -8   2    2.20    0.80
  -1   8  -2    4.20    1.30
   1   8   2    1.10    2.20
  -1   8  -2    3.30    0.80
  -1   8  -2    2.50    0.90
   1   8   2    2.80    1.40
  -1   8  -2   -2.30    3.20
   1   8   2    0.40    2.70
   1   8   2    4.70    3.30
  -1   8  -2    4.40    5.30
   1   8   2    8.40    7.20
  -1   8  -2    4.70    2.30
  -2  -8  -2  109.19   10.70
   2  -8   2  132.99   11.00
  -2  -8  -2  105.69   12.10
  -2  -8  -2  106.19    9.00
   2  -8   2  129.79    8.00
   2  -8   2  131.29   11.50
   2  -8   2  128.99    8.40
   2  -8   2  142.99   16.80
  -2  -8  -2  119.69   20.30
  -2   8  -2  116.89   10.20
  -2   8  -2  113.79   15.30
   2   8   2  115.59   11.50
  -2   8  -2  126.69    9.20
   2   8   2  106.59   10.50
  -2   8  -2  128.39    9.70
   2   8   2  100.99   12.70
   2   8   2  104.19   19.60
  -2   8  -2  126.89    8.20
  -2   8  -2  142.69   12.30
   2   8   2  116.39    8.90
  -2   8  -2  127.59    8.00
  -3  -8  -2  923.41   74.79
  -3  -8  -2  970.50   58.29
   3  -8   2  861.91   60.79
   3  -8   2  918.61   56.59
   3  -8   2  910.71   67.49
   3  -8   2  848.62   57.49
  -3  -8  -2  957.30   60.79
   3  -8   2  912.91   58.79
  -3  -8  -2  945.81   64.39
   3   8   2 1041.30   61.69
   3   8   2  945.31   65.49
   3   8   2  896.91   74.09
  -3   8  -2  908.11   58.99
  -3   8  -2  859.61   58.49
   3   8   2  830.62   59.79
  -3   8  -2  817.42   58.39
  -3   8  -2  867.51   66.99
  -3   8  -2  982.40   60.69
   3   8   2  919.01   57.89
  -4  -8  -2  145.69   36.50
   4  -8   2  115.49    7.40
   4  -8   2   99.19   19.30
   4  -8   2   97.29   12.10
   4  -8   2  112.89    9.00
  -4  -8  -2  114.79   14.80
  -4  -8  -2   97.59   24.30
  -4  -8  -2  115.59    9.40
   4   8   2   98.49   11.30
   4   8   2  123.19   16.20
  -4   8  -2  113.29    7.10
   4   8   2  127.39   11.90
  -4   8  -2   87.89   10.20
   4   8   2  146.99   30.90
  -4   8  -2  121.39   11.60
  -4   8  -2  112.69   20.80
  -4   8  -2  102.39    8.70
  -4   8  -2   94.79   21.60
  -5  -8  -2  471.05   30.60
  -5   8  -2  397.36   31.70
  -5   8  -2  464.35   29.40
  -6  -8  -2    6.30    4.00
  -6  -8  -2    7.00    6.40
  -6   8  -2    6.10    4.80
  -6   8  -2    0.80    2.70
   6   8   2    7.40    1.80
   6   8   2    5.90    1.50
   7  -8   2   20.00    4.00
  -7  -8  -2   26.90    6.30
  -7   8  -2    7.80    6.20
  -7   8  -2   22.50    4.70
   7   8   2   25.50    5.60
   7   8   2   30.50    3.00
  -8  -8  -2   57.19    8.70
   8  -8   2   49.40    7.10
   8   8   2   48.80    4.80
  -8   8  -2   76.19    8.40
   8   8   2   55.09    8.20
  -9  -8  -2   12.00    6.00
   9   8   2   11.00    6.40
  -9   8  -2    8.80    5.10
  -9  -9   2   17.70    6.20
  -9  -9   2   13.00   10.20
   9   9  -2   20.50    5.40
  -8  -9   2   10.00    4.90
  -8  -9   2    0.00    7.80
   8   9  -2    3.60    1.80
  -8   9   2    7.20    2.50
  -7  -9   2    3.60    3.80
   7  -9  -2    5.70    2.40
  -7  -9   2   -5.10    4.90
   7   9  -2    3.50    3.70
   7   9  -2    2.80    1.70
  -7   9   2    0.50    1.90
  -6  -9   2  306.27   26.00
  -6  -9   2  303.97   22.50
   6  -9  -2  326.67   21.10
   6   9  -2  318.27   22.30
  -6   9   2  312.57   20.70
   6   9  -2  341.27   20.70
  -5  -9   2  371.96   28.80
   5  -9  -2  371.86   24.40
  -5  -9   2  381.96   25.80
   5   9  -2  358.76   25.40
   5   9  -2  379.36   24.10
  -5   9   2  399.36   24.00
   4  -9  -2  298.27   33.60
  -4  -9   2  281.77   48.30
  -4  -9   2  354.16   22.60
  -4  -9   2  332.57   30.60
  -4  -9   2  366.06   25.70
  -4  -9   2  311.87   24.60
  -4  -9   2  393.86   38.10
   4   9  -2  332.87   22.20
  -4   9   2  267.17   27.90
  -4   9   2  333.47   20.70
   4   9  -2  357.16   25.60
   4   9  -2  330.57   47.30
  -4   9   2  302.57   24.50
   4   9  -2  363.06   36.70
   4   9  -2  343.27   21.20
  -3  -9   2    5.90    3.30
  -3  -9   2   -0.80    2.80
  -3  -9   2    6.60   10.50
  -3  -9   2    5.60    2.10
  -3  -9   2    5.60    1.30
   3  -9  -2    4.70    6.20
  -3  -9   2   17.80   10.00
  -3  -9   2    6.40    2.20
  -3  -9   2    4.60    4.40
  -3   9   2    8.30    3.70
   3   9  -2    5.50    1.90
   3   9  -2    4.80    1.30
   3   9  -2   17.10   10.20
  -3   9   2   13.50    6.20
   3   9  -2    6.60    2.10
  -3   9   2   11.40    3.00
   3   9  -2   -8.50    8.90
  -3   9   2    9.20    2.60
  -3   9   2    8.80    2.30
   3   9  -2    5.70    2.80
  -2  -9   2   44.50   11.60
   2  -9  -2   62.89    7.20
  -2  -9   2   46.20   15.60
  -2  -9   2   56.49    4.20
  -2  -9   2   55.09    6.10
  -2  -9   2   60.09    4.80
   2  -9  -2   48.00    8.40
  -2  -9   2   54.49    7.70
  -2  -9   2   52.79    4.70
   2   9  -2   54.49    6.60
   2   9  -2   62.29    5.40
   2   9  -2   51.99   17.10
   2   9  -2   54.59    4.70
   2   9  -2   56.49    4.10
   2   9  -2   53.19   12.60
  -2   9   2   52.69    8.30
   2   9  -2   52.49    7.60
  -1  -9   2 1117.09   71.69
   1  -9  -2 1206.38   72.99
  -1  -9   2 1160.28   71.39
   1  -9  -2 1100.59   71.29
  -1  -9   2 1178.18   74.89
   1  -9  -2 1043.20   75.19
  -1  -9   2 1162.28   71.69
  -1  -9   2 1114.39   79.09
  -1  -9   2 1133.39   72.49
   1   9  -2 1158.98   71.39
   1   9  -2 1140.59   71.59
  -1   9   2 1229.48   71.49
   1   9  -2 1141.09   72.89
  -1   9   2 1078.69   75.39
   1   9  -2  969.90   84.39
  -1   9   2 1146.79   71.39
   1   9  -2 1206.48   79.59
   1   9  -2 1204.48   74.79
   1   9  -2 1178.48   71.89
   0  -9  -2 3150.28  213.88
   0  -9  -2 3222.28  207.68
   0  -9   2 3256.67  207.28
   0  -9   2 3168.28  207.38
   0  -9   2 3198.48  213.68
   0  -9  -2 3276.57  207.58
   0  -9   2 3523.75  212.38
   0  -9   2 3271.27  207.98
   0   9  -2 3335.67  208.18
   0   9  -2 3677.53  213.98
   0   9   2 3213.08  209.98
   0   9  -2 3310.67  207.38
   0   9   2 3624.44  207.78
   0   9   2 3308.27  208.18
   0   9   2 3445.36  208.18
   0   9  -2 3325.07  207.58
   0   9  -2 3408.66  210.48
   0   9   2 3423.16  214.68
   1  -9   2  407.96   25.90
   1  -9   2  349.87   32.60
  -1  -9  -2  408.46   27.30
   1  -9   2  392.86   26.20
   1  -9   2  413.06   25.80
   1  -9   2  420.76   25.70
  -1  -9  -2  419.96   29.90
  -1  -9  -2  402.86   26.50
   1  -9   2  420.66   28.70
  -1   9  -2  392.96   26.60
  -1   9  -2  403.86   25.90
   1   9   2  399.56   30.20
   1   9   2  432.86   28.40
  -1   9  -2  426.66   28.60
  -1   9  -2  344.47   31.70
   1   9   2  432.56   26.50
   1   9   2  398.36   27.60
   1   9   2  426.86   36.40
  -1   9  -2  417.46   25.80
  -1   9  -2  406.96   25.90
  -1   9  -2  460.75   32.50
  -2  -9  -2  461.85   34.40
   2  -9   2  452.95   31.10
   2  -9   2  509.65   31.80
   2  -9   2  501.85   28.80
  -2  -9  -2  416.76   41.20
   2  -9   2  452.15   28.50
  -2  -9  -2  445.06   29.60
  -2  -9  -2  433.06   31.30
   2  -9   2  460.95   36.70
   2   9   2  438.46   42.10
  -2   9  -2  426.56   29.40
  -2   9  -2  459.25   28.70
  -2   9  -2  451.85   29.80
  -2   9  -2  423.46   30.90
  -2   9  -2  391.26   35.20
   2   9   2  408.76   31.70
   2   9   2  448.76   32.00
  -2   9  -2  477.35   28.60
  -2   9  -2  496.55   33.70
  -3  -9  -2  122.69   14.00
   3  -9   2  115.39   11.20
   3  -9   2  107.89   11.00
   3  -9   2  107.69    8.20
  -3  -9  -2   87.09   10.90
   3  -9   2  108.79    7.30
  -3  -9  -2  134.29   11.90
  -3  -9  -2  127.69   24.50
  -3  -9  -2  108.59   28.40
  -3  -9  -2  121.19    9.10
   3  -9   2   94.69   17.00
  -3   9  -2  109.59    7.30
  -3   9  -2  122.89   11.20
   3   9   2  131.19    9.00
   3   9   2  135.09   15.50
  -3   9  -2   99.49   17.90
   3   9   2  123.89   11.40
  -3   9  -2   90.19    9.30
  -3   9  -2   97.39    9.50
  -3   9  -2  112.19    7.70
  -3   9  -2  107.49    9.50
   3   9   2  146.19   12.20
   3   9   2  114.59   24.30
  -4  -9  -2    3.90    2.50
   4  -9   2    0.80    0.80
   4  -9   2    5.70    2.30
  -4  -9  -2   17.00   18.10
   4  -9   2    4.20    4.60
  -4  -9  -2    1.30    4.00
  -4  -9  -2    1.80    4.90
  -4   9  -2    3.20    0.80
  -4   9  -2    1.30    3.00
   4   9   2    4.90    6.10
  -4   9  -2    1.00    1.70
  -4   9  -2    2.10    3.20
   4   9   2    3.60    3.20
   4   9   2    2.20    3.80
  -4   9  -2   -0.60    2.70
  -4   9  -2   -5.20    9.00
  -5  -9  -2   14.50    4.10
  -5   9  -2   16.10    5.50
  -5   9  -2   17.50    1.50
  -5   9  -2   22.40    3.60
  -6  -9  -2  105.49   10.10
  -6   9  -2   96.09    8.80
   6   9   2  101.09    7.40
  -7  -9  -2    6.10    4.50
   7  -9   2    7.90    3.00
   7   9   2   15.30    5.50
  -7   9  -2   10.40    3.80
   7   9   2    8.10    2.10
  -8  -9  -2   66.99    9.70
   8   9   2   64.59    8.90
   8   9   2   80.99    6.00
  -8   9  -2   76.79    8.70
  -9  -9  -2   60.19    9.60
   9   9   2   53.39    8.50
  -9   9  -2   55.59    7.60
  -9 -10   2   -1.50    4.70
  -9 -10   2   -2.90    8.10
   9  10  -2    0.10    4.10
  -8 -10   2   10.20    9.00
   8  10  -2   24.10    6.20
  -8  10   2   34.70    3.80
   8  10  -2   37.10    3.50
  -7 -10   2   64.79    8.20
   7 -10  -2   77.69    6.30
  -7 -10   2   61.19   13.60
  -7  10   2   72.29    5.50
   7  10  -2   67.79    5.50
   7  10  -2   51.19    7.30
   6 -10  -2  440.06   29.00
  -6 -10   2  421.96   34.10
  -6 -10   2  432.06   30.50
   6  10  -2  462.85   30.40
   6  10  -2  475.55   28.70
  -5 -10   2    5.70    3.20
  -5 -10   2    8.40    5.60
   5 -10  -2   11.40    2.10
   5  10  -2   11.60    3.50
   5  10  -2   11.90    2.00
   4 -10  -2  823.52   50.49
   4 -10  -2  658.53   62.59
  -4 -10   2  697.73   77.29
  -4 -10   2  794.22   51.79
  -4 -10   2  916.01   55.79
  -4 -10   2  762.02   60.69
   4  10  -2  824.42   51.69
   4  10  -2  823.52   55.09
   4  10  -2  730.93   78.29
   4  10  -2  809.22   50.59
  -4  10   2  876.21   51.59
  -4  10   2  803.62   50.19
  -4  10   2  736.03   51.69
  -4  10   2  788.12   53.39
  -4  10   2  862.71   50.19
  -3 -10   2 1276.97   80.99
  -3 -10   2 1259.17   89.79
  -3 -10   2 1329.07   81.89
  -3 -10   2 1252.67   82.09
  -3 -10   2 1378.76   95.69
  -3 -10   2 1130.09  104.39
  -3 -10   2 1319.67   83.89
  -3 -10   2 1333.47   85.39
   3  10  -2 1254.27   81.99
   3  10  -2 1391.76   85.49
   3  10  -2 1324.77   94.69
   3  10  -2 1244.68  106.29
   3  10  -2 1349.16   80.99
  -3  10   2 1337.87   83.09
   3  10  -2 1229.98   81.69
  -2 -10   2  323.17   21.50
  -2 -10   2  333.17   31.20
  -2 -10   2  332.47   21.00
  -2 -10   2  284.77   36.60
  -2 -10   2  338.07   23.00
   2 -10  -2  332.77   22.90
   2 -10  -2  289.47   24.40
  -2 -10   2  357.86   25.00
   2  10  -2  368.56   31.90
   2  10  -2  331.57   39.50
   2  10  -2  320.87   23.10
   2  10  -2  325.57   24.70
   2  10  -2  324.37   21.80
  -2  10   2  314.67   23.30
   2  10  -2  338.57   21.50
   2  10  -2  340.77   21.00
   1 -10  -2   22.80    3.20
  -1 -10   2   20.10    2.40
  -1 -10   2   20.80    2.50
  -1 -10   2   21.20    2.10
  -1 -10   2   23.90    3.60
  -1 -10   2   14.70    8.60
   1 -10  -2   20.60    6.10
  -1 -10   2   20.00    8.60
   1 -10  -2   26.80    2.20
  -1 -10   2   27.90    5.30
  -1  10   2   16.20    5.40
   1  10  -2   23.40    8.50
   1  10  -2   21.00    3.90
   1  10  -2   28.00    5.40
   1  10  -2   15.60    2.30
  -1  10   2   27.80    2.30
   1  10  -2   22.30    2.80
   1  10  -2    5.50    7.40
   1  10  -2   18.80    2.10
   0 -10   2  257.17   17.20
   0 -10  -2  299.47   24.90
   0 -10   2  262.67   20.00
   0 -10   2  248.48   17.60
   0 -10  -2  272.17   19.60
   0 -10   2  281.37   24.00
   0 -10  -2  279.77   17.40
   0 -10   2  244.78   17.00
   0 -10  -2  265.97   17.20
   0 -10   2  257.57   17.10
   0  10  -2  247.18   17.80
   0  10  -2  259.57   17.00
   0  10  -2  265.57   17.00
   0  10   2  292.27   17.50
   0  10  -2  247.58   19.90
   0  10   2  287.97   18.30
   0  10   2  241.88   19.60
   0  10   2  281.27   24.70
   0  10   2  298.87   18.20
   0  10  -2  288.97   23.70
  -1 -10  -2  162.58   12.40
   1 -10   2  177.68   16.20
  -1 -10  -2  155.48   11.50
   1 -10   2  162.98   10.90
  -1 -10  -2  157.08   14.40
   1 -10   2  160.88   10.80
   1 -10   2  126.79   17.30
   1 -10   2  171.68   10.70
  -1  10  -2  164.28   10.80
   1  10   2  159.48   21.20
  -1  10  -2  173.78   11.00
   1  10   2  165.48   13.60
   1  10   2  163.28   15.20
   1  10   2  181.38   11.70
  -1  10  -2  201.18   17.50
  -1  10  -2  158.28   11.40
   1  10   2  153.38   12.80
  -1  10  -2  178.58   14.00
  -1  10  -2  173.48   10.90
   2 -10   2  292.27   25.40
  -2 -10  -2  210.58   28.50
  -2 -10  -2  231.48   17.50
   2 -10   2  267.77   16.90
  -2 -10  -2  257.97   22.00
  -2 -10  -2  249.78   19.30
   2 -10   2  269.37   16.50
   2 -10   2  292.07   19.60
  -2  10  -2  243.28   17.30
  -2  10  -2  232.28   23.10
   2  10   2  250.87   17.50
   2  10   2  230.08   29.30
   2  10   2  245.18   22.50
   2  10   2  243.38   19.80
  -2  10  -2  269.77   22.00
   2  10   2  280.97   20.80
  -2  10  -2  283.57   17.80
  -2  10  -2  234.88   18.90
  -2  10  -2  266.47   16.50
  -2  10  -2  265.17   16.60
   3 -10   2  416.06   35.50
   3 -10   2  409.76   25.60
   3 -10   2  405.96   28.20
  -3 -10  -2  424.26   27.30
  -3 -10  -2  413.66   29.90
  -3 -10  -2  425.46   33.50
  -3 -10  -2  470.65   52.39
  -3 -10  -2  406.56   43.80
   3 -10   2  427.56   29.70
   3 -10   2  411.66   26.20
  -3  10  -2  366.56   27.20
  -3  10  -2  353.36   34.20
  -3  10  -2  385.96   27.90
  -3  10  -2  400.56   25.90
  -3  10  -2  390.26   25.60
  -3  10  -2  432.86   30.20
   3  10   2  396.16   29.20
   3  10   2  412.16   34.50
   3  10   2  421.86   43.30
   3  10   2  443.46   30.50
  -3  10  -2  411.86   27.80
  -4 -10  -2    6.90   17.30
  -4 -10  -2    3.50    3.90
  -4 -10  -2    0.90    3.40
   4 -10   2   -1.40    0.80
   4 -10   2    0.20    2.20
   4 -10   2    1.20    3.20
  -4 -10  -2    3.70    4.30
  -4  10  -2    1.50    0.80
  -4  10  -2    1.20    1.80
   4  10   2   -1.20    3.50
  -4  10  -2   -0.60    1.10
   4  10   2   -1.00    4.30
  -4  10  -2   -0.90    2.70
  -4  10  -2    2.30    7.60
   4  10   2    0.70    5.70
  -5 -10  -2  126.59   11.30
   5 -10   2  135.49    8.60
   5  10   2  140.09    9.40
  -5  10  -2  126.99   10.00
  -5  10  -2  132.19    8.50
  -6 -10  -2  177.58   14.60
  -6  10  -2  160.88   12.80
   6  10   2  178.18   11.80
  -7 -10  -2   -2.10    3.40
   7 -10   2    2.70    3.10
   7  10   2   -1.20    3.90
   7  10   2   -1.60    1.80
  -8 -10  -2   43.50    7.90
  -8  10  -2   43.30    6.60
   8  10   2   43.70    7.20
   8  10   2   49.80    4.80
  -9 -10  -2    5.10    6.10
  -9  10  -2    5.00    4.30
   9  10   2   10.10    6.20
  -9 -11   2  189.28   16.20
  -9 -11   2  183.88   22.40
   9  11  -2  186.38   15.90
  -8 -11   2   44.40   11.70
  -8 -11   2   51.59    7.70
   8  11  -2   38.90    3.90
   8  11  -2   40.90    6.90
  -8  11   2   36.50    3.90
   7 -11  -2  278.07   18.50
  -7 -11   2  275.17   20.40
  -7 -11   2  270.27   33.80
   7  11  -2  276.57   18.00
  -7  11   2  274.97   18.20
   7  11  -2  269.57   20.20
   6 -11  -2  148.39   10.40
  -6 -11   2  153.48   12.40
  -6 -11   2  136.99   15.90
   6  11  -2  146.59   12.10
   6  11  -2  151.68   10.20
  -5 -11   2   12.70    3.50
  -5 -11   2    2.80    5.00
   5 -11  -2   10.40    2.00
   5  11  -2   12.90    2.20
   5  11  -2    9.50    3.10
  -4 -11   2   58.69    8.60
  -4 -11   2   55.89    6.20
  -4 -11   2   63.49   14.40
   4 -11  -2   71.99   15.60
  -4 -11   2   16.80   18.20
  -4 -11   2   49.00    8.50
  -4  11   2   65.59    6.20
   4  11  -2   53.79    5.90
  -4  11   2   71.29    5.90
  -4  11   2   61.59    4.60
   4  11  -2   73.39    9.70
   4  11  -2   50.59   23.00
  -4  11   2   70.59    4.30
   4  11  -2   55.89    4.80
   3 -11  -2  137.19   17.60
  -3 -11   2  147.59   24.00
  -3 -11   2  157.68   13.80
  -3 -11   2  158.78   10.90
  -3 -11   2  104.19   27.40
  -3 -11   2  172.18   15.20
  -3 -11   2  160.58   18.10
  -3 -11   2  171.18   11.90
  -3  11   2  158.38   13.00
   3  11  -2  183.58   23.70
   3  11  -2  163.78   11.70
   3  11  -2  143.19   48.40
  -3  11   2  191.08   16.20
   3  11  -2  180.48   15.50
   3  11  -2  172.88   11.00
  -2 -11   2    2.60    2.90
  -2 -11   2    3.70    1.20
  -2 -11   2    0.90    3.20
  -2 -11   2    2.50    1.50
  -2 -11   2    3.90    1.90
  -2 -11   2   -0.90    7.30
   2 -11  -2    2.20    2.30
  -2 -11   2    9.70   10.90
  -2 -11   2    8.60    3.50
   2  11  -2    3.80    1.70
   2  11  -2    4.00    9.00
   2  11  -2    2.80    1.20
   2  11  -2    1.70    3.50
  -2  11   2    1.90    3.10
  -2  11   2    6.20    2.90
   2  11  -2    1.70    1.60
   2  11  -2    1.80    6.80
   2  11  -2   -0.50    2.40
  -1 -11   2 1164.58   72.99
   1 -11  -2 1065.29   75.89
  -1 -11   2 1186.88   72.29
  -1 -11   2 1150.48   80.49
   1 -11  -2 1138.19   71.79
  -1 -11   2 1145.59   71.89
  -1 -11   2 1089.09   72.09
   1 -11  -2 1192.68   73.19
  -1 -11   2 1168.98   75.89
  -1  11   2 1249.28   71.99
  -1  11   2 1078.49   74.89
   1  11  -2 1162.08   71.89
   1  11  -2 1163.68   72.09
   1  11  -2 1172.78   80.59
  -1  11   2 1179.08   76.29
   1  11  -2 1167.98   72.49
  -1  11   2 1211.48   71.79
   1  11  -2 1114.99   75.69
   1  11  -2 1099.69   73.39
   1  11  -2 1014.90   87.09
   0 -11   2   60.29    4.40
   0 -11   2   55.59    5.20
   0 -11   2   57.19    4.50
   0 -11  -2   61.89    4.60
   0 -11   2   69.89   11.90
   0 -11  -2   58.29    6.60
   0 -11  -2   50.99    5.50
   0 -11   2   59.99    7.70
   0 -11  -2   57.69    4.80
   0 -11   2   62.49    4.40
   0 -11  -2   58.09    4.50
   0 -11  -2   70.29   12.40
   0  11   2   67.59    4.90
   0  11  -2   63.59    4.30
   0  11   2   49.10    6.60
   0  11  -2   56.69    5.40
   0  11   2   59.19    5.90
   0  11  -2   66.29   11.70
   0  11   2   56.29    8.00
   0  11   2   64.09    5.90
   0  11   2   57.39   11.20
   0  11  -2   64.59    8.60
   0  11  -2   55.39    4.60
   0  11  -2   48.70   13.10
   0  11  -2   57.29    4.30
   1 -11   2  156.58   15.00
  -1 -11  -2  103.79   21.80
   1 -11   2  133.39   17.00
  -1 -11  -2  123.39   10.10
   1 -11   2  163.38   12.90
  -1 -11  -2  131.99   13.20
  -1 -11  -2  124.29   10.90
   1 -11   2  157.08    9.40
   1 -11   2  153.48    9.60
   1 -11   2  147.59    9.50
   1  11   2  118.29   20.00
   1  11   2  115.09   13.30
   1  11   2  124.49   11.40
   1  11   2  137.39   10.20
   1  11   2  120.59   12.10
  -1  11  -2  153.48   10.20
  -1  11  -2  148.69   17.10
  -1  11  -2  145.99    9.60
   1  11   2  140.09   13.10
  -1  11  -2  157.28    9.60
  -1  11  -2  130.79   12.30
  -1  11  -2  169.48   15.90
  -1  11  -2  155.48    9.50
   2 -11   2  129.89   10.90
   2 -11   2  122.69    7.70
  -2 -11  -2  105.59   10.60
   2 -11   2  118.49   15.90
  -2 -11  -2   94.39    8.70
  -2 -11  -2  107.29   20.80
  -2 -11  -2  104.49   12.50
   2 -11   2  122.89   11.80
   2 -11   2  118.59    7.70
  -2  11  -2  120.59    7.70
  -2  11  -2  109.69    8.60
   2  11   2  108.79    8.80
   2  11   2  104.39   11.20
  -2  11  -2  128.19   15.10
  -2  11  -2  116.09   10.40
  -2  11  -2  120.09    7.80
  -2  11  -2  108.09   12.50
   2  11   2  106.99   21.50
  -2  11  -2  119.99    8.90
   2  11   2  112.69   11.60
   2  11   2  109.69   13.50
   2  11   2  110.89   10.70
  -3 -11  -2 1041.10   90.09
   3 -11   2 1016.00   62.69
   3 -11   2 1045.60   63.89
   3 -11   2 1074.19   70.19
  -3 -11  -2  998.30   61.29
  -3 -11  -2  925.91   78.09
   3 -11   2  972.90   59.59
  -3 -11  -2  924.81   67.69
  -3 -11  -2  958.20   63.79
  -3  11  -2  963.50   59.59
   3  11   2  932.81   78.99
  -3  11  -2  886.11   62.09
  -3  11  -2  873.71   68.29
  -3  11  -2  966.70   59.79
  -3  11  -2  838.52   60.99
  -3  11  -2  985.80   61.69
   3  11   2  839.02   62.89
   3  11   2 1022.30   64.89
  -3  11  -2  981.30   64.59
   3  11   2  906.51   68.69
  -4 -11  -2  187.18   14.90
  -4 -11  -2  214.78   22.40
   4 -11   2  220.68   15.90
   4 -11   2  201.88   12.90
   4 -11   2  194.68   17.80
  -4 -11  -2  166.38   39.80
  -4  11  -2  192.08   12.80
  -4  11  -2  194.88   25.80
  -4  11  -2  219.58   17.10
  -4  11  -2  186.98   16.30
  -4  11  -2  196.58   15.00
   4  11   2  205.18   17.70
   4  11   2  204.58   23.50
  -4  11  -2  223.48   17.70
  -4  11  -2  198.38   13.20
   4  11   2  202.18   18.10
  -5 -11  -2   26.30    8.80
  -5 -11  -2   27.50    5.40
  -5  11  -2   35.10    2.60
  -5  11  -2   33.70    3.40
   5  11   2   43.40    3.90
  -5  11  -2   39.10    7.70
  -5  11  -2   41.60    4.50
  -6 -11  -2    1.30    3.70
  -6 -11  -2    3.70    6.50
  -6  11  -2    2.90    4.30
  -6  11  -2    2.20    2.70
   6  11   2    5.20    2.00
  -7 -11  -2   -3.10    3.80
   7 -11   2    3.60    3.00
  -7  11  -2    8.00    3.60
   7  11   2    2.40    3.70
   7  11   2    2.00    2.20
  -8 -11  -2  136.19   12.80
   8  11   2  118.99   12.00
   8  11   2  112.59    8.40
  -8  11  -2   96.79   10.20
  -9 -11  -2   87.59   11.60
   9  11   2   75.09    7.00
   9  11   2   66.29    9.70
  -9  11  -2   86.99    9.30
  -9 -12   2   18.80   10.10
  -9 -12   2    6.40    5.60
   9  12  -2    5.40    4.90
  -8 -12   2   11.00    4.80
  -8 -12   2   34.70   10.50
   8  12  -2   12.00    4.90
   8  12  -2   20.90    2.90
  -7 -12   2   28.00    8.50
  -7 -12   2   31.80    6.10
   7 -12  -2   30.90    4.00
   7  12  -2   36.20    6.50
  -6 -12   2  163.28   16.60
   6 -12  -2  154.98   10.90
  -6 -12   2  170.08   13.20
   6  12  -2  156.38   10.90
  -5 -12   2    1.80    2.80
   5 -12  -2    3.50    1.50
  -5 -12   2    5.20    5.00
   5  12  -2    1.30    1.70
   5  12  -2    2.00    3.30
   4 -12  -2   84.39   17.40
  -4 -12   2   88.39   10.40
  -4 -12   2   83.99    7.70
  -4 -12   2   67.19   14.10
  -4 -12   2   55.79   26.60
   4  12  -2   83.69    7.50
   4  12  -2   72.29   10.70
   4  12  -2   81.19    6.40
  -4  12   2   90.99    8.30
  -4  12   2   93.99    6.40
  -4  12   2  105.19    8.00
   4  12  -2  123.19   32.00
  -3 -12   2    5.60    8.60
  -3 -12   2    2.00    3.50
  -3 -12   2   -3.90    3.30
  -3 -12   2    1.70    2.00
   3 -12  -2    8.10    6.50
  -3 -12   2    3.20    4.70
  -3 -12   2    0.60   11.80
  -3 -12   2    1.70    1.20
   3  12  -2    6.40    3.80
  -3  12   2    2.10    4.40
  -3  12   2   -1.30    4.40
  -3  12   2    4.60    2.60
   3  12  -2    1.90    2.20
   3  12  -2    5.50    3.50
   3  12  -2    6.20    8.40
   3  12  -2   -0.60   13.40
   3  12  -2    0.50    1.30
  -2 -12   2  106.59   18.40
  -2 -12   2  102.09    7.30
  -2 -12   2   90.69   12.20
  -2 -12   2   93.79    7.00
  -2 -12   2   97.19    8.70
  -2 -12   2   89.69   24.50
  -2 -12   2  105.49   10.90
  -2 -12   2   89.79    6.50
   2  12  -2   95.79   10.60
   2  12  -2  115.19   19.00
   2  12  -2   86.29    7.00
   2  12  -2   95.89    7.50
   2  12  -2   91.99    8.70
   2  12  -2  114.69   27.50
  -2  12   2   74.89    8.50
   2  12  -2   96.59    6.60
  -2  12   2   74.09    9.10
  -1 -12   2 1282.27   80.39
   1 -12  -2 1308.57   80.29
  -1 -12   2 1319.17   84.69
  -1 -12   2 1301.17   80.69
  -1 -12   2 1256.67   81.29
   1 -12  -2 1308.37   81.69
  -1 -12   2 1331.17   89.59
  -1 -12   2 1216.98   80.59
  -1  12   2 1358.66   84.99
  -1  12   2 1352.16   80.29
   1  12  -2 1312.57   84.69
   1  12  -2 1284.27   81.49
  -1  12   2 1215.18   83.69
   1  12  -2 1217.38   81.89
   1  12  -2 1292.47   89.49
   1  12  -2 1146.49   96.09
   1  12  -2 1292.47   80.59
   1  12  -2 1320.17   80.39
   0 -12   2  305.87   19.60
   0 -12  -2  268.27   26.20
   0 -12  -2  303.57   18.90
   0 -12   2  297.87   18.90
   0 -12   2  308.97   22.80
   0 -12   2  341.67   27.00
   0 -12   2  296.67   19.10
   0 -12  -2  304.87   21.80
   0 -12   2  301.17   19.10
   0 -12  -2  296.67   19.30
   0 -12  -2  288.57   18.90
   0  12  -2  287.57   18.90
   0  12  -2  257.87   29.70
   0  12   2  265.57   22.20
   0  12   2  314.77   19.50
   0  12  -2  289.27   19.30
   0  12  -2  317.67   20.10
   0  12   2  298.67   20.20
   0  12  -2  244.08   21.90
   0  12   2  272.27   22.10
   0  12  -2  294.37   19.00
   0  12   2  291.17   26.90
   0  12   2  298.57   20.30
   0  12  -2  304.07   26.00
   1 -12   2 3229.38  190.58
  -1 -12  -2 2988.80  187.38
  -1 -12  -2 2756.52  197.68
   1 -12   2 3137.09  193.78
   1 -12   2 3044.20  186.78
  -1 -12  -2 2956.30  187.98
   1 -12   2 3045.20  186.68
  -1 -12  -2 2921.41  191.48
   1 -12   2 2817.62  194.48
   1  12   2 2939.21  198.78
  -1  12  -2 3092.39  186.68
  -1  12  -2 3054.89  187.28
  -1  12  -2 3016.30  186.68
  -1  12  -2 2858.91  190.08
  -1  12  -2 3124.29  186.88
   1  12   2 2842.42  188.58
   1  12   2 3139.99  187.58
   1  12   2 3154.78  191.28
   1  12   2 2973.50  189.28
   1  12   2 2899.01  192.08
   2 -12   2  258.17   18.60
  -2 -12  -2  192.88   20.20
   2 -12   2  216.58   22.60
  -2 -12  -2  231.68   28.70
   2 -12   2  229.08   15.10
  -2 -12  -2  240.58   18.10
  -2 -12  -2  223.78   16.30
  -2  12  -2  242.88   15.10
  -2  12  -2  202.48   20.40
  -2  12  -2  225.28   15.20
   2  12   2  256.07   16.40
  -2  12  -2  281.87   23.00
   2  12   2  216.18   18.00
   2  12   2  254.27   19.20
   2  12   2  248.18   22.10
  -2  12  -2  231.88   15.80
   2  12   2  288.97   20.50
  -2  12  -2  245.18   16.10
   2  12   2  215.98   28.00
  -2  12  -2  220.08   18.10
  -3 -12  -2  165.78   35.90
  -3 -12  -2  178.88   13.10
   3 -12   2  183.98   15.00
   3 -12   2  201.68   16.30
  -3 -12  -2  177.48   18.70
   3 -12   2  177.78   11.40
   3 -12   2  207.08   21.10
  -3 -12  -2  164.68   28.60
   3  12   2  175.78   16.50
   3  12   2  194.38   20.70
  -3  12  -2  182.78   11.40
  -3  12  -2  153.78   13.90
  -3  12  -2  140.19   18.60
   3  12   2  153.58   14.90
  -3  12  -2  182.88   13.30
   3  12   2  140.59   27.80
  -3  12  -2  179.68   11.60
  -3  12  -2  177.48   16.40
  -3  12  -2  161.78   12.90
  -4 -12  -2   20.60    3.90
   4 -12   2   11.50    1.50
   4 -12   2    8.10    2.90
  -4 -12  -2    7.90    5.30
   4 -12   2   10.50    4.70
  -4 -12  -2   19.90    8.50
  -4 -12  -2   17.80   18.20
  -4  12  -2   12.70    4.70
   4  12   2   17.50    7.40
  -4  12  -2   11.50    1.50
  -4  12  -2   13.00    4.00
   4  12   2   15.60    5.60
  -4  12  -2   11.10    3.10
   4  12   2   22.50    6.00
  -4  12  -2   15.80    2.00
  -4  12  -2   -3.30    7.00
  -4  12  -2   11.00    4.20
  -5 -12  -2    2.70    3.40
  -5 -12  -2    1.60    5.90
  -5  12  -2   -0.20    2.00
  -5  12  -2    2.20    1.40
  -5  12  -2    1.90    3.90
   5  12   2   -1.00    1.80
  -6 -12  -2   90.69   10.00
   6  12   2   98.99    7.60
  -6  12  -2  103.39    7.60
  -6  12  -2  116.49    8.90
   6  12   2   93.39    9.70
   7 -12   2  148.99   11.00
  -7 -12  -2  155.48   14.40
   7  12   2  139.19   13.00
   7  12   2  158.08   10.40
  -7  12  -2  122.09   11.60
  -8 -12  -2   12.30    5.30
  -8  12  -2   17.10    4.50
   8  12   2   18.70    2.90
   8  12   2   13.10    5.70
  -9 -12  -2   75.19   10.80
   9  12   2   66.69    9.90
  -9  12  -2   68.39    8.10
   9  12   2   66.69    6.10
  -9 -13   2    9.10   15.70
  -9 -13   2    2.00    4.90
   9  13  -2    9.00    6.00
   9  13  -2    6.40    2.80
  -8 -13   2  102.19   11.30
  -8 -13   2   86.79   15.80
   8  13  -2  111.69    8.00
   8  13  -2  102.99   11.00
  -7 -13   2    1.90    6.60
  -7 -13   2    5.50    4.10
   7 -13  -2    2.50    2.10
   7  13  -2    2.80    3.80
   7  13  -2    5.70    2.30
  -6 -13   2   -3.10    4.70
  -6 -13   2   -2.20    3.10
   6  13  -2    2.30    1.90
   6  13  -2    2.00    3.70
  -5 -13   2  247.18   20.70
  -5 -13   2  234.78   17.20
   5  13  -2  223.78   16.90
   5  13  -2  237.88   15.50
  -4 -13   2  609.94   41.70
  -4 -13   2  573.24   40.00
  -4 -13   2  509.45   37.20
  -4 -13   2  491.45   62.89
  -4 -13   2  552.44   46.90
   4 -13  -2  530.65   46.80
  -4  13   2  550.24   38.10
  -4  13   2  528.55   35.60
   4  13  -2  607.64   41.80
   4  13  -2  583.14   37.20
   4  13  -2  583.54   66.19
   4  13  -2  582.44   36.10
  -4  13   2  637.84   35.60
  -3 -13   2   93.19    7.50
  -3 -13   2   87.09   25.90
  -3 -13   2   83.69    9.40
  -3 -13   2   91.99   19.80
  -3 -13   2   95.79   16.40
   3 -13  -2   77.69   12.70
   3  13  -2   89.69   18.70
  -3  13   2   85.09    9.40
  -3  13   2  104.79   10.20
   3  13  -2   90.09    6.50
  -3  13   2   89.09    6.20
   3  13  -2   91.69   24.80
  -3  13   2   82.59    9.10
   3  13  -2   83.59    7.30
   3  13  -2  103.19   12.60
  -2 -13   2 1682.43  113.49
  -2 -13   2 1462.75  125.49
  -2 -13   2 1659.43  105.39
  -2 -13   2 1608.04  105.79
  -2 -13   2 1556.24  116.39
   2 -13  -2 1662.53  104.79
  -2 -13   2 1764.12  105.99
  -2 -13   2 1719.63  107.29
  -2 -13   2 1766.92  110.49
   2  13  -2 1609.74  107.59
  -2  13   2 1687.23  108.69
   2  13  -2 1724.33  105.79
   2  13  -2 1672.63  106.29
   2  13  -2 1843.52  118.69
   2  13  -2 1760.22  110.49
  -2  13   2 1782.72  104.99
   2  13  -2 1752.12  105.39
   2  13  -2 1556.34  127.29
  -1 -13   2   -0.50    6.00
  -1 -13   2   19.70    2.60
  -1 -13   2   13.40    4.50
   1 -13  -2   14.20    3.00
  -1 -13   2   18.70    3.40
  -1 -13   2   29.40   10.30
   1 -13  -2    7.50    5.20
   1 -13  -2   10.30    1.80
  -1 -13   2   14.10    1.80
  -1 -13   2   19.90    2.60
   1  13  -2   25.30   11.40
   1  13  -2   14.20    2.60
   1  13  -2   15.10    2.00
   1  13  -2   16.30    8.00
  -1  13   2    8.20    4.00
   1  13  -2   15.40    3.60
  -1  13   2   14.50    2.10
   1  13  -2   14.80    4.90
  -1  13   2   13.10    2.10
   1  13  -2   13.60    2.20
   0 -13  -2  540.95   45.50
   0 -13   2  639.64   42.20
   0 -13   2  628.24   45.90
   0 -13   2  616.64   38.00
   0 -13  -2  575.24   38.30
   0 -13   2  604.74   38.40
   0 -13  -2  562.74   40.80
   0 -13   2  586.84   37.90
   0 -13   2  604.74   37.90
   0  13   2  543.25   40.90
   0  13  -2  544.85   41.60
   0  13  -2  627.64   38.30
   0  13  -2  637.64   37.90
   0  13  -2  665.53   46.00
   0  13  -2  597.34   37.80
   0  13  -2  616.84   39.00
   0  13   2  555.74   41.70
   0  13   2  609.24   39.10
   0  13   2  594.54   46.40
   0  13   2  613.74   39.40
   0  13   2  632.74   38.50
  -1 -13  -2   36.10   11.80
   1 -13   2   42.20    3.40
   1 -13   2   48.40    7.20
  -1 -13  -2   33.60    6.80
   1 -13   2   44.50    3.30
   1 -13   2   35.10    9.70
  -1 -13  -2   39.30    4.70
   1 -13   2   44.00    9.20
  -1 -13  -2   35.80    5.10
   1 -13   2   45.00    3.50
  -1  13  -2   50.09    3.70
  -1  13  -2   48.80    4.30
  -1  13  -2   34.30   10.00
  -1  13  -2   46.60    7.10
   1  13   2   25.80   10.40
  -1  13  -2   46.90    3.50
   1  13   2   34.90    4.10
  -1  13  -2   55.89    9.80
   1  13   2   45.40    7.70
   1  13   2   28.40    5.40
   1  13   2   37.50    7.90
  -1  13  -2   42.20    3.50
   1  13   2   29.20    6.50
   2 -13   2  197.18   12.60
  -2 -13  -2  177.78   29.40
  -2 -13  -2  193.78   15.40
  -2 -13  -2  181.08   13.50
   2 -13   2  193.68   15.80
  -2 -13  -2  181.08   18.00
   2 -13   2  191.18   12.30
   2 -13   2  191.28   20.20
  -2  13  -2  190.38   12.40
   2  13   2  199.38   15.70
  -2  13  -2  175.18   15.60
  -2  13  -2  149.19   17.50
   2  13   2  209.88   16.50
  -2  13  -2  216.98   19.20
  -2  13  -2  173.48   12.90
  -2  13  -2  179.78   13.10
   2  13   2  199.58   19.40
   2  13   2  199.98   17.20
  -2  13  -2  185.78   12.30
   2  13   2  162.38   27.00
   2  13   2  203.98   13.70
   3 -13   2   20.90    4.40
   3 -13   2   15.50    4.30
  -3 -13  -2   20.00    3.80
  -3 -13  -2   18.80    7.20
   3 -13   2   10.60    8.10
  -3 -13  -2    0.60   10.40
  -3 -13  -2   13.60    5.70
   3 -13   2   16.80    1.90
  -3 -13  -2   12.20   14.90
   3  13   2   16.10    5.80
  -3  13  -2   18.10    2.10
  -3  13  -2   17.80    4.10
  -3  13  -2   21.20    8.20
  -3  13  -2   20.40    4.10
   3  13   2   12.80    5.10
  -3  13  -2   16.20    5.30
   3  13   2   16.30    7.20
  -3  13  -2   18.40    1.90
   4 -13   2  593.74   35.50
   4 -13   2  586.34   40.40
  -4 -13  -2  575.24   46.00
  -4 -13  -2  510.85   37.50
   4 -13   2  614.94   41.20
  -4 -13  -2  549.05   67.89
  -4  13  -2  601.84   38.50
   4  13   2  592.24   41.90
  -4  13  -2  576.94   40.70
  -4  13  -2  585.84   35.80
  -4  13  -2  539.85   35.50
   4  13   2  538.35   47.00
   4  13   2  514.95   40.00
  -4  13  -2  553.84   38.20
  -4  13  -2  522.65   46.40
  -5 -13  -2   22.00    4.80
  -5 -13  -2    8.10    5.70
  -5  13  -2   10.80    4.70
  -5  13  -2   16.00    1.70
  -5  13  -2   18.00    2.30
  -5  13  -2   39.70    7.90
   6 -13   2  172.78   12.10
  -6 -13  -2  176.18   14.70
   6  13   2  169.88   13.90
  -6  13  -2  153.58   11.50
  -6  13  -2  182.08   12.80
   6  13   2  176.78   11.90
   7 -13   2  169.58   12.90
  -7 -13  -2  180.58   16.60
   7  13   2  191.18   12.50
  -7  13  -2  172.28   13.70
   7  13   2  178.78   15.10
  -8 -13  -2    7.30    5.40
   8  13   2    9.00    5.00
  -8  13  -2   12.00    4.20
   8  13   2    4.30    2.40
  -9 -13  -2   16.60    6.80
   9  13   2   12.50    6.00
  -9  13  -2   18.90    6.00
   9  13   2   16.30    3.20
  -9 -14   2    3.40   13.80
  -9 -14   2   -2.60    5.10
   9  14  -2   -2.60    4.80
   9  14  -2   -3.10    2.50
  -8 -14   2  116.79   12.10
  -8 -14   2  114.59   18.30
   8  14  -2  125.39    8.90
   8  14  -2  111.79   11.90
  -7 -14   2  214.18   17.20
  -7 -14   2  207.08   21.30
   7  14  -2  211.38   16.90
   7  14  -2  227.58   14.70
  -6 -14   2   99.59    9.90
  -6 -14   2   85.89   13.40
   6  14  -2  106.19    7.60
   6  14  -2   98.09    9.60
  -5 -14   2    2.90    5.10
  -5 -14   2    1.60    3.00
   5  14  -2    2.60    2.90
   5  14  -2    1.30    2.00
  -4 -14   2   57.59    6.20
  -4 -14   2   62.19    9.20
  -4  14   2   38.60    3.30
   4  14  -2   48.00    5.40
   4  14  -2   48.50    4.20
   4  14  -2   25.40    6.90
  -3 -14   2  193.78   15.00
  -3 -14   2  188.88   40.90
  -3 -14   2  215.78   17.20
  -3 -14   2  229.98   19.60
  -3 -14   2  184.28   21.60
  -3  14   2  214.58   17.30
   3  14  -2  212.88   19.30
   3  14  -2  208.78   15.00
   3  14  -2  226.18   14.30
  -3  14   2  232.48   14.00
   3  14  -2  217.88   41.40
  -2 -14   2  390.56   25.40
  -2 -14   2  398.36   37.50
  -2 -14   2  370.66   25.80
  -2 -14   2  399.26   27.10
  -2 -14   2  437.96   32.10
   2 -14  -2  373.96   24.50
  -2 -14   2  414.46   33.20
  -2 -14   2  401.46   25.80
  -2 -14   2  306.57   42.40
   2  14  -2  402.86   25.10
   2  14  -2  363.86   27.30
   2  14  -2  412.76   30.40
  -2  14   2  374.46   34.10
   2  14  -2  409.16   25.60
   2  14  -2  387.36   37.30
  -2  14   2  403.76   25.10
  -1 -14   2    1.40    2.90
  -1 -14   2    4.70    7.20
  -1 -14   2    1.50    1.00
  -1 -14   2    2.20    1.50
   1 -14  -2   -2.50    3.70
   1 -14  -2    2.20    1.90
   1 -14  -2    5.40    2.10
  -1 -14   2    1.90    4.80
  -1 -14   2    2.80    1.40
  -1 -14   2    0.60    2.10
   1  14  -2    2.70    1.60
   1  14  -2    7.70    7.50
   1  14  -2    4.90    1.40
  -1  14   2    2.40    3.50
   1  14  -2   -1.10    2.50
  -1  14   2    0.80    1.30
   1  14  -2    2.70    1.60
  -1  14   2    2.20    1.40
   1  14  -2    1.60    8.40
  -1  14   2   -0.30    4.40
   0 -14  -2   35.70    4.60
   0 -14   2   33.30    3.20
   0 -14   2   32.30    6.50
   0 -14   2   52.49   10.80
   0 -14   2   34.40    3.20
   0 -14   2   33.10    4.10
   0 -14  -2   42.10    3.80
   0 -14  -2   34.70   10.00
   0 -14   2   33.40    3.30
   0 -14  -2   44.60    6.80
   0  14  -2   42.00   10.00
   0  14  -2   41.00    3.30
   0  14  -2   29.70    6.30
   0  14   2   33.60    6.40
   0  14  -2   38.10    4.60
   0  14  -2   38.00    3.40
   0  14   2   41.90   10.60
   0  14   2   48.70    4.10
   0  14  -2   44.30   13.90
   0  14   2   47.60    7.20
   0  14   2   41.40    5.10
   1 -14   2  322.57   20.40
  -1 -14  -2  309.47   21.70
   1 -14   2  331.57   20.60
  -1 -14  -2  291.97   21.60
  -1 -14  -2  294.27   24.90
  -1 -14  -2  275.67   31.40
   1 -14   2  330.47   24.70
   1 -14   2  322.97   20.30
   1 -14   2  298.77   26.80
  -1 -14  -2  302.47   21.20
   1 -14   2  363.76   29.70
   1  14   2  279.27   23.10
  -1  14  -2  324.57   24.60
   1  14   2  286.47   25.50
  -1  14  -2  333.27   21.20
   1  14   2  286.07   22.50
   1  14   2  324.57   21.40
  -1  14  -2  356.46   20.50
   1  14   2  314.57   32.70
  -1  14  -2  363.06   27.40
  -1  14  -2  347.97   20.80
  -1  14  -2  294.17   29.10
   1  14   2  305.57   25.00
  -1  14  -2  344.57   20.40
   2 -14   2  686.23   41.60
   2 -14   2  647.54   45.20
   2 -14   2  640.64   41.30
  -2 -14  -2  645.54   42.60
  -2 -14  -2  611.44   63.59
  -2 -14  -2  668.93   45.40
   2 -14   2  665.93   49.20
   2  14   2  591.94   44.20
   2  14   2  645.14   57.39
   2  14   2  714.73   47.00
  -2  14  -2  608.84   41.70
  -2  14  -2  641.74   45.10
   2  14   2  675.53   45.30
  -2  14  -2  648.74   41.30
  -2  14  -2  693.93   41.50
   2  14   2  694.13   49.70
  -2  14  -2  684.63   42.10
  -3 -14  -2   42.10    5.70
   3 -14   2   46.10    7.30
  -3 -14  -2   73.19   26.00
   3 -14   2   50.69    3.90
  -3 -14  -2   66.39   13.30
   3 -14   2   54.89    7.10
  -3  14  -2   50.69    7.40
   3  14   2   49.00   11.80
  -3  14  -2   47.20    3.80
  -3  14  -2   51.99    4.00
   3  14   2   49.70    8.20
   3  14   2   44.60    8.60
  -3  14  -2   54.89    5.80
   4 -14   2  173.28   10.50
  -4 -14  -2  176.58   13.00
   4  14   2  148.49   15.40
  -4  14  -2  131.09   12.50
  -4  14  -2  177.78   10.80
  -4  14  -2  152.88   13.10
  -4  14  -2  149.79   10.40
  -5 -14  -2   34.10    6.00
  -5  14  -2   43.40    3.70
   5  14   2   48.00    4.40
  -5  14  -2   36.00    6.90
  -5  14  -2   38.90    3.10
  -5  14  -2   46.60    7.60
  -6 -14  -2    3.70    4.00
   6 -14   2    3.10    2.10
  -6  14  -2    2.20    3.60
  -6  14  -2    4.80    2.80
  -6  14  -2    2.30    1.40
   6  14   2    4.50    2.20
   6  14   2    0.60    4.10
   7 -14   2   49.90    5.40
  -7 -14  -2   44.50    7.90
   7  14   2   47.10    7.60
   7  14   2   47.90    4.90
  -7  14  -2   44.90    6.10
  -8 -14  -2   12.10    6.00
  -8  14  -2   23.10    4.90
   8  14   2   18.00    3.30
   8  14   2   29.70    6.50
  -9 -14  -2   38.40    8.30
   9  14   2   34.10    7.00
   9  14   2   27.00    4.00
  -9 -15   2   21.50    7.10
  -9 -15   2   27.20   11.60
   9  15  -2   20.10    3.40
   9  15  -2   23.40    6.20
  -8 -15   2    0.50    7.60
  -8 -15   2   -0.80    4.60
   8  15  -2   -1.40    4.20
   8  15  -2    4.20    2.50
  -7 -15   2  240.68   23.50
  -7 -15   2  249.68   19.30
   7  15  -2  256.57   18.90
   7  15  -2  236.38   16.50
  -6 -15   2   14.70    4.60
  -6 -15   2   30.10    8.90
   6  15  -2   17.60    3.00
   6  15  -2   25.80    5.50
  -5 -15   2  553.64   37.70
  -5 -15   2  575.34   41.00
   5  15  -2  578.74   37.60
  -5  15   2  548.85   35.40
   5  15  -2  582.74   36.20
  -4 -15   2   52.09    6.10
  -4 -15   2   78.89   10.40
   4  15  -2   48.20    9.00
  -4  15   2   58.89    4.30
  -3 -15   2   93.69   27.80
  -3 -15   2  115.49   16.30
  -3 -15   2  117.59   13.60
  -3 -15   2  126.79   11.60
  -3 -15   2   97.39    9.00
   3  15  -2  116.19    9.20
   3  15  -2   67.09   26.30
   3  15  -2  115.79   13.30
   3  15  -2  113.19    8.30
  -3  15   2  135.29    8.10
  -3  15   2  127.69   11.80
   2 -15  -2   14.90    1.50
  -2 -15   2   11.70    5.80
  -2 -15   2   11.60    9.70
  -2 -15   2   12.90    5.10
  -2 -15   2   14.30    4.20
  -2 -15   2   13.90   11.50
  -2 -15   2   12.40    2.70
   2  15  -2   15.80    5.40
   2  15  -2   13.90    2.80
   2  15  -2   -1.00   10.80
   2  15  -2   12.20    2.10
  -2  15   2   17.80    1.90
  -2  15   2   11.40    4.10
   2  15  -2   16.50    9.60
   1 -15  -2   42.20    3.60
  -1 -15   2   40.20    3.60
  -1 -15   2   45.50    5.30
   1 -15  -2   29.50    7.60
  -1 -15   2   35.60   10.80
  -1 -15   2   24.60   14.20
  -1 -15   2   40.70    4.00
   1 -15  -2   43.30    5.00
  -1 -15   2   39.90    7.40
  -1 -15   2   42.00    4.10
   1  15  -2   39.70    4.00
  -1  15   2   35.70    6.80
   1  15  -2   57.49   17.70
  -1  15   2   48.90    4.10
  -1  15   2   48.10    4.00
   1  15  -2   43.30   12.00
   1  15  -2   46.60    6.20
   1  15  -2   40.60    7.90
   1  15  -2   40.70    3.70
   1  15  -2   38.60    4.30
   0 -15  -2  331.27   20.80
   0 -15   2  363.56   29.20
   0 -15   2  289.07   21.10
   0 -15   2  304.37   24.70
   0 -15   2  303.47   20.30
   0 -15  -2  296.27   29.00
   0 -15   2  296.07   20.30
   0 -15   2  318.27   20.70
   0 -15  -2  297.77   23.50
   0 -15   2  320.87   20.50
   0  15   2  306.37   21.70
   0  15   2  310.07   24.00
   0  15   2  281.47   24.30
   0  15  -2  325.37   20.40
   0  15  -2  286.47   24.60
   0  15  -2  342.17   21.00
   0  15  -2  374.16   29.30
   0  15   2  360.06   21.10
   0  15  -2  316.17   21.60
   0  15   2  349.37   30.30
   0  15   2  296.97   22.10
   0  15  -2  316.87   20.30
  -1 -15  -2   36.10    4.90
   1 -15   2   43.10   11.10
   1 -15   2   36.50    6.90
   1 -15   2   31.80    3.00
   1 -15   2   35.80    9.00
   1 -15   2   32.80    2.80
   1 -15   2   30.40    2.90
  -1 -15  -2   35.00    4.80
  -1 -15  -2   34.70    4.20
  -1 -15  -2   17.10    6.00
  -1 -15  -2   24.10   11.00
   1  15   2   27.40    6.00
   1  15   2   26.00    6.40
  -1  15  -2   36.10    8.90
  -1  15  -2   31.20    3.20
  -1  15  -2   33.00    6.30
  -1  15  -2   30.20    3.80
  -1  15  -2   33.00    3.00
  -1  15  -2   33.30    3.00
   1  15   2   32.60    4.30
   1  15   2   27.40    5.40
   1  15   2   34.10    6.50
  -1  15  -2   22.60    8.40
   1  15   2   28.20   12.90
   2 -15   2   86.19    6.00
  -2 -15  -2   87.89    7.50
  -2 -15  -2   86.09   25.50
   2 -15   2   89.29    6.30
   2 -15   2  106.89   15.50
   2 -15   2   85.19    9.70
  -2 -15  -2   74.49   11.00
   2  15   2   73.59    9.20
   2  15   2   88.59   12.30
   2  15   2   82.99   11.60
  -2  15  -2  103.29   12.70
  -2  15  -2   72.59    9.90
  -2  15  -2   84.99    6.80
   2  15   2   76.49   10.80
  -2  15  -2   79.39    6.00
  -2  15  -2   86.59    6.20
   3 -15   2  114.79   10.70
   3 -15   2  103.29    7.70
  -3 -15  -2  112.79   29.70
   3 -15   2  113.19   11.30
  -3 -15  -2  118.69    9.40
  -3 -15  -2   93.59   15.10
   3  15   2  123.49   12.20
   3  15   2   91.99   15.60
  -3  15  -2  105.39   10.90
  -3  15  -2  113.09    9.10
  -3  15  -2  110.09    7.50
  -3  15  -2  104.49    7.60
   3  15   2  123.89   13.40
   4 -15   2   33.10    2.90
  -4 -15  -2   32.80    5.50
  -4  15  -2   28.00    3.00
  -4  15  -2   41.50    6.00
   4  15   2   27.40    7.90
  -4  15  -2   27.20    2.70
   4  15   2   35.40    3.80
  -5 -15  -2    2.70    3.50
  -5 -15  -2    4.20    6.00
   5  15   2    5.50    2.20
  -5  15  -2   12.10    1.50
   5  15   2    7.30    3.70
  -5  15  -2    7.30    3.80
  -5  15  -2   13.40    4.60
  -5  15  -2   11.60    2.00
  -6 -15  -2    7.60    4.50
   6 -15   2   16.50    2.90
  -6  15  -2   13.90    3.40
   6  15   2   13.50    4.50
  -6  15  -2   12.60    2.10
  -6  15  -2    6.10    4.60
   6  15   2   14.40    2.70
   7 -15   2  117.89    8.80
  -7 -15  -2   84.39   11.50
   7  15   2  116.69    8.60
   7  15   2  108.09   11.40
  -7  15  -2  109.09    9.50
  -8 -15  -2   46.60    8.60
   8  15   2   41.70    4.60
   8  15   2   42.90    7.50
  -8 -16   2    5.40    4.90
  -8 -16   2    2.70    7.90
   8  16  -2    3.30    5.10
   8  16  -2    4.30    2.70
  -7 -16   2   23.60    9.20
  -7 -16   2   15.40    5.20
   7  16  -2   17.10    3.10
   7  16  -2   20.20    5.90
  -6 -16   2  146.69   16.80
  -6 -16   2  159.28   12.90
   6  16  -2  148.09   12.60
   6  16  -2  144.79   10.60
  -5 -16   2   86.19   12.40
  -5 -16   2   67.49    7.90
  -5  16   2   81.39    5.60
   5  16  -2   83.09    6.60
  -5  16   2   86.19    5.50
   5  16  -2   80.69    8.30
  -4 -16   2    0.30    2.40
  -4 -16   2   -0.60    4.10
   4  16  -2    5.70    4.70
  -4  16   2    0.80    1.10
   4  16  -2    1.00    1.80
   4  16  -2    2.40    2.70
  -3 -16   2 1219.98   79.19
  -3 -16   2 1186.38  107.89
  -3 -16   2 1231.78   88.79
  -3 -16   2 1265.27   84.39
  -3 -16   2 1251.97   81.09
   3  16  -2 1290.77   84.69
   3  16  -2 1254.47   78.69
  -3  16   2 1205.88   82.09
  -3  16   2 1245.88   77.99
   3  16  -2 1291.87  110.39
   3  16  -2 1276.47   79.19
   2 -16  -2   16.00    1.70
  -2 -16   2   17.30   10.20
  -2 -16   2   21.20    6.20
  -2 -16   2   20.10    4.40
  -2 -16   2   24.70   14.10
  -2 -16   2   12.20    6.10
  -2 -16   2   19.00    3.10
   2  16  -2   18.20   10.60
   2  16  -2   23.10    3.30
   2  16  -2   22.80    2.60
  -2  16   2   20.40    2.50
   2  16  -2   17.30   12.60
  -2  16   2   17.70    5.70
  -2  16   2   20.90    2.30
   2  16  -2   24.60    6.40
  -1 -16   2  271.07   21.60
  -1 -16   2  254.37   17.30
  -1 -16   2  203.68   29.40
   1 -16  -2  240.68   18.00
   1 -16  -2  201.98   20.80
   1 -16  -2  236.38   19.40
   1 -16  -2  232.88   16.20
  -1 -16   2  259.37   16.70
  -1 -16   2  238.78   25.80
  -1  16   2  245.78   16.60
   1  16  -2  296.57   19.40
  -1  16   2  260.07   20.90
  -1  16   2  271.47   16.70
   1  16  -2  242.88   18.20
   1  16  -2  233.18   33.10
   1  16  -2  238.38   21.20
   1  16  -2  254.67   16.40
   1  16  -2  242.08   26.40
   1  16  -2  262.17   16.60
   0 -16   2  257.47   17.20
   0 -16   2  257.37   22.40
   0 -16  -2  263.17   20.70
   0 -16   2  245.48   17.10
   0 -16   2  234.48   17.10
   0 -16  -2  254.07   17.40
   0 -16  -2  279.67   26.60
   0 -16   2  320.47   26.50
   0 -16   2  261.87   17.90
   0  16  -2  249.38   17.00
   0  16  -2  234.58   18.10
   0  16   2  300.07   17.80
   0  16  -2  282.27   25.30
   0  16   2  267.37   19.10
   0  16  -2  254.77   16.90
   0  16  -2  248.58   17.50
   0  16   2  285.07   18.70
   0  16   2  291.97   22.30
   0  16  -2  273.87   22.20
  -1 -16  -2   41.60    5.20
  -1 -16  -2   43.40    4.80
   1 -16   2   51.69    4.10
   1 -16   2   61.49   12.80
   1 -16   2   49.60    3.90
   1 -16   2   42.30    7.70
  -1 -16  -2   47.40   14.40
  -1 -16  -2   44.40    8.30
   1 -16   2   45.20    3.90
  -1 -16  -2   43.30    5.20
   1 -16   2   64.29   12.60
  -1  16  -2   57.69   10.30
   1  16   2   54.89    8.00
  -1  16  -2   55.29    4.50
  -1  16  -2   37.60   11.70
  -1  16  -2   54.29    4.00
   1  16   2   41.80    6.60
   1  16   2   46.20    4.90
  -1  16  -2   45.00    8.10
  -1  16  -2   49.90    4.90
  -1  16  -2   54.29    4.10
   1  16   2   42.50    8.90
   1  16   2   48.10    8.70
  -2 -16  -2   52.19    5.90
  -2 -16  -2   52.29   10.70
   2 -16   2   73.19    8.60
  -2 -16  -2   58.49   20.80
  -2 -16  -2   63.39   15.10
   2 -16   2   58.89    8.90
  -2 -16  -2   55.69    7.00
   2 -16   2   63.39   12.20
   2 -16   2   65.59    4.80
   2 -16   2   61.19    4.60
   2  16   2   47.70    7.90
  -2  16  -2   53.39    4.50
   2  16   2   38.10    8.20
   2  16   2   66.59   13.00
  -2  16  -2   49.90    8.00
  -2  16  -2   67.89   10.90
   2  16   2   53.39    9.20
  -2  16  -2   64.69    5.30
  -2  16  -2   64.79    4.80
  -3 -16  -2  517.35   46.10
   3 -16   2  509.05   35.00
   3 -16   2  462.25   30.80
  -3 -16  -2  454.05   58.29
   3 -16   2  536.55   35.30
  -3 -16  -2  483.65   32.50
  -3  16  -2  483.25   30.90
   3  16   2  522.25   37.80
   3  16   2  458.65   34.90
   3  16   2  489.65   41.30
  -3  16  -2  455.35   30.70
  -3  16  -2  500.15   32.10
  -3  16  -2  478.15   34.60
  -4 -16  -2   19.80    6.90
   4 -16   2   41.40    3.30
  -4 -16  -2   40.50    6.10
  -4  16  -2   52.69    6.80
  -4  16  -2   36.30    3.20
   4  16   2   40.10    4.20
   4  16   2   29.60    8.60
  -4  16  -2   36.80    4.00
  -5 -16  -2  369.06   28.10
  -5  16  -2  420.26   29.30
   5  16   2  427.76   27.90
  -5  16  -2  380.36   25.50
   5  16   2  420.86   26.40
  -5  16  -2  410.76   25.90
  -6 -16  -2   50.79    7.80
  -6  16  -2   59.99    6.00
   6  16   2   61.29    5.40
   6  16   2   69.29    8.60
  -6  16  -2   44.70    4.40
  -7 -16  -2   31.70    7.20
   7  16   2   45.60    7.90
   7  16   2   41.30    4.60
  -7  16  -2   36.20    5.30
  -8 -16  -2    1.50    5.40
   8  16   2    4.60    2.70
   8  16   2    3.20    5.10
  -8  16  -2   11.70    4.00
  -8 -17   2    3.90    4.90
  -8 -17   2   16.90    9.50
   8  17  -2    7.70    5.00
   8  17  -2    7.60    2.90
  -7 -17   2    0.40    6.60
  -7 -17   2    5.50    4.70
   7  17  -2    2.00    4.20
   7  17  -2    2.40    2.40
  -6 -17   2   42.50    9.80
  -6 -17   2   34.30    6.30
   6  17  -2   47.20    4.50
   6  17  -2   33.00    5.70
  -5 -17   2    0.60    2.80
  -5 -17   2   -0.60    5.40
  -5  17   2    0.90    1.00
  -5  17   2    0.40    1.00
   5  17  -2    0.80    3.40
   5  17  -2   -0.90    1.90
  -4 -17   2    8.10    3.30
  -4 -17   2    4.80    5.10
   4  17  -2    3.60    3.00
  -4  17   2    1.70    1.30
   4  17  -2    3.90    2.10
   4  17  -2    2.10    5.20
  -3 -17   2  293.47   22.20
  -3 -17   2  326.77   20.00
  -3 -17   2  228.68   43.20
  -3  17   2  266.67   22.40
   3  17  -2  305.17   19.80
   3  17  -2  305.77   51.69
   3  17  -2  279.87   18.90
  -3  17   2  261.97   18.50
   3  17  -2  280.47   24.80
  -2 -17   2   -2.50    3.30
  -2 -17   2    4.10    3.40
  -2 -17   2    0.20    1.90
  -2 -17   2    5.50   12.20
  -2 -17   2    4.70    4.70
   2 -17  -2    0.40    0.90
   2  17  -2    0.20    1.50
  -2  17   2    3.20    1.40
   2  17  -2    3.30    2.10
   2  17  -2   -1.10   10.50
   2  17  -2    5.40    3.80
  -2  17   2   -2.20    1.30
  -2  17   2    2.20    4.10
  -1 -17   2  149.59   10.40
  -1 -17   2  138.59   12.10
  -1 -17   2   99.49   22.10
   1 -17  -2  142.69   12.60
  -1 -17   2  149.99   21.90
   1 -17  -2  136.29   13.30
   1 -17  -2  127.69   15.40
  -1 -17   2  144.19   14.60
  -1 -17   2  152.08   11.00
   1 -17  -2  144.89    9.80
   1  17  -2  157.78   10.30
  -1  17   2  137.79   10.50
   1  17  -2  141.89   10.00
   1  17  -2  144.39   14.80
   1  17  -2  143.69   12.00
  -1  17   2  153.78   10.30
   1  17  -2  137.29   21.40
   1  17  -2  128.99   27.30
  -1  17   2  159.48   15.10
   0 -17  -2 1964.00  138.19
   0 -17   2 2072.09  128.69
   0 -17  -2 2021.90  135.19
   0 -17   2 2227.58  138.29
   0 -17   2 2137.99  134.29
   0 -17   2 2032.90  128.79
   0 -17  -2 2131.09  129.09
   0 -17  -2 1966.20  132.49
   0  17   2 2216.78  129.59
   0  17  -2 2179.08  137.99
   0  17   2 1989.90  130.59
   0  17  -2 1881.31  133.79
   0  17  -2 2013.40  128.59
   0  17  -2 2070.89  130.09
   0  17  -2 2036.00  128.69
   0  17   2 1922.61  133.79
   0  17   2 2135.19  130.19
   0  17  -2 2126.99  129.39
   1 -17   2   71.09   16.10
  -1 -17  -2   59.99    5.90
  -1 -17  -2   57.19    5.60
   1 -17   2   43.20   12.80
   1 -17   2   55.59    4.60
  -1 -17  -2   44.90   14.80
  -1 -17  -2   53.79    5.80
  -1 -17  -2   51.09   11.60
  -1 -17  -2   60.79   10.20
   1 -17   2   43.80   10.80
   1  17   2   68.39    8.40
  -1  17  -2   56.59    5.20
  -1  17  -2   65.19   13.50
  -1  17  -2   39.10    7.90
   1  17   2   56.69    7.40
   1  17   2   62.69    5.80
  -1  17  -2   75.89   12.10
  -1  17  -2   57.49    4.60
  -1  17  -2   59.69    4.50
  -1  17  -2   58.69    5.00
   1  17   2   54.29   10.20
   1  17   2   61.59    9.90
   2 -17   2 1194.18   75.89
  -2 -17  -2 1201.58   75.89
  -2 -17  -2 1134.39   73.19
  -2 -17  -2 1125.69   98.29
  -2 -17  -2 1099.39   72.19
   2 -17   2 1202.28   71.09
   2 -17   2 1142.59   70.89
  -2 -17  -2 1110.89   78.69
   2  17   2 1166.48   77.59
  -2  17  -2 1115.39   71.39
  -2  17  -2 1185.68   71.69
   2  17   2 1074.09   74.89
   2  17   2 1138.69   81.79
  -2  17  -2 1057.59   75.39
  -2  17  -2 1076.99   70.89
   2  17   2 1096.89   74.29
   3 -17   2  159.88   15.10
   3 -17   2  155.08   11.00
   3 -17   2  181.98   14.40
  -3 -17  -2  229.68   44.40
  -3 -17  -2  172.58   13.00
   3  17   2  152.78   19.70
  -3  17  -2  150.48   14.90
  -3  17  -2  169.38   11.10
   3  17   2  174.18   11.80
   3  17   2  206.98   18.60
  -3  17  -2  165.18   11.50
  -3  17  -2  160.98   12.30
   3  17   2  153.28   15.30
  -4 -17  -2   94.59    8.90
  -4  17  -2   86.79    6.20
   4  17   2   89.99    7.10
  -4  17  -2   85.19    8.60
  -5 -17  -2   85.09    8.60
  -5  17  -2   65.79    5.10
  -5  17  -2   68.19    9.10
  -5  17  -2   68.39    5.50
   5  17   2   80.69    8.30
   5  17   2   86.89    6.50
  -6 -17  -2  111.39   11.20
  -6  17  -2   99.09    8.70
  -6  17  -2   94.29    7.50
   6  17   2  127.99    8.50
   6  17   2  121.29   10.90
  -7 -17  -2    1.30    4.90
   7  17   2    3.20    4.50
  -7  17  -2    8.70    3.40
   7  17   2    2.90    2.50
  -8 -17  -2  177.28   15.80
  -8 -17  -2  131.49   19.80
   8  17   2  146.89   11.10
   8  17   2  146.99   14.30
  -8  17  -2  148.49   12.20
  -8 -18   2   27.50   11.60
  -8 -18   2   19.10    6.20
   8  18  -2   33.70    6.30
   8  18  -2   30.20    4.10
  -7 -18   2   52.29   12.00
  -7 -18   2   53.99    8.00
   7  18  -2   44.80    5.00
   7  18  -2   50.19    7.10
  -6 -18   2  428.66   30.20
  -6 -18   2  453.55   35.30
   6  18  -2  434.36   28.20
   6  18  -2  425.86   29.90
  -5 -18   2  113.79   14.10
  -5 -18   2   73.59    8.50
  -5  18   2   96.69    6.10
   5  18  -2   97.89    7.30
  -5  18   2   79.99    6.20
   5  18  -2   91.29    8.80
  -4 -18   2 1031.10   72.09
  -4 -18   2 1088.29   69.79
   4  18  -2 1123.69   68.59
  -4  18   2 1104.49   68.09
   4  18  -2 1079.69   69.49
  -3 -18   2  570.54   35.90
   3  18  -2  541.05   35.60
  -3  18   2  529.95   34.50
   3  18  -2  538.85   34.80
  -2 -18   2   13.30   14.90
  -2 -18   2    7.80    2.60
  -2 -18   2    4.50    3.50
  -2 -18   2   -0.60    4.00
   2 -18  -2    9.10    2.10
   2  18  -2    3.50   13.80
  -2  18   2    8.20    1.80
   2  18  -2    0.80    3.00
   2  18  -2    7.50    5.10
   2  18  -2    7.40    2.70
  -2  18   2   13.70    2.10
   2  18  -2    4.80    1.80
  -2  18   2    7.30    3.80
   1 -18  -2  149.99   12.80
  -1 -18   2  167.38   12.00
  -1 -18   2  179.48   11.60
  -1 -18   2  150.48   13.10
   1 -18  -2  167.18   10.90
  -1 -18   2  145.39   15.80
   1  18  -2  162.08   11.20
  -1  18   2  181.48   11.50
  -1  18   2  166.88   11.90
   1  18  -2  165.88   16.70
  -1  18   2  157.78   11.00
   1  18  -2  142.79   29.00
   1  18  -2  158.88   13.10
   1  18  -2  137.29   10.90
  -1  18   2  141.59   15.50
   0 -18  -2   36.40    3.70
   0 -18   2   33.20   10.50
   0 -18  -2   38.20    9.10
   0 -18   2   18.10    5.90
   0 -18  -2   32.10    6.60
   0 -18   2   16.70    8.20
   0 -18   2   25.20    3.10
   0  18   2   28.20    5.60
   0  18  -2   25.50    3.00
   0  18  -2   30.90    3.90
   0  18  -2   17.30   10.80
   0  18   2   36.70    7.20
   0  18   2   42.10    5.70
   0  18   2   35.90    4.20
   0  18  -2   22.50    2.90
   0  18  -2   23.50    4.40
   0  18  -2   39.60   11.00
   0  18  -2   27.10    6.40
  -1 -18  -2  573.84   36.40
   1 -18   2  552.04   40.50
  -1 -18  -2  609.74   36.60
   1 -18   2  570.14   35.60
  -1 -18  -2  584.84   41.70
   1 -18   2  520.55   44.00
  -1 -18  -2  601.64   36.50
  -1  18  -2  589.64   35.30
  -1  18  -2  597.54   41.20
   1  18   2  530.75   38.70
   1  18   2  494.05   41.40
  -1  18  -2  529.85   45.20
   1  18   2  534.35   38.00
   1  18   2  495.05   40.90
  -1  18  -2  579.34   36.00
  -1  18  -2  563.64   36.30
  -1  18  -2  510.75   35.50
  -2 -18  -2   49.70    6.90
  -2 -18  -2   42.40    5.40
   2 -18   2   43.00    3.80
  -2 -18  -2   39.30   19.40
  -2 -18  -2   37.20    7.10
  -2  18  -2   31.20    3.50
   2  18   2   45.60    8.80
   2  18   2   37.20    9.30
  -2  18  -2   41.50    4.00
  -2  18  -2   36.40    4.10
  -2  18  -2   43.90    8.30
  -3 -18  -2    8.60    4.30
  -3 -18  -2   15.60    5.20
  -3 -18  -2   25.40    4.60
   3 -18   2   18.30    2.30
  -3  18  -2   18.90    2.60
  -3  18  -2   20.90    3.70
   3  18   2   11.70    2.70
   3  18   2    8.30    5.50
  -3  18  -2   20.50    2.40
  -4 -18  -2  166.58   14.70
  -4  18  -2  190.98   12.50
  -4  18  -2  197.18   12.70
  -4  18  -2  196.68   14.60
   4  18   2  172.58   27.10
   4  18   2  195.48   13.20
   4  18   2  181.18   14.40
  -5 -18  -2  142.79   12.80
  -5  18  -2  141.19    9.80
  -5  18  -2  147.59   14.10
   5  18   2  160.88   12.70
  -5  18  -2  140.79   10.10
   5  18   2  168.38   11.00
  -6 -18  -2  133.09   14.10
  -6  18  -2  183.38   11.70
  -6  18  -2  138.89   10.40
   6  18   2  148.49   13.40
   6  18   2  162.78   11.30
  -6  18  -2  151.28    9.90
  -7 -18  -2    4.10    4.60
  -7  18  -2    2.60    3.10
   7  18   2    7.30    3.00
   7  18   2    5.30    4.60
  -8 -18  -2   67.09   10.30
  -8 -18  -2   58.49   13.40
   8  18   2   64.19    6.30
   8  18   2   58.79   10.20
  -8 -19   2   79.39   10.20
  -8 -19   2   73.89   14.90
   8  19  -2   71.89    7.10
   8  19  -2   87.49   11.80
  -7 -19   2  163.38   19.20
  -7 -19   2  149.88   13.70
   7  19  -2  156.08   11.30
   7  19  -2  149.09   13.80
  -6 -19   2  284.07   22.20
   6  19  -2  281.57   19.50
   6  19  -2  307.07   21.50
  -5 -19   2   43.00    6.60
  -5 -19   2   46.60    9.60
  -5  19   2   48.70    4.20
  -5  19   2   64.39    4.20
   5  19  -2   53.99    5.40
   5  19  -2   66.09    7.90
  -4 -19   2  148.49   11.90
  -4 -19   2  157.88   14.80
   4  19  -2  144.29   11.80
  -4  19   2  149.99   10.10
   4  19  -2  143.89   10.60
  -3 -19   2  158.88   14.00
  -3 -19   2  163.18   12.10
   3  19  -2  164.48   11.90
  -3  19   2  141.79   10.60
   3  19  -2  155.58   11.00
  -2 -19   2  729.93   49.30
  -2 -19   2  609.84   67.69
  -2 -19   2  742.73   46.90
  -2 -19   2  752.72   48.00
   2 -19  -2  723.83   45.60
   2  19  -2  707.93   52.49
  -2  19   2  714.43   46.10
   2  19  -2  644.94   70.69
   2  19  -2  763.82   46.70
  -2  19   2  774.02   51.99
   2  19  -2  726.33   46.20
  -1 -19   2  307.67   20.00
   1 -19  -2  306.97   29.50
   1 -19  -2  296.47   21.30
  -1 -19   2  277.77   21.10
  -1 -19   2  308.57   19.60
  -1 -19   2  229.88   33.60
   1 -19  -2  293.37   19.00
   1  19  -2  291.37   22.10
   1  19  -2  254.67   19.00
  -1  19   2  280.57   19.10
  -1  19   2  294.07   20.10
   1  19  -2  228.48   38.60
  -1  19   2  329.07   19.70
   1  19  -2  282.47   25.10
   1  19  -2  296.77   19.30
  -1  19   2  311.87   25.10
   0 -19  -2  116.29   20.50
   0 -19  -2  127.59    8.90
   0 -19   2  119.19    8.60
   0 -19   2  120.89   13.90
   0 -19   2   95.39   20.10
   0 -19  -2  107.59   11.80
   0  19   2  128.09   10.50
   0  19   2  110.69   11.00
   0  19   2  125.69    8.60
   0  19  -2  112.59    8.40
   0  19  -2  118.19    9.90
   0  19   2  105.19   14.20
   0  19  -2  112.79   23.20
   0  19  -2  104.99   14.10
   1 -19   2   29.10    8.40
  -1 -19  -2   35.60    4.30
  -1 -19  -2   34.50    4.50
   1 -19   2   30.20    6.90
  -1 -19  -2   31.90    4.30
   1 -19   2   27.90    3.10
   1  19   2   31.60    3.60
  -1  19  -2   23.40    3.80
  -1  19  -2   20.00    2.80
   1  19   2   35.40    6.80
  -1  19  -2    6.30    8.60
   1  19   2   34.60    6.10
  -1  19  -2   21.10    3.30
   1  19   2   26.50    7.40
  -1  19  -2   29.60    6.90
  -1  19  -2   25.50    2.90
   2 -19   2   96.39   12.60
  -2 -19  -2   74.89    8.10
   2 -19   2   79.49    6.00
  -2 -19  -2   67.49    7.10
  -2 -19  -2   63.49    9.20
  -2 -19  -2   76.89   22.40
   2  19   2   72.19   11.60
  -2  19  -2   80.39    6.50
  -2  19  -2   82.19    6.20
   2  19   2   75.19   13.60
  -2  19  -2   81.49   11.30
   2  19   2   73.99    6.30
  -2  19  -2   79.19    5.90
   2  19   2   66.99   10.70
  -3 -19  -2   42.40    5.90
  -3  19  -2   40.40    3.90
   3  19   2   41.40    8.40
  -3  19  -2   45.30    5.00
  -3  19  -2   41.20    4.10
   3  19   2   48.40    4.80
  -4 -19  -2  749.03   49.10
  -4 -19  -2  761.92   51.19
  -4  19  -2  716.73   48.50
  -4  19  -2  731.93   46.80
   4  19   2  690.83   52.49
   4  19   2  800.52   47.50
   4  19   2  733.13   48.50
  -4  19  -2  756.72   47.00
  -5 -19  -2   -0.60    3.50
  -5 -19  -2    1.40    5.60
   5  19   2    1.10    2.30
  -5  19  -2   -0.40    1.40
   5  19   2    2.50    3.40
  -5  19  -2   -0.30    1.20
  -5  19  -2    1.60    3.40
  -6 -19  -2   67.39   14.10
  -6 -19  -2   67.39    9.00
  -6  19  -2   56.69    5.10
  -6  19  -2   65.39    4.60
   6  19   2   74.29    6.30
   6  19   2   58.69    8.00
  -6  19  -2   72.49    6.50
  -7 -19  -2   19.00    8.50
  -7 -19  -2    1.10    4.50
   7  19   2    4.50    5.50
  -7  19  -2    4.70    3.30
   7  19   2    2.40    2.90
  -8 -19  -2   14.30    9.70
  -8 -19  -2   23.50    7.40
   8  19   2    8.20    5.90
   8  19   2   11.10    3.30
  -8 -20   2   30.90   11.80
  -8 -20   2   24.80    6.70
   8  20  -2   35.10    9.00
   8  20  -2   21.30    3.80
  -7 -20   2  238.28   24.00
  -7 -20   2  238.28   18.80
   7  20  -2  227.68   18.50
   7  20  -2  241.48   16.30
  -6 -20   2   28.20    9.30
  -6 -20   2   28.70    5.80
   6  20  -2   22.60    5.30
   6  20  -2   24.20    3.80
  -6  20   2   32.50    2.50
  -5 -20   2  187.38   15.60
  -5 -20   2  209.48   19.40
   5  20  -2  216.28   14.30
  -5  20   2  201.68   13.40
   5  20  -2  207.68   15.80
  -4 -20   2  111.99    9.40
  -4 -20   2   90.79   12.10
   4  20  -2   81.39   14.70
  -4  20   2   91.09    7.10
   4  20  -2  107.89    9.20
   4  20  -2   99.79    7.80
  -3 -20   2   40.40    5.20
  -3 -20   2   42.90    7.60
   3  20  -2   47.90    5.60
   3  20  -2   36.50    4.00
   3  20  -2   16.00    7.10
  -3  20   2   27.50    3.40
  -2 -20   2   20.40    3.50
  -2 -20   2   19.70    5.40
   2 -20  -2    9.40    1.70
  -2 -20   2   17.30    4.60
  -2  20   2   13.10    2.40
  -2  20   2   11.60    2.30
   2  20  -2   19.00    3.40
   2  20  -2   19.50    2.70
  -1 -20   2  875.21   53.19
  -1 -20   2  765.52   71.89
   1 -20  -2  810.12   54.79
  -1 -20   2  864.71   54.49
   1 -20  -2  837.92   52.29
   1 -20  -2  814.82   63.19
  -1  20   2  935.11   53.09
  -1  20   2  856.91   58.89
   1  20  -2  814.22   52.59
   1  20  -2  846.62   75.49
  -1  20   2  806.22   53.49
   1  20  -2  783.12   52.39
   1  20  -2  797.42   58.79
  -1  20   2  777.02   52.39
   0 -20   2    2.10    7.20
   0 -20  -2   -0.90    9.20
   0 -20   2    1.60    1.60
   0 -20  -2   -0.50    1.70
   0  20   2   -2.00    1.60
   0  20   2    0.50    2.00
   0  20  -2   -3.00   11.00
   0  20  -2   -1.50    2.20
   0  20  -2    2.60    4.30
   0  20   2   -3.50    3.40
   0  20   2    0.60    3.10
   0  20   2   -1.80    3.60
   0  20  -2    1.40    1.50
   0  20  -2    1.30    1.60
   0  20   2    0.10    1.60
   1 -20   2 1525.25   96.09
  -1 -20  -2 1421.86   90.19
  -1 -20  -2 1465.25   90.39
   1 -20   2 1309.67   99.39
   1 -20   2 1459.95   89.79
  -1 -20  -2 1446.86   90.59
   1  20   2 1448.66   93.29
  -1  20  -2 1429.06   95.79
  -1  20  -2 1618.84   91.09
  -1  20  -2 1450.75   90.69
   1  20   2 1468.85   92.59
  -1  20  -2 1394.06   89.49
   1  20   2 1352.26   89.99
   1  20   2 1463.05   97.19
  -1  20  -2 1263.57   89.99
  -2 -20  -2   95.99    8.40
  -2 -20  -2  104.39   11.20
   2 -20   2   84.89    6.70
  -2 -20  -2   92.09    9.10
  -2  20  -2   92.99    6.70
   2  20   2   93.79    7.10
  -2  20  -2   82.89    6.90
  -2  20  -2   82.09    7.20
   2  20   2   90.29   10.90
  -3 -20  -2   39.30    8.50
  -3 -20  -2   41.70    6.30
   3  20   2   51.29    5.00
  -3  20  -2   52.69    5.30
  -3  20  -2   50.99    4.50
   3  20   2   53.69    9.80
   3  20   2   49.10    6.00
  -3  20  -2   45.50    4.20
  -4 -20  -2    9.20    4.10
  -4 -20  -2    3.70    4.60
   4  20   2    3.90    3.60
  -4  20  -2    4.20    1.70
  -4  20  -2    9.90    3.50
   4  20   2   10.60    2.80
  -4  20  -2    3.90    1.90
   4  20   2   12.10    6.70
  -5 -20  -2   10.00    6.90
  -5 -20  -2   18.40    5.10
   5  20   2   11.80    3.00
  -5  20  -2   12.20    1.90
  -5  20  -2   22.90    5.30
   5  20   2   11.50    4.10
  -5  20  -2    9.50    2.10
  -6 -20  -2   20.00    5.70
  -6 -20  -2   17.40    8.50
  -6  20  -2   22.60    2.30
  -6  20  -2   29.20    4.00
  -6  20  -2   19.70    2.80
   6  20   2   21.70    5.90
   6  20   2   24.60    3.90
  -7 -20  -2   37.70   11.10
  -7 -20  -2   31.90    7.40
   7  20   2   46.40    5.20
  -7  20  -2   47.60    5.50
  -8 -20  -2    6.60    9.30
  -8 -20  -2    0.50    5.10
   8  20   2    7.40    5.80
   8  20   2    8.20    3.30
  -8 -21   2   26.40   11.10
  -8 -21   2   25.00    7.10
   8  21  -2   24.20    6.50
   8  21  -2   25.60    4.20
  -7 -21   2   16.00    8.60
  -7 -21   2    4.30    5.00
   7  21  -2    7.90    3.00
  -6 -21   2    4.00    4.00
  -6 -21   2   -3.80    6.60
  -6  21   2    2.10    1.20
   6  21  -2    1.40    2.60
  -6  21   2    1.90    1.10
   6  21  -2    1.50    3.80
  -5 -21   2   41.70    9.70
  -5 -21   2   40.40    6.30
   5  21  -2   47.30    5.00
   5  21  -2   58.39    7.30
  -5  21   2   36.90    3.80
  -4 -21   2  283.77   19.50
  -4 -21   2  281.57   22.10
  -4  21   2  247.98   17.50
   4  21  -2  260.97   18.10
   4  21  -2  277.27   19.20
  -3 -21   2   87.59   10.10
  -3 -21   2   89.69    7.90
   3  21  -2   55.99   11.10
   3  21  -2   87.29    7.70
   3  21  -2   84.09    6.70
  -3  21   2   73.79    6.20
  -2 -21   2  514.35   35.80
  -2 -21   2  502.95   33.30
  -2 -21   2  494.15   34.10
   2 -21  -2  468.95   31.90
   2  21  -2  526.15   33.10
   2  21  -2  491.75   32.60
  -2  21   2  556.14   32.70
  -2  21   2  501.45   32.40
  -1 -21   2   63.89    7.50
  -1 -21   2   55.19    5.60
  -1 -21   2   55.89    6.20
   1 -21  -2   63.09    5.10
  -1  21   2   54.09    5.30
   1  21  -2   66.69    5.40
   1  21  -2   62.29    5.60
  -1  21   2   74.59    9.30
   0 -21   2  105.19    7.60
   0 -21  -2   77.59   19.00
   0 -21  -2  104.29    7.80
   0 -21   2   88.69   20.10
   0  21   2   93.49    7.40
   0  21   2   97.79    8.20
   0  21  -2   95.29    7.40
   0  21  -2   87.29   21.40
   0  21  -2  102.79    7.30
   0  21   2   96.39    9.30
   0  21   2   97.29    7.50
   0  21  -2   89.99   13.30
   0  21   2   99.09   13.70
   0  21  -2  107.89    9.20
   0  21   2   91.19   10.20
  -1 -21  -2   51.89    5.30
  -1 -21  -2   46.20    5.70
   1 -21   2   52.29    4.70
  -1  21  -2   63.89    6.00
  -1  21  -2   57.49    4.50
   1  21   2   46.40    5.20
   1  21   2   54.79    8.00
   1  21   2   42.90    8.40
   1  21   2   45.50    4.90
  -1  21  -2   60.39    4.80
  -2 -21  -2   44.60    6.70
  -2 -21  -2   40.10    9.40
  -2 -21  -2   50.79    6.10
   2 -21   2   36.40    3.90
  -2  21  -2   38.50    4.50
   2  21   2   39.10    8.60
   2  21   2   41.60    4.40
   2  21   2   42.10    5.40
  -2  21  -2   40.10    4.30
  -3 -21  -2    0.50    4.30
  -3 -21  -2    0.10    2.90
  -3  21  -2    0.30    2.20
   3  21   2   -3.80    5.00
   3  21   2   -0.10    2.60
  -3  21  -2   -0.90    1.60
  -3  21  -2    1.60    1.60
   3  21   2   -3.60    1.90
  -4 -21  -2  860.51   58.19
  -4 -21  -2  856.81   56.19
  -4  21  -2  882.41   54.19
   4  21   2  848.52   55.59
   4  21   2  783.22   59.29
  -4  21  -2  833.52   53.79
   4  21   2  903.71   54.59
  -4  21  -2  863.91   55.29
  -5 -21  -2   52.89   10.20
  -5 -21  -2   55.79    7.90
  -5  21  -2   58.49    4.80
   5  21   2   48.00    7.00
   5  21   2   59.99    5.80
  -5  21  -2   49.70    4.40
  -5  21  -2   59.79    7.70
  -6 -21  -2   12.80    7.60
  -6 -21  -2    3.80    4.30
  -6  21  -2    2.70    1.40
   6  21   2    2.00    2.80
  -6  21  -2    1.30    2.60
   6  21   2    6.60    4.80
  -6  21  -2    1.10    2.70
  -7 -21  -2   -0.90    4.80
  -7 -21  -2    2.10    7.40
   7  21   2    4.70    3.60
   7  21   2    3.10    5.40
  -7  21  -2   14.30    5.00
  -8 -21  -2   17.50   10.30
  -8 -21  -2    4.90    7.30
   8  21   2    3.80    5.30
   8  21   2    6.10    3.30
  -8 -22   2   87.79   11.80
   8  22  -2   94.69    8.40
   8  22  -2  102.39   11.70
  -7 -22   2  181.28   20.60
  -7 -22   2  190.58   15.80
   7  22  -2  173.58   15.50
   7  22  -2  162.38   15.10
  -6 -22   2  170.08   14.10
  -6 -22   2  161.78   18.60
   6  22  -2  167.68   12.10
   6  22  -2  164.08   14.00
  -6  22   2  159.68   10.70
  -5 -22   2   19.20    7.40
  -5 -22   2   17.40    5.00
   5  22  -2   13.70    3.30
   5  22  -2   12.80    4.20
  -5  22   2   18.10    2.40
  -4 -22   2   27.60    7.70
  -4 -22   2   35.10    5.40
   4  22  -2   35.60    4.20
  -4  22   2   30.40    3.50
   4  22  -2   34.50    5.90
  -3 -22   2  563.04   39.60
  -3 -22   2  598.44   38.00
  -3  22   2  527.75   36.50
   3  22  -2  598.14   37.80
   3  22  -2  586.64   37.00
  -2 -22   2  226.98   16.90
  -2 -22   2  215.48   15.90
  -2 -22   2  217.78   18.30
   2 -22  -2  207.48   14.50
  -2  22   2  215.58   15.00
  -2  22   2  230.48   15.30
   2  22  -2  243.68   15.90
   2  22  -2  234.08   15.30
  -1 -22   2   19.80    4.50
   1 -22  -2   23.20    2.90
  -1 -22   2   16.90    3.60
  -1 -22   2   22.60    3.40
   1  22  -2   16.10    3.10
   1  22  -2    8.20    3.90
  -1  22   2   15.20    2.80
  -1  22   2   13.40    4.40
   1  22  -2   18.80    3.10
  -1  22   2   18.00    3.20
   0 -22  -2    1.60    2.10
   0 -22   2    2.40    1.90
   0  22  -2    1.40    1.80
   0  22   2    5.30    2.20
   0  22  -2    5.00    3.00
   0  22  -2    3.20    1.80
   0  22   2    2.20    4.30
   0  22   2   10.30    3.70
   0  22   2    5.40    2.00
  -1 -22  -2  142.49   10.50
  -1 -22  -2  156.78   10.70
   1 -22   2  148.19   10.20
  -1 -22  -2  137.79   12.20
   1  22   2  156.38   14.70
   1  22   2  149.49   10.50
  -1  22  -2  150.58   10.00
  -1  22  -2  136.59   10.20
   1  22   2  133.89   13.20
   1  22   2  137.39   10.70
  -2 -22  -2   -1.20    2.30
  -2 -22  -2    0.70    3.30
   2 -22   2   -0.40    1.60
   2  22   2   -1.70    2.00
  -2  22  -2   -0.20    1.70
   2  22   2   -0.40    5.10
  -2  22  -2   -0.90    2.00
   2  22   2    0.50    2.60
  -3 -22  -2    6.00    3.30
  -3 -22  -2    1.60    4.60
   3  22   2   -3.10    4.70
  -3  22  -2    6.10    2.50
   3  22   2    2.50    2.30
  -3  22  -2    1.80    2.00
   3  22   2    0.30    2.90
  -4 -22  -2    0.40    3.50
  -4 -22  -2    5.00    5.10
   4  22   2   -0.10    3.10
  -4  22  -2   -0.10    1.80
   4  22   2    3.30    2.50
  -4  22  -2    1.70    1.70
  -4  22  -2    1.60    2.60
   4  22   2   -4.60    5.50
  -5 -22  -2   57.49   11.10
  -5  22  -2   58.09    7.50
   5  22   2   66.29    8.30
  -5  22  -2   61.89    5.10
   5  22   2   74.79    6.30
  -5  22  -2   62.79    5.30
  -6 -22  -2   74.49   12.70
  -6 -22  -2   74.09    9.80
  -6  22  -2   76.99    6.60
   6  22   2   69.99   13.20
   6  22   2   68.99    6.80
  -6  22  -2   60.29    5.00
  -7 -22  -2   15.60    8.70
  -7 -22  -2    9.10    5.70
   7  22   2   19.90    3.80
  -7  22  -2   16.20    3.70
   7  22   2   16.20    5.70
   8  22   2   28.00    6.70
   8  22   2   40.70    5.10
  -7 -23   2    9.30    8.30
  -7 -23   2   13.50    5.40
   7  23  -2   20.30    5.90
   7  23  -2   13.70    3.60
  -6 -23   2   36.80    9.90
  -6 -23   2   37.90    6.90
   6  23  -2   43.80    8.70
  -6  23   2   46.90    3.80
   6  23  -2   44.40    5.20
  -5 -23   2    4.10    3.70
  -5 -23   2   -2.70    5.50
   5  23  -2    3.90    3.80
   5  23  -2    3.70    2.70
  -5  23   2    4.60    1.70
  -4 -23   2    0.70    5.30
  -4 -23   2    2.40    3.20
   4  23  -2   -2.40    9.90
  -4  23   2   -0.20    1.80
   4  23  -2    3.40    2.40
   4  23  -2    0.10    3.10
  -3 -23   2    8.00    5.00
   3 -23  -2   10.80    1.60
  -3 -23   2    6.40    3.40
  -3  23   2   10.60    2.40
   3  23  -2    8.10    2.60
  -3  23   2    9.40    2.00
   3  23  -2    7.10    3.10
   3  23  -2    8.60    5.60
  -2 -23   2   77.99    8.10
  -2 -23   2   78.49    9.20
  -2 -23   2   80.59    6.90
   2 -23  -2   62.79    5.10
   2  23  -2   68.69    6.70
   2  23  -2   70.99    6.10
  -2  23   2   69.49    5.90
  -2  23   2   69.99    6.10
   2  23  -2   42.20   10.00
  -1 -23   2   21.90    3.80
  -1 -23   2   23.30    4.10
  -1 -23   2   30.10    5.30
   1 -23  -2   27.00    3.40
   1  23  -2   17.10    5.80
   1  23  -2   28.30    3.70
  -1  23   2   38.60    4.60
  -1  23   2   25.40    3.50
   1  23  -2   29.90    3.90
  -1  23   2   25.10    5.50
   0 -23   2  938.21   58.79
   0 -23  -2  970.90   59.09
   0  23   2  815.92   61.69
   0  23   2  932.31   58.59
   0  23   2  892.01   61.29
   0  23  -2  920.31   58.69
   0  23  -2  988.00   58.49
   0  23   2  937.81   58.79
   1 -23   2    8.30    2.20
  -1 -23  -2   13.30    3.30
  -1  23  -2    7.30    2.20
   1  23   2    6.00    4.80
  -1  23  -2   14.60    3.90
   1  23   2    4.20    2.20
   1  23   2    4.30    2.50
   2 -23   2  123.89    9.30
  -2 -23  -2  144.59   11.50
  -2 -23  -2  131.19   10.70
   2  23   2  132.69   13.60
  -2  23  -2  132.79    9.30
   2  23   2  128.09   10.30
  -2  23  -2  118.29    9.80
   2  23   2  134.89    9.80
  -3 -23  -2   91.79   10.20
  -3 -23  -2   76.29    8.00
   3  23   2   66.39   11.10
  -3  23  -2   63.19    6.60
  -3  23  -2   70.59    5.90
   3  23   2   74.79    7.70
   3  23   2   86.99    6.80
  -4 -23  -2   65.39   10.50
  -4 -23  -2   62.59    7.90
  -4  23  -2   48.80    5.00
   4  23   2   55.89    6.00
  -4  23  -2   73.29    9.40
   4  23   2   60.29   11.00
   4  23   2   56.89    7.40
  -5 -23  -2    8.80    4.50
  -5 -23  -2    4.30    5.80
  -5  23  -2    0.90    1.90
  -5  23  -2    1.00    3.50
   5  23   2    3.70    3.90
   5  23   2    2.00    2.80
  -5  23  -2    4.60    1.80
  -6 -23  -2    4.50    4.30
  -6 -23  -2    2.10    6.70
  -6  23  -2   -1.40    2.50
  -6  23  -2    3.50    1.50
   6  23   2    1.10    5.10
   6  23   2    3.00    4.40
  -7 -23  -2   -7.60    6.50
  -7 -23  -2    6.60    5.00
   7  23   2    0.60    5.40
   7  23   2    6.20    3.20
  -7 -24   2   57.79   12.10
  -7 -24   2   60.99    8.90
   7  24  -2   59.89    6.30
  -6 -24   2   59.89   12.40
  -6 -24   2   87.09    9.60
  -6  24   2   78.49    5.90
   6  24  -2   80.19    7.50
   6  24  -2   82.19   10.20
  -5 -24   2   79.59    9.00
  -5 -24   2   92.49   13.00
   5  24  -2   88.39    7.50
   5  24  -2   88.39    9.30
  -5  24   2   73.49    6.20
  -4 -24   2   57.59    9.70
  -4 -24   2   58.29    7.30
   4  24  -2   55.29    7.40
  -4  24   2   57.99    5.40
   4  24  -2   53.19    5.80
  -3 -24   2 1111.39   71.89
  -3 -24   2 1093.69   73.29
  -3  24   2 1053.79   70.59
  -3  24   2 1170.28   70.39
   3  24  -2 1145.39   70.99
   3  24  -2 1149.78   71.69
   2 -24  -2   59.89    4.90
  -2 -24   2   61.19    6.40
  -2 -24   2   49.99    8.90
  -2 -24   2   70.49    7.70
  -2  24   2   56.59    6.40
  -2  24   2   69.99    5.80
   2  24  -2   68.59    6.70
   2  24  -2   66.09    5.90
  -2  24   2   73.89    6.00
  -1 -24   2  232.38   15.80
  -1 -24   2  221.88   16.70
  -1 -24   2  225.78   15.70
   1 -24  -2  217.18   15.20
  -1  24   2  257.67   16.30
  -1  24   2  232.08   15.50
  -1  24   2  218.18   17.30
   1  24  -2  213.18   15.40
   1  24  -2  221.88   15.50
   0 -24   2   17.50    3.10
   0  24   2   31.90    7.00
   0  24   2   27.30    3.50
   0  24  -2   13.70    2.90
   0  24   2   37.00    6.30
   0  24   2   15.70    3.00
   0  24  -2   10.50    4.10
   0  24  -2   23.30    3.00
  -1 -24  -2   10.90    3.30
   1 -24   2   13.80    2.80
  -1  24  -2   11.50    2.20
   1  24   2    8.70    3.00
   1  24   2    7.60    2.30
   1  24   2    5.70    4.60
  -1  24  -2   11.50    3.30
  -1  24  -2   13.60    2.60
  -2 -24  -2  196.08   13.20
  -2 -24  -2  185.48   13.50
   2 -24   2  160.68   11.40
  -2 -24  -2  155.38   13.10
   2  24   2  165.48   11.90
  -2  24  -2  145.59   11.20
   2  24   2  166.18   12.40
   2  24   2  142.59   15.40
  -2  24  -2  151.78   12.00
  -3 -24  -2  285.27   21.30
  -3 -24  -2  261.77   19.50
   3  24   2  290.47   18.40
   3  24   2  278.07   19.20
   3  24   2  224.18   22.60
  -3  24  -2  256.47   18.30
  -3  24  -2  268.97   17.80
  -4 -24  -2   -3.50    3.00
  -4 -24  -2    0.40    5.20
   4  24   2   -1.50    3.20
   4  24   2    4.50    6.40
  -4  24  -2   -3.10    1.60
   4  24   2    2.30    2.50
  -4  24  -2    0.60    3.10
  -4  24  -2    0.90    1.80
  -5 -24  -2  372.26   25.60
  -5 -24  -2  360.66   28.20
   5  24   2  366.46   23.40
  -5  24  -2  306.87   22.60
  -5  24  -2  347.17   22.60
  -5  24  -2  348.77   24.30
  -6 -24  -2   -2.10    4.20
  -6 -24  -2    3.50    6.00
  -6  24  -2   -2.70    2.50
  -6  24  -2   -2.30    1.50
   6  24   2   -4.50    4.60
   6  24   2    3.00    3.10
  -7 -24  -2    3.00    5.20
  -7 -24  -2    5.00    8.10
   7  24   2    1.30    3.20
   7  24   2   -1.20    4.50
  -7 -25   2    0.90    4.80
  -7 -25   2   15.60    9.00
   7  25  -2    3.40    4.80
   7  25  -2    4.70    3.40
  -6 -25   2   93.29   14.30
  -6 -25   2   83.29   10.10
  -6  25   2   89.29    6.70
   6  25  -2   99.59    8.30
   6  25  -2   91.49   10.30
  -5 -25   2  206.68   16.40
  -5 -25   2  197.88   19.70
   5  25  -2  223.38   17.30
  -5  25   2  196.48   13.80
  -4 -25   2   97.89   11.60
  -4 -25   2   81.69    8.40
  -4  25   2   62.29    5.80
   4  25  -2   40.70   11.00
   4  25  -2   68.19    6.70
   4  25  -2   75.29    8.10
  -3 -25   2  155.28   12.00
  -3 -25   2  164.78   13.90
   3 -25  -2  141.29    9.70
  -3  25   2  129.89   10.40
   3  25  -2  138.49   10.90
  -3  25   2  146.79   10.20
   3  25  -2  152.98   11.80
  -2 -25   2  113.69   10.80
  -2 -25   2  128.39   10.30
   2 -25  -2  128.09    8.80
  -2 -25   2  116.79   12.50
  -2  25   2  131.59    9.50
  -2  25   2  119.09   10.40
   2  25  -2  131.59    9.70
   2  25  -2  136.39   10.30
   1 -25  -2  137.99   10.00
  -1 -25   2  151.28   10.60
  -1 -25   2  150.18   10.80
  -1  25   2  127.59   12.40
  -1  25   2  161.88   11.80
  -1  25   2  141.99   10.50
   1  25  -2  132.49   10.40
   1  25  -2  133.99   10.40
   0 -25   2   80.39    6.40
   0 -25  -2   70.09    6.30
   0  25  -2   64.69    6.10
   0  25   2   72.09   10.00
   0  25  -2   70.29    6.00
   0  25   2   76.99    8.60
   0  25   2   68.59    6.30
   0  25   2   70.59    6.20
   1 -25   2    8.90    2.40
  -1 -25  -2    7.10    3.00
   1  25   2    7.50    3.00
   1  25   2   12.00    5.20
  -1  25  -2    6.40    2.40
  -1  25  -2   10.30    2.30
  -1  25  -2    6.30    3.10
   1  25   2    9.90    2.70
   2 -25   2  165.98   11.80
  -2 -25  -2  187.78   13.70
  -2 -25  -2  175.48   13.50
  -2 -25  -2  170.38   13.20
   2  25   2  147.29   15.80
  -2  25  -2  139.09   14.80
   2  25   2  190.08   12.40
   2  25   2  171.18   12.90
  -2  25  -2  157.58   11.70
  -3 -25  -2    5.00    3.40
  -3 -25  -2    3.90    4.90
   3  25   2    3.40    3.30
  -3  25  -2    0.80    2.00
   3  25   2    2.70    2.70
   3  25   2    5.20    6.20
  -3  25  -2    0.00    2.40
  -4 -25  -2   44.30    9.00
  -4 -25  -2   44.60    7.00
   4  25   2   49.90    7.20
  -4  25  -2   44.20    4.40
   4  25   2   46.90    5.30
   4  25   2   52.59   11.20
  -5 -25  -2   62.49    8.20
  -5 -25  -2   41.80    9.70
   5  25   2   65.49    6.30
   5  25   2   52.39    7.40
  -5  25  -2   69.49   10.00
  -5  25  -2   44.10    4.60
  -6 -25  -2    2.70    6.70
  -6 -25  -2    0.10    4.90
[truncated: 1,095,326 more chars]
