# Supplementary material for: Overcrowded Alkene Photo‐Redox‐Switches Based on Quinolinium/Carbene Building Blocks
Source: Angew Chem Int Ed Engl. 2026 May 21;65(29):e9975231. doi: 10.1002/anie.9975231 (PMC13360384; doi:10.1002/anie.9975231)
Supplement: Supplementary file 2 — Supporting File 2: anie72720‐sup‐0002‐DataFiles.zip. [file ANIE-65-e9975231-s001.zip › E_2g_2.cif]

data_cb86
_audit_contact_author_name        ?
_audit_contact_author_phone       ?
_audit_contact_author_email       ?
_audit_contact_author_address     ?
_audit_creation_method
;FinalCif V152 by Daniel Kratzert, Freiburg 2026, 
https://dkratzert.de/finalcif.html
;
_publ_section_references
;Sheldrick, G.M. (2015). Acta Cryst. A71, 3-8.
Sheldrick, G.M. (2015). Acta Cryst. C71, 3-8.
;
_shelx_SHELXL_version_number      '2019/3'
_chemical_name_systematic         ?
_chemical_name_common             ?
_chemical_formula_sum             'C41 H54 N2'
_chemical_formula_moiety          ?
_chemical_formula_weight          574.86
_chemical_melting_point           ?
_space_group_crystal_system       triclinic
_space_group_IT_number            2
_space_group_name_H-M_alt         'P -1'
_space_group_name_Hall            '-P 1'
_shelx_space_group_comment
;
The symmetry employed for this shelxl refinement is uniquely defined
by the following loop, which should always be used as a source of
symmetry information in preference to the above space-group names.
They are only intended as comments.
;

loop_
_space_group_symop_operation_xyz
'x, y, z'
'-x, -y, -z'

_cell_length_a                    8.9963(4)
_cell_length_b                    12.0588(7)
_cell_length_c                    16.4980(9)
_cell_angle_alpha                 99.424(2)
_cell_angle_beta                  101.202(2)
_cell_angle_gamma                 95.423(2)
_cell_volume                      1717.17(16)
_cell_formula_units_Z             2
_cell_measurement_temperature     100(2)
_cell_measurement_reflns_used     9526
_cell_measurement_theta_min       3.3465
_cell_measurement_theta_max       33.7435
_exptl_crystal_description        block
_exptl_crystal_colour             yellow
_exptl_crystal_recrystallization_method ?
_exptl_crystal_density_meas       ?
_exptl_crystal_density_method     ?
_exptl_crystal_density_diffrn     1.112
_exptl_crystal_F_000              628
_exptl_crystal_size_max           0.500
_exptl_crystal_size_mid           0.300
_exptl_crystal_size_min           0.200
_exptl_absorpt_coefficient_mu     0.063
_exptl_absorpt_correction_type    multi-scan
_exptl_absorpt_correction_T_min   0.6618
_exptl_absorpt_correction_T_max   0.7467
_exptl_absorpt_process_details
;SADABS-2014/4 - Bruker AXS area detector scaling and absorption correction: 
Krause, L., Herbst-Irmer, R., Sheldrick G.M. & Stalke D., J. Appl. Cryst. 48 
(2015) 3-10
;
_exptl_absorpt_special_details    ?
_shelx_estimated_absorpt_T_min    0.969
_shelx_estimated_absorpt_T_max    0.987
_exptl_transmission_factor_min    ?
_exptl_transmission_factor_max    ?
_exptl_special_details            ?
_diffrn_ambient_temperature       100(2)
_diffrn_radiation_type            MoK\a
_diffrn_radiation_wavelength      0.71073
_diffrn_radiation_monochromator   'mirror optics'
_diffrn_measurement_ambient_temperature_device_make ?
_diffrn_radiation_probe           x-ray
_diffrn_source                    'microfocus sealed X-ray tube'
_diffrn_source_type               'Incoatec I\ms 3.0'
_diffrn_source_voltage            ?
_diffrn_source_current            ?
_diffrn_detector                  HPAD
_diffrn_detector_type             'Bruker PHOTON II'
_diffrn_detector_area_resol_mean  7.41
_diffrn_measurement_device        'four-circle diffractometer'
_diffrn_measurement_device_type   'Bruker D8 VENTURE dual wavelength Mo/Cu'
_diffrn_measurement_method        '\w and \f scans'
_diffrn_measurement_specimen_support 'MiTeGen micromount'
_diffrn_reflns_number             141303
_diffrn_reflns_av_unetI/netI      0.0592
_diffrn_reflns_av_R_equivalents   0.0990
_diffrn_reflns_theta_min          2.887
_diffrn_reflns_theta_max          33.141
_diffrn_reflns_theta_full         25.242
_diffrn_reflns_limit_h_min        -13
_diffrn_reflns_limit_h_max        13
_diffrn_reflns_limit_k_min        -18
_diffrn_reflns_limit_k_max        18
_diffrn_reflns_limit_l_min        -25
_diffrn_reflns_limit_l_max        25
_diffrn_measured_fraction_theta_max 0.962
_diffrn_measured_fraction_theta_full 0.960
_diffrn_reflns_Laue_measured_fraction_max 0.962
_diffrn_reflns_Laue_measured_fraction_full 0.960
_diffrn_reflns_point_group_measured_fraction_max 0.962
_diffrn_reflns_point_group_measured_fraction_full 0.960
_reflns_number_total              12598
_reflns_number_gt                 10099
_reflns_threshold_expression      'I > 2\s(I)'
_reflns_Friedel_coverage          0.000
_reflns_Friedel_fraction_max      .
_reflns_Friedel_fraction_full     .
_reflns_special_details
;
 Reflections were merged by SHELXL according to the crystal
 class for the calculation of statistics and refinement.
 
 _reflns_Friedel_fraction is defined as the number of unique
 Friedel pairs measured divided by the number that would be
 possible theoretically, ignoring centric projections and
 systematic absences.
;
_computing_data_collection        ?
_computing_cell_refinement        'SAINT V8.40B'
_computing_data_reduction         'SAINT V8.40B'
_computing_structure_solution     'SHELXT 2018/2 (Sheldrick, 2018)'
_computing_structure_refinement   'SHELXL-2019/2 (Sheldrick, 2019)'
_computing_molecular_graphics     ?
_computing_publication_material   ?
_refine_special_details           ?
_refine_ls_structure_factor_coef  Fsqd
_refine_ls_matrix_type            full
_refine_ls_weighting_scheme       calc
_refine_ls_weighting_details      'w=1/[\s^2^(Fo^2^)+(0.0749P)^2^+0.4236P] where P=(Fo^2^+2Fc^2^)/3'
_atom_sites_solution_primary      direct
_atom_sites_solution_secondary    ?
_atom_sites_solution_hydrogens    geom
_refine_ls_hydrogen_treatment     constr
_refine_ls_number_reflns          12598
_refine_ls_number_parameters      400
_refine_ls_number_restraints      0
_refine_ls_R_factor_all           0.0786
_refine_ls_R_factor_gt            0.0485
_refine_ls_wR_factor_ref          0.1430
_refine_ls_wR_factor_gt           0.1295
_refine_ls_goodness_of_fit_ref    1.056
_refine_ls_restrained_S_all       1.056
_refine_ls_shift/su_max           0.001
_refine_ls_shift/su_mean          0.000
_refine_diff_density_max          0.630
_refine_diff_density_min          -0.314
_refine_diff_density_rms          0.073
_refine_ls_extinction_method      none
_refine_ls_extinction_coef        .

loop_
_atom_type_symbol
_atom_type_description
_atom_type_scat_dispersion_real
_atom_type_scat_dispersion_imag
_atom_type_scat_source
'C' 'C' 0.0033 0.0016 'International Tables Vol C Tables 4.2.6.8 and 6.1.1.4'
'H' 'H' 0.0000 0.0000 'International Tables Vol C Tables 4.2.6.8 and 6.1.1.4'
'N' 'N' 0.0061 0.0033 'International Tables Vol C Tables 4.2.6.8 and 6.1.1.4'

_geom_special_details
;
 All esds (except the esd in the dihedral angle between two l.s. planes)
 are estimated using the full covariance matrix.  The cell esds are taken
 into account individually in the estimation of esds in distances, angles
 and torsion angles; correlations between esds in cell parameters are only
 used when they are defined by crystal symmetry.  An approximate (isotropic)
 treatment of cell esds is used for estimating esds involving l.s. planes.
;

loop_
_atom_site_label
_atom_site_type_symbol
_atom_site_fract_x
_atom_site_fract_y
_atom_site_fract_z
_atom_site_U_iso_or_equiv
_atom_site_adp_type
_atom_site_occupancy
_atom_site_site_symmetry_order
_atom_site_calc_flag
_atom_site_refinement_flags_posn
_atom_site_refinement_flags_adp
_atom_site_refinement_flags_occupancy
_atom_site_disorder_assembly
_atom_site_disorder_group
N1_1   N 0.80705(9)  0.48151(6)  0.71394(5) 0.01581(14) Uani 1 1 d    . . . . .
C1_1   C 0.74169(9)  0.22734(7)  0.84238(5) 0.01129(13) Uani 1 1 d    . . . . .
N2_1   N 0.73135(8)  0.11022(6)  0.81104(4) 0.01153(12) Uani 1 1 d    . . . . .
C2_1   C 0.71172(9)  0.30606(7)  0.79194(5) 0.01187(14) Uani 1 1 d    . . . . .
C3_1   C 0.70234(10) 0.28708(7)  0.70084(5) 0.01256(14) Uani 1 1 d    . . . . .
H3_1   H 0.661917    0.214813    0.667242   0.015       Uiso 1 1 calc R U . . .
C4_1   C 0.75125(10) 0.37247(7)  0.66481(5) 0.01296(14) Uani 1 1 d    . . . . .
C5_1   C 0.74846(10) 0.51181(7)  0.78586(5) 0.01450(15) Uani 1 1 d    . . . . .
C6_1   C 0.69085(10) 0.42415(7)  0.82345(5) 0.01331(14) Uani 1 1 d    . . . . .
C7_1   C 0.77583(10) 0.04579(7)  0.88019(5) 0.01419(15) Uani 1 1 d    . . . . .
C8_1   C 0.88492(10) 0.13785(8)  0.94435(6) 0.01603(15) Uani 1 1 d    . . . . .
H8A_1  H 0.988823    0.140933    0.932507   0.019       Uiso 1 1 calc R U . . .
H8B_1  H 0.890360    0.122211    1.001847   0.019       Uiso 1 1 calc R U . . .
C9_1   C 0.82134(10) 0.25121(7)  0.93667(5) 0.01342(14) Uani 1 1 d    . . . . .
C10_1  C 0.60204(11) 0.45330(8)  0.88264(6) 0.01749(16) Uani 1 1 d    . . . . .
H10_1  H 0.548784    0.394642    0.902066   0.021       Uiso 1 1 calc R U . . .
C11_1  C 0.58943(13) 0.56558(9)  0.91387(7) 0.02261(19) Uani 1 1 d    . . . . .
H11_1  H 0.531273    0.583235    0.955463   0.027       Uiso 1 1 calc R U . . .
C12_1  C 0.66270(13) 0.65152(9)  0.88363(7) 0.0239(2)   Uani 1 1 d    . . . . .
H12_1  H 0.660722    0.728524    0.907335   0.029       Uiso 1 1 calc R U . . .
C13_1  C 0.73911(12) 0.62524(8)  0.81863(6) 0.02008(17) Uani 1 1 d    . . . . .
H13_1  H 0.785090    0.684352    0.796404   0.024       Uiso 1 1 calc R U . . .
C14_1  C 0.86299(13) 0.57260(8)  0.67524(7) 0.02196(19) Uani 1 1 d    . . . . .
H14A_1 H 0.904783    0.540543    0.627253   0.033       Uiso 1 1 calc R U . . .
H14B_1 H 0.943247    0.624417    0.716554   0.033       Uiso 1 1 calc R U . . .
H14C_1 H 0.778606    0.614196    0.655835   0.033       Uiso 1 1 calc R U . . .
C15_1  C 0.73956(10) 0.35736(7)  0.57201(5) 0.01382(14) Uani 1 1 d    . . . . .
C16_1  C 0.59521(10) 0.35609(8)  0.51972(6) 0.01627(15) Uani 1 1 d    . . . . .
C17_1  C 0.58275(12) 0.34175(9)  0.43302(6) 0.02098(18) Uani 1 1 d    . . . . .
H17_1  H 0.485659    0.341589    0.397820   0.025       Uiso 1 1 calc R U . . .
C18_1  C 0.70859(13) 0.32761(9)  0.39641(6) 0.02252(19) Uani 1 1 d    . . . . .
C19_1  C 0.84969(12) 0.32866(9)  0.44908(6) 0.02072(18) Uani 1 1 d    . . . . .
H19_1  H 0.936257    0.318555    0.424942   0.025       Uiso 1 1 calc R U . . .
C20_1  C 0.86822(11) 0.34411(8)  0.53642(6) 0.01669(16) Uani 1 1 d    . . . . .
C21_1  C 1.02606(11) 0.34761(10) 0.58979(7) 0.02334(19) Uani 1 1 d    . . . . .
H21A_1 H 1.075383    0.284879    0.565713   0.035       Uiso 1 1 calc R U . . .
H21B_1 H 1.017837    0.340403    0.647114   0.035       Uiso 1 1 calc R U . . .
H21C_1 H 1.087307    0.419813    0.591140   0.035       Uiso 1 1 calc R U . . .
C22_1  C 0.68973(17) 0.30819(13) 0.30210(7) 0.0368(3)   Uani 1 1 d    . . . . .
H22A_1 H 0.621880    0.237437    0.276856   0.055       Uiso 1 1 calc R U . . .
H22B_1 H 0.789741    0.302965    0.287578   0.055       Uiso 1 1 calc R U . . .
H22C_1 H 0.645325    0.371538    0.280600   0.055       Uiso 1 1 calc R U . . .
C23_1  C 0.45358(11) 0.36662(10) 0.55518(7) 0.02266(19) Uani 1 1 d    . . . . .
H23A_1 H 0.372855    0.387057    0.513287   0.034       Uiso 1 1 calc R U . . .
H23B_1 H 0.477026    0.425586    0.605984   0.034       Uiso 1 1 calc R U . . .
H23C_1 H 0.418905    0.294065    0.569288   0.034       Uiso 1 1 calc R U . . .
C24_1  C 0.71512(11) 0.27973(9)  0.99968(6) 0.01930(17) Uani 1 1 d    . . . . .
H24A_1 H 0.703736    0.361299    1.004940   0.023       Uiso 1 1 calc R U . . .
H24B_1 H 0.612704    0.236538    0.974999   0.023       Uiso 1 1 calc R U . . .
C25_1  C 0.76772(16) 0.25484(13) 1.08817(7) 0.0355(3)   Uani 1 1 d    . . . . .
H25A_1 H 0.755925    0.172674    1.085815   0.053       Uiso 1 1 calc R U . . .
H25B_1 H 0.705515    0.289835    1.125329   0.053       Uiso 1 1 calc R U . . .
H25C_1 H 0.875364    0.286083    1.109956   0.053       Uiso 1 1 calc R U . . .
C26_1  C 0.95285(10) 0.35079(8)  0.95714(6) 0.01774(16) Uani 1 1 d    . . . . .
H26A_1 H 0.906925    0.421702    0.953347   0.021       Uiso 1 1 calc R U . . .
H26B_1 H 1.006987    0.356585    1.016263   0.021       Uiso 1 1 calc R U . . .
C27_1  C 1.07115(12) 0.34484(10) 0.90232(7) 0.0252(2)   Uani 1 1 d    . . . . .
H27A_1 H 1.019104    0.330641    0.842921   0.038       Uiso 1 1 calc R U . . .
H27B_1 H 1.131407    0.283193    0.913121   0.038       Uiso 1 1 calc R U . . .
H27C_1 H 1.138988    0.416874    0.915658   0.038       Uiso 1 1 calc R U . . .
C28_1  C 0.63832(11) 0.00015(9)  0.91362(6) 0.02013(17) Uani 1 1 d    . . . . .
H28A_1 H 0.584053    0.063107    0.932179   0.030       Uiso 1 1 calc R U . . .
H28B_1 H 0.674525    -0.036673   0.961156   0.030       Uiso 1 1 calc R U . . .
H28C_1 H 0.568892    -0.055014   0.868797   0.030       Uiso 1 1 calc R U . . .
C29_1  C 0.85557(11) -0.05614(8) 0.85354(6) 0.01879(17) Uani 1 1 d    . . . . .
H29A_1 H 0.786705    -0.108724   0.806809   0.028       Uiso 1 1 calc R U . . .
H29B_1 H 0.882747    -0.094781   0.901137   0.028       Uiso 1 1 calc R U . . .
H29C_1 H 0.948452    -0.030328   0.835558   0.028       Uiso 1 1 calc R U . . .
C30_1  C 0.62629(9)  0.05356(7)  0.73487(5) 0.01151(13) Uani 1 1 d    . . . . .
C31_1  C 0.68431(9)  -0.00525(7) 0.66853(5) 0.01321(14) Uani 1 1 d    . . . . .
C32_1  C 0.58178(10) -0.06390(8) 0.59622(6) 0.01717(16) Uani 1 1 d    . . . . .
H32_1  H 0.620034    -0.104939   0.552197   0.021       Uiso 1 1 calc R U . . .
C33_1  C 0.42544(10) -0.06365(9) 0.58717(6) 0.01898(17) Uani 1 1 d    . . . . .
H33_1  H 0.357159    -0.105370   0.538017   0.023       Uiso 1 1 calc R U . . .
C34_1  C 0.36990(10) -0.00199(8) 0.65049(6) 0.01824(17) Uani 1 1 d    . . . . .
H34_1  H 0.262900    0.000090    0.643301   0.022       Uiso 1 1 calc R U . . .
C35_1  C 0.46699(9)  0.05746(7)  0.72491(6) 0.01398(15) Uani 1 1 d    . . . . .
C36_1  C 0.39391(10) 0.12649(8)  0.78854(6) 0.01634(16) Uani 1 1 d    . . . . .
H36_1  H 0.476039    0.160817    0.838967   0.020       Uiso 1 1 calc R U . . .
C37_1  C 0.27217(11) 0.05340(10) 0.81750(7) 0.0236(2)   Uani 1 1 d    . . . . .
H37A_1 H 0.185898    0.024482    0.770033   0.035       Uiso 1 1 calc R U . . .
H37B_1 H 0.236344    0.099525    0.862680   0.035       Uiso 1 1 calc R U . . .
H37C_1 H 0.316651    -0.010406   0.838236   0.035       Uiso 1 1 calc R U . . .
C38_1  C 0.32301(11) 0.22342(9)  0.75183(7) 0.02150(18) Uani 1 1 d    . . . . .
H38A_1 H 0.401625    0.270691    0.734630   0.032       Uiso 1 1 calc R U . . .
H38B_1 H 0.281568    0.269717    0.794573   0.032       Uiso 1 1 calc R U . . .
H38C_1 H 0.240630    0.191666    0.702894   0.032       Uiso 1 1 calc R U . . .
C39_1  C 0.85430(10) -0.00149(8) 0.66835(6) 0.01535(15) Uani 1 1 d    . . . . .
H39_1  H 0.913772    0.040102    0.724475   0.018       Uiso 1 1 calc R U . . .
C40_1  C 0.90349(12) -0.12056(9) 0.65262(7) 0.02299(19) Uani 1 1 d    . . . . .
H40A_1 H 0.851132    -0.160785   0.596272   0.034       Uiso 1 1 calc R U . . .
H40B_1 H 0.876404    -0.162878   0.694714   0.034       Uiso 1 1 calc R U . . .
H40C_1 H 1.014265    -0.113849   0.656859   0.034       Uiso 1 1 calc R U . . .
C41_1  C 0.89469(11) 0.06218(9)  0.60070(6) 0.02026(17) Uani 1 1 d    . . . . .
H41A_1 H 0.842371    0.019899    0.544944   0.030       Uiso 1 1 calc R U . . .
H41B_1 H 1.005420    0.069602    0.604693   0.030       Uiso 1 1 calc R U . . .
H41C_1 H 0.862078    0.137730    0.609230   0.030       Uiso 1 1 calc R U . . .

loop_
_atom_site_aniso_label
_atom_site_aniso_U_11
_atom_site_aniso_U_22
_atom_site_aniso_U_33
_atom_site_aniso_U_23
_atom_site_aniso_U_13
_atom_site_aniso_U_12
N1_1  0.0225(3) 0.0115(3) 0.0145(3) 0.0036(2)  0.0071(3)  -0.0009(3)
C1_1  0.0123(3) 0.0118(3) 0.0104(3) 0.0032(3)  0.0030(2)  0.0017(2)
N2_1  0.0130(3) 0.0104(3) 0.0108(3) 0.0035(2)  0.0003(2)  0.0014(2)
C2_1  0.0147(3) 0.0110(3) 0.0112(3) 0.0036(3)  0.0046(3)  0.0019(3)
C3_1  0.0162(3) 0.0117(3) 0.0107(3) 0.0037(3)  0.0037(3)  0.0018(3)
C4_1  0.0157(3) 0.0127(3) 0.0113(3) 0.0039(3)  0.0036(3)  0.0015(3)
C5_1  0.0186(4) 0.0121(3) 0.0134(3) 0.0034(3)  0.0039(3)  0.0026(3)
C6_1  0.0170(3) 0.0124(3) 0.0117(3) 0.0033(3)  0.0044(3)  0.0030(3)
C7_1  0.0153(3) 0.0144(4) 0.0134(3) 0.0067(3)  0.0004(3)  0.0026(3)
C8_1  0.0170(4) 0.0173(4) 0.0132(4) 0.0049(3)  -0.0003(3) 0.0030(3)
C9_1  0.0157(3) 0.0149(4) 0.0094(3) 0.0027(3)  0.0020(3)  0.0017(3)
C10_1 0.0226(4) 0.0173(4) 0.0158(4) 0.0047(3)  0.0086(3)  0.0063(3)
C11_1 0.0303(5) 0.0203(4) 0.0209(4) 0.0032(3)  0.0113(4)  0.0103(4)
C12_1 0.0352(5) 0.0147(4) 0.0231(5) 0.0011(3)  0.0092(4)  0.0087(4)
C13_1 0.0287(4) 0.0118(4) 0.0206(4) 0.0037(3)  0.0066(3)  0.0034(3)
C14_1 0.0313(5) 0.0146(4) 0.0210(4) 0.0057(3)  0.0093(4)  -0.0038(3)
C15_1 0.0177(3) 0.0132(3) 0.0122(3) 0.0052(3)  0.0048(3)  0.0019(3)
C16_1 0.0190(4) 0.0166(4) 0.0144(4) 0.0056(3)  0.0038(3)  0.0035(3)
C17_1 0.0249(4) 0.0240(5) 0.0139(4) 0.0069(3)  0.0011(3)  0.0030(3)
C18_1 0.0319(5) 0.0235(5) 0.0130(4) 0.0058(3)  0.0066(3)  0.0005(4)
C19_1 0.0266(4) 0.0220(4) 0.0169(4) 0.0061(3)  0.0114(3)  0.0018(3)
C20_1 0.0187(4) 0.0171(4) 0.0170(4) 0.0067(3)  0.0076(3)  0.0022(3)
C21_1 0.0177(4) 0.0292(5) 0.0255(5) 0.0095(4)  0.0068(3)  0.0026(3)
C22_1 0.0475(7) 0.0502(8) 0.0135(4) 0.0075(5)  0.0087(4)  0.0028(6)
C23_1 0.0197(4) 0.0293(5) 0.0215(4) 0.0079(4)  0.0055(3)  0.0079(4)
C24_1 0.0238(4) 0.0245(5) 0.0121(4) 0.0055(3)  0.0065(3)  0.0064(3)
C25_1 0.0453(7) 0.0539(8) 0.0144(4) 0.0137(5)  0.0118(4)  0.0185(6)
C26_1 0.0182(4) 0.0167(4) 0.0153(4) -0.0007(3) 0.0009(3)  -0.0007(3)
C27_1 0.0203(4) 0.0268(5) 0.0263(5) 0.0006(4)  0.0069(4)  -0.0048(4)
C28_1 0.0217(4) 0.0202(4) 0.0210(4) 0.0119(3)  0.0047(3)  0.0012(3)
C29_1 0.0212(4) 0.0149(4) 0.0207(4) 0.0070(3)  0.0005(3)  0.0059(3)
C30_1 0.0114(3) 0.0107(3) 0.0123(3) 0.0038(3)  0.0010(2)  0.0008(2)
C31_1 0.0130(3) 0.0119(3) 0.0140(3) 0.0023(3)  0.0016(3)  0.0005(3)
C32_1 0.0167(4) 0.0171(4) 0.0152(4) 0.0002(3)  0.0008(3)  0.0000(3)
C33_1 0.0163(4) 0.0208(4) 0.0161(4) 0.0017(3)  -0.0019(3) -0.0020(3)
C34_1 0.0122(3) 0.0217(4) 0.0191(4) 0.0048(3)  -0.0002(3) -0.0006(3)
C35_1 0.0119(3) 0.0148(4) 0.0158(4) 0.0055(3)  0.0025(3)  0.0011(3)
C36_1 0.0127(3) 0.0198(4) 0.0182(4) 0.0060(3)  0.0048(3)  0.0031(3)
C37_1 0.0172(4) 0.0290(5) 0.0276(5) 0.0094(4)  0.0096(3)  0.0010(3)
C38_1 0.0173(4) 0.0240(5) 0.0260(5) 0.0084(4)  0.0059(3)  0.0076(3)
C39_1 0.0140(3) 0.0149(4) 0.0167(4) 0.0015(3)  0.0030(3)  0.0027(3)
C40_1 0.0233(4) 0.0171(4) 0.0285(5) 0.0013(4)  0.0055(4)  0.0073(3)
C41_1 0.0173(4) 0.0232(4) 0.0225(4) 0.0056(3)  0.0075(3)  0.0042(3)

loop_
_geom_bond_atom_site_label_1
_geom_bond_atom_site_label_2
_geom_bond_distance
_geom_bond_site_symmetry_2
_geom_bond_publ_flag
N1_1  C5_1   1.3987(11) . ?
N1_1  C4_1   1.4163(12) . ?
N1_1  C14_1  1.4553(12) . ?
C1_1  C2_1   1.3735(11) . ?
C1_1  N2_1   1.4099(11) . ?
C1_1  C9_1   1.5484(11) . ?
N2_1  C30_1  1.4404(11) . ?
N2_1  C7_1   1.4957(11) . ?
C2_1  C3_1   1.4673(11) . ?
C2_1  C6_1   1.4762(12) . ?
C3_1  C4_1   1.3504(12) . ?
C3_1  H3_1   0.9500     . ?
C4_1  C15_1  1.4935(12) . ?
C5_1  C13_1  1.4027(13) . ?
C5_1  C6_1   1.4165(12) . ?
C6_1  C10_1  1.3998(12) . ?
C7_1  C8_1   1.5236(13) . ?
C7_1  C29_1  1.5267(13) . ?
C7_1  C28_1  1.5406(13) . ?
C8_1  C9_1   1.5454(13) . ?
C8_1  H8A_1  0.9900     . ?
C8_1  H8B_1  0.9900     . ?
C9_1  C26_1  1.5490(13) . ?
C9_1  C24_1  1.5629(12) . ?
C10_1 C11_1  1.3910(14) . ?
C10_1 H10_1  0.9500     . ?
C11_1 C12_1  1.3876(16) . ?
C11_1 H11_1  0.9500     . ?
C12_1 C13_1  1.3926(14) . ?
C12_1 H12_1  0.9500     . ?
C13_1 H13_1  0.9500     . ?
C14_1 H14A_1 0.9800     . ?
C14_1 H14B_1 0.9800     . ?
C14_1 H14C_1 0.9800     . ?
C15_1 C20_1  1.4066(12) . ?
C15_1 C16_1  1.4097(13) . ?
C16_1 C17_1  1.3933(13) . ?
C16_1 C23_1  1.5092(13) . ?
C17_1 C18_1  1.3942(15) . ?
C17_1 H17_1  0.9500     . ?
C18_1 C19_1  1.3898(15) . ?
C18_1 C22_1  1.5083(15) . ?
C19_1 C20_1  1.3970(13) . ?
C19_1 H19_1  0.9500     . ?
C20_1 C21_1  1.5113(14) . ?
C21_1 H21A_1 0.9800     . ?
C21_1 H21B_1 0.9800     . ?
C21_1 H21C_1 0.9800     . ?
C22_1 H22A_1 0.9800     . ?
C22_1 H22B_1 0.9800     . ?
C22_1 H22C_1 0.9800     . ?
C23_1 H23A_1 0.9800     . ?
C23_1 H23B_1 0.9800     . ?
C23_1 H23C_1 0.9800     . ?
C24_1 C25_1  1.5321(14) . ?
C24_1 H24A_1 0.9900     . ?
C24_1 H24B_1 0.9900     . ?
C25_1 H25A_1 0.9800     . ?
C25_1 H25B_1 0.9800     . ?
C25_1 H25C_1 0.9800     . ?
C26_1 C27_1  1.5241(14) . ?
C26_1 H26A_1 0.9900     . ?
C26_1 H26B_1 0.9900     . ?
C27_1 H27A_1 0.9800     . ?
C27_1 H27B_1 0.9800     . ?
C27_1 H27C_1 0.9800     . ?
C28_1 H28A_1 0.9800     . ?
C28_1 H28B_1 0.9800     . ?
C28_1 H28C_1 0.9800     . ?
C29_1 H29A_1 0.9800     . ?
C29_1 H29B_1 0.9800     . ?
C29_1 H29C_1 0.9800     . ?
C30_1 C35_1  1.4166(11) . ?
C30_1 C31_1  1.4181(12) . ?
C31_1 C32_1  1.3954(12) . ?
C31_1 C39_1  1.5263(12) . ?
C32_1 C33_1  1.3856(13) . ?
C32_1 H32_1  0.9500     . ?
C33_1 C34_1  1.3828(14) . ?
C33_1 H33_1  0.9500     . ?
C34_1 C35_1  1.4003(13) . ?
C34_1 H34_1  0.9500     . ?
C35_1 C36_1  1.5207(13) . ?
C36_1 C38_1  1.5371(14) . ?
C36_1 C37_1  1.5373(13) . ?
C36_1 H36_1  1.0000     . ?
C37_1 H37A_1 0.9800     . ?
C37_1 H37B_1 0.9800     . ?
C37_1 H37C_1 0.9800     . ?
C38_1 H38A_1 0.9800     . ?
C38_1 H38B_1 0.9800     . ?
C38_1 H38C_1 0.9800     . ?
C39_1 C41_1  1.5338(14) . ?
C39_1 C40_1  1.5386(13) . ?
C39_1 H39_1  1.0000     . ?
C40_1 H40A_1 0.9800     . ?
C40_1 H40B_1 0.9800     . ?
C40_1 H40C_1 0.9800     . ?
C41_1 H41A_1 0.9800     . ?
C41_1 H41B_1 0.9800     . ?
C41_1 H41C_1 0.9800     . ?

loop_
_geom_angle_atom_site_label_1
_geom_angle_atom_site_label_2
_geom_angle_atom_site_label_3
_geom_angle
_geom_angle_site_symmetry_1
_geom_angle_site_symmetry_3
_geom_angle_publ_flag
C5_1   N1_1  C4_1   116.67(7)  . . ?
C5_1   N1_1  C14_1  117.53(8)  . . ?
C4_1   N1_1  C14_1  120.28(7)  . . ?
C2_1   C1_1  N2_1   123.44(7)  . . ?
C2_1   C1_1  C9_1   126.89(8)  . . ?
N2_1   C1_1  C9_1   108.57(7)  . . ?
C1_1   N2_1  C30_1  122.95(7)  . . ?
C1_1   N2_1  C7_1   111.58(7)  . . ?
C30_1  N2_1  C7_1   119.16(7)  . . ?
C1_1   C2_1  C3_1   125.42(7)  . . ?
C1_1   C2_1  C6_1   123.98(7)  . . ?
C3_1   C2_1  C6_1   110.55(7)  . . ?
C4_1   C3_1  C2_1   119.91(8)  . . ?
C4_1   C3_1  H3_1   120.0      . . ?
C2_1   C3_1  H3_1   120.0      . . ?
C3_1   C4_1  N1_1   120.45(8)  . . ?
C3_1   C4_1  C15_1  121.47(8)  . . ?
N1_1   C4_1  C15_1  117.97(7)  . . ?
N1_1   C5_1  C13_1  121.78(8)  . . ?
N1_1   C5_1  C6_1   118.29(8)  . . ?
C13_1  C5_1  C6_1   119.86(8)  . . ?
C10_1  C6_1  C5_1   117.43(8)  . . ?
C10_1  C6_1  C2_1   123.18(8)  . . ?
C5_1   C6_1  C2_1   119.01(7)  . . ?
N2_1   C7_1  C8_1   99.99(7)   . . ?
N2_1   C7_1  C29_1  112.90(7)  . . ?
C8_1   C7_1  C29_1  111.64(7)  . . ?
N2_1   C7_1  C28_1  112.88(7)  . . ?
C8_1   C7_1  C28_1  112.97(8)  . . ?
C29_1  C7_1  C28_1  106.58(8)  . . ?
C7_1   C8_1  C9_1   106.87(7)  . . ?
C7_1   C8_1  H8A_1  110.3      . . ?
C9_1   C8_1  H8A_1  110.3      . . ?
C7_1   C8_1  H8B_1  110.3      . . ?
C9_1   C8_1  H8B_1  110.3      . . ?
H8A_1  C8_1  H8B_1  108.6      . . ?
C8_1   C9_1  C1_1   100.64(7)  . . ?
C8_1   C9_1  C26_1  110.80(7)  . . ?
C1_1   C9_1  C26_1  111.50(7)  . . ?
C8_1   C9_1  C24_1  111.71(7)  . . ?
C1_1   C9_1  C24_1  115.49(7)  . . ?
C26_1  C9_1  C24_1  106.71(7)  . . ?
C11_1  C10_1 C6_1   121.98(9)  . . ?
C11_1  C10_1 H10_1  119.0      . . ?
C6_1   C10_1 H10_1  119.0      . . ?
C12_1  C11_1 C10_1  119.28(9)  . . ?
C12_1  C11_1 H11_1  120.4      . . ?
C10_1  C11_1 H11_1  120.4      . . ?
C11_1  C12_1 C13_1  120.21(9)  . . ?
C11_1  C12_1 H12_1  119.9      . . ?
C13_1  C12_1 H12_1  119.9      . . ?
C12_1  C13_1 C5_1   120.25(9)  . . ?
C12_1  C13_1 H13_1  119.9      . . ?
C5_1   C13_1 H13_1  119.9      . . ?
N1_1   C14_1 H14A_1 109.5      . . ?
N1_1   C14_1 H14B_1 109.5      . . ?
H14A_1 C14_1 H14B_1 109.5      . . ?
N1_1   C14_1 H14C_1 109.5      . . ?
H14A_1 C14_1 H14C_1 109.5      . . ?
H14B_1 C14_1 H14C_1 109.5      . . ?
C20_1  C15_1 C16_1  119.96(8)  . . ?
C20_1  C15_1 C4_1   121.55(8)  . . ?
C16_1  C15_1 C4_1   118.49(7)  . . ?
C17_1  C16_1 C15_1  119.03(8)  . . ?
C17_1  C16_1 C23_1  119.34(9)  . . ?
C15_1  C16_1 C23_1  121.61(8)  . . ?
C16_1  C17_1 C18_1  121.94(9)  . . ?
C16_1  C17_1 H17_1  119.0      . . ?
C18_1  C17_1 H17_1  119.0      . . ?
C19_1  C18_1 C17_1  118.09(9)  . . ?
C19_1  C18_1 C22_1  121.43(10) . . ?
C17_1  C18_1 C22_1  120.45(10) . . ?
C18_1  C19_1 C20_1  122.06(9)  . . ?
C18_1  C19_1 H19_1  119.0      . . ?
C20_1  C19_1 H19_1  119.0      . . ?
C19_1  C20_1 C15_1  118.92(9)  . . ?
C19_1  C20_1 C21_1  119.03(8)  . . ?
C15_1  C20_1 C21_1  122.04(8)  . . ?
C20_1  C21_1 H21A_1 109.5      . . ?
C20_1  C21_1 H21B_1 109.5      . . ?
H21A_1 C21_1 H21B_1 109.5      . . ?
C20_1  C21_1 H21C_1 109.5      . . ?
H21A_1 C21_1 H21C_1 109.5      . . ?
H21B_1 C21_1 H21C_1 109.5      . . ?
C18_1  C22_1 H22A_1 109.5      . . ?
C18_1  C22_1 H22B_1 109.5      . . ?
H22A_1 C22_1 H22B_1 109.5      . . ?
C18_1  C22_1 H22C_1 109.5      . . ?
H22A_1 C22_1 H22C_1 109.5      . . ?
H22B_1 C22_1 H22C_1 109.5      . . ?
C16_1  C23_1 H23A_1 109.5      . . ?
C16_1  C23_1 H23B_1 109.5      . . ?
H23A_1 C23_1 H23B_1 109.5      . . ?
C16_1  C23_1 H23C_1 109.5      . . ?
H23A_1 C23_1 H23C_1 109.5      . . ?
H23B_1 C23_1 H23C_1 109.5      . . ?
C25_1  C24_1 C9_1   116.38(8)  . . ?
C25_1  C24_1 H24A_1 108.2      . . ?
C9_1   C24_1 H24A_1 108.2      . . ?
C25_1  C24_1 H24B_1 108.2      . . ?
C9_1   C24_1 H24B_1 108.2      . . ?
H24A_1 C24_1 H24B_1 107.3      . . ?
C24_1  C25_1 H25A_1 109.5      . . ?
C24_1  C25_1 H25B_1 109.5      . . ?
H25A_1 C25_1 H25B_1 109.5      . . ?
C24_1  C25_1 H25C_1 109.5      . . ?
H25A_1 C25_1 H25C_1 109.5      . . ?
H25B_1 C25_1 H25C_1 109.5      . . ?
C27_1  C26_1 C9_1   117.08(8)  . . ?
C27_1  C26_1 H26A_1 108.0      . . ?
C9_1   C26_1 H26A_1 108.0      . . ?
C27_1  C26_1 H26B_1 108.0      . . ?
C9_1   C26_1 H26B_1 108.0      . . ?
H26A_1 C26_1 H26B_1 107.3      . . ?
C26_1  C27_1 H27A_1 109.5      . . ?
C26_1  C27_1 H27B_1 109.5      . . ?
H27A_1 C27_1 H27B_1 109.5      . . ?
C26_1  C27_1 H27C_1 109.5      . . ?
H27A_1 C27_1 H27C_1 109.5      . . ?
H27B_1 C27_1 H27C_1 109.5      . . ?
C7_1   C28_1 H28A_1 109.5      . . ?
C7_1   C28_1 H28B_1 109.5      . . ?
H28A_1 C28_1 H28B_1 109.5      . . ?
C7_1   C28_1 H28C_1 109.5      . . ?
H28A_1 C28_1 H28C_1 109.5      . . ?
H28B_1 C28_1 H28C_1 109.5      . . ?
C7_1   C29_1 H29A_1 109.5      . . ?
C7_1   C29_1 H29B_1 109.5      . . ?
H29A_1 C29_1 H29B_1 109.5      . . ?
C7_1   C29_1 H29C_1 109.5      . . ?
H29A_1 C29_1 H29C_1 109.5      . . ?
H29B_1 C29_1 H29C_1 109.5      . . ?
C35_1  C30_1 C31_1  119.81(8)  . . ?
C35_1  C30_1 N2_1   121.03(7)  . . ?
C31_1  C30_1 N2_1   119.16(7)  . . ?
C32_1  C31_1 C30_1  118.97(8)  . . ?
C32_1  C31_1 C39_1  117.11(8)  . . ?
C30_1  C31_1 C39_1  123.77(7)  . . ?
C33_1  C32_1 C31_1  121.50(9)  . . ?
C33_1  C32_1 H32_1  119.3      . . ?
C31_1  C32_1 H32_1  119.3      . . ?
C34_1  C33_1 C32_1  119.26(8)  . . ?
C34_1  C33_1 H33_1  120.4      . . ?
C32_1  C33_1 H33_1  120.4      . . ?
C33_1  C34_1 C35_1  121.84(8)  . . ?
C33_1  C34_1 H34_1  119.1      . . ?
C35_1  C34_1 H34_1  119.1      . . ?
C34_1  C35_1 C30_1  118.52(8)  . . ?
C34_1  C35_1 C36_1  117.26(8)  . . ?
C30_1  C35_1 C36_1  124.17(8)  . . ?
C35_1  C36_1 C38_1  110.38(8)  . . ?
C35_1  C36_1 C37_1  112.38(8)  . . ?
C38_1  C36_1 C37_1  109.83(8)  . . ?
C35_1  C36_1 H36_1  108.0      . . ?
C38_1  C36_1 H36_1  108.0      . . ?
C37_1  C36_1 H36_1  108.0      . . ?
C36_1  C37_1 H37A_1 109.5      . . ?
C36_1  C37_1 H37B_1 109.5      . . ?
H37A_1 C37_1 H37B_1 109.5      . . ?
C36_1  C37_1 H37C_1 109.5      . . ?
H37A_1 C37_1 H37C_1 109.5      . . ?
H37B_1 C37_1 H37C_1 109.5      . . ?
C36_1  C38_1 H38A_1 109.5      . . ?
C36_1  C38_1 H38B_1 109.5      . . ?
H38A_1 C38_1 H38B_1 109.5      . . ?
C36_1  C38_1 H38C_1 109.5      . . ?
H38A_1 C38_1 H38C_1 109.5      . . ?
H38B_1 C38_1 H38C_1 109.5      . . ?
C31_1  C39_1 C41_1  110.55(7)  . . ?
C31_1  C39_1 C40_1  112.44(8)  . . ?
C41_1  C39_1 C40_1  108.54(8)  . . ?
C31_1  C39_1 H39_1  108.4      . . ?
C41_1  C39_1 H39_1  108.4      . . ?
C40_1  C39_1 H39_1  108.4      . . ?
C39_1  C40_1 H40A_1 109.5      . . ?
C39_1  C40_1 H40B_1 109.5      . . ?
H40A_1 C40_1 H40B_1 109.5      . . ?
C39_1  C40_1 H40C_1 109.5      . . ?
H40A_1 C40_1 H40C_1 109.5      . . ?
H40B_1 C40_1 H40C_1 109.5      . . ?
C39_1  C41_1 H41A_1 109.5      . . ?
C39_1  C41_1 H41B_1 109.5      . . ?
H41A_1 C41_1 H41B_1 109.5      . . ?
C39_1  C41_1 H41C_1 109.5      . . ?
H41A_1 C41_1 H41C_1 109.5      . . ?
H41B_1 C41_1 H41C_1 109.5      . . ?

loop_
_geom_torsion_atom_site_label_1
_geom_torsion_atom_site_label_2
_geom_torsion_atom_site_label_3
_geom_torsion_atom_site_label_4
_geom_torsion
_geom_torsion_site_symmetry_1
_geom_torsion_site_symmetry_2
_geom_torsion_site_symmetry_3
_geom_torsion_site_symmetry_4
_geom_torsion_publ_flag
C2_1  C1_1  N2_1  C30_1 -30.31(12)  . . . . ?
C9_1  C1_1  N2_1  C30_1 160.93(7)   . . . . ?
C2_1  C1_1  N2_1  C7_1  177.95(7)   . . . . ?
C9_1  C1_1  N2_1  C7_1  9.20(9)     . . . . ?
N2_1  C1_1  C2_1  C3_1  -15.86(13)  . . . . ?
C9_1  C1_1  C2_1  C3_1  150.78(8)   . . . . ?
N2_1  C1_1  C2_1  C6_1  166.86(8)   . . . . ?
C9_1  C1_1  C2_1  C6_1  -26.50(13)  . . . . ?
C1_1  C2_1  C3_1  C4_1  -145.29(9)  . . . . ?
C6_1  C2_1  C3_1  C4_1  32.30(11)   . . . . ?
C2_1  C3_1  C4_1  N1_1  -2.08(12)   . . . . ?
C2_1  C3_1  C4_1  C15_1 -178.28(7)  . . . . ?
C5_1  N1_1  C4_1  C3_1  -28.29(12)  . . . . ?
C14_1 N1_1  C4_1  C3_1  178.55(9)   . . . . ?
C5_1  N1_1  C4_1  C15_1 148.04(8)   . . . . ?
C14_1 N1_1  C4_1  C15_1 -5.12(12)   . . . . ?
C4_1  N1_1  C5_1  C13_1 -152.05(9)  . . . . ?
C14_1 N1_1  C5_1  C13_1 1.87(13)    . . . . ?
C4_1  N1_1  C5_1  C6_1  24.92(12)   . . . . ?
C14_1 N1_1  C5_1  C6_1  178.83(8)   . . . . ?
N1_1  C5_1  C6_1  C10_1 -165.77(8)  . . . . ?
C13_1 C5_1  C6_1  C10_1 11.25(13)   . . . . ?
N1_1  C5_1  C6_1  C2_1  7.35(12)    . . . . ?
C13_1 C5_1  C6_1  C2_1  -175.63(8)  . . . . ?
C1_1  C2_1  C6_1  C10_1 -44.44(13)  . . . . ?
C3_1  C2_1  C6_1  C10_1 137.93(9)   . . . . ?
C1_1  C2_1  C6_1  C5_1  142.86(9)   . . . . ?
C3_1  C2_1  C6_1  C5_1  -34.78(11)  . . . . ?
C1_1  N2_1  C7_1  C8_1  -27.42(8)   . . . . ?
C30_1 N2_1  C7_1  C8_1  179.65(7)   . . . . ?
C1_1  N2_1  C7_1  C29_1 -146.17(7)  . . . . ?
C30_1 N2_1  C7_1  C29_1 60.91(10)   . . . . ?
C1_1  N2_1  C7_1  C28_1 92.87(9)    . . . . ?
C30_1 N2_1  C7_1  C28_1 -60.06(10)  . . . . ?
N2_1  C7_1  C8_1  C9_1  35.18(8)    . . . . ?
C29_1 C7_1  C8_1  C9_1  154.85(7)   . . . . ?
C28_1 C7_1  C8_1  C9_1  -85.05(9)   . . . . ?
C7_1  C8_1  C9_1  C1_1  -30.22(8)   . . . . ?
C7_1  C8_1  C9_1  C26_1 -148.27(7)  . . . . ?
C7_1  C8_1  C9_1  C24_1 92.89(9)    . . . . ?
C2_1  C1_1  C9_1  C8_1  -155.24(8)  . . . . ?
N2_1  C1_1  C9_1  C8_1  13.02(8)    . . . . ?
C2_1  C1_1  C9_1  C26_1 -37.70(11)  . . . . ?
N2_1  C1_1  C9_1  C26_1 130.56(7)   . . . . ?
C2_1  C1_1  C9_1  C24_1 84.32(11)   . . . . ?
N2_1  C1_1  C9_1  C24_1 -107.42(8)  . . . . ?
C5_1  C6_1  C10_1 C11_1 -9.91(14)   . . . . ?
C2_1  C6_1  C10_1 C11_1 177.27(9)   . . . . ?
C6_1  C10_1 C11_1 C12_1 2.19(16)    . . . . ?
C10_1 C11_1 C12_1 C13_1 4.40(17)    . . . . ?
C11_1 C12_1 C13_1 C5_1  -2.89(16)   . . . . ?
N1_1  C5_1  C13_1 C12_1 171.79(9)   . . . . ?
C6_1  C5_1  C13_1 C12_1 -5.12(15)   . . . . ?
C3_1  C4_1  C15_1 C20_1 -104.09(10) . . . . ?
N1_1  C4_1  C15_1 C20_1 79.62(11)   . . . . ?
C3_1  C4_1  C15_1 C16_1 75.66(11)   . . . . ?
N1_1  C4_1  C15_1 C16_1 -100.64(10) . . . . ?
C20_1 C15_1 C16_1 C17_1 -0.08(14)   . . . . ?
C4_1  C15_1 C16_1 C17_1 -179.83(8)  . . . . ?
C20_1 C15_1 C16_1 C23_1 178.20(9)   . . . . ?
C4_1  C15_1 C16_1 C23_1 -1.55(13)   . . . . ?
C15_1 C16_1 C17_1 C18_1 0.57(15)    . . . . ?
C23_1 C16_1 C17_1 C18_1 -177.75(10) . . . . ?
C16_1 C17_1 C18_1 C19_1 -0.31(16)   . . . . ?
C16_1 C17_1 C18_1 C22_1 177.84(11)  . . . . ?
C17_1 C18_1 C19_1 C20_1 -0.47(16)   . . . . ?
C22_1 C18_1 C19_1 C20_1 -178.59(11) . . . . ?
C18_1 C19_1 C20_1 C15_1 0.95(15)    . . . . ?
C18_1 C19_1 C20_1 C21_1 -178.26(10) . . . . ?
C16_1 C15_1 C20_1 C19_1 -0.66(13)   . . . . ?
C4_1  C15_1 C20_1 C19_1 179.09(8)   . . . . ?
C16_1 C15_1 C20_1 C21_1 178.52(9)   . . . . ?
C4_1  C15_1 C20_1 C21_1 -1.73(14)   . . . . ?
C8_1  C9_1  C24_1 C25_1 40.81(12)   . . . . ?
C1_1  C9_1  C24_1 C25_1 155.02(10)  . . . . ?
C26_1 C9_1  C24_1 C25_1 -80.43(11)  . . . . ?
C8_1  C9_1  C26_1 C27_1 59.75(11)   . . . . ?
C1_1  C9_1  C26_1 C27_1 -51.47(11)  . . . . ?
C24_1 C9_1  C26_1 C27_1 -178.43(8)  . . . . ?
C1_1  N2_1  C30_1 C35_1 -57.12(11)  . . . . ?
C7_1  N2_1  C30_1 C35_1 92.59(10)   . . . . ?
C1_1  N2_1  C30_1 C31_1 121.80(9)   . . . . ?
C7_1  N2_1  C30_1 C31_1 -88.48(9)   . . . . ?
C35_1 C30_1 C31_1 C32_1 -3.66(12)   . . . . ?
N2_1  C30_1 C31_1 C32_1 177.40(8)   . . . . ?
C35_1 C30_1 C31_1 C39_1 171.64(8)   . . . . ?
N2_1  C30_1 C31_1 C39_1 -7.29(12)   . . . . ?
C30_1 C31_1 C32_1 C33_1 1.52(14)    . . . . ?
C39_1 C31_1 C32_1 C33_1 -174.10(9)  . . . . ?
C31_1 C32_1 C33_1 C34_1 1.34(15)    . . . . ?
C32_1 C33_1 C34_1 C35_1 -2.09(15)   . . . . ?
C33_1 C34_1 C35_1 C30_1 -0.06(14)   . . . . ?
C33_1 C34_1 C35_1 C36_1 177.42(9)   . . . . ?
C31_1 C30_1 C35_1 C34_1 2.94(12)    . . . . ?
N2_1  C30_1 C35_1 C34_1 -178.14(8)  . . . . ?
C31_1 C30_1 C35_1 C36_1 -174.35(8)  . . . . ?
N2_1  C30_1 C35_1 C36_1 4.57(13)    . . . . ?
C34_1 C35_1 C36_1 C38_1 -64.64(11)  . . . . ?
C30_1 C35_1 C36_1 C38_1 112.68(9)   . . . . ?
C34_1 C35_1 C36_1 C37_1 58.33(11)   . . . . ?
C30_1 C35_1 C36_1 C37_1 -124.35(9)  . . . . ?
C32_1 C31_1 C39_1 C41_1 63.65(10)   . . . . ?
C30_1 C31_1 C39_1 C41_1 -111.73(9)  . . . . ?
C32_1 C31_1 C39_1 C40_1 -57.84(11)  . . . . ?
C30_1 C31_1 C39_1 C40_1 126.78(9)   . . . . ?

_diffrn_ambient_temperature_device 'Oxford Cryostream 800'
_shelx_res_file
;
TITL mo_TK_CB86_0m_a.res in P-1
    cb86.res
    created by SHELXL-2019/3 at 20:04:08 on 02-Feb-2026
CELL  0.71073   8.9963  12.0588  16.4980   99.424  101.202   95.423
ZERR   2.000   0.0004   0.0007   0.0009    0.002    0.002    0.002
REM CELL 0.71073 8.9963 12.0589 16.4965 99.430 101.210 95.426
REM ZERR 2.000 0.0004 0.0007 0.0009 0.002 0.002 0.002
REM CELL 0.71073 8.9965 12.0586 16.4981 99.4360 101.2080 95.4220
REM ZERR 2.0 0.0004 0.0007 0.0009 0.0020 0.0020 0.0020
LATT 1
SFAC C H N
UNIT 82 108 4
SIZE 0.50 0.30 0.20
TEMP -173.2
L.S. 50
FMAP 2
PLAN -20
ACTA
CONF
BOND $H
WPDB -2
CONF
WPDB -2
LIST 4
SHEL 999 0.65
OMIT 1 0 0
OMIT 4 12 9
OMIT -8 -11 2
OMIT 5  -7  18
OMIT -9 -10  11
OMIT 8 -14   2
OMIT 9   7   0
OMIT 7 -11  12
OMIT 9  -9  11
OMIT 7 10 3
OMIT 1-16 5
OMIT -10 -9 7
OMIT -5 13 8
OMIT -11 -8 12
WGHT    0.074900    0.423600
FVAR       0.57227
RESI 1 MOL
N1    3    0.807045    0.481506    0.713943    11.00000    0.02249    0.01153 =
         0.01450    0.00355    0.00711   -0.00091
C1    1    0.741689    0.227335    0.842383    11.00000    0.01234    0.01178 =
         0.01036    0.00315    0.00296    0.00165
N2    3    0.731346    0.110223    0.811044    11.00000    0.01301    0.01035 =
         0.01082    0.00355    0.00030    0.00138
C2    1    0.711725    0.306061    0.791941    11.00000    0.01473    0.01097 =
         0.01123    0.00363    0.00456    0.00186
C3    1    0.702344    0.287080    0.700838    11.00000    0.01617    0.01168 =
         0.01074    0.00372    0.00372    0.00181
AFIX  43
H3    2    0.661917    0.214813    0.667242    11.00000   -1.20000
AFIX   0
C4    1    0.751251    0.372470    0.664810    11.00000    0.01569    0.01267 =
         0.01133    0.00389    0.00363    0.00151
C5    1    0.748458    0.511805    0.785859    11.00000    0.01862    0.01212 =
         0.01343    0.00344    0.00389    0.00262
C6    1    0.690846    0.424146    0.823446    11.00000    0.01698    0.01235 =
         0.01172    0.00327    0.00445    0.00298
C7    1    0.775833    0.045789    0.880193    11.00000    0.01527    0.01436 =
         0.01340    0.00675    0.00039    0.00259
C8    1    0.884916    0.137845    0.944347    11.00000    0.01699    0.01729 =
         0.01322    0.00488   -0.00028    0.00302
AFIX  23
H8A   2    0.988823    0.140933    0.932507    11.00000   -1.20000
H8B   2    0.890360    0.122211    1.001847    11.00000   -1.20000
AFIX   0
C9    1    0.821339    0.251212    0.936673    11.00000    0.01570    0.01493 =
         0.00943    0.00268    0.00198    0.00174
C10   1    0.602041    0.453302    0.882639    11.00000    0.02260    0.01730 =
         0.01575    0.00475    0.00863    0.00626
AFIX  43
H10   2    0.548784    0.394642    0.902066    11.00000   -1.20000
AFIX   0
C11   1    0.589425    0.565579    0.913873    11.00000    0.03029    0.02031 =
         0.02085    0.00323    0.01132    0.01035
AFIX  43
H11   2    0.531273    0.583235    0.955463    11.00000   -1.20000
AFIX   0
C12   1    0.662697    0.651517    0.883627    11.00000    0.03516    0.01471 =
         0.02313    0.00108    0.00919    0.00867
AFIX  43
H12   2    0.660722    0.728524    0.907335    11.00000   -1.20000
AFIX   0
C13   1    0.739115    0.625238    0.818631    11.00000    0.02874    0.01178 =
         0.02062    0.00365    0.00659    0.00340
AFIX  43
H13   2    0.785090    0.684352    0.796404    11.00000   -1.20000
AFIX   0
C14   1    0.862988    0.572604    0.675236    11.00000    0.03130    0.01456 =
         0.02104    0.00571    0.00934   -0.00382
AFIX 137
H14A  2    0.904783    0.540543    0.627253    11.00000   -1.50000
H14B  2    0.943247    0.624417    0.716554    11.00000   -1.50000
H14C  2    0.778606    0.614196    0.655835    11.00000   -1.50000
AFIX   0
C15   1    0.739556    0.357356    0.572012    11.00000    0.01774    0.01315 =
         0.01217    0.00519    0.00476    0.00186
C16   1    0.595215    0.356091    0.519720    11.00000    0.01904    0.01659 =
         0.01441    0.00558    0.00375    0.00345
C17   1    0.582754    0.341745    0.433021    11.00000    0.02488    0.02403 =
         0.01391    0.00691    0.00110    0.00305
AFIX  43
H17   2    0.485659    0.341589    0.397820    11.00000   -1.20000
AFIX   0
C18   1    0.708585    0.327615    0.396410    11.00000    0.03193    0.02354 =
         0.01304    0.00576    0.00662    0.00049
C19   1    0.849695    0.328661    0.449085    11.00000    0.02660    0.02202 =
         0.01690    0.00607    0.01141    0.00177
AFIX  43
H19   2    0.936257    0.318555    0.424942    11.00000   -1.20000
AFIX   0
C20   1    0.868222    0.344109    0.536423    11.00000    0.01875    0.01708 =
         0.01701    0.00670    0.00757    0.00223
C21   1    1.026059    0.347609    0.589787    11.00000    0.01772    0.02917 =
         0.02546    0.00950    0.00679    0.00260
AFIX 137
H21A  2    1.075383    0.284879    0.565713    11.00000   -1.50000
H21B  2    1.017837    0.340403    0.647114    11.00000   -1.50000
H21C  2    1.087307    0.419813    0.591140    11.00000   -1.50000
AFIX   0
C22   1    0.689732    0.308187    0.302103    11.00000    0.04750    0.05023 =
         0.01348    0.00749    0.00870    0.00277
AFIX 137
H22A  2    0.621880    0.237437    0.276856    11.00000   -1.50000
H22B  2    0.789741    0.302965    0.287578    11.00000   -1.50000
H22C  2    0.645325    0.371538    0.280600    11.00000   -1.50000
AFIX   0
C23   1    0.453585    0.366623    0.555178    11.00000    0.01966    0.02933 =
         0.02148    0.00789    0.00554    0.00786
AFIX 137
H23A  2    0.372855    0.387057    0.513287    11.00000   -1.50000
H23B  2    0.477026    0.425586    0.605984    11.00000   -1.50000
H23C  2    0.418905    0.294065    0.569288    11.00000   -1.50000
AFIX   0
C24   1    0.715124    0.279730    0.999675    11.00000    0.02380    0.02453 =
         0.01205    0.00554    0.00649    0.00636
AFIX  23
H24A  2    0.703736    0.361299    1.004940    11.00000   -1.20000
H24B  2    0.612704    0.236538    0.974999    11.00000   -1.20000
AFIX   0
C25   1    0.767721    0.254838    1.088166    11.00000    0.04533    0.05385 =
         0.01438    0.01367    0.01185    0.01852
AFIX 137
H25A  2    0.755925    0.172674    1.085815    11.00000   -1.50000
H25B  2    0.705515    0.289835    1.125329    11.00000   -1.50000
H25C  2    0.875364    0.286083    1.109956    11.00000   -1.50000
AFIX   0
C26   1    0.952855    0.350792    0.957142    11.00000    0.01824    0.01667 =
         0.01533   -0.00075    0.00089   -0.00067
AFIX  23
H26A  2    0.906925    0.421702    0.953347    11.00000   -1.20000
H26B  2    1.006987    0.356585    1.016263    11.00000   -1.20000
AFIX   0
C27   1    1.071146    0.344844    0.902317    11.00000    0.02028    0.02679 =
         0.02629    0.00063    0.00687   -0.00485
AFIX 137
H27A  2    1.019104    0.330641    0.842921    11.00000   -1.50000
H27B  2    1.131407    0.283193    0.913121    11.00000   -1.50000
H27C  2    1.138988    0.416874    0.915658    11.00000   -1.50000
AFIX   0
C28   1    0.638316    0.000151    0.913622    11.00000    0.02173    0.02019 =
         0.02101    0.01192    0.00469    0.00123
AFIX 137
H28A  2    0.584053    0.063107    0.932179    11.00000   -1.50000
H28B  2    0.674525   -0.036673    0.961156    11.00000   -1.50000
H28C  2    0.568892   -0.055014    0.868797    11.00000   -1.50000
AFIX   0
C29   1    0.855573   -0.056136    0.853538    11.00000    0.02117    0.01487 =
         0.02067    0.00699    0.00048    0.00592
AFIX 137
H29A  2    0.786705   -0.108724    0.806809    11.00000   -1.50000
H29B  2    0.882747   -0.094781    0.901137    11.00000   -1.50000
H29C  2    0.948452   -0.030328    0.835558    11.00000   -1.50000
AFIX   0
C30   1    0.626292    0.053562    0.734869    11.00000    0.01137    0.01067 =
         0.01230    0.00383    0.00096    0.00079
C31   1    0.684313   -0.005252    0.668534    11.00000    0.01296    0.01191 =
         0.01396    0.00226    0.00162    0.00052
C32   1    0.581779   -0.063903    0.596223    11.00000    0.01670    0.01712 =
         0.01519    0.00016    0.00083   -0.00003
AFIX  43
H32   2    0.620034   -0.104939    0.552197    11.00000   -1.20000
AFIX   0
C33   1    0.425437   -0.063651    0.587173    11.00000    0.01627    0.02084 =
         0.01612    0.00168   -0.00191   -0.00203
AFIX  43
H33   2    0.357159   -0.105370    0.538017    11.00000   -1.20000
AFIX   0
C34   1    0.369900   -0.001994    0.650489    11.00000    0.01224    0.02168 =
         0.01908    0.00479   -0.00025   -0.00062
AFIX  43
H34   2    0.262900    0.000090    0.643301    11.00000   -1.20000
AFIX   0
C35   1    0.466988    0.057458    0.724907    11.00000    0.01189    0.01484 =
         0.01577    0.00546    0.00246    0.00111
C36   1    0.393913    0.126486    0.788538    11.00000    0.01267    0.01980 =
         0.01822    0.00602    0.00482    0.00308
AFIX  13
H36   2    0.476039    0.160817    0.838967    11.00000   -1.20000
AFIX   0
C37   1    0.272167    0.053397    0.817496    11.00000    0.01720    0.02897 =
         0.02760    0.00942    0.00959    0.00097
AFIX 137
H37A  2    0.185898    0.024482    0.770033    11.00000   -1.50000
H37B  2    0.236344    0.099525    0.862680    11.00000   -1.50000
H37C  2    0.316651   -0.010406    0.838236    11.00000   -1.50000
AFIX   0
C38   1    0.323009    0.223424    0.751833    11.00000    0.01730    0.02397 =
         0.02604    0.00840    0.00595    0.00760
AFIX 137
H38A  2    0.401625    0.270691    0.734630    11.00000   -1.50000
H38B  2    0.281568    0.269717    0.794573    11.00000   -1.50000
H38C  2    0.240630    0.191666    0.702894    11.00000   -1.50000
AFIX   0
C39   1    0.854305   -0.001493    0.668346    11.00000    0.01396    0.01492 =
         0.01673    0.00150    0.00305    0.00273
AFIX  13
H39   2    0.913772    0.040102    0.724475    11.00000   -1.20000
AFIX   0
C40   1    0.903491   -0.120558    0.652620    11.00000    0.02327    0.01710 =
         0.02851    0.00134    0.00550    0.00731
AFIX 137
H40A  2    0.851132   -0.160785    0.596272    11.00000   -1.50000
H40B  2    0.876404   -0.162878    0.694714    11.00000   -1.50000
H40C  2    1.014265   -0.113849    0.656859    11.00000   -1.50000
AFIX   0
C41   1    0.894689    0.062183    0.600696    11.00000    0.01728    0.02318 =
         0.02245    0.00563    0.00749    0.00421
AFIX 137
H41A  2    0.842371    0.019899    0.544944    11.00000   -1.50000
H41B  2    1.005420    0.069602    0.604693    11.00000   -1.50000
H41C  2    0.862078    0.137730    0.609230    11.00000   -1.50000
RESI 0

REM <hkl>
REM mo_TK_CB86_0m_a.hkl
REM </hkl>
AFIX   0
HKLF 4 1 1 0 0 0 1 0 0 0 1


REM  mo_TK_CB86_0m_a.res in P-1
REM wR2 = 0.1430, GooF = S = 1.056, Restrained GooF = 1.056 for all data
REM R1 = 0.0485 for 10099 Fo > 4sig(Fo) and 0.0786 for all 12598 data
REM 400 parameters refined using 0 restraints

END

WGHT      0.0749      0.4236

REM Highest difference peak  0.630,  deepest hole -0.314,  1-sigma level  0.073
Q1    1   0.7381  0.2678  0.8189  11.00000  0.05    0.63
Q2    1   0.7454  0.3293  0.6895  11.00000  0.05    0.50
Q3    1   0.7991  0.3583  0.5534  11.00000  0.05    0.50
Q4    1   0.8633  0.0421  0.6429  11.00000  0.05    0.49
Q5    1   0.7192  0.4634  0.8019  11.00000  0.05    0.48
Q6    1   0.8034 -0.0139  0.8617  11.00000  0.05    0.48
Q7    1   0.7411  0.0766  0.8415  11.00000  0.05    0.48
Q8    1   0.3539  0.1699  0.7668  11.00000  0.05    0.48
Q9    1   0.5491  0.0512  0.7304  11.00000  0.05    0.46
Q10   1   0.8523  0.1897  0.9419  11.00000  0.05    0.46
Q11   1   0.8707 -0.0623  0.6634  11.00000  0.05    0.45
Q12   1   0.7695  0.3167  0.4195  11.00000  0.05    0.44
Q13   1   0.6630  0.3574  0.5499  11.00000  0.05    0.44
Q14   1   0.6244  0.6111  0.8955  11.00000  0.05    0.43
Q15   1   0.6264  0.4439  0.8397  11.00000  0.05    0.43
Q16   1   0.7479  0.3616  0.2833  11.00000  0.05    0.42
Q17   1   0.7649  0.2595  0.9710  11.00000  0.05    0.42
Q18   1   0.7020  0.3622  0.8070  11.00000  0.05    0.41
Q19   1   0.6730  0.4386  0.8732  11.00000  0.05    0.41
Q20   1   0.6986  0.6485  0.8494  11.00000  0.05    0.41
;
_shelx_res_checksum               40983
_shelx_hkl_file
;
  -1   0   0    0.00    0.10
  -1   0   0   -0.10    0.10
  -1   0   0    0.00    0.10
  -2   0   0 3673.63  207.08
   2   0   0 3506.05  205.78
  -3   0   0  351.56   19.90
  -3   0   0  350.46   19.90
  -3   0   0  347.67   20.00
  -3   0   0  395.06   35.60
  -3   0   0  370.26   19.60
  -3   0   0  363.46   20.00
   3   0   0  361.56   20.00
   3   0   0  363.96   19.90
   3   0   0  331.77   19.90
   3   0   0  351.76   19.90
   3   0   0  424.36   34.40
   3   0   0  365.66   20.10
  -4   0   0   88.09    5.80
  -4   0   0   78.79    5.30
  -4   0   0   87.29    5.60
  -4   0   0   93.59    5.10
  -4   0   0   87.89    5.00
  -4   0   0   89.99    5.80
  -4   0   0   95.69    5.10
  -4   0   0   87.59    5.10
  -4   0   0   92.69    5.30
  -4   0   0   96.39    5.60
   4   0   0   87.49    5.60
   4   0   0   86.69   20.00
   4   0   0   97.39    6.40
   4   0   0  107.29   20.20
   4   0   0   93.89    5.60
   4   0   0   96.29    5.80
   4   0   0   98.09    5.70
  -5   0   0   72.19    3.90
  -5   0   0   67.29    4.00
  -5   0   0   71.39    4.40
  -5   0   0   65.39    4.00
  -5   0   0   76.89    4.10
  -5   0   0   72.59    4.70
  -5   0   0   74.59    4.90
  -5   0   0   72.69    4.70
  -5   0   0   77.19    4.00
  -5   0   0   68.09    3.90
   5   0   0   70.89    4.80
   5   0   0   70.49    4.80
   5   0   0   73.09    4.70
   5   0   0   96.19   17.40
   5   0   0   71.39    4.60
   5   0   0   83.59   15.80
   5   0   0   70.59    4.90
  -6   0   0  239.68   14.60
  -6   0   0  269.47   14.50
  -6   0   0  251.77   14.50
  -6   0   0  284.97   14.50
  -6   0   0  289.47   14.60
  -6   0   0  242.98   14.60
  -6   0   0  277.07   15.00
  -6   0   0  265.57   15.40
  -6   0   0  251.17   14.90
   6   0   0  269.47   15.50
   6   0   0  281.37   15.70
   6   0   0  268.47   15.30
   6   0   0  254.47   15.40
   6   0   0  276.17   15.40
  -7   0   0  359.16   18.30
  -7   0   0  312.37   18.40
  -7   0   0  368.26   18.40
  -7   0   0  317.87   18.80
  -7   0   0  334.07   18.90
  -7   0   0  325.57   18.40
  -7   0   0  305.27   18.30
   7   0   0  340.37   19.70
   7   0   0  355.46   19.40
   7   0   0  333.07   19.50
   7   0   0  343.87   19.30
   7   0   0  330.17   19.40
  -8   0   0   32.50    2.60
  -8   0   0   34.60    2.20
  -8   0   0   36.60    2.80
  -8   0   0   35.20    2.20
  -8   0   0   32.00    2.10
  -8   0   0   35.60    2.10
  -8   0   0   38.50    2.10
   8   0   0   37.20    3.80
   8   0   0   38.40    3.30
   8   0   0   36.90    3.50
   8   0   0   35.80    3.50
   8   0   0   40.10    3.30
  -9   0   0   37.50    2.40
  -9   0   0   38.30    3.00
  -9   0   0   40.00    2.40
  -9   0   0   42.30    2.40
  -9   0   0   36.40    2.80
  -9   0   0   35.60    2.40
   9   0   0   39.70    3.80
   9   0   0   48.80    4.40
   9   0   0   34.40    3.60
   9   0   0   40.70    4.00
  10   0   0    3.70    1.70
 -11   0   0    3.40    0.90
 -11   0   0    3.30    0.60
 -11   0   0    4.20    1.20
 -11   0   0    2.70    1.10
 -11   0   0    2.80    0.60
  11   0   0    5.90    1.30
  11   0   0    1.90    1.90
  11   0   0    6.30    2.20
  11   0   0    3.20    1.90
 -12   0   0    0.80    1.10
 -12   0   0    1.40    1.10
 -12   0   0    0.50    0.50
  12   0   0   -0.10    1.70
  12   0   0    0.50    2.10
  12   0   0   -1.50    1.80
 -13   0   0    0.90    1.10
 -13   0   0   -0.70    1.00
  13   0   0    0.40    1.60
  13   0   0   -2.20    1.80
  13   0   0   -0.60    2.10
 -14   0   0   29.60    2.70
  14   0   0   27.00    2.80
  15   0   0    4.30    1.20
 -16   0   0   97.29    6.80
  16   0   0  100.19    7.00
 -17   0   0    4.80    1.30
 -18   0   0  128.09    8.60
  18   0   0  135.29    8.80
 -19   0   0    6.00    1.50
  19   0   0    4.40    1.40
 -20   0   0    8.70    1.80
  20   0   0    5.80    1.60
 -21   0   0    3.30    1.80
 -22   0   0   49.10    4.20
 -23   0   0    2.90    1.70
 -23   0   0    0.10    1.50
 -24   1   0    1.00    3.10
 -22   1   0    1.10    1.50
  21  -1   0    2.60    1.50
 -21   1   0   -0.30    1.40
  20  -1   0    1.30    1.30
 -20   1   0    1.30    1.20
  19  -1   0    1.50    1.30
 -19   1   0    2.90    1.40
  18  -1   0    1.10    1.30
 -18   1   0    3.10    1.30
  17  -1   0   31.20    3.40
 -17   1   0   30.60    3.20
  16  -1   0    1.50    1.20
 -16   1   0    0.50    0.90
  15  -1   0    1.10    1.10
 -15   1   0    0.70    0.90
  14  -1   0    4.40    1.30
 -14   1   0    5.80    1.40
  13  -1   0    9.60    2.70
  13  -1   0   17.50    3.70
  13  -1   0   13.10    3.20
 -13   1   0   12.40    2.00
 -13   1   0   10.30    1.70
 -13   1   0    9.40    1.60
  12  -1   0   18.60    3.30
  12  -1   0   18.10    3.60
  12  -1   0   22.50    2.40
  12  -1   0   13.70    3.10
 -12   1   0   17.00    1.30
 -12   1   0   13.80    2.10
 -12   1   0   17.70    2.00
 -12   1   0   15.30    2.30
  11  -1   0    2.40    1.10
  11  -1   0    5.40    2.00
  11  -1   0    2.20    1.90
  11  -1   0    2.70    2.20
 -11   1   0    2.90    1.00
 -11   1   0    1.30    1.00
 -11   1   0    2.00    1.10
 -11   1   0    4.20    0.60
 -11   1   0    4.00    1.10
  10  -1   0    4.60    1.80
  10  -1   0    1.90    1.70
  10  -1   0    3.70    1.80
  10  -1   0    2.30    1.90
 -10   1   0    3.60    0.50
 -10   1   0    3.00    1.20
 -10   1   0    1.90    0.90
 -10   1   0    3.10    1.00
 -10   1   0    5.10    0.60
   9  -1   0   28.60    3.10
   9  -1   0   26.60    3.60
   9  -1   0   21.50    3.20
   9  -1   0   25.40    3.30
   9  -1   0   30.20    3.00
  -9   1   0   22.30    2.30
  -9   1   0   25.50    1.60
  -9   1   0   23.10    2.20
   8  -1   0   14.60    2.20
   8  -1   0   13.70    2.20
   8  -1   0    9.40    2.00
   8  -1   0   13.40    2.20
   8  -1   0   12.00    2.40
  -8   1   0    9.80    1.50
  -8   1   0   13.00    1.50
  -8   1   0   11.50    0.90
  -8   1   0   13.90    0.90
  -8   1   0   12.00    0.80
   7  -1   0    9.20    1.80
   7  -1   0    8.10    1.70
   7  -1   0   10.80    1.80
   7  -1   0   11.90    2.10
   7  -1   0   11.50    1.80
  -7   1   0    8.80    1.30
  -7   1   0    8.90    0.60
  -7   1   0    7.40    1.20
  -7   1   0    9.50    0.70
  -7   1   0    7.70    0.60
  -7   1   0    7.90    0.50
   6  -1   0  126.29    7.60
   6  -1   0  123.19    7.70
   6  -1   0  129.39    7.70
   6  -1   0  118.89    7.80
   6  -1   0  119.99    7.60
  -6   1   0  118.89    7.50
  -6   1   0  111.79    6.70
  -6   1   0  111.99    6.70
  -6   1   0  135.69    6.70
   5  -1   0   46.80    3.30
   5  -1   0   45.20    3.30
   5  -1   0   51.99    3.40
   5  -1   0   46.20    3.30
   5  -1   0   46.00    3.50
  -5   1   0   41.30    3.10
  -5   1   0   46.50    3.50
  -5   1   0   43.00    2.50
  -5   1   0   46.00    3.40
  -5   1   0   43.90    2.50
  -5   1   0   41.90    3.00
  -5   1   0   50.59    2.50
  -5   1   0   42.90    3.40
  -5   1   0   41.80    3.20
   4  -1   0  578.24   33.10
   4  -1   0  611.44   33.20
   4  -1   0  611.14   32.90
   4  -1   0  620.34   33.10
  -4   1   0  590.44   32.90
  -4   1   0  580.54   32.90
  -4   1   0  594.64   33.10
  -4   1   0  530.25   32.70
  -4   1   0  644.54   32.90
   3  -1   0  767.22   41.00
  -3   1   0  824.92   48.30
  -3   1   0  724.63   41.00
  -3   1   0  708.73   40.80
  -3   1   0  726.93   40.90
   2  -1   0   37.30    2.30
   2  -1   0   38.60    2.30
   2  -1   0   36.60    2.30
   2  -1   0   37.20    2.40
   2  -1   0   34.90    2.30
  -2   1   0   34.60    2.30
  -2   1   0   33.20    2.20
  -2   1   0   35.60    2.40
  -2   1   0   34.20    2.30
  -2   1   0   37.70    9.70
  -2   1   0   34.00    2.00
  -2   1   0   37.50    2.30
  -2   1   0   35.40    2.00
  -2   1   0   35.00    2.00
  -1  -1   0 2015.90  142.09
   1   1   0 2346.17  159.38
  -2  -1   0   12.00    0.90
  -2  -1   0   16.10   15.30
  -2  -1   0   13.20    1.00
  -2  -1   0    9.40    0.70
  -2  -1   0   10.70    0.80
  -2  -1   0    9.60    0.80
  -2  -1   0   12.40    1.00
  -2  -1   0   12.70    1.10
  -2  -1   0   10.90    0.80
  -2  -1   0   10.20    0.80
  -2  -1   0   11.50    0.80
  -2  -1   0   11.80    1.10
   2   1   0   11.70    1.00
   2   1   0   11.00    0.80
   2   1   0   11.10    0.70
   2   1   0   12.20    0.80
   2   1   0    9.60    0.80
   2   1   0   14.10    1.20
   2   1   0   10.90    0.80
   2   1   0   11.80   10.60
   2   1   0   12.20    1.10
   2   1   0   11.80    0.90
  -3  -1   0  932.61   56.99
  -3  -1   0 1182.58   93.29
   3   1   0 1227.88   91.89
  -4  -1   0  232.48   12.20
  -4  -1   0  225.48   12.80
  -4  -1   0  240.48   12.90
  -4  -1   0  225.78   12.30
  -4  -1   0  231.28   12.80
  -4  -1   0  208.78   12.30
  -4  -1   0  207.18   12.30
  -4  -1   0  210.18   12.30
  -4  -1   0  229.48   12.70
  -4  -1   0  210.38   12.30
  -4  -1   0  232.68   12.40
  -4  -1   0  225.28   12.90
  -4  -1   0  222.08   12.50
   4   1   0  217.08   12.80
   4   1   0  234.58   12.70
   4   1   0  258.27   47.40
   4   1   0  238.08   12.80
   4   1   0  223.48   12.20
   4   1   0  201.88   12.20
   4   1   0  240.38   13.00
   4   1   0  231.58   12.90
   4   1   0  214.38   12.10
  -5  -1   0    6.60    0.70
  -5  -1   0    6.60    0.60
  -5  -1   0    4.60    0.60
  -5  -1   0    7.80    1.50
  -5  -1   0    6.30    0.70
  -5  -1   0    5.90    0.60
  -5  -1   0    7.40    0.60
  -5  -1   0    5.80    0.60
  -5  -1   0    6.60    1.00
  -5  -1   0    7.20    1.20
   5   1   0   15.80   23.40
   5   1   0    5.90    1.20
   5   1   0    6.90    1.20
   5   1   0    6.40    1.10
   5   1   0    8.00    1.20
   5   1   0    4.80    1.30
   5   1   0    4.10   21.40
  -6  -1   0   48.70    3.20
  -6  -1   0   48.90    2.80
  -6  -1   0   45.40    2.80
  -6  -1   0   42.40    2.80
  -6  -1   0   47.80    2.90
  -6  -1   0   42.90    2.90
  -6  -1   0   48.20    2.70
  -6  -1   0   44.90    2.80
   6   1   0   49.10    3.60
   6   1   0   46.10    3.60
   6   1   0   44.20    3.30
   6   1   0   47.90    3.90
   6   1   0   45.80    3.60
  -7  -1   0   95.89    5.70
  -7  -1   0   95.39    5.40
  -7  -1   0   95.69    5.90
  -7  -1   0  102.89    5.60
  -7  -1   0   90.69    5.50
  -7  -1   0   90.79    5.50
  -7  -1   0   84.99    5.60
  -7  -1   0  101.29    5.50
   7   1   0   98.59    6.70
   7   1   0   95.79    6.60
   7   1   0   97.39    6.50
   7   1   0   96.39    6.20
  -8  -1   0  264.37   15.50
  -8  -1   0  306.77   15.60
  -8  -1   0  249.28   15.50
  -8  -1   0  289.87   16.10
  -8  -1   0  280.67   15.70
  -8  -1   0  296.47   15.40
  -8  -1   0  269.87   15.50
   8   1   0  271.27   18.60
   8   1   0  285.57   17.00
   8   1   0  282.07   16.80
  -9  -1   0    2.70    0.80
  -9  -1   0    4.00    0.60
  -9  -1   0    5.10    0.90
  -9  -1   0    3.50    0.70
  -9  -1   0    3.40    1.10
  -9  -1   0    4.00    0.60
  -9  -1   0    4.40    0.70
  -9  -1   0    5.40    0.70
  -9  -1   0    4.20    0.50
   9   1   0    6.20    2.00
   9   1   0    5.10    2.00
   9   1   0    2.10    0.80
   9   1   0    5.50    1.80
 -10  -1   0    3.60    0.70
 -10  -1   0    3.70    0.30
 -10  -1   0    2.40    1.20
 -10  -1   0    3.10    0.70
 -10  -1   0    4.70    0.70
 -10  -1   0    3.80    0.80
 -10  -1   0    4.30    0.30
 -10  -1   0    4.60    1.00
 -10  -1   0    3.30    0.70
  10   1   0    6.80    2.10
  10   1   0    4.30    1.90
  10   1   0    3.20    1.80
  10   1   0    4.80    1.10
 -11  -1   0   28.80    2.10
 -11  -1   0   26.80    2.10
 -11  -1   0   29.60    2.10
 -11  -1   0   23.80    1.70
 -11  -1   0   29.80    2.80
 -11  -1   0   31.00    1.80
  11   1   0   30.60    4.20
  11   1   0   28.90    4.20
  11   1   0   28.40    4.10
 -12  -1   0    0.00    0.90
 -12  -1   0    1.70    1.30
 -12  -1   0    0.80    0.60
 -12  -1   0    0.10    0.50
 -12  -1   0    0.70    0.60
  12   1   0    0.90    1.90
  12   1   0    0.00    0.70
  12   1   0    3.40    2.20
  12   1   0    0.70    2.00
 -13  -1   0    1.60    1.10
 -13  -1   0    1.10    1.20
  13   1   0    2.00    2.10
  13   1   0   -0.40    1.90
  13   1   0   -1.30    2.00
 -14  -1   0    4.60    1.10
  14   1   0    4.30    1.20
 -15  -1   0   77.59    5.40
  15   1   0   76.89    5.50
 -16  -1   0    8.30    1.60
  16   1   0    7.50    1.60
 -17  -1   0   30.20    2.90
  17   1   0   27.30    2.90
 -18  -1   0   13.60    2.10
  18   1   0   11.30    1.90
 -19  -1   0    0.70    1.00
  19   1   0    0.60    1.00
 -20  -1   0   -1.30    1.10
 -22  -1   0    8.80    1.50
 -22  -1   0   10.10    1.60
 -24   2   0    3.00    2.40
 -22   2   0    2.70    1.70
  21  -2   0    4.40    1.80
 -21   2   0    5.60    1.80
  20  -2   0    7.40    2.10
 -20   2   0    6.10    1.90
  19  -2   0   -0.50    1.10
 -19   2   0    1.30    1.30
  18  -2   0   17.20    3.00
 -18   2   0   20.10    2.60
  17  -2   0    3.80    1.60
 -17   2   0    2.80    1.40
  16  -2   0    6.90    1.90
 -16   2   0    6.50    1.70
  15  -2   0    0.20    0.90
 -15   2   0    0.00    0.90
  14  -2   0   -0.20    2.10
  14  -2   0    4.00    2.20
  13  -2   0    8.60    2.80
  13  -2   0    9.80    1.90
  13  -2   0   10.10    2.70
 -13   2   0    8.40    1.50
 -13   2   0    9.20    1.80
 -13   2   0    6.20    1.60
 -13   2   0    8.20    1.60
  12  -2   0   79.39    6.40
  12  -2   0   70.19    6.20
  12  -2   0   59.59    5.60
 -12   2   0   60.19    4.60
 -12   2   0   60.59    4.60
 -12   2   0   57.39    4.30
  11  -2   0    1.00    1.80
  11  -2   0    4.10    2.20
  11  -2   0    1.90    2.00
  11  -2   0   -0.60    1.40
  11  -2   0    1.70    0.90
 -11   2   0    0.70    0.80
 -11   2   0    2.40    1.10
 -11   2   0    1.70    0.90
 -11   2   0    4.00    1.20
  10  -2   0    6.50    1.50
  10  -2   0    4.20    1.70
  10  -2   0    6.60    2.10
  10  -2   0    7.40    2.00
  10  -2   0    4.60    2.20
  10  -2   0    6.20    2.10
 -10   2   0    4.50    0.50
 -10   2   0    5.60    1.10
 -10   2   0    6.40    0.60
 -10   2   0    6.20    1.40
 -10   2   0    8.40    1.40
 -10   2   0    3.50    1.20
   9  -2   0   10.90    2.20
   9  -2   0    8.20    1.90
   9  -2   0    7.80    1.90
   9  -2   0   11.20    2.40
   9  -2   0    8.70    2.10
  -9   2   0   10.60    0.70
  -9   2   0   10.10    1.50
  -9   2   0    6.60    1.20
  -9   2   0    8.70    1.50
   8  -2   0  258.57   15.50
   8  -2   0  263.17   15.80
   8  -2   0  262.97   15.50
   8  -2   0  274.57   15.60
   8  -2   0  242.48   15.60
  -8   2   0  252.67   15.10
  -8   2   0  280.57   14.20
  -8   2   0  246.48   14.20
   7  -2   0   16.20    2.20
   7  -2   0   15.60    2.10
   7  -2   0   17.10    2.50
   7  -2   0   10.80    1.70
   7  -2   0   16.60    2.20
   7  -2   0   17.50    2.40
  -7   2   0   12.00    1.60
  -7   2   0   14.90    0.90
  -7   2   0   16.10    1.00
  -7   2   0   13.40    1.60
   6  -2   0   63.99    4.70
   6  -2   0   67.49    4.80
   6  -2   0   67.79    4.80
   6  -2   0   70.99    4.80
   6  -2   0   77.99    5.10
  -6   2   0   69.49    4.60
  -6   2   0   69.49    3.80
  -6   2   0   77.29    3.90
  -6   2   0   57.99    4.40
  -6   2   0   69.29    3.80
  -6   2   0   66.29    3.80
   5  -2   0  110.99    6.80
   5  -2   0  108.19    6.70
   5  -2   0  118.29    7.00
   5  -2   0  115.39    6.90
   5  -2   0  115.19    6.90
  -5   2   0   94.89    6.60
  -5   2   0  114.69    6.10
  -5   2   0  119.59    6.70
  -5   2   0  118.59    6.00
  -5   2   0  106.09    7.00
  -5   2   0   96.19    6.00
  -5   2   0  105.29    6.10
  -5   2   0  107.49    6.70
   4  -2   0  422.46   23.40
   4  -2   0  436.46   23.30
   4  -2   0  426.46   23.40
   4  -2   0  435.26   23.40
  -4   2   0  437.66   23.20
  -4   2   0  422.66   22.80
  -4   2   0  414.06   23.30
  -4   2   0  371.26   22.80
  -4   2   0  424.96   23.30
  -4   2   0  373.56   22.80
  -4   2   0  435.26   23.50
  -4   2   0  430.46   23.60
   3  -2   0  399.46   21.70
   3  -2   0  392.76   21.80
   3  -2   0  384.96   21.70
   3  -2   0  408.66   21.80
   3  -2   0  393.96   21.80
  -3   2   0  438.96   44.30
  -3   2   0  418.76   21.60
  -3   2   0  503.05   47.80
  -3   2   0  391.56   21.60
  -3   2   0  376.06   21.80
  -3   2   0  356.76   21.30
  -3   2   0  385.06   21.80
  -3   2   0  391.06   21.60
  -3   2   0  371.86   21.30
  -3   2   0  383.16   21.30
   2  -2   0   -0.10    0.40
   2  -2   0    0.30    0.20
   2  -2   0    0.20    0.20
   2  -2   0    0.40    0.30
   2  -2   0    0.40    0.30
   2  -2   0    0.20    0.10
   2  -2   0    0.10    0.30
   2  -2   0   -0.40    0.30
   2  -2   0    0.20    0.20
  -2   2   0    0.10    0.40
  -2   2   0    0.70    0.20
  -2   2   0    0.50    0.50
  -2   2   0   -7.10   10.10
  -2   2   0    0.20    0.20
  -2   2   0    0.20    0.10
  -2   2   0    0.30    0.20
  -2   2   0    0.20    0.20
  -2   2   0   -0.10    0.30
  -2   2   0    0.40    0.30
  -2   2   0   -2.70   10.60
  -2   2   0    0.30    0.20
   1  -2   0   98.09    5.30
   1  -2   0   98.89    5.10
   1  -2   0   88.79    5.30
   1  -2   0   94.79    5.20
   1  -2   0   92.19    5.20
   1  -2   0   97.99    5.10
   1  -2   0   91.39    5.20
   1  -2   0   98.89    5.20
   1  -2   0   88.09    5.30
   1  -2   0   89.39    5.20
  -1   2   0   91.59    5.20
  -1   2   0   99.29    5.30
  -1   2   0   96.29    5.10
  -1   2   0   79.09   25.50
  -1   2   0   88.09    5.20
  -1   2   0   93.99    5.30
  -1   2   0   90.59    5.20
  -1   2   0   93.09   25.10
  -1   2   0   92.69    5.30
  -1   2   0   93.39    5.10
  -1   2   0   87.79    5.20
  -1   2   0   89.59    5.30
   0  -2   0  515.45   58.59
   0   2   0  513.05   60.19
  -2  -2   0  908.71   87.99
  -2  -2   0  735.63   41.90
   2   2   0  775.62   81.89
  -3  -2   0   42.10    2.50
  -3  -2   0   40.80    2.80
  -3  -2   0   39.80    2.60
  -3  -2   0   39.50    2.80
  -3  -2   0   44.50    2.70
  -3  -2   0   43.70    2.70
  -3  -2   0   42.30    2.90
  -3  -2   0   41.80   24.90
  -3  -2   0   39.20    2.50
  -3  -2   0   40.40    2.60
  -3  -2   0   41.30    2.60
  -3  -2   0   39.40    2.60
   3   2   0   40.30    2.90
   3   2   0   41.70    2.50
   3   2   0   44.20    2.40
   3   2   0   43.00    3.00
   3   2   0   40.90    2.80
   3   2   0   38.00    2.70
   3   2   0   64.89   31.70
   3   2   0   42.30    2.50
   3   2   0   45.70    2.70
   3   2   0   43.70    2.40
  -4  -2   0  299.67   18.00
  -4  -2   0  329.07   17.80
  -4  -2   0  330.47   18.10
  -4  -2   0  327.77   17.90
  -4  -2   0  295.37   17.70
  -4  -2   0  352.46   17.50
  -4  -2   0  324.47   17.70
  -4  -2   0  322.77   17.60
  -4  -2   0  320.37   18.10
  -4  -2   0  332.37   17.80
  -4  -2   0  297.97   17.60
  -4  -2   0  296.77   17.70
   4   2   0  333.57   18.30
   4   2   0  322.47   17.60
   4   2   0  399.66   60.49
   4   2   0  328.47   17.60
   4   2   0  321.57   18.20
   4   2   0  333.27   17.80
   4   2   0  311.47   18.10
   4   2   0  297.37   17.60
  -5  -2   0  205.08   10.70
  -5  -2   0  188.48   11.40
  -5  -2   0  195.58   11.00
  -5  -2   0  198.18   10.80
  -5  -2   0  202.78   11.40
  -5  -2   0  191.48   10.90
  -5  -2   0  183.18   10.80
  -5  -2   0  197.58   11.10
  -5  -2   0  183.18   10.90
  -5  -2   0  183.18   10.90
   5   2   0  199.98   11.50
   5   2   0  195.68   10.70
   5   2   0  302.57   64.79
   5   2   0  188.08   11.60
   5   2   0  197.88   11.50
   5   2   0  239.18   55.49
   5   2   0  192.58   10.70
   5   2   0  195.48   10.60
  -6  -2   0   11.10    1.20
  -6  -2   0   11.70    1.60
  -6  -2   0   12.20    1.10
  -6  -2   0   12.40    1.00
  -6  -2   0   11.60    1.00
  -6  -2   0   11.20    1.10
  -6  -2   0   11.90    1.30
  -6  -2   0   10.00    1.10
  -6  -2   0   12.10    1.10
   6   2   0   11.60    0.80
   6   2   0    4.90    4.60
   6   2   0   11.00    2.00
   6   2   0   14.70    2.70
   6   2   0    9.20    1.80
   6   2   0   12.70    0.80
  -7  -2   0   15.90    1.40
  -7  -2   0   19.20    1.40
  -7  -2   0   16.90    1.70
  -7  -2   0   15.80    1.30
  -7  -2   0   17.40    1.30
  -7  -2   0   17.20    1.40
  -7  -2   0   17.40    1.50
  -7  -2   0   13.70    1.40
   7   2   0   16.30    2.40
   7   2   0   19.60    2.60
   7   2   0    5.00    5.20
   7   2   0   18.80    2.70
  -8  -2   0    9.00    0.90
  -8  -2   0    8.70    0.90
  -8  -2   0    6.70    0.90
  -8  -2   0    9.10    1.50
  -8  -2   0    5.60    1.00
  -8  -2   0    7.70    1.00
  -8  -2   0    6.80    0.90
   8   2   0    1.00    4.20
   8   2   0   -1.80    4.60
   8   2   0   11.20    2.20
   8   2   0   11.80    2.40
   8   2   0    8.20    2.00
  -9  -2   0   54.79    3.60
  -9  -2   0   58.19    3.90
  -9  -2   0   52.49    3.60
  -9  -2   0   58.69    3.40
  -9  -2   0   53.19    4.00
  -9  -2   0   59.39    3.40
  -9  -2   0   49.00    3.50
  -9  -2   0   47.00    3.40
  -9  -2   0   58.49    3.60
   9   2   0   55.39    5.50
   9   2   0   55.09    5.10
   9   2   0   57.69    4.90
   9   2   0   59.09    3.90
  10   2   0    0.50    1.70
  10   2   0    1.40    1.60
 -11  -2   0    5.80    1.00
 -11  -2   0    5.60    1.50
 -11  -2   0    5.80    0.60
 -11  -2   0    5.70    0.90
 -11  -2   0    4.60    0.80
 -11  -2   0    7.30    0.50
  11   2   0    7.50    2.60
  11   2   0    6.40    2.60
  11   2   0    9.50    1.50
  11   2   0    8.70    2.40
 -12  -2   0   24.40    1.50
 -12  -2   0   21.40    2.00
 -12  -2   0   21.30    2.70
  12   2   0   23.40    4.40
  12   2   0   27.90    4.20
  12   2   0   23.00    4.10
 -13  -2   0    0.40    0.70
 -13  -2   0   -0.20    1.20
 -13  -2   0   -0.20    1.10
  13   2   0    0.80    1.80
  13   2   0    0.20    2.00
  13   2   0    0.50    0.70
  13   2   0    1.20    2.00
 -14  -2   0    8.00    1.40
  14   2   0    9.10    1.50
 -15  -2   0    2.10    0.90
  15   2   0    2.20    1.00
 -16  -2   0   17.80    2.40
  16   2   0   18.40    2.00
 -17  -2   0    3.80    1.20
  17   2   0    2.20    1.00
 -18  -2   0    2.90    1.10
  18   2   0    2.50    1.00
 -19  -2   0   -0.10    0.90
  19   2   0   -0.20    0.70
 -20  -2   0   20.60    2.20
 -26   3   0    6.70    3.20
 -25   3   0   -1.60    2.80
  22  -3   0    0.20    1.60
 -22   3   0    3.80    1.90
  21  -3   0    7.60    2.30
 -21   3   0    9.10    2.30
  20  -3   0    0.80    1.40
 -20   3   0   -1.20    1.20
  19  -3   0   43.60    4.70
 -19   3   0   47.00    4.40
  18  -3   0    1.70    1.40
 -18   3   0    1.20    1.00
  17  -3   0   90.89    7.20
  16  -3   0    2.90    1.40
  15  -3   0    1.10    1.00
 -15   3   0   -1.10    0.70
  14  -3   0   19.80    3.90
 -14   3   0   11.10    2.30
 -14   3   0   19.10    2.40
  12  -3   0   16.30    3.20
  12  -3   0   17.00    3.00
  12  -3   0   18.90    3.30
  12  -3   0    9.90    2.20
 -12   3   0   13.50    1.70
 -12   3   0   10.90    2.20
 -12   3   0   16.90    2.20
 -12   3   0   12.60    0.90
 -12   3   0   16.50    2.30
  10  -3   0  132.59    8.80
  10  -3   0  126.19    8.60
  10  -3   0  134.29    8.90
  10  -3   0  139.49    9.90
  10  -3   0  117.19    8.50
 -10   3   0  114.69    7.70
 -10   3   0  124.29    7.00
 -10   3   0  130.99    7.10
 -10   3   0  117.69    8.00
 -10   3   0  124.89    7.70
   9  -3   0    3.00    1.50
   9  -3   0    5.20    1.80
   9  -3   0    2.10    1.50
   9  -3   0    4.90    1.60
   9  -3   0    2.50    1.10
   9  -3   0    4.70    2.00
  -9   3   0    3.60    0.40
  -9   3   0    3.10    1.30
  -9   3   0    3.30    0.80
  -9   3   0    3.30    0.40
  -9   3   0    2.80    0.90
  -9   3   0    3.30    1.20
   7  -3   0  135.69    8.50
   7  -3   0  124.49    8.20
   7  -3   0  134.39    8.20
   7  -3   0  124.69    8.00
   7  -3   0  127.19    8.20
  -7   3   0  133.39    7.00
  -7   3   0  113.99    7.80
  -7   3   0  119.59    7.30
  -7   3   0  128.09    7.00
  -7   3   0  108.49    8.10
  -7   3   0  134.99    7.10
  -7   3   0  131.09    7.00
  -7   3   0  135.49    7.00
  -7   3   0  118.19    7.00
   6  -3   0   28.00    2.70
   6  -3   0   24.40    2.50
   6  -3   0   25.60    2.40
   6  -3   0   24.50    2.40
   6  -3   0   25.40    2.30
  -6   3   0   24.10    1.60
  -6   3   0   28.70    1.50
  -6   3   0   26.60    1.50
  -6   3   0   22.00    2.20
  -6   3   0   24.90    1.60
  -6   3   0   24.00    1.50
  -6   3   0   23.50    1.70
  -6   3   0   25.60    2.40
  -6   3   0   25.20    1.60
   4  -3   0   46.60    3.20
   4  -3   0   45.10    3.10
   4  -3   0   48.90    2.50
   4  -3   0   44.20    2.50
   4  -3   0   49.70    3.40
   4  -3   0   44.70    3.00
   4  -3   0   41.20    3.20
  -4   3   0   43.40    2.60
  -4   3   0   79.49   30.40
  -4   3   0   44.30   23.50
  -4   3   0   43.20    2.60
  -4   3   0   41.30    3.00
  -4   3   0   42.20    3.20
  -4   3   0   40.40    2.70
  -4   3   0   40.30    2.60
  -4   3   0   47.50    3.00
  -4   3   0   42.90    3.30
  -4   3   0   42.20    2.90
  -4   3   0   46.00    2.50
   3  -3   0  354.06   20.30
   3  -3   0  374.76   20.60
   3  -3   0  396.66   20.30
   3  -3   0  373.96   20.30
   3  -3   0  384.06   20.70
   3  -3   0  360.26   20.40
   3  -3   0  392.66   20.60
  -3   3   0  362.66   20.40
  -3   3   0  383.26   20.80
  -3   3   0  352.46   20.20
  -3   3   0  365.36   20.40
  -3   3   0  469.75   59.39
  -3   3   0  358.76   20.40
  -3   3   0  366.16   20.40
  -3   3   0  370.06   20.70
  -3   3   0  367.66   20.40
  -3   3   0  445.76   58.79
  -3   3   0  352.66   20.30
   2  -3   0    5.90    0.40
   2  -3   0    5.10    0.50
   2  -3   0    4.90    0.80
   2  -3   0    5.60    0.60
   2  -3   0    5.60    0.60
   2  -3   0    5.60    0.60
   2  -3   0    5.40    0.60
   2  -3   0    5.10    0.50
   2  -3   0    4.90    0.60
  -2   3   0    5.50    0.50
  -2   3   0    5.60    0.60
  -2   3   0    6.30    0.90
  -2   3   0    4.60    0.50
  -2   3   0    5.40    0.40
  -2   3   0    6.20    0.60
  -2   3   0    5.30    0.70
  -2   3   0    2.40   15.60
  -2   3   0    4.80   17.40
  -2   3   0    5.40    0.60
  -2   3   0    5.70    1.00
  -2   3   0    5.00    0.60
   1  -3   0   78.19    4.20
   1  -3   0   74.39    4.30
   1  -3   0   75.99    4.40
   1  -3   0   69.99    4.40
   1  -3   0   76.09    4.30
   1  -3   0   73.19    4.40
   1  -3   0   79.59    4.30
   1  -3   0   75.09    4.40
  -1   3   0   76.69    4.40
  -1   3   0   71.29    4.30
  -1   3   0   73.09    4.40
  -1   3   0   71.79    4.40
  -1   3   0   78.09    4.30
  -1   3   0   89.69   30.90
  -1   3   0   72.09    4.30
  -1   3   0   66.69    4.40
  -1   3   0  107.89   36.10
  -1   3   0   83.79    4.40
   0  -3   0 9999.00  591.04
   0   3   0 9344.76  589.34
  -2  -3   0  143.89    7.70
  -2  -3   0  124.79    7.50
  -2  -3   0  164.08   46.80
  -2  -3   0  135.79    7.30
  -2  -3   0  122.39    7.40
  -2  -3   0  120.79    7.50
  -2  -3   0  126.09    7.50
  -2  -3   0  135.19    7.50
  -2  -3   0  129.39    7.40
  -2  -3   0  138.79    7.60
  -2  -3   0  131.59    7.60
   2   3   0  138.59    7.50
   2   3   0  129.09    7.50
   2   3   0  137.39    7.20
   2   3   0  136.19    7.60
   2   3   0  135.29    7.60
   2   3   0  129.79    7.50
   2   3   0  126.19    7.50
   2   3   0  133.59    7.40
   2   3   0  127.19    7.50
   2   3   0  125.39    7.40
  -3  -3   0  502.25   27.60
  -3  -3   0  520.45   27.90
  -3  -3   0  496.65   27.60
  -3  -3   0  500.15   77.19
  -3  -3   0  516.35   27.70
  -3  -3   0  506.55   27.70
  -3  -3   0  485.35   27.70
  -3  -3   0  502.75   27.70
  -3  -3   0  510.15   27.80
  -3  -3   0  505.05   27.70
  -3  -3   0  478.55   27.70
   3   3   0  501.75   27.70
   3   3   0  495.95   27.60
   3   3   0  516.75   27.90
   3   3   0  502.45   27.90
   3   3   0  497.35   27.50
   3   3   0  554.84   80.09
  -4  -3   0   22.20    1.60
  -4  -3   0   20.30    1.60
  -4  -3   0   20.10    1.90
  -4  -3   0   22.30    1.70
  -4  -3   0   22.80    1.80
  -4  -3   0   21.30    2.00
  -4  -3   0   19.80    1.70
  -4  -3   0   21.10    1.70
  -4  -3   0   21.20    1.90
  -4  -3   0   24.10    1.70
  -4  -3   0   24.90    1.70
   4   3   0   21.20    1.70
   4   3   0   23.50    1.60
   4   3   0   23.50    1.40
   4   3   0   19.10    1.60
   4   3   0   19.30   30.30
   4   3   0   22.90    2.10
   4   3   0   12.30   31.10
   4   3   0   23.10    1.40
   4   3   0   22.30    1.60
   4   3   0   20.20    2.00
   4   3   0   26.50    1.80
  -5  -3   0  111.39    6.90
  -5  -3   0  117.29    7.00
  -5  -3   0  120.89    6.90
  -5  -3   0  110.79    6.90
  -5  -3   0  117.89    7.30
  -5  -3   0  117.39    7.00
  -5  -3   0  118.29    6.90
  -5  -3   0  117.19    6.80
   5   3   0  144.39   52.69
   5   3   0  124.39    6.70
   5   3   0  122.69    7.60
   5   3   0  124.29   50.19
   5   3   0  117.49    7.40
   5   3   0  114.59    6.70
   5   3   0  115.49    7.40
   5   3   0  119.19    6.70
  -6  -3   0   92.69    5.70
  -6  -3   0   92.49    5.60
  -6  -3   0   94.09    5.60
  -6  -3   0   93.49    5.90
  -6  -3   0   93.09    5.70
  -6  -3   0   95.59    5.90
  -6  -3   0   87.89    5.70
  -6  -3   0   96.59    5.30
  -6  -3   0   98.09    5.80
   6   3   0   94.69    5.30
   6   3   0   98.69    5.40
   6   3   0   95.69    6.50
   6   3   0   96.09    6.40
   6   3   0   92.49    6.40
  -7  -3   0   21.10    1.90
  -7  -3   0   22.10    1.80
  -7  -3   0   20.60    1.80
  -7  -3   0   23.70    2.10
  -7  -3   0   23.90    1.80
  -7  -3   0   20.30    1.70
  -7  -3   0   22.60    1.30
  -7  -3   0   17.40    1.80
   7   3   0   21.60    2.80
   7   3   0   21.60    1.40
   7   3   0   21.80    2.90
   7   3   0   23.20    3.10
  -9  -3   0   28.20    2.30
  -9  -3   0   29.20    2.30
  -9  -3   0   31.20    2.20
  -9  -3   0   27.40    2.40
  -9  -3   0   27.60    2.20
  -9  -3   0   32.50    2.40
  -9  -3   0   26.60    2.70
   9   3   0   37.70    3.90
   9   3   0   34.70    3.70
   9   3   0   32.50    3.50
 -10  -3   0    1.10    0.80
 -10  -3   0    0.60    0.60
 -10  -3   0    1.10    0.50
 -10  -3   0    1.10    0.70
 -10  -3   0    1.00    0.80
 -10  -3   0    1.30    0.90
 -10  -3   0    0.40    1.00
 -10  -3   0    1.50    0.70
  10   3   0    1.30    1.80
  10   3   0    1.50    0.70
  10   3   0    4.50    1.80
  10   3   0   -1.50    1.50
 -11  -3   0    3.00    0.80
 -11  -3   0    3.00    0.60
 -11  -3   0    3.40    0.60
 -11  -3   0    2.60    0.90
 -11  -3   0    2.60    1.20
  11   3   0    4.60    2.20
  11   3   0    3.50    1.90
  11   3   0    6.70    2.50
 -12  -3   0   11.60    1.50
 -12  -3   0    9.50    1.10
 -12  -3   0    7.10    1.30
 -12  -3   0    8.20    1.90
 -12  -3   0   10.10    1.20
  12   3   0   12.30    2.90
  12   3   0    8.50    2.70
  12   3   0    6.50    1.20
  12   3   0    8.20    2.80
 -13  -3   0    2.90    1.40
 -13  -3   0    1.80    0.90
 -13  -3   0    4.40    1.60
  13   3   0    1.40    0.70
  13   3   0    3.00    2.40
  13   3   0    5.70    2.60
 -14  -3   0   33.40    2.90
 -15  -3   0   82.49    5.60
  15   3   0   82.09    5.40
  16   3   0    2.20    0.80
 -17  -3   0    4.80    1.30
  17   3   0    6.00    1.10
 -18  -3   0    2.10    0.90
  18   3   0    2.70    0.70
 -19  -3   0   -0.60    0.60
 -25   4   0    2.60    3.30
  22  -4   0    8.10    2.50
 -22   4   0   11.20    2.60
  21  -4   0    0.60    1.70
 -21   4   0   -0.90    1.60
  20  -4   0    3.00    1.70
 -20   4   0    2.00    1.60
  19  -4   0   -0.50    1.50
 -19   4   0    3.30    1.50
  18  -4   0    0.70    1.30
  17  -4   0    4.60    1.70
  16  -4   0    9.80    2.30
  15  -4   0    1.10    1.30
 -15   4   0   -1.20    0.90
  14  -4   0   -0.20    0.70
 -14   4   0   -0.60    1.00
  13  -4   0   40.40    5.30
  13  -4   0   53.69    5.40
 -13   4   0   42.40    4.00
 -13   4   0   44.40    3.20
 -13   4   0   47.50    3.80
  12  -4   0    2.60    1.70
  12  -4   0    1.50    1.80
  12  -4   0    3.30    2.10
 -12   4   0    0.30    0.90
 -12   4   0    0.30    1.20
 -12   4   0    2.20    0.80
 -12   4   0    1.20    0.50
  11  -4   0   -0.40    1.70
  11  -4   0    0.90    1.60
  10  -4   0    4.50    1.80
  10  -4   0    1.80    1.90
  10  -4   0   -0.10    1.30
  10  -4   0    2.30    1.60
 -10   4   0    2.90    0.60
 -10   4   0    3.00    0.50
 -10   4   0    1.20    1.00
 -10   4   0    3.00    1.00
 -10   4   0    1.60    0.70
 -10   4   0    2.60    1.10
   9  -4   0    0.90    0.90
   9  -4   0    3.80    1.70
   9  -4   0    3.10    1.70
   9  -4   0    3.10    1.50
   9  -4   0    4.10    1.80
  -9   4   0    3.30    0.30
  -9   4   0    2.90    0.70
  -9   4   0    3.30    0.50
  -9   4   0    1.00    0.90
  -9   4   0    4.00    0.50
  -9   4   0    3.50    1.20
   8  -4   0   83.89    5.70
   8  -4   0   75.29    5.40
   8  -4   0   73.49    5.60
   8  -4   0   73.59    5.70
  -8   4   0   73.89    4.40
  -8   4   0   74.59    4.30
  -8   4   0   71.39    4.30
  -8   4   0   72.19    5.30
  -8   4   0   72.29    4.50
  -8   4   0   79.69    4.30
  -8   4   0   74.69    4.20
  -8   4   0   81.89    4.40
   7  -4   0    0.90    1.10
   7  -4   0   -0.30    0.80
   7  -4   0   -1.30    0.80
   7  -4   0    1.50    1.20
   7  -4   0    2.30    1.00
  -7   4   0    5.10    1.40
  -7   4   0    1.60    0.90
   6  -4   0  415.16   21.90
   6  -4   0  380.56   21.50
   6  -4   0  400.36   21.70
   6  -4   0  397.26   21.90
  -6   4   0  404.56   20.90
  -6   4   0  391.56   21.50
  -6   4   0  393.36   21.00
  -6   4   0  357.06   21.00
  -6   4   0  364.56   20.90
  -6   4   0  388.16   21.00
  -6   4   0  384.96   20.90
  -6   4   0  350.56   20.90
  -6   4   0  336.87   21.60
   5  -4   0   43.60    3.20
   5  -4   0   43.50    2.50
   5  -4   0   44.20    3.30
   5  -4   0   46.20    3.10
   5  -4   0   45.80    3.40
  -5   4   0   43.40    3.00
  -5   4   0   58.49   35.00
  -5   4   0   39.80    2.70
  -5   4   0   49.00    2.60
  -5   4   0   68.09   35.60
  -5   4   0   39.30    2.70
  -5   4   0   43.40    2.60
  -5   4   0   42.30    2.60
  -5   4   0   42.90    2.80
   4  -4   0   33.10    2.50
   4  -4   0   36.00    2.70
   4  -4   0   32.20    2.10
   4  -4   0   35.70    2.00
   4  -4   0   32.20    2.00
   4  -4   0   30.90    2.50
   4  -4   0   33.40    2.30
  -4   4   0   32.60    2.10
  -4   4   0   12.70   27.90
  -4   4   0   29.30    2.00
  -4   4   0   30.50    2.70
  -4   4   0   30.30    2.60
  -4   4   0   33.60    2.20
  -4   4   0   35.50    1.90
  -4   4   0   20.80   26.10
  -4   4   0   36.00    2.20
  -4   4   0   34.20    2.20
  -4   4   0   31.50    2.20
   3  -4   0    7.50    0.50
   3  -4   0    7.30    0.80
   3  -4   0    6.90    0.80
   3  -4   0    7.70    1.10
   3  -4   0    8.20    0.60
   3  -4   0    7.90    1.00
   3  -4   0    7.20    0.80
   3  -4   0    8.00    0.60
   3  -4   0    7.20    0.80
   3  -4   0    9.00    0.80
  -3   4   0    5.80    0.80
  -3   4   0    6.50    0.70
  -3   4   0    8.10    0.80
  -3   4   0    8.00    0.50
  -3   4   0    8.10    1.20
  -3   4   0    0.90   24.20
  -3   4   0    6.90    0.80
  -3   4   0    6.70    0.80
  -3   4   0    7.70    0.90
  -3   4   0   11.70   28.10
  -3   4   0    7.60    0.80
  -3   4   0    6.70    0.70
  -2   4   0  784.82   45.20
  -2   4   0  973.30  108.29
  -2   4   0  935.21  103.99
   0  -4   0  198.08   11.10
   0  -4   0  201.58   11.10
   0  -4   0  192.18   11.00
   0  -4   0  189.18   11.10
   0  -4   0  191.98   11.00
   0  -4   0  203.18   11.00
   0  -4   0  204.28   10.90
   0  -4   0  195.78   11.10
   0   4   0  191.78   11.10
   0   4   0  192.28   11.00
   0   4   0  194.88   11.10
   0   4   0  198.88   10.80
   0   4   0  201.98   11.00
   0   4   0  191.98   11.00
   0   4   0  236.08   64.69
   0   4   0  190.18   11.10
   0   4   0  193.88   11.10
  -1  -4   0  158.88    8.90
  -1  -4   0  157.98    9.00
  -1  -4   0  150.18    9.00
  -1  -4   0  163.38    9.00
  -1  -4   0  157.58    8.90
  -1  -4   0  161.48    9.00
  -1  -4   0  152.68   50.29
  -1  -4   0  154.48    8.60
  -1  -4   0  157.58    8.90
  -1  -4   0  154.98    8.90
  -1  -4   0  166.88    8.80
   1   4   0  159.08    8.90
   1   4   0  152.38    9.00
   1   4   0  157.08    9.00
   1   4   0  156.18    8.90
   1   4   0  146.49    8.90
   1   4   0  153.38    8.80
   1   4   0  150.68    8.90
   1   4   0  191.78   57.29
   1   4   0  162.18    9.00
  -2  -4   0  906.31   47.50
   2   4   0  870.31   47.40
   2   4   0  648.64   98.69
  -3  -4   0    6.80    1.10
  -3  -4   0    7.30    1.00
  -3  -4   0    6.40    0.90
  -3  -4   0    6.00    1.00
  -3  -4   0    7.20    1.00
  -3  -4   0    6.90    1.00
  -3  -4   0    6.20    1.10
  -3  -4   0    6.80    0.90
  -3  -4   0    7.30    0.70
  -3  -4   0    4.70    0.90
   3   4   0    8.40    1.00
   3   4   0    8.60    1.20
   3   4   0    6.70    0.70
   3   4   0    6.80    0.50
   3   4   0    5.20    1.00
   3   4   0    6.60    1.00
   3   4   0    8.20    0.90
   3   4   0    6.60    0.90
   3   4   0    8.80   33.00
   3   4   0    7.40    0.90
  -4  -4   0    4.40    0.80
  -4  -4   0    3.30    0.70
  -4  -4   0    3.90    0.80
  -4  -4   0    3.20    0.70
  -4  -4   0    3.70    0.60
  -4  -4   0    3.10    0.70
  -4  -4   0    3.50    0.90
  -4  -4   0    4.00    0.80
  -4  -4   0    3.50    0.70
   4   4   0    2.80    0.70
   4   4   0    3.50    0.70
   4   4   0    3.70    0.60
   4   4   0  -34.30   37.80
   4   4   0    2.50    0.90
   4   4   0    3.50    0.60
   4   4   0    2.40    0.60
   4   4   0    8.40   36.20
   4   4   0    3.80    1.00
   4   4   0    3.30    0.50
  -5  -4   0    7.40    1.10
  -5  -4   0    6.40    1.00
  -5  -4   0    5.60    1.10
  -5  -4   0    6.20    0.90
  -5  -4   0    5.00    1.00
  -5  -4   0    6.30    0.90
  -5  -4   0    7.20    1.20
  -5  -4   0    4.30    1.00
   5   4   0    1.40    5.60
   5   4   0    7.20    0.90
   5   4   0    8.00    1.70
   5   4   0    4.60    1.30
   5   4   0    8.70    1.20
   5   4   0    5.50    0.60
   5   4   0    8.30    6.10
   5   4   0    6.60    1.40
   5   4   0    5.50    0.50
   5   4   0    6.70    0.90
   5   4   0    5.30    0.80
  -6  -4   0   54.39    3.70
  -6  -4   0   60.19    3.90
  -6  -4   0   59.59    3.80
  -6  -4   0   60.19    4.00
  -6  -4   0   60.49    3.90
  -6  -4   0   58.99    3.90
  -6  -4   0   51.29    3.70
  -6  -4   0   57.29    3.90
   6   4   0   56.09    3.60
   6   4   0   57.49    3.50
   6   4   0   51.49    4.30
   6   4   0   56.89    4.40
   6   4   0   66.49    4.80
   6   4   0   56.39    3.50
  -7  -4   0  124.09    7.20
  -7  -4   0  130.89    7.20
  -7  -4   0  106.59    7.10
  -7  -4   0  114.19    7.00
  -7  -4   0  107.69    7.20
  -7  -4   0  121.49    7.40
  -7  -4   0  117.19    7.10
   7   4   0  116.89    7.90
   7   4   0  117.79    6.70
   7   4   0  124.79    6.70
   7   4   0  107.09    6.80
   7   4   0  122.99    7.90
   7   4   0  123.89    8.20
  -8  -4   0    0.60    0.90
  -8  -4   0    2.40    0.80
  -8  -4   0    2.40    0.80
  -8  -4   0    2.40    0.70
  -8  -4   0    0.90    0.80
  -8  -4   0    1.00    0.70
  -8  -4   0    1.30    0.90
   8   4   0    2.00    1.60
   8   4   0    2.20    0.30
   8   4   0   -4.90    8.30
   8   4   0    3.60    8.60
   8   4   0    2.20    0.40
   8   4   0    1.90    1.60
   8   4   0    2.10    1.50
  -9  -4   0    4.50    0.90
  -9  -4   0    6.40    1.20
  -9  -4   0    4.50    1.00
  -9  -4   0    3.80    1.00
  -9  -4   0    4.80    1.10
  -9  -4   0    5.40    1.10
  -9  -4   0    4.30    1.30
  -9  -4   0    3.90    1.00
   9   4   0    7.50   10.80
   9   4   0    1.30    1.70
   9   4   0    7.60    2.00
   9   4   0    5.80    2.00
 -10  -4   0    7.30    1.20
 -10  -4   0   11.20    1.20
 -10  -4   0    5.90    1.50
 -10  -4   0    9.10    1.40
 -10  -4   0    8.30    1.40
 -10  -4   0    6.10    1.30
  10   4   0   -3.80    7.50
  10   4   0   11.60    2.60
  10   4   0    9.60    2.40
  10   4   0    8.60    2.80
 -11  -4   0    7.70    1.40
 -11  -4   0    8.00    1.00
 -11  -4   0    7.80    1.80
 -11  -4   0   10.50    1.50
 -11  -4   0    6.80    1.10
  11   4   0   10.30    2.90
  11   4   0    9.80    2.70
  11   4   0    5.70    2.30
 -12  -4   0    2.10    0.50
 -12  -4   0    3.90    1.50
 -12  -4   0    2.30    0.60
 -12  -4   0    3.90    0.90
 -12  -4   0    1.50    0.80
 -12  -4   0    1.10    0.80
  12   4   0    1.60    1.90
  12   4   0    1.60    2.20
  12   4   0    0.80    0.60
 -13  -4   0    0.50    1.20
  13   4   0   -0.20    2.00
  13   4   0    3.30    2.10
  14   4   0    3.00    0.90
 -15  -4   0    0.00    0.70
  15   4   0    0.50    0.60
 -16  -4   0    0.80    1.20
  16   4   0    1.30    0.60
 -17  -4   0    2.70    0.80
 -27   5   0    6.40    4.30
 -26   5   0   -0.10    3.80
  22  -5   0    6.10    2.60
 -22   5   0   10.30    2.70
  21  -5   0   -1.10    1.80
 -21   5   0    0.20    1.70
  20  -5   0    0.80    1.70
 -20   5   0    1.50    1.50
  19  -5   0    9.50    2.60
  18  -5   0    8.90    2.60
  17  -5   0   16.60    3.20
  16  -5   0   14.40    3.00
  15  -5   0   10.70    2.40
 -15   5   0   14.00    2.70
  14  -5   0    0.60    1.20
 -14   5   0    0.40    0.90
  13  -5   0    7.70    2.60
  13  -5   0    2.70    1.50
  13  -5   0    9.80    2.80
 -13   5   0    6.30    1.70
 -13   5   0    4.10    1.60
  12  -5   0    1.00    1.90
  12  -5   0    1.50    1.70
  12  -5   0    5.00    2.40
 -12   5   0    2.10    1.20
  11  -5   0   35.30    4.70
  11  -5   0   44.40    4.40
  11  -5   0   51.69    4.70
  11  -5   0   35.50    3.90
 -11   5   0   42.40    2.60
 -11   5   0   41.80    4.00
 -11   5   0   41.90    2.70
 -11   5   0   42.30    2.80
 -11   5   0   39.20    3.20
  10  -5   0   21.60    2.80
  10  -5   0   13.20    2.90
  10  -5   0   18.70    3.00
  10  -5   0   20.90    3.20
 -10   5   0   15.40    2.50
 -10   5   0   14.90    1.40
 -10   5   0   17.40    1.40
 -10   5   0   16.20    1.30
   9  -5   0   70.69    5.80
   9  -5   0   70.59    5.60
   9  -5   0   76.09    5.70
  -9   5   0   75.79    4.00
  -9   5   0   66.79    3.90
  -9   5   0   63.19    5.20
  -9   5   0   71.99    4.10
  -9   5   0   77.69    4.30
  -9   5   0   67.89    4.20
  -9   5   0   75.29    4.30
  -9   5   0   65.69    4.20
   8  -5   0  139.39    9.20
   8  -5   0  137.19    9.20
   8  -5   0  139.09    8.80
   8  -5   0  136.09    9.00
  -8   5   0  141.09    8.10
  -8   5   0  133.69    8.00
  -8   5   0  137.99    7.90
  -8   5   0  129.19    8.90
  -8   5   0  143.49    7.90
  -8   5   0  147.39    7.90
  -8   5   0  150.08    7.90
   7  -5   0   79.39    5.40
   7  -5   0   74.29    5.40
   7  -5   0   76.39    5.20
   7  -5   0   68.29    4.90
  -7   5   0   76.09    4.40
  -7   5   0   74.79    4.20
  -7   5   0   74.89    4.40
  -7   5   0   75.19    4.80
  -7   5   0   72.69    4.30
  -7   5   0   67.89    4.30
  -7   5   0   63.09    4.20
  -7   5   0   67.69    5.10
  -7   5   0   70.79    4.30
   6  -5   0   48.00    3.80
   6  -5   0   48.90    3.60
   6  -5   0   53.29    4.10
   6  -5   0   49.40    4.00
   6  -5   0   53.39    2.90
  -6   5   0   56.69    3.00
  -6   5   0   44.80    3.20
  -6   5   0   51.99    3.60
  -6   5   0   55.59    3.30
  -6   5   0   47.20    3.20
  -6   5   0   52.59    3.10
  -6   5   0   52.89    3.30
  -6   5   0   48.70    3.20
   5  -5   0    8.40    1.50
   5  -5   0    9.60    1.40
   5  -5   0    7.40    1.10
   5  -5   0    7.30    0.60
   5  -5   0    6.00    0.70
   5  -5   0    7.40    1.50
   5  -5   0    6.30    0.60
  -5   5   0    7.10    0.60
  -5   5   0   31.10   33.90
  -5   5   0    7.70    1.50
  -5   5   0    6.20    0.90
  -5   5   0   28.70   37.60
  -5   5   0    7.60    1.00
  -5   5   0    5.80    0.80
  -5   5   0    6.50    0.90
  -5   5   0    6.40    0.70
   4  -5   0   53.89    3.40
   4  -5   0   53.39    3.30
   4  -5   0   54.39    3.40
   4  -5   0   57.09    3.30
   4  -5   0   56.59    3.90
   4  -5   0   53.59    3.60
   4  -5   0   61.79    3.50
   4  -5   0   59.89    3.80
  -4   5   0   51.09    3.40
  -4   5   0   53.69    3.50
  -4   5   0   52.19    3.40
  -4   5   0   52.79    3.40
  -4   5   0  153.48   52.19
  -4   5   0   52.69    3.50
  -4   5   0   52.89    3.50
  -4   5   0   52.09    3.30
  -4   5   0   54.69    3.10
  -4   5   0   55.89   38.90
  -4   5   0   54.49    3.40
   3  -5   0   38.60    2.60
   3  -5   0   41.40    2.50
   3  -5   0   40.60    2.60
   3  -5   0   45.50    3.00
   3  -5   0   42.30    2.70
   3  -5   0   41.00    3.00
   3  -5   0   43.10    2.30
   3  -5   0   37.50    2.60
   3  -5   0   41.50    2.50
  -3   5   0   38.50    2.90
  -3   5   0   39.40    2.70
  -3   5   0   43.00    2.80
  -3   5   0   34.40    2.70
  -3   5   0   37.60    2.60
  -3   5   0   38.40    2.70
  -3   5   0   39.40    2.40
  -3   5   0   84.19   45.40
  -3   5   0   39.90    2.60
  -3   5   0   72.49   46.90
  -3   5   0   41.10    2.60
  -3   5   0   45.00    3.20
   2  -5   0   74.19    4.20
   2  -5   0   69.99    4.30
   2  -5   0   69.19    4.40
   2  -5   0   69.79    4.40
   2  -5   0   68.19    4.20
   2  -5   0   66.69    4.50
   2  -5   0   74.09    4.00
   2  -5   0   73.89    4.20
  -2   5   0   74.89    4.40
  -2   5   0   73.89    4.40
  -2   5   0   68.09    4.40
  -2   5   0   69.19    4.30
  -2   5   0   69.29    4.20
  -2   5   0   65.29    4.20
  -2   5   0   88.89   52.79
  -2   5   0   72.29    4.40
  -2   5   0   68.99    4.40
  -2   5   0  163.68   58.69
   1  -5   0   54.79    3.30
   1  -5   0   50.49    3.60
   1  -5   0   56.59    3.50
   1  -5   0   53.19    3.50
   1  -5   0   63.39    3.60
   1  -5   0   58.39    3.70
   1  -5   0   57.39    3.60
   1  -5   0   63.39    3.50
   1  -5   0   58.89    3.70
  -1   5   0   51.39    3.60
  -1   5   0   56.59    3.70
  -1   5   0   55.99    3.60
  -1   5   0  121.89   45.50
  -1   5   0   57.29    3.70
  -1   5   0   71.19   36.80
  -1   5   0   59.79    3.50
  -1   5   0   55.59    3.60
  -1   5   0   54.79    3.50
  -1   5   0   54.19    3.50
   0  -5   0  140.89    8.60
   0  -5   0  158.28    8.50
   0  -5   0  149.29    8.50
   0  -5   0  141.09    8.40
   0  -5   0  146.99    8.60
   0  -5   0  154.28    8.30
   0  -5   0  140.19    8.50
   0  -5   0  148.19    8.60
   0   5   0  147.09    8.50
   0   5   0  146.89    8.60
   0   5   0  142.99    8.60
   0   5   0  149.59    8.20
   0   5   0  137.19    8.60
   0   5   0  139.39    8.50
   0   5   0  190.78   61.29
   0   5   0  156.88    8.40
   0   5   0  154.08    8.50
   0   5   0  127.09   50.19
  -1  -5   0   48.10    3.30
  -1  -5   0   52.19    3.40
  -1  -5   0   51.49    3.40
  -1  -5   0   55.99    3.30
  -1  -5   0   53.59    3.30
  -1  -5   0   49.90    3.40
  -1  -5   0   52.09    3.40
  -1  -5   0   52.89    2.90
   1   5   0   47.00    3.40
   1   5   0   49.40    3.30
   1   5   0   51.69    3.40
   1   5   0   53.19    3.50
   1   5   0   52.29    3.20
   1   5   0   50.69    3.30
   1   5   0   50.69   39.10
  -2  -5   0    1.10    0.50
  -2  -5   0   -0.10    0.40
  -2  -5   0    0.90    0.60
  -2  -5   0    0.30    0.40
  -2  -5   0   -0.40    0.40
  -2  -5   0    0.10    0.40
  -2  -5   0    0.00    0.50
  -2  -5   0   -0.80    0.40
  -2  -5   0   -0.20    0.40
   2   5   0    0.80    0.70
   2   5   0   -0.10    0.50
   2   5   0   -0.10    0.40
   2   5   0    0.40    0.60
   2   5   0    0.30    0.40
   2   5   0   -0.10    0.40
   2   5   0    1.80   34.70
   2   5   0    0.30    0.30
   2   5   0    0.50    0.50
   2   5   0    0.40    0.50
   2   5   0   -0.30    0.30
  -3  -5   0    0.80    0.20
  -3  -5   0    1.30    0.60
  -3  -5   0    0.40    0.50
  -3  -5   0    0.10    0.50
  -3  -5   0    0.30    0.50
  -3  -5   0   -0.50    0.40
  -3  -5   0    0.70    0.50
  -3  -5   0    0.00    0.50
  -3  -5   0    0.10    0.40
  -3  -5   0    0.30    0.50
   3   5   0    0.20    0.40
   3   5   0    0.10    0.50
   3   5   0    0.10    0.40
   3   5   0    0.00    0.50
   3   5   0    0.70    0.50
   3   5   0   -0.40   43.40
   3   5   0    0.50    0.60
   3   5   0    0.30    0.40
   3   5   0    0.60    0.40
   3   5   0    0.30    0.20
  -4  -5   0   17.10    1.60
  -4  -5   0   13.40    1.40
  -4  -5   0   16.30    1.60
  -4  -5   0   13.30    1.50
  -4  -5   0   13.50    1.50
  -4  -5   0   15.30    1.50
  -4  -5   0   16.10    1.20
  -4  -5   0   15.30    1.40
   4   5   0   17.80    1.80
   4   5   0   14.70    1.50
   4   5   0   15.20    1.40
   4   5   0   29.00   52.09
   4   5   0   16.00    1.80
   4   5   0    6.20   43.50
   4   5   0   17.30    1.60
   4   5   0   13.70    1.40
   4   5   0   15.00    1.30
   4   5   0   15.50    1.20
  -5  -5   0   14.80    1.80
  -5  -5   0   16.80    1.50
  -5  -5   0   13.70    1.40
  -5  -5   0   13.40    1.60
  -5  -5   0   12.80    1.70
  -5  -5   0   15.40    1.70
  -5  -5   0   12.40    1.50
  -5  -5   0   16.70    1.70
  -5  -5   0   15.50    1.30
   5   5   0   14.10    1.50
   5   5   0   15.00    2.10
   5   5   0   15.10    1.40
   5   5   0   14.00    1.50
   5   5   0   18.00    2.40
   5   5   0    3.70    6.90
   5   5   0   13.60    2.00
   5   5   0   16.30    1.10
   5   5   0   16.80    1.40
   5   5   0   15.00    1.20
  -6  -5   0  387.36   21.30
  -6  -5   0  386.86   21.40
  -6  -5   0  414.76   21.40
  -6  -5   0  376.36   21.10
  -6  -5   0  365.06   21.30
  -6  -5   0  371.26   21.10
  -6  -5   0  354.96   21.30
  -6  -5   0  376.06   21.20
   6   5   0  373.46   22.00
   6   5   0  392.86   21.00
   6   5   0  379.66   21.80
   6   5   0  404.86   21.90
   6   5   0  384.86   20.90
   6   5   0  362.66   21.00
   6   5   0  333.77   21.00
  -7  -5   0   11.90    1.70
  -7  -5   0   16.00    2.10
  -7  -5   0   11.50    1.50
  -7  -5   0   12.50    1.60
  -7  -5   0   12.10    1.80
  -7  -5   0   16.90    1.60
  -7  -5   0   12.40    1.70
  -7  -5   0   14.80    1.60
  -7  -5   0   10.50    1.60
   7   5   0   -4.80    9.30
   7   5   0   15.00    2.30
   7   5   0    9.80    2.40
   7   5   0    4.50    9.80
   7   5   0   11.90    1.10
   7   5   0   12.50    1.30
   7   5   0   11.00    2.50
   7   5   0   14.20    1.20
   7   5   0   10.00    1.40
  -8  -5   0   18.50    2.00
  -8  -5   0   22.20    2.00
  -8  -5   0   21.50    2.10
  -8  -5   0   18.30    1.90
  -8  -5   0   21.40    2.20
  -8  -5   0   21.70    2.30
  -8  -5   0   20.30    2.20
   8   5   0    9.60   11.30
   8   5   0   22.10    1.50
   8   5   0   18.00    1.60
   8   5   0    6.90   11.50
   8   5   0   24.10    3.60
   8   5   0   22.90    1.40
   8   5   0   20.00    2.90
   8   5   0   24.00    3.20
  -9  -5   0    1.30    1.00
  -9  -5   0    0.40    0.70
  -9  -5   0    2.70    0.90
  -9  -5   0    2.40    1.00
  -9  -5   0    1.90    0.90
  -9  -5   0    2.20    1.10
   9   5   0    2.30    1.60
   9   5   0   -5.50   12.60
   9   5   0   14.90   14.10
   9   5   0    0.20    1.70
   9   5   0    4.00    1.70
 -10  -5   0   95.89    6.60
 -10  -5   0   98.29    6.00
 -10  -5   0   90.99    6.20
 -10  -5   0   89.59    6.10
 -10  -5   0   88.49    6.70
 -10  -5   0  111.39    6.40
  10   5   0   96.69    7.70
  10   5   0   99.19    7.50
 -11  -5   0    0.40    0.60
 -11  -5   0    1.10    0.90
 -11  -5   0    1.60    1.20
 -11  -5   0    2.70    1.00
 -11  -5   0    0.10    0.70
 -11  -5   0    2.80    0.90
 -11  -5   0    1.40    0.80
  11   5   0    0.50    2.00
  11   5   0   -0.70    1.80
  11   5   0    1.50    0.60
 -12  -5   0   13.80    2.40
 -12  -5   0   12.70    1.70
 -12  -5   0   13.40    1.90
 -12  -5   0   12.80    1.80
 -12  -5   0   16.50    1.80
  12   5   0   11.00    3.20
  12   5   0   12.50    3.10
 -13  -5   0    8.20    1.40
  13   5   0    6.20    1.20
 -14  -5   0    6.90    1.30
  14   5   0    6.60    1.10
 -15  -5   0    2.50    0.90
  15   5   0    2.90    0.70
 -26   6   0    5.00    4.40
  22  -6   0   10.30    3.10
 -22   6   0   16.60    3.30
  21  -6   0   22.00    3.80
 -21   6   0   18.10    3.40
  20  -6   0   43.30    5.00
 -20   6   0   42.50    4.70
 -19   6   0   15.00    3.20
  17  -6   0   39.80    4.60
  16  -6   0   59.39    5.80
  15  -6   0   98.49    8.00
 -15   6   0   95.49    7.70
  14  -6   0   27.90    3.60
 -14   6   0   23.30    3.30
  13  -6   0   10.50    3.20
  13  -6   0    5.90    2.40
 -13   6   0    5.90    2.00
 -13   6   0    6.50    1.50
  10  -6   0   38.00    4.00
  10  -6   0   40.10    4.10
  10  -6   0   41.60    3.70
  10  -6   0   39.90    4.30
 -10   6   0   36.50    3.70
 -10   6   0   41.00    2.50
 -10   6   0   41.70    2.40
 -10   6   0   43.50    2.80
 -10   6   0   42.20    2.60
 -10   6   0   33.10    2.60
   9  -6   0   19.60    2.80
   9  -6   0   18.60    2.40
   9  -6   0   17.00    2.70
   9  -6   0   22.60    3.30
  -9   6   0   16.70    1.40
  -9   6   0   17.90    1.30
  -9   6   0   17.40    2.60
  -9   6   0   15.40    1.50
  -9   6   0   16.10    1.40
  -9   6   0   17.00    1.50
  -9   6   0   17.10    1.20
   8  -6   0   28.00    3.10
   8  -6   0   28.40    3.30
   8  -6   0   29.70    3.10
   8  -6   0   28.10    2.60
  -8   6   0   27.50    2.10
  -8   6   0   28.20    2.10
  -8   6   0   28.30    2.10
  -8   6   0   29.20    1.80
  -8   6   0   26.00    2.10
  -8   6   0   29.60    2.20
  -8   6   0   26.00    3.00
   7  -6   0  159.38    9.50
   7  -6   0  154.48   10.00
   7  -6   0  173.38    9.90
   7  -6   0  170.58   10.10
  -7   6   0  145.99    9.90
  -7   6   0  147.99    9.00
  -7   6   0  153.88    9.30
  -7   6   0  157.08    9.40
  -7   6   0  161.38    9.20
  -7   6   0  156.58    8.70
  -7   6   0  162.18    9.10
  -7   6   0  151.68    9.10
  -7   6   0  154.18    9.00
   6  -6   0   67.89    4.50
   6  -6   0   64.39    4.80
   6  -6   0   72.29    3.80
   6  -6   0   61.19    3.60
   6  -6   0   68.99    4.30
   6  -6   0   68.09    4.80
  -6   6   0   56.59    4.60
  -6   6   0   63.39    4.10
  -6   6   0   58.19    4.00
  -6   6   0   62.59    4.00
  -6   6   0   60.09    3.90
  -6   6   0   67.79    3.60
  -6   6   0   61.39    4.10
  -6   6   0   62.49    4.10
  -6   6   0   70.29    4.20
  -6   6   0   59.79    4.00
   5  -6   0    2.10    0.70
   5  -6   0    4.00    1.30
   5  -6   0    2.30    0.50
   5  -6   0    2.20    0.50
   5  -6   0    4.40    1.30
   5  -6   0    2.40    0.50
   5  -6   0    2.60    0.90
   5  -6   0    2.20    0.50
  -5   6   0    2.00    0.60
  -5   6   0   -1.20    5.40
  -5   6   0   -1.50    5.00
  -5   6   0    2.70    0.70
  -5   6   0    2.00    0.70
  -5   6   0    3.30    0.70
  -5   6   0    2.50    0.30
  -5   6   0    2.40    0.70
   4  -6   0   53.79    3.40
   4  -6   0   55.49    3.00
   4  -6   0   47.70    3.20
   4  -6   0   55.89    3.00
   4  -6   0   52.89    3.20
   4  -6   0   52.19    3.80
   4  -6   0   48.80    2.90
   4  -6   0   49.90    3.30
   4  -6   0   48.20    3.20
   4  -6   0   58.39    3.80
  -4   6   0   48.00    3.30
  -4   6   0   65.89   47.40
  -4   6   0   48.20    3.20
  -4   6   0   48.80    3.40
  -4   6   0   43.60    3.20
  -4   6   0   31.90   44.20
  -4   6   0   54.29    3.10
  -4   6   0   46.50    3.40
  -4   6   0   47.70    3.20
  -4   6   0   50.69    3.40
   3  -6   0   10.10    0.70
   3  -6   0    8.20    0.90
   3  -6   0    8.40    1.10
   3  -6   0    7.20    1.00
   3  -6   0    9.40    1.40
   3  -6   0    8.60    0.90
   3  -6   0    7.30    0.90
   3  -6   0    8.30    1.10
  -3   6   0    7.80    1.10
  -3   6   0    8.70    1.30
  -3   6   0    9.20    0.90
  -3   6   0    8.10    1.10
  -3   6   0    7.10    1.10
  -3   6   0    8.10    1.00
  -3   6   0    8.10    1.20
  -3   6   0    6.90    1.10
  -3   6   0   10.70   38.20
  -3   6   0    9.30   38.80
   2  -6   0   24.30    2.00
   2  -6   0   26.50    1.90
   2  -6   0   26.60    2.00
   2  -6   0   25.80    2.10
   2  -6   0   26.20    2.00
   2  -6   0   26.50    1.90
   2  -6   0   25.30    1.90
   2  -6   0   26.80    1.70
   2  -6   0   25.40    2.00
  -2   6   0   24.10    2.10
  -2   6   0   24.40    2.10
  -2   6   0   24.60    1.90
  -2   6   0   25.70    2.00
  -2   6   0   -0.40   35.90
  -2   6   0   25.80    2.00
  -2   6   0    5.90   37.30
  -2   6   0   26.30    2.10
  -2   6   0   24.90    2.00
   1  -6   0  389.16   22.40
   1  -6   0  404.36   22.40
   1  -6   0  402.46   22.20
   1  -6   0  408.46   22.30
   1  -6   0  421.66   22.20
   1  -6   0  388.26   22.40
   1  -6   0  408.16   22.10
   1  -6   0  399.56   22.50
  -1   6   0  372.96   22.30
  -1   6   0  394.06   22.40
  -1   6   0  386.66   22.40
  -1   6   0  427.56   22.50
  -1   6   0  391.86   22.30
  -1   6   0  392.76   22.50
  -1   6   0  402.16   22.50
  -1   6   0  419.86   22.20
  -1   6   0  593.04  118.89
  -1   6   0  554.24  114.09
   0  -6   0  188.58   10.90
   0  -6   0  184.08   10.70
   0  -6   0  185.28   10.90
   0  -6   0  180.38   10.90
   0  -6   0  188.88   10.70
   0  -6   0  189.78   10.90
   0  -6   0  189.28   10.50
   0  -6   0  192.38   10.80
   0   6   0  313.47  121.39
   0   6   0  191.18   10.40
   0   6   0  188.08   10.90
   0   6   0  180.08   10.90
   0   6   0  140.59   60.79
   0   6   0  180.98   10.80
   0   6   0  191.08   10.90
   0   6   0  185.58   10.70
   0   6   0  201.48   10.70
   0   6   0  183.08   10.80
  -1  -6   0    1.20    0.60
  -1  -6   0    2.20    0.60
  -1  -6   0    2.20    0.70
  -1  -6   0    1.90    0.70
  -1  -6   0    1.50    0.60
  -1  -6   0    1.80    0.80
   1   6   0    2.30    0.70
   1   6   0    1.30    0.60
   1   6   0    1.60    0.50
   1   6   0    1.60    0.70
   1   6   0   -2.70   29.80
   1   6   0  -28.60   42.80
   1   6   0    2.10    0.70
   1   6   0    1.10    0.60
   1   6   0    1.00    0.80
  -2  -6   0   17.10    1.70
  -2  -6   0   16.90    1.50
  -2  -6   0   12.60    1.50
  -2  -6   0   14.00    1.40
  -2  -6   0   13.60    1.60
  -2  -6   0   14.60    1.40
  -2  -6   0   14.30    1.90
  -2  -6   0   10.90    1.50
   2   6   0   14.90    1.40
   2   6   0   13.60    1.50
   2   6   0   13.40    1.30
   2   6   0   13.10    1.40
   2   6   0   17.20    1.40
   2   6   0   10.90   48.20
   2   6   0   14.70    1.50
   2   6   0   16.00    1.60
   2   6   0   13.10    1.40
   2   6   0  -22.50   40.90
  -3  -6   0  296.17   17.20
  -3  -6   0  306.67   17.50
  -3  -6   0  295.27   17.20
  -3  -6   0  302.57   17.10
  -3  -6   0  307.87   17.30
  -3  -6   0  296.17   17.00
  -3  -6   0  318.07   17.10
  -3  -6   0  289.57   17.20
  -3  -6   0  310.37   17.10
   3   6   0  296.17   17.10
   3   6   0  311.57   16.60
   3   6   0  307.47   16.90
   3   6   0  313.47   17.20
   3   6   0  295.57   17.00
   3   6   0  235.18   78.69
   3   6   0  288.77   17.20
   3   6   0  440.26  115.69
   3   6   0  287.67   17.10
   3   6   0  310.97   17.10
  -4  -6   0  137.99    8.20
  -4  -6   0  128.49    8.10
  -4  -6   0  140.59    8.20
  -4  -6   0  133.59    7.60
  -4  -6   0  126.49    8.10
  -4  -6   0  141.39    8.30
  -4  -6   0  122.39    8.50
   4   6   0  141.09    8.10
   4   6   0  148.79    8.20
   4   6   0  134.19    8.10
   4   6   0  130.69    7.90
   4   6   0  135.39    8.20
   4   6   0  140.29    8.40
   4   6   0  144.59    7.90
  -5  -6   0   -0.30    0.40
  -5  -6   0    0.30    0.60
  -5  -6   0    0.40    0.40
  -5  -6   0    0.30    0.70
  -5  -6   0    0.30    0.70
  -5  -6   0    0.80    0.80
  -5  -6   0   -0.60    0.70
  -5  -6   0    1.00    0.80
   5   6   0    1.40    8.50
   5   6   0   -0.50    0.30
   5   6   0   -5.20    7.20
   5   6   0    0.40    1.00
   5   6   0    0.40    0.60
   5   6   0   -0.70    0.40
   5   6   0    0.10    0.60
   5   6   0   -0.10    0.70
   5   6   0   -0.10    0.40
  -6  -6   0  300.67   16.50
  -6  -6   0  290.17   16.40
  -6  -6   0  289.17   16.50
  -6  -6   0  278.87   16.30
  -6  -6   0  269.17   16.30
  -6  -6   0  271.37   16.40
  -6  -6   0  273.67   15.90
  -6  -6   0  273.07   16.50
   6   6   0  282.07   16.30
   6   6   0  303.77   15.70
   6   6   0  290.77   17.20
   6   6   0  272.47   16.10
   6   6   0  293.57   15.60
   6   6   0  295.27   16.90
   6   6   0  283.67   16.10
   6   6   0  286.37   16.10
  -7  -6   0  219.08   12.40
  -7  -6   0  200.48   12.20
  -7  -6   0  184.88   12.70
  -7  -6   0  229.68   12.30
  -7  -6   0  208.78   12.10
  -7  -6   0  205.38   12.30
  -7  -6   0  219.18   12.50
  -7  -6   0  207.68   12.40
   7   6   0  210.58   11.90
   7   6   0  208.68   12.90
   7   6   0  204.98   11.90
   7   6   0  189.98   11.90
   7   6   0  217.28   13.30
  -8  -6   0    3.50    1.10
  -8  -6   0    2.90    1.10
  -8  -6   0    3.60    1.10
  -8  -6   0    4.70    1.40
  -8  -6   0    2.40    0.90
  -8  -6   0    3.90    1.00
   8   6   0   11.00   14.50
   8   6   0    5.60    1.70
   8   6   0    3.50    0.70
   8   6   0   -0.20   14.10
   8   6   0    3.70    0.70
   8   6   0    2.60    1.70
  -9  -6   0    2.40    1.30
  -9  -6   0   -0.40    0.80
  -9  -6   0    0.80    0.80
  -9  -6   0   -0.40    0.70
  -9  -6   0    1.90    1.00
  -9  -6   0    1.60    0.90
  -9  -6   0    2.00    1.00
   9   6   0    0.60    0.60
   9   6   0    3.50    1.80
   9   6   0   -1.10   15.30
   9   6   0    1.00    0.50
   9   6   0    1.90    0.50
   9   6   0   -0.70    1.60
   9   6   0    2.70   15.90
  10   6   0  -10.10   17.50
  10   6   0    2.10    1.70
  10   6   0    0.50    1.60
 -11  -6   0   18.50    2.60
 -11  -6   0   23.20    2.40
 -11  -6   0   19.20    2.70
 -11  -6   0   21.20    2.50
 -11  -6   0   23.40    2.50
  11   6   0   26.00    4.20
  11   6   0    3.10   17.50
 -12  -6   0   10.20    2.50
 -12  -6   0    9.90    1.70
 -12  -6   0   11.60    2.30
 -12  -6   0    9.60    1.50
 -12  -6   0   11.40    1.80
  12   6   0    6.10    2.40
  12   6   0   14.30    3.40
  13   6   0   13.80    1.50
  14   6   0    4.80    0.90
  14   6   0    4.40    0.90
  15   6   0    1.10    0.40
 -26   7   0    6.50    4.90
  22  -7   0   -0.20    2.60
 -22   7   0    0.90    2.00
  21  -7   0    6.60    2.90
 -21   7   0   10.10    2.90
  20  -7   0    4.10    2.60
 -20   7   0   -0.20    1.60
  19  -7   0   23.00    4.10
 -19   7   0   19.20    3.70
  18  -7   0   45.10    5.20
 -18   7   0   35.10    4.50
  17  -7   0   22.50    4.00
  16  -7   0    5.50    2.00
  15  -7   0   13.60    3.00
 -15   7   0   14.40    3.00
  14  -7   0    6.10    3.50
  12  -7   0    9.00    2.50
  12  -7   0    8.50    2.80
 -12   7   0    8.40    2.10
 -12   7   0   11.10    1.30
 -12   7   0    9.80    1.50
  11  -7   0   37.00    4.10
  11  -7   0   37.00    4.10
  11  -7   0   36.20    4.60
 -11   7   0   35.20    2.10
 -11   7   0   32.50    2.40
 -11   7   0   31.40    3.70
 -11   7   0   31.90    2.00
 -11   7   0   31.70    2.60
  10  -7   0   59.19    5.20
  10  -7   0   62.69    5.50
  10  -7   0   62.69    5.20
 -10   7   0   59.49    3.40
 -10   7   0   55.49    3.80
 -10   7   0   55.79    3.50
 -10   7   0   56.19    3.80
 -10   7   0   61.09    3.60
 -10   7   0   57.79    5.00
   9  -7   0    7.00    1.90
   9  -7   0    5.90    2.10
   9  -7   0    7.60    1.60
   9  -7   0    4.80    1.70
  -9   7   0    8.20    1.30
  -9   7   0    8.10    1.20
  -9   7   0    8.20    1.10
  -9   7   0    9.10    1.00
  -9   7   0    8.80    1.10
  -9   7   0    7.50    2.00
  -9   7   0   10.60    1.30
  -9   7   0    8.10    1.00
   8  -7   0    1.40    1.50
   8  -7   0    1.90    1.20
   8  -7   0    1.00    0.90
   8  -7   0    3.40    1.40
   8  -7   0   -0.40    1.30
  -8   7   0    1.10    1.20
  -8   7   0    3.70    7.40
  -8   7   0    1.90    0.60
  -8   7   0    2.90    7.20
  -8   7   0    1.60    0.70
  -8   7   0    1.60    0.70
  -8   7   0    1.10    0.70
  -8   7   0    0.60    0.70
  -8   7   0    2.20    0.70
  -8   7   0    0.80    1.30
  -8   7   0    1.40    0.60
   7  -7   0    7.60    0.70
   7  -7   0    8.30    1.60
   7  -7   0    8.50    1.30
   7  -7   0    6.10    1.80
   7  -7   0    9.00    0.70
   7  -7   0    5.20    1.70
   7  -7   0   10.30    2.00
  -7   7   0    7.40    1.20
  -7   7   0    7.70    1.10
  -7   7   0    5.90    1.10
  -7   7   0   -3.70    7.60
  -7   7   0    7.70    1.10
  -7   7   0   -4.60    7.60
  -7   7   0    5.30    1.50
  -7   7   0    5.80    1.90
  -7   7   0    7.60    1.20
  -7   7   0    6.30    1.10
  -7   7   0    7.40    1.20
   6  -7   0   71.19    4.30
   6  -7   0   72.19    4.20
   6  -7   0   73.49    5.20
   6  -7   0   72.79    4.80
   6  -7   0   75.69    4.20
   6  -7   0   73.29    5.30
  -6   7   0   68.69    4.40
  -6   7   0   71.19    4.60
  -6   7   0   67.09    4.50
  -6   7   0   70.19    4.50
  -6   7   0   71.09    4.80
  -6   7   0   74.69    4.60
  -6   7   0   61.49    5.10
  -6   7   0   61.99    4.40
   5  -7   0    4.00    0.80
   5  -7   0    3.90    1.20
   5  -7   0    3.60    0.70
   5  -7   0    4.60    0.80
   5  -7   0    4.80    1.40
   5  -7   0    5.20    1.10
   5  -7   0    5.50    0.80
  -5   7   0    3.90    0.80
  -5   7   0   -2.30    6.20
  -5   7   0   -3.20    6.70
  -5   7   0    6.40    0.90
  -5   7   0    3.00    0.80
  -5   7   0    4.60    1.00
  -5   7   0    5.50    1.00
   4  -7   0  175.48   10.30
   4  -7   0  181.08   10.30
   4  -7   0  183.68   10.00
   4  -7   0  176.58   10.70
   4  -7   0  187.58   10.70
   4  -7   0  172.58   10.30
   4  -7   0  176.28   10.40
   4  -7   0  184.98    9.90
   4  -7   0  190.78   10.10
   4  -7   0  191.38   10.40
  -4   7   0  169.98   10.20
  -4   7   0  179.78   10.50
  -4   7   0  173.58   10.30
  -4   7   0  176.38   10.40
  -4   7   0  177.98   10.40
  -4   7   0  171.28   10.50
  -4   7   0  170.58   10.50
   3  -7   0   23.90    1.40
   3  -7   0   20.20    1.80
   3  -7   0   21.30    1.70
   3  -7   0   21.20    1.80
   3  -7   0   21.20    1.60
   3  -7   0   23.20    2.10
   3  -7   0   24.80    2.20
   3  -7   0   19.40    1.80
  -3   7   0   19.40    1.90
  -3   7   0   20.90    1.70
  -3   7   0   22.70    1.90
  -3   7   0   18.20    1.80
  -3   7   0   52.49   50.59
  -3   7   0   21.30    1.90
  -3   7   0   18.50    1.70
  -3   7   0   22.40    1.90
  -3   7   0    1.90   45.40
  -3   7   0   21.50    2.00
   2  -7   0    2.40    1.10
   2  -7   0    1.00    0.50
   2  -7   0    0.80    0.60
   2  -7   0    1.30    0.40
   2  -7   0    1.50    0.60
   2  -7   0    1.80    0.80
   2  -7   0    1.30    0.70
   2  -7   0    0.70    0.70
   2  -7   0    0.60    0.60
   2  -7   0    0.70    0.60
  -2   7   0    3.10   51.89
  -2   7   0    0.60    0.60
  -2   7   0   15.50   44.70
  -2   7   0    2.00    0.70
  -2   7   0    2.00    0.80
  -2   7   0    4.20    1.50
  -2   7   0    2.00    0.70
  -2   7   0    0.60    0.50
  -2   7   0    0.90    0.50
  -2   7   0    0.90    0.60
   1  -7   0   21.20    1.70
   1  -7   0   19.40    1.70
   1  -7   0   20.80    1.70
   1  -7   0   18.80    1.80
   1  -7   0   22.80    2.00
   1  -7   0   20.80    1.50
   1  -7   0   19.20    1.80
   1  -7   0   20.20    1.70
  -1   7   0   18.20    1.80
  -1   7   0    4.90   45.10
  -1   7   0   36.60   39.30
  -1   7   0   17.80    1.90
  -1   7   0   19.90    1.60
  -1   7   0   21.90    1.90
  -1   7   0   20.50    1.70
  -1   7   0   19.50    2.00
  -1   7   0   19.90    1.90
   0  -7   0  232.08   13.70
   0  -7   0  239.28   13.50
   0  -7   0  229.88   13.60
   0  -7   0  245.38   13.70
   0  -7   0  243.98   13.20
   0  -7   0  236.58   13.50
   0  -7   0  226.38   13.60
   0  -7   0  245.98   13.50
   0   7   0  248.58   13.10
   0   7   0  242.68   14.00
   0   7   0  223.78   13.70
   0   7   0  338.37   97.69
   0   7   0  228.98   13.50
   0   7   0  229.58   13.70
   0   7   0  241.08   86.79
   0   7   0  233.78   13.40
   0   7   0  238.58   13.50
  -1  -7   0   20.20    2.00
  -1  -7   0   21.50    1.80
  -1  -7   0   20.80    1.70
  -1  -7   0   22.00    2.10
  -1  -7   0   19.10    1.80
  -1  -7   0   21.20    1.30
  -1  -7   0   16.60    1.90
  -1  -7   0   19.20    2.00
  -1  -7   0   21.20    1.80
   1   7   0   23.40    1.90
   1   7   0   33.40   54.59
   1   7   0   20.10    2.10
   1   7   0   18.40    1.70
   1   7   0   22.50    1.80
   1   7   0   -9.20   57.39
   1   7   0   20.50    2.00
   1   7   0   20.50    1.90
   1   7   0   19.90    1.80
   1   7   0   19.90    2.00
  -2  -7   0   78.59    5.10
  -2  -7   0   70.39    5.00
  -2  -7   0   75.59    4.80
  -2  -7   0   78.29    5.00
  -2  -7   0   75.39    4.90
  -2  -7   0   69.69    4.80
  -2  -7   0   83.49    4.90
   2   7   0   91.69   71.19
   2   7   0   77.59    5.00
   2   7   0   76.69    4.80
   2   7   0   76.39    4.70
   2   7   0   71.59    5.00
   2   7   0   64.29   71.19
   2   7   0   75.09    4.70
   2   7   0   80.59    4.90
   2   7   0   69.89    4.90
   2   7   0   72.89    5.00
  -3  -7   0  170.28   10.20
  -3  -7   0  168.48   10.00
  -3  -7   0  179.88   10.20
  -3  -7   0  174.68   10.00
  -3  -7   0  170.88   10.20
   3   7   0  167.18    9.50
   3   7   0  171.48   10.00
   3   7   0  165.58    9.90
   3   7   0  169.78   10.00
   3   7   0  164.48   10.00
   3   7   0  165.38   10.10
   3   7   0  167.28    9.80
   3   7   0  170.28   10.00
  -4  -7   0  176.38   11.00
  -4  -7   0  187.68   11.00
  -4  -7   0  197.98   11.30
  -4  -7   0  173.68   11.10
  -4  -7   0  196.48   11.20
  -4  -7   0  178.18   11.20
  -4  -7   0  195.18   11.10
   4   7   0  178.48   11.10
   4   7   0  184.58   11.00
   4   7   0  188.58   11.20
   4   7   0  209.68   10.30
   4   7   0  193.68   10.70
   4   7   0  183.88   10.80
   4   7   0  168.98   11.00
  -5  -7   0  162.38   10.50
  -5  -7   0  167.78   10.60
  -5  -7   0  187.38   10.60
  -5  -7   0  171.98   10.50
  -5  -7   0  170.08   10.50
  -5  -7   0  174.78   10.50
   5   7   0  176.28   10.70
   5   7   0  180.28   10.40
   5   7   0  184.88   10.10
   5   7   0  166.38   10.20
  -6  -7   0  128.19    8.50
  -6  -7   0  141.39    8.50
  -6  -7   0  124.39    8.60
  -6  -7   0  134.09    8.40
  -6  -7   0  130.59    8.40
  -6  -7   0  138.89    8.50
  -6  -7   0  142.89    8.60
   6   7   0  137.89    7.80
   6   7   0  154.08    9.40
   6   7   0  138.49    8.90
   6   7   0  127.69    8.20
   6   7   0  145.69    7.90
   6   7   0  137.89    8.20
   7   7   0   10.60   14.30
   7   7   0    8.50   14.40
  -8  -7   0    0.60    1.00
  -8  -7   0   -1.20    0.80
  -8  -7   0    0.60    0.90
  -8  -7   0   -0.50    0.80
  -8  -7   0    0.30    0.90
  -8  -7   0   -0.90    0.80
   8   7   0   -2.50   22.40
   8   7   0   -0.40   16.50
   8   7   0    3.00    1.60
   8   7   0    3.10    1.90
   8   7   0    0.50    0.60
   9   7   0    0.70    0.70
   9   7   0    0.90    0.80
   9   7   0   -1.20   20.60
   9   7   0    2.30   22.10
 -10  -7   0  104.19    6.40
 -10  -7   0   90.89    6.20
 -10  -7   0   79.59    6.90
 -10  -7   0   89.19    6.30
 -10  -7   0   84.09    6.40
  10   7   0   96.89    7.60
  10   7   0   41.60   25.80
  10   7   0   86.49    7.20
 -11  -7   0   10.70    2.10
 -11  -7   0   10.60    1.90
 -11  -7   0   10.60    1.80
 -11  -7   0   13.50    2.10
 -11  -7   0   14.00    2.10
  11   7   0   16.90    3.40
  11   7   0    9.20    2.70
  11   7   0   27.60   27.00
 -12  -7   0   53.59    4.70
 -12  -7   0   45.40    3.80
 -12  -7   0   53.59    4.50
  12   7   0   55.59    5.60
  12   7   0   49.90    5.60
  13   7   0   26.90    2.30
  13   7   0   25.80    2.20
  14   7   0    1.10    0.60
 -22   8   0   30.80    7.50
  21  -8   0    1.60    2.30
 -21   8   0    1.60    2.10
 -20   8   0   -0.20    1.80
  19  -8   0    6.40    2.70
 -19   8   0   13.40    3.20
  18  -8   0   33.80    4.60
 -18   8   0   21.90    4.00
  17  -8   0   -0.40    1.30
  16  -8   0   11.80    2.90
 -16   8   0    7.00    2.40
  15  -8   0    1.10    1.40
 -15   8   0   -1.00    1.20
  14  -8   0   27.10    5.00
 -14   8   0   21.30    3.80
  13  -8   0    8.00    2.30
  13  -8   0   -0.50    1.70
 -13   8   0    1.80    1.10
 -13   8   0   -0.20    1.70
  12  -8   0   10.10    3.30
  12  -8   0    8.30    2.30
 -12   8   0   10.80    1.30
 -12   8   0   10.20    2.60
  11  -8   0    5.90    2.00
  11  -8   0    3.00    2.10
  11  -8   0    1.80    1.50
 -11   8   0    2.60    0.70
 -11   8   0    1.90    1.80
 -11   8   0    0.30    1.20
 -11   8   0    2.30    0.80
  10  -8   0   68.89    5.70
  10  -8   0   58.09    5.30
  10  -8   0   67.89    6.00
 -10   8   0   67.29    4.00
 -10   8   0   59.29    4.30
 -10   8   0   61.09    5.40
 -10   8   0   68.59    4.30
 -10   8   0   68.59    4.20
 -10   8   0   66.69    4.10
 -10   8   0   63.89    4.40
   9  -8   0    4.20    1.70
   9  -8   0    9.40    2.40
   9  -8   0   11.60    2.50
  -9   8   0    9.70    2.30
  -9   8   0    8.00    1.10
  -9   8   0    2.10    7.90
  -9   8   0   10.20    1.30
  -9   8   0    5.40    1.20
  -9   8   0    7.20    1.20
  -9   8   0    7.80    1.10
  -9   8   0    8.80    1.30
   8  -8   0  194.58   12.10
  -8   8   0  201.08   11.50
  -8   8   0  180.88   12.40
  -8   8   0  200.38   11.50
  -8   8   0  187.98   11.30
  -8   8   0  213.68   11.60
  -8   8   0  197.68   11.50
  -8   8   0  204.98   11.50
  -8   8   0  187.48   11.40
   7  -8   0  208.68   12.60
   7  -8   0  194.98   12.40
   7  -8   0  218.58   11.10
   7  -8   0  197.48   11.00
   7  -8   0  215.78   11.20
   7  -8   0  196.78   11.20
   7  -8   0  196.98   12.00
  -7   8   0  196.98   11.60
  -7   8   0  180.48   12.40
  -7   8   0  207.38   11.80
  -7   8   0  193.58   11.70
  -7   8   0  194.68   11.60
  -7   8   0  197.78   11.60
  -7   8   0  194.28   11.50
  -7   8   0  193.98   11.60
   6  -8   0    0.30    1.10
   6  -8   0    1.50    1.30
   6  -8   0    3.10    0.70
   6  -8   0    3.90    0.80
   6  -8   0    3.80    1.30
   6  -8   0    4.00    0.80
   6  -8   0    3.50    1.20
   6  -8   0    3.00    0.70
  -6   8   0   11.10   11.10
  -6   8   0    4.40    1.00
  -6   8   0    3.70    0.80
  -6   8   0    2.90    1.30
  -6   8   0    4.30    1.10
  -6   8   0    2.90    9.30
  -6   8   0    2.50    0.90
  -6   8   0    3.50    0.90
  -6   8   0    2.20    0.70
   5  -8   0   14.80    1.70
   5  -8   0   14.10    1.50
   5  -8   0   18.30    2.40
   5  -8   0   15.00    1.50
   5  -8   0   17.80    1.10
   5  -8   0   15.70    1.50
   5  -8   0   15.70    1.60
   5  -8   0   18.20    1.20
   5  -8   0   14.00    2.10
  -5   8   0   15.00    1.70
  -5   8   0   -0.80    8.00
  -5   8   0   13.90    1.70
  -5   8   0   14.20    1.60
  -5   8   0   13.20    1.50
  -5   8   0   14.30    1.60
  -5   8   0    6.70    8.10
   4  -8   0   38.80    2.50
   4  -8   0   34.60    2.80
   4  -8   0   41.30    3.20
   4  -8   0   39.70    2.80
   4  -8   0   36.70    2.80
   4  -8   0   36.10    3.10
   4  -8   0   39.40    2.50
   4  -8   0   41.80    2.30
  -4   8   0   30.40    2.60
  -4   8   0   37.70    2.70
  -4   8   0   38.90    3.00
  -4   8   0   30.90    2.80
  -4   8   0   37.50    3.00
  -4   8   0   34.60    2.80
  -4   8   0   38.10    3.00
   3  -8   0   43.70    3.10
   3  -8   0   36.40    2.90
   3  -8   0   37.70    2.80
   3  -8   0   37.60    2.60
   3  -8   0   37.50    2.90
   3  -8   0   43.50    2.40
   3  -8   0   35.40    2.80
   3  -8   0   35.50    2.60
  -3   8   0   35.10    2.90
  -3   8   0   36.00    2.90
  -3   8   0   32.60    2.80
  -3   8   0   40.30    3.40
  -3   8   0   37.30    2.70
  -3   8   0   37.30    2.80
  -3   8   0   40.30    3.00
   2  -8   0   60.99    3.60
   2  -8   0   58.99    3.90
   2  -8   0   62.69    4.10
   2  -8   0   58.39    4.00
   2  -8   0   55.59    4.00
   2  -8   0   60.29    4.10
   2  -8   0   61.69    3.90
   2  -8   0   56.19    4.10
   2  -8   0   55.29    4.00
  -2   8   0   60.29    4.20
  -2   8   0   61.29    3.90
  -2   8   0   60.09    4.20
  -2   8   0   57.79    3.90
  -2   8   0   59.49    3.80
  -2   8   0   55.79    4.00
  -2   8   0   58.49    4.10
  -2   8   0   60.29    4.10
   1  -8   0   86.69    5.70
   1  -8   0   89.69    5.50
   1  -8   0   81.99    5.60
   1  -8   0   92.29    5.40
   1  -8   0   87.29    5.50
   1  -8   0   90.79    5.70
   1  -8   0   92.99    5.80
   1  -8   0   91.89    5.50
   1  -8   0   86.89    5.30
  -1   8   0   82.69    5.60
  -1   8   0   88.09    5.70
  -1   8   0   87.09    5.70
  -1   8   0   85.39    5.40
  -1   8   0   87.59    5.80
  -1   8   0   90.69    5.60
  -1   8   0   89.79    5.80
   0  -8   0   46.70    3.40
   0  -8   0   50.89    3.60
   0  -8   0   42.60    3.50
   0  -8   0   44.20    3.50
   0  -8   0   48.50    3.40
   0  -8   0   48.00    3.60
   0  -8   0   55.39    3.40
   0  -8   0   49.30    3.10
   0   8   0   50.49    3.70
   0   8   0   47.70    3.50
   0   8   0   53.39    2.90
   0   8   0   49.10    3.70
   0   8   0   46.40    3.50
   0   8   0   49.70    3.30
   0   8   0   49.50    3.60
   0   8   0   45.00    3.30
  -1  -8   0    4.40    1.00
  -1  -8   0    4.50    1.00
  -1  -8   0    3.40    1.00
  -1  -8   0    5.10    1.00
  -1  -8   0    5.50    0.50
  -1  -8   0    4.70    1.10
  -1  -8   0    2.50    1.00
  -1  -8   0    5.50    1.00
   1   8   0    3.30    1.10
   1   8   0    4.30    1.00
   1   8   0    4.00    1.20
   1   8   0    5.30    1.00
   1   8   0    3.60    1.00
   1   8   0    4.10    1.00
   1   8   0    3.40    6.50
   1   8   0    4.60    0.80
   1   8   0    4.90    1.10
   1   8   0    4.90    7.40
  -2  -8   0  150.58    9.10
  -2  -8   0  142.19    9.30
  -2  -8   0  152.48    9.30
  -2  -8   0  154.18    9.20
  -2  -8   0  147.89    9.40
  -2  -8   0  157.78    9.40
  -2  -8   0  148.29    9.10
   2   8   0  159.98    9.50
   2   8   0  167.88    9.20
   2   8   0  149.88    9.30
   2   8   0  156.68    9.10
   2   8   0  144.79    9.20
   2   8   0  150.58    9.40
   2   8   0  155.98    9.00
   2   8   0  159.28    9.40
  -3  -8   0    0.30    0.90
  -3  -8   0   -0.40    0.60
  -3  -8   0    0.20    0.70
  -3  -8   0   -0.40    0.70
  -3  -8   0    0.70    0.70
  -3  -8   0   -0.10    0.70
  -3  -8   0    0.80    0.70
   3   8   0    0.80    0.60
   3   8   0    0.60    0.60
   3   8   0    4.40    1.40
   3   8   0   -5.20    8.70
   3   8   0   -0.40    0.80
   3   8   0   -0.10    0.60
   3   8   0    0.30    0.80
   3   8   0    3.10    9.20
   3   8   0    0.40    0.70
  -4  -8   0  214.38   12.90
  -4  -8   0  230.38   13.00
  -4  -8   0  225.08   13.10
  -4  -8   0  216.48   12.90
  -4  -8   0  216.08   13.10
  -4  -8   0  222.68   13.20
  -4  -8   0  223.08   13.00
   4   8   0  224.98   13.00
   4   8   0  221.78   12.90
   4   8   0  213.88   12.90
   4   8   0  242.28   12.60
   4   8   0  198.58   12.10
   4   8   0  218.68   12.80
   4   8   0  203.68   12.80
   4   8   0  225.78   13.10
  -5  -8   0    2.40    1.00
  -5  -8   0    3.60    1.20
  -5  -8   0    2.80    1.10
  -5  -8   0    5.40    1.20
  -5  -8   0    2.60    1.30
  -5  -8   0    5.80    1.30
  -5  -8   0    4.60    1.30
   5   8   0    0.40    0.90
   5   8   0    2.10    1.30
   5   8   0    2.40    1.00
   5   8   0    3.10    0.90
   5   8   0   -6.00   10.80
  -6  -8   0   -0.30    0.80
  -6  -8   0    0.60    0.90
  -6  -8   0   -0.20    0.70
  -6  -8   0   -0.50    0.70
  -6  -8   0    1.10    1.00
  -6  -8   0    0.20    0.70
   6   8   0    0.40    0.70
   6   8   0   -0.90   13.10
   6   8   0    1.80    1.60
   6   8   0   -1.00    0.60
   6   8   0    0.40    0.60
   6   8   0    0.40    0.60
   6   8   0    1.50   12.60
  -7  -8   0    7.50    1.50
  -7  -8   0    6.10    1.40
  -7  -8   0    5.80    1.50
  -7  -8   0    4.60    1.40
  -7  -8   0    5.50    1.60
  -7  -8   0    5.30    1.40
   7   8   0    2.50    1.50
   7   8   0    6.60    0.70
   7   8   0    5.40    1.10
   7   8   0    5.60    1.20
   7   8   0   -7.40   16.90
   7   8   0    9.60    2.50
  -8  -8   0    4.80    1.40
  -8  -8   0    3.30    1.20
  -8  -8   0    4.00    1.40
  -8  -8   0    3.40    1.20
  -8  -8   0    2.20    1.40
  -8  -8   0    3.70    1.20
   8   8   0    4.80    1.20
   8   8   0    2.80    0.90
   8   8   0    3.80    2.10
   8   8   0    5.70    2.00
   8   8   0  -37.70   19.60
   8   8   0   22.90   20.10
   8   8   0    2.50    0.90
   8   8   0    4.60    1.10
  -9  -8   0   15.40    2.20
  -9  -8   0   16.60    2.40
  -9  -8   0   14.30    2.40
  -9  -8   0   14.90    2.30
  -9  -8   0   17.90    2.20
   9   8   0   14.70    2.80
   9   8   0    9.90    1.40
   9   8   0  -25.40   24.80
   9   8   0   10.80    2.90
 -10  -8   0    8.80    1.80
 -10  -8   0   12.70    2.20
 -10  -8   0    9.40    1.80
 -10  -8   0    6.00    1.80
 -10  -8   0   11.20    2.10
  10   8   0    8.00    2.80
  10   8   0   22.30   31.90
  10   8   0    8.10    2.30
 -11  -8   0   26.80    3.50
 -11  -8   0   28.30    3.30
 -11  -8   0   30.70    3.10
  11   8   0   42.10   38.60
  11   8   0   34.10    4.80
  11   8   0   31.70    4.40
  12   8   0   38.50    3.00
  12   8   0   38.80    3.20
  13   8   0    4.30    1.10
  13   8   0    4.80    1.00
  14   8   0    1.70    0.70
  21  -9   0    8.40    3.40
 -21   9   0    8.50    2.90
  20  -9   0   25.00    5.50
  19  -9   0   12.30    3.40
 -19   9   0   16.00    3.90
  18  -9   0   34.80    5.10
 -18   9   0   47.00    5.60
  17  -9   0   30.40    5.10
  16  -9   0   83.39    7.30
 -16   9   0   64.89    6.70
  15  -9   0  214.98   15.20
 -15   9   0  221.18   15.10
  14  -9   0   46.40    5.20
  13  -9   0    3.60    2.00
  12  -9   0    7.30    2.10
  12  -9   0    8.40    2.80
  12  -9   0    6.60    2.10
 -12   9   0    4.70    0.60
 -12   9   0    5.60    2.10
 -12   9   0    5.10    0.70
 -12   9   0    1.30    1.40
  11  -9   0    5.60    2.30
  11  -9   0    8.90    2.30
  11  -9   0    5.00    2.60
 -11   9   0    5.50    0.90
 -11   9   0    7.00    1.10
 -11   9   0    5.60    0.70
 -11   9   0    5.80    2.10
   9  -9   0   25.80    3.60
   9  -9   0   27.50    3.10
   9  -9   0   18.50    3.40
  -9   9   0   29.20    2.40
  -9   9   0   23.60    3.50
  -9   9   0   11.40   13.70
  -9   9   0   24.60    2.30
  -9   9   0   26.90    2.20
  -9   9   0   24.00    2.30
  -9   9   0   23.20    2.10
   8  -9   0    2.40    1.40
   8  -9   0    2.50    1.30
   8  -9   0    1.20    0.30
   8  -9   0    1.30    1.50
   8  -9   0    1.50    0.40
  -8   9   0    1.00    0.80
  -8   9   0   -3.60   12.70
  -8   9   0    2.00   11.50
  -8   9   0    1.50    0.90
  -8   9   0    2.00    0.70
  -8   9   0    1.40    0.90
  -8   9   0   -0.30    1.10
  -8   9   0    2.80    0.80
  -8   9   0    0.70    0.80
  -8   9   0    0.70    0.70
   7  -9   0   62.39    4.30
   7  -9   0   61.39    4.80
   7  -9   0   70.99    5.10
   7  -9   0   59.39    3.70
  -7   9   0   53.59    4.10
  -7   9   0   57.29    4.10
  -7   9   0   53.59    4.00
  -7   9   0   53.59    3.90
  -7   9   0   51.89    4.60
  -7   9   0   55.19    4.00
  -7   9   0   48.90    3.80
  -7   9   0   50.99    3.90
   6  -9   0    7.10    1.10
   6  -9   0    8.00    1.10
   6  -9   0    5.30    1.50
   6  -9   0    7.10    2.00
   6  -9   0    6.90    1.10
   6  -9   0    5.80    1.90
   6  -9   0    6.70    1.40
  -6   9   0    8.40    1.90
  -6   9   0    5.40    1.20
  -6   9   0    3.90   13.60
  -6   9   0    5.90    1.20
  -6   9   0    6.60    1.30
  -6   9   0    8.00    1.70
  -6   9   0    5.20    2.00
  -6   9   0    6.50    1.40
  -6   9   0    9.10    1.30
  -5   9   0    9.70    8.90
  -5   9   0    0.40   11.20
   4  -9   0    6.40    1.50
   4  -9   0    5.90    1.00
   4  -9   0    4.50    0.50
   4  -9   0    4.90    1.20
   4  -9   0    6.50    1.30
   4  -9   0    3.80    0.90
   4  -9   0    3.70    1.00
   4  -9   0    3.90    1.20
   4  -9   0    2.60    1.20
   4  -9   0    4.80    1.00
  -4   9   0    4.80    1.00
  -4   9   0    2.90    9.20
  -4   9   0    1.20    8.40
  -4   9   0    2.40    1.00
  -4   9   0    4.80    1.20
  -4   9   0    3.90    1.00
  -4   9   0    3.10    1.10
  -4   9   0    4.80    1.20
   3  -9   0   58.19    4.40
   3  -9   0   64.79    4.10
   3  -9   0   57.59    4.30
   3  -9   0   63.99    4.60
   3  -9   0   65.49    3.80
   3  -9   0   66.09    4.50
   3  -9   0   62.19    4.10
  -3   9   0   62.99    4.50
  -3   9   0   64.19    4.60
  -3   9   0   65.29    4.20
  -3   9   0   59.89    4.30
  -3   9   0   65.99    4.60
  -3   9   0   64.19    4.50
  -3   9   0   61.19    4.20
   2  -9   0   61.79    3.80
   2  -9   0   61.69    3.70
   2  -9   0   55.59    3.80
   2  -9   0   51.69    3.80
   2  -9   0   52.89    3.90
   2  -9   0   51.79    3.90
   2  -9   0   53.19    4.00
   2  -9   0   54.19    4.00
   2  -9   0   58.89    3.80
  -2   9   0   56.79    4.00
  -2   9   0   54.19    3.80
  -2   9   0   54.19    4.50
  -2   9   0   57.79    4.10
  -2   9   0   55.79    3.80
  -2   9   0   52.59    3.70
  -2   9   0   54.29    4.10
   1  -9   0   -0.40    0.60
   1  -9   0    0.10    0.70
   1  -9   0    0.50    0.60
   1  -9   0    0.30    0.80
   1  -9   0    0.30    0.60
   1  -9   0   -0.50    0.50
   1  -9   0   -0.40    0.50
   1  -9   0   -0.60    0.80
  -1   9   0   -0.40    7.20
  -1   9   0   -5.70    8.70
  -1   9   0    0.00    0.60
  -1   9   0    0.70    0.60
  -1   9   0    1.00    0.90
  -1   9   0   -0.50    0.40
  -1   9   0   -0.60    0.70
  -1   9   0    0.30    0.60
  -1   9   0    0.20    0.70
   0  -9   0  105.09    6.90
   0  -9   0  112.39    6.40
   0  -9   0  105.79    6.80
   0  -9   0  103.89    6.20
   0  -9   0  106.89    6.70
   0  -9   0  103.49    6.80
   0  -9   0  107.39    6.60
   0  -9   0  116.89    6.70
   0  -9   0   96.19    6.30
   0  -9   0  110.19    6.90
   0   9   0   99.99    6.90
   0   9   0  106.49    6.50
   0   9   0   98.49    6.70
   0   9   0  118.99    6.80
   0   9   0  107.49    6.60
   0   9   0  100.39    6.70
  -1  -9   0   31.20    2.90
  -1  -9   0   31.70    2.80
  -1  -9   0   28.00    2.70
  -1  -9   0   32.70    2.80
  -1  -9   0   32.10    2.60
  -1  -9   0   35.20    2.50
  -1  -9   0   32.30    2.60
  -1  -9   0   28.50    2.60
   1   9   0   31.90    2.20
   1   9   0   30.90    2.90
   1   9   0   32.40    2.80
   1   9   0   32.80    2.60
   1   9   0   12.10   12.90
   1   9   0   33.70    2.80
   1   9   0   28.80    2.70
   1   9   0   30.70    2.90
   1   9   0   33.60    2.60
  -2  -9   0   78.59    5.30
  -2  -9   0   74.19    5.40
  -2  -9   0   84.69    5.60
  -2  -9   0   72.59    5.30
  -2  -9   0   84.09    5.40
   2   9   0   83.59    5.20
   2   9   0   77.59    5.30
   2   9   0   84.29    5.10
   2   9   0   75.39    5.50
   2   9   0   83.99    5.50
   2   9   0   83.49    5.30
   2   9   0   81.79    5.40
  -3  -9   0  130.59    8.40
  -3  -9   0  137.19    8.50
  -3  -9   0  131.09    8.50
  -3  -9   0  128.79    8.20
  -3  -9   0  137.19    8.40
  -3  -9   0  125.39    8.20
  -3  -9   0  141.79    8.30
   3   9   0  131.49    8.30
   3   9   0  128.69    8.40
   3   9   0  133.59    8.10
   3   9   0  133.09    8.00
   3   9   0  128.49    8.10
  -4  -9   0  493.35   27.10
  -4  -9   0  465.35   27.00
  -4  -9   0  458.15   27.20
  -4  -9   0  474.65   27.30
  -4  -9   0  485.55   27.20
   4   9   0  441.46   26.20
   4   9   0  479.75   27.00
   4   9   0  487.35   26.80
   4   9   0  488.55   27.20
   4   9   0  526.55   26.20
   4   9   0  436.76   27.00
   4   9   0  498.05   26.70
  -5  -9   0    7.40    1.50
  -5  -9   0    5.70    1.60
  -5  -9   0    6.10    1.50
  -5  -9   0    7.50    1.60
  -5  -9   0    7.50    1.50
  -5  -9   0    8.50    1.70
   5   9   0   -3.90   13.90
   5   9   0    6.10    1.60
   5   9   0    1.50   13.10
   5   9   0    7.70    1.30
   5   9   0    5.50    1.30
   5   9   0    3.10    1.50
   5   9   0    7.60    1.20
  -6  -9   0  101.29    7.00
  -6  -9   0  101.19    6.90
  -6  -9   0  109.19    6.90
  -6  -9   0   94.79    6.70
  -6  -9   0  102.79    7.00
  -6  -9   0  105.99    7.00
   6   9   0   87.49    6.50
   6   9   0  107.29    7.10
   6   9   0  105.79    6.30
  -7  -9   0   15.00    2.20
  -7  -9   0   14.90    2.30
  -7  -9   0   14.60    2.30
  -7  -9   0   16.80    2.60
  -7  -9   0   12.70    2.10
  -7  -9   0   14.00    2.20
   7   9   0   10.90    1.70
   7   9   0   15.90    3.20
   7   9   0   -5.30   18.00
   7   9   0   15.60    1.20
   7   9   0   17.90    2.00
   7   9   0   15.30    1.30
   7   9   0   10.70    2.30
   9   9   0   19.90   31.60
  10   9   0  -13.40   39.40
  12   9   0   33.60    3.10
  12   9   0   33.40    2.80
  13   9   0   55.69    4.10
  13   9   0   55.69    4.00
  14   9   0   84.59    5.30
  14   9   0   78.99    5.20
  21 -10   0   -0.60    2.70
 -21  10   0    0.80    2.00
  20 -10   0   -1.20    1.90
 -20  10   0    4.30    2.60
  19 -10   0    5.80    2.50
 -19  10   0    5.30    2.30
  18 -10   0   12.50    3.50
 -18  10   0   14.00    3.80
  17 -10   0   36.90    4.90
  16 -10   0    3.60    2.40
 -16  10   0    2.70    1.70
  15 -10   0   11.40    3.00
 -15  10   0   13.20    3.00
  14 -10   0    3.40    2.30
 -14  10   0    7.30    2.50
  13 -10   0   17.00    3.50
 -13  10   0   20.40    4.00
  12 -10   0    3.70    2.60
  12 -10   0    2.80    1.90
 -12  10   0    1.80    1.90
 -12  10   0    2.60    1.10
 -12  10   0    5.30    0.90
 -12  10   0    4.20    1.20
  11 -10   0   36.70    3.90
  11 -10   0   29.30    4.40
  11 -10   0   33.30    4.80
 -11  10   0   32.00    2.40
 -11  10   0   34.60    2.40
 -11  10   0   35.40    2.70
 -11  10   0   36.20    2.80
 -11  10   0   36.60    4.10
 -11  10   0   24.20    3.70
 -11  10   0   37.00    2.90
  10 -10   0    7.40    2.10
  10 -10   0    7.40    2.40
  10 -10   0    7.70    2.20
  10 -10   0    4.30    2.50
 -10  10   0    6.50    1.10
 -10  10   0    6.40    1.20
 -10  10   0   -5.40   13.80
 -10  10   0    3.50    2.00
 -10  10   0    9.20    2.50
 -10  10   0    6.80    1.40
 -10  10   0    7.90    1.30
 -10  10   0    5.80    1.10
   9 -10   0   58.09    4.60
   9 -10   0   53.39    5.00
   9 -10   0   55.19    5.30
  -9  10   0   55.89    3.90
  -9  10   0   50.39    3.80
  -9  10   0   56.09    4.10
  -9  10   0   51.19    4.00
   8 -10   0   13.80    2.20
   8 -10   0   12.70    1.20
   8 -10   0   12.40    2.50
   8 -10   0   12.20    2.90
   8 -10   0   12.70    1.20
  -8  10   0   10.40    1.60
  -8  10   0   10.50    1.70
  -8  10   0   17.70   27.20
  -8  10   0    8.60    2.30
  -8  10   0    8.40    1.70
  -8  10   0   14.80    1.90
  -8  10   0   12.70    1.90
  -8  10   0    2.10   17.00
  -8  10   0   22.60    3.90
   7 -10   0    4.60    1.30
   7 -10   0    6.40    1.00
   7 -10   0    7.70    2.10
   7 -10   0    5.00    0.90
   7 -10   0    3.70    1.70
   7 -10   0    4.00    1.70
  -7  10   0    2.40    1.10
  -7  10   0    2.90    1.10
  -7  10   0   -7.80   12.60
  -7  10   0    4.70    1.10
  -7  10   0  -11.90   14.60
  -7  10   0    3.80    1.20
  -7  10   0    2.90    1.10
  -7  10   0    9.60    2.70
  -7  10   0    3.20    1.70
  -7  10   0    4.90    1.20
   6 -10   0  189.58   11.70
   6 -10   0  190.98   11.10
   6 -10   0  187.58   11.80
   6 -10   0  180.28   10.90
   6 -10   0  189.28   10.20
   6 -10   0  203.88   11.00
  -6  10   0  187.28   11.00
  -6  10   0  183.98   11.20
  -6  10   0  188.48   11.20
  -6  10   0  191.68   11.30
  -6  10   0  176.98   11.10
  -6  10   0  187.28   11.30
  -6  10   0  162.68   11.70
   5 -10   0  147.29    8.90
   5 -10   0  131.19    7.60
   5 -10   0  145.29    7.90
   5 -10   0  129.89    8.40
   5 -10   0  157.08    9.10
   5 -10   0  138.19    9.70
   5 -10   0  146.49    8.30
  -5  10   0  134.99    8.70
  -5  10   0  132.99    8.40
  -5  10   0  134.49    8.50
  -5  10   0  124.89    8.60
   4 -10   0   13.10    1.50
   4 -10   0   12.50    1.90
   4 -10   0   13.60    1.80
   4 -10   0   15.00    1.10
   4 -10   0    8.00    2.30
   4 -10   0   13.70    1.50
   4 -10   0   13.40    1.90
   4 -10   0   12.80    2.00
  -4  10   0    3.20   12.20
  -4  10   0   10.20    1.80
  -4  10   0   13.60    1.90
  -4  10   0   12.80    1.70
  -4  10   0   -1.70   10.10
  -4  10   0   11.40    1.80
  -4  10   0   14.00    1.70
  -4  10   0   10.30    1.80
   3 -10   0  126.79    7.70
   3 -10   0  118.69    7.80
   3 -10   0  126.99    7.60
   3 -10   0  127.49    7.70
   3 -10   0  121.59    7.70
   3 -10   0  126.69    7.40
   3 -10   0  128.89    7.40
   3 -10   0  117.29    7.70
  -3  10   0  115.39    7.70
  -3  10   0  127.49    8.00
  -3  10   0  114.09    7.40
  -3  10   0  128.69    7.90
  -3  10   0  116.39    7.60
  -3  10   0  116.19    7.70
   2 -10   0  115.19    6.90
   2 -10   0  121.09    6.70
   2 -10   0  107.09    7.20
   2 -10   0  110.19    7.20
   2 -10   0  123.19    6.90
   2 -10   0  117.89    6.90
   2 -10   0  109.09    6.90
   2 -10   0  101.99    7.10
   2 -10   0  107.99    7.10
  -2  10   0  114.09    7.30
  -2  10   0  111.09    6.90
  -2  10   0  107.99    7.20
  -2  10   0  109.59    7.30
  -2  10   0  106.59    7.00
  -2  10   0  110.69    7.30
  -2  10   0  105.09    7.10
   1 -10   0    2.00    0.90
   1 -10   0    2.10    1.00
   1 -10   0    3.30    0.80
   1 -10   0    2.50    0.90
   1 -10   0    1.40    1.10
   1 -10   0    1.30    0.80
   1 -10   0    2.20    1.20
   1 -10   0    2.40    0.90
  -1  10   0    1.30   10.90
  -1  10   0    0.30    0.90
  -1  10   0    2.70    0.80
  -1  10   0   -3.10   10.60
  -1  10   0    0.30    0.80
  -1  10   0    2.00    1.40
  -1  10   0    1.00    0.90
  -1  10   0    2.10    1.40
  -1  10   0    1.20    1.10
   0 -10   0  276.17   16.60
   0 -10   0  281.07   16.50
   0 -10   0  282.97   16.40
   0 -10   0  272.97   16.00
   0 -10   0  274.97   16.60
   0 -10   0  287.07   15.80
   0 -10   0  289.97   16.30
   0 -10   0  303.17   16.20
   0 -10   0  285.27   16.70
   0 -10   0  284.47   16.30
   0  10   0  283.57   16.60
   0  10   0  272.37   16.20
   0  10   0  297.97   16.80
   0  10   0  272.17   16.40
   0  10   0  276.77   16.60
   0  10   0  273.17   17.90
   0  10   0  292.17   16.30
  -1 -10   0    2.00    0.90
  -1 -10   0    0.90    0.90
  -1 -10   0   -1.30    0.80
  -1 -10   0   -1.00    0.80
  -1 -10   0    0.60    0.90
  -1 -10   0    0.70    0.80
  -1 -10   0    0.10    0.60
  -1 -10   0   -0.40    0.90
   1  10   0    1.10    0.50
   1  10   0   -0.10    0.90
   1  10   0   -1.60   11.40
   1  10   0    0.60    0.80
   1  10   0   -0.40    0.70
   1  10   0    0.80    0.80
   1  10   0   -3.40    9.00
   1  10   0    0.20    0.90
   1  10   0   -0.50    0.60
  -2 -10   0  104.49    7.10
  -2 -10   0   98.89    7.00
  -2 -10   0  113.99    7.10
  -2 -10   0  106.19    6.90
  -2 -10   0  105.79    7.00
  -2 -10   0  111.99    6.90
   2  10   0  109.49    7.20
   2  10   0  105.39    6.70
   2  10   0  102.29    6.90
   2  10   0  102.79    6.40
   2  10   0  102.99    6.80
  -3 -10   0   -0.20    0.80
  -3 -10   0    1.20    1.10
  -3 -10   0    1.00    1.00
  -3 -10   0    1.10    1.20
  -3 -10   0    1.30    1.20
  -3 -10   0   -0.30    0.80
   3  10   0    0.20    0.80
   3  10   0    2.50    0.90
   3  10   0    0.30    0.60
   3  10   0   -2.60   11.00
   3  10   0    0.40    1.40
   3  10   0    0.50    1.00
   3  10   0   -0.10    0.90
   3  10   0    0.80    1.00
   3  10   0    0.50    1.10
   3  10   0   11.80   11.40
  -4 -10   0   16.50    2.60
  -4 -10   0   19.80    2.50
  -4 -10   0   15.70    2.40
  -4 -10   0   17.50    2.30
  -4 -10   0   15.10    2.50
   4  10   0   -4.40   14.80
   4  10   0   16.30    1.30
   4  10   0   18.40    2.20
   4  10   0   15.70    2.20
   4  10   0   19.20    1.30
   4  10   0    0.20   15.60
   4  10   0   19.30    2.30
  -5 -10   0   16.80    2.40
  -5 -10   0   16.30    2.40
  -5 -10   0   11.90    2.20
  -5 -10   0   16.90    2.30
  -5 -10   0   16.70    2.50
  -5 -10   0   16.90    2.40
   5  10   0   15.70    1.90
   5  10   0    0.30   15.80
   5  10   0    4.40   17.70
   5  10   0   14.60    2.30
   5  10   0   12.60    2.10
   5  10   0   15.60    1.70
  -6 -10   0    2.30    1.20
  -6 -10   0    1.50    1.30
  -6 -10   0    2.40    1.40
  -6 -10   0    1.70    1.10
  -6 -10   0    1.80    1.20
   6  10   0   -0.60    1.20
   6  10   0    3.70   20.70
   6  10   0    2.00    1.10
   6  10   0    1.00    0.80
   6  10   0    0.30    0.70
   6  10   0    1.00    1.10
   6  10   0   -0.50   21.90
  -7 -10   0    0.90    1.20
  -7 -10   0   -0.60    1.30
  -7 -10   0   -0.50    1.10
  -7 -10   0    0.50    1.30
   7  10   0   -0.60    1.30
   7  10   0    1.20   22.30
   7  10   0   -1.40    0.80
   7  10   0    1.20    0.60
   7  10   0   -0.50    0.60
   7  10   0  -17.40   22.20
  -8 -10   0   -0.20    1.10
  -8 -10   0   -0.90    1.20
  -8 -10   0   -0.50    1.20
  -8 -10   0   -0.90    1.20
  -8 -10   0   -1.00    0.90
  -8 -10   0   -1.50    1.20
   8  10   0    1.70    0.90
   8  10   0   -5.70   32.30
   8  10   0    1.00    0.90
   8  10   0    1.10    1.20
   8  10   0   -1.80    1.60
   8  10   0    1.10    1.50
   8  10   0   -0.30    0.50
  -9 -10   0   12.40    2.40
  -9 -10   0   14.70    2.50
  -9 -10   0   14.10    2.40
  -9 -10   0   13.60    3.20
   9  10   0   14.40    3.50
   9  10   0   39.60   42.20
   9  10   0   13.50    2.90
 -10 -10   0    2.70    1.20
 -10 -10   0    1.20    1.20
 -10 -10   0    0.30    1.20
  10  10   0    1.30    1.90
  10  10   0   -0.40    2.20
  11  10   0   18.30    2.30
  11  10   0   16.90    2.10
  12  10   0    1.20    1.00
  12  10   0   -0.30    0.80
  13  10   0    4.50    1.10
  13  10   0    6.10    1.40
  14  10   0    1.10    0.80
  14  10   0    0.90    0.80
  21 -11   0   -0.10    2.30
 -21  11   0    0.70    2.40
  20 -11   0   -1.10    2.30
 -20  11   0    0.60    2.10
  19 -11   0    0.40    2.10
 -19  11   0   -1.20    2.00
  18 -11   0   -1.20    1.80
 -18  11   0   -0.60    1.90
  17 -11   0    5.80    2.90
 -17  11   0    7.10    3.30
  16 -11   0   63.99    6.90
  15 -11   0    4.70    2.60
 -15  11   0    3.40    2.10
  14 -11   0   13.50    3.40
 -14  11   0   10.50    3.10
  13 -11   0   35.40    4.70
 -13  11   0   36.40    4.80
  12 -11   0    2.00    3.00
  12 -11   0    0.20    1.50
 -12  11   0    2.90    1.30
 -12  11   0    0.80    1.90
  11 -11   0   -1.00    1.50
  11 -11   0    2.70    2.10
 -11  11   0   -1.00    0.70
 -11  11   0   -1.50    0.90
 -11  11   0    1.20    1.00
 -11  11   0   -0.10    1.60
  10 -11   0    0.60    1.50
  10 -11   0   -0.80    1.90
  10 -11   0    2.10    2.00
 -10  11   0   -0.50    0.70
 -10  11   0    6.30    2.30
 -10  11   0   -1.10    0.90
 -10  11   0    0.70    0.90
 -10  11   0    0.30    1.00
 -10  11   0    5.80   21.60
 -10  11   0    1.30    0.80
 -10  11   0    1.10    1.60
   9 -11   0   18.90    3.50
   9 -11   0   19.30    3.20
   9 -11   0   14.40    2.40
  -9  11   0   15.50    2.10
  -9  11   0   11.90    2.80
  -9  11   0   15.90    2.20
  -9  11   0   15.90    2.00
  -9  11   0   13.20    1.90
  -9  11   0   10.90   22.00
  -9  11   0   17.80    2.30
   8 -11   0    4.00    1.40
   8 -11   0    8.50    2.30
   8 -11   0    2.10    1.30
   8 -11   0    8.80    2.40
  -8  11   0    8.00    1.60
  -8  11   0    5.20    1.30
  -8  11   0    6.00    1.40
  -8  11   0   17.60   19.70
  -8  11   0    4.70    2.00
  -8  11   0    5.80    1.80
  -8  11   0    3.00    1.90
  -8  11   0    6.20    1.50
  -8  11   0    0.50   18.00
   7 -11   0   21.90    3.30
   7 -11   0   21.80    2.40
   7 -11   0   19.90    3.00
   7 -11   0   23.90    2.00
  -7  11   0   16.90    2.40
  -7  11   0   22.50    2.40
  -7  11   0   -5.50   16.70
  -7  11   0   21.10    2.60
  -7  11   0   21.40    3.20
  -7  11   0   23.40    2.40
  -7  11   0   -8.40   17.80
  -7  11   0   15.50    2.30
   6 -11   0    5.70    1.20
   6 -11   0    5.10    1.20
   6 -11   0    5.00    0.60
   6 -11   0    5.30    1.70
   6 -11   0    4.70    1.80
   6 -11   0    6.60    1.10
  -6  11   0    2.70    1.20
  -6  11   0    3.60    1.30
  -6  11   0    4.30    1.70
  -6  11   0    7.20   14.40
  -6  11   0    3.80    1.10
  -6  11   0    4.20    1.30
  -6  11   0    2.50    1.10
  -6  11   0  -16.30   16.10
  -6  11   0    5.00    1.20
   5 -11   0    5.80    0.60
   5 -11   0    7.30    1.00
   5 -11   0    6.60    1.00
   5 -11   0    5.40    1.10
   5 -11   0    5.40    1.80
   5 -11   0    6.80    1.70
   5 -11   0    8.00    1.50
   5 -11   0    3.80    1.60
  -5  11   0    6.50    1.40
  -5  11   0    7.20    1.50
  -5  11   0    5.30    1.50
  -5  11   0    1.50   13.90
  -5  11   0    2.90    1.30
  -5  11   0    0.50   13.40
  -5  11   0    4.90    1.10
  -5  11   0    5.20    1.80
   4 -11   0    1.40    0.40
   4 -11   0   -0.20    0.70
   4 -11   0    1.80    0.80
   4 -11   0    0.20    1.00
   4 -11   0    1.70    1.00
   4 -11   0    1.30    0.90
   4 -11   0    1.50    0.70
  -4  11   0    2.80   14.00
  -4  11   0    1.20    1.20
  -4  11   0    1.30    1.00
  -4  11   0    0.30    0.70
  -4  11   0    1.30    0.90
  -4  11   0    0.70    1.00
   3 -11   0   94.39    5.80
   3 -11   0   88.69    6.00
   3 -11   0   92.39    6.20
   3 -11   0   96.79    5.40
   3 -11   0   91.29    5.80
   3 -11   0   91.09    6.20
  -3  11   0   87.99    6.10
  -3  11   0   90.29    6.10
  -3  11   0   83.19    6.30
  -3  11   0   88.19    6.20
  -3  11   0   90.19    5.80
   2 -11   0   10.60    2.00
   2 -11   0    8.20    1.60
   2 -11   0    9.40    1.50
   2 -11   0   10.70    1.90
   2 -11   0    8.20    1.70
   2 -11   0   10.20    1.20
   2 -11   0   11.90    1.60
  -2  11   0   12.50    2.50
  -2  11   0    9.50    1.70
  -2  11   0    8.20    1.70
  -2  11   0    7.40    2.50
  -2  11   0   13.60    1.60
  -2  11   0    9.40   13.00
  -2  11   0   11.20   13.40
  -2  11   0   10.40    1.90
   1 -11   0    3.80    1.20
   1 -11   0    6.30    1.30
   1 -11   0    5.40    1.00
   1 -11   0    4.60    1.40
   1 -11   0    6.40    1.10
   1 -11   0    7.40    1.30
   1 -11   0    5.50    1.40
   1 -11   0    4.90    1.40
  -1  11   0    5.50    1.10
  -1  11   0   -0.50   13.70
  -1  11   0    6.80    1.50
  -1  11   0    6.70    1.40
  -1  11   0    6.90    2.20
  -1  11   0    3.80    1.20
  -1  11   0    4.80    1.60
  -1  11   0    7.80   14.40
  -1  11   0    7.30    2.30
   0 -11   0    5.30    1.30
   0 -11   0    3.40    1.10
   0 -11   0    4.70    1.20
   0 -11   0    2.70    0.80
   0 -11   0    6.50    1.60
   0 -11   0    2.30    0.80
   0 -11   0    5.20    1.50
   0  11   0  -15.40   12.40
   0  11   0    1.10    1.10
   0  11   0    5.30    1.40
   0  11   0    4.20    1.20
   0  11   0   -2.60   11.10
   0  11   0    4.60    1.50
   0  11   0    2.80    1.10
  -1 -11   0   13.70    1.60
  -1 -11   0   15.00    2.10
  -1 -11   0   13.90    2.10
  -1 -11   0   12.40    1.90
  -1 -11   0   17.70    2.50
  -1 -11   0   15.80    2.50
   1  11   0  -13.00   14.30
   1  11   0    0.60   10.80
   1  11   0   12.30    2.10
   1  11   0   17.50    2.50
   1  11   0   12.40    2.00
  -2 -11   0    0.00    1.10
  -2 -11   0    0.70    1.30
  -2 -11   0    1.00    1.00
  -2 -11   0    0.00    0.80
  -2 -11   0    0.10    0.80
   2  11   0   -6.80   11.20
   2  11   0    0.90    1.00
   2  11   0    0.20    0.70
   2  11   0    0.80    1.20
   2  11   0   -0.90    0.90
   2  11   0    0.20    0.70
   2  11   0   -0.80    0.90
   2  11   0    0.50    1.10
   2  11   0   -3.50   12.00
  -3 -11   0    1.60    1.00
  -3 -11   0    0.20    1.00
  -3 -11   0    4.80    1.50
  -3 -11   0    2.20    1.20
  -3 -11   0    3.10    1.20
   3  11   0  -11.70   17.30
   3  11   0    1.20    1.20
   3  11   0    1.90    1.20
   3  11   0   -5.80   17.00
   3  11   0    2.70    1.40
   3  11   0    1.90    0.80
   3  11   0    1.70    0.90
  -4 -11   0    3.70    1.40
  -4 -11   0    3.60    1.30
  -4 -11   0    3.40    1.20
  -4 -11   0    2.20    1.40
  -4 -11   0    2.80    1.30
   4  11   0    3.40    0.50
   4  11   0    4.10    1.00
   4  11   0    0.30    1.30
   4  11   0    3.00    1.20
   4  11   0   -1.90   18.00
   4  11   0    3.40    0.60
   4  11   0    3.60    1.30
   4  11   0    2.70    1.40
   4  11   0    2.80    1.20
   4  11   0   -0.10   19.10
  -5 -11   0   17.70    2.60
  -5 -11   0   19.30    2.90
  -5 -11   0   20.40    2.60
  -5 -11   0   20.20    2.90
  -5 -11   0   19.10    2.80
   5  11   0   22.30    2.80
   5  11   0   18.50    2.80
   5  11   0   18.40    2.00
   5  11   0   -6.40   19.30
   5  11   0   -9.30   20.80
   5  11   0   19.30    2.20
   6  11   0   12.40   25.10
  -7 -11   0    8.20    2.00
  -7 -11   0    5.20    1.70
  -7 -11   0    7.80    2.10
  -7 -11   0    6.50    1.90
  -7 -11   0    4.80    1.70
   7  11   0  -41.50   31.20
   7  11   0    5.60    1.60
   7  11   0    5.70    1.90
   7  11   0    4.00    2.60
   7  11   0    5.50    1.10
  -8 -11   0   -0.10    1.00
  -8 -11   0   -1.40    1.10
  -8 -11   0    0.30    1.20
  -8 -11   0   -2.30    1.10
   8  11   0   -0.80    0.60
   8  11   0   -0.10    1.90
   8  11   0  -43.10   39.80
   8  11   0    0.00    1.30
  -9 -11   0    2.30    1.40
  -9 -11   0    3.80    1.70
  -9 -11   0    0.80    1.50
  -9 -11   0    1.30    1.60
   9  11   0    2.40    1.40
   9  11   0    4.70    2.60
   9  11   0    0.00    1.70
   9  11   0    0.70    1.00
 -10 -11   0   19.60    3.20
 -10 -11   0   15.00    2.60
 -10 -11   0   16.10    2.90
  10  11   0   19.30    4.00
  10  11   0   17.30    3.30
  10  11   0   21.60    2.70
  10  11   0   21.20    2.80
  11  11   0    9.50    1.90
  11  11   0   10.40    2.00
  12  11   0    5.60    1.40
  12  11   0    5.90    1.50
  13  11   0    0.10    0.90
  14  11   0    0.80    0.80
  14  11   0    1.70    0.90
  15  11   0    0.50    0.50
  15  11   0    0.60    0.40
 -21  12   0    4.50    3.10
  20 -12   0   28.10    5.50
 -20  12   0   21.10    4.80
  19 -12   0   -0.80    2.60
 -19  12   0   -0.80    1.80
  18 -12   0    1.20    2.00
 -18  12   0    1.80    2.40
  17 -12   0   37.30    5.50
 -17  12   0   49.99    6.00
  16 -12   0   11.40    3.50
  15 -12   0  105.59    9.50
  14 -12   0   22.00    4.40
 -14  12   0   19.70    4.40
 -13  12   0   21.30    4.20
  12 -12   0   36.60    4.90
 -12  12   0   35.00    4.90
  10 -12   0    1.00    1.50
  10 -12   0    1.80    1.50
  10 -12   0    3.70    2.00
  10 -12   0    3.10    2.20
 -10  12   0    5.70   27.90
 -10  12   0    1.00    1.20
 -10  12   0    5.20    2.00
 -10  12   0    1.40    1.60
 -10  12   0    2.90    1.10
 -10  12   0    1.10    1.20
 -10  12   0    1.60    1.00
  -9  12   0  -11.40   28.70
   8 -12   0   74.99    4.50
   8 -12   0   73.79    5.30
   8 -12   0   80.29    6.10
   8 -12   0   75.19    6.40
  -8  12   0   32.90   26.30
  -8  12   0   68.99    5.30
  -8  12   0   65.59    5.30
  -8  12   0   70.69    5.20
  -8  12   0   65.69    6.00
  -8  12   0   67.19    5.40
  -8  12   0   72.39    5.20
   7 -12   0    1.10    0.80
   7 -12   0    3.20    1.50
   7 -12   0    0.40    1.00
   7 -12   0    1.00    1.60
   7 -12   0    1.80    0.90
  -7  12   0    1.30    1.10
  -7  12   0   -0.20    0.90
  -7  12   0   -6.50   21.60
  -7  12   0   -0.60    1.30
  -7  12   0    1.60    1.10
  -7  12   0    8.90   20.20
  -7  12   0    1.00    1.10
  -7  12   0    0.50    1.10
   6 -12   0  153.58    9.60
   6 -12   0  147.09    9.30
   6 -12   0  146.79    8.60
   6 -12   0  135.59    8.60
   6 -12   0  145.59    8.70
  -6  12   0  126.69    9.40
  -6  12   0  129.29    8.80
  -6  12   0  130.19    9.00
  -6  12   0  138.49    8.90
  -6  12   0  140.39    8.90
  -6  12   0  143.49    9.10
  -5  12   0   -6.20   16.30
  -5  12   0    3.90   15.60
   4 -12   0   30.50    3.10
   4 -12   0   36.80    2.80
   4 -12   0   37.20    2.80
   4 -12   0   30.80    3.00
   4 -12   0   31.90    3.10
   4 -12   0   36.50    2.50
  -4  12   0   31.40    3.10
  -4  12   0   35.90    4.00
  -4  12   0   19.00   19.10
  -4  12   0    0.90   17.20
  -4  12   0   34.00    3.50
  -4  12   0   34.60    3.10
  -4  12   0   27.80    3.10
   3 -12   0    4.50    1.30
   3 -12   0    5.20    1.30
   3 -12   0    7.10    1.70
   3 -12   0    5.90    1.30
   3 -12   0    5.70    1.50
   3 -12   0    5.70    0.90
  -3  12   0    5.50    1.40
  -3  12   0    8.70    1.80
  -3  12   0  -12.50   15.90
  -3  12   0    8.50    1.80
  -3  12   0    7.50    1.60
   2 -12   0   26.80    2.50
   2 -12   0   29.00    2.80
   2 -12   0   28.30    2.60
   2 -12   0   26.20    2.60
   2 -12   0   28.90    2.90
   2 -12   0   25.20    2.40
   2 -12   0   27.10    2.10
  -2  12   0    6.50   18.20
  -2  12   0   26.90    2.80
  -2  12   0    3.80   17.00
  -2  12   0   35.80    4.20
  -2  12   0   25.80    2.70
  -2  12   0   26.10    2.70
  -2  12   0   24.00    2.90
   1 -12   0   11.40    2.20
   1 -12   0   12.70    1.40
   1 -12   0   12.90    2.00
   1 -12   0   11.50    2.10
   1 -12   0   10.90    1.40
   1 -12   0   10.40    1.30
   1 -12   0   11.10    1.70
  -1  12   0   -0.40   15.90
  -1  12   0   11.60    2.10
  -1  12   0   -5.50   11.90
  -1  12   0   13.20    2.20
  -1  12   0    9.70    1.90
  -1 -12   0   12.20    1.90
  -1 -12   0   10.80    2.10
  -1 -12   0   11.80    2.10
  -1 -12   0   12.90    2.20
  -1 -12   0   15.00    2.20
   1  12   0   12.50    2.20
   1  12   0   11.40    2.00
   1  12   0   19.70   20.60
   1  12   0  -27.80   18.50
   1  12   0   10.40    1.70
   1  12   0   11.70    2.20
  -2 -12   0    3.70    1.50
  -2 -12   0    4.30    1.40
  -2 -12   0    5.90    1.50
  -2 -12   0    3.00    1.40
  -2 -12   0    2.20    1.30
   2  12   0  -14.40   18.00
   2  12   0  -11.30   14.50
   2  12   0    4.90    1.70
   2  12   0    1.20    1.40
   2  12   0    4.10    1.10
   2  12   0    3.80    1.40
  -3 -12   0   19.90    3.20
  -3 -12   0   21.90    3.10
  -3 -12   0   24.30    3.00
  -3 -12   0   18.50    2.90
   3  12   0   21.00    1.90
   3  12   0  -15.40   21.30
   3  12   0   21.90    2.70
   3  12   0   -9.50   20.90
   3  12   0   22.50    2.10
   3  12   0   20.20    2.70
  -4 -12   0   44.70    4.00
  -4 -12   0   42.50    4.10
  -4 -12   0   46.90    4.20
  -4 -12   0   43.40    4.00
  -4 -12   0   51.89    4.50
   4  12   0   48.50    3.80
   4  12   0   50.29    2.90
   4  12   0   42.40    2.90
   4  12   0   49.50    3.70
   4  12   0   -4.20   22.60
   4  12   0   37.90    3.70
   4  12   0   31.50   21.60
  -5 -12   0   30.90    3.10
  -5 -12   0   28.00    3.30
  -5 -12   0   25.70    3.40
   5  12   0   31.30    3.00
   5  12   0   17.50   41.80
   5  12   0   28.70    3.10
   5  12   0   -3.70   25.00
   5  12   0   30.10    2.90
   5  12   0   25.90    3.00
  -6 -12   0   39.00    4.00
  -6 -12   0   44.00    3.90
  -6 -12   0   40.90    4.00
  -6 -12   0   47.30    4.20
   6  12   0   14.40   35.80
   6  12   0   44.30    3.80
   6  12   0   36.70    3.20
   6  12   0   45.30    3.90
   6  12   0   35.10    3.20
   6  12   0   15.80   29.80
  -7 -12   0    1.20    1.40
  -7 -12   0    1.30    1.40
  -7 -12   0    0.80    1.50
  -7 -12   0   -0.10    1.20
   7  12   0  -25.60   34.30
   7  12   0   -1.10    1.40
   7  12   0    5.40    1.80
   7  12   0    0.10    1.20
   7  12   0    0.20    2.10
   7  12   0    1.00    0.80
  -8 -12   0    1.60    1.40
  -8 -12   0    0.90    1.20
  -8 -12   0   -1.00    1.30
  -8 -12   0   -2.60    1.20
   8  12   0    1.40    2.40
   8  12   0   -0.40    1.50
   8  12   0   -0.20    0.90
   8  12   0    5.00    1.70
   8  12   0    3.90    1.70
  -9 -12   0    6.90    1.80
  -9 -12   0    6.60    2.00
  -9 -12   0    7.20    2.00
   9  12   0    2.60    2.00
   9  12   0    2.40    2.80
  10  12   0   65.49    5.50
  10  12   0   70.29    5.70
  11  12   0    1.30    1.20
  11  12   0    0.20    1.00
  12  12   0    0.60    1.10
  12  12   0    1.30    1.00
  13  12   0   21.20    2.90
  13  12   0   23.30    2.50
  14  12   0    7.20    1.40
  15  12   0    0.60    0.80
  15  12   0    0.20    0.60
  20 -13   0   -1.20    2.40
 -20  13   0   -1.90    2.30
  19 -13   0    0.50    2.80
  18 -13   0    9.30    3.30
 -18  13   0   14.40    3.90
  17 -13   0    5.90    2.70
 -17  13   0    4.30    3.00
  16 -13   0    4.10    2.50
  15 -13   0    1.10    2.10
 -15  13   0    1.60    2.30
  14 -13   0   32.20    5.50
 -14  13   0   31.60    5.40
  13 -13   0   18.60    4.30
  12 -13   0    7.00    2.80
 -12  13   0    7.60    2.80
  11 -13   0    5.50    1.80
  11 -13   0    7.10    2.80
 -11  13   0    1.30    2.00
 -11  13   0    5.60    2.90
 -11  13   0    7.90    1.40
  10 -13   0   11.40    3.10
 -10  13   0   11.40    3.40
 -10  13   0   43.50   63.39
   9 -13   0   15.20    3.30
  -9  13   0    7.90   37.10
  -9  13   0   15.40    3.70
   8 -13   0   -0.90    0.50
   8 -13   0    2.70    1.30
   8 -13   0    0.20    1.90
   8 -13   0   -0.40    1.00
   8 -13   0    1.10    1.80
   8 -13   0    0.90    1.70
  -8  13   0   -0.10    1.10
  -8  13   0    0.70    1.40
  -8  13   0    0.10    1.00
  -8  13   0   -0.40    1.70
  -8  13   0  -37.00   31.70
  -8  13   0    1.00    1.00
  -8  13   0    4.40    1.80
  -8  13   0   -0.30    1.70
   7 -13   0   48.10    4.20
   7 -13   0   34.80    3.10
   7 -13   0   37.70    3.10
   7 -13   0   35.20    4.60
  -7  13   0    8.10   27.20
  -7  13   0   33.60    3.50
  -7  13   0   43.00    3.90
  -7  13   0   34.10    4.10
  -7  13   0   40.90    3.60
  -7  13   0   35.90    3.50
   6 -13   0   23.60    2.40
   6 -13   0   19.90    2.10
   6 -13   0   17.10    1.70
   6 -13   0   13.80    2.10
   6 -13   0   20.20    3.30
   6 -13   0   17.80    2.80
  -6  13   0   19.90    2.80
  -6  13   0   21.80    2.80
  -6  13   0  -13.90   22.80
  -6  13   0   20.10    3.30
  -6  13   0   17.70   23.40
  -6  13   0   25.10    2.80
  -6  13   0   23.70    2.70
   5 -13   0    3.30    1.80
   5 -13   0    2.80    0.80
   5 -13   0    1.70    1.20
   5 -13   0    1.20    0.80
   5 -13   0    1.30    1.40
   5 -13   0    3.60    1.30
   5 -13   0    2.20    0.90
  -5  13   0   20.10   24.90
  -5  13   0    1.10    1.30
  -5  13   0    1.00    1.20
  -5  13   0   -0.40    1.50
  -5  13   0    3.60    1.30
  -5  13   0    9.10   21.20
  -5  13   0    4.40    1.60
  -5  13   0    4.40    1.80
   4 -13   0   41.40    3.60
   4 -13   0   39.30    3.10
   4 -13   0   42.70    2.90
   4 -13   0   40.70    3.60
   4 -13   0   42.40    3.20
   4 -13   0   42.20    3.60
   4 -13   0   42.70    2.90
  -4  13   0    0.30   21.40
  -4  13   0   41.80    3.80
  -4  13   0   44.40    3.70
  -4  13   0   40.20    3.70
  -4  13   0   31.50    3.80
  -4  13   0   37.80    3.60
   3 -13   0    1.80    1.30
   3 -13   0    1.60    1.00
   3 -13   0   -0.60    0.90
   3 -13   0    1.80    0.60
   3 -13   0    3.40    1.40
  -3  13   0    1.10    1.20
  -3  13   0    6.90    2.50
  -3  13   0    7.00    2.40
  -3  13   0    0.00    1.00
  -3  13   0   26.90   21.50
  -3  13   0    9.60   22.70
  -3  13   0    2.70    1.20
  -3  13   0   -0.10    1.10
   2 -13   0   19.60    1.80
   2 -13   0   24.10    2.10
   2 -13   0   21.50    2.40
   2 -13   0   19.40    2.20
   2 -13   0   19.60    2.60
   2 -13   0   17.30    2.60
   2 -13   0   21.80    2.50
  -2  13   0   17.10    2.60
  -2  13   0   17.90    2.80
  -2  13   0    9.80   15.40
  -2  13   0   16.80    2.60
  -2  13   0   20.50    2.80
  -2  13   0   23.90    3.10
   1 -13   0   32.30    3.20
   1 -13   0   26.90    2.80
   1 -13   0   32.50    2.50
   1 -13   0   30.30    2.80
   1 -13   0   30.80    3.10
   1 -13   0   26.10    2.30
  -1  13   0   19.90   23.10
  -1  13   0   23.60   22.40
  -1  13   0   27.50    3.20
  -1  13   0   28.90    3.10
  -1  13   0   31.70    3.40
  -1  13   0   30.40    3.10
  -1  13   0   22.10    2.80
   0 -13   0   34.80    3.30
   0 -13   0   38.00    3.60
   0 -13   0   33.30    3.50
   0 -13   0   35.70    3.10
   0  13   0   -4.40   22.10
   0  13   0   28.00   24.20
   0  13   0   31.40    3.10
   0  13   0   36.80    3.70
   0  13   0   32.30    3.30
   0  13   0   25.20    3.00
  -1 -13   0   18.50    2.70
  -1 -13   0   15.50    2.20
  -1 -13   0   14.50    2.30
  -1 -13   0   11.80    2.40
   1  13   0   13.30    2.30
   1  13   0   11.70    2.30
   1  13   0   14.60    2.10
   1  13   0   10.40   23.30
   1  13   0   15.00   24.20
   1  13   0   17.60    2.90
  -2 -13   0   -2.00    1.10
  -2 -13   0   -0.70    1.00
  -2 -13   0   -0.30    1.10
  -2 -13   0   -0.40    0.90
   2  13   0    0.30    1.10
   2  13   0    0.00    0.90
   2  13   0    2.90    1.80
   2  13   0    1.10    1.40
   2  13   0   -0.20    1.20
   2  13   0   -7.40   24.00
   2  13   0    1.20   25.00
  -3 -13   0    5.70    1.80
  -3 -13   0    7.50    2.00
  -3 -13   0    8.60    2.20
  -3 -13   0    8.90    2.00
  -3 -13   0    7.70    1.80
   3  13   0   10.80    2.20
   3  13   0   14.10   28.50
   3  13   0    7.10    1.00
   3  13   0    6.30    1.20
   3  13   0    9.40    1.90
   3  13   0   -3.80   26.60
  -4 -13   0   50.79    4.20
  -4 -13   0   42.30    4.30
  -4 -13   0   47.00    4.40
  -4 -13   0   40.00    4.20
   4  13   0    2.60   28.60
   4  13   0    9.90   22.70
   4  13   0   40.30    3.80
   4  13   0   39.40    2.90
   4  13   0   44.70    3.80
   4  13   0   46.30    2.90
  -5 -13   0    8.10    2.00
  -5 -13   0    4.20    1.90
  -5 -13   0    3.50    1.90
  -5 -13   0    5.10    1.80
  -5 -13   0    6.70    2.00
   5  13   0    5.30    1.60
   5  13   0   -1.00   34.90
   5  13   0   10.10    2.40
   5  13   0    4.80    1.40
   5  13   0    5.90    1.70
   5  13   0   -6.50   33.50
   5  13   0    6.30    1.70
   5  13   0   10.00    2.40
  -6 -13   0    1.00    1.50
  -6 -13   0    2.10    1.70
  -6 -13   0    2.50    1.40
  -6 -13   0    0.40    1.30
   6  13   0    1.10    1.40
   6  13   0    1.10    1.60
   6  13   0    1.70    1.30
   6  13   0    1.50    1.50
   6  13   0    0.50    1.00
   6  13   0    0.70    1.00
   6  13   0   30.70   39.60
  -7 -13   0   23.60    3.30
  -7 -13   0   28.60    3.20
  -7 -13   0   28.20    3.80
  -7 -13   0   23.90    3.50
   7  13   0   23.50    3.40
   7  13   0   31.30    4.80
   7  13   0   28.50    2.40
   7  13   0   26.00    3.10
  -8 -13   0    4.50    1.80
  -8 -13   0    4.50    1.60
  -8 -13   0    4.90    1.80
  -8 -13   0    5.90    2.20
   8  13   0    5.70    2.70
   8  13   0   11.90    2.60
   9  13   0    9.00    2.30
   9  13   0    8.60    2.30
  10  13   0    5.60    1.80
  10  13   0    4.90    1.80
  11  13   0    4.30    1.70
  11  13   0    3.90    1.50
  12  13   0   32.90    3.50
  12  13   0   29.00    3.10
  13  13   0    1.90    1.30
  13  13   0    1.10    1.20
  14  13   0    7.20    1.50
  14  13   0    5.50    1.40
  15  13   0    0.80    0.70
  15  13   0    0.50    0.80
  20 -14   0   -0.30    3.00
 -20  14   0    0.80    2.70
  19 -14   0   -1.90    2.70
 -19  14   0   -0.50    2.60
  18 -14   0    2.50    2.60
 -18  14   0    1.10    2.60
  17 -14   0    2.00    2.60
 -17  14   0    1.20    2.30
  16 -14   0    1.70    2.00
  15 -14   0    1.40    2.40
 -15  14   0    1.00    2.10
  14 -14   0    1.30    2.10
 -14  14   0    0.60    1.40
  13 -14   0    0.90    2.30
 -13  14   0    2.40    1.80
  12 -14   0    1.60    1.90
 -12  14   0    1.30    1.40
  11 -14   0    0.90    1.80
 -11  14   0    0.40    2.20
  10 -14   0    5.10    1.60
 -10  14   0    4.00    2.60
 -10  14   0    4.70    1.70
 -10  14   0    5.90    1.80
 -10  14   0    4.40    1.50
   9 -14   0    0.80    2.10
   9 -14   0    1.00    1.20
  -9  14   0    2.20    1.20
  -9  14   0    0.40    1.50
  -9  14   0    1.70    1.50
  -9  14   0    1.50    1.40
   8 -14   0    1.40    2.00
   8 -14   0    0.10    2.00
   8 -14   0    2.70    1.10
   8 -14   0   -0.80    0.80
   8 -14   0    0.20    1.60
  -8  14   0    1.80    1.20
  -8  14   0    0.50    1.10
  -8  14   0  -22.00   40.00
  -8  14   0   -0.50    1.50
  -8  14   0    0.90    1.40
  -8  14   0    1.50    1.40
   7 -14   0   55.99    5.00
   7 -14   0   65.19    5.60
   7 -14   0   54.29    3.90
  -7  14   0   56.49    4.60
  -7  14   0   51.09    5.20
  -7  14   0   54.69    4.80
  -7  14   0   48.10    4.40
  -7  14   0   15.80   36.20
  -7  14   0   48.80    4.60
   6 -14   0   -1.10    1.00
   6 -14   0    0.60    0.80
   6 -14   0    0.20    0.60
   6 -14   0    0.60    0.80
   6 -14   0    1.70    1.50
   6 -14   0    3.40    2.10
   6 -14   0    1.20    1.10
  -6  14   0   -0.40    1.20
  -6  14   0    0.10    1.20
  -6  14   0    0.00    1.20
  -6  14   0    5.70   28.60
  -6  14   0   -1.00    1.10
  -6  14   0    3.60    1.70
   5 -14   0   46.40    4.00
   5 -14   0   45.70    3.40
   5 -14   0   50.19    3.40
   5 -14   0   52.49    4.80
   5 -14   0   47.00    3.30
   5 -14   0   55.59    4.30
  -5  14   0   42.20    4.10
  -5  14   0   44.10    4.00
  -5  14   0    5.00   26.70
  -5  14   0   37.30    4.00
  -5  14   0   18.10   26.40
   4 -14   0   55.39    4.70
   4 -14   0   61.79    4.60
   4 -14   0   61.89    4.30
   4 -14   0   61.99    4.80
  -4  14   0   10.90   27.70
  -4  14   0   62.19    4.80
  -4  14   0   51.79    4.90
  -4  14   0   56.89    4.90
  -4  14   0   53.89    4.80
  -4  14   0    6.50   27.00
   3 -14   0   41.80    3.90
   3 -14   0   42.60    3.90
   3 -14   0   46.10    2.90
   3 -14   0   43.20    3.50
  -3  14   0   36.90    3.90
  -3  14   0   41.80    3.80
  -3  14   0   -0.20   27.40
  -3  14   0   32.70    3.80
  -3  14   0    1.20   25.60
  -3  14   0   41.40    3.90
   2 -14   0    5.70    1.20
   2 -14   0    7.10    2.00
   2 -14   0    4.70    1.40
   2 -14   0    6.00    1.70
   2 -14   0    4.10    1.60
   2 -14   0    2.50    1.20
  -2  14   0    8.60    1.90
  -2  14   0   13.50   26.50
  -2  14   0    7.30    1.90
  -2  14   0    3.40    1.50
  -2  14   0   -2.90   23.50
  -2  14   0    7.50    1.80
  -2  14   0    3.80    2.20
   1 -14   0   10.10    2.00
   1 -14   0   11.00    1.80
   1 -14   0    8.80    2.10
   1 -14   0    9.50    1.40
   1 -14   0   11.40    2.30
  -1  14   0    7.50    1.80
  -1  14   0   -7.90   26.70
  -1  14   0    9.50    2.00
  -1  14   0   10.60    2.20
   0 -14   0  231.88   14.20
   0 -14   0  239.48   13.70
   0 -14   0  230.08   13.80
   0 -14   0  223.68   14.20
   0  14   0  224.58   14.20
   0  14   0  211.58   13.70
   0  14   0  227.38   13.90
  -1 -14   0   11.10    2.30
  -1 -14   0   15.20    2.60
  -1 -14   0   11.00    2.10
  -1 -14   0   14.10    2.30
   1  14   0   -3.70   28.30
   1  14   0    9.60    2.10
   1  14   0   11.20    2.20
   1  14   0   14.20   28.90
   1  14   0   10.80    1.90
  -2 -14   0   -0.30    1.30
  -2 -14   0   -0.30    1.00
  -2 -14   0    1.20    1.30
   2  14   0   -0.80    1.30
   2  14   0   -6.70   29.70
   2  14   0    0.10    1.30
   2  14   0    0.30    1.10
   2  14   0    0.20    0.90
   2  14   0    1.80   21.70
   2  14   0   -0.20    0.90
  -3 -14   0   11.60    2.50
  -3 -14   0   12.10    2.40
  -3 -14   0   14.30    2.40
  -3 -14   0   12.30    2.40
   3  14   0   12.70    3.00
   3  14   0   14.70    3.40
   3  14   0   11.70    2.30
   3  14   0  -11.10   22.80
   3  14   0   12.10    1.40
   3  14   0    6.80   33.00
   3  14   0   10.40    1.60
  -4 -14   0    2.70    1.30
  -4 -14   0    2.30    1.40
  -4 -14   0    4.60    1.70
  -4 -14   0    4.70    1.70
   4  14   0  -44.80   35.80
   4  14   0    4.10    2.00
   4  14   0    3.10    1.50
   4  14   0  -46.50   36.50
   4  14   0    3.40    1.70
   4  14   0   -0.70    0.30
   4  14   0    6.10    2.30
   4  14   0    4.60    1.70
  -5 -14   0   -0.40    1.30
  -5 -14   0    1.40    1.50
  -5 -14   0   -1.80    1.30
  -5 -14   0   -0.40    1.20
   5  14   0    4.20    2.10
   5  14   0    1.50    1.30
   5  14   0   -1.10    1.00
   5  14   0    5.70    2.20
   5  14   0   -0.50    0.90
   5  14   0  -13.80   42.80
  -6 -14   0    2.60    1.90
  -6 -14   0    2.10    1.50
  -6 -14   0    1.70    1.40
  -6 -14   0    4.40    1.60
   6  14   0    1.70    1.50
   6  14   0    0.70    1.50
   6  14   0    3.90    1.60
   6  14   0   -0.10    1.40
   7  14   0    1.90    2.60
   8  14   0    5.20    2.10
   8  14   0    2.30    1.80
   9  14   0   19.40    3.40
   9  14   0   21.70    3.60
  10  14   0    0.80    1.40
  10  14   0    0.00    1.40
  11  14   0   11.90    2.40
  11  14   0   12.10    2.60
  12  14   0    0.50    1.20
  13  14   0    5.10    1.70
  13  14   0    4.80    1.60
  14  14   0    2.20    1.40
  14  14   0    2.60    1.30
  15  14   0    8.70    1.40
 -20  15   0   -0.80    2.90
 -19  15   0   77.99    9.00
  18 -15   0   -1.20    3.10
 -18  15   0    2.00    2.20
  17 -15   0    7.90    3.60
 -17  15   0    5.70    3.40
  16 -15   0   32.20    6.00
 -16  15   0   36.20    6.50
  15 -15   0   46.00    6.40
  14 -15   0   13.30    3.70
  13 -15   0   82.49    8.20
 -13  15   0   77.09    8.10
  12 -15   0  246.08   19.80
 -12  15   0  268.57   18.70
  11 -15   0  236.58   17.40
 -11  15   0  241.48   17.60
  10 -15   0  422.56   27.60
 -10  15   0  429.46   27.80
   9 -15   0    7.10    3.30
  -9  15   0    4.50    2.20
  -9  15   0    8.90    2.00
  -9  15   0   11.10    1.90
  -9  15   0    5.90    1.70
  -7  15   0   12.50   41.20
   6 -15   0   69.49    6.10
  -6  15   0   68.99    5.40
  -6  15   0   66.99    5.40
  -6  15   0    9.20   34.90
  -6  15   0   61.69    5.20
  -6  15   0   63.49    5.90
   5 -15   0    1.30    0.90
   5 -15   0   -0.50    1.80
   5 -15   0    2.20    1.30
   5 -15   0    0.90    1.30
   5 -15   0    0.30    1.00
  -5  15   0  -10.60   32.80
  -5  15   0   -0.20    1.30
  -5  15   0    1.60    1.30
  -5  15   0    2.00    1.50
  -5  15   0    5.80    1.60
  -5  15   0    0.40    1.30
   4 -15   0  111.69    7.70
   4 -15   0  118.49    7.10
   4 -15   0  115.19    6.40
  -4  15   0   91.69    7.80
  -4  15   0  113.29    7.70
  -4  15   0  111.89    7.90
  -4  15   0   88.99    7.40
   3 -15   0   17.20    2.10
   3 -15   0   24.60    3.20
   3 -15   0   23.10    3.10
   3 -15   0   25.70    2.60
  -3  15   0   26.10    3.10
  -3  15   0  -14.40   32.00
  -3  15   0   24.80    3.30
  -3  15   0   19.80    3.30
  -3  15   0   19.00    2.80
  -3  15   0  -29.90   34.30
  -2  15   0  -32.10   30.60
  -2  15   0    0.70    1.20
  -2  15   0   -0.70    1.40
  -2  15   0   -9.60   34.80
  -1  15   0  -29.00   33.80
  -1  15   0  -33.10   32.80
   0  15   0  -12.30   35.50
  -1 -15   0   -0.50    1.20
  -1 -15   0    1.30    1.70
  -1 -15   0    2.80    1.30
  -1 -15   0   -0.10    1.30
   1  15   0    0.00    1.00
   1  15   0   -0.30    1.30
   1  15   0   -0.40    1.30
   1  15   0  -10.50   37.90
   1  15   0    4.90   34.90
  -2 -15   0   54.69    5.10
  -2 -15   0   55.59    4.50
  -2 -15   0   49.50    4.80
  -2 -15   0   47.00    4.50
   2  15   0   55.59    4.90
   2  15   0   53.09    4.00
   2  15   0   58.19    4.70
   2  15   0   -2.80   39.30
   2  15   0  -15.90   39.00
   3  15   0  -21.30   44.50
   3  15   0  -22.40   41.10
  -4 -15   0  115.99    8.30
  -4 -15   0  102.99    7.60
  -4 -15   0  116.99    7.70
  -4 -15   0   99.89    7.80
   4  15   0   85.19    7.40
   4  15   0  104.39    7.60
   4  15   0  116.69    7.40
  -5 -15   0   16.10    3.00
  -5 -15   0    9.30    2.40
  -5 -15   0   12.60    2.40
  -5 -15   0   13.70    2.60
   5  15   0   12.10    2.30
   5  15   0   16.50    2.30
   7  15   0    1.30    2.60
   8  15   0    7.50    2.50
   8  15   0    9.30    2.70
   9  15   0   15.80    3.30
   9  15   0   17.10    3.20
  10  15   0    3.00    1.80
  11  15   0   12.10    2.80
  11  15   0   10.60    2.40
  12  15   0   39.80    4.30
  12  15   0   39.50    4.10
  13  15   0   -0.40    1.40
  13  15   0   -0.90    1.50
  14  15   0    0.60    1.40
 -19  16   0   11.50    4.50
 -17  16   0    2.40    3.10
  16 -16   0   -0.40    2.50
 -16  16   0   -4.50    2.60
  15 -16   0    8.50    3.40
  14 -16   0    4.10    3.10
 -14  16   0    5.30    3.10
  13 -16   0   -0.90    2.30
 -13  16   0   -1.50    1.50
  12 -16   0    2.20    2.30
  11 -16   0    5.70    2.40
 -11  16   0    8.20    3.30
 -10  16   0    1.20    2.00
  -9  16   0    5.80    3.10
  -8  16   0   21.80    3.00
  -8  16   0   17.00    4.30
  -8  16   0   21.20    3.00
   7 -16   0    2.40    2.20
  -7  16   0    1.10    2.10
  -7  16   0    4.50    2.20
  -7  16   0    3.00    1.50
  -7  16   0    5.20    1.80
  -7  16   0    7.80    2.20
   6 -16   0    0.60    0.80
   6 -16   0    0.40    1.20
   6 -16   0    2.00    1.90
  -6  16   0    1.70    1.50
  -6  16   0   -1.10    1.20
  -6  16   0    1.70    1.50
  -6  16   0    9.60    3.40
   5 -16   0   16.90    2.80
   5 -16   0   20.30    3.60
  -5  16   0   32.60   49.50
  -5  16   0   15.60    3.20
  -5  16   0   15.90    2.90
  -5  16   0   19.60    2.90
  -5  16   0   16.20    2.80
  -4  16   0    2.40    2.10
  -4  16   0    2.20    1.60
  -4  16   0   58.59   44.70
   3 -16   0   92.29    6.10
   3 -16   0   90.69    6.70
   3 -16   0   88.99    6.70
  -3  16   0   83.29    6.70
  -3  16   0   83.09    6.70
  -3  16   0   76.39    6.60
  -3  16   0   16.70   45.00
  -3  16   0   22.30   40.60
  -3  16   0   96.99    6.80
   2 -16   0   24.50    2.70
   2 -16   0   28.50    3.00
   2 -16   0   24.10    3.40
   2 -16   0   25.50    3.40
  -2  16   0   18.70    3.20
  -2  16   0   -0.30   43.60
  -2  16   0   22.20    3.20
  -2  16   0   22.10    4.60
  -2  16   0   28.80   39.60
   1 -16   0    1.60    1.30
   1 -16   0   -1.30    1.20
   1 -16   0   -0.10    1.10
  -1  16   0    1.30    1.40
  -1  16   0    2.00    1.90
  -1  16   0   -1.90    1.30
  -1  16   0   -0.90    1.10
  -1  16   0   -9.10   40.00
  -1  16   0   -0.70    1.10
  -1  16   0    0.30    1.90
   0 -16   0   82.39    6.20
   0 -16   0   96.69    6.30
   0 -16   0   84.39    6.80
   0 -16   0   76.59    6.50
   0  16   0    8.70   46.70
   0  16   0   46.70   36.10
   0  16   0   83.29    6.20
   0  16   0   79.39    6.50
   0  16   0   86.29    6.40
   0  16   0   76.79    6.40
  -1 -16   0   40.30    4.40
  -1 -16   0   44.30    4.50
  -1 -16   0   43.90    4.10
  -1 -16   0   46.50    4.00
   1  16   0  -29.30   42.60
   1  16   0   35.40    4.10
   1  16   0   44.70    4.40
   1  16   0   40.50    3.70
   1  16   0   46.10    4.20
   1  16   0   35.10   50.99
  -2 -16   0    1.50    1.60
  -2 -16   0    0.40    1.20
  -2 -16   0    0.90    1.30
   2  16   0    2.60    1.10
   2  16   0    6.40    2.80
   2  16   0    7.00    2.70
   2  16   0    1.10    1.50
   2  16   0   -0.20    1.20
   2  16   0   19.20   57.39
   2  16   0    2.40    1.60
  -3 -16   0   10.40    2.40
  -3 -16   0    6.90    1.80
  -3 -16   0    9.40    2.20
  -3 -16   0    8.70    2.30
   3  16   0    9.60    2.10
   3  16   0  -14.10   68.99
   3  16   0   10.70    2.30
   3  16   0    5.50    2.50
   3  16   0    8.60    2.20
   3  16   0    7.30    2.60
  -4 -16   0   28.20    4.00
  -4 -16   0   27.40    3.70
  -4 -16   0   28.30    3.80
  -4 -16   0   26.60    3.90
   4  16   0   29.50    3.30
   4  16   0   32.30    3.60
   4  16   0   35.10    4.70
   4  16   0   37.80    4.90
  -5 -16   0    5.80    2.30
  -5 -16   0    2.00    1.70
   5  16   0    1.10    1.50
   5  16   0    5.10    1.60
   6  16   0    3.40    2.20
   6  16   0    2.90    2.10
   7  16   0    2.40    2.10
   7  16   0    3.80    2.40
   8  16   0   10.90    3.00
   8  16   0   12.60    3.20
   9  16   0   23.40    3.90
   9  16   0   18.30    3.60
  10  16   0    1.60    1.90
  10  16   0    0.00    1.90
  11  16   0    3.70    2.10
  12  16   0   16.90    3.20
  13  16   0    2.40    1.80
  14  16   0    3.40    1.80
 -21  17   0    7.50    6.40
 -19  17   0    9.60    4.60
 -18  17   0   -0.20    3.30
 -17  17   0   -2.50    3.10
 -16  17   0    1.30    3.00
 -15  17   0    5.40    4.40
 -14  17   0    5.00    3.50
 -13  17   0   -0.80    1.70
 -12  17   0    5.80    3.50
 -11  17   0    0.70    2.90
 -10  17   0    0.10    2.40
  -9  17   0    7.80    3.30
  -8  17   0   -1.40    2.30
  -8  17   0    1.40    2.00
   7 -17   0   20.40    4.20
  -7  17   0   21.00    3.80
  -7  17   0   18.60    3.00
  -7  17   0   17.00    4.00
  -7  17   0   18.90    4.30
   6 -17   0   -1.00    1.90
   6 -17   0   -2.10    1.10
   6 -17   0    1.70    0.90
  -6  17   0   -1.20    1.50
  -6  17   0   -0.30    1.60
  -6  17   0    0.50    1.20
  -6  17   0    2.10    1.40
  -6  17   0    2.10    1.40
  -6  17   0    0.80    2.10
   5 -17   0    1.10    1.50
   5 -17   0    1.30    2.00
  -5  17   0    2.20    1.90
  -5  17   0    3.40    1.70
  -5  17   0    1.70    1.50
  -5  17   0    1.50    1.40
  -5  17   0    2.60    1.70
   4 -17   0   32.60    3.00
   4 -17   0   34.00    3.70
  -4  17   0   27.30    3.80
  -4  17   0   29.60    3.60
  -4  17   0   23.70    3.50
  -4  17   0   27.30    3.70
   3 -17   0   16.80    2.40
  -3  17   0   16.10    3.00
  -3  17   0   20.10    3.40
  -3  17   0   17.90    3.10
  -3  17   0   25.30    3.30
   2 -17   0   12.70    2.20
   2 -17   0    6.60    2.10
   2 -17   0    9.80    2.10
  -2  17   0   18.10    4.40
  -2  17   0    6.60    1.90
  -2  17   0    4.00    2.00
  -2  17   0    9.50    2.40
  -2  17   0   18.20    4.30
  -2  17   0   12.60   56.49
  -2  17   0   11.10    2.30
  -1  17   0   29.30   52.69
  -1  17   0   35.60   57.39
   0 -17   0  186.78   12.00
   0 -17   0  178.78   11.90
   0 -17   0  182.38   11.20
   0 -17   0  176.18   11.30
   0  17   0  155.88   11.00
   0  17   0  178.68   11.50
   0  17   0   81.09   72.79
   0  17   0  168.58   11.60
   1  17   0    2.50    2.40
   1  17   0   -1.90   57.69
   1  17   0  -46.10   90.49
  -2 -17   0    1.30    1.90
  -2 -17   0    5.20    1.80
  -2 -17   0    3.00    1.80
  -2 -17   0    5.10    1.80
   2  17   0    5.10    2.00
   2  17   0    2.90    1.20
   2  17   0   10.80    3.40
   2  17   0    2.60    1.60
   2  17   0    5.10    1.90
   2  17   0   10.00    3.00
  -3 -17   0    4.90    1.70
  -3 -17   0    6.20    2.30
  -3 -17   0    1.40    1.50
  -3 -17   0    3.50    1.90
   3  17   0    6.20    2.20
   3  17   0    6.80    2.80
   3  17   0    6.10    3.20
   3  17   0    4.60    1.80
   3  17   0    6.50    1.90
  -4 -17   0    3.80    1.90
  -4 -17   0    1.20    1.50
  -4 -17   0    1.90    1.90
  -4 -17   0    4.00    1.90
   4  17   0    5.50    2.60
   4  17   0    2.50    1.60
   4  17   0    3.40    1.70
   4  17   0   10.20    2.80
   5  17   0    0.80    2.50
   5  17   0    2.50    2.10
   6  17   0   -1.30    1.80
   6  17   0    0.70    2.20
   7  17   0   16.70    3.60
   7  17   0   16.30    4.60
   8  17   0    7.90    2.90
   8  17   0   10.30    3.00
   9  17   0    0.80    2.00
   9  17   0    1.80    2.00
  10  17   0    5.50    2.00
  11  17   0   29.90    6.10
  12  17   0    6.40    2.40
  13  17   0    2.10    2.20
 -20  18   0   -4.70    5.10
 -19  18   0   30.70    7.40
 -18  18   0    0.70    3.00
 -18  18   0   -4.00    2.90
 -17  18   0   -1.00    6.20
 -16  18   0   15.70    5.20
 -15  18   0   18.40    5.60
 -13  18   0    0.60    3.40
 -12  18   0   11.50    4.50
 -11  18   0   41.80    7.60
 -11  18   0   38.00    6.90
 -10  18   0    9.50    3.80
 -10  18   0   16.40    4.60
  -9  18   0   21.20    5.60
  -9  18   0   29.30    5.90
  -8  18   0   18.20    4.80
  -7  18   0    2.00    2.40
  -7  18   0    2.30    2.70
  -6  18   0    4.10    1.90
  -6  18   0    7.10    3.00
  -6  18   0    6.90    3.40
  -6  18   0    3.80    2.60
   5 -18   0   15.20    3.40
  -5  18   0   14.60    3.10
  -5  18   0   18.00    3.70
  -5  18   0   10.80    3.90
  -5  18   0   16.60    4.10
  -5  18   0   16.90    4.20
  -5  18   0   11.00    2.60
   4 -18   0    2.40    1.30
   4 -18   0    0.70    1.50
  -4  18   0    2.40    2.20
  -4  18   0    1.30    2.80
  -4  18   0    1.30    1.50
  -4  18   0    0.60    1.60
  -4  18   0    2.00    1.80
  -3  18   0    3.80    1.90
   2 -18   0    1.90    1.70
   2 -18   0    0.30    1.60
   2 -18   0    3.00    1.50
  -2  18   0   -1.40    1.30
  -2  18   0   -2.50    2.20
  -2  18   0    1.30    1.50
  -2  18   0    2.40    1.40
  -2  18   0   -2.20    1.70
   1 -18   0    6.00    1.90
   1 -18   0    6.10    2.00
   1 -18   0    6.00    1.80
   1 -18   0    6.20    2.20
  -1  18   0    4.10    1.60
  -1  18   0    4.60    1.70
  -1  18   0    3.70    1.90
  -1  18   0    4.80    1.90
   0 -18   0   44.30    4.40
   0 -18   0   44.40    5.30
   0 -18   0   52.69    5.10
   0 -18   0   52.39    4.40
   0  18   0   48.10    4.70
   0  18   0   43.90    4.60
   0  18   0   46.40    4.90
   0  18   0   46.90    4.50
  -1 -18   0    6.70    2.30
  -1 -18   0    7.90    2.10
  -1 -18   0    5.10    1.90
   1  18   0    5.80    2.10
   1  18   0    0.30    2.20
   1  18   0    6.90    2.20
  -2 -18   0    0.50    1.60
  -2 -18   0    4.20    2.20
  -2 -18   0    1.80    1.50
   2  18   0    0.50    1.70
   2  18   0    3.50    1.90
   2  18   0    2.20    1.90
   3  18   0    2.70    2.40
   3  18   0    5.10    3.10
   4  18   0   24.40    4.80
   4  18   0   26.30    4.90
   6  18   0   -0.80    2.10
   6  18   0    1.60    2.50
   7  18   0    5.20    2.70
   7  18   0    2.50    2.40
   8  18   0    1.40    2.30
   8  18   0    0.40    2.50
   9  18   0    4.40    2.50
  10  18   0   44.70    5.30
  11  18   0   -0.20    2.30
  12  18   0    3.20    2.60
  13  18   0    0.20    2.40
  14  18   0    2.40    2.50
 -19  19   0   -0.10    5.50
 -18  19   0    1.40    4.00
 -18  19   0   -7.20    4.70
 -17  19   0   -2.60    4.60
 -17  19   0   -4.50    3.50
 -16  19   0    3.30    3.70
 -16  19   0   11.40    5.20
 -15  19   0    8.80    4.10
 -15  19   0    7.40    4.70
 -14  19   0    1.90    3.00
 -13  19   0   24.00    5.80
 -13  19   0   26.40    6.30
 -12  19   0    3.60    3.60
 -12  19   0   -0.20    3.40
 -11  19   0    7.20    4.30
 -10  19   0    7.10    3.60
 -10  19   0    1.80    3.30
  -9  19   0    3.70    3.20
  -9  19   0    5.60    3.90
  -8  19   0    0.70    2.50
  -8  19   0   -0.90    2.30
  -7  19   0    2.90    2.60
  -7  19   0    2.40    2.50
  -6  19   0    6.40    2.80
  -6  19   0    3.80    2.50
  -5  19   0   -5.30    2.60
  -5  19   0   -1.30    1.80
  -4  19   0    9.70    3.80
  -4  19   0   10.30    3.70
  -3  19   0    0.10    2.40
  -3  19   0   -2.30    2.40
  -2  19   0    1.30    2.70
  -2  19   0   -1.30    2.20
  -1  19   0   -1.70    2.40
  -1  19   0    2.30    2.80
   0  19   0    3.10    2.90
   0  19   0    6.70    3.00
   1  19   0    0.80    2.80
   2  19   0    2.70    2.60
   2  19   0    3.10    2.40
   3  19   0   -0.10    2.00
   4  19   0    3.70    2.80
   4  19   0    3.40    2.60
   5  19   0    0.20    2.40
   5  19   0   -0.90    2.70
   6  19   0   12.60    3.80
   6  19   0   12.20    3.90
   7  19   0    1.50    2.60
   8  19   0    1.80    2.70
   9  19   0    1.40    3.20
  10  19   0   -0.40    3.20
  11  19   0    0.30    2.70
  12  19   0    2.00    3.00
 -18  20   0    5.70    5.40
 -17  20   0    2.20    4.80
 -17  20   0   -3.40    5.40
 -16  20   0    9.80    5.40
 -15  20   0    9.60    4.10
 -15  20   0    3.20    4.50
 -14  20   0   -0.50    3.70
 -13  20   0   -0.10    3.60
 -12  20   0   12.60    4.40
 -11  20   0    1.00    3.50
 -11  20   0   -1.10    3.30
 -10  20   0    1.00    2.60
 -10  20   0    3.00    3.20
  -9  20   0    2.70    3.00
  -9  20   0    2.30    3.60
  -8  20   0    0.10    3.00
  -8  20   0    5.50    3.10
  -7  20   0    2.30    3.30
  -7  20   0    2.70    3.20
  -6  20   0    1.10    2.40
  -6  20   0    4.60    3.40
  -5  20   0    8.80    3.80
  -5  20   0    4.60    2.60
  -4  20   0    4.20    3.20
  -4  20   0    1.00    3.00
  -3  20   0    2.20    2.80
  -2  20   0    0.70    2.80
  -2  20   0    9.10    3.40
  -1  20   0    3.80    3.40
  -1  20   0    7.60    3.60
   0  20   0    5.80    3.00
   0  20   0    2.10    2.80
   1  20   0    0.90    3.60
   2  20   0    0.90    3.20
   2  20   0    2.00    2.70
   3  20   0    3.00    3.10
   3  20   0    1.00    2.60
   4  20   0    1.90    2.90
   4  20   0   -0.50    2.90
   5  20   0    3.40    3.00
   6  20   0   -0.30    2.70
   7  20   0    1.20    3.10
   8  20   0    0.90    3.00
   9  20   0    1.80    3.30
  10  20   0    0.00    3.10
  11  20   0   -1.20    3.40
  12  20   0    0.90    6.40
 -17  21   0   -1.20    5.00
 -17  21   0   -3.30    5.30
 -16  21   0   26.70    6.90
 -16  21   0   24.10    7.90
 -15  21   0   80.89   10.80
 -15  21   0   78.59   10.20
 -14  21   0   36.40    7.50
 -14  21   0   39.90    7.60
 -13  21   0    2.30    4.80
 -12  21   0   12.50    5.70
 -12  21   0    7.70    4.40
 -11  21   0    7.60    4.10
 -11  21   0    7.80    3.90
 -10  21   0    2.20    3.60
 -10  21   0    1.20    5.20
  -9  21   0    1.90    4.00
  -9  21   0   -6.30    3.40
  -8  21   0    0.50    3.60
  -8  21   0    0.10    3.60
  -7  21   0   19.30    5.10
  -7  21   0   15.30    5.30
  -6  21   0    5.10    3.70
  -6  21   0    1.20    2.70
  -5  21   0   75.89    9.40
  -5  21   0   80.49    9.70
  -4  21   0   15.20    5.20
  -4  21   0   19.60    5.30
  -3  21   0   67.29    8.50
  -3  21   0   57.79    8.40
  -2  21   0    5.50    3.40
  -2  21   0    3.60    5.80
  -1  21   0   14.20    4.70
  -1  21   0   15.70    4.80
   0  21   0    2.00    2.90
   0  21   0   -4.90    2.80
   1  21   0    0.40    2.90
   2  21   0    3.80    3.60
   2  21   0   -2.00    2.30
   3  21   0    1.00    2.50
   5  21   0    2.90    3.00
   6  21   0   -3.50    3.10
   7  21   0   -2.00    3.30
   8  21   0   -3.10    3.30
   9  21   0   20.30    5.10
  10  21   0    3.30    4.00
 -16  22   0   -4.90    5.70
 -16  22   0    2.30    6.00
 -15  22   0    2.10    4.70
 -15  22   0    4.00    5.90
 -14  22   0   -3.80    4.80
 -14  22   0   -1.70    4.90
 -13  22   0   11.60    5.10
 -13  22   0   13.00    6.10
 -12  22   0    4.80    5.30
 -11  22   0    5.50    5.10
 -10  22   0   -5.60    4.10
 -10  22   0   -1.40    4.40
  -9  22   0   -1.30    3.80
  -9  22   0    1.90    4.20
  -8  22   0    1.40    3.20
  -8  22   0   -1.10    4.20
  -7  22   0   -2.00    3.00
  -7  22   0   -1.30    2.70
  -6  22   0   -0.60    3.70
  -6  22   0   -2.20    3.50
  -5  22   0   -3.00    6.10
  -5  22   0   -3.80    3.50
  -4  22   0   -0.40    3.60
  -4  22   0   -3.90    3.10
  -3  22   0    5.30    4.00
  -3  22   0    1.50    3.40
  -2  22   0   -0.30    3.80
  -2  22   0   -2.50    2.80
  -1  22   0   -1.10    3.40
  -1  22   0    0.80    3.20
   0  22   0   -2.00    3.00
   2  22   0    0.20    2.90
   3  22   0   -1.60    3.20
   4  22   0    0.00    2.90
   5  22   0   -5.20    3.40
   6  22   0   -2.00    4.10
   7  22   0   -2.20    3.80
 -15  23   0    2.40    5.00
 -15  23   0   -4.60    6.50
 -14  23   0    1.60    7.00
 -14  23   0    7.80    6.90
 -13  23   0    3.60    6.00
 -13  23   0    2.50    4.30
 -12  23   0   -0.40    4.10
 -12  23   0    1.20    6.00
 -11  23   0   -2.80    5.00
 -11  23   0   -6.80    4.60
 -10  23   0   14.10    5.10
 -10  23   0    9.00    5.90
  -9  23   0    3.00    5.10
  -8  23   0   13.10    5.40
  -8  23   0   14.00    6.10
  -7  23   0    2.10    3.40
  -7  23   0   -1.30    4.40
  -6  23   0   -0.80    4.00
  -6  23   0    8.40    4.80
  -5  23   0   -2.30    4.20
  -5  23   0   -2.50    4.00
  -4  23   0    0.60    4.30
  -4  23   0   -4.60    3.90
  -3  23   0   -1.60    3.50
  -2  23   0   -0.30    4.00
  -1  23   0   -1.40    3.70
   0  23   0   -3.80    3.20
   1  23   0   -2.70    3.60
   2  23   0   -1.60    3.50
   3  23   0    4.70    5.00
   4  23   0    0.50    4.10
 -15  24   0    5.20    7.40
 -14  24   0   35.10    9.80
 -13  24   0   29.90   11.10
 -13  24   0   16.70    7.30
 -12  24   0    6.50    6.70
 -12  24   0    5.00    6.60
 -11  24   0    4.10    5.20
 -10  24   0    4.90    6.70
 -10  24   0   -1.80    5.60
  -9  24   0    5.40    5.80
  -9  24   0   -6.60    4.60
  -8  24   0    7.00    5.30
  -8  24   0   -1.60    4.00
  -7  24   0   -1.90    4.80
  -6  24   0    2.40    4.60
  -5  24   0   -1.50    4.40
  -4  24   0   -5.40    4.90
  -3  24   0   -3.00    4.90
  -2  24   0   -5.40    4.30
  -1  24   0   -4.40    4.60
   0  24   0    1.30    5.00
 -13  25   0    4.80    9.30
  -4  25  -1    0.00    6.80
  -5  25  -1   -2.70    5.60
  -6  25  -1   -1.50    5.40
  -7  25  -1   -4.70    5.60
  -8  25  -1    2.30    7.30
  -9  25  -1   -4.00   11.50
 -10  25  -1  -12.20    6.00
 -11  25  -1    8.80    7.00
 -11  25  -1    1.30    7.00
 -12  25  -1    6.10    7.30
 -12  25  -1    5.00    7.50
 -13  25  -1   13.50    6.50
 -13  25  -1   -0.70    8.10
 -14  25  -1   -5.00    7.70
   0  24  -1   -4.60    4.30
  -1  24  -1   -4.60    4.20
  -3  24  -1   -3.10    4.10
  -4  24  -1   -1.00    4.60
  -5  24  -1    1.50    3.60
  -5  24  -1    0.70    4.80
  -6  24  -1   11.00    5.80
  -7  24  -1   -1.60    4.70
  -7  24  -1    5.90    5.50
  -8  24  -1    6.00    5.70
  -8  24  -1    7.30    5.80
  -9  24  -1   19.30    6.90
  -9  24  -1   13.40    6.40
 -10  24  -1    3.40    5.40
 -10  24  -1    1.80    5.40
 -12  24  -1   -0.50    6.50
 -12  24  -1   -7.40    5.40
 -13  24  -1   -3.40    6.00
 -13  24  -1   -0.60    6.40
 -14  24  -1    1.20    7.00
 -14  24  -1   -6.00    6.60
 -15  24  -1    0.80    7.60
   5  23  -1    0.20    4.70
   3  23  -1   -1.90    3.30
   2  23  -1    0.60    3.80
   1  23  -1    0.90    4.80
   0  23  -1    2.80    4.30
  -1  23  -1    2.30    3.20
  -2  23  -1    2.30    4.60
  -2  23  -1    1.00    2.80
  -3  23  -1    0.40    3.60
  -3  23  -1   19.00    6.40
  -4  23  -1   42.00    8.40
  -5  23  -1   50.39    9.60
  -6  23  -1   60.69    8.80
  -6  23  -1   52.79   11.40
  -7  23  -1    2.40    4.40
  -7  23  -1    1.40    3.50
  -8  23  -1    0.10    4.40
  -8  23  -1    0.80    3.40
  -9  23  -1    2.60    4.90
  -9  23  -1   -1.90    5.20
 -10  23  -1   17.90    7.20
 -10  23  -1   15.70    6.40
 -11  23  -1    8.70    5.40
 -12  23  -1   82.99   12.20
 -12  23  -1   90.19   11.70
 -13  23  -1    5.30    5.80
 -13  23  -1   11.90    6.10
 -14  23  -1    2.10    6.30
 -14  23  -1    4.10    9.90
 -15  23  -1    6.00    6.30
 -15  23  -1    4.40    6.60
   8  22  -1   -1.50    4.20
   7  22  -1   -1.00    3.70
   6  22  -1    0.50    3.80
   5  22  -1    0.00    3.60
   4  22  -1    1.60    3.20
   3  22  -1   -1.60    2.80
   2  22  -1    0.50    2.80
   1  22  -1   -2.10    2.80
   0  22  -1   -0.50    2.80
   0  22  -1   -0.90    3.10
  -1  22  -1    5.30    4.00
  -1  22  -1    0.20    3.00
  -2  22  -1    2.20    3.20
  -2  22  -1   -2.00    3.50
  -3  22  -1    0.80    3.50
  -4  22  -1   -0.50    2.60
  -4  22  -1    1.00    3.80
  -5  22  -1    2.60    3.20
  -5  22  -1    3.90    4.00
  -6  22  -1   10.00    4.50
  -6  22  -1    9.30    4.70
  -7  22  -1    1.60    3.40
  -7  22  -1   -0.50    3.90
  -8  22  -1    9.10    5.10
  -8  22  -1    6.80    4.20
  -9  22  -1    0.00    3.60
  -9  22  -1    2.20    4.20
 -10  22  -1    7.80    4.60
 -10  22  -1    0.10    4.40
 -11  22  -1    5.70    4.70
 -11  22  -1   18.50    5.90
 -12  22  -1   -2.40    4.70
 -13  22  -1    5.40    5.30
 -13  22  -1    6.10    4.00
 -14  22  -1   15.00    5.80
 -14  22  -1   10.20    5.50
 -15  22  -1   -3.80    4.10
 -15  22  -1    1.00    4.10
 -16  22  -1    0.70    5.70
 -16  22  -1   -3.30    5.20
 -17  22  -1   -0.60    5.00
  11  21  -1   -4.00    4.10
  10  21  -1   16.80    5.10
   9  21  -1   -0.20    3.10
   8  21  -1    2.50    3.40
   7  21  -1    1.40    2.70
   6  21  -1    2.20    3.30
   5  21  -1   -2.70    2.80
   4  21  -1    3.00    2.60
   3  21  -1   -2.70    2.70
   3  21  -1   -0.20    2.30
   2  21  -1    1.90    2.50
   2  21  -1    0.80    2.80
   1  21  -1    2.90    3.00
   1  21  -1    0.00    3.10
   0  21  -1    1.80    4.20
   0  21  -1   -0.50    2.50
  -1  21  -1    5.20    3.60
  -1  21  -1   10.30    4.00
  -2  21  -1    1.60    2.80
  -2  21  -1   -0.50    1.90
  -3  21  -1    9.70    3.40
  -3  21  -1   13.70    4.50
  -4  21  -1    2.60    3.10
  -4  21  -1   -1.20    2.80
  -5  21  -1   14.00    4.90
  -5  21  -1    5.00    4.00
  -6  21  -1    6.90    3.40
  -6  21  -1    2.70    3.70
  -7  21  -1    9.20    4.70
  -7  21  -1    5.30    3.50
  -8  21  -1   -0.40    3.10
  -8  21  -1   -3.70    3.00
  -9  21  -1    3.60    3.40
  -9  21  -1    1.40    3.80
 -10  21  -1    0.10    3.60
 -10  21  -1   -0.30    4.20
 -11  21  -1    1.40    4.30
 -11  21  -1   -0.50    3.40
 -12  21  -1   -2.90    3.60
 -12  21  -1   -0.10    2.70
 -13  21  -1    1.60    4.10
 -13  21  -1    2.70    5.20
 -14  21  -1    1.90    4.70
 -14  21  -1    6.40    4.50
 -15  21  -1    5.80    4.70
 -16  21  -1    5.00    5.40
 -16  21  -1   -2.60    3.40
 -17  21  -1    2.00    5.10
 -17  21  -1   -6.40    5.20
 -18  21  -1    3.90    6.60
  12  20  -1   -0.20    3.30
  11  20  -1   -0.10    3.30
   9  20  -1    3.20    3.00
   8  20  -1   -2.80    2.70
   7  20  -1    3.70    2.70
   6  20  -1    4.10    3.10
   5  20  -1    3.40    2.90
   4  20  -1    4.60    2.90
   4  20  -1    0.70    2.60
   3  20  -1   22.00    4.80
   3  20  -1   21.00    5.00
   1  20  -1   23.10    5.40
   1  20  -1   24.20    5.40
   0  20  -1   29.60    6.20
   0  20  -1   29.50    5.70
  -1  20  -1    1.90    2.80
  -1  20  -1   -1.30    2.30
  -2  20  -1   26.50    5.40
  -2  20  -1   35.40    6.70
  -3  20  -1   22.90    5.70
  -3  20  -1   20.60    5.20
  -4  20  -1   -1.30    2.70
  -4  20  -1    1.30    3.10
  -5  20  -1   14.50    4.50
  -5  20  -1   18.30    4.40
  -6  20  -1    1.50    2.60
  -6  20  -1   -0.30    2.90
  -7  20  -1   16.60    4.50
  -7  20  -1   15.80    5.10
  -8  20  -1   38.80    7.60
  -8  20  -1   52.39    8.30
  -9  20  -1   55.89    8.10
  -9  20  -1   60.69    7.90
 -10  20  -1   -1.70    3.10
 -10  20  -1    3.20    3.20
 -11  20  -1    5.20    3.20
 -11  20  -1    4.50    2.80
 -12  20  -1   38.30    9.40
 -12  20  -1   54.59    8.90
 -13  20  -1    5.70    4.40
 -14  20  -1    7.70    4.10
 -14  20  -1    6.60    4.40
 -15  20  -1   -0.50    2.80
 -15  20  -1   -3.10    3.10
 -16  20  -1   -0.10    5.00
 -17  20  -1   15.80    6.30
 -17  20  -1   17.20    5.90
 -18  20  -1    0.90    4.80
 -19  20  -1    0.60    6.70
  14  19  -1   -1.00    2.90
  13  19  -1   -1.00    3.50
  12  19  -1    2.20    2.90
  11  19  -1   -0.40    2.70
  10  19  -1    4.60    3.00
   9  19  -1    1.60    2.60
   8  19  -1    1.00    2.80
   7  19  -1    0.90    2.50
   7  19  -1    4.70    2.90
   6  19  -1    1.00    2.60
   6  19  -1   -0.80    2.00
   5  19  -1    4.60    2.80
   5  19  -1    0.70    2.30
   4  19  -1    0.70    2.00
   3  19  -1    3.10    3.20
   3  19  -1    1.10    2.40
   2  19  -1    2.10    2.70
   1  19  -1    1.80    2.80
   1  19  -1    6.00    3.00
   0  19  -1   18.90    4.80
   0  19  -1   18.10    4.30
  -1  19  -1    1.70    2.30
  -1  19  -1    1.70    2.10
  -2  19  -1    0.20    1.40
  -2  19  -1    1.10    1.80
  -2  19  -1    0.70    2.30
  -2  19  -1    2.00    1.90
  -3  19  -1   -2.50    2.30
  -3  19  -1    0.30    2.20
  -4  19  -1    0.10    2.40
  -4  19  -1   -1.50    1.40
  -5  19  -1    0.40    2.10
  -5  19  -1    1.90    2.30
  -6  19  -1   27.80    5.70
  -6  19  -1   32.20    6.20
  -7  19  -1   16.10    4.20
  -7  19  -1   15.50    4.90
  -8  19  -1    2.50    3.10
  -8  19  -1    2.10    2.60
  -9  19  -1   -0.60    2.90
  -9  19  -1    0.30    3.40
 -10  19  -1    5.90    3.60
 -10  19  -1   11.00    4.60
 -11  19  -1    4.90    3.50
 -11  19  -1    3.90    3.20
 -12  19  -1    2.80    3.30
 -12  19  -1   -3.60    2.80
 -13  19  -1    2.70    3.50
 -13  19  -1    5.60    4.50
 -14  19  -1    2.60    3.10
 -14  19  -1    1.60    3.70
 -15  19  -1    6.50    4.90
 -15  19  -1   12.90    5.20
 -16  19  -1    5.50    4.40
 -16  19  -1    7.80    4.40
 -17  19  -1   10.10    4.70
 -17  19  -1    8.20    5.00
 -18  19  -1   10.30    5.70
 -18  19  -1   11.20    5.10
 -19  19  -1    5.70    5.10
  13  18  -1    0.20    2.80
  12  18  -1    3.40    2.60
  10  18  -1    2.10    2.40
   9  18  -1    1.20    2.40
   8  18  -1    9.10    2.90
   8  18  -1    7.30    2.90
   7  18  -1    4.80    2.70
   7  18  -1    0.80    2.10
   6  18  -1   -1.40    1.70
   5  18  -1    9.60    3.10
   5  18  -1    4.00    2.60
   4  18  -1    5.10    2.80
   4  18  -1    7.50    3.10
   3  18  -1    1.80    2.20
   3  18  -1    2.10    2.30
   2  18  -1    0.90    1.60
   2  18  -1    3.00    2.10
   2  18  -1    4.10    1.60
  -2 -18   1    7.40    2.00
  -2 -18   1    1.60    1.90
  -2 -18   1    2.30    2.90
  -2 -18   1    3.40    1.90
   1  18  -1    1.40    1.40
   1  18  -1   11.50    3.70
   1  18  -1    3.20    1.60
   1  18  -1    4.00    1.80
   1  18  -1    1.40    1.60
  -1 -18   1    3.10    1.90
  -1 -18   1    5.40    2.10
  -1 -18   1    2.70    1.50
  -1 -18   1    5.30    1.70
   0  18  -1    8.80    3.30
   0  18  -1    0.00    1.60
   0  18  -1    4.10    2.00
   0  18  -1    3.10    1.50
   0  18  -1    6.90    2.10
   0 -18   1    4.60    1.80
   0 -18   1    1.00    1.70
   0 -18   1    7.90    1.90
  -1  18  -1    7.60    2.00
  -1  18  -1   12.70    2.50
  -1  18  -1    8.80    2.50
  -1  18  -1    8.20    2.30
   1 -18   1   12.70    2.30
   1 -18   1   17.00    2.50
   1 -18   1   15.00    2.70
   1 -18   1   15.50    3.00
  -2  18  -1    2.20    1.60
  -2  18  -1    4.40    2.00
  -2  18  -1    4.80    1.90
  -2  18  -1    4.10    1.70
  -2  18  -1   -1.40    2.30
  -2  18  -1    3.60    2.20
   2 -18   1    5.90    1.60
   2 -18   1    1.50    1.80
  -3  18  -1   -0.60    1.40
  -3  18  -1    3.00    1.70
  -3  18  -1   -0.80    1.40
  -3  18  -1    1.50    1.90
  -3  18  -1    4.80    2.90
  -3  18  -1    5.60    3.00
   3 -18   1   -1.40    1.50
   3 -18   1    2.20    1.40
   3 -18   1    1.50    1.40
  -4  18  -1    1.00    1.60
  -4  18  -1    4.10    1.90
  -4  18  -1    3.30    1.50
  -4  18  -1    3.90    2.00
  -4  18  -1    0.50    2.10
   4 -18   1    1.90    2.10
   4 -18   1    4.70    1.90
   4 -18   1    3.40    1.30
  -5  18  -1    3.30    2.90
  -5  18  -1   -2.00    1.40
  -5  18  -1    0.10    1.50
  -5  18  -1    1.50    1.60
  -5  18  -1    2.90    2.70
  -5  18  -1    1.20    1.20
   5 -18   1    2.50    2.60
   5 -18   1   -0.10    1.00
   5 -18   1    0.20    1.80
  -6  18  -1    5.60    2.10
  -6  18  -1    4.10    1.70
  -6  18  -1    1.40    1.80
   6 -18   1   -0.70    1.80
   6 -18   1    3.60    2.70
  -7  18  -1   -0.60    1.70
  -7  18  -1    0.90    1.70
  -8  18  -1    1.70    2.90
  -8  18  -1    1.50    2.20
  -9  18  -1    1.50    2.70
  -9  18  -1    0.40    2.80
 -10  18  -1   11.60    4.30
 -10  18  -1   10.70    4.00
 -11  18  -1   34.40    6.60
 -11  18  -1   39.50    8.20
 -12  18  -1    2.00    3.10
 -12  18  -1    2.70    3.20
 -13  18  -1    1.00    3.10
 -13  18  -1   -0.10    1.90
 -14  18  -1   -2.30    2.90
 -15  18  -1    4.80    3.50
 -15  18  -1    1.70    3.70
 -16  18  -1    3.90    3.70
 -16  18  -1    3.30    4.00
 -17  18  -1   -1.60    3.80
 -18  18  -1   -4.90    3.40
 -18  18  -1    3.10    4.20
 -19  18  -1    3.30    4.70
 -20  18  -1    0.80    4.90
  15  17  -1    4.20    2.00
  14  17  -1   35.80    4.50
  13  17  -1    6.10    2.30
  12  17  -1    1.90    2.20
  11  17  -1    1.20    2.30
  10  17  -1   22.30    4.00
  10  17  -1   15.80    3.30
   9  17  -1   26.10    4.50
   9  17  -1   16.90    3.60
   8  17  -1   10.70    2.90
   8  17  -1   12.40    3.40
   7  17  -1   32.00    4.60
   7  17  -1   34.90    4.90
   6  17  -1    7.20    2.80
   6  17  -1    4.70    2.90
   5  17  -1   18.90    4.00
   5  17  -1   20.50    4.20
   4  17  -1   20.40    3.20
   4  17  -1   32.00    3.30
  -4 -17   1   24.90    3.70
  -4 -17   1   20.60    3.70
  -4 -17   1   23.00    3.80
   3  17  -1   21.40    3.20
   3  17  -1   18.70    3.10
  -3 -17   1   20.00    3.00
  -3 -17   1   21.90    3.40
  -3 -17   1   15.90    3.00
  -3 -17   1   16.90    3.00
   2  17  -1   12.70   66.09
   2  17  -1   93.19   73.39
   1  17  -1   31.60    3.20
   1  17  -1   49.60   70.99
   1  17  -1   -7.30   58.99
   1  17  -1   31.70    3.60
   1  17  -1   35.00    4.00
   1  17  -1   32.00    4.20
  -1 -17   1   37.90    3.70
  -1 -17   1   26.00    3.90
  -1 -17   1   32.50    3.40
  -1 -17   1   28.40    4.60
   0  17  -1    2.90   57.39
   0  17  -1    0.10    1.90
   0  17  -1    3.80   64.69
   0  17  -1    1.90    1.60
   0  17  -1    3.40    1.70
   0  17  -1   -0.20    1.30
   0  17  -1   -1.30    1.80
   0 -17   1    4.90    1.90
   0 -17   1    2.50    1.50
   0 -17   1    1.40    1.70
   0 -17   1    2.20    1.40
  -1  17  -1   -5.00   55.39
  -1  17  -1    2.00   51.59
  -2  17  -1   56.39   58.09
  -2  17  -1   46.80    4.50
  -2  17  -1   43.00    4.40
  -2  17  -1   50.19    4.90
  -2  17  -1   42.70    4.60
   2 -17   1   53.49    4.80
   2 -17   1   53.69    4.30
   2 -17   1   48.20    4.70
  -3  17  -1   35.80    6.20
  -3  17  -1   27.40   60.39
  -4  17  -1    0.50    1.40
  -4  17  -1    1.80    1.70
  -4  17  -1    7.10    2.90
  -4  17  -1    4.00    3.50
  -4  17  -1    0.50    1.30
  -4  17  -1    0.90    1.40
   4 -17   1    1.20    1.20
   4 -17   1    1.30    1.20
   4 -17   1    0.10    1.20
  -5  17  -1   30.10    3.60
  -5  17  -1   26.70    3.90
  -5  17  -1   38.00    3.90
  -5  17  -1   31.50    3.90
   5 -17   1   27.70    4.30
   5 -17   1   30.50    3.50
  -6  17  -1   37.00    4.00
  -6  17  -1   37.20    3.80
  -6  17  -1   34.90    4.40
  -6  17  -1   39.80    3.90
  -6  17  -1   26.10    5.20
  -6  17  -1   24.90    5.50
   6 -17   1   33.10    5.00
  -8  17  -1   21.40    4.80
  -8  17  -1   19.10    4.40
  -9  17  -1    3.20    2.60
  -9  17  -1    2.70    3.00
 -10  17  -1  220.28   16.40
 -10  17  -1  196.58   16.20
 -11  17  -1   34.20    6.20
 -11  17  -1   26.10    5.80
 -12  17  -1    1.90    2.40
 -12  17  -1    1.30    2.80
 -13  17  -1   16.00    5.30
 -13  17  -1    9.50    3.70
 -15  17  -1   94.49    9.90
 -16  17  -1   27.90    6.00
 -16  17  -1   34.20    6.70
 -17  17  -1   15.90    5.20
 -17  17  -1   21.30    5.30
 -18  17  -1   13.70    4.80
 -18  17  -1   13.00    4.90
 -19  17  -1   21.60    5.50
 -19  17  -1   13.80    5.70
 -20  17  -1    6.00    4.80
 -21  17  -1    8.30    4.90
  14  16  -1    2.90    2.00
  13  16  -1    5.70    2.50
  12  16  -1   -0.30    1.80
  11  16  -1    5.40    2.10
  11  16  -1    6.50    2.30
  10  16  -1    1.70    2.10
  10  16  -1    3.50    2.00
   9  16  -1   -0.60    1.90
   8  16  -1    4.30    2.10
   8  16  -1    5.20    2.10
   7  16  -1   -2.70    1.40
   7  16  -1    0.90    1.70
   6  16  -1    0.30    1.30
   6  16  -1    0.40    1.60
   6  16  -1    1.80    2.10
  -6 -16   1    0.00    1.50
  -6 -16   1    3.30    1.70
  -6 -16   1   -0.10    1.30
   5  16  -1    6.70    2.90
   5  16  -1    8.00    2.60
   5  16  -1    0.80    1.80
   5  16  -1    2.80    1.40
  -5 -16   1    3.50    2.20
  -5 -16   1    1.00    1.70
  -5 -16   1    3.00    1.70
  -5 -16   1    4.00    1.70
   4  16  -1   17.90    2.60
   4  16  -1   18.40    3.00
  -4 -16   1   16.80    3.40
  -4 -16   1   20.20    3.10
  -4 -16   1   15.90    2.80
  -4 -16   1   20.90    3.50
   3  16  -1    7.00    2.00
   3  16  -1   18.40    3.80
   3  16  -1    8.00    2.10
   3  16  -1   14.90    3.80
   3  16  -1   10.70    2.10
   3  16  -1   46.10   84.09
  -3 -16   1    8.90    2.10
  -3 -16   1    5.70    1.90
  -3 -16   1   10.80    2.40
  -3 -16   1    8.30    2.20
   2  16  -1  -26.10   51.59
   2  16  -1   52.99   55.99
   2  16  -1   23.10    3.40
   2  16  -1   27.60    3.40
   2  16  -1   23.80    3.40
  -2 -16   1   23.80    3.40
  -2 -16   1   24.00    3.60
  -2 -16   1   19.30    3.80
  -2 -16   1   23.70    3.10
   1  16  -1  -30.30   44.80
   1  16  -1    8.00    2.10
   1  16  -1   11.20    2.40
   1  16  -1    4.60    2.00
   1  16  -1    7.10    1.50
   1  16  -1   14.70    3.60
  -1 -16   1    5.70    1.80
  -1 -16   1    8.70    2.40
  -1 -16   1    8.80    2.20
  -1 -16   1    5.80    1.70
   0  16  -1   12.20   33.10
   0  16  -1   35.30    3.50
   0  16  -1   34.50    3.80
   0  16  -1    2.20   42.30
   0  16  -1   43.60    4.30
   0  16  -1   35.80    3.80
   0 -16   1   27.50    3.40
   0 -16   1   35.90    4.10
   0 -16   1   39.10    3.60
   0 -16   1   40.20    4.10
  -1  16  -1   15.90   41.10
  -1  16  -1   52.79    4.70
  -1  16  -1   47.90    4.80
  -1  16  -1   15.20   51.39
  -1  16  -1   45.60    4.60
  -1  16  -1   51.99    4.60
   1 -16   1   53.89    5.00
   1 -16   1   52.09    4.90
   1 -16   1   54.99    4.30
   1 -16   1   55.79    4.50
  -2  16  -1  -38.50   41.50
  -2  16  -1   -9.20   39.90
  -3  16  -1   83.79   45.10
  -3  16  -1   19.60   39.40
  -3  16  -1   18.70    4.90
  -3  16  -1   16.00    3.90
  -4  16  -1   -1.20    1.10
  -4  16  -1   -0.60    1.70
  -4  16  -1    6.80    2.20
  -4  16  -1    9.80    2.30
  -4  16  -1  -31.20   40.40
   4 -16   1    1.40    0.80
   4 -16   1    7.90    2.00
  -5  16  -1   13.80    2.70
  -5  16  -1   14.00    2.90
  -5  16  -1   16.40    2.80
  -5  16  -1   12.60    2.60
  -5  16  -1  -21.40   41.60
  -5  16  -1    8.80    3.50
  -5  16  -1   14.00    3.90
   5 -16   1   18.80    2.70
   5 -16   1   16.80    3.30
  -6  16  -1    4.30    1.70
  -6  16  -1    4.90    2.60
  -6  16  -1    9.00    2.60
  -6  16  -1    6.90    2.90
  -6  16  -1    5.10    1.80
  -6  16  -1    8.60    2.20
   6 -16   1    6.50    1.10
   6 -16   1    9.20    2.10
   6 -16   1    7.50    2.90
  -8  16  -1    5.60    2.70
  -8  16  -1   10.20    2.20
  -8  16  -1    6.90    1.80
  -9  16  -1    0.80    2.20
  -9  16  -1    0.90    1.90
 -10  16  -1   39.20    5.50
 -11  16  -1    1.90    2.80
 -13  16  -1    9.90    3.40
 -14  16  -1    1.80    2.60
 -16  16  -1    0.80    2.90
 -17  16  -1    5.10    3.40
 -19  16  -1    1.10    3.20
 -20  16  -1   -4.60    3.60
 -21  16  -1    4.60    4.60
 -22  16  -1   23.70    7.90
  16  15  -1    9.50    1.40
  15  15  -1    0.90    1.50
  14  15  -1    5.60    2.00
  13  15  -1    3.40    1.70
  13  15  -1    5.10    2.00
  12  15  -1    0.90    1.50
  12  15  -1    0.60    1.60
  11  15  -1    0.70    1.90
  11  15  -1    1.50    1.60
  10  15  -1    2.30    1.70
  10  15  -1    5.20    2.10
   9  15  -1    0.60    1.60
   9  15  -1   -0.40    1.40
   8  15  -1    7.00    2.20
   8  15  -1    6.30    2.50
   7  15  -1    8.10    2.60
   7  15  -1    3.40    3.00
   7  15  -1    0.50    1.50
   7  15  -1    9.70    2.80
   7  15  -1    2.50    1.10
  -7 -15   1    0.20    1.50
  -7 -15   1    3.60    1.70
  -7 -15   1    3.50    1.90
   6  15  -1    1.80    1.10
   6  15  -1    7.00    2.30
   6  15  -1    6.70    2.40
   6  15  -1    1.40    1.40
  -6 -15   1   -0.10    1.20
  -6 -15   1    0.30    1.40
  -6 -15   1    0.50    1.40
  -6 -15   1    4.50    1.70
   5  15  -1   13.30    2.40
   5  15  -1   17.70    2.40
  -5 -15   1   12.90    2.80
  -5 -15   1   13.40    2.50
  -5 -15   1   18.80    3.20
  -5 -15   1   16.40    2.80
   4  15  -1   14.60    3.40
   4  15  -1    6.60    2.00
   4  15  -1   19.70    3.80
   4  15  -1   11.90    2.20
   4  15  -1   10.30    2.30
   4  15  -1   17.80   44.70
  -4 -15   1   11.00    2.50
  -4 -15   1    9.90    2.30
  -4 -15   1    6.80    2.10
  -4 -15   1   11.10    2.40
   3  15  -1    3.30    2.00
   3  15  -1    5.20    2.40
   3  15  -1    0.50   55.29
   3  15  -1  -24.90   39.60
   3  15  -1    4.00    1.10
   2  15  -1   16.70    3.80
   2  15  -1  -25.10   39.10
   2  15  -1  -30.10   37.40
   2  15  -1   17.10    2.00
   2  15  -1   14.60    2.60
   2  15  -1   12.50    2.60
   2  15  -1   19.70    2.90
  -2 -15   1   17.80    3.00
  -2 -15   1   17.60    2.60
  -2 -15   1   15.10    2.50
  -2 -15   1   16.40    3.00
   1  15  -1  102.29    7.20
   1  15  -1  115.99    7.90
   1  15  -1  101.19    7.70
   1  15  -1  113.99    7.70
  -1 -15   1  107.19    7.50
  -1 -15   1  104.09    7.90
  -1 -15   1  115.79    7.50
   0  15  -1    5.00    1.80
   0  15  -1    4.80    1.70
   0  15  -1    2.70    1.70
   0  15  -1    5.60    1.60
   0  15  -1    3.00    2.10
   0  15  -1    4.30    2.10
   0  15  -1  -23.60   35.00
   0 -15   1    4.30    1.70
   0 -15   1    7.20    1.80
   0 -15   1    6.10    1.80
  -1  15  -1   13.60    2.50
  -1  15  -1   34.00   28.50
  -1  15  -1   10.80    2.40
  -1  15  -1   14.10   34.00
  -1  15  -1   16.50    2.50
   1 -15   1   13.90    2.20
   1 -15   1   15.00    2.60
   1 -15   1   16.50    2.80
  -2  15  -1   15.90    2.70
  -2  15  -1    8.10   25.40
  -2  15  -1   17.40    2.80
  -2  15  -1   19.70   34.90
  -2  15  -1   17.20    2.90
  -2  15  -1   19.80    2.90
   2 -15   1   19.70    2.60
   2 -15   1   16.70    1.90
   2 -15   1   19.40    2.50
   2 -15   1   23.50    3.20
  -3  15  -1   19.40    2.90
  -3  15  -1   15.30    2.70
  -3  15  -1   -5.70   30.20
  -3  15  -1   30.50   32.10
  -3  15  -1   11.80    2.80
  -3  15  -1   13.60    2.60
  -3  15  -1   15.30    2.80
   3 -15   1   20.90    3.00
   3 -15   1   19.60    1.70
   3 -15   1   18.70    2.80
   3 -15   1   21.50    2.50
   3 -15   1   16.10    1.70
  -4  15  -1    3.10    1.90
  -4  15  -1    8.40    2.00
  -4  15  -1    7.20   31.10
  -4  15  -1   -3.70   32.80
  -4  15  -1    9.70    2.20
  -4  15  -1    7.70    2.00
  -4  15  -1    6.60    2.30
   4 -15   1    7.00    1.20
   4 -15   1    6.40    1.50
   4 -15   1    7.00    1.80
  -5  15  -1   83.19    6.20
  -5  15  -1   78.69    6.40
  -5  15  -1   15.90   34.70
  -5  15  -1   75.59    6.20
  -5  15  -1   73.89    6.30
  -5  15  -1   80.59    6.60
   5 -15   1   89.49    5.40
   5 -15   1   83.29    5.50
   5 -15   1   81.59    6.80
   5 -15   1   91.49    5.40
   5 -15   1   83.49    6.10
  -6  15  -1  -41.70   33.40
  -6  15  -1   -1.80    1.40
  -6  15  -1    1.90    1.50
  -6  15  -1    0.30    1.90
  -6  15  -1    1.10    1.70
  -6  15  -1    0.00    1.30
  -6  15  -1    1.60    1.10
   6 -15   1    0.30    1.10
   6 -15   1   -0.10    0.80
   6 -15   1    0.60    0.70
   6 -15   1    1.20    1.20
   6 -15   1    2.50    2.00
  -7  15  -1    0.90   48.40
   7 -15   1   26.80    2.50
  -8  15  -1   43.30    4.10
  -8  15  -1   41.80    4.00
  -8  15  -1   37.10    4.60
  -8  15  -1   45.00    4.00
   8 -15   1   44.60    5.50
  -9  15  -1    2.90    1.50
  -9  15  -1    2.90    1.70
  -9  15  -1    8.40    1.80
  -9  15  -1    2.00    2.40
   9 -15   1   -0.70    2.90
 -10  15  -1    3.70    2.70
 -11  15  -1    3.60    2.50
 -12  15  -1    3.50    2.90
 -13  15  -1    1.70    2.20
 -14  15  -1    0.00    2.30
 -16  15  -1   28.50    5.70
 -17  15  -1    7.00    3.10
 -18  15  -1   18.70    4.90
 -19  15  -1    5.90    3.50
 -20  15  -1   -4.90    3.50
 -21  15  -1   -3.00    3.90
 -22  15  -1    2.80    4.80
  15  14  -1    0.40    1.40
  15  14  -1    1.00    1.30
  14  14  -1    9.90    2.20
  14  14  -1    8.80    2.00
  13  14  -1    0.20    1.30
  13  14  -1    0.10    1.50
  12  14  -1   81.99    6.80
  11  14  -1    5.50    2.10
  11  14  -1    4.40    1.80
  10  14  -1   16.50    3.10
  10  14  -1   10.70    2.50
   9  14  -1   11.90    2.70
   9  14  -1   16.70    3.20
   8  14  -1    2.80    2.80
   8  14  -1    5.30    1.90
   8  14  -1    3.50    1.80
  -8 -14   1    5.50    1.60
  -8 -14   1    5.00    1.80
  -8 -14   1    4.90    1.90
  -8 -14   1    4.00    1.80
   7  14  -1   31.80    2.60
   7  14  -1   31.40    5.20
   7  14  -1   21.60    2.90
  -7 -14   1   27.00    3.70
  -7 -14   1   22.80    3.60
  -7 -14   1   30.00    3.90
  -7 -14   1   31.50    3.80
   6  14  -1    5.40    1.60
   6  14  -1    7.00    2.40
   6  14  -1    6.00    1.50
   6  14  -1    4.10    2.10
  -6 -14   1    5.20    1.90
  -6 -14   1    6.40    2.00
  -6 -14   1    6.80    1.90
  -6 -14   1    4.50    2.00
   5  14  -1   18.30   40.10
   4  14  -1    9.30   35.00
   4  14  -1   16.30   38.10
   4  14  -1   18.10    3.50
   4  14  -1   16.50    3.60
   3  14  -1    0.20   32.50
   3  14  -1   17.70    2.70
   3  14  -1   28.20    4.50
   3  14  -1   18.70    2.90
   3  14  -1  -15.30   23.40
   3  14  -1   15.40    2.60
   3  14  -1   16.60    1.80
  -3 -14   1   18.00    2.70
  -3 -14   1   17.30    2.90
  -3 -14   1   15.30    2.50
  -3 -14   1   16.40    2.90
   2  14  -1    5.80    1.70
   2  14  -1    4.10    1.20
   2  14  -1   -2.80   30.80
   2  14  -1    5.60    1.70
   2  14  -1    4.30    1.60
   2  14  -1   50.09   30.90
  -2 -14   1    2.70    1.70
  -2 -14   1    6.40    1.80
  -2 -14   1    4.20    1.60
   1  14  -1   81.49    6.00
   1  14  -1   81.29    5.70
   1  14  -1   81.69    6.20
  -1 -14   1   82.39    6.30
  -1 -14   1   86.59    5.90
  -1 -14   1   81.49    6.00
  -1 -14   1   77.59    6.30
   0  14  -1   13.60    3.10
   0  14  -1    6.70    1.80
   0  14  -1   10.10   21.20
   0  14  -1    5.60    2.00
   0  14  -1    3.90   26.80
   0  14  -1    3.40    1.40
   0 -14   1    6.90    1.80
   0 -14   1    4.80    1.50
   0 -14   1    5.90    1.60
   0 -14   1    6.10    1.90
  -1  14  -1  -15.10   25.90
  -1  14  -1   27.50    3.00
  -1  14  -1   30.90    3.20
  -1  14  -1    8.30   27.40
  -1  14  -1   29.70    3.20
   1 -14   1   27.10    2.50
   1 -14   1   30.50    3.30
   1 -14   1   34.90    3.60
   1 -14   1   34.20    3.00
   1 -14   1   28.90    3.10
  -2  14  -1   10.10    2.10
  -2  14  -1    8.30    2.00
  -2  14  -1    9.80    2.00
  -2  14  -1  -21.30   24.50
  -2  14  -1    7.00    1.80
  -2  14  -1   15.20   26.00
   2 -14   1    7.90    1.90
   2 -14   1    7.00    1.80
   2 -14   1    7.90    1.70
   2 -14   1    7.30    1.30
   2 -14   1    8.70    1.60
  -3  14  -1    4.50   26.70
  -3  14  -1    5.50   23.70
  -3  14  -1    1.10    1.30
  -3  14  -1    1.80    1.40
   3 -14   1    0.60    1.20
  -4  14  -1   -8.70   24.40
  -4  14  -1    4.60    1.50
  -4  14  -1    5.70    1.80
  -4  14  -1    8.70    2.10
  -4  14  -1    6.40    1.90
  -4  14  -1  -21.30   24.50
  -4  14  -1    9.70    2.00
   4 -14   1    6.10    1.40
   4 -14   1    7.00    1.20
   4 -14   1    6.70    0.80
   4 -14   1    6.90    1.80
   4 -14   1    6.40    1.80
   4 -14   1    5.30    1.50
  -5  14  -1   12.20    2.40
  -5  14  -1   -2.30   25.00
  -5  14  -1   -5.70   25.90
  -5  14  -1   14.10    2.40
  -5  14  -1   14.10    3.10
  -5  14  -1   14.40    2.40
   5 -14   1   20.70    2.70
   5 -14   1   19.30    2.00
   5 -14   1   20.10    2.00
   5 -14   1   18.20    1.90
   5 -14   1   19.00    3.20
  -6  14  -1  108.09    7.60
  -6  14  -1  115.59    8.50
  -6  14  -1  110.79    8.30
  -6  14  -1  101.89    7.60
  -6  14  -1  113.09    7.90
   6 -14   1  116.69    7.10
   6 -14   1  111.89    8.40
   6 -14   1  118.49    7.50
  -7  14  -1   25.20    3.20
  -7  14  -1   26.00    2.90
  -7  14  -1   29.10    3.40
  -7  14  -1   25.50    3.90
  -7  14  -1   27.70   32.70
  -7  14  -1   23.40    3.20
   7 -14   1   26.40    2.70
   7 -14   1   32.20    4.50
  -8  14  -1   11.30   38.50
 -11  14  -1    3.30    2.50
  11 -14   1    2.50    2.10
 -12  14  -1  309.57   20.80
  12 -14   1  295.37   20.50
 -13  14  -1   22.20    4.60
  13 -14   1   21.90    4.50
 -14  14  -1  122.49   10.80
  14 -14   1  111.29   10.10
 -15  14  -1    0.10    1.70
  15 -14   1    7.90    3.30
 -16  14  -1   47.30    8.40
  16 -14   1   48.80    6.20
 -17  14  -1   78.69    8.50
 -18  14  -1   22.80    5.20
 -19  14  -1    5.10    3.00
 -20  14  -1    0.80    2.80
 -22  14  -1   22.20    6.20
 -23  14  -1    9.70    6.20
  16  13  -1    2.00    0.90
  16  13  -1    1.40    1.00
  15  13  -1    5.80    1.50
  15  13  -1    5.20    1.40
  14  13  -1    1.70    1.40
  14  13  -1    1.60    1.20
  13  13  -1    5.20    2.10
  13  13  -1    6.80    1.70
  12  13  -1   -0.10    1.00
  12  13  -1    2.80    1.40
  11  13  -1    0.10    1.00
  11  13  -1    1.20    1.30
  10  13  -1   11.70    2.70
  10  13  -1   12.20    2.50
   9  13  -1    5.50    1.90
   9  13  -1    3.80    2.50
   9  13  -1    4.20    1.90
  -9 -13   1    2.20    1.60
  -9 -13   1    0.70    1.60
  -9 -13   1    4.70    1.80
  -9 -13   1    2.80    1.50
   7  13  -1   -1.00    0.80
   7  13  -1    6.40    2.20
   7  13  -1    0.70    1.40
   7  13  -1   -1.60    1.10
   7  13  -1    1.60    2.40
  -7 -13   1    1.90    1.30
  -7 -13   1   -0.80    1.20
  -7 -13   1   -1.30    1.20
  -7 -13   1   -0.40    1.10
   6  13  -1   -1.00    0.80
   6  13  -1    1.60    1.20
   6  13  -1   21.90   38.60
   6  13  -1    1.40    1.30
   6  13  -1    8.10    2.40
  -6 -13   1    2.60    1.50
  -6 -13   1    0.80    1.30
  -6 -13   1    4.30    1.60
  -6 -13   1   -1.10    1.10
   5  13  -1   -1.40    1.00
   5  13  -1    0.90    1.10
   5  13  -1    1.40    1.60
   5  13  -1    4.00   31.80
   5  13  -1    0.40    1.10
   5  13  -1    1.10    1.60
   5  13  -1   -2.70   30.60
  -5 -13   1   -1.80    1.00
  -5 -13   1   -0.70    1.40
  -5 -13   1    0.50    1.30
  -5 -13   1   -0.50    1.40
  -5 -13   1   -0.90    1.20
   4  13  -1    1.50    0.50
   4  13  -1    7.30    2.20
   4  13  -1    1.80    1.10
   4  13  -1    3.40    1.50
   4  13  -1  -13.60   28.10
   4  13  -1    2.60    1.30
   4  13  -1   50.49   31.90
   4  13  -1    1.50    0.50
  -4 -13   1    3.10    1.70
  -4 -13   1   -0.20    1.20
  -4 -13   1    1.20    1.30
  -4 -13   1    1.80    1.10
   3  13  -1   -0.80   19.60
   3  13  -1   -1.00    1.00
   3  13  -1    0.90    0.70
   3  13  -1   -0.40    0.90
   3  13  -1   -0.40    1.00
   3  13  -1   -7.90   25.70
  -3 -13   1    0.10    1.30
  -3 -13   1   -0.10    1.20
  -3 -13   1    0.90    1.30
  -3 -13   1    1.40    1.00
  -3 -13   1    0.20    0.90
   2  13  -1   13.90   24.00
   2  13  -1    8.90    1.90
   2  13  -1    3.60    1.70
   2  13  -1    0.90    1.50
   2  13  -1  -23.80   22.70
  -2 -13   1    7.40    1.80
  -2 -13   1    5.00    1.80
  -2 -13   1    5.80    1.70
  -2 -13   1    6.10    1.60
   1  13  -1   16.50    2.40
   1  13  -1   12.00    2.40
   1  13  -1   12.00   17.30
   1  13  -1   -3.00   23.10
   1  13  -1   15.10    2.10
  -1 -13   1   17.40    2.40
  -1 -13   1   15.70    2.70
  -1 -13   1   18.60    2.70
  -1 -13   1   17.70    2.40
   0  13  -1   26.50    2.90
   0  13  -1   16.00   17.30
   0  13  -1   26.40    2.80
   0  13  -1   27.90    3.00
   0  13  -1   18.60   21.90
   0 -13   1   26.20    3.10
   0 -13   1   28.40    2.40
   0 -13   1   28.20    3.10
   0 -13   1   29.50    2.80
   0 -13   1   29.20    3.00
  -1  13  -1    0.30   20.10
  -1  13  -1   13.40    2.30
  -1  13  -1   13.20    2.20
  -1  13  -1   13.30    3.20
  -1  13  -1   16.10    2.60
  -1  13  -1   16.60   15.70
  -1  13  -1   16.40    2.40
  -1  13  -1   11.00    2.90
   1 -13   1   12.00    2.30
   1 -13   1   16.90    2.00
   1 -13   1   17.70    2.20
   1 -13   1   14.40    2.20
   1 -13   1   16.10    2.50
  -2  13  -1   10.30   39.60
  -2  13  -1    1.00    1.00
  -2  13  -1   -2.40   21.00
  -2  13  -1    0.40    1.00
  -2  13  -1    2.00    1.70
  -2  13  -1    0.10    0.80
  -2  13  -1    5.50    1.80
  -2  13  -1   -0.20    1.10
   2 -13   1   -0.60    1.00
   2 -13   1    1.10    0.60
   2 -13   1   -1.70    0.80
   2 -13   1   -0.60    1.00
   2 -13   1   -1.30    0.70
  -3  13  -1   27.60    3.00
  -3  13  -1   31.60    3.30
  -3  13  -1    1.40   14.60
  -3  13  -1   26.30    3.40
  -3  13  -1   24.70    3.20
   3 -13   1   25.70    2.60
   3 -13   1   31.40    2.10
   3 -13   1   28.80    2.60
   3 -13   1   24.40    2.90
   3 -13   1   26.30    2.90
  -4  13  -1    6.90    2.00
  -4  13  -1    8.20    1.90
  -4  13  -1    6.10    1.80
  -4  13  -1   10.30   19.00
  -4  13  -1   10.50    1.80
  -4  13  -1   -2.90   20.10
  -4  13  -1   10.70    1.90
  -4  13  -1    4.30    1.80
   4 -13   1    9.90    1.90
   4 -13   1    9.10    1.40
   4 -13   1   10.70    2.20
   4 -13   1   11.10    1.90
   4 -13   1   11.50    2.00
   4 -13   1   10.10    1.60
  -5  13  -1   14.70    2.40
  -5  13  -1   14.60    2.50
  -5  13  -1   13.50   21.70
  -5  13  -1   -1.50   19.70
  -5  13  -1   16.40    2.80
  -5  13  -1   18.10    2.70
  -5  13  -1   13.10    2.30
  -5  13  -1   16.60    2.50
   5 -13   1   19.70    2.50
   5 -13   1   20.90    2.70
   5 -13   1   18.20    2.00
   5 -13   1   15.80    2.80
   5 -13   1   18.70    1.80
   5 -13   1   21.60    1.90
   5 -13   1   18.00    2.30
  -6  13  -1   23.40    3.20
  -6  13  -1   21.70    3.50
  -6  13  -1   26.30    2.90
  -6  13  -1   25.30    3.20
  -6  13  -1   25.80    2.90
  -6  13  -1  -25.00   21.20
  -6  13  -1   11.70   23.90
  -6  13  -1   17.00    4.00
   6 -13   1   32.30    2.80
   6 -13   1   24.60    2.10
   6 -13   1   31.70    2.20
   6 -13   1   27.70    3.20
   6 -13   1   27.70    3.80
  -7  13  -1   18.10    3.10
  -7  13  -1   20.00    3.40
  -7  13  -1   23.60    3.10
  -7  13  -1   11.80   26.10
  -7  13  -1   22.70    2.70
  -7  13  -1   28.00    2.90
  -7  13  -1   19.90    2.80
   7 -13   1   22.70    2.30
   7 -13   1   20.10    3.10
   7 -13   1   21.60    2.70
   7 -13   1   23.30    3.60
  -8  13  -1  -40.80   31.30
  -8  13  -1    2.00    1.20
  -8  13  -1    4.00    1.40
  -8  13  -1    5.00    1.70
  -8  13  -1    0.80    1.40
  -8  13  -1    0.50    1.90
  -8  13  -1    3.30    1.80
  -8  13  -1    3.80    1.30
   8 -13   1    5.10    2.10
   8 -13   1    2.50    1.30
   8 -13   1    1.90    2.20
   8 -13   1    0.70    1.60
   8 -13   1    2.40    1.10
  -9  13  -1    2.90    1.40
  -9  13  -1    1.50    1.30
  -9  13  -1   18.00   37.60
  -9  13  -1    7.70    2.90
  -9  13  -1    0.00    1.00
   9 -13   1    7.20    2.60
   9 -13   1   -0.10    1.30
   9 -13   1   -1.30    1.90
 -10  13  -1    7.80    1.80
 -10  13  -1    4.90    1.30
 -10  13  -1    2.90    1.90
 -10  13  -1    6.20    1.60
  10 -13   1    6.60    1.90
  10 -13   1    3.10    2.30
 -11  13  -1    3.60    2.20
 -11  13  -1    7.80    2.60
 -11  13  -1    8.10    1.50
  11 -13   1    8.40    2.70
  11 -13   1    9.00    2.10
  11 -13   1    5.20    3.00
 -12  13  -1    2.80    2.10
  12 -13   1    0.20    1.60
 -13  13  -1   12.90    4.10
  13 -13   1   12.30    3.50
 -14  13  -1   11.40    3.30
  14 -13   1    8.50    3.20
 -15  13  -1   -0.20    1.90
  15 -13   1    1.50    2.20
  16 -13   1    0.00    2.00
 -17  13  -1    1.60    2.30
  17 -13   1    2.60    2.20
 -18  13  -1    0.70    2.40
  18 -13   1    2.30    2.20
 -20  13  -1   -0.80    2.70
  16  12  -1    2.00    1.10
  16  12  -1    0.10    0.80
  15  12  -1    0.50    1.00
  15  12  -1   -1.20    1.60
  14  12  -1    1.10    1.10
  14  12  -1    2.60    1.30
  13  12  -1    0.90    1.00
  13  12  -1    0.00    1.20
  12  12  -1    1.10    1.40
  12  12  -1    0.30    1.00
  11  12  -1   10.70    2.40
  11  12  -1   11.20    2.20
  10  12  -1   22.40    3.40
  10  12  -1   19.30    2.90
   9  12  -1    2.70    1.60
   9  12  -1    4.10    1.60
   9  12  -1   -0.40    2.40
  -9 -12   1    4.30    1.60
  -9 -12   1    0.80    1.50
  -9 -12   1    3.30    1.60
  -9 -12   1   -0.80    1.40
   8  12  -1    5.60    2.70
   8  12  -1    4.00    1.80
   8  12  -1    9.40    2.30
  -8 -12   1    4.60    1.70
  -8 -12   1    2.80    1.40
  -8 -12   1    3.00    1.50
  -8 -12   1    1.00    1.50
   7  12  -1    1.10    1.30
   7  12  -1    0.30   34.00
   7  12  -1    2.50    0.90
   7  12  -1    5.80    1.80
   7  12  -1    3.70    1.30
   7  12  -1    2.80    2.50
   7  12  -1    0.70    1.20
  -7 -12   1    1.90    1.40
  -7 -12   1    2.40    1.50
  -7 -12   1    1.70    1.70
  -7 -12   1    2.60    1.50
   6  12  -1    0.60    0.90
   6  12  -1    0.80    1.30
   6  12  -1    4.50    1.80
   6  12  -1    2.20    1.50
   6  12  -1   10.80   30.50
   6  12  -1    0.70    1.00
   6  12  -1   -0.60   27.00
   6  12  -1    0.30    0.80
   6  12  -1    0.70    1.10
  -6 -12   1   -0.50    1.20
  -6 -12   1    2.00    1.50
  -6 -12   1   -1.30    1.20
  -6 -12   1    2.10    1.60
  -6 -12   1   -0.10    1.30
   5  12  -1   -5.70   24.50
   5  12  -1   29.30    2.90
   5  12  -1   26.90    2.70
   5  12  -1   20.00    2.80
   5  12  -1   -7.90   25.10
  -5 -12   1   26.20    3.10
  -5 -12   1   27.80    3.20
  -5 -12   1   31.80    3.20
  -5 -12   1   20.60    3.20
  -5 -12   1   26.10    2.90
   4  12  -1   -1.70    0.80
   4  12  -1    0.20    1.10
   4  12  -1    7.60   23.00
   4  12  -1    0.00    0.30
   4  12  -1    0.40    0.40
   4  12  -1   -0.10    0.80
   4  12  -1   -7.10   21.10
   4  12  -1    0.00    1.00
   4  12  -1    1.80    1.50
  -4 -12   1   -1.50    1.10
  -4 -12   1   -0.90    1.20
  -4 -12   1   -0.80    1.10
  -4 -12   1    2.30    1.40
  -4 -12   1   -0.50    1.00
   3  12  -1    0.10    0.90
   3  12  -1    0.40    0.60
   3  12  -1   -4.60   19.80
   3  12  -1   -8.70   20.70
   3  12  -1   -1.20    0.90
  -3 -12   1    2.80    1.10
  -3 -12   1    0.40    1.00
  -3 -12   1    1.40    1.30
  -3 -12   1   -0.30    1.20
  -3 -12   1    0.60    1.10
   2  12  -1   -1.90   13.60
   2  12  -1   11.30    2.10
   2  12  -1   13.80    1.70
   2  12  -1    2.10   14.90
   2  12  -1   17.90    2.40
  -2 -12   1   14.60    2.50
  -2 -12   1   16.30    2.40
  -2 -12   1   20.50    2.60
  -2 -12   1   17.20    2.50
  -2 -12   1   13.80    2.10
   1  12  -1   24.20    2.70
   1  12  -1   24.20    2.80
   1  12  -1   25.30    3.10
   1  12  -1   21.00   15.00
  -1 -12   1   28.40    2.70
  -1 -12   1   25.80    2.70
  -1 -12   1   29.70    2.90
  -1 -12   1   26.80    2.30
  -1 -12   1   23.20    2.70
  -1 -12   1   24.00    3.10
   0  12  -1   -0.80    0.70
   0  12  -1   -0.90    0.90
   0  12  -1   -0.80    0.70
   0  12  -1    0.10    0.70
   0  12  -1   11.00   16.80
   0  12  -1   -1.50   16.90
   0 -12   1   -1.30    0.90
   0 -12   1   -0.10    1.00
   0 -12   1    0.00    0.80
   0 -12   1   -1.00    0.80
   0 -12   1    0.10    0.70
  -1  12  -1    0.40    0.70
  -1  12  -1   -0.20    1.10
  -1  12  -1   -0.60    1.00
  -1  12  -1   -1.10    0.80
  -1  12  -1   -5.50   16.30
  -1  12  -1    0.70    1.10
  -1  12  -1  -12.30   15.50
  -1  12  -1    0.20    1.00
   1 -12   1    0.80    1.00
   1 -12   1    0.20    0.90
   1 -12   1    1.10    1.10
   1 -12   1   -1.60    0.80
   1 -12   1    0.80    0.60
  -2  12  -1   -6.00   12.20
  -2  12  -1    4.20    2.10
  -2  12  -1    4.60    1.50
  -2  12  -1    9.40    1.80
  -2  12  -1    8.00    1.60
  -2  12  -1    2.00   16.30
  -2  12  -1    7.50    1.90
  -2  12  -1    7.60    1.70
   2 -12   1    8.70    1.50
   2 -12   1    8.70    1.50
   2 -12   1    6.60    1.60
   2 -12   1    6.90    1.50
   2 -12   1    9.40    1.20
   2 -12   1    7.70    1.70
  -3  12  -1    0.40    0.90
  -3  12  -1   -0.50    1.00
  -3  12  -1   -0.50    1.10
  -3  12  -1   -3.50   15.50
  -3  12  -1    0.00    1.00
  -3  12  -1   -0.50    1.00
  -3  12  -1    0.80    0.90
  -3  12  -1    0.00    1.40
   3 -12   1   -1.80    0.80
   3 -12   1   -0.70    0.80
   3 -12   1    0.40    0.80
   3 -12   1    0.90    0.50
   3 -12   1    1.30    1.00
   3 -12   1    0.10    0.80
  -4  12  -1    0.40    0.90
  -4  12  -1   -0.30    1.10
  -4  12  -1    0.60    1.20
  -4  12  -1    1.00    1.10
  -4  12  -1    1.80    1.00
  -4  12  -1    0.10    1.00
  -4  12  -1    0.90    0.80
  -4  12  -1    6.50   16.80
  -4  12  -1    9.50   16.50
   4 -12   1    0.70    0.30
   4 -12   1    1.40    0.80
   4 -12   1    2.30    1.10
   4 -12   1    1.00    0.80
   4 -12   1    0.50    0.90
   4 -12   1    0.00    0.80
   4 -12   1    0.00    1.00
  -5  12  -1    6.50   16.30
  -5  12  -1   21.40    3.30
  -5  12  -1   19.50    2.60
  -5  12  -1   16.90    3.80
  -5  12  -1   17.50    2.50
  -5  12  -1   24.60    2.50
  -5  12  -1   11.40   15.30
  -5  12  -1   16.80    2.50
   5 -12   1   22.70    2.40
   5 -12   1   21.80    1.90
   5 -12   1   23.30    2.20
   5 -12   1   21.60    3.00
   5 -12   1   20.90    2.20
   5 -12   1   22.90    1.90
   5 -12   1   24.50    2.70
  -6  12  -1   26.20    2.90
  -6  12  -1   25.50    2.70
  -6  12  -1   -2.70   21.20
  -6  12  -1   26.50    3.40
  -6  12  -1   26.30    2.90
  -6  12  -1   30.10    3.00
  -6  12  -1   26.40    2.90
  -6  12  -1    4.20   19.60
   6 -12   1   33.40    2.00
   6 -12   1   33.50    2.80
   6 -12   1   34.30    2.90
   6 -12   1   30.80    2.00
   6 -12   1   28.70    3.70
   6 -12   1   29.50    3.30
   6 -12   1   28.00    2.70
  -7  12  -1  381.46   22.40
  -7  12  -1  374.16   22.40
  -7  12  -1  370.56   22.40
  -7  12  -1  378.46   22.50
  -7  12  -1  339.87   23.10
  -7  12  -1  391.06   22.60
   7 -12   1  418.36   23.40
   7 -12   1  407.56   22.00
   7 -12   1  407.66   22.40
   7 -12   1  407.16   23.00
   7 -12   1  405.66   22.00
  -8  12  -1   15.40    2.20
  -8  12  -1   13.30    2.20
  -8  12  -1   -5.00   25.40
  -8  12  -1    9.80    2.00
  -8  12  -1   12.60    2.00
  -8  12  -1   10.60    2.60
  -8  12  -1   11.40    1.90
   8 -12   1   12.10    3.00
   8 -12   1    9.80    2.50
   8 -12   1   11.40    2.10
   8 -12   1   12.10    2.20
  -9  12  -1   11.40    1.90
  -9  12  -1   13.50    2.10
  -9  12  -1    7.50   27.90
  -9  12  -1   17.00    2.30
  -9  12  -1   10.40    1.90
  -9  12  -1   13.90    2.90
   9 -12   1   15.30    2.50
   9 -12   1   17.80    3.50
   9 -12   1   14.70    2.90
 -10  12  -1   -0.20    1.60
 -10  12  -1   -1.80   28.70
 -10  12  -1   -0.30    0.80
 -10  12  -1   -1.00    0.90
 -10  12  -1    1.10    1.20
 -10  12  -1   -0.10    0.90
 -10  12  -1    5.00    2.40
  10 -12   1    3.50    1.80
  10 -12   1   -0.50    1.20
 -11  12  -1   15.60    3.40
 -11  12  -1   22.90    2.20
 -11  12  -1   17.70    2.00
  11 -12   1   28.80    4.60
  11 -12   1   19.50    3.10
 -12  12  -1    9.50    2.90
  12 -12   1    7.90    2.50
 -13  12  -1   -0.70    1.70
  13 -12   1    2.20    1.80
 -14  12  -1   -0.80    1.50
  14 -12   1    0.50    1.90
 -15  12  -1    3.20    2.20
  15 -12   1    3.30    2.40
  16 -12   1    0.50    1.80
 -17  12  -1    2.80    2.50
  17 -12   1    4.50    2.50
 -18  12  -1    1.90    1.90
  18 -12   1   -1.30    2.00
 -19  12  -1   -2.90    1.80
 -20  12  -1    1.60    2.50
 -21  12  -1    5.70    3.40
 -23  12  -1    3.00    4.10
 -24  12  -1   -3.80    4.80
  16  11  -1   29.60    2.40
  16  11  -1   32.20    2.50
  15  11  -1    1.20    1.00
  15  11  -1    2.80    1.10
  14  11  -1    1.20    1.00
  13  11  -1    9.00    1.70
  13  11  -1    7.20    1.70
  12  11  -1   28.90    3.00
  12  11  -1   24.10    3.00
  11  11  -1  334.77   20.10
  11  11  -1  343.17   20.40
   9  11  -1    8.00    3.10
   9  11  -1    8.50    2.40
  -9 -11   1    2.50    1.60
  -9 -11   1    9.10    2.10
  -9 -11   1    6.80    1.80
  -9 -11   1    7.20    1.90
   8  11  -1    1.50    1.60
   8  11  -1    0.20    0.70
   8  11  -1    1.40    1.60
   8  11  -1   -0.10    1.00
   8  11  -1   -0.70    0.90
   8  11  -1   26.00   34.60
   8  11  -1    2.40    2.40
  -8 -11   1    2.50    1.40
  -8 -11   1    2.00    1.50
  -8 -11   1    0.90    1.40
  -8 -11   1    3.30    1.50
   7  11  -1   51.99    5.60
   7  11  -1   19.50   26.90
   7  11  -1   42.80    4.00
   7  11  -1   59.99    4.70
  -7 -11   1   50.19    4.40
  -7 -11   1   52.79    4.30
  -7 -11   1   57.59    4.70
  -7 -11   1   46.70    4.50
  -7 -11   1   53.39    4.70
   6  11  -1   34.30    2.70
   6  11  -1   37.10    2.90
   6  11  -1    7.80   24.50
   6  11  -1   35.60    3.30
   6  11  -1   33.90    3.20
   6  11  -1   35.20    3.50
  -6 -11   1   37.50    3.60
  -6 -11   1   36.50    3.70
  -6 -11   1   30.30    3.20
  -6 -11   1   34.30    3.40
   5  11  -1   11.60    2.00
   5  11  -1    8.70    1.80
   5  11  -1   12.90    1.90
   5  11  -1   12.20    2.10
   5  11  -1    8.30    2.10
   5  11  -1    8.50   22.50
   5  11  -1   28.10   22.00
   5  11  -1   13.70    1.70
  -5 -11   1   12.40    2.30
  -5 -11   1   11.20    2.10
  -5 -11   1   14.40    2.40
  -5 -11   1   13.70    2.30
  -5 -11   1   12.00    2.20
  -5 -11   1   14.20    2.50
   4  11  -1    5.50    1.30
   4  11  -1    5.10    1.40
   4  11  -1    4.30    1.10
   4  11  -1    1.30    1.40
   4  11  -1    4.70    1.50
   4  11  -1  -22.00   16.70
   4  11  -1    0.00    1.10
   4  11  -1    3.40    0.50
   4  11  -1   -3.00   18.30
  -4 -11   1    5.00    1.60
  -4 -11   1    4.90    1.60
  -4 -11   1    2.40    1.40
  -4 -11   1    7.10    1.60
  -4 -11   1    2.80    1.30
  -4 -11   1    5.50    1.50
   3  11  -1   51.89    4.30
   3  11  -1   51.09    3.50
   3  11  -1   53.59    3.90
   3  11  -1   58.49    4.20
   3  11  -1   52.79    3.80
   3  11  -1   14.40   17.80
  -3 -11   1   53.59    4.20
  -3 -11   1   51.19    4.30
  -3 -11   1   54.19    4.10
  -3 -11   1   52.39    4.40
  -3 -11   1   52.99    4.50
  -3 -11   1   54.99    4.20
   2  11  -1    4.20   15.50
   2  11  -1    7.80   11.90
   1  11  -1   81.09    6.00
   1  11  -1   90.49    6.20
   1  11  -1   84.39    5.80
   1  11  -1   72.69    5.50
   1  11  -1   84.99    6.00
  -1 -11   1   87.19    5.80
  -1 -11   1   85.09    6.00
  -1 -11   1   86.99    6.10
  -1 -11   1   92.69    6.10
  -1 -11   1   86.69    6.10
  -1 -11   1   93.79    5.80
  -1  11  -1    6.70    1.60
  -1  11  -1    7.30    1.40
  -1  11  -1    6.10    1.30
  -1  11  -1    5.90    1.40
  -1  11  -1    6.20    9.90
  -1  11  -1    9.00    1.60
  -1  11  -1    6.60    1.50
  -1  11  -1   10.40   13.80
  -1  11  -1    5.50    1.60
   1 -11   1    6.30    1.00
   1 -11   1    6.50    1.30
   1 -11   1    6.10    1.50
   1 -11   1    6.70    1.60
   1 -11   1    6.20    1.40
   1 -11   1    8.80    1.40
   1 -11   1    4.70    1.40
  -2  11  -1  175.88   10.80
  -2  11  -1  167.28   10.60
  -2  11  -1  159.78   10.60
  -2  11  -1  166.28   10.50
  -2  11  -1  176.68   10.30
  -2  11  -1  148.09   10.60
  -2  11  -1  173.38   10.70
   2 -11   1  175.18   10.70
   2 -11   1  179.48   10.30
   2 -11   1  182.58   10.00
   2 -11   1  192.08   10.40
   2 -11   1  179.58   10.20
   2 -11   1  166.28   10.60
  -3  11  -1   -0.40    1.00
  -3  11  -1    0.80    0.90
  -3  11  -1    0.50    1.10
  -3  11  -1    6.40   13.50
  -3  11  -1   -0.10    0.60
  -3  11  -1   -2.00   11.90
  -3  11  -1    0.30    0.80
  -3  11  -1    1.20    1.50
  -3  11  -1    2.60    1.90
  -3  11  -1   -1.40    1.00
   3 -11   1   -1.10    0.70
   3 -11   1   -1.00    0.70
   3 -11   1   -0.60    0.70
   3 -11   1    0.00    0.90
   3 -11   1   -0.10    0.80
  -4  11  -1   12.00    2.10
  -4  11  -1   11.30    2.20
  -4  11  -1   12.90    2.00
  -4  11  -1    8.40   13.40
  -4  11  -1   14.40    2.20
  -4  11  -1   14.60    1.80
  -4  11  -1   15.20    2.30
   4 -11   1   14.20    1.70
   4 -11   1   16.30    1.10
   4 -11   1   15.30    1.60
   4 -11   1   14.60    2.10
   4 -11   1   15.00    2.20
   4 -11   1   16.50    1.70
   4 -11   1   16.80    2.20
  -5  11  -1   -0.50    0.80
  -5  11  -1    0.70    0.70
  -5  11  -1    2.40    1.10
  -5  11  -1    3.40   13.70
  -5  11  -1   -0.60    1.10
  -5  11  -1    2.70    1.10
  -5  11  -1    1.10    1.00
  -5  11  -1   10.00   15.50
  -5  11  -1   -0.30    1.00
   5 -11   1    1.40    0.90
   5 -11   1    2.60    0.70
   5 -11   1    2.10    0.70
   5 -11   1    3.40    1.40
   5 -11   1    3.90    1.70
   5 -11   1    2.10    1.00
  -6  11  -1  123.79    8.50
  -6  11  -1  134.09    8.70
  -6  11  -1  129.49    8.70
  -6  11  -1  130.19    8.60
  -6  11  -1  122.89    8.50
  -6  11  -1  126.39    9.20
   6 -11   1  148.59    9.30
   6 -11   1  141.29    8.30
   6 -11   1  134.49    8.30
   6 -11   1  147.79    7.60
   6 -11   1  142.49    9.00
   6 -11   1  148.39    8.60
  -7  11  -1   22.10    3.40
  -7  11  -1   27.50    2.70
  -7  11  -1   22.90   20.00
  -7  11  -1   30.80    2.90
  -7  11  -1   30.30    2.80
  -7  11  -1   28.40    2.80
  -7  11  -1   33.50    2.90
   7 -11   1   29.20    2.80
   7 -11   1   31.90    3.60
   7 -11   1   28.60    2.40
   7 -11   1   31.10    3.50
  -8  11  -1   27.60    2.70
  -8  11  -1   28.80    3.10
  -8  11  -1   29.00    2.70
  -8  11  -1   -2.70   20.30
  -8  11  -1   25.90    3.80
  -8  11  -1   14.00   18.40
  -8  11  -1   22.70    2.90
  -8  11  -1   28.80    2.70
   8 -11   1   25.80    2.90
   8 -11   1   25.60    3.60
   8 -11   1   21.70    3.60
  -9  11  -1   10.00    2.70
  -9  11  -1    7.20    1.40
  -9  11  -1    3.60    1.20
  -9  11  -1    4.30    2.10
  -9  11  -1    7.00    1.50
  -9  11  -1    5.50    1.40
  -9  11  -1    5.30    1.30
  -9  11  -1    9.90   21.30
   9 -11   1    3.00    1.70
   9 -11   1    3.70    1.60
   9 -11   1    6.30    2.50
 -10  11  -1   -9.00   21.20
 -12  11  -1   10.80    2.80
 -12  11  -1    2.40    1.80
 -12  11  -1    3.80    1.10
 -12  11  -1    6.40    1.00
 -12  11  -1   10.20    2.00
  12 -11   1    2.00    1.80
  12 -11   1    8.20    2.20
  12 -11   1    3.30    2.40
 -13  11  -1  117.49    9.40
  13 -11   1   98.99   10.50
 -14  11  -1   28.00    4.60
  14 -11   1   25.00    4.40
  15 -11   1   26.70    4.70
  16 -11   1   76.69    7.60
 -17  11  -1  100.89    9.00
  17 -11   1   97.09    8.90
 -18  11  -1   -1.90    1.70
  18 -11   1   -2.00    1.80
 -19  11  -1    8.50    2.90
  19 -11   1    2.50    2.30
 -20  11  -1    1.30    2.20
  20 -11   1   -0.20    2.00
 -21  11  -1   -0.10    2.60
 -24  11  -1    3.90    4.90
  16  10  -1    0.40    0.80
  16  10  -1    0.40    0.70
  15  10  -1    1.60    1.00
  15  10  -1    0.40    0.90
  14  10  -1   16.20    2.00
  14  10  -1   15.10    2.10
  13  10  -1    3.70    1.20
  13  10  -1    3.50    1.40
  12  10  -1    1.10    0.90
  12  10  -1    0.30    1.10
  11  10  -1    3.50    1.30
  11  10  -1    4.60    1.50
  10  10  -1    2.80    1.40
  10  10  -1    3.00    1.90
  10  10  -1    3.90    1.30
  10  10  -1    2.60    2.30
 -10 -10   1    3.70    1.40
 -10 -10   1   -0.30    1.00
 -10 -10   1    0.30    1.10
 -10 -10   1    0.60    1.30
   9  10  -1   -0.20    0.80
   9  10  -1    3.40    1.30
   9  10  -1    3.80    1.90
   9  10  -1  -46.90   36.40
   9  10  -1    3.20    1.40
  -9 -10   1    4.60    1.80
  -9 -10   1    6.00    1.80
  -9 -10   1    5.40    1.70
  -9 -10   1    4.10    1.40
   8  10  -1    5.30    1.70
   8  10  -1    2.80    1.70
   8  10  -1    1.20    0.70
   8  10  -1    2.90    2.30
   8  10  -1    7.70    1.80
   8  10  -1    1.90   26.80
  -8 -10   1    3.30    1.50
  -8 -10   1    3.10    1.40
  -8 -10   1    2.90    1.50
  -8 -10   1    4.40    1.70
  -8 -10   1    4.20    1.60
  -8 -10   1    1.60    1.30
   7  10  -1   10.40    1.80
   7  10  -1   16.50    2.60
   7  10  -1   15.30    2.10
   7  10  -1   14.20    1.90
   7  10  -1   18.00    3.90
   7  10  -1   -3.50   23.60
   7  10  -1   -8.70   21.60
   7  10  -1    9.90    2.20
   7  10  -1   15.30    1.30
  -7 -10   1   15.30    2.40
  -7 -10   1   17.90    3.10
  -7 -10   1   14.40    2.40
  -7 -10   1   15.40    2.30
  -7 -10   1   13.80    2.20
   6  10  -1   53.49    4.50
   6  10  -1   57.49    3.80
   6  10  -1   58.59    3.70
   6  10  -1   16.10   21.40
   6  10  -1   54.29    4.20
  -6 -10   1   49.00    4.50
  -6 -10   1   55.19    4.30
  -6 -10   1   53.19    4.40
  -6 -10   1   56.59    4.70
  -6 -10   1   55.09    4.60
   5  10  -1   55.39    3.80
   5  10  -1   53.29    4.20
   5  10  -1   54.49    4.30
   5  10  -1   47.20    4.10
   5  10  -1   56.19    3.90
  -5 -10   1   50.19    4.10
  -5 -10   1   50.59    4.40
  -5 -10   1   60.49    4.40
  -5 -10   1   62.39    4.60
  -5 -10   1   55.39    4.60
   4  10  -1   14.20    2.20
   4  10  -1   12.60    1.70
   4  10  -1   16.70    2.10
   4  10  -1   14.70    1.10
   4  10  -1   13.00    1.10
   4  10  -1    5.80   15.80
   4  10  -1   14.80    2.00
   4  10  -1   10.80   11.50
  -4 -10   1   14.20    2.20
  -4 -10   1   15.40    2.20
  -4 -10   1   12.80    2.00
  -4 -10   1   12.90    2.10
  -4 -10   1   12.40    2.00
   3  10  -1  182.08   11.30
   3  10  -1  190.28   11.90
   3  10  -1  210.78   11.60
   3  10  -1  207.58   11.80
   3  10  -1  188.08   12.00
  -3 -10   1  195.88   11.90
  -3 -10   1  201.28   12.20
  -3 -10   1  192.88   12.10
  -3 -10   1  203.48   12.20
  -3 -10   1  208.98   11.90
   2  10  -1   82.69    5.40
   2  10  -1   78.09    5.60
   2  10  -1   71.69    5.10
   2  10  -1   84.89    5.80
   2  10  -1   82.99    5.50
   2  10  -1   77.29    5.60
   2  10  -1   80.69    5.70
   2  10  -1   81.59    5.60
  -2 -10   1   86.09    5.80
  -2 -10   1   84.09    5.90
  -2 -10   1   84.49    5.80
  -2 -10   1   85.29    5.50
  -2 -10   1   84.79    5.60
   1  10  -1    6.60    1.60
   1  10  -1    5.90    1.20
   1  10  -1    6.50    1.40
   1  10  -1    9.60    2.30
   1  10  -1    5.00    1.40
   1  10  -1    1.80    8.70
   1  10  -1    4.70    1.30
   1  10  -1    1.30   12.70
   1  10  -1    4.90    1.10
   1  10  -1    3.30    1.10
   1  10  -1    4.50    1.10
  -1 -10   1    4.20    1.10
  -1 -10   1    4.30    1.40
  -1 -10   1    4.80    1.30
  -1 -10   1    5.20    1.30
  -1 -10   1    5.20    1.30
  -1 -10   1    4.20    1.30
  -1 -10   1    4.60    1.40
   0  10  -1    3.10    0.90
   0  10  -1   -0.10   11.40
   0  10  -1    1.70    0.80
   0  10  -1   -0.20   11.50
   0  10  -1    1.90    1.00
   0  10  -1    0.90    1.00
   0  10  -1    0.80    1.00
   0  10  -1    0.60    1.10
   0  10  -1    2.70    1.20
   0  10  -1    1.10    0.90
   0  10  -1    3.00    0.90
   0 -10   1    0.70    1.00
   0 -10   1    2.00    1.20
   0 -10   1    1.20    1.00
   0 -10   1    2.90    1.20
   0 -10   1    2.20    0.90
   0 -10   1    1.40    0.90
   0 -10   1    2.90    1.10
  -1  10  -1   41.50    3.60
  -1  10  -1   42.40    3.50
  -1  10  -1   42.90    3.30
  -1  10  -1   43.80    3.50
  -1  10  -1   39.90    3.40
   1 -10   1   45.40    3.40
   1 -10   1   44.50    3.30
   1 -10   1   46.30    3.70
   1 -10   1   44.60    3.50
   1 -10   1   42.10    3.50
   1 -10   1   46.90    3.00
   1 -10   1   42.00    3.40
   1 -10   1   48.90    3.30
  -2  10  -1    3.00    1.50
  -2  10  -1    3.70    1.00
  -2  10  -1   -1.30    7.60
  -2  10  -1    6.00    1.20
  -2  10  -1    3.90    1.30
  -2  10  -1    4.30    1.30
  -2  10  -1    5.50    1.30
  -2  10  -1    9.60   12.10
  -2  10  -1    3.40    1.20
  -2  10  -1    6.10    1.10
   2 -10   1    5.10    0.80
   2 -10   1    4.40    1.10
   2 -10   1    4.90    1.10
   2 -10   1    4.10    1.10
   2 -10   1    3.70    1.10
   2 -10   1    3.50    1.30
   2 -10   1    2.70    1.00
   2 -10   1    2.70    1.10
   2 -10   1    6.10    1.30
  -3  10  -1   -0.60   10.80
  -3  10  -1   20.10    2.20
  -3  10  -1   20.90    1.90
  -3  10  -1   10.00   10.40
  -3  10  -1   20.60    2.40
  -3  10  -1   17.30    1.90
  -3  10  -1   20.30    2.40
  -3  10  -1   18.90    2.10
  -3  10  -1   18.00    2.40
   3 -10   1   18.70    2.20
   3 -10   1   19.80    2.10
   3 -10   1   19.60    2.20
   3 -10   1   25.40    2.00
   3 -10   1   21.20    2.00
   3 -10   1   22.00    1.50
   3 -10   1   19.30    2.20
   3 -10   1   18.90    2.10
  -4  10  -1   64.29    5.20
  -4  10  -1   63.59    4.70
  -4  10  -1   71.79    4.90
  -4  10  -1   59.89    4.90
  -4  10  -1   66.29    4.90
  -4  10  -1   64.09    4.80
   4 -10   1   77.49    4.50
   4 -10   1   68.59    4.80
   4 -10   1   77.09    4.00
   4 -10   1   66.49    4.80
   4 -10   1   77.79    4.60
   4 -10   1   73.39    4.90
   4 -10   1   69.49    5.00
  -5  10  -1   58.99    4.60
  -5  10  -1   64.49    4.30
  -5  10  -1   62.59    4.40
  -5  10  -1   56.99    5.00
  -5  10  -1   65.29    4.70
  -5  10  -1   59.79    4.50
  -5  10  -1   58.99    4.50
   5 -10   1   69.99    4.00
   5 -10   1   67.89    4.50
   5 -10   1   68.79    4.00
   5 -10   1   67.29    4.50
   5 -10   1   58.49    4.80
   5 -10   1   59.89    5.20
   5 -10   1   66.29    4.40
   5 -10   1   73.09    5.20
  -6  10  -1   37.60    3.20
  -6  10  -1   36.70    3.60
  -6  10  -1   41.20    3.00
  -6  10  -1   36.90    3.50
  -6  10  -1   37.40    3.30
  -6  10  -1   35.60    3.20
  -6  10  -1   38.10    3.20
  -6  10  -1   41.00    3.20
   6 -10   1   42.70    3.30
   6 -10   1   45.70    4.00
   6 -10   1   40.50    3.00
   6 -10   1   40.80    3.00
   6 -10   1   38.80    3.70
  -7  10  -1   10.00    1.70
  -7  10  -1   13.00    1.90
  -7  10  -1   12.90    1.90
  -7  10  -1   15.50    2.00
  -7  10  -1   12.00   12.90
  -7  10  -1    4.00   15.90
  -7  10  -1   13.50    2.60
  -7  10  -1   14.70    2.00
   7 -10   1   16.20    2.90
   7 -10   1   15.40    1.50
   7 -10   1   14.60    1.40
   7 -10   1   15.00    2.20
   7 -10   1   13.70    2.50
  -8  10  -1   -1.10    1.30
  -8  10  -1    2.40    1.00
  -8  10  -1    2.70    1.00
  -8  10  -1    0.60    0.80
  -8  10  -1    2.60    1.00
  -8  10  -1    1.60    1.40
  -8  10  -1    1.70    1.10
  -8  10  -1    0.50   18.10
   8 -10   1    1.40    1.40
   8 -10   1    1.20    0.50
   8 -10   1    2.10    0.50
   8 -10   1    3.50    1.70
   8 -10   1    1.00    1.70
   8 -10   1    1.30    1.10
  -9  10  -1  -14.80   15.30
  -9  10  -1    1.90    0.80
  -9  10  -1    1.40    0.90
  -9  10  -1    0.60    0.70
  -9  10  -1    2.60   16.60
  -9  10  -1    3.40    1.10
   9 -10   1    4.20    2.20
   9 -10   1    0.80    1.40
   9 -10   1   -1.90    1.50
 -10  10  -1    8.20    1.50
 -10  10  -1    2.20   14.30
 -10  10  -1    8.50    2.50
 -10  10  -1    8.80    1.50
 -10  10  -1    7.90    1.40
 -10  10  -1    6.60    1.20
 -10  10  -1    8.70    1.30
  10 -10   1   11.60    3.00
  10 -10   1    4.30    1.90
  10 -10   1    7.30    2.30
 -11  10  -1   17.80    1.90
 -11  10  -1   18.40    1.50
 -11  10  -1   16.10    3.00
 -11  10  -1   14.20    1.50
 -11  10  -1   18.30    2.00
 -11  10  -1   14.50    1.70
  11 -10   1   14.10    3.40
  11 -10   1   14.80    2.90
 -12  10  -1   22.20    2.20
 -12  10  -1   15.90    3.10
 -12  10  -1   19.30    1.60
 -12  10  -1   16.90    1.70
  12 -10   1   15.90    3.10
  12 -10   1   11.80    3.30
 -13  10  -1    0.40    1.50
  13 -10   1   -0.30    1.30
 -14  10  -1    3.90    2.00
  14 -10   1    2.00    2.00
 -15  10  -1   44.80    5.30
  15 -10   1   49.20    5.50
 -16  10  -1   -0.60    1.20
  16 -10   1    0.80    1.60
  17 -10   1   15.20    3.50
 -18  10  -1    2.00    2.00
  18 -10   1    0.00    1.80
 -19  10  -1   11.90    3.10
  19 -10   1   12.80    3.20
 -20  10  -1    3.70    2.30
  20 -10   1    0.50    2.60
 -21  10  -1    0.50    2.20
 -24  10  -1    0.40    4.00
 -25  10  -1    3.60    4.70
  16   9  -1    3.00    0.80
  16   9  -1    3.10    0.90
  15   9  -1    8.90    1.50
  15   9  -1    7.90    1.50
  14   9  -1    1.70    0.90
  14   9  -1    1.10    1.00
  13   9  -1    1.20    0.90
  13   9  -1    1.80    1.00
  12   9  -1    2.10    1.10
  12   9  -1    1.50    0.90
  11   9  -1    6.70    2.40
  11   9  -1    3.10    1.20
  11   9  -1   11.30    3.20
  11   9  -1    2.90    1.10
 -11  -9   1    9.40    2.20
 -11  -9   1    4.00    1.50
 -11  -9   1    5.90    1.60
  10   9  -1  -28.10   34.70
  10   9  -1   -2.80    1.90
  10   9  -1    2.20    1.80
 -10  -9   1    1.80    1.40
 -10  -9   1    4.90    1.40
 -10  -9   1    3.40    1.30
 -10  -9   1    0.80    1.30
   9   9  -1    7.10    1.70
   9   9  -1    6.90    1.50
   9   9  -1    2.00    1.90
   9   9  -1   11.40   29.90
   9   9  -1    5.60    2.50
  -9  -9   1    5.40    1.70
  -9  -9   1    6.10    1.80
  -9  -9   1    7.00    1.70
  -9  -9   1    4.00    1.70
  -9  -9   1    7.30    1.50
   8   9  -1   20.20    3.10
   8   9  -1   22.30    3.80
   8   9  -1   -3.30   23.60
   8   9  -1   20.40    2.30
   8   9  -1   10.50   21.20
   8   9  -1   23.70    3.30
  -8  -9   1   21.80    2.90
  -8  -9   1   24.30    2.80
  -8  -9   1   30.20    4.50
  -8  -9   1   21.20    2.70
  -8  -9   1   27.50    2.80
  -8  -9   1   22.90    2.90
   7   9  -1    4.30    0.70
   7   9  -1    4.90    1.10
   7   9  -1    4.50    1.70
   7   9  -1    3.60    0.60
   7   9  -1    6.20    2.50
   7   9  -1    2.00   17.90
   7   9  -1    1.50    1.20
   7   9  -1    4.50    1.20
   7   9  -1   -0.20   17.80
  -7  -9   1    4.50    1.40
  -7  -9   1    4.80    1.40
  -7  -9   1    5.50    1.40
  -7  -9   1    4.20    1.40
  -7  -9   1    4.90    1.40
  -7  -9   1    4.10    1.40
   6   9  -1   87.49    6.00
   6   9  -1   71.39    5.30
   6   9  -1   85.49    5.50
  -6  -9   1   74.69    5.50
  -6  -9   1   80.99    5.70
  -6  -9   1   71.29    5.70
  -6  -9   1   88.29    5.90
  -6  -9   1   78.09    5.70
  -6  -9   1   83.49    5.70
   5   9  -1   -7.00   13.20
   5   9  -1   -7.40   13.40
   5   9  -1    4.40    1.20
   5   9  -1    5.30    1.00
   5   9  -1    4.80    1.10
   5   9  -1    5.50    1.50
   5   9  -1    4.60    1.20
  -5  -9   1    7.40    1.70
  -5  -9   1    3.90    1.30
  -5  -9   1    4.90    1.40
  -5  -9   1    3.90    1.30
  -5  -9   1    5.20    1.30
  -5  -9   1    4.70    1.30
   4   9  -1   -1.70   12.20
   4   9  -1    1.80    1.00
   4   9  -1    0.10    0.90
   4   9  -1    1.50    1.00
   4   9  -1    1.50    0.30
   4   9  -1    2.20    0.80
   4   9  -1    4.80   12.40
   4   9  -1    0.80    0.90
   4   9  -1    0.00    0.90
   4   9  -1    1.90    0.40
  -4  -9   1    2.40    1.00
  -4  -9   1    2.20    1.30
  -4  -9   1    1.90    1.10
  -4  -9   1    3.20    1.10
  -4  -9   1    0.90    1.00
  -4  -9   1    3.40    1.20
   3   9  -1  139.39    8.80
   3   9  -1  138.89    8.60
   3   9  -1  148.09    8.40
   3   9  -1  144.99    8.50
   3   9  -1  132.89    8.00
   3   9  -1  145.19    8.40
   3   9  -1  131.79    8.60
  -3  -9   1  149.29    8.60
  -3  -9   1  133.09    8.50
  -3  -9   1  139.79    8.70
  -3  -9   1  129.99    8.70
  -3  -9   1  134.99    8.70
  -3  -9   1  142.89    8.90
  -3  -9   1  131.99    8.50
   2   9  -1   78.49    5.50
   2   9  -1   84.29    5.10
   2   9  -1   80.59    5.50
   2   9  -1   80.09    5.20
   2   9  -1   78.89    5.60
   2   9  -1   72.79    5.00
   2   9  -1   79.19    5.50
   2   9  -1   84.49    5.40
   2   9  -1   85.49    5.30
  -2  -9   1   84.79    5.40
  -2  -9   1   82.49    5.60
  -2  -9   1   79.59    5.50
  -2  -9   1   78.59    5.70
  -2  -9   1   83.89    5.40
  -2  -9   1   87.89    5.40
  -2  -9   1   84.59    6.00
   1   9  -1  105.69    6.70
   1   9  -1  100.39    6.60
   1   9  -1  104.19    6.80
   1   9  -1  102.19    6.80
   1   9  -1  107.49    7.00
   1   9  -1  109.59    6.60
  -1  -9   1  114.79    6.60
  -1  -9   1  106.59    7.00
  -1  -9   1  104.79    6.80
  -1  -9   1  101.59    6.70
  -1  -9   1  106.09    6.90
  -1  -9   1  112.39    7.00
  -1  -9   1  104.39    6.70
  -1  -9   1  107.99    6.70
   0   9  -1   63.89    4.60
   0   9  -1   67.19    5.20
   0   9  -1   69.29    4.80
   0   9  -1   65.79    4.50
   0   9  -1   72.99    4.50
   0   9  -1   66.59    4.70
   0  -9   1   74.69    4.60
   0  -9   1   67.19    4.80
   0  -9   1   68.79    4.70
   0  -9   1   63.89    4.70
   0  -9   1   65.19    4.70
   0  -9   1   66.79    4.50
   0  -9   1   63.99    4.50
  -1   9  -1   17.10    1.90
  -1   9  -1    7.90    9.80
  -1   9  -1   17.80    1.90
  -1   9  -1    2.60    7.60
  -1   9  -1   18.30    1.80
  -1   9  -1   17.50    1.60
  -1   9  -1   16.80    1.90
  -1   9  -1   18.40    1.70
  -1   9  -1   16.00    2.10
   1  -9   1   16.50    1.90
   1  -9   1   15.00    1.60
   1  -9   1   19.60    2.10
   1  -9   1   15.00    1.40
   1  -9   1   16.90    1.90
   1  -9   1   17.00    1.90
   1  -9   1   20.60    2.00
   1  -9   1   18.20    2.00
   1  -9   1   15.90    1.50
  -2   9  -1    3.80    1.10
  -2   9  -1    4.20    0.90
  -2   9  -1    3.40    0.90
  -2   9  -1    0.90    1.20
  -2   9  -1    1.20    8.70
  -2   9  -1    3.00    1.00
  -2   9  -1    1.30    9.10
  -2   9  -1    4.20    1.10
  -2   9  -1    4.20    0.90
   2  -9   1    2.60    1.00
   2  -9   1    2.00    0.90
   2  -9   1    3.40    0.60
   2  -9   1    2.90    1.00
   2  -9   1    3.90    1.10
   2  -9   1    2.70    0.80
   2  -9   1    3.60    1.00
   2  -9   1    5.90    1.10
   2  -9   1    3.80    0.90
  -3   9  -1   38.10    3.20
  -3   9  -1   43.30    3.50
  -3   9  -1   44.90    3.70
  -3   9  -1   47.10    3.60
  -3   9  -1   43.70    3.40
  -3   9  -1   45.60    3.20
   3  -9   1   47.00    3.70
   3  -9   1   49.00    2.80
   3  -9   1   45.40    3.40
   3  -9   1   48.30    3.40
   3  -9   1   40.20    3.10
   3  -9   1   49.30    3.50
   3  -9   1   47.60    3.20
   3  -9   1   42.50    3.30
  -4   9  -1   10.80    1.80
  -4   9  -1    0.40    9.90
  -4   9  -1   13.80    1.70
  -4   9  -1    9.60    1.70
  -4   9  -1   11.60    1.70
  -4   9  -1   13.80    1.80
  -4   9  -1   10.70    2.00
  -4   9  -1    5.40    9.50
  -4   9  -1   14.50    1.50
   4  -9   1   14.50    0.90
   4  -9   1   14.50    1.80
   4  -9   1   10.90    1.30
   4  -9   1   13.50    1.50
   4  -9   1   13.60    2.10
   4  -9   1   13.80    2.00
   4  -9   1   14.70    1.80
   4  -9   1   13.60    1.60
   4  -9   1   16.40    2.00
  -5   9  -1   49.70    4.60
  -5   9  -1   56.19    4.30
  -5   9  -1   60.29    4.10
  -5   9  -1   61.19    4.40
  -5   9  -1   54.49    4.20
  -5   9  -1   57.29    4.20
  -5   9  -1   61.39    5.00
  -5   9  -1   56.69    4.30
   5  -9   1   62.39    4.70
   5  -9   1   63.79    4.30
   5  -9   1   64.19    4.10
   5  -9   1   68.69    3.70
   5  -9   1   65.89    4.20
   5  -9   1   61.19    4.10
   5  -9   1   73.09    4.80
   5  -9   1   64.29    3.70
   5  -9   1   56.99    4.10
  -6   9  -1    3.20    1.00
  -6   9  -1    4.80    1.50
  -6   9  -1    3.90    1.00
  -6   9  -1    3.00    0.90
  -6   9  -1    5.10    1.20
  -6   9  -1    4.10    1.50
  -6   9  -1    0.30   10.30
  -6   9  -1    4.80    1.20
   6  -9   1    3.70    1.40
   6  -9   1    5.70    1.00
   6  -9   1    2.50    1.50
   6  -9   1    4.50    1.30
   6  -9   1    4.50    0.90
   6  -9   1    4.00    0.90
  -7   9  -1   71.29    5.10
  -7   9  -1   76.69    5.10
  -7   9  -1   79.69    5.00
  -7   9  -1   78.19    5.20
  -7   9  -1   77.29    5.20
  -7   9  -1   76.09    5.10
  -7   9  -1   76.59    5.00
  -7   9  -1   74.29    5.90
   7  -9   1   90.59    6.20
   7  -9   1   75.69    4.70
   7  -9   1   81.39    5.50
   7  -9   1   72.49    5.70
  -8   9  -1    0.00    1.30
  -8   9  -1    3.70    0.90
  -8   9  -1    2.60    1.00
  -8   9  -1    4.20    1.00
  -8   9  -1    4.20    1.10
  -8   9  -1    4.90   11.50
  -8   9  -1    4.10    1.10
  -8   9  -1   -1.00   12.60
  -8   9  -1    5.00    2.00
  -8   9  -1    4.40    1.00
   8  -9   1    2.10    1.20
   8  -9   1    2.10    1.60
   8  -9   1    3.50    0.50
   8  -9   1    1.40    1.80
   8  -9   1    3.30    0.50
   8  -9   1    2.90    1.30
  -9   9  -1    1.90    0.70
  -9   9  -1    1.00    0.90
  -9   9  -1   -2.00   13.60
  -9   9  -1    4.50   13.60
  -9   9  -1    0.40    0.60
  -9   9  -1    1.20    1.50
  -9   9  -1    0.30    0.80
  -9   9  -1    1.80    0.90
   9  -9   1    0.70    1.70
   9  -9   1    3.80    1.70
   9  -9   1   -0.30    1.20
 -10   9  -1    4.00    1.90
 -10   9  -1    3.70    1.50
 -10   9  -1    1.80    0.70
 -10   9  -1    3.00    0.90
 -10   9  -1    1.50    1.00
  10  -9   1    4.20    1.70
  10  -9   1    2.00    1.70
  10  -9   1    1.70    2.00
  10  -9   1    1.30    1.80
 -11   9  -1    3.30    2.00
 -11   9  -1    1.20    0.50
 -11   9  -1    3.80    0.80
 -11   9  -1    3.30    1.70
 -11   9  -1    2.20    0.60
 -11   9  -1    2.20    0.80
  11  -9   1    0.30    1.60
  11  -9   1    2.40    1.50
  11  -9   1    3.40    2.50
 -13   9  -1    2.40    1.80
 -13   9  -1    1.90    1.20
 -13   9  -1    1.50    1.30
  13  -9   1    2.60    1.70
  13  -9   1    4.90    2.10
  13  -9   1    2.30    2.40
 -14   9  -1   10.10    2.70
  14  -9   1    9.70    2.60
 -15   9  -1    0.40    1.60
  15  -9   1    3.20    1.90
 -16   9  -1   16.40    3.30
  17  -9   1   12.20    3.00
 -18   9  -1    7.30    2.60
  18  -9   1    6.30    2.40
 -19   9  -1   -1.30    1.40
  19  -9   1    0.00    1.90
  20  -9   1    0.20    1.80
 -21   9  -1   -1.90    2.10
 -24   9  -1   -0.30    3.80
  16   8  -1    1.70    0.80
  16   8  -1    1.70    0.80
  15   8  -1   14.00    1.80
  14   8  -1    8.90    1.60
  14   8  -1    9.10    1.60
  13   8  -1   64.59    4.60
  12   8  -1   28.60    2.70
  11   8  -1   18.20    3.60
  11   8  -1   13.30    3.20
  11   8  -1   20.10   33.20
 -11  -8   1   14.90    2.30
 -11  -8   1   16.20    2.30
 -11  -8   1   21.60    3.00
 -11  -8   1   13.50    2.10
  10   8  -1    6.40    2.70
  10   8  -1    8.80    2.40
  10   8  -1  -28.30   29.50
 -10  -8   1    8.30    1.80
 -10  -8   1    8.20    1.80
 -10  -8   1   10.00    1.90
 -10  -8   1    7.20    1.90
 -10  -8   1    7.60    1.70
   9   8  -1   -6.30   22.30
   9   8  -1   -2.40    1.20
   9   8  -1   -2.70    1.80
  -9  -8   1   -0.10    1.30
  -9  -8   1    0.30    0.90
  -9  -8   1   -1.70    0.80
  -9  -8   1   -0.30    0.90
  -9  -8   1   -0.50    1.10
   8   8  -1    4.00    1.10
   8   8  -1    6.50    2.50
   8   8  -1    2.00    0.90
   8   8  -1   -8.20   19.70
   8   8  -1    3.90    1.90
   8   8  -1   -7.00   15.90
  -8  -8   1    4.00    1.30
  -8  -8   1    4.80    1.50
  -8  -8   1    5.70    1.50
  -8  -8   1    5.00    1.60
  -8  -8   1    3.70    1.30
  -8  -8   1    4.00    1.20
   7   8  -1    2.40   16.20
   7   8  -1    0.50    0.70
   7   8  -1    0.50    1.70
   7   8  -1   -0.90    1.10
   7   8  -1    1.70    0.50
   7   8  -1    1.40    0.80
  -7  -8   1    1.70    1.00
  -7  -8   1    0.80    1.00
  -7  -8   1    0.30    0.90
  -7  -8   1    0.70    1.10
  -7  -8   1    0.00    1.00
  -7  -8   1    1.30    0.90
   6   8  -1   83.89    5.60
   6   8  -1   87.39    5.20
   6   8  -1   89.69    5.20
   6   8  -1   90.69    6.20
   6   8  -1   89.89    6.80
   6   8  -1   75.29    5.60
  -6  -8   1   86.79    5.90
  -6  -8   1   94.29    5.90
  -6  -8   1   86.09    5.90
  -6  -8   1   85.69    6.00
  -6  -8   1   82.79    5.90
  -6  -8   1   89.19    6.10
   5   8  -1   42.50    3.30
   5   8  -1   44.10    3.10
   5   8  -1   46.00    3.70
   5   8  -1   38.70    3.30
  -5  -8   1   48.20    3.50
  -5  -8   1   41.20    3.50
  -5  -8   1   43.80    3.50
  -5  -8   1   37.60    3.30
  -5  -8   1   47.70    3.70
  -5  -8   1   44.50    3.50
  -5  -8   1   44.10    3.30
   4   8  -1  -11.00    9.80
   4   8  -1   -1.40    9.30
   3   8  -1  207.38   11.90
   3   8  -1  179.68   11.70
   3   8  -1  207.48   11.60
   3   8  -1  207.88   11.90
   3   8  -1  181.58   11.10
   3   8  -1  196.88   11.70
   3   8  -1  211.18   11.50
   3   8  -1  209.08   11.90
   3   8  -1  199.68   12.00
  -3  -8   1  207.98   11.50
  -3  -8   1  191.68   11.60
  -3  -8   1  201.48   11.90
  -3  -8   1  174.88   11.70
  -3  -8   1  199.48   11.70
  -3  -8   1  208.28   11.70
  -3  -8   1  194.48   11.80
  -3  -8   1  195.78   11.90
   2   8  -1   45.50    3.00
   2   8  -1   36.00    2.80
   2   8  -1   42.70    3.40
   2   8  -1   45.00    3.10
   2   8  -1   42.60    3.20
   2   8  -1   45.50    3.00
   2   8  -1   42.40    3.20
   2   8  -1   42.20    3.20
   2   8  -1   40.30    3.20
  -2  -8   1   35.90    3.10
  -2  -8   1   50.99    3.60
  -2  -8   1   40.10    3.10
  -2  -8   1   43.50    3.30
  -2  -8   1   44.90    3.40
  -2  -8   1   42.60    3.40
   1   8  -1  693.63   38.20
   1   8  -1  718.13   38.30
   1   8  -1  701.13   38.00
   1   8  -1  682.93   38.10
   1   8  -1  722.03   38.00
   1   8  -1  649.83   38.10
   1   8  -1  734.23   38.10
  -1  -8   1  716.73   38.00
  -1  -8   1  668.83   38.00
  -1  -8   1  662.23   38.30
  -1  -8   1  653.53   38.00
  -1  -8   1  666.13   38.20
  -1  -8   1  673.53   38.20
  -1  -8   1  704.83   38.00
  -1  -8   1  660.73   38.20
   0   8  -1   41.50    3.00
   0   8  -1   43.50    3.20
   0   8  -1   41.80    2.90
   0   8  -1   41.10    3.10
   0   8  -1   35.20    3.00
   0   8  -1   39.30    2.90
   0  -8   1   38.60    2.90
   0  -8   1   37.50    3.00
   0  -8   1   37.30    3.10
   0  -8   1   43.40    2.90
   0  -8   1   41.60    3.10
   0  -8   1   41.10    2.60
   0  -8   1   38.10    3.20
   0  -8   1   41.50    3.00
  -1   8  -1   91.49    5.50
  -1   8  -1   79.99    5.60
  -1   8  -1   88.49    5.70
  -1   8  -1   95.49    5.80
  -1   8  -1   88.19    5.80
  -1   8  -1   92.19    5.40
  -1   8  -1   90.19    5.60
   1  -8   1   82.89    5.50
   1  -8   1   88.09    5.70
   1  -8   1   84.39    5.70
   1  -8   1   91.59    5.60
   1  -8   1   83.09    5.70
   1  -8   1   90.79    5.30
   1  -8   1   98.89    5.60
   1  -8   1   86.59    5.80
   1  -8   1   91.99    5.40
  -2   8  -1   58.79    3.90
  -2   8  -1   55.79    3.90
  -2   8  -1   55.89    4.00
  -2   8  -1   59.79    4.10
  -2   8  -1   53.89    3.80
  -2   8  -1   54.79    3.70
  -2   8  -1   54.89    4.00
   2  -8   1   60.19    4.00
   2  -8   1   58.69    3.90
   2  -8   1   58.59    3.50
   2  -8   1   59.29    3.80
   2  -8   1   60.39    4.00
   2  -8   1   61.49    3.80
   2  -8   1   55.69    3.90
   2  -8   1   57.99    4.00
  -3   8  -1  112.09    7.10
  -3   8  -1  102.79    6.70
  -3   8  -1  104.69    6.80
  -3   8  -1  104.59    6.50
  -3   8  -1  101.49    6.60
  -3   8  -1  104.29    6.50
   3  -8   1  118.59    6.10
   3  -8   1  106.39    6.70
   3  -8   1  102.29    6.60
   3  -8   1  109.39    6.40
   3  -8   1  112.09    6.70
   3  -8   1  112.89    6.40
   3  -8   1  108.39    6.70
   3  -8   1  101.89    6.70
  -4   8  -1   -0.70    8.00
  -4   8  -1   -0.20    7.60
  -4   8  -1    5.40    1.10
  -4   8  -1    6.00    1.00
  -4   8  -1    4.10    1.10
  -4   8  -1    5.40    0.90
  -4   8  -1    4.60    1.10
  -4   8  -1    5.40    1.30
  -4   8  -1    4.00    1.00
   4  -8   1    3.50    0.90
   4  -8   1    5.80    1.00
   4  -8   1    4.10    1.30
   4  -8   1    4.20    0.70
   4  -8   1    5.40    1.00
   4  -8   1    4.30    1.20
   4  -8   1    4.00    0.70
   4  -8   1    4.80    0.40
   4  -8   1    2.70    0.90
  -6   8  -1  108.69    7.10
  -6   8  -1  111.99    7.20
  -6   8  -1  108.49    7.70
  -6   8  -1  114.09    7.00
  -6   8  -1  103.09    7.00
  -6   8  -1  116.49    7.00
  -6   8  -1  111.39    6.90
  -6   8  -1  120.69    7.20
   6  -8   1  113.69    6.80
   6  -8   1  119.59    7.70
   6  -8   1  128.09    6.80
   6  -8   1  115.39    6.80
   6  -8   1  121.09    6.80
   6  -8   1  118.29    7.80
   6  -8   1  118.29    7.40
  -7   8  -1    0.10    0.80
  -7   8  -1    1.20    0.70
  -7   8  -1    2.90    9.50
  -7   8  -1    0.20    0.80
  -7   8  -1    1.80    1.20
  -7   8  -1    0.60    9.10
  -7   8  -1    1.30    0.70
  -7   8  -1    0.00    0.60
  -7   8  -1    1.80    0.90
   7  -8   1    1.20    0.30
   7  -8   1    1.80    1.40
   7  -8   1    1.30    0.50
   7  -8   1    1.30    0.40
   7  -8   1    0.80    0.40
   7  -8   1    2.10    0.80
   7  -8   1    0.70    1.10
   7  -8   1    0.30    1.30
  -8   8  -1    2.00    9.40
  -8   8  -1    7.20    1.20
  -8   8  -1    8.20    1.20
  -8   8  -1    6.00    1.20
  -8   8  -1    7.40    1.30
  -8   8  -1    3.50    1.70
  -8   8  -1    8.30    1.20
  -8   8  -1    9.50    1.30
  -8   8  -1    6.90    1.30
  -8   8  -1   -7.10    9.90
   8  -8   1   11.20    2.10
   8  -8   1    6.70    1.30
   8  -8   1    7.00    2.10
   8  -8   1    6.10    2.40
  -9   8  -1  -12.00    8.10
  -9   8  -1    3.00    0.80
  -9   8  -1    2.90    1.00
  -9   8  -1    3.20    0.90
  -9   8  -1    2.20    0.90
  -9   8  -1    3.20    1.60
  -9   8  -1    3.10    1.50
  -9   8  -1    3.70    0.90
  -9   8  -1    2.50    0.90
   9  -8   1    4.30    1.80
   9  -8   1    3.10    1.50
   9  -8   1    6.10    1.40
   9  -8   1    2.00    1.40
   9  -8   1    4.10    2.00
 -10   8  -1    3.50    1.70
 -10   8  -1    2.40    0.80
 -10   8  -1    6.40    2.10
 -10   8  -1    3.00    0.90
 -10   8  -1    4.40    0.80
 -10   8  -1    2.70    0.60
 -10   8  -1    1.60    0.60
 -10   8  -1    2.70    0.90
  10  -8   1    4.00    1.90
  10  -8   1    6.10    2.00
  10  -8   1    3.00    1.60
  10  -8   1    1.10    1.90
 -11   8  -1   44.60    3.10
 -11   8  -1   47.40    3.30
 -11   8  -1   53.29    2.90
 -11   8  -1   45.80    4.70
 -11   8  -1   41.50    2.60
 -11   8  -1   51.09    3.00
  11  -8   1   49.50    4.80
  11  -8   1   50.09    5.10
 -13   8  -1   58.79    4.80
  13  -8   1   75.59    6.40
  13  -8   1   77.19    7.00
  14  -8   1   15.50    3.20
 -15   8  -1    5.90    1.80
  15  -8   1    5.90    2.20
 -16   8  -1   62.89    6.20
  16  -8   1   66.79    6.30
  17  -8   1    9.20    2.70
 -18   8  -1   79.79    7.40
  18  -8   1   84.29    7.60
 -19   8  -1   79.89    7.10
  19  -8   1   73.39    7.00
 -21   8  -1   11.80    3.10
 -24   8  -1    3.10    3.90
 -26   8  -1   -0.10    5.20
  17   7  -1    1.00    0.50
  17   7  -1    1.80    0.60
  16   7  -1    0.70    0.70
  15   7  -1    1.80    0.80
 -15  -7   1    2.90    1.20
  14   7  -1    2.30    1.10
 -14  -7   1   -0.20    1.80
  13   7  -1    0.40    0.70
 -13  -7   1    1.70    1.00
  12   7  -1    1.30    1.80
  12   7  -1   -0.80    2.10
  12   7  -1    4.20    1.10
 -12  -7   1    1.70    1.30
 -12  -7   1    1.70    1.20
 -12  -7   1    0.30    0.90
 -12  -7   1   -0.90    0.90
  11   7  -1    3.90    1.00
  11   7  -1    6.60    2.60
  11   7  -1    6.00    2.40
  11   7  -1   18.90   23.60
 -11  -7   1    1.40    1.00
 -11  -7   1    2.50    1.00
 -11  -7   1    4.00    1.20
 -11  -7   1   -0.20    1.20
 -11  -7   1    3.40    1.30
 -11  -7   1    3.60    1.50
  10   7  -1   37.10    4.20
  10   7  -1   -8.20   22.00
  10   7  -1   45.20    5.40
 -10  -7   1   40.80    3.50
 -10  -7   1   40.20    3.60
 -10  -7   1   44.40    3.40
 -10  -7   1   37.40    3.40
 -10  -7   1   39.10    3.50
 -10  -7   1   42.50    3.80
   9   7  -1    3.30    2.00
   9   7  -1    4.90    1.70
   9   7  -1    1.60   18.00
   9   7  -1   26.10   19.70
   9   7  -1    3.70    2.60
  -9  -7   1    6.40    1.70
  -9  -7   1    9.20    1.60
  -9  -7   1    7.70    1.70
  -9  -7   1   12.10    1.70
  -9  -7   1    7.90    1.60
   8   7  -1    2.30    0.80
   8   7  -1    1.70    1.90
   8   7  -1   -1.10   14.20
   8   7  -1    3.60    1.70
   8   7  -1   -0.40    0.60
   8   7  -1  -10.50   16.50
  -8  -7   1    1.50    1.20
  -8  -7   1   -0.20    0.90
  -8  -7   1    0.40    0.90
  -8  -7   1    1.40    1.00
  -8  -7   1    0.40    1.00
  -8  -7   1    1.70    0.90
   7   7  -1  433.16   25.10
   7   7  -1  464.45   25.80
   7   7  -1  431.86   24.30
   7   7  -1  392.16   24.20
  -7  -7   1  415.96   24.70
  -7  -7   1  451.75   24.70
  -7  -7   1  436.26   24.50
  -7  -7   1  458.65   24.80
  -7  -7   1  413.76   24.60
  -7  -7   1  448.46   24.70
   6   7  -1  118.99    7.40
   6   7  -1  136.29    7.10
   6   7  -1  119.69    7.50
   6   7  -1  144.59    8.80
   6   7  -1  110.29    7.40
   6   7  -1  133.89    8.20
  -6  -7   1  115.39    7.70
  -6  -7   1  117.99    7.60
  -6  -7   1  119.69    7.70
  -6  -7   1  117.49    7.60
  -6  -7   1  123.39    7.70
  -6  -7   1  115.89    7.80
  -6  -7   1  128.09    7.90
   5   7  -1   -3.60    8.20
   5   7  -1    4.90    0.90
   5   7  -1    4.10    0.80
   5   7  -1    2.20    0.80
   5   7  -1    4.80    1.00
   5   7  -1    2.50    1.10
   5   7  -1    6.00    1.10
   5   7  -1    2.50    9.00
   5   7  -1    4.00    1.00
   5   7  -1    3.00    1.30
  -5  -7   1    3.00    1.00
  -5  -7   1    4.30    1.10
  -5  -7   1    3.90    1.10
  -5  -7   1    2.90    1.00
  -5  -7   1    3.90    1.00
  -5  -7   1    7.70    1.40
   4   7  -1    9.20    1.40
   4   7  -1   10.50    1.60
   4   7  -1   12.30    1.50
   4   7  -1    0.50    8.90
   4   7  -1   -1.60    8.00
   4   7  -1    9.60    1.20
   4   7  -1    8.80    1.40
   4   7  -1    8.30    1.30
   4   7  -1    9.60    1.30
  -4  -7   1   14.50    1.70
  -4  -7   1    9.40    1.40
  -4  -7   1    9.80    1.40
  -4  -7   1    6.90    1.40
  -4  -7   1    8.40    1.50
  -4  -7   1    8.50    1.50
  -4  -7   1    6.60    1.30
  -4  -7   1   12.90    1.70
   3   7  -1   16.00    1.60
   3   7  -1    8.80    6.90
   3   7  -1   14.50    1.20
   3   7  -1   15.30    1.70
   3   7  -1   17.50    1.70
   3   7  -1   15.80    1.60
   3   7  -1   15.20    1.60
   3   7  -1   16.20    1.80
   3   7  -1   17.00    1.60
  -3  -7   1   12.00    1.70
  -3  -7   1   15.80    1.60
  -3  -7   1   14.70    1.60
  -3  -7   1   15.10    1.70
  -3  -7   1   15.00    1.60
  -3  -7   1   18.90    1.60
  -3  -7   1   15.40    1.90
  -3  -7   1   16.80    1.70
   2   7  -1   37.10    2.70
   2   7  -1   37.00    2.90
   2   7  -1   30.10   54.19
   2   7  -1   39.00    2.80
   2   7  -1   37.80    2.70
   2   7  -1   33.30    2.70
   2   7  -1    8.80   60.89
   2   7  -1   37.00    2.60
   2   7  -1   40.00    2.60
  -2  -7   1   34.00    2.70
  -2  -7   1   34.70    2.70
  -2  -7   1   36.70    2.70
  -2  -7   1   35.20    2.50
  -2  -7   1   38.30    2.90
  -2  -7   1   32.60    2.70
  -2  -7   1   37.30    2.90
  -2  -7   1   37.10    2.90
  -2  -7   1   38.00    2.90
   1   7  -1  860.31   44.20
   1   7  -1  791.72   44.20
   1   7  -1  748.73  151.68
   1   7  -1 1058.69  158.28
   1   7  -1  881.71   44.10
   1   7  -1  827.42   44.50
   1   7  -1  793.82   44.40
   1   7  -1  781.82   44.20
   1   7  -1  764.12   44.30
  -1  -7   1  768.82   44.40
  -1  -7   1  795.52   44.50
  -1  -7   1  780.72   44.20
  -1  -7   1  785.82   44.40
  -1  -7   1  797.22   44.20
   0   7  -1  286.27   16.90
   0   7  -1  379.66  106.29
   0   7  -1  310.67   16.80
   0   7  -1  427.76  103.19
   0   7  -1  287.27   16.80
   0   7  -1  301.97   17.10
   0   7  -1  306.67   17.10
   0  -7   1  282.87   17.00
   0  -7   1  290.87   17.00
   0  -7   1  293.37   17.00
   0  -7   1  315.47   16.80
   0  -7   1  299.67   17.10
   0  -7   1  295.37   16.80
   0  -7   1  310.87   16.50
   0  -7   1  294.77   16.80
  -1   7  -1    4.00    1.00
  -1   7  -1   -3.00   48.00
  -1   7  -1    7.10    1.20
  -1   7  -1    8.20   47.70
  -1   7  -1    5.70    1.10
  -1   7  -1    5.80    1.00
  -1   7  -1    6.20    1.60
  -1   7  -1    5.70    1.50
  -1   7  -1    5.10    1.00
  -1   7  -1    6.20    1.10
  -1   7  -1    7.40    1.20
  -1   7  -1    6.20    0.90
   1  -7   1    6.40    1.00
   1  -7   1    6.80    1.10
   1  -7   1    5.80    1.00
   1  -7   1    6.90    1.00
   1  -7   1    7.30    1.00
   1  -7   1    5.50    1.10
   1  -7   1    5.60    1.10
   1  -7   1    5.60    1.00
  -2   7  -1   33.80   41.20
  -2   7  -1   43.20    3.20
  -2   7  -1   40.50    3.10
  -2   7  -1   47.80    3.30
  -2   7  -1   48.00    3.30
  -2   7  -1   87.49   51.79
  -2   7  -1   46.50    3.20
   2  -7   1   45.40    3.00
   2  -7   1   48.20    3.00
   2  -7   1   41.40    3.20
   2  -7   1   45.80    3.30
   2  -7   1   49.40    3.30
   2  -7   1   47.40    3.10
   2  -7   1   46.80    2.80
   2  -7   1   47.80    3.50
   2  -7   1   45.70    3.20
  -3   7  -1    6.30    1.00
  -3   7  -1    8.10    1.20
  -3   7  -1    6.90    1.10
  -3   7  -1  -29.40   46.20
  -3   7  -1    7.70    1.00
  -3   7  -1    7.30    1.20
  -3   7  -1    7.90    1.30
  -3   7  -1  -16.20   43.50
  -3   7  -1    6.30    1.20
   3  -7   1    8.60    1.00
   3  -7   1    6.70    1.10
   3  -7   1    7.80    1.20
   3  -7   1    7.50    0.60
   3  -7   1    6.10    1.30
   3  -7   1    9.30    1.00
   3  -7   1    7.30    1.10
  -4   7  -1  145.19    8.50
  -4   7  -1  135.99    8.60
  -4   7  -1  142.19    8.50
  -4   7  -1  137.49    8.60
  -4   7  -1  141.39    8.70
  -4   7  -1  132.59    8.90
  -4   7  -1  133.59    8.50
   4  -7   1  142.09    8.50
   4  -7   1  140.09    8.50
   4  -7   1  156.28    8.30
   4  -7   1  150.08    8.60
   4  -7   1  165.48    9.00
   4  -7   1  144.09    8.50
   4  -7   1  148.69    8.50
   4  -7   1  152.78    9.00
   4  -7   1  162.18    8.20
  -5   7  -1   11.80    1.40
  -5   7  -1   10.00    1.40
  -5   7  -1   13.70    1.30
  -5   7  -1   11.60    1.40
  -5   7  -1   11.60    1.50
  -5   7  -1    1.50    6.70
  -5   7  -1   13.00    1.40
  -5   7  -1   10.00    1.20
  -5   7  -1    9.00    1.70
   5  -7   1   14.50    1.30
   5  -7   1   11.20    1.20
   5  -7   1   10.00    1.80
   5  -7   1   14.20    1.20
   5  -7   1   12.50    1.20
   5  -7   1   14.00    1.70
   5  -7   1   12.00    1.20
   5  -7   1   13.20    2.00
  -6   7  -1    1.50    0.80
  -6   7  -1    1.10    0.50
  -6   7  -1   -2.50    7.10
  -6   7  -1    0.40    0.70
  -6   7  -1    0.80    7.40
  -6   7  -1    0.00    0.50
  -6   7  -1    1.90    1.20
  -6   7  -1    2.30    0.80
  -6   7  -1    1.90    0.70
  -6   7  -1    0.20    0.70
   6  -7   1    1.10    0.40
   6  -7   1    0.70    1.00
   6  -7   1    0.70    1.20
   6  -7   1    0.20    1.10
   6  -7   1    0.50    0.40
   6  -7   1    0.20    0.60
   6  -7   1    1.00    0.50
  -7   7  -1   12.80    1.40
  -7   7  -1   12.10    1.40
  -7   7  -1   10.50    1.40
  -7   7  -1    9.10   15.90
  -7   7  -1   10.80    1.40
  -7   7  -1    9.80    2.00
  -7   7  -1   13.00    1.30
  -7   7  -1   15.10    1.60
  -7   7  -1   16.10    9.50
  -7   7  -1   12.70    1.40
   7  -7   1   13.80    1.00
   7  -7   1   13.30    1.70
   7  -7   1   12.80    1.00
   7  -7   1   14.30    2.20
   7  -7   1   10.90    2.20
   7  -7   1   12.30    2.40
  -8   7  -1   -0.90    0.60
  -8   7  -1    0.70    0.60
  -8   7  -1    1.60    7.90
  -8   7  -1   -0.30    0.40
  -8   7  -1   -4.50    7.10
  -8   7  -1    1.10    0.70
  -8   7  -1    0.80    1.10
  -8   7  -1   -0.50    1.00
  -8   7  -1   -0.30    0.50
  -8   7  -1    1.10    0.60
   8  -7   1    2.20    1.40
   8  -7   1   -0.30    0.80
   8  -7   1    0.90    0.90
   8  -7   1   -1.30    1.40
   8  -7   1   -1.30    1.00
  -9   7  -1   33.10    2.60
  -9   7  -1   33.90    2.50
  -9   7  -1   38.20    2.40
  -9   7  -1   35.10    2.40
  -9   7  -1   33.10    2.50
  -9   7  -1   34.70    2.60
  -9   7  -1   33.00    3.60
   9  -7   1   38.70    4.00
   9  -7   1   33.10    3.80
   9  -7   1   32.60    3.10
   9  -7   1   31.80    3.50
 -10   7  -1    7.50    1.10
 -10   7  -1    9.10    0.90
 -10   7  -1    8.60    1.00
 -10   7  -1    8.60    1.20
 -10   7  -1    7.90    0.80
 -10   7  -1    7.60    2.00
 -10   7  -1    4.20    1.60
  10  -7   1    9.80    2.40
  10  -7   1    7.80    2.60
  10  -7   1   10.00    2.30
  10  -7   1    6.50    2.10
  10  -7   1    7.70    1.80
 -11   7  -1   50.39    2.90
 -11   7  -1   38.70    3.30
 -11   7  -1   47.20    5.00
 -11   7  -1   46.40    3.20
 -11   7  -1   45.90    2.70
  11  -7   1   46.70    4.20
  11  -7   1   48.20    4.70
  11  -7   1   48.10    5.00
 -12   7  -1   77.59    6.30
 -12   7  -1   74.09    5.30
 -12   7  -1   75.59    4.80
  12  -7   1   75.69    6.60
  12  -7   1   80.99    7.00
 -13   7  -1   12.30    2.50
 -13   7  -1   16.30    2.90
 -13   7  -1   10.10    1.80
  13  -7   1   11.10    2.80
  13  -7   1   14.70    2.80
  13  -7   1   12.30    3.90
 -14   7  -1    6.40    2.50
  14  -7   1    4.80    2.40
 -15   7  -1   14.20    2.90
  15  -7   1   14.70    2.90
 -16   7  -1    6.30    2.10
  16  -7   1    5.50    2.10
  17  -7   1    2.30    1.80
 -19   7  -1   14.30    3.20
  19  -7   1   18.20    3.60
 -20   7  -1    2.30    1.90
 -21   7  -1    6.70    2.40
 -22   7  -1    3.80    2.20
 -26   7  -1   -2.70    4.30
  17   6  -1    9.00    1.30
 -17  -6   1   10.30    1.70
  16   6  -1    1.30    0.80
 -16  -6   1    0.80    0.90
  15   6  -1    0.00    0.70
 -15  -6   1   -0.10    1.00
  14   6  -1    9.30    1.50
 -14  -6   1    8.00    1.80
  13   6  -1    5.90    1.30
 -13  -6   1    7.50    1.70
  12   6  -1   12.90    3.20
  12   6  -1    9.00    2.90
 -12  -6   1   10.30    1.70
 -12  -6   1    8.40    1.60
 -12  -6   1    9.80    2.00
 -12  -6   1   12.40    1.80
 -12  -6   1    7.30    1.30
  11   6  -1    1.30    1.80
  11   6  -1   -7.10   13.90
  11   6  -1    5.90    2.60
 -11  -6   1    0.70    1.10
 -11  -6   1    3.80    1.50
 -11  -6   1    3.00    1.10
 -11  -6   1    3.50    1.20
 -11  -6   1    4.60    1.20
  10   6  -1   49.70    5.40
  10   6  -1   53.49    3.70
  10   6  -1   17.60   17.70
  10   6  -1   46.40    4.80
 -10  -6   1   52.19    3.90
 -10  -6   1   45.80    3.70
 -10  -6   1   46.90    5.90
 -10  -6   1   48.20    3.70
 -10  -6   1   50.89    3.80
 -10  -6   1   50.29    3.90
   9   6  -1    0.20    0.30
   9   6  -1    7.70   15.60
   9   6  -1   -0.70    1.40
   9   6  -1   -1.90    1.60
   9   6  -1    7.50   15.40
  -9  -6   1    0.70    1.00
  -9  -6   1    4.00    1.20
  -9  -6   1    0.90    0.80
  -9  -6   1    1.80    1.20
  -9  -6   1    0.00    0.70
  -9  -6   1    1.00    0.80
   8   6  -1  120.49    6.60
   8   6  -1  131.99    8.60
   8   6  -1  111.59    6.70
   8   6  -1  120.59    8.10
  -8  -6   1  100.89    7.30
  -8  -6   1  109.49    7.20
  -8  -6   1  105.89    7.30
  -8  -6   1  105.99    7.10
  -8  -6   1  127.59    7.30
  -8  -6   1  117.49    7.30
  -8  -6   1  111.89    7.40
   7   6  -1   93.19    6.70
   7   6  -1   84.59    5.10
   7   6  -1   76.79    5.20
   7   6  -1   83.29    6.10
   7   6  -1   86.59    5.20
  -7  -6   1   83.69    5.50
  -7  -6   1   85.19    5.60
  -7  -6   1   80.99    5.50
  -7  -6   1   75.59    5.30
  -7  -6   1   81.69    5.40
  -7  -6   1   81.59    5.60
  -7  -6   1   90.19    5.70
   6   6  -1   20.20    1.70
   6   6  -1   17.80    1.80
   6   6  -1   22.60    1.30
   6   6  -1   20.10    1.30
   6   6  -1   19.00    2.50
   6   6  -1   -1.50    9.10
   6   6  -1   17.10    2.80
   6   6  -1   17.20    1.80
   6   6  -1   17.50    1.80
   6   6  -1   21.80    2.00
  -6  -6   1   16.00    1.80
  -6  -6   1   18.90    2.00
  -6  -6   1   19.30    1.90
  -6  -6   1   17.00    2.00
  -6  -6   1   17.50    2.00
  -6  -6   1   21.10    2.10
  -6  -6   1   20.80    2.10
   5   6  -1    7.80    1.20
   5   6  -1    9.70    1.00
   5   6  -1    8.80    1.60
   5   6  -1   -4.90    7.80
   5   6  -1   -3.00    8.90
   5   6  -1    9.10    0.90
   5   6  -1    9.60    1.30
   5   6  -1    8.80    1.30
   5   6  -1    9.60    1.40
  -5  -6   1    8.10    1.40
  -5  -6   1    8.10    1.40
  -5  -6   1    9.00    1.30
  -5  -6   1    8.20    1.40
  -5  -6   1    8.40    1.30
  -5  -6   1    8.00    1.30
  -5  -6   1   11.20    1.50
   4   6  -1  140.09    8.10
   4   6  -1  144.49    7.90
   4   6  -1  144.79    8.20
   4   6  -1  141.79    8.00
   4   6  -1  137.99    8.40
   4   6  -1  135.89    8.10
  -4  -6   1  127.59    8.30
  -4  -6   1  139.19    8.30
  -4  -6   1  141.09    8.30
  -4  -6   1  126.39    8.20
  -4  -6   1  138.19    8.30
  -4  -6   1  127.49    8.10
  -4  -6   1  133.89    8.10
  -4  -6   1  137.09    8.20
   3   6  -1    5.60    0.90
   3   6  -1    3.60    0.50
   3   6  -1    6.50    1.00
   3   6  -1    2.40    0.80
   3   6  -1    4.00    0.90
   3   6  -1   14.90   47.50
   3   6  -1    3.60    0.80
   3   6  -1    3.10    0.90
   3   6  -1    5.70   37.80
   3   6  -1    2.90    0.80
   3   6  -1    3.30    0.90
  -3  -6   1    4.20    0.90
  -3  -6   1    3.10    0.90
  -3  -6   1    3.50    0.80
  -3  -6   1    3.50    0.90
  -3  -6   1    2.10    0.80
  -3  -6   1    3.60    0.90
  -3  -6   1    3.40    0.80
  -3  -6   1    3.30    0.80
  -3  -6   1    4.40    0.90
   2   6  -1   85.99    5.10
   2   6  -1   57.09   56.69
   2   6  -1   75.99    5.20
   2   6  -1   84.39    5.20
   2   6  -1   88.99    5.20
   2   6  -1  145.39   72.59
   2   6  -1   90.39    5.40
   2   6  -1   84.49    5.10
  -2  -6   1   85.09    5.40
  -2  -6   1   79.49    5.30
  -2  -6   1   82.99    5.10
  -2  -6   1   83.89    5.50
  -2  -6   1   80.79    5.20
  -2  -6   1   83.29    5.30
  -2  -6   1   80.99    5.20
  -2  -6   1   89.89    5.20
   1   6  -1  205.08   11.90
   1   6  -1  212.38   11.90
   1   6  -1  216.48   74.59
   1   6  -1  287.17   81.79
   1   6  -1  210.98   12.40
   1   6  -1  203.58   12.00
   1   6  -1  208.88   12.10
   1   6  -1  210.48   12.00
   1   6  -1  220.28   11.80
  -1  -6   1  199.38   12.10
  -1  -6   1  206.48   12.10
  -1  -6   1  217.58   11.70
  -1  -6   1  207.68   12.10
  -1  -6   1  209.88   12.10
  -1  -6   1  206.28   12.00
  -1  -6   1  206.18   12.00
  -1  -6   1  217.68   12.00
   0   6  -1  607.44   34.50
   0   6  -1  630.64   34.50
   0   6  -1  620.64   34.40
   0   6  -1  677.33   34.20
   0   6  -1  649.64   34.30
   0   6  -1  644.04   34.50
   0   6  -1  606.24   34.30
   0   6  -1  696.83  139.19
   0   6  -1  583.14   34.40
   0   6  -1  812.72  118.89
   0  -6   1  630.34   34.30
   0  -6   1  604.84   34.50
   0  -6   1  621.84   34.50
   0  -6   1  590.34   34.50
   0  -6   1  618.24   34.30
   0  -6   1  644.34   34.10
   0  -6   1  596.24   34.40
  -1   6  -1  125.09    7.50
  -1   6  -1  164.08   58.49
  -1   6  -1  113.59    7.40
  -1   6  -1  124.99    7.50
  -1   6  -1  121.89    7.30
  -1   6  -1  127.69    7.20
  -1   6  -1   96.79   60.79
  -1   6  -1  124.49    7.20
  -1   6  -1  124.99    7.40
  -1   6  -1  124.49    7.40
   1  -6   1  121.59    7.40
   1  -6   1  128.99    7.40
   1  -6   1  125.39    7.50
   1  -6   1  124.49    7.30
   1  -6   1  116.79    7.40
   1  -6   1  125.39    7.40
   1  -6   1  127.79    7.20
   1  -6   1  133.69    7.30
  -2   6  -1  189.78   10.50
  -2   6  -1  172.48   10.40
  -2   6  -1  194.18   10.60
  -2   6  -1  185.18   68.89
  -2   6  -1  218.58   67.79
  -2   6  -1  182.78   10.30
  -2   6  -1  166.28   10.50
  -2   6  -1  176.48   10.50
  -2   6  -1  165.78   10.40
   2  -6   1  195.08   10.10
   2  -6   1  173.08   10.50
   2  -6   1  189.08   10.30
   2  -6   1  192.48   10.50
   2  -6   1  186.48   10.30
   2  -6   1  178.18   10.50
   2  -6   1  182.18   10.50
   2  -6   1  187.08   10.30
   2  -6   1  178.48   10.50
  -3   6  -1  358.06   20.70
  -3   6  -1  362.36   20.80
  -3   6  -1  350.06   20.60
  -3   6  -1  359.06   90.79
  -3   6  -1  378.86   20.90
  -3   6  -1  366.66   20.60
  -3   6  -1  361.36   20.70
  -3   6  -1  379.26   20.80
  -3   6  -1  493.05  104.09
   3  -6   1  370.06   20.30
   3  -6   1  387.86   21.00
   3  -6   1  361.66   20.70
   3  -6   1  388.96   20.50
   3  -6   1  389.06   20.50
   3  -6   1  368.76   20.70
  -4   6  -1  -10.80   35.10
  -4   6  -1    1.00    0.40
  -4   6  -1    0.20    0.50
  -4   6  -1   -0.20    0.40
  -4   6  -1    0.30    0.80
  -4   6  -1    1.00    0.60
  -4   6  -1   -0.30    0.60
  -4   6  -1   -0.40    0.40
  -4   6  -1   -6.90   43.40
  -4   6  -1   -0.20    0.60
   4  -6   1    0.70    0.30
   4  -6   1    1.30    0.90
   4  -6   1    0.60    0.40
   4  -6   1   -0.10    0.50
   4  -6   1    0.40    0.40
   4  -6   1   -0.10    0.30
   4  -6   1    0.40    0.80
   4  -6   1    0.10    0.40
   4  -6   1    0.20    0.40
   4  -6   1    0.30    0.70
  -5   6  -1   10.10    1.20
  -5   6  -1    9.00    1.20
  -5   6  -1    7.00    1.00
  -5   6  -1    9.50    1.10
  -5   6  -1    2.30    5.50
  -5   6  -1   10.80    1.50
  -5   6  -1    7.20    1.50
  -5   6  -1    8.90    1.20
  -5   6  -1    8.70    1.00
  -5   6  -1    0.80    6.00
   5  -6   1   10.70    1.70
   5  -6   1    8.80    0.90
   5  -6   1    9.50    1.70
   5  -6   1    8.20    1.00
   5  -6   1    9.20    1.20
   5  -6   1    9.50    1.40
   5  -6   1   10.00    0.90
   5  -6   1   10.40    1.10
  -6   6  -1   27.00    2.10
  -6   6  -1   23.30    2.10
  -6   6  -1   29.30    2.80
  -6   6  -1   26.90    2.10
  -6   6  -1   25.50    1.90
  -6   6  -1   26.10    2.00
  -6   6  -1   28.60    2.10
   6  -6   1   26.80    1.60
   6  -6   1   29.70    2.30
   6  -6   1   28.10    2.80
   6  -6   1   26.70    2.60
   6  -6   1   31.40    1.90
   6  -6   1   26.40    2.80
  -7   6  -1  221.38   12.10
  -7   6  -1  213.78   11.90
  -7   6  -1  199.28   12.80
  -7   6  -1  207.98   12.00
  -7   6  -1  203.18   12.00
  -7   6  -1  200.08   12.00
   7  -6   1  229.28   13.00
   7  -6   1  213.88   13.00
   7  -6   1  221.08   12.80
   7  -6   1  209.08   12.40
  -8   6  -1    3.40    0.80
  -8   6  -1    2.80    0.60
  -8   6  -1    3.10    0.80
  -8   6  -1    3.30    0.70
  -8   6  -1    3.00    0.30
  -8   6  -1    1.70    5.20
  -8   6  -1    2.30    1.30
   8  -6   1    2.20    1.10
   8  -6   1    4.70    1.60
   8  -6   1    3.10    1.40
   8  -6   1    2.00    1.30
  -9   6  -1   12.80    2.30
  -9   6  -1   13.30    1.40
  -9   6  -1   13.70    1.20
  -9   6  -1   16.00    1.20
  -9   6  -1   12.60    1.30
  -9   6  -1   13.40    0.90
  -9   6  -1   14.40    1.10
  -9   6  -1   13.10    1.00
  -9   6  -1   11.50    1.20
   9  -6   1   12.60    2.70
   9  -6   1   15.30    2.60
   9  -6   1   12.70    2.10
   9  -6   1   15.60    2.70
 -10   6  -1    4.50    1.50
 -10   6  -1    1.60    0.40
 -10   6  -1    2.50    0.40
 -10   6  -1    2.80    0.70
 -10   6  -1    3.20    0.70
 -10   6  -1    2.10    0.50
 -10   6  -1    2.60    0.60
  10  -6   1    3.50    1.90
  10  -6   1    2.50    1.70
  10  -6   1    1.00    1.60
  10  -6   1    3.10    1.50
 -11   6  -1    2.50    1.30
 -11   6  -1    1.50    0.60
 -11   6  -1    1.70    0.30
 -11   6  -1    4.10    1.70
 -11   6  -1    2.40    0.60
 -11   6  -1    2.40    0.40
  11  -6   1    0.80    1.30
  11  -6   1    1.30    1.90
  11  -6   1    3.30    2.00
  11  -6   1    3.10    1.40
 -12   6  -1    1.30    0.90
 -12   6  -1    3.10    1.20
 -12   6  -1    2.30    1.50
 -12   6  -1    2.60    0.60
  12  -6   1    3.00    2.00
  12  -6   1    1.30    2.10
  12  -6   1    0.70    1.10
  12  -6   1    1.80    1.50
 -13   6  -1    6.50    1.90
 -13   6  -1    6.30    1.50
  13  -6   1    9.10    2.70
  13  -6   1    8.60    2.60
 -14   6  -1   -0.30    0.90
 -15   6  -1   19.90    3.30
  15  -6   1   18.90    3.30
  16  -6   1   14.80    3.10
  17  -6   1   10.30    2.60
  18  -6   1    8.20    2.40
 -19   6  -1   11.10    2.40
  19  -6   1   20.30    3.50
 -20   6  -1    3.30    1.80
  20  -6   1    4.90    2.20
 -21   6  -1    3.00    1.90
 -22   6  -1    4.20    1.90
 -24   6  -1    2.00    3.80
 -25   6  -1   13.10    4.30
 -26   6  -1    4.90    4.00
 -27   6  -1    6.70    4.30
 -19  -5   1   13.10    1.70
  18   5  -1   18.50    1.80
 -18  -5   1   19.50    2.20
  17   5  -1    1.40    0.90
 -17  -5   1   -0.10    1.00
  16   5  -1   21.30    2.10
 -16  -5   1   18.40    2.40
  15   5  -1   12.20    1.80
 -15  -5   1   15.90    2.60
  14   5  -1    0.40    0.80
 -14  -5   1   -1.20    0.80
  13   5  -1   -2.80    1.70
  13   5  -1    1.60    2.20
 -13  -5   1   -0.10    1.20
 -13  -5   1    0.40    0.70
  12   5  -1   27.40    4.40
  12   5  -1   24.90    4.00
  12   5  -1   28.70    2.60
 -12  -5   1   25.40    2.10
 -12  -5   1   26.40    2.50
 -12  -5   1   28.70    3.10
 -12  -5   1   30.20    2.50
 -12  -5   1   30.90    2.90
 -12  -5   1   26.30    2.60
  11   5  -1   96.69    7.70
  11   5  -1  101.29    8.10
 -11  -5   1   89.99    6.30
 -11  -5   1   94.59    6.10
 -11  -5   1   97.89    6.80
 -11  -5   1  112.39    6.40
 -11  -5   1   95.79    6.30
  10   5  -1    8.50   12.80
  10   5  -1   -3.80   11.30
   7   5  -1   -1.20    1.50
   7   5  -1   -1.20    0.70
   7   5  -1    0.30    0.40
   7   5  -1   -5.80    8.90
   7   5  -1    0.50    1.60
   7   5  -1    0.10    0.40
   7   5  -1   -0.60    0.40
   7   5  -1    3.30    8.80
  -7  -5   1   -0.80    0.50
  -7  -5   1   -0.30    0.60
  -7  -5   1    0.70    0.70
  -7  -5   1   -0.80    0.70
  -7  -5   1   -0.10    0.60
  -7  -5   1   -0.60    0.60
  -7  -5   1    1.50    0.60
  -7  -5   1    0.50    0.60
   6   5  -1   16.40    1.50
   6   5  -1    9.00   14.70
   6   5  -1    3.30    8.40
   6   5  -1   18.40    2.80
   6   5  -1   14.10    1.50
   6   5  -1   14.90    1.50
   6   5  -1   16.60    1.50
   6   5  -1   17.10    2.40
  -6  -5   1   18.60    1.70
  -6  -5   1   17.40    1.80
  -6  -5   1   19.80    1.60
  -6  -5   1   16.50    1.60
  -6  -5   1   16.60    1.80
  -6  -5   1   18.00    1.80
  -6  -5   1   18.40    1.70
  -6  -5   1   15.20    1.80
   5   5  -1   10.70    1.30
   5   5  -1   11.80    1.20
   5   5  -1   12.00    0.90
   5   5  -1    1.70    5.90
   5   5  -1   13.70    1.00
   5   5  -1   11.70    1.20
   5   5  -1   10.10    1.20
   5   5  -1   10.90    1.70
   5   5  -1   13.70    1.60
   5   5  -1    1.80    7.30
   5   5  -1   11.90    2.10
  -5  -5   1   12.60    1.40
  -5  -5   1   11.50    1.30
  -5  -5   1   11.80    1.40
  -5  -5   1   13.90    1.80
  -5  -5   1   12.20    1.50
  -5  -5   1   10.80    1.50
  -5  -5   1   14.20    1.50
  -5  -5   1   12.30    1.10
  -5  -5   1   12.00    1.60
   4   5  -1   95.39    5.90
   4   5  -1  124.19   65.59
   4   5  -1   98.19    5.70
   4   5  -1   92.89    5.80
   4   5  -1   82.39   54.99
   4   5  -1  102.39    5.60
   4   5  -1   92.99    5.80
   4   5  -1   96.49    6.20
  -4  -5   1   94.89    6.00
  -4  -5   1   98.49    5.90
  -4  -5   1   97.79    6.00
  -4  -5   1  103.29    6.10
  -4  -5   1   94.99    6.00
  -4  -5   1   98.49    6.00
  -4  -5   1   95.29    5.90
  -4  -5   1   95.59    5.90
   3   5  -1   38.40   42.10
   2   5  -1   57.19    3.80
   2   5  -1   99.39   59.49
   2   5  -1   62.59    3.70
   2   5  -1   28.40   28.30
   2   5  -1   60.69    3.80
   2   5  -1   61.29    3.80
   2   5  -1   62.69    3.80
   2   5  -1   65.39    3.80
   2   5  -1   57.49    3.90
  -2  -5   1   61.09    3.70
  -2  -5   1   60.49    3.80
  -2  -5   1   64.49    3.90
  -2  -5   1   53.79    3.90
  -2  -5   1   58.79    3.90
  -2  -5   1   52.59    3.90
  -2  -5   1   64.09    3.80
  -2  -5   1   58.09    3.80
  -2  -5   1   54.39    3.80
   1   5  -1  738.93   40.30
   1   5  -1  698.63   40.20
   1   5  -1  748.23   40.00
   1   5  -1  843.12  117.39
   1   5  -1  854.71  119.19
  -1  -5   1  700.93   40.30
  -1  -5   1  733.43   40.20
  -1  -5   1  741.43   39.90
   0   5  -1  128.69    7.10
   0   5  -1  126.59    7.20
   0   5  -1  118.39    7.10
   0   5  -1  113.49    7.20
   0   5  -1  118.19    6.80
   0   5  -1  146.59   58.29
   0   5  -1  126.69    7.30
   0   5  -1  144.49   56.79
   0   5  -1  124.49    7.20
   0   5  -1  112.79    7.10
   0  -5   1  112.69    7.10
   0  -5   1  119.29    7.20
   0  -5   1  116.49    7.20
   0  -5   1  124.39    7.20
   0  -5   1  129.29    6.90
   0  -5   1  120.19    7.10
   0  -5   1  124.19    7.00
   0  -5   1  128.19    6.80
   0  -5   1  123.39    7.10
  -1   5  -1  208.48   12.10
  -1   5  -1  205.48   12.10
  -1   5  -1  206.58   12.00
  -1   5  -1  326.27   75.19
  -1   5  -1  290.57   77.19
  -1   5  -1  220.78   12.00
  -1   5  -1  221.38   12.20
  -1   5  -1  199.18   12.10
  -1   5  -1  227.88   12.00
  -1   5  -1  205.78   12.00
   1  -5   1  213.58   12.00
   1  -5   1  219.78   12.00
   1  -5   1  203.38   12.10
   1  -5   1  214.18   12.10
   1  -5   1  217.78   12.00
   1  -5   1  207.78   12.10
   1  -5   1  214.08   12.10
   1  -5   1  222.18   12.00
  -2   5  -1  926.41   53.59
  -2   5  -1 1121.29  130.29
  -2   5  -1 1190.08  130.59
  -3   5  -1  -12.70   29.20
  -3   5  -1    4.20    0.80
  -3   5  -1   -7.10   27.10
  -3   5  -1    3.60    0.70
  -3   5  -1    4.40    0.70
  -3   5  -1    3.20    0.70
  -3   5  -1    5.40    0.70
  -3   5  -1    3.90    0.90
   3  -5   1    4.90    0.60
   3  -5   1    6.70    1.10
   3  -5   1    4.50    0.30
   3  -5   1    4.70    0.70
   3  -5   1    4.80    0.80
   3  -5   1    5.90    0.60
   3  -5   1    5.90    0.80
   3  -5   1    5.90    0.90
   3  -5   1    5.70    1.10
   3  -5   1    4.70    0.60
  -4   5  -1   -9.00   32.20
  -4   5  -1   21.30   33.40
  -5   5  -1  116.19    6.50
  -5   5  -1  113.49    6.70
  -5   5  -1   99.89    7.00
  -5   5  -1  109.29    6.60
  -5   5  -1  109.59    6.60
  -5   5  -1  105.19    6.50
  -5   5  -1  111.99    6.50
   5  -5   1  114.19    6.80
   5  -5   1  129.59    7.30
   5  -5   1  108.89    6.40
   5  -5   1  116.49    7.20
   5  -5   1  121.49    7.00
   5  -5   1  115.89    6.40
  -6   5  -1   35.20    1.90
  -6   5  -1   28.80    2.20
  -6   5  -1   31.70    2.20
  -6   5  -1   31.40    2.30
  -6   5  -1   30.90    2.10
  -6   5  -1   30.50    4.20
  -6   5  -1   28.50    2.00
   6  -5   1   32.60    1.80
   6  -5   1   30.30    3.00
   6  -5   1   32.00    2.80
   6  -5   1   29.10    2.60
   6  -5   1   32.70    3.00
  -7   5  -1   48.10    3.30
  -7   5  -1   56.09    3.20
  -7   5  -1   50.99    3.40
  -7   5  -1   54.29    3.30
  -7   5  -1   53.49    3.30
  -7   5  -1   47.90    4.00
  -7   5  -1   57.69    3.10
  -7   5  -1   43.40    4.30
   7  -5   1   49.70    4.20
   7  -5   1   59.29    4.40
   7  -5   1   53.49    3.90
   7  -5   1   57.49    4.30
 -10   5  -1   11.90    1.10
 -10   5  -1   13.50    1.00
 -10   5  -1   13.80    1.20
 -10   5  -1   11.10    2.10
 -10   5  -1   12.00    0.80
 -10   5  -1   11.40    1.20
  10  -5   1   13.50    2.70
  10  -5   1   12.20    2.30
  10  -5   1   15.80    2.70
  10  -5   1   14.60    2.60
 -12   5  -1  146.39    9.60
 -12   5  -1  141.69    9.10
 -12   5  -1  145.19    8.30
 -12   5  -1  137.79    8.20
  12  -5   1  155.48   10.10
  12  -5   1  155.08   10.60
  12  -5   1  145.99   10.50
 -13   5  -1   30.50    3.30
 -13   5  -1   24.40    2.80
  13  -5   1   27.00    4.40
  13  -5   1   23.50    4.00
 -14   5  -1    3.90    1.40
  14  -5   1    4.30    1.90
 -15   5  -1   39.60    4.00
  15  -5   1   37.70    4.10
  16  -5   1   55.29    5.20
  17  -5   1    7.10    2.10
  18  -5   1    0.70    1.30
 -19   5  -1   -0.90    1.20
  19  -5   1   -0.70    1.40
 -20   5  -1    0.90    1.50
  20  -5   1   -0.20    1.50
 -21   5  -1    1.40    1.60
 -22   5  -1   26.40    3.90
 -24   5  -1    0.70    2.90
 -25   5  -1    8.30    3.70
 -20  -4   1    2.80    1.10
  19   4  -1    0.20    0.90
 -19  -4   1   -1.20    0.90
  18   4  -1    1.60    0.90
 -18  -4   1    0.40    1.10
  17   4  -1    2.40    1.10
 -17  -4   1    2.60    1.30
  16   4  -1    2.40    1.10
 -16  -4   1    1.20    1.20
  15   4  -1   35.00    3.10
 -15  -4   1   36.60    3.40
  14   4  -1    0.80    0.70
 -14  -4   1    0.00    0.90
  13   4  -1    3.00    2.50
  13   4  -1    4.70    2.40
 -13  -4   1    6.00    1.70
 -13  -4   1    3.30    0.60
 -13  -4   1    3.40    1.50
  12   4  -1   18.30    3.60
  12   4  -1   12.60    3.30
 -12  -4   1   22.40    1.80
 -12  -4   1   18.80    2.50
 -12  -4   1   19.00    1.90
 -12  -4   1   19.60    1.40
 -12  -4   1   20.10    1.40
 -12  -4   1   20.10    2.70
  11   4  -1   -1.00    1.70
  11   4  -1   -0.90    1.70
 -11  -4   1    0.00    0.50
 -11  -4   1    2.00    1.10
 -11  -4   1   -0.30    0.70
 -11  -4   1    0.30    1.30
 -11  -4   1    0.10    0.50
  10   4  -1   -1.30    1.60
  10   4  -1    1.70    1.50
  10   4  -1    0.90    0.70
  10   4  -1   -2.30    4.70
  10   4  -1    0.70    1.60
  10   4  -1    0.90    6.20
 -10  -4   1   -0.20    0.50
 -10  -4   1    1.00    0.70
 -10  -4   1   -0.10    1.00
 -10  -4   1   -0.60    0.60
 -10  -4   1    0.20    0.70
 -10  -4   1   -0.30    0.50
 -10  -4   1    1.50    0.90
 -10  -4   1   -0.50    0.70
   9   4  -1   -1.10    8.80
   8   4  -1   -0.70    8.30
   8   4  -1    2.70    1.40
   8   4  -1    3.00    1.50
   8   4  -1    1.70    1.80
   8   4  -1    3.50    0.40
   8   4  -1    2.60    8.40
  -8  -4   1    3.00    0.80
  -8  -4   1    2.00    1.00
  -8  -4   1    2.30    0.80
  -8  -4   1    2.50    0.70
  -8  -4   1    3.10    0.90
  -8  -4   1    3.20    1.00
  -8  -4   1    3.20    0.90
   7   4  -1  173.68   11.20
   7   4  -1  189.38   11.30
   7   4  -1  192.58   11.70
   7   4  -1  189.18   10.10
   7   4  -1  175.68   10.20
   7   4  -1  177.98   10.00
  -7  -4   1  176.68   10.40
  -7  -4   1  196.68   10.60
  -7  -4   1  184.48   10.70
  -7  -4   1  189.18   10.50
  -7  -4   1  176.08   10.40
  -7  -4   1  167.08   10.60
  -7  -4   1  168.28   10.50
   6   4  -1  141.49    8.40
   6   4  -1  150.68    8.30
   6   4  -1  144.09    9.50
   6   4  -1  153.58    8.40
   6   4  -1  139.69    9.20
   6   4  -1  153.88    9.30
  -6  -4   1  141.19    8.50
  -6  -4   1  141.69    8.50
  -6  -4   1  150.78    8.70
  -6  -4   1  147.39    8.70
  -6  -4   1  145.59    8.70
  -6  -4   1  150.78    8.60
   5   4  -1  204.48   12.00
   5   4  -1  185.38   11.60
   5   4  -1  173.68   11.00
   5   4  -1  187.08   11.00
   5   4  -1  214.38   11.80
   5   4  -1  205.48   11.30
   5   4  -1  200.28   11.10
   5   4  -1  216.78   10.70
   5   4  -1  185.48   11.10
  -5  -4   1  205.28   11.40
  -5  -4   1  194.18   11.10
  -5  -4   1  189.38   11.30
  -5  -4   1  184.88   11.20
  -5  -4   1  200.08   11.60
  -5  -4   1  208.58   11.40
  -5  -4   1  204.08   11.30
  -5  -4   1  176.88   11.10
  -5  -4   1  196.28   11.10
   4   4  -1  180.58   67.19
   4   4  -1  176.88   10.80
   4   4  -1  190.38   11.20
   4   4  -1  188.88   10.80
   4   4  -1  199.68   10.60
   4   4  -1  193.68   10.60
   4   4  -1  204.28   11.00
   4   4  -1  205.58   11.30
   4   4  -1  263.17   77.09
   4   4  -1  184.28   10.80
  -4  -4   1  197.38   11.20
  -4  -4   1  193.88   11.00
  -4  -4   1  178.58   10.90
  -4  -4   1  198.08   10.70
  -4  -4   1  197.88   11.40
  -4  -4   1  195.48   11.00
  -4  -4   1  189.38   10.80
  -4  -4   1  185.58   10.90
  -4  -4   1  180.38   11.00
  -4  -4   1  181.78   10.80
   3   4  -1   39.70    2.40
   3   4  -1   61.39   42.30
   3   4  -1   41.80    2.80
   3   4  -1   71.39   42.10
   3   4  -1   34.70    2.50
   3   4  -1   35.40    2.40
   3   4  -1   37.30    2.50
   3   4  -1   37.30    2.50
   3   4  -1   36.60    2.50
   3   4  -1   37.00    2.50
  -3  -4   1   37.90    2.50
  -3  -4   1   38.90    2.20
  -3  -4   1   40.60    2.80
  -3  -4   1   36.40    2.60
  -3  -4   1   34.10    2.50
  -3  -4   1   38.30    2.60
  -3  -4   1   35.40    2.60
  -3  -4   1   36.10    2.50
  -3  -4   1   35.50    2.50
  -3  -4   1   33.80    2.60
   2   4  -1  321.27   76.99
   2   4  -1  296.27   15.70
   2   4  -1  283.87   15.80
   2   4  -1  267.07   15.80
   2   4  -1  278.87   15.70
   2   4  -1  272.97   15.80
   2   4  -1  306.77   15.70
   2   4  -1  285.27   15.80
   2   4  -1  250.17   15.40
   2   4  -1  261.77   15.70
  -2  -4   1  289.37   15.70
  -2  -4   1  279.07   15.80
  -2  -4   1  276.17   15.80
  -2  -4   1  315.07   15.90
  -2  -4   1  292.87   15.90
  -2  -4   1  299.37   15.80
  -2  -4   1  276.57   15.80
  -2  -4   1  277.57   15.70
  -2  -4   1  276.67   15.70
   0   4  -1  319.17   18.00
   0   4  -1  353.36   17.90
   0   4  -1  338.87   74.39
   0   4  -1  482.95   74.29
   0   4  -1  311.07   18.10
   0   4  -1  317.27   18.10
   0   4  -1  322.57   18.00
   0   4  -1  325.17   18.10
   0   4  -1  334.17   18.20
   0   4  -1  324.47   18.00
   0  -4   1  340.97   17.80
   0  -4   1  316.37   18.10
   0  -4   1  319.07   18.00
   0  -4   1  317.67   18.10
   0  -4   1  342.07   17.90
   0  -4   1  316.87   18.00
   0  -4   1  321.47   18.10
   0  -4   1  319.87   18.10
  -1   4  -1   13.10    1.10
  -1   4  -1   14.70    1.30
  -1   4  -1   12.30    1.20
  -1   4  -1   14.00    1.20
  -1   4  -1   15.10    1.20
  -1   4  -1   15.60    1.20
  -1   4  -1   15.00    1.10
  -1   4  -1    2.30   23.70
  -1   4  -1   15.30    1.30
   1  -4   1   14.80    1.20
   1  -4   1   15.90    1.20
   1  -4   1   14.70    1.20
   1  -4   1   13.50    1.20
   1  -4   1   16.30    1.30
   1  -4   1   15.10    1.20
   1  -4   1   14.20    1.10
   1  -4   1   15.30    1.30
  -2   4  -1   16.70    1.30
  -2   4  -1   16.20    1.20
  -2   4  -1   16.50    1.30
  -2   4  -1   14.00    1.10
  -2   4  -1   16.50    1.20
  -2   4  -1   -5.70   22.50
  -2   4  -1   17.10    1.40
  -2   4  -1   16.10    1.30
  -2   4  -1   12.50    1.70
   2  -4   1   16.80    1.10
   2  -4   1   14.50    1.20
   2  -4   1   15.30    1.30
   2  -4   1   17.00    1.50
   2  -4   1   12.10    1.70
   2  -4   1   16.60    1.20
   2  -4   1   15.80    1.20
   2  -4   1   13.50    1.20
   2  -4   1   17.10    1.10
  -3   4  -1    1.50    0.50
  -3   4  -1    2.30    0.40
  -3   4  -1    1.50    0.40
  -3   4  -1    1.20    0.50
  -3   4  -1    1.30    0.80
  -3   4  -1   -0.10   26.00
  -3   4  -1    2.00    0.50
   3  -4   1    1.90    0.40
   3  -4   1    1.70    0.40
   3  -4   1    2.10    0.50
   3  -4   1    1.50    0.60
   3  -4   1    1.90    0.30
   3  -4   1    2.10    0.50
   3  -4   1    2.60    0.40
   3  -4   1    2.10    0.50
   3  -4   1    2.40    0.70
  -4   4  -1   69.49    4.20
  -4   4  -1  103.19   42.00
  -4   4  -1   63.29    4.60
  -4   4  -1   65.49    4.20
  -4   4  -1   74.29    4.70
  -4   4  -1   67.49    4.70
  -4   4  -1   73.09    4.30
  -4   4  -1   70.59    4.20
  -4   4  -1   68.39    4.10
  -4   4  -1   75.99    4.30
  -4   4  -1   62.99    4.20
   4  -4   1   78.39    4.60
   4  -4   1   71.69    4.10
   4  -4   1   71.19    4.40
   4  -4   1   73.09    4.70
   4  -4   1   80.09    4.10
   4  -4   1   65.79    4.10
   4  -4   1   72.09    4.70
  -5   4  -1   29.30    2.20
  -5   4  -1   74.09   33.40
  -5   4  -1   28.80    2.50
  -5   4  -1   30.20    2.00
  -5   4  -1   28.70    2.00
  -5   4  -1   28.10    2.00
  -5   4  -1   50.59   33.90
  -5   4  -1   29.10    1.80
  -5   4  -1   31.50    1.80
  -5   4  -1   28.20    1.90
  -5   4  -1   29.10    2.00
   5  -4   1   29.70    1.80
   5  -4   1   37.20    2.70
   5  -4   1   28.90    2.30
   5  -4   1   27.20    2.60
   5  -4   1   31.20    2.50
  -6   4  -1  134.49    8.00
  -6   4  -1  147.49    8.00
  -6   4  -1  140.69    8.10
  -6   4  -1  135.69    8.10
  -6   4  -1  128.09    8.70
  -6   4  -1  146.19    8.00
  -6   4  -1  148.19    8.00
  -6   4  -1  144.69    8.10
   6  -4   1  140.29    8.80
   6  -4   1  149.49    9.00
   6  -4   1  144.19    8.60
   6  -4   1  152.18    9.00
  -7   4  -1   19.60    1.40
  -7   4  -1   18.10    1.40
  -7   4  -1   19.90    1.30
  -7   4  -1   18.40    1.40
  -7   4  -1   20.00    1.40
  -7   4  -1   16.10    2.60
  -7   4  -1   19.10    1.30
  -7   4  -1   18.60    1.50
   7  -4   1   15.90    2.50
   7  -4   1   23.20    2.50
   7  -4   1   19.40    2.20
   7  -4   1   16.30    2.40
  -8   4  -1   23.10    1.40
  -8   4  -1   17.60    1.50
  -8   4  -1   23.40    1.60
  -8   4  -1   19.00    1.40
  -8   4  -1   19.80    1.60
  -8   4  -1   21.60    1.30
  -8   4  -1   20.10    2.30
  -8   4  -1   21.30    1.40
   8  -4   1   16.80    2.70
   8  -4   1   21.40    2.90
   8  -4   1   23.20    3.00
   8  -4   1   23.70    2.80
  -9   4  -1   24.50    1.90
  -9   4  -1   23.50    2.50
  -9   4  -1   23.60    1.50
  -9   4  -1   25.60    1.60
  -9   4  -1   23.10    1.60
   9  -4   1   19.30    2.90
   9  -4   1   26.40    3.40
   9  -4   1   25.80    3.40
   9  -4   1   18.80    3.00
 -11   4  -1   32.70    2.40
 -11   4  -1   30.80    3.40
 -11   4  -1   40.40    3.20
 -11   4  -1   44.00    3.60
 -11   4  -1   35.40    2.60
 -11   4  -1   38.10    2.30
  11  -4   1   30.70    3.50
  11  -4   1   33.20    3.80
  11  -4   1   45.50    4.50
  11  -4   1   35.90    4.10
 -12   4  -1   76.99    5.40
 -12   4  -1   71.89    4.80
 -12   4  -1   73.69    4.40
 -12   4  -1   75.79    5.70
  12  -4   1   80.59    6.30
  12  -4   1   90.19    7.00
  12  -4   1   82.99    6.80
 -13   4  -1    0.60    1.00
 -13   4  -1    0.80    0.70
  13  -4   1    2.20    1.60
  13  -4   1    0.30    1.70
  13  -4   1   -1.10    2.00
 -14   4  -1    0.20    0.80
  14  -4   1    0.70    1.00
 -15   4  -1    4.90    1.60
  15  -4   1    5.50    1.90
  16  -4   1    7.20    2.10
  17  -4   1   10.40    2.30
 -18   4  -1    7.90    2.00
  18  -4   1   14.80    2.70
 -19   4  -1    6.60    1.90
  19  -4   1    6.90    2.10
 -20   4  -1    2.10    1.50
  20  -4   1   -0.10    1.30
 -21   4  -1    3.00    1.80
 -22   4  -1    0.90    1.50
 -24   4  -1    1.50    2.70
 -25   4  -1    1.50    2.90
 -26   4  -1    3.70    4.60
  20   3  -1   18.20    2.10
 -20  -3   1   19.00    2.60
  19   3  -1    1.30    1.00
 -19  -3   1    1.20    1.20
  18   3  -1    0.70    1.00
 -18  -3   1   -0.20    1.10
  17   3  -1   24.50    2.60
 -17  -3   1   21.10    2.60
  16   3  -1   24.20    2.50
 -16  -3   1   24.00    2.80
  15   3  -1    5.20    1.40
 -15  -3   1    2.90    1.20
  14   3  -1   13.50    1.90
  13   3  -1   15.50    3.20
  13   3  -1   17.30    3.60
  13   3  -1    6.40    1.40
 -13  -3   1    7.50    1.50
 -13  -3   1   11.70    1.90
 -13  -3   1   13.50    2.20
  12   3  -1   16.20    3.60
  12   3  -1   11.60    1.70
 -12  -3   1   16.50    1.30
 -12  -3   1   14.00    1.30
 -12  -3   1   14.00    1.60
 -12  -3   1   12.10    1.70
 -12  -3   1   13.20    2.10
  11   3  -1    0.20    1.90
  11   3  -1    4.00    2.10
  11   3  -1    5.60    2.20
 -11  -3   1    5.20    1.00
 -11  -3   1    2.60    0.90
 -11  -3   1    3.30    0.80
 -11  -3   1    2.30    1.30
 -11  -3   1    4.00    0.60
 -11  -3   1    4.20    0.80
 -11  -3   1    5.00    0.60
  10   3  -1    8.50    2.90
  10   3  -1   11.20    2.50
  10   3  -1   14.60    2.70
 -10  -3   1   14.60    1.40
 -10  -3   1    8.40    1.70
 -10  -3   1   10.00    1.40
 -10  -3   1   10.70    1.10
 -10  -3   1   11.50    1.30
 -10  -3   1   10.40    1.20
 -10  -3   1   12.00    1.50
   9   3  -1    4.90    5.70
   8   3  -1  108.09    7.90
   8   3  -1  123.59    8.00
   8   3  -1  119.69    8.30
  -8  -3   1  111.29    6.90
  -8  -3   1  110.99    6.80
  -8  -3   1  127.59    7.00
  -8  -3   1  108.09    6.90
  -8  -3   1  117.39    7.30
  -8  -3   1  115.09    6.90
  -8  -3   1  121.69    6.90
   7   3  -1    8.30    0.60
   7   3  -1   -2.10    5.40
   7   3  -1    6.60    0.50
   7   3  -1   -5.00    5.50
   7   3  -1    5.90    1.90
   7   3  -1    5.60    1.70
   7   3  -1    3.30    1.50
  -7  -3   1    7.10    1.10
  -7  -3   1    6.50    1.00
  -7  -3   1    8.00    1.00
  -7  -3   1    6.70    1.10
  -7  -3   1    7.60    1.10
  -7  -3   1    6.10    1.20
   6   3  -1   34.30    2.00
   6   3  -1   37.60    2.10
   6   3  -1   33.40    3.10
   6   3  -1   35.40    2.60
   6   3  -1   34.60    3.40
   6   3  -1   35.40    2.60
   6   3  -1   35.70    3.10
   6   3  -1   35.00    2.20
   6   3  -1   34.70    2.20
  -6  -3   1   28.60    2.40
  -6  -3   1   32.20    2.50
  -6  -3   1   35.30    2.40
  -6  -3   1   35.40    2.60
  -6  -3   1   33.30    2.60
  -6  -3   1   37.70    1.90
  -6  -3   1   30.80    2.30
  -6  -3   1   36.20    2.80
  -6  -3   1   34.50    2.30
   5   3  -1  205.78   11.10
   5   3  -1  203.28   11.10
   5   3  -1  197.38   11.80
   5   3  -1  211.48   11.90
   5   3  -1  180.38   11.10
   5   3  -1  202.28   11.10
   5   3  -1  188.48   62.09
   5   3  -1  192.68   59.69
   5   3  -1  201.78   11.40
   5   3  -1  209.88   12.10
  -5  -3   1  200.68   11.20
  -5  -3   1  212.98   11.40
  -5  -3   1  201.68   11.40
  -5  -3   1  184.88   11.30
  -5  -3   1  209.98   11.80
  -5  -3   1  191.48   11.30
  -5  -3   1  195.68   11.40
  -5  -3   1  186.08   11.20
  -5  -3   1  204.68   11.30
   4   3  -1   83.29    5.20
   4   3  -1   90.49   41.40
   4   3  -1   82.19    5.50
   4   3  -1   84.99    4.50
   4   3  -1   80.79    4.80
   4   3  -1   79.29    4.70
   4   3  -1   73.09    4.70
   4   3  -1  101.09   44.70
   4   3  -1   89.89    4.50
   4   3  -1   87.79    4.90
   4   3  -1   83.39    4.80
   4   3  -1   81.69    5.20
   4   3  -1   81.29    4.90
  -4  -3   1   74.79    4.80
  -4  -3   1   79.99    5.30
  -4  -3   1   76.19    4.80
  -4  -3   1   85.39    4.90
  -4  -3   1   77.69    4.90
  -4  -3   1   76.89    4.90
  -4  -3   1   84.29    5.00
  -4  -3   1   81.09    5.10
  -4  -3   1   84.09    5.20
  -4  -3   1   79.19    4.90
  -4  -3   1   83.29    4.90
   3   3  -1   95.89    5.50
   3   3  -1   89.29    5.50
   3   3  -1   93.09    5.50
   3   3  -1  101.99   40.30
   3   3  -1   93.69    5.70
   3   3  -1  100.49    5.80
   3   3  -1   99.89    5.30
   3   3  -1   95.79    5.30
   3   3  -1  122.39   40.70
   3   3  -1   93.69    5.40
  -3  -3   1   96.29    5.50
  -3  -3   1   90.19    5.40
  -3  -3   1   92.79    5.70
  -3  -3   1   91.19    5.50
  -3  -3   1   90.89    5.40
  -3  -3   1  101.59    5.80
  -3  -3   1   91.29    5.50
  -3  -3   1   91.89    5.50
  -3  -3   1   91.99    5.60
  -3  -3   1   94.49    5.50
   2   3  -1  113.89    5.90
   2   3  -1  111.59    6.50
   2   3  -1  107.69    6.10
   2   3  -1  113.49    6.10
   2   3  -1  113.09    6.20
   2   3  -1  101.69    6.20
   2   3  -1  100.79    6.20
   2   3  -1   99.19    6.20
   2   3  -1  100.89    5.90
   2   3  -1  148.39   46.90
   2   3  -1  109.29    6.20
  -2  -3   1  118.19    6.40
  -2  -3   1  114.29    6.20
  -2  -3   1  113.69    6.30
  -2  -3   1  102.39    6.20
  -2  -3   1  102.59    6.20
  -2  -3   1  108.89    6.20
  -2  -3   1  101.89    6.10
  -2  -3   1  112.29    6.00
  -2  -3   1  103.89    6.20
  -2  -3   1  104.09    6.20
   1   3  -1   39.00   24.10
   1   3  -1   22.40   21.10
   1   3  -1   17.90    1.30
   1   3  -1   20.20    1.40
   1   3  -1   18.60    1.30
   1   3  -1   17.00    1.40
   1   3  -1   19.70    1.50
   1   3  -1   18.60    1.30
   1   3  -1   18.60    1.40
  -1  -3   1   18.30    1.40
  -1  -3   1   18.90    1.40
  -1  -3   1   17.60    1.30
  -1  -3   1   19.70    1.40
  -1  -3   1   19.40    1.30
  -1  -3   1   20.10    1.40
  -1  -3   1   20.40    1.40
  -1  -3   1   18.80    1.40
  -2   3  -1   41.10   23.20
  -2   3  -1   35.10    2.30
  -2   3  -1   35.40    2.20
  -2   3  -1   36.30    2.20
  -2   3  -1   38.50    2.50
  -2   3  -1   34.90    2.30
   2  -3   1   41.10   23.40
   2  -3   1   35.10    2.20
   2  -3   1   40.60    2.50
   2  -3   1   38.80    2.30
   2  -3   1   35.10    2.30
   2  -3   1   38.70    2.10
   2  -3   1   38.60    2.40
   2  -3   1   35.60    2.30
   2  -3   1   37.30    2.30
  -3   3  -1    5.60    0.60
  -3   3  -1    7.10    0.80
  -3   3  -1    5.60    0.60
  -3   3  -1    7.30    1.20
  -3   3  -1    6.10    0.50
  -3   3  -1    9.30   21.40
  -3   3  -1    7.40    1.00
  -3   3  -1    4.90    0.60
  -3   3  -1    4.70    0.90
  -3   3  -1    6.40    1.00
  -3   3  -1    6.20    0.70
   3  -3   1    7.50    1.00
   3  -3   1    5.90    0.60
   3  -3   1    7.00    0.90
   3  -3   1    7.60    0.90
   3  -3   1   11.60   20.00
   3  -3   1    6.40    0.60
   3  -3   1    5.10    0.60
   3  -3   1    7.60    0.60
   3  -3   1    5.10    1.00
  -4   3  -1  131.59    8.10
  -4   3  -1  139.59    8.10
  -4   3  -1  138.99    8.10
  -4   3  -1  178.68   42.40
  -4   3  -1  135.59    8.10
  -4   3  -1  138.19    8.00
  -4   3  -1  146.89    8.20
  -4   3  -1  152.58    8.80
  -4   3  -1  154.88    8.40
  -4   3  -1  152.38    8.70
  -4   3  -1  157.18    8.00
  -4   3  -1  151.08    8.50
   4  -3   1  157.98    8.60
   4  -3   1  130.49    8.00
   4  -3   1  152.98    8.50
   4  -3   1  150.88    8.70
   4  -3   1  136.99    7.90
   4  -3   1  154.88    8.70
  -5   3  -1    8.60    0.80
  -5   3  -1   10.50    0.90
  -5   3  -1   10.20    1.80
  -5   3  -1    9.30   20.20
  -5   3  -1   10.90    0.90
  -5   3  -1    8.90    0.90
  -5   3  -1   11.00    0.70
  -5   3  -1   10.40    0.90
  -5   3  -1   12.10    1.40
  -5   3  -1    9.80    0.80
  -5   3  -1    9.30    1.40
   5  -3   1   12.10    1.70
   5  -3   1   12.70    1.70
   5  -3   1   14.00    1.70
   5  -3   1   12.10    1.50
   5  -3   1   15.30    2.00
  -6   3  -1   89.19    5.50
  -6   3  -1  109.09    5.50
  -6   3  -1   82.69    6.10
  -6   3  -1   99.29    6.20
  -6   3  -1   93.39    5.60
  -6   3  -1   95.29    5.60
  -6   3  -1  104.69    5.50
  -6   3  -1  100.49    5.50
   6  -3   1   98.19    6.50
   6  -3   1  107.99    6.70
   6  -3   1   98.59    6.30
   6  -3   1   94.99    6.40
   6  -3   1   98.59    6.40
  -7   3  -1  128.59    8.40
  -7   3  -1  151.18    8.10
  -7   3  -1  151.58    8.30
  -7   3  -1  143.59    8.20
  -7   3  -1  153.58    8.20
  -7   3  -1  140.09    8.20
  -7   3  -1  131.89    8.90
  -7   3  -1  152.88    8.10
   7  -3   1  162.18    9.60
   7  -3   1  150.88    9.20
   7  -3   1  146.09    9.30
   7  -3   1  157.78    9.40
   7  -3   1  153.78    9.40
  -8   3  -1   25.60    1.50
  -8   3  -1   22.00    2.40
  -8   3  -1   24.50    1.60
  -8   3  -1   18.30    2.20
  -8   3  -1   22.90    1.40
  -8   3  -1   23.30    1.40
  -8   3  -1   25.90    1.50
  -8   3  -1   21.50    1.90
  -8   3  -1   24.70    1.50
   8  -3   1   24.00    2.60
   8  -3   1   24.50    3.10
   8  -3   1   29.10    3.10
   8  -3   1   19.20    2.80
   8  -3   1   26.10    3.20
  -9   3  -1   -0.50    0.40
  -9   3  -1    0.30    0.20
  -9   3  -1    0.00    0.20
  -9   3  -1   -0.50    0.80
  -9   3  -1   -0.10    0.20
  -9   3  -1    0.80    0.80
   9  -3   1   -2.70    1.20
   9  -3   1    1.00    0.80
   9  -3   1    3.10    1.60
   9  -3   1    1.60    1.20
   9  -3   1   -0.10    1.10
   9  -3   1    1.00    1.30
 -10   3  -1   53.19    3.10
 -10   3  -1   47.20    3.80
 -10   3  -1   47.90    3.60
 -10   3  -1   52.39    4.20
 -10   3  -1   54.09    3.20
  10  -3   1   53.09    4.70
  10  -3   1   65.59    5.10
  10  -3   1   60.29    5.10
 -11   3  -1    4.40    1.10
 -11   3  -1    4.40    1.40
 -11   3  -1    6.00    0.60
 -11   3  -1    4.90    0.60
 -11   3  -1    6.50    1.50
 -11   3  -1    4.10    1.30
  11  -3   1    7.00    2.40
  11  -3   1   -0.40    1.60
  11  -3   1    5.90    2.00
  11  -3   1    6.40    1.60
 -12   3  -1   71.69    5.90
 -12   3  -1   80.09    5.30
 -12   3  -1   93.59    6.10
 -12   3  -1   83.79    4.80
 -12   3  -1   85.89    5.90
  12  -3   1   93.89    7.20
  12  -3   1   85.99    7.10
  12  -3   1   85.19    6.80
 -14   3  -1   18.70    2.40
  14  -3   1   16.90    2.70
 -15   3  -1   11.90    2.20
  15  -3   1   15.70    2.60
 -16   3  -1    2.10    1.40
  16  -3   1    1.30    1.00
 -17   3  -1   26.70    3.10
  17  -3   1   26.00    3.10
 -18   3  -1    5.60    1.60
  18  -3   1    4.10    1.70
 -19   3  -1    9.30    2.00
  19  -3   1   10.20    2.20
 -20   3  -1    1.60    1.40
 -21   3  -1   17.20    2.80
 -22   3  -1    3.10    1.70
 -23   3  -1    2.10    2.20
 -24   3  -1    0.90    2.30
 -25   3  -1    1.70    2.60
 -23  -2   1   18.30    2.20
 -22  -2   1   17.00    2.50
  21   2  -1  132.29    8.30
 -21  -2   1  122.49    8.50
  20   2  -1    4.40    1.50
 -20  -2   1    4.20    1.60
  19   2  -1    2.10    1.20
 -19  -2   1    2.00    1.40
  18   2  -1   32.80    3.30
 -18  -2   1   34.40    3.40
  17   2  -1  188.68   11.90
 -17  -2   1  191.98   11.90
  16   2  -1    7.90    1.70
 -16  -2   1    8.70    3.00
  15   2  -1  187.58   11.80
 -15  -2   1  192.58   11.80
 -14  -2   1   86.59    6.00
  13   2  -1   34.40    4.60
  13   2  -1   28.10    4.60
 -13  -2   1   22.20    3.00
 -13  -2   1   30.40    3.10
  12   2  -1   16.90    2.00
  12   2  -1   27.70    4.10
  12   2  -1   29.10    4.40
  12   2  -1   31.30    4.00
 -12  -2   1   14.50    1.90
 -12  -2   1   24.10    2.70
 -12  -2   1   22.40    3.10
  11   2  -1   63.19    5.80
  11   2  -1   66.79    6.00
  11   2  -1   62.39    5.80
  11   2  -1   73.59    5.00
 -11  -2   1   62.49    4.80
 -11  -2   1   70.69    4.80
 -11  -2   1   61.69    4.20
 -11  -2   1   60.69    3.90
 -11  -2   1   64.19    4.20
 -11  -2   1   69.09    3.90
  10   2  -1   58.29    5.30
  10   2  -1   62.09    5.40
  10   2  -1   59.99    5.50
 -10  -2   1   53.99    3.70
 -10  -2   1   56.89    3.80
 -10  -2   1   61.19    3.50
 -10  -2   1   55.59    4.30
 -10  -2   1   59.99    3.70
 -10  -2   1   62.09    3.70
 -10  -2   1   61.49    3.50
 -10  -2   1   58.39    3.50
   7   2  -1   84.19    5.70
   7   2  -1   83.49    5.70
   7   2  -1   83.89    5.30
   7   2  -1   79.49    6.00
  -7  -2   1   74.09    4.70
  -7  -2   1   87.79    4.90
  -7  -2   1   83.49    4.80
  -7  -2   1   81.09    5.20
  -7  -2   1   79.89    4.80
  -7  -2   1   81.49    4.70
  -7  -2   1   72.69    4.80
  -7  -2   1   71.99    4.70
   5   2  -1   42.10    2.70
   5   2  -1   46.60    2.70
   5   2  -1   49.70    3.70
   5   2  -1   59.09   33.10
   5   2  -1   46.70    3.10
   5   2  -1   43.60    2.60
   5   2  -1   51.19    2.60
   5   2  -1   46.00    3.40
   5   2  -1   43.50    3.40
   5   2  -1  103.09   37.60
  -5  -2   1   46.20    2.70
  -5  -2   1   46.70    3.00
  -5  -2   1   47.40    3.10
  -5  -2   1   42.90    2.80
  -5  -2   1   44.20    2.70
  -5  -2   1   44.40    2.90
  -5  -2   1   49.20    3.40
  -5  -2   1   46.10    2.90
  -5  -2   1   40.60    2.90
  -5  -2   1   45.70    2.90
   4   2  -1   26.50    2.30
   4   2  -1   28.60    2.30
   4   2  -1   26.50    1.70
   4   2  -1   30.10    1.90
   4   2  -1   28.90    1.80
   4   2  -1   39.00   30.00
   4   2  -1   27.30    1.70
   4   2  -1   29.90    2.00
   4   2  -1    1.20   20.10
  -4  -2   1   24.30    1.80
  -4  -2   1   28.30    1.60
  -4  -2   1   26.80    1.70
  -4  -2   1   25.20    1.70
  -4  -2   1   27.50    2.00
  -4  -2   1   27.70    2.00
  -4  -2   1   29.00    2.30
  -4  -2   1   29.70    2.30
  -4  -2   1   27.60    2.20
  -4  -2   1   29.30    1.90
  -4  -2   1   27.30    1.90
  -4  -2   1   25.20    1.90
   3   2  -1   59.99    3.80
   3   2  -1   69.39    4.40
   3   2  -1   60.39    3.80
   3   2  -1   70.89    3.70
   3   2  -1   68.99   28.70
   3   2  -1   70.49    4.20
   3   2  -1   72.89   31.60
   3   2  -1   66.79    3.90
   3   2  -1   67.09    3.90
   3   2  -1   61.09    3.80
   3   2  -1   64.29    3.80
   3   2  -1   69.49    4.20
  -3  -2   1   66.09    4.10
  -3  -2   1   62.49    3.90
  -3  -2   1   61.69    3.90
  -3  -2   1   70.59    3.60
  -3  -2   1   72.09    4.00
  -3  -2   1   60.39    3.80
  -3  -2   1   69.49    3.90
  -3  -2   1   67.39    4.20
  -3  -2   1   64.09    3.90
  -3  -2   1   68.89    4.20
  -3  -2   1   68.29    3.90
  -3  -2   1   64.69    3.80
   2   2  -1  721.23   75.49
   2   2  -1  697.03   74.39
  -2  -2   1  650.03   36.30
  -2  -2   1  653.33   36.20
   1   2  -1 5390.26  338.67
  -1  -2   1 5419.26  340.67
   0   2  -1  618.54   66.59
   0  -2   1  691.43   68.39
  -1   2  -1 3266.17  215.28
  -2   2  -1  210.08   11.30
  -2   2  -1  187.98   10.90
  -2   2  -1  179.18   11.00
  -2   2  -1  200.18   11.20
  -2   2  -1  212.48   11.10
  -2   2  -1  179.38   11.00
  -2   2  -1  174.48   11.00
  -2   2  -1  214.68   11.20
  -2   2  -1  203.28   11.00
   2  -2   1  204.18   11.20
   2  -2   1  199.68   11.10
   2  -2   1  211.48   11.30
   2  -2   1  189.18   11.00
   2  -2   1  210.18   11.00
   2  -2   1  281.37   37.90
   2  -2   1  215.28   11.20
   2  -2   1  181.58   11.00
   2  -2   1  217.78   11.00
   3  -2   1   18.30   14.00
  -4   2  -1    8.20    0.60
  -4   2  -1    8.20    0.60
  -4   2  -1    6.10    1.00
  -4   2  -1    6.30    0.50
  -4   2  -1    7.70    1.10
  -4   2  -1    7.20    1.20
  -4   2  -1    7.90    1.10
  -4   2  -1    5.90    0.60
  -4   2  -1    6.70    0.60
  -4   2  -1    8.30   18.30
  -4   2  -1    6.60    1.30
   4  -2   1    7.00    1.10
   4  -2   1    6.60    1.10
   4  -2   1    6.40   13.50
   4  -2   1    8.60    1.30
   4  -2   1    9.00    1.40
   4  -2   1    8.00    1.20
  -5   2  -1  207.68   28.50
  -5   2  -1  158.88    9.70
  -5   2  -1  158.88    8.80
  -5   2  -1  154.88    9.30
  -5   2  -1  164.88    8.80
  -5   2  -1  138.39    8.70
  -5   2  -1  172.88    8.70
  -5   2  -1  143.39    9.30
  -5   2  -1  172.08    8.80
   5  -2   1  158.38    9.50
   5  -2   1  166.28    9.60
   5  -2   1  161.78    9.50
   5  -2   1  150.58    9.50
   5  -2   1  165.28    9.70
  -7   2  -1  128.39    7.30
  -7   2  -1  121.69    8.00
  -7   2  -1  132.59    7.40
  -7   2  -1  129.19    7.30
  -7   2  -1  144.49    7.30
  -7   2  -1  125.29    7.30
   7  -2   1  131.79    8.40
   7  -2   1  135.79    8.50
   7  -2   1  141.89    8.70
   7  -2   1  129.59    8.40
   7  -2   1  147.39    8.70
  -9   2  -1   15.40    1.80
  -9   2  -1   10.30    1.70
  -9   2  -1   14.20    0.90
  -9   2  -1   17.50    1.90
   9  -2   1   14.90    2.70
   9  -2   1   12.20    1.70
   9  -2   1   15.50    2.70
   9  -2   1   17.60    2.70
   9  -2   1   16.20    2.80
 -10   2  -1   43.40    2.60
 -10   2  -1   37.20    3.10
 -10   2  -1   42.70    3.40
 -10   2  -1   43.40    2.60
 -10   2  -1   42.40    3.40
  10  -2   1   45.50    4.40
  10  -2   1   41.20    4.20
  10  -2   1   42.60    4.20
  10  -2   1   47.70    4.50
 -12   2  -1   28.20    2.80
 -12   2  -1   26.20    1.80
 -12   2  -1   24.40    2.50
 -12   2  -1   33.00    2.90
  12  -2   1   28.80    4.00
  12  -2   1   29.50    4.30
 -13   2  -1    1.20    1.10
 -13   2  -1    2.90    1.00
  13  -2   1   -0.40    1.80
  13  -2   1    3.40    2.40
 -14   2  -1  157.38   10.30
  14  -2   1  171.58   10.60
 -15   2  -1   35.20    3.20
  15  -2   1   31.20    3.30
 -16   2  -1   26.20    2.90
  16  -2   1   28.70    3.20
 -17   2  -1   49.00    4.30
  17  -2   1   54.09    4.50
 -18   2  -1   24.30    2.80
  18  -2   1   26.80    3.00
 -19   2  -1   -0.20    1.00
  19  -2   1    0.30    1.20
 -20   2  -1    0.80    1.20
 -21   2  -1    4.50    1.80
 -22   2  -1    1.00    1.40
 -22   2  -1    3.50    2.00
 -23   2  -1    0.00    1.70
  22   1  -1    8.90    2.00
 -22  -1   1    8.50    2.10
  21   1  -1    4.30    1.60
 -21  -1   1    4.40    1.70
  20   1  -1    4.90    1.70
 -20  -1   1    5.30    1.80
  19   1  -1   12.00    2.20
 -19  -1   1   15.10    2.40
  18   1  -1   26.40    3.10
 -18  -1   1   28.50    3.10
  17   1  -1    7.70    1.80
 -17  -1   1    4.80    1.40
  16   1  -1   34.50    3.50
 -16  -1   1   39.10    4.00
  15   1  -1    0.50    0.90
 -15  -1   1    0.90    0.80
  14   1  -1    6.70    1.60
 -14  -1   1    6.60    1.50
  13   1  -1   15.10    3.50
  13   1  -1    8.80    2.80
  13   1  -1    5.70    2.20
  13   1  -1    5.50    1.50
 -13  -1   1    7.70    1.70
 -13  -1   1    5.90    1.30
 -13  -1   1    6.90    1.80
  12   1  -1    3.70    1.20
  12   1  -1    8.20    2.50
  12   1  -1    8.00    2.80
  12   1  -1    7.40    2.50
 -12  -1   1    3.50    1.10
 -12  -1   1    5.30    1.50
 -12  -1   1    7.50    0.90
 -12  -1   1    4.60    0.70
 -12  -1   1    4.60    1.40
  11   1  -1    1.20    2.10
  11   1  -1    3.30    2.00
  11   1  -1    5.40    1.20
  11   1  -1    2.30    1.80
 -11  -1   1    1.90    0.60
 -11  -1   1    2.90    0.60
 -11  -1   1    5.50    1.30
 -11  -1   1    1.30    1.10
 -11  -1   1    2.50    0.60
  10   1  -1    4.00    1.90
  10   1  -1    2.80    2.00
  10   1  -1    8.00    2.20
 -10  -1   1    4.70    0.70
 -10  -1   1    6.40    0.90
 -10  -1   1    4.40    1.30
 -10  -1   1    2.50    0.90
 -10  -1   1    3.20    0.50
 -10  -1   1    5.30    0.80
 -10  -1   1    5.40    0.60
   9   1  -1   37.90    3.70
   9   1  -1   33.80    3.20
   9   1  -1   35.20    3.40
   9   1  -1   39.00    4.10
  -9  -1   1   34.00    2.50
  -9  -1   1   33.30    2.30
  -9  -1   1   34.30    2.80
  -9  -1   1   29.80    2.20
  -9  -1   1   38.20    2.30
  -9  -1   1   38.40    2.10
  -9  -1   1   31.80    2.20
  -9  -1   1   32.90    2.10
   8   1  -1    0.60    1.30
   8   1  -1    0.60    1.20
   8   1  -1    0.70    1.40
  -8  -1   1    1.30    0.80
   7   1  -1   15.90    2.60
   7   1  -1   21.40    2.20
   7   1  -1   16.90    2.00
   7   1  -1   16.60    2.40
  -7  -1   1   19.30    1.30
  -7  -1   1   18.40    1.70
  -7  -1   1   16.70    1.30
  -7  -1   1   16.80    1.20
  -7  -1   1   18.20    1.40
  -7  -1   1   16.00    1.30
  -7  -1   1   18.30    1.30
  -7  -1   1   16.30    1.50
   6   1  -1   42.60    3.20
   6   1  -1   42.40    3.10
   6   1  -1   38.10    3.40
   6   1  -1   38.70    2.90
   6   1  -1   36.90    3.10
  -6  -1   1   34.90    2.20
  -6  -1   1   34.00    2.30
  -6  -1   1   37.30    2.20
  -6  -1   1   40.10    3.10
  -6  -1   1   33.50    2.30
  -6  -1   1   40.40    2.70
  -6  -1   1   36.10    2.40
  -6  -1   1   39.80    2.40
   5   1  -1    8.10    1.30
   5   1  -1    7.00    1.50
   5   1  -1    8.80    1.50
   5   1  -1    8.00    1.20
   5   1  -1   15.30   19.40
   5   1  -1    8.80   18.00
   5   1  -1    7.10    1.10
  -5  -1   1    6.40    0.60
  -5  -1   1    8.50    0.90
  -5  -1   1    4.90    0.60
  -5  -1   1    8.90    1.30
  -5  -1   1    6.00    1.20
  -5  -1   1    7.40    1.30
  -5  -1   1    7.20    0.70
  -5  -1   1    6.00    0.50
  -5  -1   1    5.90    1.40
  -5  -1   1    5.60    0.60
  -5  -1   1    6.60    0.70
   4   1  -1   37.00    2.90
   4   1  -1   34.90    2.50
   4   1  -1   33.90    2.50
   4   1  -1   34.70    1.90
   4   1  -1   58.89   23.30
   4   1  -1   29.90   20.90
   4   1  -1   35.50    2.70
   4   1  -1   38.00    2.60
  -4  -1   1   35.90    2.50
  -4  -1   1   33.90    2.10
  -4  -1   1   31.10    2.10
  -4  -1   1   35.60    2.60
  -4  -1   1   36.60    2.60
  -4  -1   1   33.00    2.10
  -4  -1   1   33.40    2.50
  -4  -1   1   36.10    2.00
  -4  -1   1   32.20    2.10
  -4  -1   1   32.40    2.00
  -4  -1   1   39.10    2.80
   3   1  -1  167.68   31.30
   3   1  -1  158.88    8.40
   3   1  -1  159.88    8.00
   3   1  -1  150.28    8.50
   3   1  -1  142.99    8.30
   3   1  -1  157.08    8.70
   3   1  -1  144.79    8.10
   3   1  -1  143.09    8.00
   3   1  -1  151.58   31.90
   3   1  -1  149.09    8.50
  -3  -1   1  134.39    8.10
  -3  -1   1  132.49    8.10
  -3  -1   1  152.68    8.40
  -3  -1   1  144.79    8.00
  -3  -1   1  148.79    8.00
  -3  -1   1  147.49    8.50
  -3  -1   1  144.39    8.40
  -3  -1   1  150.38    8.50
  -3  -1   1  149.49    8.20
  -3  -1   1  135.39    8.10
   2   1  -1  732.33   61.59
   2   1  -1  659.33   59.19
  -2  -1   1  596.14   34.70
   1   1  -1    9.90    0.50
   1   1  -1   17.60    9.80
   1   1  -1   10.50    0.60
   1   1  -1    7.90    0.60
   1   1  -1    9.00    0.60
   1   1  -1    9.20    0.70
   1   1  -1    9.10    0.60
  -1  -1   1    1.80    5.70
  -1  -1   1    7.40    0.60
  -1  -1   1    8.40    0.70
  -1  -1   1    9.60    0.60
  -1  -1   1    9.80    0.70
  -1  -1   1    8.90    0.70
  -1   1  -1  604.24   55.79
   1  -1   1  832.72   59.89
  -4   1  -1  119.29    7.20
  -4   1  -1  122.39    7.10
  -4   1  -1  103.89    6.90
  -4   1  -1  131.59    6.60
  -4   1  -1  113.69    7.30
  -4   1  -1  128.09    6.70
  -4   1  -1  122.09    6.60
  -4   1  -1  123.69    6.60
  -4   1  -1  119.19    7.20
  -4   1  -1  115.19    6.50
   4  -1   1  125.89    7.30
   4  -1   1  140.49   26.30
   4  -1   1  107.29    7.10
   4  -1   1  122.49    7.30
   4  -1   1  122.69    7.20
   4  -1   1  114.19    7.40
  -5   1  -1   31.20    2.70
  -5   1  -1   30.50    1.80
  -5   1  -1   37.40    2.00
  -5   1  -1   34.10    2.60
  -5   1  -1   29.60    2.30
  -5   1  -1   30.90    1.90
  -5   1  -1   42.70   17.40
  -5   1  -1   32.20    1.90
  -5   1  -1   36.30    2.60
  -5   1  -1   32.90    1.90
   5  -1   1   28.50    2.50
   5  -1   1   37.70    2.90
   5  -1   1   30.40    2.70
   5  -1   1   32.70    2.60
   5  -1   1   30.10    2.60
   5  -1   1   39.30   13.40
   5  -1   1   39.80    2.80
  -6   1  -1   16.50    1.80
  -6   1  -1   18.10    1.20
  -6   1  -1   17.70    1.20
  -6   1  -1   17.80    1.10
  -6   1  -1   19.70    1.20
  -6   1  -1   18.10    1.10
  -6   1  -1   19.60    1.20
  -6   1  -1   15.80    1.60
   6  -1   1   20.50    2.20
   6  -1   1   18.80    2.10
   6  -1   1   18.80    2.20
   6  -1   1   19.70    2.10
   6  -1   1   16.10    2.10
  -7   1  -1   29.00    1.70
  -7   1  -1   27.20    2.30
  -7   1  -1   28.80    1.70
  -7   1  -1   27.60    1.70
  -7   1  -1   25.70    2.20
  -7   1  -1   25.40    1.70
  -7   1  -1   27.70    1.70
   7  -1   1   29.30    2.70
   7  -1   1   23.90    2.70
   7  -1   1   25.80    2.90
   7  -1   1   27.10    2.90
   7  -1   1   28.80    2.80
  -8   1  -1   71.69    4.50
  -8   1  -1   78.79    5.10
  -8   1  -1   81.19    4.50
  -8   1  -1   83.19    4.50
  -8   1  -1   69.89    4.40
  -8   1  -1   80.09    5.10
  -8   1  -1   86.19    4.50
  -8   1  -1   78.39    4.40
   8  -1   1   81.99    5.90
   8  -1   1   80.89    6.00
   8  -1   1   76.99    5.70
   8  -1   1   76.09    5.70
   8  -1   1   85.89    5.70
  -9   1  -1    8.80    0.80
  -9   1  -1    8.30    0.80
  -9   1  -1   10.00    0.80
  -9   1  -1   11.10    1.60
  -9   1  -1    9.50    1.50
  -9   1  -1    9.10    0.80
   9  -1   1    7.10    1.90
   9  -1   1   10.50    2.10
   9  -1   1    7.00    2.20
   9  -1   1    7.80    2.20
 -10   1  -1   39.70    3.10
 -10   1  -1   36.40    2.40
 -10   1  -1   39.10    2.40
 -10   1  -1   37.70    3.20
  10  -1   1   42.20    4.10
  10  -1   1   39.90    4.10
  10  -1   1   30.40    4.00
  10  -1   1   37.10    4.20
 -11   1  -1    8.00    1.70
 -11   1  -1   10.60    1.00
 -11   1  -1    8.90    1.50
 -11   1  -1    8.70    1.50
  11  -1   1    9.80    2.60
  11  -1   1   12.50    2.80
  11  -1   1   10.90    2.60
 -12   1  -1   13.10    1.20
 -12   1  -1   13.20    3.10
 -12   1  -1    9.20    1.80
 -12   1  -1   13.00    1.80
  12  -1   1   11.00    2.70
  12  -1   1   12.20    3.00
  12  -1   1   15.90    3.20
 -13   1  -1    2.80    1.20
 -13   1  -1    1.10    1.00
 -13   1  -1    2.10    1.00
  13  -1   1    0.00    1.90
  13  -1   1    1.30    2.00
 -14   1  -1    3.40    1.10
  14  -1   1    5.40    1.40
 -15   1  -1    0.90    0.90
  15  -1   1    0.50    0.90
 -16   1  -1   26.20    2.70
  16  -1   1   29.30    2.90
 -17   1  -1    7.30    1.60
  17  -1   1    3.10    1.40
 -18   1  -1   24.40    2.70
  18  -1   1   26.10    2.80
 -19   1  -1   10.30    1.80
 -20   1  -1    3.90    1.30
 -22   1  -1   10.00    1.80
 -22   1  -1    9.50    2.00
 -23   1  -1    3.40    1.20
 -25   0   1    3.50    2.10
  22   0  -1    1.30    1.50
 -22   0   1    2.70    1.80
  21   0  -1    0.40    1.40
 -21   0   1    1.70    1.60
  20   0  -1    0.80    1.40
 -20   0   1    1.30    1.30
  19   0  -1    1.00    1.40
 -19   0   1    1.50    1.20
  18   0  -1    0.90    1.30
 -18   0   1    0.40    1.00
  17   0  -1   28.50    3.30
 -17   0   1   28.10    3.10
  16   0  -1    1.60    1.20
 -16   0   1    1.60    1.20
  15   0  -1    0.80    1.00
 -15   0   1    2.80    1.10
  14   0  -1    2.40    2.50
  14   0  -1    5.80    1.60
 -14   0   1    5.60    1.40
 -14   0   1   -0.90    1.20
 -14   0   1    2.60    1.30
  12   0  -1    2.50    2.10
  12   0  -1    0.00    1.70
 -12   0   1   -0.40    1.00
 -12   0   1   -0.90    1.00
  11   0  -1   -0.40    1.60
  11   0  -1    0.50    1.50
  11   0  -1   -2.60    1.70
  11   0  -1    2.10    1.00
 -11   0   1    0.10    0.80
 -11   0   1   -0.90    0.60
 -11   0   1    0.70    0.90
 -11   0   1    0.30    0.40
 -11   0   1    2.40    1.00
  10   0  -1   -0.50    1.40
  10   0  -1   -0.30    1.90
   9   0  -1    5.50    1.70
   9   0  -1    4.80    1.80
   9   0  -1    3.50    1.60
   9   0  -1    7.60    1.80
   9   0  -1    7.70    2.20
  -9   0   1    5.10    1.20
  -9   0   1    4.20    0.40
  -9   0   1    4.50    1.00
  -9   0   1    5.30    0.60
  -9   0   1    5.50    0.60
   8   0  -1   16.80    2.20
   8   0  -1   15.90    2.80
   8   0  -1   19.10    2.60
   8   0  -1   16.30    2.40
   8   0  -1   15.40    2.40
  -8   0   1   15.90    1.60
  -8   0   1   18.00    1.10
  -8   0   1   15.00    1.10
  -8   0   1   13.80    1.10
   7   0  -1  375.86   21.00
   7   0  -1  368.06   21.20
   7   0  -1  381.46   21.50
   7   0  -1  372.36   21.20
   7   0  -1  392.06   21.10
  -7   0   1  344.97   20.00
  -7   0   1  374.16   20.00
  -7   0   1  384.66   20.60
  -7   0   1  399.76   20.00
  -7   0   1  331.87   20.50
  -7   0   1  330.47   20.10
  -7   0   1  363.46   20.00
   6   0  -1   48.10    3.80
   6   0  -1   46.20    3.40
   6   0  -1   44.30    3.50
   6   0  -1   42.90    3.30
   6   0  -1   42.30    3.40
  -6   0   1   41.50    2.50
  -6   0   1   49.70    2.60
  -6   0   1   39.70    2.50
  -6   0   1   39.20    2.90
  -6   0   1   46.30    3.30
  -6   0   1   46.80    3.00
   5   0  -1   32.40    2.60
   5   0  -1   34.50    3.00
   5   0  -1   35.40    2.80
   5   0  -1   37.70    2.70
   5   0  -1   36.00    2.80
  -5   0   1   36.10    2.60
  -5   0   1   36.10    2.00
  -5   0   1   33.80    2.60
  -5   0   1   36.20    2.70
  -5   0   1   36.60    2.30
  -5   0   1   31.00    2.30
  -5   0   1   32.40    2.00
  -5   0   1   36.80    3.00
  -5   0   1   32.50    2.00
  -5   0   1   36.50    2.00
  -5   0   1   31.60    2.80
   4   0  -1  275.87   14.90
   4   0  -1  265.17   14.60
   4   0  -1  250.97   14.50
   4   0  -1  260.67   14.60
  -4   0   1  255.37   14.50
  -4   0   1  254.97   14.80
  -4   0   1  223.58   14.00
  -4   0   1  254.07   14.00
  -4   0   1  256.27   14.60
  -4   0   1  257.37   14.30
  -4   0   1  286.17   15.00
  -4   0   1  257.07   14.60
   3   0  -1   13.50    6.00
   3   0  -1   15.30    1.60
   3   0  -1   16.80    1.40
   3   0  -1   18.20    7.40
   3   0  -1   15.30    1.40
   3   0  -1   16.00    1.30
   3   0  -1   15.60    1.30
  -3   0   1   14.10    0.90
  -3   0   1   16.30    1.30
  -3   0   1   14.60    0.90
  -3   0   1   16.00    1.10
  -3   0   1   16.70    1.50
  -3   0   1   17.10    1.40
  -3   0   1   14.60    1.30
  -3   0   1   17.00    0.90
  -3   0   1   14.10    1.30
   2   0  -1   15.40    6.70
   2   0  -1   13.10    1.10
   2   0  -1   11.90    1.00
   2   0  -1   12.60    1.30
   2   0  -1   11.40    1.00
   2   0  -1   11.60    1.10
  -2   0   1   12.90    1.10
  -2   0   1   13.90    0.70
  -2   0   1   14.40    6.90
  -2   0   1   10.60    0.70
  -2   0   1   14.00    0.70
  -2   0   1   12.20    1.10
  -2   0   1   11.20    1.20
  -2   0   1   12.90    0.80
   1   0   1 3091.29  187.58
  -2   0  -1 2405.06  155.98
   2   0   1 2414.56  154.68
  -3   0  -1  729.93   40.70
  -3   0  -1  721.43   40.70
  -3   0  -1  835.82   67.69
  -3   0  -1  717.43   40.60
   3   0   1  814.92   67.59
  -4   0  -1   80.59    4.60
  -4   0  -1   82.99    5.20
  -4   0  -1   80.59    4.60
  -4   0  -1  122.79   30.70
  -4   0  -1   79.19    5.10
  -4   0  -1   87.29    4.60
  -4   0  -1   72.69    4.80
  -4   0  -1   81.29    5.10
  -4   0  -1   88.19    5.10
  -4   0  -1   79.79    5.20
  -4   0  -1   86.99    4.60
  -4   0  -1   88.39    4.70
  -4   0  -1   78.39    4.60
   4   0   1   75.89    4.50
   4   0   1   61.09   41.10
   4   0   1   82.09    5.10
   4   0   1   81.19    5.10
   4   0   1   83.69    5.20
   4   0   1   81.79    5.20
   4   0   1   88.19    5.30
  -5   0  -1    1.90    0.30
  -5   0  -1    2.20    0.80
  -5   0  -1  -10.80   18.60
  -5   0  -1    2.10    0.90
  -5   0  -1    2.50    0.40
  -5   0  -1    2.50    0.40
  -5   0  -1    1.60    0.70
  -5   0  -1    1.50    0.30
  -5   0  -1    1.30    0.50
  -5   0  -1    1.90    0.60
  -5   0  -1    2.00    0.30
   5   0   1    1.80    1.00
   5   0   1    1.80    0.80
   5   0   1    1.40    0.80
   5   0   1    3.00    0.90
   5   0   1    1.90    1.00
   5   0   1   11.20   19.60
  -6   0  -1   29.30    2.00
  -6   0  -1   31.60    1.90
  -6   0  -1   29.60    1.90
  -6   0  -1   35.00    2.90
  -6   0  -1   36.40    2.00
  -6   0  -1   31.40    2.00
  -6   0  -1   30.00    2.30
  -6   0  -1   31.50    2.30
   6   0   1   28.90    2.80
   6   0   1   35.60    2.90
   6   0   1   30.70    2.90
   6   0   1   36.60    3.00
   6   0   1   31.20    2.70
  -7   0  -1    0.00    0.60
  -7   0  -1   -0.10    0.30
  -7   0  -1    0.30    0.30
  -7   0  -1    0.10    0.30
  -7   0  -1   -0.40    0.50
  -7   0  -1    0.10    0.20
  -7   0  -1    0.00    0.30
   7   0   1    0.40    0.90
   7   0   1    1.00    1.20
   7   0   1    0.00    1.00
   7   0   1   -1.20    1.10
  -8   0  -1   13.80    1.20
  -8   0  -1   14.30    1.20
  -8   0  -1   17.10    1.10
  -8   0  -1   17.60    1.60
  -8   0  -1   15.90    1.20
  -8   0  -1   14.30    1.20
  -8   0  -1   15.80    1.60
  -8   0  -1   14.80    1.80
  -8   0  -1   15.20    1.20
   8   0   1   16.70    2.50
   8   0   1   17.80    2.70
   8   0   1   18.70    1.70
   8   0   1   13.90    2.40
  -9   0  -1   43.50    2.50
  -9   0  -1   36.40    2.60
  -9   0  -1   43.40    2.40
  -9   0  -1   41.50    2.60
  -9   0  -1   42.00    3.00
  -9   0  -1   38.10    2.50
  -9   0  -1   40.30    3.20
  -9   0  -1   38.10    2.40
   9   0   1   42.80    4.00
   9   0   1   38.90    4.00
   9   0   1   38.00    3.90
 -10   0  -1    1.50    0.40
 -10   0  -1    1.80    1.00
 -10   0  -1    0.90    0.40
 -10   0  -1    1.20    0.50
 -10   0  -1    2.00    0.80
 -10   0  -1    1.00    0.40
  10   0   1   -0.30    1.40
  10   0   1    1.40    1.60
  10   0   1    2.20    1.60
 -11   0  -1    7.80    1.40
 -11   0  -1   10.90    1.10
 -11   0  -1   11.20    1.90
 -11   0  -1   11.50    1.10
  11   0   1   13.00    2.80
  11   0   1   12.20    2.70
  11   0   1    9.40    1.60
  11   0   1   15.50    2.90
 -12   0  -1    6.80    1.60
 -12   0  -1    4.30    0.80
 -12   0  -1    4.30    1.20
 -12   0  -1    3.30    1.20
  12   0   1    5.90    2.40
  12   0   1    5.00    2.20
  12   0   1    1.00    1.80
 -13   0  -1   -1.40    1.00
 -13   0  -1    0.00    1.00
  13   0   1   -0.20    1.70
  13   0   1   -0.70    1.90
  13   0   1    1.20    2.00
 -14   0  -1    4.00    1.10
  14   0   1    4.20    1.20
 -15   0  -1   87.39    5.60
  15   0   1   77.69    5.70
 -16   0  -1    6.00    1.30
  16   0   1    8.20    1.60
 -17   0  -1   23.70    2.50
  17   0   1   27.00    2.60
 -18   0  -1   12.70    1.90
 -19   0  -1    0.70    0.90
 -20   0  -1   -1.00    1.00
 -21   0  -1   68.69    4.80
 -21   0  -1   73.69    4.80
  22  -1  -1   -0.10    1.50
 -22   1   1    0.10    1.50
  21  -1  -1   -2.60    1.30
 -21   1   1   -1.70    1.30
  20  -1  -1    7.40    2.10
 -20   1   1    9.90    2.10
  19  -1  -1    1.50    1.40
 -19   1   1    1.80    1.30
  18  -1  -1  108.99    8.10
 -18   1   1  111.19    7.90
  17  -1  -1   -1.70    1.00
 -17   1   1    1.30    1.20
  16  -1  -1   83.09    6.30
 -16   1   1   78.39    6.10
  15  -1  -1   -0.20    1.00
 -15   1   1    0.30    0.90
  13  -1  -1    5.00    2.50
  13  -1  -1    5.80    2.40
  13  -1  -1    3.90    2.70
 -13   1   1    0.80    1.00
 -13   1   1    3.70    1.40
 -13   1   1    3.00    1.20
  12  -1  -1   50.29    5.40
  12  -1  -1   58.39    5.30
  12  -1  -1   58.99    5.60
 -12   1   1   48.40    4.00
 -12   1   1   54.69    4.10
 -12   1   1   52.89    3.90
  11  -1  -1   -0.70    1.10
  11  -1  -1   -0.80    0.50
  11  -1  -1    0.50    1.70
  11  -1  -1    0.90    1.90
 -11   1   1    1.00    0.90
 -11   1   1    0.80    0.40
 -11   1   1    0.00    0.80
 -11   1   1    0.10    0.60
 -11   1   1   -0.20    0.70
  10  -1  -1    4.00    1.60
  10  -1  -1    5.30    1.90
  10  -1  -1    0.70    1.90
  10  -1  -1    4.60    2.00
  10  -1  -1    2.60    1.80
 -10   1   1    2.80    1.00
 -10   1   1    4.60    0.50
 -10   1   1    2.20    0.90
 -10   1   1    3.90    0.40
   9  -1  -1   27.80    3.00
   9  -1  -1   31.00    3.90
   9  -1  -1   26.50    3.40
   9  -1  -1   25.50    3.20
   9  -1  -1   25.90    2.90
  -9   1   1   24.40    1.50
  -9   1   1   25.00    1.50
  -9   1   1   23.50    2.30
  -9   1   1   22.00    2.10
   7  -1  -1   -0.50    1.00
   7  -1  -1    0.00    0.50
   7  -1  -1    1.30    1.40
   7  -1  -1    2.10    1.10
   7  -1  -1    1.10    1.10
   7  -1  -1    1.30    1.00
  -7   1   1    0.40    0.70
  -7   1   1    1.30    0.60
   5  -1  -1  493.35   28.50
   5  -1  -1  521.05   28.60
   5  -1  -1  534.45   28.80
   5  -1  -1  533.65   28.60
   5  -1  -1  515.95   28.50
  -5   1   1  490.75   28.40
  -5   1   1  506.15   28.50
  -5   1   1  494.15   28.80
  -5   1   1  511.45   28.60
  -5   1   1  515.35   28.50
   4  -1  -1  675.73   36.60
   4  -1  -1  658.03   36.60
   4  -1  -1  695.73   36.90
   4  -1  -1  676.93   36.60
   4  -1  -1  650.43   36.60
  -4   1   1  666.63   36.50
  -4   1   1  656.93   36.60
  -4   1   1  647.54   36.60
  -4   1   1  664.83   36.60
  -4   1   1  640.94   36.80
   3  -1  -1  525.35   29.50
   3  -1  -1  558.34   29.60
  -3   1   1  524.75   29.40
  -3   1   1  540.05   29.40
  -3   1   1  531.25   29.40
  -3   1   1  530.15   29.60
  -3   1   1  531.15   29.50
   2  -1  -1  189.68   10.30
   2  -1  -1  182.68   10.30
   2  -1  -1  207.78   22.80
   2  -1  -1  186.28   10.40
   2  -1  -1  195.08   10.30
   2  -1  -1  193.38   10.50
  -2   1   1  176.58   10.30
  -2   1   1  182.48   10.10
  -2   1   1  186.48   10.10
  -2   1   1  185.38   10.30
  -2   1   1  175.98   10.10
  -2   1   1  183.58   10.30
  -2   1   1  171.88   10.10
  -2   1   1  182.98   10.50
  -2   1   1  208.98   23.00
   1  -1  -1   49.99   14.00
  -1   1   1   37.30    2.20
  -1  -1  -1  200.18   10.30
  -1  -1  -1  227.28   32.80
  -1  -1  -1  183.58   10.30
  -1  -1  -1  183.58   10.40
  -1  -1  -1  193.98   10.30
  -1  -1  -1  186.08   10.30
   1   1   1  173.18   10.40
   1   1   1  193.78   10.40
   1   1   1  178.68   10.30
   1   1   1  185.98   10.40
  -2  -1  -1 1001.70   89.69
   2   1   1 1051.19   90.59
  -3  -1  -1  382.46   20.80
  -3  -1  -1  380.86   20.60
  -3  -1  -1  373.46   20.90
  -3  -1  -1  394.56   53.49
  -3  -1  -1  399.86   21.00
  -3  -1  -1  376.36   20.70
  -3  -1  -1  347.37   20.50
  -3  -1  -1  375.26   20.90
   3   1   1  382.16   21.00
   3   1   1  370.26   21.00
   3   1   1  411.96   54.79
   3   1   1  367.56   20.60
   3   1   1  372.96   20.90
  -4  -1  -1  114.49    7.40
  -4  -1  -1  122.09    7.40
  -4  -1  -1  123.79    7.10
  -4  -1  -1  101.29   33.70
  -4  -1  -1  118.79    7.40
  -4  -1  -1  121.59    7.30
  -4  -1  -1  127.99    7.00
  -4  -1  -1  123.89    7.00
  -4  -1  -1  128.89    7.00
  -4  -1  -1  119.99    7.00
  -4  -1  -1  118.69    6.90
  -4  -1  -1  121.49    7.50
  -4  -1  -1  116.69    6.90
  -4  -1  -1  131.59    6.90
   4   1   1  157.08   41.70
   4   1   1  112.39    6.80
   4   1   1  126.39    7.50
   4   1   1  128.59    6.80
   4   1   1  120.99    7.50
   4   1   1  136.79    7.50
   4   1   1  125.39    7.50
   4   1   1  127.09    6.80
  -5  -1  -1  156.88    9.10
  -5  -1  -1  150.68    8.40
  -5  -1  -1  150.68    8.50
  -5  -1  -1  156.98    8.50
  -5  -1  -1  137.59    8.40
  -5  -1  -1  144.39    8.40
  -5  -1  -1  145.89    8.40
  -5  -1  -1  144.59    8.70
  -5  -1  -1  140.79    8.90
  -5  -1  -1  155.38    8.30
  -5  -1  -1  170.98   49.50
  -5  -1  -1  147.89    8.90
   5   1   1  146.69    9.10
   5   1   1  146.09   44.10
   5   1   1  139.09    9.10
   5   1   1  163.58    9.00
   5   1   1  158.18    8.20
   5   1   1  156.18    9.20
  -7  -1  -1   43.40    2.60
  -7  -1  -1   45.40    3.10
  -7  -1  -1   42.20    2.80
  -7  -1  -1   39.90    2.70
  -7  -1  -1   46.10    2.70
  -7  -1  -1   37.50    2.60
  -7  -1  -1   39.40    2.60
  -7  -1  -1   42.60    2.60
   7   1   1   42.60    3.70
   7   1   1   39.50    3.60
   7   1   1   40.40    3.60
  -8  -1  -1   37.00    2.50
  -8  -1  -1   41.40    2.60
  -8  -1  -1   37.90    3.00
  -8  -1  -1   38.00    2.60
  -8  -1  -1   36.30    2.50
  -8  -1  -1   41.20    2.70
  -8  -1  -1   37.00    2.50
  -8  -1  -1   40.60    2.40
   8   1   1   40.70    3.70
   8   1   1   37.10    3.70
   8   1   1   39.60    3.90
  -9  -1  -1    5.20    1.30
  -9  -1  -1    3.20    0.70
  -9  -1  -1    3.00    0.50
  -9  -1  -1    3.50    0.70
  -9  -1  -1    2.70    0.80
  -9  -1  -1    4.30    0.70
  -9  -1  -1    4.90    0.80
  -9  -1  -1    3.30    0.70
   9   1   1    6.80    2.00
   9   1   1    1.40    1.70
 -10  -1  -1   45.10    3.60
 -10  -1  -1   42.70    3.00
 -10  -1  -1   50.19    3.10
 -10  -1  -1   47.90    2.70
 -10  -1  -1   44.10    3.00
 -10  -1  -1   42.10    3.00
  10   1   1   46.60    4.50
  10   1   1   43.30    4.50
  10   1   1   48.00    4.70
 -11  -1  -1   52.99    3.30
 -11  -1  -1   44.40    3.10
 -11  -1  -1   51.59    4.00
 -11  -1  -1   51.39    3.00
 -11  -1  -1   50.29    3.30
 -11  -1  -1   48.40    3.30
  11   1   1   49.40    4.90
  11   1   1   52.69    5.20
  11   1   1   49.50    5.10
 -12  -1  -1    0.80    0.50
 -12  -1  -1   -0.10    1.00
 -12  -1  -1    0.00    0.50
  12   1   1    0.50    1.60
  12   1   1    0.70    1.90
  12   1   1   -2.60    1.60
 -13  -1  -1    5.40    1.40
 -13  -1  -1    2.30    1.40
  13   1   1    6.20    2.50
  13   1   1   -2.00    1.50
  13   1   1   10.30    2.80
 -14  -1  -1   11.60    1.50
  14   1   1   12.20    1.50
 -15  -1  -1    0.10    0.70
  15   1   1    0.30    0.70
 -16  -1  -1  157.18    9.80
  16   1   1  167.58    9.80
 -17  -1  -1    0.30    0.80
 -18  -1  -1   20.40    2.10
 -19  -1  -1    0.30    0.70
 -26   2   1    1.50    3.20
  22  -2  -1    0.10    1.70
 -22   2   1   -1.10    1.50
  21  -2  -1    6.10    2.20
 -21   2   1    9.20    2.20
  20  -2  -1    0.20    1.50
 -20   2   1    0.70    1.30
  19  -2  -1   19.10    3.40
 -19   2   1   22.30    3.10
  18  -2  -1    0.10    1.30
 -18   2   1    0.00    1.70
  17  -2  -1    8.20    2.20
  16  -2  -1    0.90    1.20
 -16   2   1    0.40    0.60
  15  -2  -1    3.30    1.40
 -15   2   1    1.80    1.10
  14  -2  -1   17.40    3.50
 -14   2   1   14.30    2.20
  13  -2  -1    0.80    1.00
  13  -2  -1    1.70    1.70
  13  -2  -1    0.70    1.90
 -13   2   1    0.40    0.90
 -13   2   1    0.10    0.90
 -13   2   1    1.20    0.90
  12  -2  -1   26.00    4.10
  12  -2  -1   31.80    4.30
  12  -2  -1   37.90    4.90
  12  -2  -1   23.30    3.70
 -12   2   1   29.70    2.70
 -12   2   1   27.10    2.70
 -12   2   1   24.60    1.60
 -12   2   1   26.60    1.60
 -12   2   1   28.70    2.60
  11  -2  -1    1.50    1.80
  10  -2  -1   27.80    3.60
  10  -2  -1   21.40    3.60
  10  -2  -1   21.00    3.10
  10  -2  -1   26.50    3.40
  10  -2  -1   21.30    4.40
 -10   2   1   21.80    2.20
 -10   2   1   21.50    2.10
 -10   2   1   23.10    1.30
 -10   2   1   22.70    2.40
   9  -2  -1    3.40    1.70
   9  -2  -1    1.60    1.40
   9  -2  -1   -0.60    1.60
   9  -2  -1    2.70    1.50
   9  -2  -1    5.50    1.70
  -9   2   1    2.50    0.80
  -9   2   1    3.30    0.30
  -9   2   1    1.30    0.80
  -9   2   1    3.20    1.30
   8  -2  -1   33.10    3.20
   8  -2  -1   35.60    3.20
   8  -2  -1   33.30    3.60
   8  -2  -1   34.60    3.20
   8  -2  -1   37.20    3.40
  -8   2   1   35.70    2.60
  -8   2   1   28.60    2.70
  -8   2   1   29.50    2.40
   7  -2  -1  125.09    7.80
   7  -2  -1  125.59    7.90
   7  -2  -1  122.19    7.80
   7  -2  -1  127.29    7.90
   7  -2  -1  141.39    8.40
  -7   2   1  116.89    7.20
  -7   2   1  106.89    7.40
   6  -2  -1   43.20    3.30
   6  -2  -1   43.30    3.50
   6  -2  -1   42.80    3.30
   6  -2  -1   43.10    3.30
   6  -2  -1   39.50    3.10
  -6   2   1   36.50    2.60
  -6   2   1   43.40    3.10
  -6   2   1   37.70    3.00
   5  -2  -1   30.20    2.70
   5  -2  -1   29.90    2.50
   5  -2  -1   25.50    2.50
   5  -2  -1   29.10    2.40
   5  -2  -1   32.50    2.50
   5  -2  -1   31.90    2.50
  -5   2   1   31.10    2.30
  -5   2   1   29.70    2.30
  -5   2   1   26.70    1.70
  -5   2   1   29.20    1.70
  -5   2   1   29.50    2.30
  -5   2   1   32.00    1.70
  -5   2   1   27.20    2.50
  -5   2   1   29.90    2.60
   4  -2  -1    4.40    0.90
   4  -2  -1    5.70    1.10
   4  -2  -1    4.80    1.00
   4  -2  -1    3.70    1.20
  -4   2   1    5.20    0.90
  -4   2   1   10.40   10.00
  -4   2   1    4.50    0.40
  -4   2   1    5.30    0.60
  -4   2   1    3.70    1.00
  -4   2   1    7.80   10.90
  -4   2   1    4.20    0.90
  -4   2   1    4.40    0.80
  -4   2   1    4.20    0.50
  -4   2   1    4.10    0.40
   3  -2  -1  371.66   20.10
   3  -2  -1  386.26   19.90
   3  -2  -1  372.46   20.00
   3  -2  -1  327.77   19.50
   3  -2  -1  364.96   20.20
   3  -2  -1  365.76   20.00
  -3   2   1  460.75   45.80
  -3   2   1  367.36   19.90
  -3   2   1  360.56   20.20
  -3   2   1  320.67   19.60
  -3   2   1  338.07   19.60
  -3   2   1  337.37   19.60
  -3   2   1  373.16   19.90
  -3   2   1  427.66   44.10
  -3   2   1  354.06   19.60
  -3   2   1  364.26   20.00
  -3   2   1  368.46   19.90
  -3   2   1  356.36   19.60
   2  -2  -1   26.90    1.70
   2  -2  -1   27.10    1.60
   2  -2  -1   25.90    1.60
   2  -2  -1   25.50    1.90
   2  -2  -1   24.00    1.60
   2  -2  -1   25.00    1.60
   2  -2  -1   27.50    1.70
   2  -2  -1   28.20    2.00
   2  -2  -1   25.70    1.50
   2  -2  -1   22.80   14.80
   2  -2  -1   27.70    1.80
  -2   2   1   24.30    1.60
  -2   2   1   24.20    1.60
  -2   2   1   28.00    1.90
  -2   2   1   23.60    1.50
  -2   2   1   26.90    1.70
  -2   2   1   25.50    1.60
  -2   2   1   29.10    1.50
  -2   2   1   25.30    1.70
  -2   2   1   32.20   17.10
  -2   2   1   24.50    1.60
  -2   2   1   26.90    1.50
  -2   2   1   28.20    1.90
   0  -2  -1   31.90    1.90
   0  -2  -1   30.20    1.90
   0  -2  -1   29.30    1.80
   0  -2  -1   28.60    1.90
   0  -2  -1   33.50    1.90
   0  -2  -1   32.60    1.90
   0  -2  -1   28.50    1.90
   0  -2  -1   29.00    1.80
   0  -2  -1   31.70    1.90
   0   2   1   31.30    1.90
   0   2   1   11.80   11.70
   0   2   1   31.90    1.90
   0   2   1   28.80    1.90
   0   2   1   30.00    1.90
   0   2   1   29.20    1.90
   0   2   1   32.30    1.80
   0   2   1   30.40    1.90
  -2  -2  -1  206.58   11.00
  -2  -2  -1  194.88   10.90
  -2  -2  -1  206.68   11.20
  -2  -2  -1  226.58   58.29
  -2  -2  -1  192.38   11.10
  -2  -2  -1  204.48   11.00
  -2  -2  -1  186.68   11.10
  -2  -2  -1  188.28   11.00
  -2  -2  -1  209.28   11.20
  -2  -2  -1  188.08   11.10
  -2  -2  -1  191.48   11.10
  -2  -2  -1  203.38   11.10
   2   2   1  199.78   11.00
   2   2   1  217.48   10.90
   2   2   1  195.78   11.00
   2   2   1  210.58   48.20
   2   2   1  186.58   11.10
   2   2   1  206.18   11.20
   2   2   1  199.88   11.20
   2   2   1  200.18   11.10
   2   2   1  191.68   11.00
   2   2   1  206.48   11.00
  -3  -2  -1   16.30    1.20
  -3  -2  -1   16.20    1.50
  -3  -2  -1   16.80    1.20
  -3  -2  -1   16.10    1.20
  -3  -2  -1   16.30    1.20
  -3  -2  -1   16.90    1.30
  -3  -2  -1   15.50    1.30
  -3  -2  -1   16.10    1.50
  -3  -2  -1   15.70    1.30
  -3  -2  -1   18.60    1.10
  -3  -2  -1   16.30    1.30
  -3  -2  -1    4.20   19.00
  -3  -2  -1   15.90    1.50
   3   2   1   15.80    1.10
   3   2   1    1.30   22.10
   3   2   1   15.20    1.10
   3   2   1   14.70    1.10
   3   2   1   15.70    1.50
   3   2   1   15.40    1.20
   3   2   1   15.50    1.20
   3   2   1   17.50    1.00
   3   2   1   16.90    1.20
   3   2   1   16.90    1.60
   3   2   1   14.60    1.50
  -4  -2  -1    3.70    0.60
  -4  -2  -1    4.20    0.90
  -4  -2  -1    3.80    0.50
  -4  -2  -1    4.50    0.70
  -4  -2  -1    4.50    0.80
  -4  -2  -1    4.20    0.70
  -4  -2  -1    3.70    0.60
  -4  -2  -1    4.80    0.50
  -4  -2  -1    5.00    1.00
  -4  -2  -1    5.00    0.70
  -4  -2  -1   14.90   31.30
  -4  -2  -1    4.20    0.80
  -4  -2  -1    4.10    0.90
   4   2   1    4.20    0.50
   4   2   1    3.50    0.60
   4   2   1    2.30   26.30
   4   2   1    4.60    0.50
   4   2   1    4.10    1.00
   4   2   1    4.80    1.10
   4   2   1    4.90    1.00
   4   2   1    3.00    0.50
  -5  -2  -1   75.49    4.30
  -5  -2  -1   68.99    4.10
  -5  -2  -1   72.89    4.40
  -5  -2  -1   74.89    4.20
  -5  -2  -1   65.69    4.10
  -5  -2  -1   32.30   43.30
  -5  -2  -1   76.59    4.00
  -5  -2  -1   70.89    4.60
  -5  -2  -1   62.59    4.40
  -5  -2  -1   65.69    4.20
  -5  -2  -1   61.09    4.20
   5   2   1   88.99   44.30
   5   2   1   67.99    4.70
   5   2   1   68.89    3.90
   5   2   1   75.39    4.80
   5   2   1   62.89    4.00
   5   2   1   75.89    4.90
  -6  -2  -1   57.29    3.40
  -6  -2  -1   52.79    3.70
  -6  -2  -1   59.09    3.50
  -6  -2  -1   49.99    3.60
  -6  -2  -1   50.79    3.30
  -6  -2  -1   52.79    3.50
  -6  -2  -1   57.59    3.30
   6   2   1   55.29    4.30
   6   2   1   56.99    4.20
   6   2   1   56.49    3.20
   6   2   1   53.59    4.20
  -7  -2  -1   75.49    5.10
  -7  -2  -1   72.89    4.80
  -7  -2  -1   80.09    4.80
  -7  -2  -1   78.99    4.70
  -7  -2  -1   74.79    4.80
  -7  -2  -1   81.49    4.70
  -7  -2  -1   74.59    4.90
  -7  -2  -1   83.49    4.80
  -7  -2  -1   90.09    4.90
   7   2   1   77.59    5.80
   7   2   1   84.99    5.90
   7   2   1   78.89    5.80
  -8  -2  -1   86.09    5.80
  -8  -2  -1   95.39    5.70
  -8  -2  -1   96.79    5.60
  -8  -2  -1  104.09    5.60
  -8  -2  -1   89.39    5.70
  -8  -2  -1   95.39    5.80
  -8  -2  -1   87.19    5.70
  -8  -2  -1   95.69    6.20
  -8  -2  -1  102.59    5.80
   8   2   1   90.79    6.80
   8   2   1   90.79    6.80
   8   2   1  103.79    5.70
   8   2   1  105.89    7.10
   9   2   1    0.00    1.60
   9   2   1    0.00    1.40
   9   2   1    1.40    1.40
 -10  -2  -1   43.20    3.10
 -10  -2  -1   47.10    3.00
 -10  -2  -1   45.20    3.70
 -10  -2  -1   45.50    2.80
 -10  -2  -1   42.00    2.90
 -10  -2  -1   47.90    2.80
 -10  -2  -1   42.60    3.00
 -10  -2  -1   36.70    3.00
  10   2   1   55.09    4.80
  10   2   1   36.80    4.30
  10   2   1   50.39    4.70
 -11  -2  -1    3.90    0.60
 -11  -2  -1    5.70    0.60
 -11  -2  -1    6.20    0.90
 -11  -2  -1    4.30    0.90
 -11  -2  -1    5.00    0.60
 -11  -2  -1    5.50    1.00
 -11  -2  -1    5.00    1.00
 -11  -2  -1    6.10    1.50
  11   2   1    4.40    2.00
  11   2   1    4.90    1.90
  11   2   1    8.50    2.40
 -12  -2  -1    0.50    0.50
 -12  -2  -1    2.00    0.50
 -12  -2  -1    1.30    0.70
 -12  -2  -1    1.70    0.50
 -12  -2  -1    1.90    1.20
  12   2   1    4.60    2.30
  12   2   1    2.20    1.90
  12   2   1    0.80    0.50
 -13  -2  -1    0.80    1.20
 -13  -2  -1    3.50    1.50
  13   2   1    4.60    2.40
  13   2   1    4.20    2.40
 -14  -2  -1    6.80    1.20
  14   2   1    7.70    1.10
 -15  -2  -1    8.20    1.30
  15   2   1    9.30    1.10
 -16  -2  -1    1.90    0.80
 -17  -2  -1    0.50    0.60
  22  -3  -1    2.10    1.90
 -22   3   1    2.50    2.00
  21  -3  -1    2.20    2.00
 -21   3   1    6.20    2.00
  20  -3  -1    0.60    1.60
 -20   3   1   -1.00    1.40
  19  -3  -1    5.20    2.00
  18  -3  -1   15.60    2.90
  17  -3  -1   26.70    3.40
  16  -3  -1   13.10    2.60
  15  -3  -1    1.20    1.30
 -15   3   1    2.80    1.50
 -14   3   1    8.90    2.00
  13  -3  -1    2.70    1.30
  13  -3  -1   10.50    2.90
  13  -3  -1    6.00    2.40
 -13   3   1    2.40    1.20
 -13   3   1    4.40    1.50
 -13   3   1    6.20    1.20
 -13   3   1   10.10    1.70
  12  -3  -1   57.49    5.30
  12  -3  -1   42.00    4.60
  12  -3  -1   51.89    5.10
 -12   3   1   50.89    3.60
 -12   3   1   47.40    4.10
  11  -3  -1    5.50    2.50
  11  -3  -1    6.20    2.20
  11  -3  -1    4.00    2.10
  11  -3  -1    6.20    2.10
  11  -3  -1    7.10    2.20
 -11   3   1    7.50    1.30
 -11   3   1    2.70    1.50
 -11   3   1    5.50    1.10
 -11   3   1    5.90    1.50
 -11   3   1    6.40    0.50
 -11   3   1    5.90    0.50
  10  -3  -1   -0.30    1.10
  10  -3  -1   -0.10    1.50
  10  -3  -1    1.70    1.30
  10  -3  -1    0.70    1.60
 -10   3   1    0.30    0.20
 -10   3   1    3.40    1.20
 -10   3   1   -0.10    0.70
 -10   3   1    0.10    1.00
 -10   3   1    0.10    0.20
   9  -3  -1    0.60    1.30
   9  -3  -1   -1.40    1.20
   9  -3  -1   -1.00    1.10
   9  -3  -1   -1.60    1.20
   9  -3  -1   -0.30    1.00
   9  -3  -1    0.70    0.80
  -9   3   1    0.60    0.70
  -9   3   1    0.70    0.80
  -9   3   1    0.20    0.50
  -9   3   1    0.30    0.20
  -9   3   1    0.10    0.10
  -9   3   1   -1.70    0.70
   8  -3  -1    9.50    2.10
   8  -3  -1   10.70    2.40
   8  -3  -1   10.20    1.90
   8  -3  -1    9.30    1.70
   8  -3  -1    9.30    2.00
  -8   3   1   10.10    0.60
  -8   3   1    9.10    0.70
  -8   3   1   10.00    1.20
   7  -3  -1  535.65   30.00
   7  -3  -1  566.94   30.30
   7  -3  -1  505.95   29.70
   7  -3  -1  534.25   30.00
   7  -3  -1  544.55   30.00
  -7   3   1  496.75   28.70
  -7   3   1  474.05   28.80
  -7   3   1  507.85   29.10
  -7   3   1  582.64   28.70
  -7   3   1  553.54   28.70
  -7   3   1  512.45   28.70
  -7   3   1  544.05   28.90
   6  -3  -1    3.30    1.00
   6  -3  -1    4.60    1.30
   6  -3  -1    2.30    1.10
   6  -3  -1    2.40    1.20
   6  -3  -1    2.20    0.90
  -6   3   1    2.80    0.50
  -6   3   1    2.10    0.30
  -6   3   1    3.00    0.30
  -6   3   1    2.00    0.50
  -6   3   1    3.40    0.40
  -6   3   1    2.80    0.30
   5  -3  -1   56.49    3.80
   5  -3  -1   63.39    4.30
   5  -3  -1   53.39    4.00
   5  -3  -1   55.49    3.80
   5  -3  -1   56.59    3.90
  -5   3   1   56.89    3.20
  -5   3   1   55.19    3.70
  -5   3   1   57.29    3.40
  -5   3   1   54.29    3.30
  -5   3   1   56.99    3.30
  -5   3   1   56.79    3.20
  -5   3   1   63.99   22.30
  -5   3   1   52.29    3.30
  -5   3   1   71.59   23.90
  -5   3   1   55.59    3.70
  -5   3   1   57.69    3.30
   4  -3  -1  222.78   12.00
   4  -3  -1  213.58   11.70
   4  -3  -1  206.88   11.60
   4  -3  -1  214.18   11.10
   4  -3  -1  197.68   11.80
   4  -3  -1  199.48   11.60
   4  -3  -1  194.18   11.10
  -4   3   1  194.18   11.30
  -4   3   1  207.48   11.80
  -4   3   1  205.78   11.30
  -4   3   1  217.38   11.60
  -4   3   1  181.58   11.20
  -4   3   1  203.78   11.50
  -4   3   1  197.08   11.10
  -4   3   1  259.77   48.00
  -4   3   1  214.38   11.20
  -4   3   1  202.58   11.20
  -4   3   1  236.38   44.80
  -4   3   1  192.98   11.90
  -4   3   1  190.28   11.30
   3  -3  -1   13.30    1.50
   3  -3  -1   11.10    0.80
   3  -3  -1   10.60    0.90
   3  -3  -1   12.50    1.10
   3  -3  -1   12.00    1.20
   3  -3  -1   11.10    1.00
   3  -3  -1   11.20    1.40
   3  -3  -1   13.20    0.90
   3  -3  -1   11.30    0.90
   3  -3  -1   10.80    0.90
  -3   3   1   11.40    1.00
  -3   3   1   12.70    0.80
  -3   3   1   11.80    0.90
  -3   3   1   11.70    1.00
  -3   3   1   12.50    1.20
  -3   3   1    6.90   16.80
  -3   3   1   11.10    1.10
  -3   3   1   11.80    1.50
  -3   3   1   12.20    0.90
  -3   3   1   11.90    1.00
  -3   3   1   13.90   23.40
  -3   3   1   11.40    0.90
   2  -3  -1  144.29    7.90
   2  -3  -1  175.48   45.00
   2  -3  -1  144.29    7.90
   2  -3  -1  129.89    7.90
   2  -3  -1  157.58    7.80
   2  -3  -1  151.68    7.80
   2  -3  -1  138.19    7.90
   2  -3  -1  136.89    7.80
   2  -3  -1  136.29    8.10
  -2   3   1  144.69    8.10
  -2   3   1  131.89    7.90
  -2   3   1  142.09    7.90
  -2   3   1  131.69    7.80
  -2   3   1  137.39    7.80
  -2   3   1  137.89    7.90
  -2   3   1  137.79    7.90
  -2   3   1  139.29    7.80
  -2   3   1  150.48    8.20
  -2   3   1  126.79    7.90
  -2   3   1  148.59    7.80
  -2   3   1  162.68   52.49
   0  -3  -1  873.91   99.19
   0   3   1  922.51  100.39
  -1  -3  -1   35.30   29.60
  -1  -3  -1   77.69    4.90
  -1  -3  -1   82.69    4.80
  -1  -3  -1   84.39    4.90
  -1  -3  -1   80.49    4.90
  -1  -3  -1   87.79    4.80
  -1  -3  -1   79.99    4.90
  -1  -3  -1   83.09    4.80
  -1  -3  -1   85.99    4.80
   1   3   1   80.39    4.80
   1   3   1   82.39    4.80
   1   3   1   79.59    4.90
   1   3   1  106.59   40.60
   1   3   1   82.29    4.80
   1   3   1   83.99    4.80
   1   3   1   85.69    4.80
   1   3   1   90.79    4.80
   1   3   1   80.39    4.90
   1   3   1   79.79    4.90
  -2  -3  -1   22.50    1.60
  -2  -3  -1   20.80    1.60
  -2  -3  -1   23.30    1.60
  -2  -3  -1   21.10    1.70
  -2  -3  -1   40.60   32.00
  -2  -3  -1   24.60    1.70
  -2  -3  -1   20.60    1.60
  -2  -3  -1   20.50    1.50
  -2  -3  -1   21.90    1.60
  -2  -3  -1   19.50    1.60
   2   3   1   19.30    1.60
   2   3   1   21.60    1.60
   2   3   1   20.80    1.70
   2   3   1   22.70    1.30
   2   3   1   23.50    1.60
   2   3   1   23.30    1.50
   2   3   1   18.80    1.70
   2   3   1   21.90    1.60
   2   3   1   20.90    1.70
   2   3   1   19.10    1.50
  -3  -3  -1  369.26   21.30
  -3  -3  -1  382.86   21.30
  -3  -3  -1  385.76   21.50
  -3  -3  -1  366.56   82.99
  -3  -3  -1  396.06   21.70
  -3  -3  -1  373.66   21.40
  -3  -3  -1  410.66   21.50
  -3  -3  -1  402.76   21.50
  -3  -3  -1  358.86   21.40
  -3  -3  -1  399.66   21.40
  -3  -3  -1  384.66   21.30
   3   3   1  380.96   21.30
   3   3   1  387.46   21.30
   3   3   1  337.17   74.39
   3   3   1  352.96   21.40
   3   3   1  416.76   21.40
   3   3   1  370.76   21.20
   3   3   1  406.26   21.70
   3   3   1  401.56   21.20
  -4  -3  -1  147.99    8.30
  -4  -3  -1  135.19    8.30
  -4  -3  -1  142.39    8.30
  -4  -3  -1  140.19    7.90
  -4  -3  -1  131.29   51.59
  -4  -3  -1  141.39    8.20
  -4  -3  -1  142.29    8.60
  -4  -3  -1  152.48    8.40
  -4  -3  -1  136.79    8.20
  -4  -3  -1  145.19    8.50
  -4  -3  -1  139.59    8.30
  -4  -3  -1  150.98    8.40
   4   3   1  139.19    8.60
   4   3   1  143.39    8.10
   4   3   1  137.19    8.20
   4   3   1  156.18    8.80
   4   3   1  133.89    8.20
   4   3   1  146.69    8.20
   4   3   1  142.29    8.60
   4   3   1  195.48   61.59
   4   3   1  155.98    8.00
   4   3   1  144.39    8.00
  -5  -3  -1   20.70    1.70
  -5  -3  -1   23.00    1.40
  -5  -3  -1   19.10    1.70
  -5  -3  -1   22.30    2.00
  -5  -3  -1   23.70    1.90
  -5  -3  -1   21.70    1.90
  -5  -3  -1   17.30    1.70
  -5  -3  -1   22.10    1.60
  -5  -3  -1   23.00    1.70
  -5  -3  -1   22.60    2.10
   5   3   1   24.80    1.50
   5   3   1   21.40    2.30
   5   3   1   22.80    2.30
   5   3   1   20.40    1.60
   5   3   1   20.10    2.20
  -6  -3  -1    8.50    1.20
  -6  -3  -1    9.80    1.60
  -6  -3  -1    8.20    1.10
  -6  -3  -1    9.70    1.20
  -6  -3  -1    9.50    1.20
  -6  -3  -1   10.40    0.80
  -6  -3  -1   10.70    1.50
  -6  -3  -1   10.10    1.40
  -6  -3  -1    9.10    1.20
  -6  -3  -1   11.00    1.10
   6   3   1    7.50    0.90
   6   3   1   10.70    0.80
   6   3   1   12.60    2.00
   6   3   1   10.10    0.90
   6   3   1    3.00    6.30
   6   3   1    9.70    1.90
   6   3   1    8.30    1.70
   6   3   1   -2.20    5.70
   6   3   1    9.20    0.90
  -7  -3  -1  171.88   10.70
  -7  -3  -1  173.58   10.60
  -7  -3  -1  199.28   11.10
  -7  -3  -1  192.88   10.80
  -7  -3  -1  182.28   10.60
  -7  -3  -1  194.58   10.30
  -7  -3  -1  203.58   10.70
  -7  -3  -1  178.38   10.70
   7   3   1  169.58   10.30
   7   3   1  179.88   11.60
   7   3   1  188.98   11.60
   7   3   1  191.68   11.70
   7   3   1  191.18   10.30
  -8  -3  -1   25.30    2.10
  -8  -3  -1   26.50    2.20
  -8  -3  -1   27.40    2.20
  -8  -3  -1   27.20    2.00
  -8  -3  -1   25.80    1.70
  -8  -3  -1   26.60    2.50
  -8  -3  -1   27.00    2.10
  -8  -3  -1   25.30    2.20
   8   3   1   30.50    3.20
   8   3   1   28.00    3.50
   8   3   1   25.20    3.30
  -9  -3  -1    6.60    1.00
  -9  -3  -1    4.90    0.90
  -9  -3  -1    6.80    1.20
  -9  -3  -1    6.60    1.00
  -9  -3  -1    5.30    0.50
  -9  -3  -1    5.90    1.00
  -9  -3  -1    6.10    1.00
  -9  -3  -1    4.20    1.30
   9   3   1    8.40    2.00
   9   3   1   -8.60    8.20
   9   3   1    6.10    2.10
   9   3   1   -1.50    7.70
   9   3   1    4.00    1.80
 -10  -3  -1    1.50    0.70
 -10  -3  -1   -0.50    1.00
 -10  -3  -1    1.60    0.80
 -10  -3  -1    0.40    0.70
 -10  -3  -1    1.30    0.80
 -10  -3  -1    0.40    0.60
  10   3   1    1.70    1.50
  10   3   1    0.70    1.70
  10   3   1    2.10    1.80
 -11  -3  -1   60.79    4.40
 -11  -3  -1   57.49    5.40
 -11  -3  -1   68.99    4.10
 -11  -3  -1   69.19    4.30
 -11  -3  -1   77.79    4.40
 -11  -3  -1   67.39    4.50
  11   3   1   70.79    6.10
  11   3   1   67.29    6.20
  11   3   1   67.99    6.10
 -12  -3  -1    3.90    1.10
 -12  -3  -1    5.30    0.50
 -12  -3  -1    4.60    0.90
 -12  -3  -1    4.60    1.00
 -12  -3  -1    5.60    1.70
  12   3   1    5.60    2.40
  12   3   1    4.40    2.60
  12   3   1    5.90    2.40
 -13  -3  -1    1.80    0.40
 -13  -3  -1    2.60    1.40
 -13  -3  -1    1.40    0.40
  13   3   1    1.10    2.00
  13   3   1   -0.90    1.90
 -14  -3  -1   46.70    3.20
  14   3   1   47.70    2.80
 -27   4   1   -2.70    4.70
  22  -4  -1   27.60    4.50
 -22   4   1   33.00    4.10
  21  -4  -1   -0.30    1.90
 -21   4   1    1.50    1.70
  20  -4  -1   11.00    2.90
 -20   4   1   14.50    2.90
  19  -4  -1    2.40    1.60
  18  -4  -1   52.09    5.30
  17  -4  -1  173.68   12.10
 -16   4   1   28.00    3.30
  15  -4  -1    9.70    2.40
 -15   4   1   13.40    2.60
  14  -4  -1    2.20    1.30
 -14   4   1    3.70    1.40
 -14   4   1   -1.20    1.20
 -14   4   1    1.30    1.10
  13  -4  -1    0.60    1.70
  13  -4  -1   -1.30    1.70
 -13   4   1    0.00    1.20
 -13   4   1    0.90    1.00
 -13   4   1   -0.10    0.70
  12  -4  -1   48.20    4.90
  12  -4  -1   45.80    4.50
  12  -4  -1   48.20    4.90
 -12   4   1   45.00    2.70
 -12   4   1   43.10    2.50
 -12   4   1   43.10    3.10
 -12   4   1   44.60    4.00
 -12   4   1   42.60    3.50
  11  -4  -1   58.49    5.10
  11  -4  -1   58.69    5.50
  11  -4  -1   65.29    5.50
  11  -4  -1   67.79    5.60
 -11   4   1   64.59    4.20
 -11   4   1   54.69    3.40
 -11   4   1   55.09    3.40
 -11   4   1   65.99    4.30
 -11   4   1   58.99    4.70
  10  -4  -1    6.50    2.00
  10  -4  -1   -0.50    1.20
  10  -4  -1    4.40    1.90
  10  -4  -1    6.90    1.80
 -10   4   1    3.70    0.50
 -10   4   1    7.50    1.80
 -10   4   1    3.00    1.30
 -10   4   1    4.10    0.90
 -10   4   1    3.40    1.00
   9  -4  -1   30.10    3.40
   9  -4  -1   31.00    3.30
   9  -4  -1   31.30    3.30
   9  -4  -1   37.10    3.90
  -9   4   1   32.90    2.30
  -9   4   1   29.30    1.90
  -9   4   1   31.50    3.10
  -9   4   1   30.00    2.00
   8  -4  -1  212.68   13.40
   8  -4  -1  218.58   13.10
   8  -4  -1  230.98   13.50
   8  -4  -1  238.98   13.80
   8  -4  -1  219.38   13.30
  -8   4   1  202.78   12.00
  -8   4   1  241.68   11.90
  -8   4   1  236.28   12.10
  -8   4   1  203.08   13.00
  -8   4   1  213.28   11.90
  -8   4   1  202.78   12.00
  -8   4   1  223.78   12.30
  -8   4   1  201.88   12.10
   7  -4  -1   22.30    3.00
   7  -4  -1   19.80    2.70
   7  -4  -1   20.10    2.30
   7  -4  -1   21.10    2.70
   7  -4  -1   22.00    2.20
  -7   4   1   21.70    2.00
  -7   4   1   21.60    1.50
  -7   4   1   19.00    1.30
  -7   4   1   22.80    1.50
  -7   4   1   21.60    1.40
  -7   4   1   17.40    1.30
  -7   4   1   17.10    2.50
  -7   4   1   18.00    1.50
  -7   4   1   19.00    1.30
   6  -4  -1  202.68   12.10
   6  -4  -1  201.68   12.20
   6  -4  -1  212.38   11.90
   6  -4  -1  202.88   12.00
   6  -4  -1  221.38   12.50
  -6   4   1  190.58   11.20
  -6   4   1  215.78   11.30
  -6   4   1  201.78   11.80
  -6   4   1  207.68   11.40
  -6   4   1  196.98   11.40
  -6   4   1  192.48   11.30
   5  -4  -1   87.19    5.20
   5  -4  -1   82.69    4.50
   5  -4  -1   82.49    5.00
   5  -4  -1   79.59    5.40
   5  -4  -1   83.29    5.30
   5  -4  -1   82.39    4.50
  -5   4   1   75.99    4.70
  -5   4   1   81.99    5.00
  -5   4   1   80.49   37.00
  -5   4   1   85.09    4.60
  -5   4   1   95.39   36.30
  -5   4   1   71.99    4.60
  -5   4   1   75.39    4.60
  -5   4   1   77.49    4.70
  -5   4   1   78.89    4.70
  -5   4   1   80.19    4.70
   4  -4  -1   35.20    2.80
   4  -4  -1   35.80    2.50
   4  -4  -1   35.10    2.20
   4  -4  -1   35.70    2.20
   4  -4  -1   36.50    2.20
   4  -4  -1   29.10    3.00
   4  -4  -1   35.10    2.70
   4  -4  -1   38.20    2.50
  -4   4   1   34.60    2.30
  -4   4   1   39.90    2.10
  -4   4   1   29.90   27.20
  -4   4   1   33.70    2.30
  -4   4   1   36.90   30.90
  -4   4   1   39.80    2.80
  -4   4   1   34.30    2.30
  -4   4   1   36.60    2.30
  -4   4   1   34.00    2.90
  -4   4   1   37.80    2.20
  -4   4   1   31.50    2.20
   3  -4  -1   39.80    2.70
   3  -4  -1   44.90    2.50
   3  -4  -1   42.80    2.70
   3  -4  -1   45.50    2.50
   3  -4  -1   42.00    3.20
   3  -4  -1   42.30    2.70
   3  -4  -1   46.90    2.50
   3  -4  -1   43.30    2.70
   3  -4  -1   45.50    2.80
  -3   4   1   40.60    2.70
  -3   4   1   42.00    2.60
  -3   4   1   68.59   34.10
  -3   4   1   43.90    3.30
  -3   4   1   54.39   32.20
  -3   4   1   42.70    2.80
  -3   4   1   40.80    2.70
  -3   4   1   45.10    2.70
  -3   4   1   43.20    3.00
  -3   4   1   41.10    2.70
  -3   4   1   46.40    2.50
  -3   4   1   41.60    2.80
  -3   4   1   44.20    2.80
   2  -4  -1   16.20   22.10
  -2   4   1   -2.50   19.60
   1  -4  -1  301.17   16.50
   1  -4  -1  319.67   77.29
   1  -4  -1  294.17   16.50
   1  -4  -1  308.97   16.50
   1  -4  -1  311.07   16.40
   1  -4  -1  299.77   16.60
   1  -4  -1  283.17   16.50
   1  -4  -1  300.37   16.60
   1  -4  -1  296.47   16.50
  -1   4   1  293.77   16.40
  -1   4   1  297.37   16.50
  -1   4   1  296.37   16.60
  -1   4   1  295.77   16.60
  -1   4   1  320.97   16.50
  -1   4   1  274.97   16.50
  -1   4   1  297.17   16.60
  -1   4   1  281.67   16.50
   0  -4  -1  989.70  117.09
  -1  -4  -1  427.56   23.10
  -1  -4  -1  432.26   23.10
  -1  -4  -1  426.16   87.49
  -1  -4  -1  435.06   23.20
  -1  -4  -1  390.26   23.20
  -1  -4  -1  433.46   23.30
  -1  -4  -1  407.56   23.30
  -1  -4  -1  414.46   23.30
   1   4   1  417.96   23.30
   1   4   1  375.56   76.29
   1   4   1  411.86   23.20
   1   4   1  430.76   23.10
   1   4   1  427.26   23.20
   1   4   1  435.46   23.10
   1   4   1  407.66   23.20
   1   4   1  403.86   23.30
  -2  -4  -1  134.89    7.90
  -2  -4  -1  134.89    7.80
  -2  -4  -1  136.19    7.80
  -2  -4  -1  194.18   63.09
  -2  -4  -1  135.89    7.90
  -2  -4  -1  136.49    7.90
  -2  -4  -1  133.09    7.80
  -2  -4  -1  128.19    7.90
  -2  -4  -1  128.29    7.90
   2   4   1  147.19    7.80
   2   4   1  136.89    7.60
   2   4   1  133.59    7.90
   2   4   1  141.19    8.10
   2   4   1  132.79    7.80
   2   4   1  131.89    7.90
   2   4   1  141.89    7.90
   2   4   1  205.68   67.39
   2   4   1  138.79    8.00
  -3  -4  -1  377.66   20.60
  -3  -4  -1  538.75  106.89
  -3  -4  -1  357.86   20.50
  -3  -4  -1  365.86   20.30
  -3  -4  -1  334.87   20.60
  -3  -4  -1  384.56   20.80
  -3  -4  -1  353.26   20.40
  -3  -4  -1  360.76   20.60
  -3  -4  -1  340.67   20.50
  -3  -4  -1  398.96   20.60
  -3  -4  -1  381.66   20.60
   3   4   1  404.36   20.20
   3   4   1  388.46   20.30
   3   4   1  349.17   20.40
   3   4   1  347.97   20.50
   3   4   1  378.26   20.50
   3   4   1  367.16   20.70
   3   4   1  375.86   20.50
   3   4   1  370.26   20.70
   3   4   1  365.76   20.60
   3   4   1  366.86   20.50
  -4  -4  -1  236.48   13.10
  -4  -4  -1  257.27   80.09
  -4  -4  -1  249.68   13.30
  -4  -4  -1  210.68   13.20
  -4  -4  -1  221.38   13.20
  -4  -4  -1  231.28   13.10
  -4  -4  -1  235.98   13.30
  -4  -4  -1  229.48   13.00
  -4  -4  -1  241.48   13.20
  -4  -4  -1  242.88   13.70
   4   4   1  247.08   13.60
   4   4   1  252.87   12.90
   4   4   1  234.78   13.50
   4   4   1  209.48   13.30
   4   4   1  233.48   13.10
   4   4   1  227.08   13.20
   4   4   1  389.36   94.99
   4   4   1  210.08   12.70
   4   4   1  239.48   13.20
   4   4   1  237.18   13.50
   4   4   1  229.98   13.10
   4   4   1  226.88   12.90
  -5  -4  -1  190.98   11.40
  -5  -4  -1  183.28   10.70
  -5  -4  -1  178.28   10.60
  -5  -4  -1  190.28   10.70
  -5  -4  -1  184.68   10.90
  -5  -4  -1  198.98   10.90
  -5  -4  -1  181.28   10.80
  -5  -4  -1  192.18   10.80
   5   4   1  191.78   10.30
   5   4   1  187.78   11.20
   5   4   1  193.18   10.30
   5   4   1  185.88   11.20
   5   4   1  191.58   10.50
   5   4   1  191.78   10.60
   5   4   1  173.88   10.70
   5   4   1  185.58   11.30
   5   4   1  166.98   10.60
  -6  -4  -1   28.10    2.10
  -6  -4  -1   27.30    2.30
  -6  -4  -1   24.90    2.10
  -6  -4  -1   32.00    2.50
  -6  -4  -1   25.40    2.30
  -6  -4  -1   31.00    2.60
  -6  -4  -1   23.50    2.30
  -6  -4  -1   30.80    2.30
   6   4   1   29.20    2.90
   6   4   1   25.10    2.00
   6   4   1   28.70    1.90
   6   4   1   25.20    2.80
   6   4   1   28.10    2.00
   6   4   1   27.20    2.90
  -7  -4  -1    2.90    0.90
  -7  -4  -1    5.70    1.00
  -7  -4  -1    4.00    1.00
  -7  -4  -1    3.00    0.90
  -7  -4  -1    4.60    1.00
  -7  -4  -1    3.10    1.10
  -7  -4  -1    4.40    0.90
   7   4   1   -2.10    8.30
   7   4   1    4.10    1.50
   7   4   1    4.80    1.70
   7   4   1    1.80    7.90
   7   4   1    3.80    0.60
   7   4   1    4.00    0.60
   7   4   1    3.30    0.50
  -8  -4  -1   10.20    1.40
  -8  -4  -1   10.00    1.40
  -8  -4  -1   13.30    1.80
  -8  -4  -1    9.00    1.40
  -8  -4  -1   11.80    1.50
  -8  -4  -1   10.10    1.50
  -8  -4  -1    9.50    1.30
   8   4   1   -0.40    9.00
   8   4   1   11.00    2.40
   8   4   1    9.30    2.10
   8   4   1    9.60    0.90
   8   4   1    7.80    2.10
   8   4   1   10.80    0.80
   8   4   1   -0.90    9.30
   9   4   1    1.90   10.40
 -10  -4  -1    7.70    1.30
 -10  -4  -1    7.50    1.10
 -10  -4  -1    6.70    1.40
 -10  -4  -1    8.20    1.70
 -10  -4  -1    7.50    1.30
  10   4   1   12.40   10.70
  10   4   1    9.50    2.50
  10   4   1  -10.00   10.20
  10   4   1    8.80    2.40
  10   4   1    7.60    2.20
 -11  -4  -1   34.80    2.80
 -11  -4  -1   37.70    3.00
 -11  -4  -1   40.10    2.70
 -11  -4  -1   34.00    3.00
 -11  -4  -1   41.70    3.70
  11   4   1   40.50    5.00
  11   4   1   36.00    4.80
  11   4   1   38.80    4.90
 -12  -4  -1    2.40    0.90
 -12  -4  -1    1.20    1.20
 -12  -4  -1    1.10    0.60
 -12  -4  -1   -0.10    0.70
 -12  -4  -1   -0.10    0.70
  12   4   1   -0.60    2.10
  12   4   1   -0.90    2.10
 -13  -4  -1    0.50    1.30
 -13  -4  -1    1.20    0.70
  13   4   1    0.00    2.10
  13   4   1    1.50    2.10
  22  -5  -1   19.40    3.90
 -22   5   1   15.00    3.30
  21  -5  -1    2.50    1.80
 -21   5   1    3.60    1.90
  20  -5  -1   15.60    3.40
 -20   5   1   16.30    3.30
  19  -5  -1   11.30    2.80
  18  -5  -1   12.20    3.00
  17  -5  -1   12.30    2.90
  16  -5  -1    0.00    1.00
 -16   5   1   -0.10    1.20
  15  -5  -1    6.10    2.20
 -15   5   1    6.90    2.20
  14  -5  -1   10.00    2.30
 -14   5   1   10.30    2.50
  12  -5  -1   -1.70    1.40
  12  -5  -1   -1.70    0.80
  12  -5  -1   -1.20    1.50
  12  -5  -1   -0.50    1.80
 -12   5   1   -0.90    1.20
 -12   5   1    0.50    0.90
 -12   5   1    1.30    1.00
 -12   5   1   -1.50    0.80
  11  -5  -1   21.60    3.40
  11  -5  -1   24.90    3.60
  11  -5  -1   23.90    3.70
  11  -5  -1   20.80    3.00
 -11   5   1   19.50    1.50
 -11   5   1   22.10    1.80
 -11   5   1   23.20    1.70
 -11   5   1   18.00    2.80
 -11   5   1   21.90    2.20
  10  -5  -1   97.59    7.20
  10  -5  -1   96.39    7.10
  10  -5  -1   95.39    6.70
 -10   5   1   91.29    5.50
 -10   5   1   89.19    6.70
 -10   5   1  100.69    5.60
 -10   5   1   88.59    5.40
   9  -5  -1   41.60    4.50
   9  -5  -1   41.00    3.90
   9  -5  -1   42.40    3.60
   9  -5  -1   47.40    4.20
  -9   5   1   40.30    2.60
  -9   5   1   40.20    3.70
  -9   5   1   45.40    2.60
  -9   5   1   40.10    2.50
  -9   5   1   39.80    2.70
  -9   5   1   44.40    2.80
   8  -5  -1   40.10    3.60
   8  -5  -1   45.90    3.90
   8  -5  -1   37.00    3.70
   8  -5  -1   41.10    3.30
  -8   5   1   41.80    2.50
  -8   5   1   40.00    2.40
  -8   5   1   39.60    2.50
  -8   5   1   42.10    2.60
  -8   5   1   33.60    3.40
  -8   5   1   33.70    2.50
  -8   5   1   36.40    2.40
   7  -5  -1    1.00    1.00
   7  -5  -1    0.20    1.20
   7  -5  -1    0.10    1.10
   7  -5  -1   -0.60    0.80
   7  -5  -1    0.70    0.80
  -7   5   1   -0.30    0.40
  -7   5   1    0.70    3.80
  -7   5   1   -0.50    0.40
  -7   5   1    0.90    0.40
  -7   5   1    0.20    0.80
  -7   5   1    0.70    0.40
  -7   5   1   -0.20    0.80
  -7   5   1   -0.40    0.40
  -7   5   1    0.00    0.60
  -7   5   1    0.40    0.50
  -7   5   1    2.90    4.10
  -7   5   1    0.80    0.40
   6  -5  -1    5.00    0.40
   6  -5  -1    4.80    1.10
   6  -5  -1    4.10    1.40
   6  -5  -1    3.90    1.10
   6  -5  -1    4.90    0.40
   6  -5  -1    6.80    1.60
  -6   5   1    2.20    4.60
  -6   5   1    0.40    4.10
  -6   5   1    4.10    0.60
  -6   5   1    5.10    0.80
  -6   5   1    5.20    0.60
  -6   5   1    5.60    0.80
  -6   5   1    4.10    0.70
  -6   5   1    3.80    1.00
   5  -5  -1   28.20    2.60
   5  -5  -1   26.30    2.10
   5  -5  -1   26.00    2.20
   5  -5  -1   28.40    1.70
   5  -5  -1   27.60    1.70
   5  -5  -1   26.30    2.30
   5  -5  -1   25.20    1.70
  -5   5   1   26.70    2.00
  -5   5   1   24.10    1.80
  -5   5   1   24.00    1.90
  -5   5   1   23.40    1.90
  -5   5   1   23.90    1.90
  -5   5   1   26.30    1.80
  -5   5   1   27.00    2.00
  -5   5   1   27.90    1.70
  -5   5   1   14.60   37.20
  -5   5   1   29.90   40.60
   4  -5  -1    7.70    0.90
   4  -5  -1   10.30    1.50
   4  -5  -1    8.70    0.80
   4  -5  -1    7.50    0.90
   4  -5  -1    7.80    0.70
   4  -5  -1    9.70    0.60
   4  -5  -1    8.70    0.90
   4  -5  -1    7.90    1.10
   4  -5  -1   11.00    1.60
  -4   5   1    9.60    0.90
  -4   5   1    7.50    0.80
  -4   5   1    8.40    0.70
  -4   5   1    9.10    1.00
  -4   5   1    8.00    0.90
  -4   5   1   28.00   36.90
  -4   5   1    9.20    1.00
  -4   5   1    7.80    1.00
  -4   5   1    7.70    0.90
  -4   5   1   -0.20   35.50
  -4   5   1    8.20    1.00
   3  -5  -1  527.75   29.10
   3  -5  -1  531.95   28.80
   3  -5  -1  548.95   28.80
   3  -5  -1  508.15   28.80
   3  -5  -1  519.25   28.80
   3  -5  -1  555.04   28.60
  -3   5   1  538.55   29.10
  -3   5   1  523.15   28.60
  -3   5   1  533.85   29.30
  -3   5   1  524.15   28.90
  -3   5   1  521.05   28.70
  -3   5   1  704.53   98.29
  -3   5   1  493.15   28.90
  -3   5   1  519.55   28.60
  -3   5   1  493.85   28.90
  -3   5   1  511.75   28.80
  -3   5   1  515.95   28.90
  -3   5   1  518.75   28.80
   2  -5  -1    1.40    0.60
   2  -5  -1    1.10    0.40
   2  -5  -1    1.60    0.60
   2  -5  -1    1.50    0.30
   2  -5  -1    0.90    0.50
   2  -5  -1    1.60    0.50
   2  -5  -1    1.80    0.70
   2  -5  -1    1.30    0.60
  -2   5   1    1.20    0.50
  -2   5   1    1.00    0.50
  -2   5   1    2.90    0.80
  -2   5   1   -7.20   28.90
  -2   5   1    1.70    0.60
  -2   5   1    1.60    0.60
  -2   5   1    1.20    0.60
  -2   5   1    1.50    0.30
  -2   5   1    1.80    0.40
  -2   5   1    0.80    0.50
   0  -5  -1  170.78   10.10
   0  -5  -1  175.28   10.10
   0  -5  -1  175.38   10.00
   0  -5  -1  181.38    9.90
   0  -5  -1  173.38   10.00
   0  -5  -1  166.08    9.90
   0  -5  -1  171.08   10.10
   0  -5  -1  176.68    9.80
   0  -5  -1  176.68   10.10
   0  -5  -1  311.07   87.29
   0   5   1  168.38    9.90
   0   5   1  189.08    9.70
   0   5   1  179.38   10.00
   0   5   1  166.18   10.10
   0   5   1  159.28   69.39
   0   5   1  181.48   10.10
   0   5   1  174.58   10.10
   0   5   1  179.48    9.90
   0   5   1  167.28   10.10
  -1  -5  -1   97.39    6.00
  -1  -5  -1  101.59    6.10
  -1  -5  -1  105.39    5.70
  -1  -5  -1   99.69    6.10
  -1  -5  -1  109.99    6.00
  -1  -5  -1   99.99    6.00
  -1  -5  -1  140.59   58.89
  -1  -5  -1   96.19    6.10
  -1  -5  -1   99.69    6.00
  -1  -5  -1  103.39    6.10
   1   5   1   98.99    6.00
   1   5   1   79.69   41.20
   1   5   1  110.69    6.10
   1   5   1   98.29    6.10
   1   5   1  102.09    6.00
   1   5   1  100.69    6.10
   1   5   1   95.29    6.10
   1   5   1  100.29    5.90
   1   5   1   96.99    6.00
  -2  -5  -1  125.39    8.20
  -2  -5  -1  152.28    8.20
  -2  -5  -1  140.39    8.20
  -2  -5  -1  138.19    8.10
  -2  -5  -1  141.99    8.30
  -2  -5  -1  139.69    8.10
  -2  -5  -1  127.59   65.09
  -2  -5  -1  142.29    8.10
  -2  -5  -1  132.59    8.30
   2   5   1  127.99   57.19
   2   5   1  143.39    8.10
   2   5   1  141.19    8.20
   2   5   1  138.29    8.20
   2   5   1  149.69    8.10
   2   5   1  134.19    8.10
   2   5   1  144.59    8.20
   2   5   1  136.29    8.30
   2   5   1  135.29    8.30
  -3  -5  -1   51.39    3.50
  -3  -5  -1   51.59    3.10
  -3  -5  -1   53.19    3.70
  -3  -5  -1   54.39    3.60
  -3  -5  -1   57.89    3.60
  -3  -5  -1   51.59    3.60
  -3  -5  -1   51.49    3.50
  -3  -5  -1   55.29    3.60
  -3  -5  -1   52.69   53.59
  -3  -5  -1   55.69    3.60
   3   5   1    4.50   34.10
   3   5   1   54.79    3.30
   3   5   1   50.79    3.60
   3   5   1   52.79    3.50
   3   5   1   54.89    3.50
   3   5   1   50.59    3.60
   3   5   1   48.70    3.40
   3   5   1   57.99    3.10
   3   5   1   51.29    3.40
   3   5   1   52.99    3.60
   3   5   1   49.50    3.60
  -4  -5  -1   28.20    2.30
  -4  -5  -1   30.00    2.30
  -4  -5  -1   27.90    2.20
  -4  -5  -1   28.30    2.20
  -4  -5  -1   24.90    2.30
  -4  -5  -1   30.00    2.00
  -4  -5  -1   25.30    2.20
  -4  -5  -1   27.00    2.30
   4   5   1   31.00    2.20
   4   5   1   31.20    2.00
   4   5   1   31.00    2.20
   4   5   1   26.20    2.30
   4   5   1   26.60    2.40
   4   5   1   28.80    1.70
   4   5   1   29.30    2.10
   4   5   1   29.00    2.50
   4   5   1   27.20    2.00
  -5  -5  -1    1.30    0.50
  -5  -5  -1    1.00    0.80
  -5  -5  -1    0.40    0.70
  -5  -5  -1    0.90    0.70
  -5  -5  -1    1.40    0.80
  -5  -5  -1    0.60    0.70
  -5  -5  -1    0.10    0.60
  -5  -5  -1   -0.30    0.50
   5   5   1    0.50    1.20
   5   5   1    0.70    0.60
   5   5   1   -3.90    6.00
   5   5   1    0.70    0.30
   5   5   1    1.60    1.00
   5   5   1    0.30    0.50
   5   5   1    0.30    0.40
   5   5   1    0.30    0.80
   5   5   1    0.10    0.40
   5   5   1    1.00    0.70
   5   5   1    0.30    0.50
   5   5   1    0.30    0.50
   5   5   1   -6.90    6.30
   5   5   1    0.80    0.60
  -6  -5  -1   38.00    3.00
  -6  -5  -1   38.50    3.00
  -6  -5  -1   34.30    2.80
  -6  -5  -1   41.80    3.10
  -6  -5  -1   36.50    2.90
  -6  -5  -1   34.40    3.00
  -6  -5  -1   42.10    2.90
   6   5   1   39.40    3.70
   6   5   1   41.20    2.70
   6   5   1   41.70    3.60
   6   5   1   35.40    2.70
   6   5   1   43.30    3.60
   6   5   1   43.40    2.70
  -7  -5  -1   86.49    5.80
  -7  -5  -1   84.39    5.60
  -7  -5  -1   93.99    6.00
  -7  -5  -1  101.39    6.20
  -7  -5  -1   81.89    5.70
  -7  -5  -1   94.39    5.70
  -7  -5  -1   87.29    5.70
   7   5   1   94.79    6.50
   7   5   1  101.49    6.80
   7   5   1   86.49    5.40
   7   5   1   82.29    5.90
   7   5   1   90.29    6.50
  -8  -5  -1    6.90    1.40
  -8  -5  -1    6.40    1.30
  -8  -5  -1    8.40    1.30
  -8  -5  -1    7.50    1.30
  -8  -5  -1    7.10    1.40
  -8  -5  -1    7.20    1.20
  -8  -5  -1    6.10    1.30
   8   5   1    6.50    0.80
   8   5   1   10.80    2.40
   8   5   1    6.60    2.60
   8   5   1    6.80    1.20
   8   5   1    6.20    0.90
   8   5   1    6.90    2.00
   8   5   1    3.30   12.00
   8   5   1   -3.80   11.80
  -9  -5  -1    4.50    1.00
  -9  -5  -1    4.10    1.10
  -9  -5  -1    4.80    1.30
  -9  -5  -1    3.70    1.30
  -9  -5  -1    5.40    1.20
  -9  -5  -1    5.30    1.20
   9   5   1    3.60    0.40
   9   5   1    5.60   14.50
   9   5   1    9.70   15.40
   9   5   1    2.90    1.70
   9   5   1    3.10    0.60
   9   5   1    7.30    2.20
   9   5   1    2.50    1.90
 -10  -5  -1    0.20    0.80
 -10  -5  -1    1.30    0.90
 -10  -5  -1   -1.70    0.80
 -10  -5  -1   -1.20    0.70
 -10  -5  -1    1.10    0.70
  10   5   1    0.30    0.40
  10   5   1    1.90    1.80
  10   5   1    4.50   15.20
  10   5   1    0.70    0.50
  10   5   1   -1.90    1.40
  10   5   1   10.60   23.50
 -11  -5  -1    7.30    1.30
 -11  -5  -1    8.30    1.50
 -11  -5  -1    6.90    1.50
 -11  -5  -1    6.90    1.80
 -11  -5  -1    6.70    1.40
 -11  -5  -1    7.30    1.20
  11   5   1    9.00    0.90
  11   5   1    9.50    0.90
  11   5   1    6.50    2.50
  11   5   1   11.70    2.90
 -12  -5  -1   -1.20    0.90
 -12  -5  -1   -0.20    0.80
 -12  -5  -1    1.50    1.30
 -12  -5  -1    0.20    0.70
 -12  -5  -1    0.70    0.90
  12   5   1   -1.60    1.50
  12   5   1   -2.20    1.70
  12   5   1    0.10    0.30
  12   5   1    0.30    0.30
  22  -6  -1    2.80    2.20
 -22   6   1    1.60    1.90
  21  -6  -1    1.30    2.30
 -21   6   1    4.00    2.10
 -20   6   1   12.00    3.00
  19  -6  -1    5.60    2.40
 -19   6   1    4.60    2.20
  18  -6  -1    2.90    2.20
 -18   6   1    2.00    1.90
  17  -6  -1    3.30    2.00
 -17   6   1   -1.00    1.10
  16  -6  -1   17.80    3.50
 -16   6   1   13.30    3.40
  15  -6  -1    2.00    1.30
 -15   6   1    1.80    1.60
  14  -6  -1   11.80    2.60
 -14   6   1    9.80    2.30
  13  -6  -1    4.60    1.70
  13  -6  -1    4.60    2.60
  13  -6  -1    0.70    1.80
 -13   6   1    2.60    1.10
 -13   6   1    3.30    1.70
 -13   6   1    6.80    2.00
  12  -6  -1    6.20    2.50
  12  -6  -1    1.00    1.80
  12  -6  -1    2.60    2.20
 -12   6   1    4.80    0.70
 -12   6   1    3.70    1.20
  11  -6  -1    4.30    2.00
  11  -6  -1    2.40    2.10
  11  -6  -1    6.40    2.20
 -11   6   1    3.70    0.60
 -11   6   1    4.30    0.80
 -11   6   1    3.90    1.10
 -11   6   1    4.90    1.80
 -11   6   1    5.60    0.80
  10  -6  -1   28.10    3.90
  10  -6  -1   30.60    3.90
 -10   6   1   25.00    3.10
 -10   6   1   26.40    1.90
 -10   6   1   30.50    1.80
 -10   6   1   26.50    1.70
 -10   6   1   25.90    2.00
 -10   6   1   25.80    2.00
   9  -6  -1  112.39    7.30
   9  -6  -1  118.59    7.70
   9  -6  -1  107.39    7.90
  -9   6   1  105.79    7.70
  -9   6   1  117.09    6.40
  -9   6   1  106.69    6.50
  -9   6   1  116.49    6.40
  -9   6   1  113.09    6.60
  -9   6   1  103.59    6.60
  -9   6   1  108.99    6.50
  -9   6   1  117.69    6.40
   8  -6  -1    3.00    1.60
   8  -6  -1    0.70    1.10
   8  -6  -1   -0.40    0.90
   8  -6  -1    2.20    1.50
   8  -6  -1   -0.10    0.80
  -8   6   1    1.20    0.60
  -8   6   1    0.80    4.50
  -8   6   1    0.00    0.40
  -8   6   1    0.10    0.30
  -8   6   1    1.00    0.60
  -8   6   1   -0.60    0.80
  -8   6   1    1.30    4.10
  -8   6   1    0.40    0.50
  -8   6   1   -0.50    0.60
   7  -6  -1  474.15   25.70
   7  -6  -1  485.75   26.30
   7  -6  -1  462.55   26.30
   7  -6  -1  473.65   26.00
  -7   6   1  401.96   26.00
  -7   6   1  450.45   25.30
  -7   6   1  438.36   25.30
  -7   6   1  470.65   25.30
  -7   6   1  484.55   25.00
  -7   6   1  460.45   25.60
  -7   6   1  425.66   25.20
  -7   6   1  433.86   25.40
  -7   6   1  475.05   25.40
  -7   6   1  464.75   25.30
   6  -6  -1   96.59    6.30
   6  -6  -1   96.99    5.50
   6  -6  -1   99.89    5.60
   6  -6  -1   97.69    6.60
   6  -6  -1  104.19    6.70
  -6   6   1   92.79    5.80
  -6   6   1   94.79    6.00
  -6   6   1  104.59    6.10
  -6   6   1   91.49    5.90
  -6   6   1   98.99    5.90
  -6   6   1   96.69    6.00
  -6   6   1  105.89    5.60
   5  -6  -1   87.69    5.00
   5  -6  -1   86.99    5.00
   5  -6  -1   97.29    5.40
   5  -6  -1   86.79    5.80
   5  -6  -1   80.39    5.60
   5  -6  -1   84.09    5.00
  -5   6   1   84.59    5.30
  -5   6   1   88.19    5.10
  -5   6   1   76.69    5.00
  -5   6   1   80.39    5.00
  -5   6   1   85.19    5.30
  -5   6   1   87.69    4.80
  -5   6   1   78.99    5.10
  -5   6   1   81.09    5.20
   4  -6  -1   53.79    3.60
   4  -6  -1   52.89    3.20
   4  -6  -1   49.70    2.80
   4  -6  -1   47.20    3.60
   4  -6  -1   48.10    3.10
   4  -6  -1   43.90    3.10
   4  -6  -1   49.00    3.10
   4  -6  -1   50.19    2.80
   4  -6  -1   47.30    3.10
   4  -6  -1   49.00    2.80
  -4   6   1   46.30    3.20
  -4   6   1   45.90    3.10
  -4   6   1   61.79   45.50
  -4   6   1   43.60    3.20
  -4   6   1   47.70    3.10
  -4   6   1   46.70    3.30
  -4   6   1   36.90   39.80
  -4   6   1   49.40    3.00
  -4   6   1   43.70    2.80
  -4   6   1   47.00    3.30
  -4   6   1   47.10    3.20
   3  -6  -1    0.80    0.50
   3  -6  -1    1.10    0.60
   3  -6  -1    0.60    0.50
   3  -6  -1    0.90    0.90
   3  -6  -1    0.10    0.50
   3  -6  -1    0.40    0.70
   3  -6  -1    0.30    0.40
   3  -6  -1    0.70    0.30
   3  -6  -1    1.00    0.40
   3  -6  -1    0.70    0.40
  -3   6   1    0.50    0.50
  -3   6   1    0.70    0.30
  -3   6   1    0.60    0.60
  -3   6   1    0.20    0.50
  -3   6   1    0.70    0.50
  -3   6   1    0.60    0.50
  -3   6   1   -8.80   37.50
  -3   6   1    0.30    0.50
  -3   6   1  -23.30   35.00
  -3   6   1    2.10    1.00
  -3   6   1    0.20    0.50
  -3   6   1    0.80    0.40
   2  -6  -1  499.75   26.90
   2  -6  -1  448.46   26.80
   2  -6  -1  514.95   26.50
   2  -6  -1  490.25   26.90
   2  -6  -1  465.65   26.70
   2  -6  -1  468.85   26.90
   2  -6  -1  515.55   26.70
   2  -6  -1  471.15   26.90
   2  -6  -1  505.55   26.70
  -2   6   1  483.55   26.80
  -2   6   1  544.15  113.59
  -2   6   1  546.75  118.99
  -2   6   1  494.45   27.00
  -2   6   1  466.55   26.80
  -2   6   1  477.05   26.90
  -2   6   1  500.05   26.30
  -2   6   1  481.75   26.90
  -2   6   1  472.85   26.80
  -2   6   1  475.95   27.00
  -2   6   1  475.25   26.70
   1  -6  -1  368.96   21.00
   1  -6  -1  394.66   20.70
   1  -6  -1  361.26   20.90
   1  -6  -1  383.36   20.80
   1  -6  -1  375.06   20.60
   1  -6  -1  379.76   20.90
   1  -6  -1  361.06   20.80
   1  -6  -1  383.96   20.80
   1  -6  -1  354.66   20.90
  -1   6   1  307.57   85.69
  -1   6   1  378.36   20.90
  -1   6   1  377.26   20.30
  -1   6   1  379.56   21.00
  -1   6   1  382.96   20.90
  -1   6   1  370.36   20.80
  -1   6   1  353.06   20.90
  -1   6   1  372.66   21.00
   0  -6  -1  256.57   82.09
   0  -6  -1  274.57   14.40
   0  -6  -1  259.27   14.60
   0  -6  -1  250.97   14.40
   0  -6  -1  252.37   14.80
   0  -6  -1  272.87   14.60
   0  -6  -1  248.98   14.50
   0  -6  -1  261.07   14.80
   0  -6  -1  248.98   14.70
   0  -6  -1  263.17   14.70
   0  -6  -1  262.77   14.60
   0   6   1  259.97   14.30
   0   6   1  272.27   14.60
   0   6   1  243.18   14.70
   0   6   1  255.77   14.70
   0   6   1  255.27   14.80
   0   6   1  254.97   14.70
   0   6   1  253.07   14.60
   0   6   1  265.47   14.50
  -1  -6  -1   21.50    1.80
  -1  -6  -1   20.40    1.80
  -1  -6  -1   20.00    1.60
  -1  -6  -1   17.40    1.80
  -1  -6  -1   21.30    1.90
  -1  -6  -1   19.10    1.30
  -1  -6  -1   19.40    1.70
  -1  -6  -1   37.00   41.80
  -1  -6  -1   20.70    1.70
  -1  -6  -1   17.10    1.70
   1   6   1   19.70    1.80
   1   6   1   17.80    1.70
   1   6   1   42.50   50.69
   1   6   1   16.70    1.70
   1   6   1   21.30    1.60
   1   6   1   18.70    1.80
   1   6   1   19.70    1.60
  -2  -6  -1   99.19    6.50
  -2  -6  -1  104.89    6.50
  -2  -6  -1  105.19    6.40
  -2  -6  -1  109.09    6.60
  -2  -6  -1   84.09   57.09
  -2  -6  -1  100.29    6.30
  -2  -6  -1  110.49    6.40
  -2  -6  -1  108.59    6.40
  -2  -6  -1  104.39    6.50
   2   6   1  103.89    6.50
   2   6   1  108.79    6.40
   2   6   1  100.39    6.30
   2   6   1  110.59    6.30
   2   6   1  108.19    6.40
   2   6   1  107.69    6.40
   2   6   1  104.99    6.40
   2   6   1   99.39    6.50
   2   6   1   75.39   68.79
  -3  -6  -1   57.19    3.80
  -3  -6  -1   53.49    3.90
  -3  -6  -1   50.19    3.80
  -3  -6  -1   51.79    3.70
  -3  -6  -1   55.89    3.70
  -3  -6  -1   61.09    3.90
  -3  -6  -1   56.89    3.90
  -3  -6  -1   56.09    3.20
  -3  -6  -1   49.20    3.80
   3   6   1   54.59    3.90
   3   6   1   57.99    3.90
   3   6   1   56.69    3.70
   3   6   1   55.59    3.70
   3   6   1   62.39    3.80
   3   6   1   54.49    3.70
   3   6   1   50.29    3.80
   3   6   1   58.69    3.30
   3   6   1   57.29    3.60
  -4  -6  -1    0.20    0.70
  -4  -6  -1    0.10    0.50
  -4  -6  -1   -0.90    0.60
  -4  -6  -1    0.60    0.70
  -4  -6  -1    0.30    0.50
  -4  -6  -1    0.70    0.60
  -4  -6  -1    0.50    0.30
   4   6   1    0.20    0.60
   4   6   1    0.20    0.50
   4   6   1    0.30    0.20
   4   6   1    0.00    0.50
   4   6   1    0.10    0.80
   4   6   1    1.20    0.60
   4   6   1    0.30    0.60
   4   6   1    1.40    0.70
  -5  -6  -1   11.50    1.60
  -5  -6  -1    9.90    1.50
  -5  -6  -1   12.50    1.70
  -5  -6  -1   10.90    2.30
  -5  -6  -1   11.90    1.60
  -5  -6  -1   10.20    1.70
  -5  -6  -1   11.60    1.60
  -5  -6  -1   11.30    1.10
   5   6   1   11.40    1.10
   5   6   1   14.00    2.10
   5   6   1   12.90    1.30
   5   6   1   -0.10    8.90
   5   6   1   11.70    1.30
   5   6   1    8.20    1.70
   5   6   1   12.40    1.20
   5   6   1   13.40    2.20
   5   6   1   -2.70    7.00
   5   6   1   10.30    1.50
   5   6   1   12.70    1.70
  -6  -6  -1    7.50    1.10
  -6  -6  -1    7.10    1.30
  -6  -6  -1    5.80    1.30
  -6  -6  -1    6.40    1.40
  -6  -6  -1    4.90    1.20
  -6  -6  -1    5.40    1.40
  -6  -6  -1    5.90    1.70
  -6  -6  -1    7.30    1.30
   6   6   1    7.10    1.10
   6   6   1    6.10    1.10
   6   6   1    5.60    0.70
   6   6   1    4.60    1.60
   6   6   1    6.50    1.60
   6   6   1    7.30    1.90
   6   6   1    1.50    8.90
   6   6   1    5.20   11.10
   6   6   1    5.80    0.60
  -7  -6  -1   57.49    4.60
  -7  -6  -1   71.39    4.80
  -7  -6  -1   70.69    4.60
  -7  -6  -1   68.99    4.60
  -7  -6  -1   62.79    4.70
  -7  -6  -1   67.89    4.80
  -7  -6  -1   62.99    4.50
  -7  -6  -1   63.59    4.30
   7   6   1   63.99    4.30
   7   6   1   59.59    4.30
   7   6   1   73.39    5.60
   7   6   1   73.69    5.40
   7   6   1   72.79    5.40
   7   6   1   72.09    4.30
  -8  -6  -1   11.40    1.70
  -8  -6  -1   10.40    1.70
  -8  -6  -1   11.80    2.00
  -8  -6  -1   14.10    1.80
  -8  -6  -1   13.40    2.00
   8   6   1    8.20    2.30
   8   6   1   12.50    2.50
   8   6   1    8.80    1.40
   8   6   1   10.90    1.20
   8   6   1   -8.30   15.50
   8   6   1   13.60    2.60
   8   6   1    6.50   15.30
  -9  -6  -1   41.70    3.50
  -9  -6  -1   39.30    3.40
  -9  -6  -1   48.20    3.50
  -9  -6  -1   39.70    3.60
  -9  -6  -1   44.10    3.50
  -9  -6  -1   43.20    3.80
   9   6   1    4.40   16.50
   9   6   1   51.09    4.80
   9   6   1   44.30    4.40
 -10  -6  -1   29.10    3.00
 -10  -6  -1   26.70    2.60
 -10  -6  -1   26.80    2.40
 -10  -6  -1   23.20    2.60
 -10  -6  -1   22.30    2.40
 -10  -6  -1   27.40    2.60
  10   6   1   31.20    4.20
  10   6   1   29.40    4.20
  10   6   1    1.30   19.90
 -11  -6  -1   11.80    1.90
 -11  -6  -1   11.50    2.00
 -11  -6  -1   13.00    2.00
 -11  -6  -1   12.50    2.20
 -11  -6  -1   12.20    1.90
  11   6   1   -3.90   21.70
  11   6   1   13.20    3.20
  11   6   1   12.60    3.50
 -12  -6  -1    0.50    1.20
 -12  -6  -1    0.20    1.00
 -12  -6  -1   -0.90    1.00
 -12  -6  -1   -0.70    0.80
  12   6   1    1.40    1.90
  12   6   1   -0.70    2.00
  22  -7  -1   56.39    7.20
 -22   7   1   52.69    6.00
  21  -7  -1   -1.40    2.10
 -21   7   1    1.10    2.10
  20  -7  -1   21.10    4.30
 -20   7   1   22.70    4.10
  19  -7  -1   19.90    4.10
 -19   7   1   22.70    3.90
  18  -7  -1   -0.50    1.70
 -18   7   1    1.60    1.50
  17  -7  -1    3.20    2.00
  16  -7  -1    1.50    1.80
  15  -7  -1   16.90    3.50
 -15   7   1   23.50    3.80
  14  -7  -1    9.30    2.60
 -14   7   1   10.60    2.70
  13  -7  -1   16.50    3.40
  13  -7  -1   17.40    3.30
  13  -7  -1    9.90    2.70
 -13   7   1   10.90    2.70
 -13   7   1   14.80    2.60
 -13   7   1   14.60    1.90
  12  -7  -1   21.80    3.70
  12  -7  -1   18.80    3.60
  12  -7  -1   17.80    3.10
  12  -7  -1   20.50    3.60
 -12   7   1   20.90    1.70
 -12   7   1   20.30    2.10
 -12   7   1   18.00    3.00
 -12   7   1   16.80    3.30
  11  -7  -1   20.50    3.10
  11  -7  -1   15.20    3.20
  11  -7  -1   14.30    3.10
  11  -7  -1   18.90    3.20
 -11   7   1   19.80    3.10
 -11   7   1   18.60    3.40
 -11   7   1   15.50    1.60
 -11   7   1   18.40    1.20
 -11   7   1   16.30    1.10
 -11   7   1   18.30    1.60
  10  -7  -1   76.99    6.40
  10  -7  -1   85.89    6.50
  10  -7  -1   77.39    6.60
 -10   7   1   86.09    4.50
 -10   7   1   76.59    4.40
 -10   7   1   78.19    4.70
 -10   7   1   81.49    4.50
 -10   7   1   65.59    5.00
 -10   7   1   72.39    4.80
 -10   7   1   78.79    4.90
 -10   7   1   77.69    6.10
   9  -7  -1   23.60    3.20
   9  -7  -1   18.00    2.90
   9  -7  -1   20.50    2.80
  -9   7   1   21.20    1.60
  -9   7   1   21.40    1.80
  -9   7   1   18.30    1.30
  -9   7   1   15.10    2.70
  -9   7   1   20.20    1.70
  -9   7   1   19.90    1.70
  -9   7   1   19.10    1.50
  -9   7   1   18.70    1.70
   8  -7  -1   22.10    2.60
   8  -7  -1   26.40    3.30
   8  -7  -1   19.80    3.10
  -8   7   1   27.10    2.00
  -8   7   1   24.50    2.10
  -8   7   1   23.50    2.90
  -8   7   1   25.70    2.10
  -8   7   1   24.90    2.00
  -8   7   1   26.70    2.10
  -8   7   1   25.60    2.00
  -8   7   1   24.80    1.60
  -8   7   1   24.60    2.10
   7  -7  -1  197.48   10.40
   7  -7  -1  202.28   11.40
   7  -7  -1  193.28   11.80
   7  -7  -1  191.78   11.80
  -7   7   1  188.98   10.80
  -7   7   1  197.18   10.90
  -7   7   1  183.38   10.80
  -7   7   1  196.68   11.00
  -7   7   1  174.88   10.90
  -7   7   1  189.58   10.40
  -7   7   1  180.78   10.80
  -7   7   1  188.08   11.20
  -7   7   1  171.88   11.60
  -7   7   1  177.48   10.80
   6  -7  -1  731.53   37.40
   6  -7  -1  670.73   37.30
   6  -7  -1  698.03   37.40
   6  -7  -1  708.13   37.90
   6  -7  -1  725.23   38.40
   6  -7  -1  652.83   38.30
  -6   7   1  675.43   37.60
  -6   7   1  665.63   37.60
  -6   7   1  668.53   37.50
  -6   7   1  651.13   37.20
  -6   7   1  685.83   37.80
  -6   7   1  684.53   37.70
  -6   7   1  680.93   37.80
  -6   7   1  657.13   37.60
   5  -7  -1    4.80    1.00
   5  -7  -1    5.60    0.90
   5  -7  -1    4.90    0.50
   5  -7  -1    3.80    0.70
   5  -7  -1    5.90    0.90
   5  -7  -1    4.70    0.90
   5  -7  -1    4.80    0.40
   5  -7  -1    3.20    1.20
   5  -7  -1    3.10    1.20
  -5   7   1    5.00    0.90
  -5   7   1    4.10    0.80
  -5   7   1    3.80    0.90
  -5   7   1    5.30    0.80
  -5   7   1    4.20    1.00
  -5   7   1    5.00    0.90
  -5   7   1    4.60    0.90
  -5   7   1   -1.40    6.30
  -5   7   1   -1.40    7.00
  -5   7   1    3.70    1.00
   3  -7  -1    8.80    1.00
   3  -7  -1   10.70    0.80
   3  -7  -1    8.40    1.40
   3  -7  -1    9.00    1.30
   3  -7  -1    9.90    1.30
   3  -7  -1   10.50    1.30
[truncated: 4,797,291 more chars]
