# Supplementary material for: Overcrowded Alkene Photo‐Redox‐Switches Based on Quinolinium/Carbene Building Blocks
Source: Angew Chem Int Ed Engl. 2026 May 21;65(29):e9975231. doi: 10.1002/anie.9975231 (PMC13360384; doi:10.1002/anie.9975231)
Supplement: Supplementary file 2 — Supporting File 2: anie72720‐sup‐0002‐DataFiles.zip. [file ANIE-65-e9975231-s001.zip › E_2h_2.cif]

data_scs4_90ep
_diffrn_ambient_temperature_device 'Oxford Cryostream 800'
_publ_section_references
;
Sheldrick, G.M. (2015). Acta Cryst. A71, 3-8.
Sheldrick, G.M. (2015). Acta Cryst. C71, 3-8.
;
_audit_contact_author_address
;
Department of Chemistry and Chemical Biology
TU Dortmund University
Otto-Hahn-Str. 6
44227 Dortmund
Germany
;
_audit_contact_author_email       julian.holstein@tu-dortmund.de
_audit_contact_author_name        'Julian J. Holstein'
_audit_contact_author_phone       '+49 231 755 3426'
_publ_contact_author_id_orcid     0000-0002-8385-7805
_audit_creation_method
;
FinalCif by Daniel Kratzert, Freiburg 2019,
https://github.com/dkratzert/FinalCif
;
_shelx_SHELXL_version_number      '2014/7'
_chemical_name_systematic         ?
_chemical_name_common             ?
_chemical_formula_sum             'C47 H58 N2'
_chemical_formula_moiety          'C47 H58 N2'
_chemical_formula_weight          650.95
_chemical_melting_point           ?
_space_group_crystal_system       triclinic
_space_group_IT_number            2
_space_group_name_H-M_alt         'P -1'
_space_group_name_Hall            '-P 1'
_shelx_space_group_comment
;
The symmetry employed for this shelxl refinement is uniquely defined
by the following loop, which should always be used as a source of
symmetry information in preference to the above space-group names.
They are only intended as comments.
;

loop_
_space_group_symop_operation_xyz
'x, y, z'
'-x, -y, -z'

_cell_length_a                    11.5784(7)
_cell_length_b                    12.5446(8)
_cell_length_c                    13.7332(8)
_cell_angle_alpha                 103.318(3)
_cell_angle_beta                  92.428(4)
_cell_angle_gamma                 95.162(3)
_cell_volume                      1929.1(2)
_cell_formula_units_Z             2
_cell_measurement_temperature     100(2)
_cell_measurement_reflns_used     9538
_cell_measurement_theta_min       3.314
_cell_measurement_theta_max       75.1225
_exptl_crystal_description        plate
_exptl_crystal_colour             red
_exptl_crystal_recrystallization_method ?
_exptl_crystal_density_meas       ?
_exptl_crystal_density_method     ?
_exptl_crystal_density_diffrn     1.121
_exptl_crystal_F_000              708
_exptl_crystal_size_max           0.120
_exptl_crystal_size_mid           0.100
_exptl_crystal_size_min           0.030
_exptl_absorpt_coefficient_mu     0.478
_exptl_absorpt_correction_type    multi-scan
_exptl_absorpt_correction_T_min   0.6775
_exptl_absorpt_correction_T_max   0.754
_exptl_absorpt_process_details
;
SADABS-2016/2 - Bruker AXS area detector scaling and absorption correction:
Krause, L., Herbst-Irmer, R., Sheldrick G.M. & Stalke D., J. Appl. Cryst. 48
(2015) 3-10
;
_exptl_absorpt_special_details    ?
_shelx_estimated_absorpt_T_min    0.945
_shelx_estimated_absorpt_T_max    0.986
_exptl_transmission_factor_min    ?
_exptl_transmission_factor_max    ?
_exptl_special_details            ?
_diffrn_ambient_temperature       100(2)
_diffrn_ambient_environment       ?
_diffrn_radiation_type            CuK\a
_diffrn_radiation_wavelength      1.54178
_diffrn_radiation_monochromator   'mirror optics'
_olex2_diffrn_ambient_temperature_device ?
_diffrn_radiation_probe           ?
_diffrn_source                    'microfocus sealed X-ray tube'
_diffrn_source_type               'Incoatec I\ms DIAMOND'
_diffrn_source_voltage            ?
_diffrn_source_current            ?
_diffrn_detector                  HPAD
_diffrn_detector_type             'Bruker PHOTON III 14'
_diffrn_detector_area_resol_mean  7.41
_diffrn_measurement_device        'four-circle diffractometer'
_diffrn_measurement_device_type   'Bruker D8 VENTURE, Cu'
_diffrn_measurement_method        '\w and \f scans'
_diffrn_measurement_specimen_support 'MiTeGen micromount'
_diffrn_reflns_number             60779
_diffrn_reflns_av_unetI/netI      0.0442
_diffrn_reflns_av_R_equivalents   0.0955
_diffrn_reflns_theta_min          3.314
_diffrn_reflns_theta_max          66.589
_diffrn_reflns_theta_full         66.589
_diffrn_reflns_limit_h_min        -13
_diffrn_reflns_limit_h_max        13
_diffrn_reflns_limit_k_min        -14
_diffrn_reflns_limit_k_max        12
_diffrn_reflns_limit_l_min        -16
_diffrn_reflns_limit_l_max        16
_diffrn_measured_fraction_theta_max 0.997
_diffrn_measured_fraction_theta_full 0.997
_diffrn_reflns_Laue_measured_fraction_max 0.997
_diffrn_reflns_Laue_measured_fraction_full 0.997
_diffrn_reflns_point_group_measured_fraction_max 0.997
_diffrn_reflns_point_group_measured_fraction_full 0.997
_reflns_number_total              6790
_reflns_number_gt                 6083
_reflns_threshold_expression      'I > 2\s(I)'
_reflns_Friedel_coverage          0.000
_reflns_Friedel_fraction_max      .
_reflns_Friedel_fraction_full     .
_reflns_special_details
;
 Reflections were merged by SHELXL according to the crystal
 class for the calculation of statistics and refinement.
 
 _reflns_Friedel_fraction is defined as the number of unique
 Friedel pairs measured divided by the number that would be
 possible theoretically, ignoring centric projections and
 systematic absences.
;
_computing_data_collection        ?
_computing_cell_refinement        'SAINT V8.40B'
_computing_data_reduction         'SAINT V8.40B'
_computing_structure_solution     'SHELXT 2018/2 (Sheldrick, 2018)'
_computing_structure_refinement   'SHELXL-2014/7 (Sheldrick, 2014)'
_computing_molecular_graphics     ?
_computing_publication_material   ?
_refine_special_details           ?
_refine_ls_structure_factor_coef  Fsqd
_refine_ls_matrix_type            full
_refine_ls_weighting_scheme       calc
_refine_ls_weighting_details      'w=1/[\s^2^(Fo^2^)+(0.0447P)^2^+1.0049P] where P=(Fo^2^+2Fc^2^)/3'
_atom_sites_solution_primary      ?
_atom_sites_solution_secondary    ?
_atom_sites_solution_hydrogens    mixed
_refine_ls_hydrogen_treatment     mixed
_refine_ls_number_reflns          6790
_refine_ls_number_parameters      494
_refine_ls_number_restraints      258
_refine_ls_R_factor_all           0.0634
_refine_ls_R_factor_gt            0.0553
_refine_ls_wR_factor_ref          0.1244
_refine_ls_wR_factor_gt           0.1202
_refine_ls_goodness_of_fit_ref    1.121
_refine_ls_restrained_S_all       1.109
_refine_ls_shift/su_max           0.000
_refine_ls_shift/su_mean          0.000
_refine_diff_density_max          0.208
_refine_diff_density_min          -0.252
_refine_diff_density_rms          0.054
_refine_ls_extinction_method      none
_refine_ls_extinction_coef        .

loop_
_atom_type_symbol
_atom_type_description
_atom_type_scat_dispersion_real
_atom_type_scat_dispersion_imag
_atom_type_scat_source
'C' 'C' 0.0181 0.0091 'International Tables Vol C Tables 4.2.6.8 and 6.1.1.4'
'H' 'H' 0.0000 0.0000 'International Tables Vol C Tables 4.2.6.8 and 6.1.1.4'
'N' 'N' 0.0311 0.0180 'International Tables Vol C Tables 4.2.6.8 and 6.1.1.4'

_geom_special_details
;
 All esds (except the esd in the dihedral angle between two l.s. planes)
 are estimated using the full covariance matrix.  The cell esds are taken
 into account individually in the estimation of esds in distances, angles
 and torsion angles; correlations between esds in cell parameters are only
 used when they are defined by crystal symmetry.  An approximate (isotropic)
 treatment of cell esds is used for estimating esds involving l.s. planes.
;

loop_
_atom_site_label
_atom_site_type_symbol
_atom_site_fract_x
_atom_site_fract_y
_atom_site_fract_z
_atom_site_U_iso_or_equiv
_atom_site_adp_type
_atom_site_occupancy
_atom_site_site_symmetry_order
_atom_site_calc_flag
_atom_site_refinement_flags_posn
_atom_site_refinement_flags_adp
_atom_site_refinement_flags_occupancy
_atom_site_disorder_assembly
_atom_site_disorder_group
N1 N 0.49764(12) 0.28400(12) 0.54511(10) 0.0186(3) Uani 1 1 d . . . . .
C1 C 0.24958(14) 0.33262(13) 0.74576(12) 0.0154(3) Uani 1 1 d . . . . .
N2 N 0.12855(12) 0.32829(11) 0.72162(10) 0.0167(3) Uani 1 1 d . . . . .
C2 C 0.32395(14) 0.27980(13) 0.68128(12) 0.0164(4) Uani 1 1 d . . . . .
C3 C 0.29815(15) 0.23868(13) 0.57325(12) 0.0169(4) Uani 1 1 d . . . . .
H3 H 0.2193(17) 0.2131(15) 0.5459(14) 0.020 Uiso 1 1 d . U . . .
C4 C 0.38180(14) 0.24543(13) 0.50927(12) 0.0171(4) Uani 1 1 d . . . . .
C5 C 0.53185(15) 0.27653(13) 0.64198(12) 0.0175(4) Uani 1 1 d . . . . .
C6 C 0.44521(14) 0.26726(13) 0.70996(12) 0.0169(4) Uani 1 1 d . . . . .
C7 C 0.07213(15) 0.40623(14) 0.80056(13) 0.0202(4) Uani 1 1 d . . . . .
C8 C 0.17535(14) 0.48902(14) 0.84515(13) 0.0193(4) Uani 1 1 d . . . . .
H8A H 0.1630 0.5255 0.9154 0.023 Uiso 1 1 calc R U . . .
H8AB H 0.1854 0.5461 0.8062 0.023 Uiso 1 1 calc R U . . .
C9 C 0.28350(14) 0.42573(13) 0.84116(12) 0.0174(4) Uani 1 1 d . . . . .
C10 C 0.47774(15) 0.23872(13) 0.79852(12) 0.0180(4) Uani 1 1 d . . . . .
H10 H 0.4184 0.2219 0.8399 0.022 Uiso 1 1 calc R U . . .
C11 C 0.59334(15) 0.23352(13) 0.82979(12) 0.0186(4) Uani 1 1 d . . . . .
C12 C 0.67752(15) 0.25446(14) 0.76506(13) 0.0215(4) Uani 1 1 d . . . . .
H12 H 0.7573 0.2555 0.7850 0.026 Uiso 1 1 calc R U . . .
C13 C 0.64781(15) 0.27380(14) 0.67241(13) 0.0204(4) Uani 1 1 d . . . . .
H13 H 0.7071 0.2853 0.6291 0.025 Uiso 1 1 calc R U . . .
C14 C 0.58682(15) 0.29160(15) 0.47491(13) 0.0229(4) Uani 1 1 d . . . . .
H14A H 0.5506 0.2988 0.4112 0.034 Uiso 1 1 calc R U . . .
H14B H 0.6274 0.2250 0.4634 0.034 Uiso 1 1 calc R U . . .
H14C H 0.6425 0.3562 0.5027 0.034 Uiso 1 1 calc R U . . .
C15 C 0.35614(14) 0.21447(14) 0.39865(12) 0.0169(4) Uani 1 1 d . . . . .
C16 C 0.32243(14) 0.29344(14) 0.34815(13) 0.0202(4) Uani 1 1 d . . . . .
C17 C 0.28867(16) 0.26002(16) 0.24659(14) 0.0264(4) Uani 1 1 d . . . . .
H17 H 0.2654 0.3130 0.2122 0.032 Uiso 1 1 calc R U . . .
C18 C 0.28794(16) 0.15098(17) 0.19384(13) 0.0281(4) Uani 1 1 d . . . . .
C19 C 0.32728(16) 0.07575(16) 0.24388(13) 0.0264(4) Uani 1 1 d . . . . .
H19 H 0.3296 0.0016 0.2080 0.032 Uiso 1 1 calc R U . . .
C20 C 0.36345(15) 0.10592(14) 0.34509(13) 0.0200(4) Uani 1 1 d . . . . .
C21 C 0.32474(17) 0.41255(15) 0.40322(14) 0.0271(4) Uani 1 1 d . . . . .
H21A H 0.2747 0.4182 0.4596 0.041 Uiso 1 1 calc R U . . .
H21B H 0.2965 0.4553 0.3574 0.041 Uiso 1 1 calc R U . . .
H21C H 0.4045 0.4415 0.4285 0.041 Uiso 1 1 calc R U . . .
C22 C 0.2448(2) 0.1150(2) 0.08468(15) 0.0433(6) Uani 1 1 d . . . . .
H22A H 0.2996 0.0689 0.0471 0.065 Uiso 0.5 1 calc R U P A 1
H22B H 0.2384 0.1800 0.0574 0.065 Uiso 0.5 1 calc R U P A 1
H22C H 0.1684 0.0727 0.0788 0.065 Uiso 0.5 1 calc R U P A 1
H22D H 0.2591 0.0382 0.0582 0.065 Uiso 0.5 1 calc R U P B 2
H22E H 0.2860 0.1619 0.0466 0.065 Uiso 0.5 1 calc R U P B 2
H22F H 0.1612 0.1215 0.0785 0.065 Uiso 0.5 1 calc R U P B 2
C23 C 0.41239(17) 0.02344(15) 0.39540(14) 0.0269(4) Uani 1 1 d . . . . .
H23A H 0.4868 0.0555 0.4316 0.040 Uiso 0.5 1 calc R U P C 1
H23B H 0.4244 -0.0429 0.3446 0.040 Uiso 0.5 1 calc R U P C 1
H23C H 0.3578 0.0040 0.4427 0.040 Uiso 0.5 1 calc R U P C 1
H23D H 0.4103 0.0489 0.4683 0.040 Uiso 0.5 1 calc R U P D 2
H23E H 0.4929 0.0157 0.3780 0.040 Uiso 0.5 1 calc R U P D 2
H23F H 0.3658 -0.0480 0.3727 0.040 Uiso 0.5 1 calc R U P D 2
C41A C 0.5440(13) 0.200(2) 0.9985(12) 0.033(4) Uani 0.224(17) 1 d D U P E 2
H41A H 0.4653 0.2081 0.9823 0.040 Uiso 0.224(17) 1 calc R U P E 2
C42A C 0.5713(11) 0.1795(19) 1.0909(12) 0.032(3) Uani 0.224(17) 1 d D U P E 2
H42A H 0.5125 0.1740 1.1362 0.039 Uiso 0.224(17) 1 calc R U P E 2
C44A C 0.7697(16) 0.183(2) 1.0510(14) 0.036(4) Uani 0.224(17) 1 d D U P E 2
H44A H 0.8489 0.1809 1.0706 0.043 Uiso 0.224(17) 1 calc R U P E 2
C45A C 0.7395(12) 0.202(2) 0.9578(16) 0.034(4) Uani 0.224(17) 1 d D U P E 2
H45A H 0.7987 0.2113 0.9137 0.041 Uiso 0.224(17) 1 calc R U P E 2
C24 C 0.39224(15) 0.50288(14) 0.82977(13) 0.0206(4) Uani 1 1 d . . . . .
H24A H 0.4008 0.5662 0.8888 0.025 Uiso 1 1 calc R U . . .
H24B H 0.4613 0.4622 0.8322 0.025 Uiso 1 1 calc R U . . .
C25 C 0.39437(17) 0.54814(16) 0.73563(14) 0.0279(4) Uani 1 1 d . . . . .
H25A H 0.4663 0.5966 0.7381 0.042 Uiso 1 1 calc R U . . .
H25B H 0.3274 0.5900 0.7322 0.042 Uiso 1 1 calc R U . . .
H25C H 0.3908 0.4869 0.6762 0.042 Uiso 1 1 calc R U . . .
C26 C 0.30752(15) 0.38616(14) 0.93971(12) 0.0211(4) Uani 1 1 d . . . . .
H26A H 0.2571 0.3170 0.9355 0.025 Uiso 1 1 calc R U . . .
H26B H 0.3890 0.3684 0.9421 0.025 Uiso 1 1 calc R U . . .
C27 C 0.28835(17) 0.46676(16) 1.03864(13) 0.0272(4) Uani 1 1 d . . . . .
H27A H 0.3222 0.4413 1.0948 0.041 Uiso 1 1 calc R U . . .
H27B H 0.2048 0.4705 1.0456 0.041 Uiso 1 1 calc R U . . .
H27C H 0.3258 0.5400 1.0387 0.041 Uiso 1 1 calc R U . . .
C28 C 0.05670(14) 0.23079(13) 0.66537(12) 0.0164(3) Uani 1 1 d . . . . .
C29 C 0.04615(15) 0.13205(14) 0.69913(12) 0.0195(4) Uani 1 1 d . . . . .
C30 C -0.03654(15) 0.04634(14) 0.65093(13) 0.0223(4) Uani 1 1 d . . . . .
H30 H -0.0438 -0.0197 0.6739 0.027 Uiso 1 1 calc R U . . .
C31 C -0.10790(15) 0.05485(14) 0.57091(13) 0.0224(4) Uani 1 1 d . . . . .
H31 H -0.1662 -0.0031 0.5411 0.027 Uiso 1 1 calc R U . . .
C32 C -0.09359(15) 0.14858(14) 0.53471(13) 0.0202(4) Uani 1 1 d . . . . .
H32 H -0.1415 0.1536 0.4784 0.024 Uiso 1 1 calc R U . . .
C33 C -0.01076(14) 0.23654(14) 0.57841(12) 0.0173(4) Uani 1 1 d . . . . .
C34 C 0.00729(15) 0.32788(14) 0.52244(13) 0.0197(4) Uani 1 1 d . . . . .
H34 H 0.0686 0.3853 0.5606 0.024 Uiso 1 1 calc R U . . .
C35 C -0.10364(15) 0.38270(15) 0.50848(14) 0.0254(4) Uani 1 1 d . . . . .
H35A H -0.0863 0.4420 0.4740 0.038 Uiso 1 1 calc R U . . .
H35B H -0.1323 0.4133 0.5742 0.038 Uiso 1 1 calc R U . . .
H35C H -0.1631 0.3278 0.4683 0.038 Uiso 1 1 calc R U . . .
C36 C 0.04745(16) 0.28184(16) 0.41724(13) 0.0247(4) Uani 1 1 d . . . . .
H36A H 0.1155 0.2419 0.4226 0.037 Uiso 1 1 calc R U . . .
H36B H 0.0679 0.3427 0.3854 0.037 Uiso 1 1 calc R U . . .
H36C H -0.0155 0.2316 0.3767 0.037 Uiso 1 1 calc R U . . .
C37 C 0.12439(17) 0.11077(15) 0.78289(14) 0.0276(4) Uani 1 1 d . . . . .
H37 H 0.1660 0.1829 0.8202 0.033 Uiso 1 1 calc R U . . .
C38 C 0.21555(18) 0.03562(16) 0.73777(17) 0.0366(5) Uani 1 1 d . . . . .
H38A H 0.2715 0.0291 0.7912 0.055 Uiso 1 1 calc R U . . .
H38B H 0.2564 0.0672 0.6883 0.055 Uiso 1 1 calc R U . . .
H38C H 0.1770 -0.0374 0.7050 0.055 Uiso 1 1 calc R U . . .
C39 C 0.0561(2) 0.06036(19) 0.85779(15) 0.0448(6) Uani 1 1 d . . . . .
H39A H 0.1101 0.0490 0.9105 0.067 Uiso 1 1 calc R U . . .
H39B H 0.0145 -0.0105 0.8227 0.067 Uiso 1 1 calc R U . . .
H39C H 0.0002 0.1104 0.8879 0.067 Uiso 1 1 calc R U . . .
C40 C 0.62415(15) 0.20803(14) 0.92791(13) 0.0214(4) Uani 1 1 d D U . . .
C43 C 0.68287(19) 0.16776(16) 1.11627(15) 0.0337(5) Uani 1 1 d D U . . .
H43 H 0.7020 0.1566 1.1809 0.040 Uiso 1 1 calc R U . E 1
C41 C 0.5428(4) 0.1545(6) 0.9771(4) 0.0326(11) Uani 0.776(17) 1 d D U P E 1
H41 H 0.4668 0.1310 0.9464 0.039 Uiso 0.776(17) 1 calc R U P E 1
C42 C 0.5712(3) 0.1351(7) 1.0704(4) 0.0385(12) Uani 0.776(17) 1 d D U P E 1
H42 H 0.5144 0.0993 1.1032 0.046 Uiso 0.776(17) 1 calc R U P E 1
C44 C 0.7637(5) 0.2160(5) 1.0665(4) 0.0303(11) Uani 0.776(17) 1 d D U P E 1
H44 H 0.8409 0.2355 1.0956 0.036 Uiso 0.776(17) 1 calc R U P E 1
C45 C 0.7352(4) 0.2370(5) 0.9744(4) 0.0240(10) Uani 0.776(17) 1 d D U P E 1
H45 H 0.7931 0.2721 0.9420 0.029 Uiso 0.776(17) 1 calc R U P E 1
C46 C 0.01729(16) 0.34991(15) 0.87805(13) 0.0258(4) Uani 1 1 d . . . . .
H46A H -0.0229 0.4030 0.9251 0.039 Uiso 1 1 calc R U . . .
H46B H 0.0783 0.3229 0.9148 0.039 Uiso 1 1 calc R U . . .
H46C H -0.0385 0.2879 0.8436 0.039 Uiso 1 1 calc R U . . .
C47 C -0.02192(16) 0.46226(15) 0.75618(14) 0.0264(4) Uani 1 1 d . . . . .
H47A H -0.0489 0.5194 0.8092 0.040 Uiso 1 1 calc R U . . .
H47B H -0.0873 0.4075 0.7268 0.040 Uiso 1 1 calc R U . . .
H47C H 0.0101 0.4959 0.7041 0.040 Uiso 1 1 calc R U . . .

loop_
_atom_site_aniso_label
_atom_site_aniso_U_11
_atom_site_aniso_U_22
_atom_site_aniso_U_33
_atom_site_aniso_U_23
_atom_site_aniso_U_13
_atom_site_aniso_U_12
N1 0.0152(7) 0.0226(8) 0.0170(7) 0.0032(6) 0.0005(6) 0.0009(6)
C1 0.0154(8) 0.0146(8) 0.0157(8) 0.0035(6) -0.0014(6) 0.0002(6)
N2 0.0145(7) 0.0157(7) 0.0178(7) -0.0002(6) 0.0007(6) 0.0021(5)
C2 0.0156(8) 0.0155(8) 0.0171(8) 0.0023(6) -0.0003(7) 0.0005(6)
C3 0.0152(9) 0.0156(9) 0.0185(9) 0.0009(7) -0.0011(7) 0.0029(7)
C4 0.0178(9) 0.0132(8) 0.0192(9) 0.0016(6) 0.0000(7) 0.0026(6)
C5 0.0196(9) 0.0132(8) 0.0180(9) 0.0011(6) 0.0002(7) 0.0004(7)
C6 0.0172(9) 0.0134(8) 0.0179(8) -0.0005(6) 0.0005(7) 0.0015(6)
C7 0.0177(9) 0.0211(9) 0.0190(9) -0.0018(7) 0.0024(7) 0.0030(7)
C8 0.0193(9) 0.0181(9) 0.0177(9) -0.0017(7) 0.0024(7) 0.0021(7)
C9 0.0160(9) 0.0175(9) 0.0166(9) -0.0001(7) 0.0024(7) -0.0001(7)
C10 0.0193(9) 0.0150(9) 0.0176(9) -0.0005(7) 0.0024(7) 0.0016(7)
C11 0.0205(9) 0.0147(9) 0.0184(9) -0.0003(7) -0.0016(7) 0.0024(7)
C12 0.0151(9) 0.0231(9) 0.0241(9) 0.0023(7) -0.0034(7) 0.0013(7)
C13 0.0152(9) 0.0226(9) 0.0227(9) 0.0040(7) 0.0021(7) -0.0001(7)
C14 0.0186(9) 0.0311(10) 0.0190(9) 0.0061(7) 0.0032(7) 0.0008(7)
C15 0.0123(8) 0.0218(9) 0.0159(8) 0.0030(7) 0.0019(6) 0.0015(7)
C16 0.0155(9) 0.0243(10) 0.0223(9) 0.0072(7) 0.0047(7) 0.0037(7)
C17 0.0228(10) 0.0365(11) 0.0239(10) 0.0150(8) 0.0015(8) 0.0037(8)
C18 0.0263(10) 0.0398(12) 0.0163(9) 0.0052(8) -0.0002(8) -0.0028(8)
C19 0.0283(10) 0.0260(10) 0.0205(9) -0.0016(7) 0.0009(8) -0.0015(8)
C20 0.0179(9) 0.0227(9) 0.0175(9) 0.0013(7) 0.0005(7) 0.0006(7)
C21 0.0286(10) 0.0233(10) 0.0317(10) 0.0088(8) 0.0060(8) 0.0065(8)
C22 0.0427(13) 0.0640(16) 0.0196(10) 0.0073(10) -0.0047(9) -0.0040(11)
C23 0.0331(11) 0.0203(10) 0.0262(10) 0.0014(8) 0.0009(8) 0.0068(8)
C41A 0.030(5) 0.045(10) 0.031(5) 0.018(6) 0.004(4) 0.015(5)
C42A 0.039(4) 0.038(9) 0.026(5) 0.012(5) 0.007(3) 0.019(5)
C44A 0.037(5) 0.040(12) 0.033(6) 0.017(7) -0.011(4) 0.006(5)
C45A 0.029(4) 0.042(12) 0.036(6) 0.015(7) -0.004(4) 0.007(5)
C24 0.0183(9) 0.0184(9) 0.0215(9) -0.0015(7) 0.0010(7) -0.0012(7)
C25 0.0286(10) 0.0243(10) 0.0294(10) 0.0051(8) 0.0070(8) -0.0036(8)
C26 0.0213(9) 0.0216(9) 0.0187(9) 0.0014(7) 0.0009(7) 0.0015(7)
C27 0.0314(11) 0.0306(11) 0.0171(9) 0.0001(8) 0.0013(8) 0.0040(8)
C28 0.0135(8) 0.0164(9) 0.0173(8) -0.0003(6) 0.0024(6) 0.0003(6)
C29 0.0198(9) 0.0202(9) 0.0168(9) 0.0024(7) -0.0003(7) -0.0004(7)
C30 0.0257(10) 0.0181(9) 0.0223(9) 0.0044(7) 0.0007(7) -0.0017(7)
C31 0.0199(9) 0.0202(9) 0.0238(9) 0.0005(7) -0.0004(7) -0.0032(7)
C32 0.0169(9) 0.0234(9) 0.0186(9) 0.0023(7) -0.0014(7) 0.0013(7)
C33 0.0128(8) 0.0193(9) 0.0195(9) 0.0030(7) 0.0029(7) 0.0036(6)
C34 0.0156(9) 0.0210(9) 0.0222(9) 0.0054(7) -0.0016(7) 0.0003(7)
C35 0.0207(9) 0.0253(10) 0.0313(10) 0.0087(8) -0.0006(8) 0.0032(7)
C36 0.0207(9) 0.0308(10) 0.0246(10) 0.0108(8) -0.0002(7) 0.0027(8)
C37 0.0365(11) 0.0212(10) 0.0231(10) 0.0065(8) -0.0099(8) -0.0053(8)
C38 0.0371(12) 0.0229(10) 0.0475(13) 0.0088(9) -0.0206(10) 0.0013(9)
C39 0.0639(16) 0.0426(13) 0.0257(11) 0.0166(10) -0.0140(10) -0.0204(11)
C40 0.0242(9) 0.0175(9) 0.0209(9) 0.0008(7) -0.0006(7) 0.0045(7)
C43 0.0478(12) 0.0315(11) 0.0239(10) 0.0087(8) -0.0041(9) 0.0126(9)
C41 0.0235(15) 0.045(3) 0.033(2) 0.016(2) 0.0014(13) 0.0046(16)
C42 0.0380(17) 0.052(4) 0.033(2) 0.022(2) 0.0085(14) 0.0115(17)
C44 0.0348(18) 0.022(3) 0.0309(18) 0.0025(17) -0.0099(13) 0.0022(15)
C45 0.0271(15) 0.021(3) 0.0217(16) 0.0020(15) -0.0055(12) 0.0007(12)
C46 0.0206(9) 0.0302(10) 0.0230(10) -0.0001(8) 0.0051(7) -0.0022(8)
C47 0.0199(9) 0.0273(10) 0.0281(10) -0.0027(8) 0.0007(8) 0.0073(8)

loop_
_geom_bond_atom_site_label_1
_geom_bond_atom_site_label_2
_geom_bond_distance
_geom_bond_site_symmetry_2
_geom_bond_publ_flag
N1 C5 1.398(2) . ?
N1 C4 1.412(2) . ?
N1 C14 1.454(2) . ?
C1 C2 1.364(2) . ?
C1 N2 1.420(2) . ?
C1 C9 1.551(2) . ?
N2 C28 1.453(2) . ?
N2 C7 1.498(2) . ?
C2 C3 1.462(2) . ?
C2 C6 1.474(2) . ?
C3 C4 1.345(2) . ?
C3 H3 0.970(19) . ?
C4 C15 1.489(2) . ?
C5 C13 1.395(2) . ?
C5 C6 1.414(2) . ?
C6 C10 1.391(2) . ?
C7 C8 1.518(2) . ?
C7 C47 1.527(2) . ?
C7 C46 1.536(2) . ?
C8 C9 1.538(2) . ?
C8 H8A 0.9900 . ?
C8 H8AB 0.9900 . ?
C9 C24 1.553(2) . ?
C9 C26 1.568(2) . ?
C10 C11 1.400(2) . ?
C10 H10 0.9500 . ?
C11 C12 1.394(2) . ?
C11 C40 1.491(2) . ?
C12 C13 1.384(2) . ?
C12 H12 0.9500 . ?
C13 H13 0.9500 . ?
C14 H14A 0.9800 . ?
C14 H14B 0.9800 . ?
C14 H14C 0.9800 . ?
C15 C20 1.403(2) . ?
C15 C16 1.406(2) . ?
C16 C17 1.389(3) . ?
C16 C21 1.508(2) . ?
C17 C18 1.392(3) . ?
C17 H17 0.9500 . ?
C18 C19 1.386(3) . ?
C18 C22 1.512(3) . ?
C19 C20 1.389(2) . ?
C19 H19 0.9500 . ?
C20 C23 1.507(2) . ?
C21 H21A 0.9800 . ?
C21 H21B 0.9800 . ?
C21 H21C 0.9800 . ?
C22 H22A 0.9800 . ?
C22 H22B 0.9800 . ?
C22 H22C 0.9800 . ?
C22 H22D 0.9800 . ?
C22 H22E 0.9800 . ?
C22 H22F 0.9800 . ?
C23 H23A 0.9800 . ?
C23 H23B 0.9800 . ?
C23 H23C 0.9800 . ?
C23 H23D 0.9800 . ?
C23 H23E 0.9800 . ?
C23 H23F 0.9800 . ?
C41A C42A 1.378(12) . ?
C41A C40 1.385(11) . ?
C41A H41A 0.9500 . ?
C42A C43 1.353(11) . ?
C42A H42A 0.9500 . ?
C44A C45A 1.391(13) . ?
C44A C43 1.404(12) . ?
C44A H44A 0.9500 . ?
C45A C40 1.394(12) . ?
C45A H45A 0.9500 . ?
C24 C25 1.527(2) . ?
C24 H24A 0.9900 . ?
C24 H24B 0.9900 . ?
C25 H25A 0.9800 . ?
C25 H25B 0.9800 . ?
C25 H25C 0.9800 . ?
C26 C27 1.533(2) . ?
C26 H26A 0.9900 . ?
C26 H26B 0.9900 . ?
C27 H27A 0.9800 . ?
C27 H27B 0.9800 . ?
C27 H27C 0.9800 . ?
C28 C29 1.416(2) . ?
C28 C33 1.419(2) . ?
C29 C30 1.394(2) . ?
C29 C37 1.520(2) . ?
C30 C31 1.376(2) . ?
C30 H30 0.9500 . ?
C31 C32 1.378(2) . ?
C31 H31 0.9500 . ?
C32 C33 1.398(2) . ?
C32 H32 0.9500 . ?
C33 C34 1.524(2) . ?
C34 C36 1.536(2) . ?
C34 C35 1.536(2) . ?
C34 H34 1.0000 . ?
C35 H35A 0.9800 . ?
C35 H35B 0.9800 . ?
C35 H35C 0.9800 . ?
C36 H36A 0.9800 . ?
C36 H36B 0.9800 . ?
C36 H36C 0.9800 . ?
C37 C38 1.534(3) . ?
C37 C39 1.537(3) . ?
C37 H37 1.0000 . ?
C38 H38A 0.9800 . ?
C38 H38B 0.9800 . ?
C38 H38C 0.9800 . ?
C39 H39A 0.9800 . ?
C39 H39B 0.9800 . ?
C39 H39C 0.9800 . ?
C40 C45 1.390(4) . ?
C40 C41 1.394(4) . ?
C43 C44 1.360(5) . ?
C43 C42 1.397(5) . ?
C43 H43 0.9500 . ?
C41 C42 1.391(4) . ?
C41 H41 0.9500 . ?
C42 H42 0.9500 . ?
C44 C45 1.383(4) . ?
C44 H44 0.9500 . ?
C45 H45 0.9500 . ?
C46 H46A 0.9800 . ?
C46 H46B 0.9800 . ?
C46 H46C 0.9800 . ?
C47 H47A 0.9800 . ?
C47 H47B 0.9800 . ?
C47 H47C 0.9800 . ?

loop_
_geom_angle_atom_site_label_1
_geom_angle_atom_site_label_2
_geom_angle_atom_site_label_3
_geom_angle
_geom_angle_site_symmetry_1
_geom_angle_site_symmetry_3
_geom_angle_publ_flag
C5 N1 C4 117.56(14) . . ?
C5 N1 C14 118.48(14) . . ?
C4 N1 C14 120.12(14) . . ?
C2 C1 N2 123.13(14) . . ?
C2 C1 C9 126.49(15) . . ?
N2 C1 C9 108.82(13) . . ?
C1 N2 C28 124.53(13) . . ?
C1 N2 C7 111.12(13) . . ?
C28 N2 C7 117.12(13) . . ?
C1 C2 C3 124.56(15) . . ?
C1 C2 C6 124.07(15) . . ?
C3 C2 C6 111.09(14) . . ?
C4 C3 C2 120.29(16) . . ?
C4 C3 H3 118.5(11) . . ?
C2 C3 H3 120.9(11) . . ?
C3 C4 N1 120.83(15) . . ?
C3 C4 C15 121.72(15) . . ?
N1 C4 C15 117.44(14) . . ?
C13 C5 N1 122.23(15) . . ?
C13 C5 C6 119.08(15) . . ?
N1 C5 C6 118.65(15) . . ?
C10 C6 C5 117.79(15) . . ?
C10 C6 C2 122.86(15) . . ?
C5 C6 C2 119.18(15) . . ?
N2 C7 C8 100.63(13) . . ?
N2 C7 C47 112.35(14) . . ?
C8 C7 C47 110.53(14) . . ?
N2 C7 C46 112.69(14) . . ?
C8 C7 C46 112.66(14) . . ?
C47 C7 C46 107.93(14) . . ?
C7 C8 C9 107.51(13) . . ?
C7 C8 H8A 110.2 . . ?
C9 C8 H8A 110.2 . . ?
C7 C8 H8AB 110.2 . . ?
C9 C8 H8AB 110.2 . . ?
H8A C8 H8AB 108.5 . . ?
C8 C9 C1 100.27(13) . . ?
C8 C9 C24 109.37(14) . . ?
C1 C9 C24 112.87(13) . . ?
C8 C9 C26 112.27(13) . . ?
C1 C9 C26 115.29(13) . . ?
C24 C9 C26 106.71(13) . . ?
C6 C10 C11 123.43(16) . . ?
C6 C10 H10 118.3 . . ?
C11 C10 H10 118.3 . . ?
C12 C11 C10 116.57(15) . . ?
C12 C11 C40 122.06(15) . . ?
C10 C11 C40 121.36(15) . . ?
C13 C12 C11 121.64(16) . . ?
C13 C12 H12 119.2 . . ?
C11 C12 H12 119.2 . . ?
C12 C13 C5 120.74(16) . . ?
C12 C13 H13 119.6 . . ?
C5 C13 H13 119.6 . . ?
N1 C14 H14A 109.5 . . ?
N1 C14 H14B 109.5 . . ?
H14A C14 H14B 109.5 . . ?
N1 C14 H14C 109.5 . . ?
H14A C14 H14C 109.5 . . ?
H14B C14 H14C 109.5 . . ?
C20 C15 C16 120.02(15) . . ?
C20 C15 C4 119.92(15) . . ?
C16 C15 C4 120.05(15) . . ?
C17 C16 C15 118.81(16) . . ?
C17 C16 C21 120.75(16) . . ?
C15 C16 C21 120.43(15) . . ?
C16 C17 C18 121.74(17) . . ?
C16 C17 H17 119.1 . . ?
C18 C17 H17 119.1 . . ?
C19 C18 C17 118.42(17) . . ?
C19 C18 C22 120.60(19) . . ?
C17 C18 C22 120.97(18) . . ?
C18 C19 C20 121.72(17) . . ?
C18 C19 H19 119.1 . . ?
C20 C19 H19 119.1 . . ?
C19 C20 C15 119.03(16) . . ?
C19 C20 C23 120.14(16) . . ?
C15 C20 C23 120.81(15) . . ?
C16 C21 H21A 109.5 . . ?
C16 C21 H21B 109.5 . . ?
H21A C21 H21B 109.5 . . ?
C16 C21 H21C 109.5 . . ?
H21A C21 H21C 109.5 . . ?
H21B C21 H21C 109.5 . . ?
C18 C22 H22A 109.5 . . ?
C18 C22 H22B 109.5 . . ?
H22A C22 H22B 109.5 . . ?
C18 C22 H22C 109.5 . . ?
H22A C22 H22C 109.5 . . ?
H22B C22 H22C 109.5 . . ?
C18 C22 H22D 109.5 . . ?
C18 C22 H22E 109.5 . . ?
H22D C22 H22E 109.5 . . ?
C18 C22 H22F 109.5 . . ?
H22D C22 H22F 109.5 . . ?
H22E C22 H22F 109.5 . . ?
C20 C23 H23A 109.5 . . ?
C20 C23 H23B 109.5 . . ?
H23A C23 H23B 109.5 . . ?
C20 C23 H23C 109.5 . . ?
H23A C23 H23C 109.5 . . ?
H23B C23 H23C 109.5 . . ?
C20 C23 H23D 109.5 . . ?
C20 C23 H23E 109.5 . . ?
H23D C23 H23E 109.5 . . ?
C20 C23 H23F 109.5 . . ?
H23D C23 H23F 109.5 . . ?
H23E C23 H23F 109.5 . . ?
C42A C41A C40 124.1(13) . . ?
C42A C41A H41A 118.0 . . ?
C40 C41A H41A 118.0 . . ?
C43 C42A C41A 119.2(13) . . ?
C43 C42A H42A 120.4 . . ?
C41A C42A H42A 120.4 . . ?
C45A C44A C43 119.9(17) . . ?
C45A C44A H44A 120.0 . . ?
C43 C44A H44A 120.0 . . ?
C44A C45A C40 121.3(17) . . ?
C44A C45A H45A 119.4 . . ?
C40 C45A H45A 119.4 . . ?
C25 C24 C9 117.46(15) . . ?
C25 C24 H24A 107.9 . . ?
C9 C24 H24A 107.9 . . ?
C25 C24 H24B 107.9 . . ?
C9 C24 H24B 107.9 . . ?
H24A C24 H24B 107.2 . . ?
C24 C25 H25A 109.5 . . ?
C24 C25 H25B 109.5 . . ?
H25A C25 H25B 109.5 . . ?
C24 C25 H25C 109.5 . . ?
H25A C25 H25C 109.5 . . ?
H25B C25 H25C 109.5 . . ?
C27 C26 C9 116.61(14) . . ?
C27 C26 H26A 108.1 . . ?
C9 C26 H26A 108.1 . . ?
C27 C26 H26B 108.1 . . ?
C9 C26 H26B 108.1 . . ?
H26A C26 H26B 107.3 . . ?
C26 C27 H27A 109.5 . . ?
C26 C27 H27B 109.5 . . ?
H27A C27 H27B 109.5 . . ?
C26 C27 H27C 109.5 . . ?
H27A C27 H27C 109.5 . . ?
H27B C27 H27C 109.5 . . ?
C29 C28 C33 118.97(15) . . ?
C29 C28 N2 121.48(14) . . ?
C33 C28 N2 119.41(14) . . ?
C30 C29 C28 119.24(15) . . ?
C30 C29 C37 116.95(15) . . ?
C28 C29 C37 123.74(15) . . ?
C31 C30 C29 121.73(16) . . ?
C31 C30 H30 119.1 . . ?
C29 C30 H30 119.1 . . ?
C30 C31 C32 119.05(16) . . ?
C30 C31 H31 120.5 . . ?
C32 C31 H31 120.5 . . ?
C31 C32 C33 121.98(16) . . ?
C31 C32 H32 119.0 . . ?
C33 C32 H32 119.0 . . ?
C32 C33 C28 118.72(15) . . ?
C32 C33 C34 116.39(15) . . ?
C28 C33 C34 124.66(15) . . ?
C33 C34 C36 110.40(14) . . ?
C33 C34 C35 113.11(14) . . ?
C36 C34 C35 106.88(14) . . ?
C33 C34 H34 108.8 . . ?
C36 C34 H34 108.8 . . ?
C35 C34 H34 108.8 . . ?
C34 C35 H35A 109.5 . . ?
C34 C35 H35B 109.5 . . ?
H35A C35 H35B 109.5 . . ?
C34 C35 H35C 109.5 . . ?
H35A C35 H35C 109.5 . . ?
H35B C35 H35C 109.5 . . ?
C34 C36 H36A 109.5 . . ?
C34 C36 H36B 109.5 . . ?
H36A C36 H36B 109.5 . . ?
C34 C36 H36C 109.5 . . ?
H36A C36 H36C 109.5 . . ?
H36B C36 H36C 109.5 . . ?
C29 C37 C38 109.58(15) . . ?
C29 C37 C39 112.62(16) . . ?
C38 C37 C39 110.26(17) . . ?
C29 C37 H37 108.1 . . ?
C38 C37 H37 108.1 . . ?
C39 C37 H37 108.1 . . ?
C37 C38 H38A 109.5 . . ?
C37 C38 H38B 109.5 . . ?
H38A C38 H38B 109.5 . . ?
C37 C38 H38C 109.5 . . ?
H38A C38 H38C 109.5 . . ?
H38B C38 H38C 109.5 . . ?
C37 C39 H39A 109.5 . . ?
C37 C39 H39B 109.5 . . ?
H39A C39 H39B 109.5 . . ?
C37 C39 H39C 109.5 . . ?
H39A C39 H39C 109.5 . . ?
H39B C39 H39C 109.5 . . ?
C41A C40 C45A 115.8(11) . . ?
C45 C40 C41 117.2(3) . . ?
C41A C40 C11 123.1(6) . . ?
C45 C40 C11 121.4(3) . . ?
C45A C40 C11 120.8(9) . . ?
C41 C40 C11 121.5(2) . . ?
C44 C43 C42 118.7(3) . . ?
C42A C43 C44A 119.5(11) . . ?
C44 C43 H43 120.7 . . ?
C42 C43 H43 120.7 . . ?
C42 C41 C40 120.9(4) . . ?
C42 C41 H41 119.5 . . ?
C40 C41 H41 119.5 . . ?
C41 C42 C43 120.4(4) . . ?
C41 C42 H42 119.8 . . ?
C43 C42 H42 119.8 . . ?
C43 C44 C45 121.0(5) . . ?
C43 C44 H44 119.5 . . ?
C45 C44 H44 119.5 . . ?
C44 C45 C40 121.7(5) . . ?
C44 C45 H45 119.2 . . ?
C40 C45 H45 119.2 . . ?
C7 C46 H46A 109.5 . . ?
C7 C46 H46B 109.5 . . ?
H46A C46 H46B 109.5 . . ?
C7 C46 H46C 109.5 . . ?
H46A C46 H46C 109.5 . . ?
H46B C46 H46C 109.5 . . ?
C7 C47 H47A 109.5 . . ?
C7 C47 H47B 109.5 . . ?
H47A C47 H47B 109.5 . . ?
C7 C47 H47C 109.5 . . ?
H47A C47 H47C 109.5 . . ?
H47B C47 H47C 109.5 . . ?

loop_
_geom_torsion_atom_site_label_1
_geom_torsion_atom_site_label_2
_geom_torsion_atom_site_label_3
_geom_torsion_atom_site_label_4
_geom_torsion
_geom_torsion_site_symmetry_1
_geom_torsion_site_symmetry_2
_geom_torsion_site_symmetry_3
_geom_torsion_site_symmetry_4
_geom_torsion_publ_flag
C2 C1 N2 C28 38.7(2) . . . . ?
C9 C1 N2 C28 -154.72(14) . . . . ?
C2 C1 N2 C7 -172.08(15) . . . . ?
C9 C1 N2 C7 -5.53(17) . . . . ?
N2 C1 C2 C3 17.5(3) . . . . ?
C9 C1 C2 C3 -146.58(16) . . . . ?
N2 C1 C2 C6 -169.21(15) . . . . ?
C9 C1 C2 C6 26.7(3) . . . . ?
C1 C2 C3 C4 142.38(17) . . . . ?
C6 C2 C3 C4 -31.6(2) . . . . ?
C2 C3 C4 N1 5.1(2) . . . . ?
C2 C3 C4 C15 -174.00(15) . . . . ?
C5 N1 C4 C3 22.9(2) . . . . ?
C14 N1 C4 C3 -179.51(15) . . . . ?
C5 N1 C4 C15 -158.03(14) . . . . ?
C14 N1 C4 C15 -0.4(2) . . . . ?
C4 N1 C5 C13 156.59(16) . . . . ?
C14 N1 C5 C13 -1.4(2) . . . . ?
C4 N1 C5 C6 -21.0(2) . . . . ?
C14 N1 C5 C6 -178.95(15) . . . . ?
C13 C5 C6 C10 -9.8(2) . . . . ?
N1 C5 C6 C10 167.83(14) . . . . ?
C13 C5 C6 C2 174.72(15) . . . . ?
N1 C5 C6 C2 -7.6(2) . . . . ?
C1 C2 C6 C10 43.4(2) . . . . ?
C3 C2 C6 C10 -142.56(16) . . . . ?
C1 C2 C6 C5 -141.37(17) . . . . ?
C3 C2 C6 C5 32.7(2) . . . . ?
C1 N2 C7 C8 24.29(17) . . . . ?
C28 N2 C7 C8 176.00(13) . . . . ?
C1 N2 C7 C47 141.88(15) . . . . ?
C28 N2 C7 C47 -66.42(19) . . . . ?
C1 N2 C7 C46 -95.94(16) . . . . ?
C28 N2 C7 C46 55.77(19) . . . . ?
N2 C7 C8 C9 -34.19(16) . . . . ?
C47 C7 C8 C9 -153.11(14) . . . . ?
C46 C7 C8 C9 86.05(17) . . . . ?
C7 C8 C9 C1 30.95(16) . . . . ?
C7 C8 C9 C24 149.78(14) . . . . ?
C7 C8 C9 C26 -91.97(16) . . . . ?
C2 C1 C9 C8 150.51(16) . . . . ?
N2 C1 C9 C8 -15.48(16) . . . . ?
C2 C1 C9 C24 34.3(2) . . . . ?
N2 C1 C9 C24 -131.72(14) . . . . ?
C2 C1 C9 C26 -88.7(2) . . . . ?
N2 C1 C9 C26 105.29(15) . . . . ?
C5 C6 C10 C11 9.0(2) . . . . ?
C2 C6 C10 C11 -175.70(15) . . . . ?
C6 C10 C11 C12 -2.5(2) . . . . ?
C6 C10 C11 C40 176.86(15) . . . . ?
C10 C11 C12 C13 -3.2(2) . . . . ?
C40 C11 C12 C13 177.43(16) . . . . ?
C11 C12 C13 C5 2.1(3) . . . . ?
N1 C5 C13 C12 -172.97(16) . . . . ?
C6 C5 C13 C12 4.6(3) . . . . ?
C3 C4 C15 C20 -90.3(2) . . . . ?
N1 C4 C15 C20 90.57(19) . . . . ?
C3 C4 C15 C16 88.4(2) . . . . ?
N1 C4 C15 C16 -90.65(19) . . . . ?
C20 C15 C16 C17 4.7(2) . . . . ?
C4 C15 C16 C17 -174.11(15) . . . . ?
C20 C15 C16 C21 -174.43(16) . . . . ?
C4 C15 C16 C21 6.8(2) . . . . ?
C15 C16 C17 C18 -0.3(3) . . . . ?
C21 C16 C17 C18 178.78(17) . . . . ?
C16 C17 C18 C19 -3.0(3) . . . . ?
C16 C17 C18 C22 176.67(18) . . . . ?
C17 C18 C19 C20 2.0(3) . . . . ?
C22 C18 C19 C20 -177.65(18) . . . . ?
C18 C19 C20 C15 2.2(3) . . . . ?
C18 C19 C20 C23 -176.33(17) . . . . ?
C16 C15 C20 C19 -5.6(3) . . . . ?
C4 C15 C20 C19 173.17(16) . . . . ?
C16 C15 C20 C23 172.94(16) . . . . ?
C4 C15 C20 C23 -8.3(2) . . . . ?
C40 C41A C42A C43 0.5(19) . . . . ?
C43 C44A C45A C40 1(2) . . . . ?
C8 C9 C24 C25 -61.74(19) . . . . ?
C1 C9 C24 C25 48.9(2) . . . . ?
C26 C9 C24 C25 176.59(14) . . . . ?
C8 C9 C26 C27 -39.9(2) . . . . ?
C1 C9 C26 C27 -153.90(15) . . . . ?
C24 C9 C26 C27 79.90(18) . . . . ?
C1 N2 C28 C29 58.9(2) . . . . ?
C7 N2 C28 C29 -88.65(18) . . . . ?
C1 N2 C28 C33 -125.53(16) . . . . ?
C7 N2 C28 C33 86.92(18) . . . . ?
C33 C28 C29 C30 -5.0(2) . . . . ?
N2 C28 C29 C30 170.63(15) . . . . ?
C33 C28 C29 C37 171.94(16) . . . . ?
N2 C28 C29 C37 -12.5(3) . . . . ?
C28 C29 C30 C31 0.4(3) . . . . ?
C37 C29 C30 C31 -176.75(17) . . . . ?
C29 C30 C31 C32 3.0(3) . . . . ?
C30 C31 C32 C33 -1.7(3) . . . . ?
C31 C32 C33 C28 -2.9(2) . . . . ?
C31 C32 C33 C34 171.82(16) . . . . ?
C29 C28 C33 C32 6.2(2) . . . . ?
N2 C28 C33 C32 -169.51(14) . . . . ?
C29 C28 C33 C34 -168.09(15) . . . . ?
N2 C28 C33 C34 16.2(2) . . . . ?
C32 C33 C34 C36 -60.29(19) . . . . ?
C28 C33 C34 C36 114.11(18) . . . . ?
C32 C33 C34 C35 59.4(2) . . . . ?
C28 C33 C34 C35 -126.20(17) . . . . ?
C30 C29 C37 C38 75.0(2) . . . . ?
C28 C29 C37 C38 -102.0(2) . . . . ?
C30 C29 C37 C39 -48.2(2) . . . . ?
C28 C29 C37 C39 134.88(19) . . . . ?
C42A C41A C40 C45A -4.1(17) . . . . ?
C42A C41A C40 C11 -177.9(10) . . . . ?
C44A C45A C40 C41A 3.2(19) . . . . ?
C44A C45A C40 C11 177.1(12) . . . . ?
C12 C11 C40 C41A 172.3(13) . . . . ?
C10 C11 C40 C41A -7.1(13) . . . . ?
C12 C11 C40 C45 20.6(4) . . . . ?
C10 C11 C40 C45 -158.7(3) . . . . ?
C12 C11 C40 C45A -1.2(13) . . . . ?
C10 C11 C40 C45A 179.5(13) . . . . ?
C12 C11 C40 C41 -159.6(4) . . . . ?
C10 C11 C40 C41 21.1(4) . . . . ?
C41A C42A C43 C44A 4.1(17) . . . . ?
C45A C44A C43 C42A -5(2) . . . . ?
C45 C40 C41 C42 2.3(5) . . . . ?
C11 C40 C41 C42 -177.4(3) . . . . ?
C40 C41 C42 C43 -0.8(5) . . . . ?
C44 C43 C42 C41 -1.9(5) . . . . ?
C42 C43 C44 C45 2.9(6) . . . . ?
C43 C44 C45 C40 -1.3(6) . . . . ?
C41 C40 C45 C44 -1.4(5) . . . . ?
C11 C40 C45 C44 178.4(3) . . . . ?

_shelx_res_file
;

    scs4_90ep.res created by SHELXL-2014/7


TITL sol_a.res in P-1
CELL  1.54178   11.5784   12.5446   13.7332   103.318    92.428    95.162
ZERR        2    0.0007    0.0008    0.0008     0.003     0.004     0.003
LATT   1
SFAC  C  H N
UNIT 94 116 4
LIST 4 ! automatically inserted. Change 6 to 4 for CHECKCIF!!
TEMP  -173
SIZE    0.0300    0.1000    0.1200
REM RED PLATE
L.S. 10
FMAP 2
PLAN -20
ACTA
CONF
RIGU C40 C41 C41 C42 C42 C43 C43 C44 C44 C45 C45 C40 =
     C40 C41A C41A C42A C42A C43 C43 C44A C44A C45A C45A C40
SIMU C40 C41 C41 C42 C42 C43 C43 C44 C44 C45 C45 C40 =
     C40 C41A C41A C42A C42A C43 C43 C44A C44A C45A C45A C40
SADI C40 C41 C41 C42 C42 C43 C43 C44 C44 C45 C45 C40 =
     C40 C41A C41A C42A C42A C43 C43 C44A C44A C45A C45A C40
BOND $H
WGHT    0.044700    1.004900
FVAR       0.72776   0.77592
N1    3    0.497638    0.284001    0.545112    11.00000    0.01519    0.02262 =
         0.01699    0.00317    0.00050    0.00095
C1    1    0.249584    0.332619    0.745755    11.00000    0.01536    0.01465 =
         0.01567    0.00352   -0.00141    0.00018
N2    3    0.128549    0.328287    0.721620    11.00000    0.01453    0.01571 =
         0.01778   -0.00015    0.00074    0.00211
C2    1    0.323948    0.279795    0.681277    11.00000    0.01559    0.01547 =
         0.01706    0.00226   -0.00030    0.00051
C3    1    0.298149    0.238681    0.573249    11.00000    0.01519    0.01557 =
         0.01853    0.00092   -0.00106    0.00294
REM AFIX 43
H3    2    0.219287    0.213117    0.545928    11.00000   -1.20000
REM AFIX 0
C4    1    0.381802    0.245431    0.509266    11.00000    0.01782    0.01321 =
         0.01915    0.00157    0.00002    0.00259
C5    1    0.531847    0.276534    0.641983    11.00000    0.01962    0.01319 =
         0.01796    0.00107    0.00017    0.00037
C6    1    0.445210    0.267264    0.709959    11.00000    0.01718    0.01338 =
         0.01789   -0.00052    0.00051    0.00152
C7    1    0.072134    0.406226    0.800561    11.00000    0.01767    0.02109 =
         0.01896   -0.00181    0.00242    0.00301
C8    1    0.175347    0.489016    0.845154    11.00000    0.01928    0.01812 =
         0.01770   -0.00175    0.00243    0.00212
AFIX  23
H8A   2    0.163017    0.525501    0.915383    11.00000   -1.20000
H8AB  2    0.185419    0.546144    0.806208    11.00000   -1.20000
AFIX   0
C9    1    0.283504    0.425734    0.841164    11.00000    0.01597    0.01754 =
         0.01656   -0.00013    0.00241   -0.00008
C10   1    0.477744    0.238716    0.798519    11.00000    0.01932    0.01501 =
         0.01757   -0.00054    0.00238    0.00165
AFIX  43
H10   2    0.418417    0.221867    0.839941    11.00000   -1.20000
AFIX   0
C11   1    0.593341    0.233520    0.829786    11.00000    0.02046    0.01468 =
         0.01839   -0.00031   -0.00157    0.00242
C12   1    0.677521    0.254459    0.765061    11.00000    0.01510    0.02315 =
         0.02410    0.00228   -0.00341    0.00132
AFIX  43
H12   2    0.757253    0.255477    0.785041    11.00000   -1.20000
AFIX   0
C13   1    0.647814    0.273801    0.672407    11.00000    0.01515    0.02256 =
         0.02266    0.00400    0.00207   -0.00006
AFIX  43
H13   2    0.707067    0.285343    0.629057    11.00000   -1.20000
AFIX   0
C14   1    0.586816    0.291599    0.474905    11.00000    0.01863    0.03107 =
         0.01902    0.00606    0.00322    0.00079
AFIX 137
H14A  2    0.550647    0.298796    0.411229    11.00000   -1.50000
H14B  2    0.627390    0.224969    0.463426    11.00000   -1.50000
H14C  2    0.642523    0.356152    0.502739    11.00000   -1.50000
AFIX   0
C15   1    0.356141    0.214474    0.398650    11.00000    0.01233    0.02176 =
         0.01589    0.00303    0.00186    0.00148
C16   1    0.322430    0.293443    0.348150    11.00000    0.01552    0.02426 =
         0.02228    0.00717    0.00469    0.00370
C17   1    0.288667    0.260019    0.246594    11.00000    0.02278    0.03647 =
         0.02388    0.01501    0.00148    0.00372
AFIX  43
H17   2    0.265449    0.312989    0.212224    11.00000   -1.20000
AFIX   0
C18   1    0.287945    0.150981    0.193840    11.00000    0.02631    0.03980 =
         0.01632    0.00522   -0.00015   -0.00281
C19   1    0.327275    0.075749    0.243878    11.00000    0.02833    0.02597 =
         0.02045   -0.00157    0.00088   -0.00153
AFIX  43
H19   2    0.329563    0.001609    0.208050    11.00000   -1.20000
AFIX   0
C20   1    0.363455    0.105918    0.345090    11.00000    0.01785    0.02266 =
         0.01748    0.00133    0.00055    0.00060
C21   1    0.324742    0.412545    0.403223    11.00000    0.02858    0.02325 =
         0.03166    0.00883    0.00601    0.00651
AFIX 137
H21A  2    0.274684    0.418209    0.459595    11.00000   -1.50000
H21B  2    0.296513    0.455265    0.357355    11.00000   -1.50000
H21C  2    0.404529    0.441538    0.428498    11.00000   -1.50000
AFIX   0
C22   1    0.244788    0.114975    0.084685    11.00000    0.04271    0.06405 =
         0.01958    0.00730   -0.00468   -0.00402
AFIX 137
PART 1 10.5000
H22A  2    0.299621    0.068875    0.047086    10.50000   -1.50000
H22B  2    0.238400    0.179999    0.057410    10.50000   -1.50000
H22C  2    0.168365    0.072709    0.078789    10.50000   -1.50000
AFIX 137
PART 2 10.5000
H22D  2    0.259105    0.038179    0.058173    10.50000   -1.50000
H22E  2    0.286044    0.161868    0.046585    10.50000   -1.50000
H22F  2    0.161236    0.121536    0.078527    10.50000   -1.50000
AFIX   0
PART 0
C23   1    0.412392    0.023442    0.395401    11.00000    0.03305    0.02027 =
         0.02617    0.00140    0.00093    0.00682
PART 1 10.500
AFIX 137
H23A  2    0.486766    0.055541    0.431645    10.50000   -1.50000
H23B  2    0.424444   -0.042894    0.344598    10.50000   -1.50000
H23C  2    0.357792    0.004038    0.442681    10.50000   -1.50000
AFIX 137
PART 2 10.5000
H23D  2    0.410266    0.048940    0.468270    10.50000   -1.50000
H23E  2    0.492918    0.015698    0.377989    10.50000   -1.50000
H23F  2    0.365819   -0.047953    0.372665    10.50000   -1.50000
AFIX   0
PART 0
PART 2 -21.0000
C41A  1    0.543980    0.199559    0.998524   -21.00000    0.02965    0.04543 =
         0.03142    0.01815    0.00387    0.01460
AFIX  43
H41A  2    0.465305    0.208114    0.982276   -21.00000   -1.20000
AFIX   0
C42A  1    0.571285    0.179489    1.090899   -21.00000    0.03949    0.03751 =
         0.02566    0.01176    0.00670    0.01918
AFIX  43
H42A  2    0.512497    0.173957    1.136203   -21.00000   -1.20000
AFIX   0
C44A  1    0.769650    0.183282    1.051036   -21.00000    0.03739    0.03966 =
         0.03346    0.01651   -0.01067    0.00585
AFIX  43
H44A  2    0.848892    0.180874    1.070567   -21.00000   -1.20000
AFIX   0
C45A  1    0.739506    0.202181    0.957819   -21.00000    0.02885    0.04159 =
         0.03588    0.01525   -0.00395    0.00670
AFIX  43
H45A  2    0.798656    0.211282    0.913680   -21.00000   -1.20000
AFIX   0
PART 0
C24   1    0.392237    0.502883    0.829769    11.00000    0.01830    0.01845 =
         0.02147   -0.00153    0.00105   -0.00121
AFIX  23
H24A  2    0.400789    0.566221    0.888771    11.00000   -1.20000
H24B  2    0.461313    0.462215    0.832220    11.00000   -1.20000
AFIX   0
C25   1    0.394368    0.548136    0.735626    11.00000    0.02862    0.02435 =
         0.02941    0.00515    0.00695   -0.00357
AFIX 137
H25A  2    0.466280    0.596562    0.738136    11.00000   -1.50000
H25B  2    0.327398    0.589960    0.732151    11.00000   -1.50000
H25C  2    0.390792    0.486922    0.676184    11.00000   -1.50000
AFIX   0
C26   1    0.307518    0.386159    0.939713    11.00000    0.02134    0.02156 =
         0.01868    0.00136    0.00087    0.00155
AFIX  23
H26A  2    0.257057    0.316999    0.935480    11.00000   -1.20000
H26B  2    0.389044    0.368426    0.942082    11.00000   -1.20000
AFIX   0
C27   1    0.288348    0.466757    1.038639    11.00000    0.03144    0.03058 =
         0.01714    0.00009    0.00128    0.00400
AFIX 137
H27A  2    0.322151    0.441283    1.094790    11.00000   -1.50000
H27B  2    0.204832    0.470490    1.045627    11.00000   -1.50000
H27C  2    0.325807    0.540019    1.038737    11.00000   -1.50000
AFIX   0
C28   1    0.056702    0.230789    0.665372    11.00000    0.01354    0.01636 =
         0.01727   -0.00026    0.00241    0.00026
C29   1    0.046146    0.132054    0.699135    11.00000    0.01980    0.02024 =
         0.01683    0.00239   -0.00033   -0.00037
C30   1   -0.036538    0.046341    0.650932    11.00000    0.02572    0.01805 =
         0.02227    0.00444    0.00072   -0.00168
AFIX  43
H30   2   -0.043814   -0.019667    0.673917    11.00000   -1.20000
AFIX   0
C31   1   -0.107899    0.054852    0.570914    11.00000    0.01986    0.02023 =
         0.02376    0.00047   -0.00038   -0.00320
AFIX  43
H31   2   -0.166184   -0.003073    0.541076    11.00000   -1.20000
AFIX   0
C32   1   -0.093593    0.148578    0.534713    11.00000    0.01690    0.02337 =
         0.01856    0.00227   -0.00139    0.00125
AFIX  43
H32   2   -0.141474    0.153560    0.478353    11.00000   -1.20000
AFIX   0
C33   1   -0.010762    0.236545    0.578407    11.00000    0.01281    0.01926 =
         0.01954    0.00300    0.00291    0.00356
C34   1    0.007290    0.327875    0.522438    11.00000    0.01562    0.02097 =
         0.02217    0.00539   -0.00162    0.00029
AFIX  13
H34   2    0.068590    0.385280    0.560642    11.00000   -1.20000
AFIX   0
C35   1   -0.103637    0.382701    0.508482    11.00000    0.02067    0.02528 =
         0.03133    0.00874   -0.00057    0.00319
AFIX 137
H35A  2   -0.086306    0.441988    0.474039    11.00000   -1.50000
H35B  2   -0.132263    0.413273    0.574207    11.00000   -1.50000
H35C  2   -0.163133    0.327830    0.468292    11.00000   -1.50000
AFIX   0
C36   1    0.047451    0.281836    0.417240    11.00000    0.02074    0.03078 =
         0.02461    0.01076   -0.00020    0.00265
AFIX 137
H36A  2    0.115519    0.241911    0.422578    11.00000   -1.50000
H36B  2    0.067947    0.342657    0.385352    11.00000   -1.50000
H36C  2   -0.015483    0.231557    0.376651    11.00000   -1.50000
REM #####
AFIX   0
C37   1    0.124388    0.110772    0.782891    11.00000    0.03655    0.02125 =
         0.02308    0.00647   -0.00988   -0.00535
AFIX  13
H37   2    0.166030    0.182850    0.820235    11.00000   -1.20000
AFIX   0
C38   1    0.215555    0.035622    0.737770    11.00000    0.03714    0.02294 =
         0.04747    0.00885   -0.02057    0.00127
AFIX 137
H38A  2    0.271459    0.029056    0.791151    11.00000   -1.50000
H38B  2    0.256412    0.067223    0.688285    11.00000   -1.50000
H38C  2    0.177046   -0.037433    0.705043    11.00000   -1.50000
AFIX   0
C39   1    0.056134    0.060364    0.857785    11.00000    0.06386    0.04261 =
         0.02566    0.01658   -0.01405   -0.02045
AFIX 137
H39A  2    0.110142    0.049027    0.910498    11.00000   -1.50000
H39B  2    0.014498   -0.010483    0.822693    11.00000   -1.50000
H39C  2    0.000229    0.110396    0.887931    11.00000   -1.50000
AFIX   0
C40   1    0.624150    0.208027    0.927908    11.00000    0.02422    0.01747 =
         0.02088    0.00082   -0.00061    0.00455
C43   1    0.682866    0.167760    1.116270    11.00000    0.04785    0.03145 =
         0.02391    0.00871   -0.00414    0.01261
AFIX  43
H43   2    0.701954    0.156553    1.180886    11.00000   -1.20000
AFIX   0
PART 1 21.0000
C41   1    0.542794    0.154521    0.977104    21.00000    0.02350    0.04505 =
         0.03306    0.01644    0.00140    0.00464
AFIX  43
H41   2    0.466837    0.131024    0.946436    21.00000   -1.20000
AFIX   0
C42   1    0.571246    0.135051    1.070444    21.00000    0.03802    0.05212 =
         0.03339    0.02250    0.00849    0.01148
AFIX  43
H42   2    0.514409    0.099279    1.103247    21.00000   -1.20000
AFIX   0

C44   1    0.763688    0.215972    1.066549    21.00000    0.03482    0.02215 =
         0.03088    0.00249   -0.00992    0.00224
AFIX  43
H44   2    0.840854    0.235519    1.095556    21.00000   -1.20000
AFIX   0
C45   1    0.735236    0.236977    0.974389    21.00000    0.02714    0.02075 =
         0.02170    0.00200   -0.00547    0.00066
AFIX  43
H45   2    0.793087    0.272086    0.942025    21.00000   -1.20000
AFIX   0
PART 0
C46   1    0.017287    0.349909    0.878054    11.00000    0.02056    0.03017 =
         0.02305   -0.00014    0.00512   -0.00219
AFIX 137
H46A  2   -0.022861    0.402995    0.925134    11.00000   -1.50000
H46B  2    0.078257    0.322880    0.914848    11.00000   -1.50000
H46C  2   -0.038539    0.287908    0.843639    11.00000   -1.50000
AFIX   0
C47   1   -0.021920    0.462259    0.756179    11.00000    0.01994    0.02733 =
         0.02815   -0.00267    0.00072    0.00731
AFIX 137
H47A  2   -0.048920    0.519381    0.809185    11.00000   -1.50000
H47B  2   -0.087288    0.407502    0.726791    11.00000   -1.50000
H47C  2    0.010069    0.495865    0.704069    11.00000   -1.50000
REM #####
AFIX   0
HKLF 4

REM  sol_a.res in P-1
REM R1 =  0.0553 for    6083 Fo > 4sig(Fo)  and  0.0634 for all    6790 data
REM    494 parameters refined using    258 restraints

END

WGHT      0.0447      1.0049

REM Highest difference peak  0.208,  deepest hole -0.252,  1-sigma level  0.054
Q1    1   0.0450  0.2165  0.6024  11.00000  0.05    0.21
Q2    1   0.3340  0.4670  0.8383  11.00000  0.05    0.20
Q3    1   0.6098  0.2245  0.8757  11.00000  0.05    0.18
Q4    1   0.7055  0.4218  0.7302  11.00000  0.05    0.18
Q5    1   0.7175  0.3421  0.9475  11.00000  0.05    0.18
Q6    1   0.4234  0.0397  0.7947  11.00000  0.05    0.17
Q7    1   0.9858  0.2235  1.1425  11.00000  0.05    0.17
Q8    1   0.4066  0.5390  0.5599  11.00000  0.05    0.17
Q9    1   0.2821  0.0697 -0.0462  11.00000  0.05    0.17
Q10   1   0.6661  0.3863  0.7584  11.00000  0.05    0.16
Q11   1   0.7917  0.3169  0.9418  11.00000  0.05    0.16
Q12   1   0.1807  0.2008  0.0543  11.00000  0.05    0.16
Q13   1   0.6420  0.2758  0.8153  11.00000  0.05    0.16
Q14   1   0.8873  0.3281  1.3558  11.00000  0.05    0.16
Q15   1   0.9646  0.2410  1.2494  11.00000  0.05    0.16
Q16   1   0.0878  0.1257  0.7418  11.00000  0.05    0.16
Q17   1   0.4566 -0.0346  0.3603  11.00000  0.05    0.15
Q18   1   0.7099  0.3468  0.7395  11.00000  0.05    0.15
Q19   1   0.9011  0.2339  1.0879  11.00000  0.05    0.15
Q20   1   0.1933  0.1592  0.0673  11.00000  0.05    0.15
;
_shelx_res_checksum               16290
_shelx_hkl_file
;
  -1   0   0  428.76   26.40
  -1   0   0  468.05   25.50
  -1   0   0  440.36   26.00
  -1   0   0  462.25   25.50
   1   0   0  475.95   25.80
   1   0   0  474.85   25.50
   1   0   0  444.36   26.00
   1   0   0  420.16   25.30
  -2   0   0  122.99    6.90
  -2   0   0   99.59    7.80
  -2   0   0  111.99    8.10
  -2   0   0  116.79   10.10
  -2   0   0  104.09    6.80
  -2   0   0  106.09    6.90
   2   0   0  121.69    6.90
   2   0   0  108.39    7.00
   2   0   0  104.89    8.40
   2   0   0   97.69    8.20
  -3   0   0 7796.22  436.96
  -4   0   0   31.50    2.90
  -4   0   0   27.70   11.40
  -4   0   0   29.80    3.30
  -4   0   0   36.80    6.20
  -4   0   0   29.70    3.20
  -4   0   0   34.10    5.90
   4   0   0   42.80    7.10
   4   0   0   35.50    3.40
   4   0   0   37.60    6.70
   4   0   0   28.10    2.60
  -5   0   0  432.16   34.30
  -5   0   0  480.65   29.50
  -5   0   0  415.16   28.10
  -5   0   0  480.25   27.00
  -5   0   0  443.06   29.10
  -5   0   0  445.56   27.10
   5   0   0  452.75   30.00
   5   0   0  442.86   29.60
   5   0   0  441.96   28.70
   5   0   0  487.55   27.10
  -6   0   0   18.10    6.50
  -6   0   0   24.40    4.10
  -6   0   0   17.60    2.90
  -6   0   0   10.10   22.90
  -6   0   0   16.90    6.30
  -6   0   0   22.10    4.10
   6   0   0   18.30    2.70
   6   0   0   36.10    9.40
   6   0   0   14.10    4.90
   6   0   0   21.20    7.50
   6   0   0   15.90    3.30
  -7   0   0   79.89   10.30
  -7   0   0   94.79   10.70
  -7   0   0   92.19    6.90
  -7   0   0   65.29    8.10
  -7   0   0  109.39   31.40
  -7   0   0   90.69    7.50
   7   0   0   84.99   11.20
   7   0   0   93.99    7.60
   7   0   0   74.29   10.60
   7   0   0   88.69    6.40
  -8   0   0    1.50    5.10
  -8   0   0    4.90    2.00
  -8   0   0    2.70    2.50
  -8   0   0    5.70   37.70
  -8   0   0    3.40    5.10
  -8   0   0    5.70    3.00
  -8   0   0   -0.60    1.80
   8   0   0    5.40    2.80
   8   0   0    1.20    5.40
   8   0   0    4.10    4.90
   8   0   0    1.50    1.10
   8   0   0    1.80    1.50
   8   0   0    5.20    5.40
  -9   0   0   -2.00    1.80
  -9   0   0    1.20    5.80
  -9   0   0    2.10    6.00
  -9   0   0    6.40    3.20
  -9   0   0    2.50    3.10
   9   0   0    5.70    6.00
   9   0   0    2.30    2.60
   9   0   0    1.80    6.20
   9   0   0    6.00    5.50
   9   0   0    1.10    1.60
   9   0   0    1.70    1.10
 -10   0   0   73.79    6.10
 -10   0   0   83.79    8.80
 -10   0   0   72.59   14.10
 -10   0   0   85.39   15.30
 -10   0   0   71.49    8.30
 -10   0   0   56.69    6.30
 -10   0   0   89.79   50.59
  10   0   0   78.89    8.60
  10   0   0  102.29   15.30
  10   0   0   88.39   18.40
  10   0   0   55.99    6.00
  10   0   0   82.79   16.20
 -11   0   0    9.80   29.80
 -11   0   0   54.49   13.40
 -11   0   0   33.40    4.50
 -11   0   0   50.29   13.40
  11   0   0   62.39   15.20
  11   0   0   57.49   14.30
 -12   0   0   15.10   14.50
 -12   0   0   24.40    9.40
  12   0   0   12.10   16.60
  12   0   0   24.90   11.20
  12   0   0   20.40   11.50
 -13   0   0    4.60    3.50
 -13   0   0   11.60    8.10
 -13   0   0    8.90    8.90
  13   0   0   25.60   17.40
  13   0   0   35.30   13.70
  13   0   0   16.60   14.00
  13  -1   0  299.67   24.60
  13  -1   0  316.37   26.80
 -13   1   0  235.98   23.80
 -13   1   0  217.68   23.60
  12  -1   0  109.49   12.90
  12  -1   0  141.59   15.30
  12  -1   0  110.69   23.20
  12  -1   0   74.09   27.80
  12  -1   0  140.79   16.90
 -12   1   0  159.18   19.20
 -12   1   0  123.99   17.10
  11  -1   0    6.40    9.90
  11  -1   0    6.60    4.90
  11  -1   0    5.50    7.70
 -11   1   0    1.60    7.20
 -11   1   0   15.50    9.00
 -11   1   0    5.50    3.80
  10  -1   0  147.19   18.60
  10  -1   0  133.39   17.60
  10  -1   0  153.68   10.40
  10  -1   0  151.88   12.70
 -10   1   0   73.99   47.30
 -10   1   0  158.58   13.30
 -10   1   0  141.89   10.90
 -10   1   0  172.18   18.20
   9  -1   0  123.09    9.60
   9  -1   0  136.79   16.30
   9  -1   0  142.69   12.50
   9  -1   0  125.39   13.00
   9  -1   0  120.79    8.90
   9  -1   0  104.29   15.00
  -9   1   0  128.49   11.30
  -9   1   0  124.49    9.60
  -9   1   0  133.29   11.50
  -9   1   0  125.09   14.60
  -9   1   0  140.29   15.40
   8  -1   0   68.89   12.60
   8  -1   0   81.19   11.50
   8  -1   0   44.40   10.30
   8  -1   0   55.19    5.10
   8  -1   0   64.19    6.60
   8  -1   0   63.89    5.10
  -8   1   0   80.29   14.60
  -8   1   0   93.59   10.60
  -8   1   0   58.19    5.90
  -8   1   0   89.09   14.80
  -8   1   0   61.59    6.90
   7  -1   0   21.80    3.10
   7  -1   0   31.40    8.60
   7  -1   0   43.50    8.00
   7  -1   0   26.50    7.60
   7  -1   0   31.90    4.80
  -7   1   0   26.30    4.50
  -7   1   0   44.90   10.00
  -7   1   0   24.40    3.60
  -7   1   0   46.60   10.30
  -7   1   0   34.70    5.40
   6  -1   0  290.27   17.20
   6  -1   0  268.47   30.60
   6  -1   0  295.07   20.40
   6  -1   0  299.67   21.70
   6  -1   0  276.27   18.00
   6  -1   0  291.37   21.40
  -6   1   0  298.77   18.40
  -6   1   0  278.87   21.10
  -6   1   0  291.97   18.50
  -6   1   0  300.97   35.10
   5  -1   0   54.69    8.10
   5  -1   0   46.40    4.40
   5  -1   0   48.60    3.90
   5  -1   0   46.50    3.70
  -5   1   0   42.10    7.00
  -5   1   0   44.60    7.80
  -5   1   0   47.00    4.60
  -5   1   0   64.69   26.70
  -5   1   0   47.90    4.60
   4  -1   0 2011.90  107.49
   4  -1   0 1690.23  108.99
   4  -1   0 1970.50  107.69
  -4   1   0 1800.72  111.29
  -4   1   0 2005.00  112.59
  -4   1   0 2021.80  110.09
   3  -1   0 1038.80   59.69
   3  -1   0 1069.39   61.59
   3  -1   0 1068.39   61.39
   3  -1   0 1134.19   60.39
  -3   1   0  992.90   63.19
  -3   1   0 1041.90   59.89
  -3   1   0 1085.49   61.59
  -3   1   0 1052.89   61.49
   2  -1   0  160.18   10.90
   2  -1   0  159.28   10.50
   2  -1   0  164.78    9.60
   2  -1   0  161.98    9.70
   2  -1   0  171.98   10.30
   2  -1   0  158.48   11.10
   2  -1   0  182.28    9.70
  -2   1   0  148.09    9.70
  -2   1   0  167.68   11.00
  -2   1   0  161.18    9.70
  -2   1   0  140.79    9.70
   1  -1   0 1514.35   82.19
  -1   1   0 1286.27   82.19
  -1   1   0 1558.04   82.59
  -1   1   0 1487.25   82.19
   0  -1   0   40.30    3.20
   0  -1   0   47.60    3.30
   0  -1   0   43.40    3.20
   0  -1   0   38.90    2.60
   0  -1   0   40.70    2.90
   0  -1   0   44.90    2.70
   0  -1   0   47.40    3.20
   0  -1   0   39.80    3.00
   0  -1   0   41.80    2.80
   0   1   0   41.00    2.80
  -1  -1   0 1193.28   72.49
   1   1   0 1308.37   72.39
   1   1   0 1334.77   71.69
  -2  -1   0   15.40    2.10
  -2  -1   0   11.10    2.30
  -2  -1   0   18.50    2.10
  -2  -1   0   13.70    2.10
  -2  -1   0    8.00    1.40
  -2  -1   0   20.30    5.20
  -2  -1   0   12.70    2.00
  -2  -1   0   12.80    3.40
   2   1   0   16.40    4.30
   2   1   0   14.30    1.90
   2   1   0    8.80    1.20
   2   1   0   10.60    3.90
   2   1   0   12.20    2.90
  -3  -1   0    3.10    1.30
  -3  -1   0    2.70    1.10
  -3  -1   0    4.80    1.60
  -3  -1   0    5.10    3.10
  -3  -1   0    3.80    1.20
  -3  -1   0    3.30    1.50
  -3  -1   0    4.30    2.70
  -3  -1   0    4.20    1.60
  -3  -1   0    1.60    6.70
   3   1   0    2.60    2.80
   3   1   0    0.80    2.30
   3   1   0    3.30    1.70
   3   1   0    1.80    0.80
   3   1   0   -1.90    4.30
  -4  -1   0 2274.07  128.59
  -4  -1   0 2225.18  124.99
   4   1   0 2170.08  127.49
  -5  -1   0   19.10    3.10
  -5  -1   0   19.10    4.90
  -5  -1   0   17.00    2.60
  -5  -1   0   19.60    3.40
  -5  -1   0   16.90    2.80
   5   1   0   16.10    3.00
   5   1   0   15.50    2.20
   5   1   0   22.50    6.90
   5   1   0   14.40    4.70
   5   1   0   21.60    6.40
  -6  -1   0   30.20    4.20
  -6  -1   0   29.50    4.00
  -6  -1   0   49.10    9.30
  -6  -1   0   26.20    6.20
  -6  -1   0   34.40   17.20
  -6  -1   0   30.40    3.50
  -6  -1   0   29.10    4.50
   6   1   0   26.20    4.30
   6   1   0   29.10    2.90
   6   1   0   32.10    7.90
   6   1   0   29.20    6.50
   6   1   0   30.90    7.80
  -7  -1   0  882.01   45.90
  -7  -1   0  775.12   46.20
  -7  -1   0  799.42   47.00
  -7  -1   0  773.92   49.99
  -7  -1   0  790.32   49.90
  -7  -1   0  815.22   46.70
   7   1   0  746.13   49.20
   7   1   0  774.42   50.89
   7   1   0  835.72   45.70
   7   1   0  723.33   50.79
   7   1   0  772.72   46.80
  -8  -1   0   36.20   31.50
  -8  -1   0   71.09   11.40
  -8  -1   0   62.09    5.70
  -8  -1   0   59.89    6.00
  -8  -1   0   78.69   13.50
  -8  -1   0   55.99    6.50
  -8  -1   0   57.29    6.70
   8   1   0   59.59    6.80
   8   1   0   63.49    5.40
   8   1   0   58.19    4.80
   8   1   0  108.99   18.30
   8   1   0   70.19   14.00
  -9  -1   0   16.90    3.30
  -9  -1   0   14.50   28.00
  -9  -1   0  -27.90   47.50
  -9  -1   0   21.80   10.20
  -9  -1   0   27.10    6.00
  -9  -1   0   16.20    7.40
   9   1   0   20.10    3.60
   9   1   0    9.30    6.20
   9   1   0   37.60    9.00
   9   1   0   36.60   12.50
   9   1   0   22.70    9.70
 -10  -1   0   86.79   16.20
 -10  -1   0   64.89   13.10
 -10  -1   0   59.79    5.40
 -10  -1   0   66.09    7.80
  10   1   0   73.89   16.00
  10   1   0   81.39   13.60
  10   1   0   52.89    5.80
  10   1   0  100.99   19.30
 -11  -1   0   45.30   12.70
 -11  -1   0   30.60   11.00
 -11  -1   0   30.90    4.00
 -11  -1   0   41.40    7.60
 -11  -1   0   12.80   28.60
  11   1   0   41.40   16.10
  11   1   0   27.30    4.10
  11   1   0   31.80   13.70
  11   1   0   45.10   13.90
 -12  -1   0   10.80   10.30
 -12  -1   0   11.30    7.80
  12   1   0   -1.50    5.00
  12   1   0   14.00   16.40
  12   1   0    2.80    9.30
 -13  -1   0   30.70    5.10
 -13  -1   0   30.10    8.40
 -13  -1   0   50.79   11.80
 -13  -1   0   35.20   13.80
 -13  -1   0   34.30    3.60
  13   1   0  101.89   33.30
  13   1   0   28.50   15.70
  13   1   0   40.20   24.90
  13  -2   0   67.59   14.20
  13  -2   0   79.59   15.20
  13  -2   0   38.30   18.00
  12  -2   0    3.80    4.30
  12  -2   0   10.00    5.00
  12  -2   0    1.30    7.30
  12  -2   0    6.70    6.00
  12  -2   0    4.10   14.10
  12  -2   0   -2.50    6.20
 -12   2   0   12.30   13.50
 -12   2   0    0.70    1.80
  11  -2   0    9.20    9.80
  11  -2   0    1.20    4.20
  11  -2   0    3.40    7.20
  11  -2   0   11.00   20.60
 -11   2   0    0.70    2.60
 -11   2   0    8.90    8.90
 -11   2   0    5.90    4.10
 -11   2   0   21.40   10.10
  10  -2   0    3.60    1.70
  10  -2   0    1.40    7.20
  10  -2   0    0.70    4.50
  10  -2   0    1.40    2.70
  10  -2   0   -4.50    5.40
  10  -2   0    2.30    8.40
 -10   2   0    2.00    3.70
 -10   2   0   14.20    9.90
 -10   2   0    4.20    2.70
 -10   2   0    5.30    8.80
   9  -2   0    6.00    9.20
   9  -2   0    0.80    0.80
   9  -2   0    3.70    6.60
   9  -2   0   -5.50    6.50
   9  -2   0   -1.60    5.90
   9  -2   0   -1.70    2.10
   9  -2   0    1.60    1.40
  -9   2   0    4.60    5.50
  -9   2   0    0.00    2.00
  -9   2   0   -1.20    3.00
  -9   2   0    0.20    6.50
   8  -2   0   62.99   11.50
   8  -2   0   57.79    4.80
   8  -2   0   63.59    5.20
   8  -2   0   62.99   11.50
   8  -2   0   50.79    8.80
   8  -2   0   65.59    6.60
  -8   2   0   62.59    6.00
  -8   2   0   58.79   11.10
  -8   2   0   60.89    7.00
  -8   2   0   67.79   12.40
   7  -2   0   27.20    3.10
   7  -2   0   28.20    4.40
   7  -2   0   41.70    7.30
   7  -2   0   29.80    4.70
   7  -2   0   24.30    7.00
   7  -2   0   37.30   13.70
   7  -2   0   39.90    9.70
  -7   2   0   29.40    4.90
  -7   2   0   34.20    5.40
  -7   2   0   38.90    9.90
  -7   2   0   38.00    4.50
  -7   2   0   36.60    8.70
   6  -2   0   40.10    5.40
   6  -2   0   67.59    8.60
   6  -2   0   49.10    5.10
   6  -2   0   46.30    4.80
   6  -2   0   45.20    8.10
   6  -2   0   56.59   17.10
  -6   2   0   55.99    5.40
  -6   2   0   56.99   10.40
  -6   2   0   66.09   10.40
  -6   2   0   55.39    5.00
  -6   2   0   50.09    5.20
   5  -2   0   51.79    4.40
   5  -2   0   68.19    5.70
   5  -2   0   77.29    5.40
   5  -2   0   59.19    4.60
   5  -2   0   70.49    8.30
   5  -2   0   62.09   18.90
   5  -2   0   59.59    7.10
   5  -2   0   64.89    8.00
   5  -2   0   60.59    4.80
  -5   2   0   68.79    6.90
  -5   2   0   63.49    9.00
  -5   2   0   61.39    7.90
  -5   2   0   66.99    5.50
  -5   2   0   66.69    5.70
   4  -2   0 1072.29   60.09
   4  -2   0  937.41   58.49
   4  -2   0 1030.20   59.49
   4  -2   0 1013.40   58.89
   4  -2   0 1142.29   58.89
  -4   2   0  993.00   66.59
  -4   2   0  999.40   61.29
  -4   2   0 1055.89   59.29
  -4   2   0 1068.09   61.39
  -4   2   0 1086.19   58.99
   3  -2   0  186.98   12.20
   3  -2   0  204.58   11.80
   3  -2   0  202.88   13.20
   3  -2   0  167.78   11.90
   3  -2   0  217.48   13.40
   3  -2   0  173.48   22.70
   3  -2   0  180.28   11.80
  -3   2   0  209.68   11.70
  -3   2   0  188.18   13.40
  -3   2   0  175.58   22.20
  -3   2   0  166.38   11.50
  -3   2   0  201.38   11.70
  -3   2   0  183.78   13.40
   2  -2   0   62.19    5.00
   2  -2   0   59.39    4.00
   2  -2   0   54.59    5.40
   2  -2   0   64.29    4.10
   2  -2   0   57.49    5.60
   2  -2   0   63.89    4.60
   2  -2   0   70.49    9.50
   2  -2   0   69.49    5.50
   2  -2   0   60.09    5.60
   2  -2   0   58.89    4.10
   2  -2   0   52.79    4.70
   2  -2   0   63.89    5.50
  -2   2   0   53.79    4.10
  -2   2   0   50.79    5.40
  -2   2   0   51.99    4.00
  -2   2   0   62.69   12.20
  -2   2   0   48.90    5.30
   1  -2   0 1267.27   66.49
   1  -2   0 1204.18   66.89
   1  -2   0 1075.99   66.69
   1   2   0 1622.24   92.39
  -2  -2   0  166.98   10.60
  -2  -2   0  149.39    9.90
  -2  -2   0  170.18   10.50
  -2  -2   0  142.39   13.40
  -2  -2   0  157.38   10.00
  -2  -2   0  165.28   10.60
  -2  -2   0  168.98   12.10
  -2  -2   0  156.08    9.40
   2   2   0  166.98   10.20
   2   2   0  141.29   12.00
   2   2   0  132.99   11.10
  -3  -2   0  568.04   32.60
  -3  -2   0  555.44   32.30
  -3  -2   0  554.34   32.40
  -3  -2   0  508.55   31.70
  -3  -2   0  558.84   32.50
  -3  -2   0  616.64   33.60
  -3  -2   0  566.64   32.70
  -3  -2   0  573.84   35.20
   3   2   0  547.25   32.20
   3   2   0  549.54   31.80
   3   2   0  536.15   34.40
   3   2   0  592.04   33.20
  -4  -2   0   18.00    3.10
  -4  -2   0   24.00   13.70
  -4  -2   0   16.70    2.80
  -4  -2   0   28.40    5.40
  -4  -2   0   12.80    2.40
  -4  -2   0   20.30    5.00
  -4  -2   0   14.10    2.00
  -4  -2   0   19.70    3.00
   4   2   0   19.20    4.40
   4   2   0   16.20    4.00
   4   2   0   15.10    2.00
   4   2   0   17.50    5.70
   4   2   0   30.10    6.80
  -5  -2   0  782.52   44.60
  -5  -2   0  776.02   46.60
  -5  -2   0  737.23   49.70
  -5  -2   0  751.32   43.60
  -5  -2   0  799.72   44.60
  -5  -2   0  710.43   69.89
  -5  -2   0  803.32   44.30
  -5  -2   0  820.82   46.60
  -5  -2   0  726.83   44.40
   5   2   0  756.52   44.50
   5   2   0  778.12   43.60
   5   2   0  730.13   47.60
   5   2   0  696.83   47.30
   5   2   0  788.92   46.30
  -6  -2   0  739.63   49.40
  -6  -2   0  796.82   78.79
  -6  -2   0  646.64   41.30
  -6  -2   0  744.03   41.60
  -6  -2   0  635.14   41.30
  -6  -2   0  725.73   44.10
  -6  -2   0  725.03   41.40
  -6  -2   0  750.92   40.60
  -6  -2   0  696.63   44.20
   6   2   0  736.93   40.60
   6   2   0  642.14   41.60
   6   2   0  674.03   45.50
   6   2   0  740.93   46.00
  -7  -2   0   57.99    6.00
  -7  -2   0   56.09    5.90
  -7  -2   0   82.59   11.50
  -7  -2   0   58.69    5.90
  -7  -2   0   94.29   13.20
  -7  -2   0   65.09    6.20
  -7  -2   0   55.39    4.90
  -7  -2   0   52.99   20.40
   7   2   0   58.19    5.10
   7   2   0   76.79   14.30
   7   2   0   64.69   11.50
   7   2   0   72.89   11.00
   7   2   0   55.29    6.20
  -8  -2   0   35.20   38.00
  -8  -2   0   10.50    6.40
  -8  -2   0    9.50   29.30
  -8  -2   0   30.90    8.50
  -8  -2   0   20.20    4.60
  -8  -2   0   19.90    4.30
  -8  -2   0   19.60    2.90
   8   2   0   23.50   11.80
   8   2   0   20.80    7.90
   8   2   0   23.30    7.20
   8   2   0   12.90    3.20
  -9  -2   0   54.49   44.20
  -9  -2   0  108.09   13.80
  -9  -2   0   78.59   38.80
  -9  -2   0  115.99    9.90
   9   2   0  125.29    8.90
   9   2   0   85.79   15.60
   9   2   0  133.99   16.50
 -10  -2   0   15.60   54.59
 -10  -2   0  100.59    7.80
 -10  -2   0  103.09   14.20
 -10  -2   0  110.99   15.10
 -10  -2   0  110.29   11.80
  10   2   0  118.09   16.60
  10   2   0  171.28   26.00
  10   2   0  106.89    8.50
  10   2   0  149.69   23.40
 -11  -2   0    1.60    7.00
 -11  -2   0   16.00   29.20
  11   2   0    9.80   10.10
  11   2   0    7.60   11.20
  11   2   0   13.90    6.90
 -12  -2   0   -0.70    5.30
 -12  -2   0    8.30    5.70
 -12  -2   0    4.20    3.20
 -12  -2   0    6.40    3.90
 -12  -2   0    6.10    1.70
 -12  -2   0   20.50   49.00
 -12  -2   0    3.80    6.80
  12   2   0    4.20    1.80
  12   2   0    9.40   13.20
 -13  -2   0   10.20    5.50
 -13  -2   0    0.40    2.50
 -13  -2   0   12.10    7.10
 -13  -2   0    8.10    3.70
  13   2   0    6.00   10.00
  13  -3   0    6.10   10.30
  13  -3   0   23.40    8.00
  13  -3   0   10.70    6.50
 -13   3   0    6.10    2.00
  12  -3   0   21.20   17.00
  12  -3   0   19.40    9.60
  12  -3   0   11.80    4.50
  12  -3   0   29.10   19.60
  12  -3   0   46.90   12.60
  12  -3   0   12.70    2.60
  12  -3   0   28.50   11.30
 -12   3   0   16.10    3.40
 -12   3   0   29.20    8.80
  11  -3   0  287.17   25.40
  11  -3   0  188.08   43.40
  11  -3   0  301.37   24.30
  11  -3   0  252.27   17.20
  11  -3   0  267.97   21.70
  11  -3   0  269.07   24.30
 -11   3   0  286.97   20.60
 -11   3   0  282.57   20.40
 -11   3   0  241.18   42.20
  10  -3   0    7.30    2.30
  10  -3   0   17.00   19.70
  10  -3   0    3.90    6.80
  10  -3   0   -0.30    7.30
  10  -3   0    7.60    3.30
  10  -3   0   10.50    5.60
  10  -3   0    9.40    8.40
 -10   3   0    7.30    4.10
 -10   3   0    7.90    3.00
 -10   3   0   28.50   11.90
   9  -3   0  190.48   37.20
   9  -3   0  136.99   40.90
   9  -3   0  133.49   11.40
   9  -3   0  124.19   10.00
   9  -3   0  179.48   17.90
   9  -3   0  174.78   25.10
   9  -3   0  127.79   14.00
   9  -3   0  164.88   16.90
  -9   3   0  148.59   10.80
  -9   3   0  145.29   12.50
  -9   3   0  151.98   17.80
   8  -3   0   33.30    3.70
   8  -3   0   32.40    9.10
   8  -3   0   39.10   10.60
   8  -3   0   27.20   12.80
   8  -3   0   40.50   15.40
   8  -3   0   31.30    7.50
   8  -3   0   37.40    5.80
  -8   3   0   38.80   12.30
  -8   3   0   31.40    5.80
  -8   3   0   32.70    4.50
  -8   3   0   57.19   13.30
   7  -3   0   12.10    2.40
   7  -3   0    5.90    5.70
   7  -3   0   13.20    3.40
   7  -3   0   12.60    5.10
   7  -3   0    9.70    8.70
   7  -3   0    9.80    6.40
   7  -3   0    3.60    7.10
  -7   3   0   15.00    6.60
  -7   3   0    9.90    2.70
  -7   3   0   19.40    4.20
  -7   3   0   15.10    7.40
   6  -3   0  146.49   20.80
   6  -3   0  156.28   10.00
   6  -3   0  142.39   26.70
   6  -3   0  142.69   10.40
   6  -3   0  160.98    9.90
   6  -3   0  167.58   14.10
   6  -3   0  152.28   11.30
   6  -3   0  144.39   12.60
   6  -3   0  157.28   13.60
  -6   3   0  150.38   11.00
  -6   3   0  146.89   13.80
  -6   3   0  159.68   10.50
  -6   3   0  138.09   13.70
   5  -3   0   58.89    7.20
   5  -3   0   46.30   17.00
   5  -3   0   46.20   14.30
   5  -3   0   58.79    5.10
   5  -3   0   50.39    5.70
   5  -3   0   53.49    7.50
   5  -3   0   55.59    4.90
   5  -3   0   62.49    8.90
  -5   3   0   56.49    7.80
  -5   3   0   93.69   13.90
  -5   3   0   53.49    5.00
  -5   3   0   54.19    5.20
  -5   3   0   56.29    5.00
   4  -3   0  252.67   17.30
   4  -3   0  267.97   17.10
   4  -3   0  262.57   17.50
   4  -3   0  278.07   15.60
   4  -3   0  203.68   26.70
   4  -3   0  237.38   16.00
   4  -3   0  273.27   17.80
   4  -3   0  268.47   15.40
  -4   3   0  236.18   18.10
  -4   3   0  254.27   15.70
  -4   3   0  248.48   18.10
  -4   3   0  251.57   15.50
   3  -3   0  874.51   50.29
   3  -3   0  907.31   51.09
   3  -3   0  889.21   49.50
   3  -3   0  898.91   50.09
   3  -3   0  909.71   49.50
   3  -3   0  865.11   54.29
   3  -3   0  957.70   50.89
  -3   3   0  753.32   49.60
  -3   3   0  798.62   51.19
   2  -3   0    8.10    2.50
   2  -3   0    6.50    3.00
   2  -3   0    7.30    2.10
   2  -3   0    6.50    2.40
   2  -3   0    9.20    3.00
   2  -3   0    5.80    1.30
   2  -3   0   12.00    2.70
   2  -3   0   14.50    3.40
   2  -3   0    5.50    1.80
   2  -3   0    4.10    1.40
   2  -3   0    6.90    1.20
   2  -3   0    7.50    2.60
   2  -3   0    6.60    2.40
   2  -3   0    3.50    8.40
   2  -3   0    8.50    1.40
   2  -3   0   11.00    1.60
   2  -3   0   12.10    3.30
   2  -3   0   14.30    3.20
  -2   3   0    6.40    1.40
  -2   3   0    8.80    1.60
  -2   3   0    9.40    3.50
   1  -3   0 3166.98  185.68
   1  -3   0 3492.05  186.28
   0  -3   0   45.80    3.80
   0  -3   0   42.30    4.80
   0  -3   0   41.10    4.20
   0  -3   0   45.00    3.20
   0  -3   0   43.00    4.80
   0  -3   0   41.60    2.90
   0  -3   0   37.90    3.70
   0  -3   0   40.30    4.80
   0  -3   0   39.50    2.90
   0  -3   0   38.80    2.50
   0  -3   0   45.70    3.80
   0  -3   0   38.90    4.20
  -1  -3   0  219.18   13.10
  -1  -3   0  209.78   12.40
  -1  -3   0  216.08   13.50
  -1  -3   0  203.48   11.90
  -1  -3   0  211.18   12.80
  -1  -3   0  206.48   13.40
  -1  -3   0  209.68   13.30
  -1  -3   0  196.88   12.00
  -1  -3   0  207.38   15.30
  -1  -3   0  210.88   12.30
  -1  -3   0  202.48   12.60
  -1  -3   0  191.18   13.30
  -1  -3   0  183.08   13.00
  -1  -3   0  178.88   11.80
  -1  -3   0  212.98   13.50
   1   3   0  186.88   11.80
  -2  -3   0 1370.16   74.19
  -2  -3   0 1404.46   73.19
   2   3   0 1151.68   71.99
   2   3   0 1220.48   74.29
  -3  -3   0  447.16   26.20
  -3  -3   0  477.15   26.80
  -3  -3   0  414.86   25.90
  -3  -3   0  444.06   28.50
  -3  -3   0  444.16   26.50
  -3  -3   0  411.16   25.90
  -3  -3   0  447.96   26.20
  -3  -3   0  473.15   27.00
   3   3   0  416.56   28.00
   3   3   0  412.06   25.00
   3   3   0  441.16   26.40
   3   3   0  419.86   25.50
  -4  -3   0   12.50    2.90
  -4  -3   0   21.60    5.30
  -4  -3   0   19.10    4.50
  -4  -3   0   21.60    3.70
  -4  -3   0   15.30    2.60
  -4  -3   0   19.60    8.50
  -4  -3   0   18.10    3.20
  -4  -3   0   11.40    3.40
  -4  -3   0   10.00   24.00
  -4  -3   0   29.30    5.40
   4   3   0   17.80    6.50
   4   3   0   23.60    4.70
   4   3   0   23.50    3.40
   4   3   0   22.10    6.50
   4   3   0   17.30    2.20
  -5  -3   0   97.39    7.50
  -5  -3   0   82.79    8.70
  -5  -3   0  123.29   16.90
  -5  -3   0   81.99    7.20
  -5  -3   0   91.99    8.90
  -5  -3   0   87.29    6.60
  -5  -3   0   83.89    7.10
  -5  -3   0   81.69    6.70
  -5  -3   0  129.89   60.39
   5   3   0   90.39    6.10
   5   3   0   79.99    8.70
   5   3   0   87.79   10.40
   5   3   0   86.79    8.80
   5   3   0   74.69   11.00
  -6  -3   0   12.00   13.40
  -6  -3   0   13.20    2.90
  -6  -3   0   13.10    5.10
  -6  -3   0   14.20    3.50
  -6  -3   0   22.30    8.10
  -6  -3   0    7.50    2.40
  -6  -3   0   16.10    3.80
  -6  -3   0   32.00   22.20
  -6  -3   0  -11.00   18.20
   6   3   0    8.10    4.10
   6   3   0   10.80    2.20
   6   3   0   17.30    6.90
   6   3   0   15.00    6.50
  -7  -3   0   26.40   34.60
  -7  -3   0   12.00    5.50
  -7  -3   0   28.80   24.80
  -7  -3   0    6.30    2.80
  -7  -3   0   12.00    3.20
  -7  -3   0   14.80    5.80
  -7  -3   0    5.30    2.90
  -7  -3   0    0.30   18.90
   7   3   0   11.40    6.80
   7   3   0   12.40    6.90
   7   3   0   10.90    2.40
   7   3   0    6.50    6.30
  -8  -3   0   -0.90    5.50
  -8  -3   0    4.30   28.40
  -8  -3   0    2.20    2.30
  -8  -3   0    2.50    5.90
  -8  -3   0   27.10   28.00
  -8  -3   0    2.90    2.40
  -8  -3   0    2.70    2.80
   8   3   0   -2.60    3.70
   8   3   0    3.30    5.90
   8   3   0    4.20    6.10
   8   3   0   -0.10    1.30
  -9  -3   0  141.79   15.90
  -9  -3   0  144.69   11.80
  -9  -3   0   77.99   39.90
  -9  -3   0  107.29   62.89
  -9  -3   0  137.39   11.40
   9   3   0  137.89   10.20
   9   3   0  175.28   20.00
 -10  -3   0   23.40   34.70
 -10  -3   0    8.20    7.30
 -10  -3   0    1.50    1.20
 -10  -3   0    3.40    3.00
 -10  -3   0   -2.20    6.50
 -10  -3   0  -53.29   52.39
  10   3   0    1.90    6.60
  10   3   0    0.70    1.80
  10   3   0   19.00   11.30
 -11  -3   0    6.30    1.70
 -11  -3   0    4.20    3.60
 -11  -3   0  117.59   68.39
 -11  -3   0    9.10    3.70
 -11  -3   0    2.00   27.00
 -11  -3   0    6.70    4.90
 -11  -3   0    6.60    6.90
  11   3   0    4.40    2.10
  11   3   0    5.70    6.00
 -12  -3   0   75.69   12.80
 -12  -3   0   69.89    8.20
 -12  -3   0   52.19    9.70
 -12  -3   0   80.79    6.40
 -12  -3   0   64.99   10.70
 -12  -3   0   80.79   10.90
 -12  -3   0   14.70   27.00
  12   3   0   69.99    5.90
 -13  -3   0   23.70    6.50
 -13  -3   0   44.00   25.10
 -13  -3   0   33.90    3.20
 -13  -3   0   44.50    5.90
 -13  -3   0   36.40    7.50
 -13  -3   0   27.60    7.90
  13  -4   0   99.09   25.20
  13  -4   0   74.49    9.50
 -13   4   0   49.00    5.70
  12  -4   0   12.10    6.70
  12  -4   0   13.60   16.60
  12  -4   0    7.20    6.90
  12  -4   0    8.20    7.30
  12  -4   0    8.30    2.10
  12  -4   0   12.40    5.80
 -12   4   0   12.80    3.00
 -12   4   0   23.10    8.60
  11  -4   0   21.30   13.80
  11  -4   0   20.30    9.30
  11  -4   0   14.00    3.00
  11  -4   0   20.70    5.50
  11  -4   0   11.10   18.10
  11  -4   0   13.90    8.40
 -11   4   0   26.80    7.40
 -11   4   0   20.20    4.30
  10  -4   0  338.07   27.10
  10  -4   0  284.87   24.40
  10  -4   0  480.75   78.89
  10  -4   0  339.17   27.20
  10  -4   0  317.57   20.50
  10  -4   0  337.97   27.80
  10  -4   0  296.07   49.10
 -10   4   0  331.37   20.90
 -10   4   0  315.17   23.10
   9  -4   0   49.80   10.70
   9  -4   0   41.20    6.40
   9  -4   0   64.99   15.80
   9  -4   0   29.60   13.80
   9  -4   0   48.50   12.20
   9  -4   0   30.50    4.40
   9  -4   0   12.80   19.80
   9  -4   0   77.49   21.00
   9  -4   0   47.90   22.80
  -9   4   0   33.40    5.00
   8  -4   0    7.50    7.60
   8  -4   0    7.00    8.60
   8  -4   0   15.60    9.40
   8  -4   0    7.70    2.30
   8  -4   0    0.30    4.60
   8  -4   0    7.80    6.90
   8  -4   0   12.10    6.40
   8  -4   0    3.80   14.70
  -8   4   0   20.10    9.70
  -8   4   0    8.50    3.80
   7  -4   0   65.69   20.10
   7  -4   0   65.49    5.70
   7  -4   0   72.59    6.50
   7  -4   0   75.09   10.20
   7  -4   0   96.99   21.00
   7  -4   0  108.89   15.90
   7  -4   0   73.89    5.70
   7  -4   0   90.69   30.10
   7  -4   0   89.69   11.70
  -7   4   0   67.39    6.40
  -7   4   0   57.19    6.60
  -7   4   0   65.59   12.80
   6  -4   0  318.77   20.30
   6  -4   0  332.07   20.40
   6  -4   0  305.57   24.80
   6  -4   0  345.97   25.20
   6  -4   0  356.36   33.30
   6  -4   0  354.66   22.00
   6  -4   0  341.27   20.10
   6  -4   0  282.37   39.50
   6  -4   0  330.87   19.90
   6  -4   0  349.77   24.10
   6  -4   0  279.27   35.10
  -6   4   0  335.37   21.00
  -6   4   0  341.37   20.30
  -6   4   0  283.07   24.00
   5  -4   0  751.42   44.40
   5  -4   0  684.93   42.20
   5  -4   0  621.84   57.79
   5  -4   0  741.83   44.90
   5  -4   0  723.53   43.90
   5  -4   0  752.32   41.30
   5  -4   0  630.54   42.30
   5  -4   0  642.54   52.79
   5  -4   0  774.42   44.10
   5  -4   0  789.12   43.80
  -5   4   0  704.63   41.40
   4  -4   0   14.40    3.90
   4  -4   0   21.00    5.70
   4  -4   0   15.10    5.00
   4  -4   0   12.40    2.50
   4  -4   0   12.90    2.00
   4  -4   0    6.20    7.20
   4  -4   0   12.70    2.40
   4  -4   0   10.30   11.50
   4  -4   0   14.10    4.50
   4  -4   0   13.10   16.70
   4  -4   0    8.40    1.80
   4  -4   0   17.00    5.70
   4  -4   0   12.30    4.60
   4  -4   0   13.70    3.60
  -4   4   0   12.60    2.60
  -4   4   0   17.20    8.30
  -4   4   0    9.50    2.10
   3  -4   0  444.36   28.30
   3  -4   0  402.56   40.60
   3  -4   0  461.65   27.80
   3  -4   0  417.36   31.00
   3  -4   0  457.85   27.10
   3  -4   0  426.86   26.60
   3  -4   0  488.55   25.80
   3  -4   0  423.26   26.90
   3  -4   0  450.75   25.80
   3  -4   0  440.76   25.50
   3  -4   0  492.35   27.70
   3  -4   0  465.75   26.90
   3  -4   0  491.65   28.20
   3  -4   0  416.46   25.60
  -3   4   0  394.46   25.60
  -3   4   0  402.36   29.60
  -3   4   0  420.46   25.60
   2  -4   0   29.30    2.80
   2  -4   0   45.40    4.90
   2  -4   0   40.60    5.00
   2  -4   0   30.10    3.50
   2  -4   0   31.10    3.40
   2  -4   0   41.10    5.50
   2  -4   0   30.20    3.30
   2  -4   0   42.50    7.80
   2  -4   0   30.50    3.60
   2  -4   0   27.30    2.50
   2  -4   0   36.60    3.70
   2  -4   0   33.50    3.90
   2  -4   0   31.50    3.60
   2  -4   0   28.70    4.90
   2  -4   0   34.20    2.80
  -2   4   0   29.20    2.50
   1  -4   0  338.37   20.70
   1  -4   0  338.87   20.70
   1  -4   0  382.46   21.30
   1  -4   0  332.47   19.80
   1  -4   0  369.66   22.10
   1  -4   0  330.57   19.60
   1  -4   0  328.17   20.30
   1  -4   0  328.57   20.40
   1  -4   0  306.47   19.40
  -1  -4   0 4691.13  250.37
  -1  -4   0 4249.57  251.77
  -2  -4   0   37.30    3.00
  -2  -4   0   42.80    4.90
  -2  -4   0   35.90    4.50
  -2  -4   0   36.10    3.10
  -2  -4   0   36.20    4.00
  -2  -4   0   47.20    6.50
  -2  -4   0   37.60   12.40
  -2  -4   0   37.80    4.20
  -2  -4   0   37.20    5.40
  -2  -4   0   33.20    3.10
  -2  -4   0   32.50    5.10
  -2  -4   0   33.90    3.80
  -2  -4   0   46.50    7.40
  -2  -4   0   32.80    4.00
  -2  -4   0   34.40    2.90
  -2  -4   0   31.40    3.10
  -2  -4   0   39.50    4.40
  -2  -4   0   42.90    4.80
   2   4   0   35.30    3.80
   2   4   0   41.40   11.60
   2   4   0   29.00    2.70
  -3  -4   0    4.90    2.60
  -3  -4   0    8.90   14.90
  -3  -4   0    1.60    1.80
  -3  -4   0    4.10    2.90
  -3  -4   0    6.30    3.60
  -3  -4   0    2.80    1.80
  -3  -4   0    9.70    6.40
  -3  -4   0  -22.80   18.30
  -3  -4   0    1.60    2.70
  -3  -4   0    1.30    2.10
  -3  -4   0    6.60   23.00
  -3  -4   0    3.70    2.50
  -3  -4   0    5.00    1.50
  -3  -4   0    5.70    1.80
   3   4   0    2.70    2.50
   3   4   0    9.70    4.50
   3   4   0    3.90    1.10
  -4  -4   0  128.09   48.50
  -4  -4   0  107.69    9.20
  -4  -4   0  113.59    8.60
  -4  -4   0   91.69    8.90
  -4  -4   0   97.99    8.80
  -4  -4   0  134.59   37.70
  -4  -4   0  101.49    9.10
  -4  -4   0   98.09    7.80
  -4  -4   0  113.39    8.80
  -4  -4   0  115.79    7.50
  -4  -4   0  113.19   13.60
   4   4   0  102.19    9.10
   4   4   0  102.99   11.00
  -5  -4   0  336.27   20.50
  -5  -4   0  329.57   21.40
  -5  -4   0  303.17   19.00
  -5  -4   0  332.87   21.80
  -5  -4   0  284.17   25.70
  -5  -4   0  522.45  123.69
  -5  -4   0  367.06   63.99
  -5  -4   0  287.77   20.00
  -5  -4   0  303.77   20.10
   5   4   0  315.37   18.70
   5   4   0  292.07   23.40
  -6  -4   0    7.60    2.60
  -6  -4   0    5.80    3.00
  -6  -4   0   12.20    5.20
  -6  -4   0    9.10    5.00
  -6  -4   0   10.50    3.20
  -6  -4   0    3.40   15.70
  -6  -4   0   31.70   24.40
  -6  -4   0   16.50   35.60
   6   4   0   13.20    6.40
   6   4   0    4.40    1.50
   6   4   0    8.00    4.30
  -7  -4   0   15.50    3.70
  -7  -4   0   19.70    4.50
  -7  -4   0   16.50    4.40
  -7  -4   0   13.00    6.00
  -7  -4   0   23.30   22.20
  -7  -4   0   26.70   36.00
  -7  -4   0    9.00    5.30
  -7  -4   0   33.90   21.10
   7   4   0   12.80    7.70
   7   4   0    9.60    2.20
   7   4   0    5.30    4.90
  -8  -4   0    1.00   26.70
  -8  -4   0    7.30    6.20
  -8  -4   0    4.60    2.80
  -8  -4   0    2.00    3.70
  -8  -4   0    6.40    6.40
  -8  -4   0   -5.10   21.80
  -8  -4   0   12.70   29.20
  -8  -4   0    3.70    3.30
   8   4   0   -0.10    4.70
   8   4   0    2.50    1.60
  -9  -4   0  354.46   26.60
  -9  -4   0  306.27   22.10
  -9  -4   0  358.06   27.10
  -9  -4   0  346.77   25.60
  -9  -4   0  364.46  111.29
  -9  -4   0  345.67   23.90
  -9  -4   0  267.47   65.59
  -9  -4   0  313.57   23.00
   9   4   0  315.97   26.40
   9   4   0  379.86   21.60
 -10  -4   0   65.99    5.70
 -10  -4   0  110.69   16.40
 -10  -4   0   88.09   12.70
 -10  -4   0  -17.20   43.30
 -10  -4   0   92.39   15.20
  10   4   0   92.19   15.60
 -11  -4   0   11.40    7.00
 -11  -4   0   12.90    2.10
 -11  -4   0   18.40   28.70
 -11  -4   0   14.40    7.10
 -11  -4   0   12.50    9.10
 -11  -4   0  -32.60   63.39
 -11  -4   0   19.80    6.00
 -11  -4   0   13.20    4.10
  11   4   0   28.50    8.60
  11   4   0   11.20    2.70
 -12  -4   0    7.50    3.30
 -12  -4   0   15.40    5.00
 -12  -4   0   21.60    6.30
 -12  -4   0    6.20    1.50
 -12  -4   0   16.00   20.10
 -12  -4   0    8.80    5.30
 -12  -4   0   10.60   23.20
  12   4   0    8.30    2.20
  13  -5   0   34.50   16.00
 -13   5   0   20.40    3.70
  12  -5   0   50.19   13.40
  12  -5   0   94.49   14.50
  12  -5   0   91.49   30.00
  12  -5   0   53.39    6.50
  12  -5   0   55.09    5.10
  12  -5   0   63.19   10.90
 -12   5   0   55.19    5.60
 -12   5   0   80.59   12.60
  11  -5   0    4.70    2.80
  11  -5   0    5.70    5.30
  11  -5   0    5.00   10.30
  11  -5   0    1.90    1.50
  11  -5   0    5.50    4.80
  11  -5   0    4.80    7.10
  11  -5   0    2.10   14.00
  11  -5   0    5.30    7.30
 -11   5   0    0.30    3.40
 -11   5   0    0.00    2.10
  10  -5   0   44.90   18.60
  10  -5   0   37.80    8.90
  10  -5   0   33.20    4.50
  10  -5   0   62.99   31.00
  10  -5   0   54.89   12.70
  10  -5   0   54.49    8.00
  10  -5   0   63.09   14.00
  10  -5   0   29.60    9.00
 -10   5   0   39.70    5.60
 -10   5   0   46.90    8.10
   9  -5   0  351.76   27.80
   9  -5   0  368.36   29.40
   9  -5   0  386.86   23.70
   9  -5   0  375.76   29.60
   9  -5   0  384.96   44.80
   9  -5   0  352.66   24.10
   9  -5   0  352.56   51.69
  -9   5   0  379.46   25.90
  -9   5   0  417.76   24.10
   8  -5   0  264.77   36.00
   8  -5   0  272.47   30.70
   8  -5   0  338.07   61.29
   8  -5   0  243.48   21.50
   8  -5   0  236.38   20.60
   8  -5   0  245.58   16.20
   8  -5   0  234.68   16.50
   8  -5   0  257.27   21.50
   8  -5   0  231.78   20.10
  -8   5   0  246.78   16.50
  -8   5   0  260.57   18.20
   7  -5   0   45.70    8.70
   7  -5   0   49.40    5.20
   7  -5   0   66.29   17.20
   7  -5   0   44.10   22.20
   7  -5   0   37.20    8.30
   7  -5   0   43.30    4.30
   7  -5   0   54.49   10.60
   7  -5   0   51.49    7.40
   7  -5   0   64.59   11.80
   7  -5   0   39.60    4.40
  -7   5   0   50.29    6.10
  -7   5   0   39.60    5.00
   6  -5   0  812.62   53.79
   6  -5   0  879.21   50.79
   6  -5   0  869.71   78.39
   6  -5   0  899.31   53.29
   6  -5   0  952.90   54.09
   6  -5   0  811.92   51.49
   6  -5   0  841.92   50.59
   6  -5   0  873.21   55.29
   6  -5   0  955.40   50.89
   6  -5   0  894.01   54.29
   6  -5   0  824.82   71.89
   6  -5   0  885.41   65.69
  -6   5   0  917.41   50.99
  -6   5   0  849.32   51.59
   5  -5   0    0.30    5.90
   5  -5   0    2.70    2.90
   5  -5   0    0.90    1.10
   5  -5   0   -0.40    1.00
   5  -5   0    1.20    1.90
   5  -5   0    7.40    4.60
   5  -5   0   15.00   12.90
   5  -5   0    3.10    1.50
   5  -5   0    8.30    8.60
   5  -5   0   -0.30    3.20
   5  -5   0    1.60    4.10
   5  -5   0    4.20    5.20
   5  -5   0    0.10    1.60
   5  -5   0    0.80    0.90
  -5   5   0    0.10    1.60
  -5   5   0    0.60    1.40
   4  -5   0    0.00    1.50
   4  -5   0    7.70    4.10
   4  -5   0    0.30    1.00
   4  -5   0    0.30    3.60
   4  -5   0   -0.20    3.70
   4  -5   0    1.90    1.50
   4  -5   0    0.40    2.50
   4  -5   0    4.80    6.90
   4  -5   0    4.30   16.40
   4  -5   0    5.60    4.90
   4  -5   0    1.20    4.10
   4  -5   0    1.10    1.00
   4  -5   0    0.60    2.80
   4  -5   0    1.20    0.90
   4  -5   0    0.70    7.80
   4  -5   0    5.10   13.40
   4  -5   0    0.10    2.80
  -4   5   0    0.00    1.30
   3  -5   0   51.59    6.20
   3  -5   0   28.00   22.00
   3  -5   0   53.89    5.00
   3  -5   0   44.60    4.90
   3  -5   0   50.89    5.20
   3  -5   0   61.69    7.10
   3  -5   0   61.19    7.00
   3  -5   0   68.99    8.20
   3  -5   0   57.69   10.70
   3  -5   0   70.89   19.80
   3  -5   0   51.09    4.10
   3  -5   0   48.20   15.70
   3  -5   0   26.40   10.10
   3  -5   0   53.49    4.30
   3  -5   0   53.79   11.50
   3  -5   0   53.89    5.60
   3  -5   0   61.59    7.40
   3  -5   0   61.69   16.50
  -3   5   0   46.40    4.10
  -3   5   0   49.20    4.20
   2  -5   0  767.12   42.60
   2  -5   0  671.33   42.20
   2  -5   0  684.33   54.09
   2  -5   0  756.32   43.90
   2  -5   0  665.43   41.20
   2  -5   0  630.64   74.49
   2  -5   0  765.12   42.90
   2  -5   0  701.13   48.50
   2  -5   0  799.52   44.80
   2  -5   0  706.73   42.20
   2  -5   0  791.32   42.90
   2  -5   0  763.82   44.60
   2  -5   0  764.02   41.70
   2  -5   0  695.43   43.50
   2  -5   0  795.82   59.89
   2  -5   0  730.53   43.00
  -2   5   0  660.43   41.10
   1  -5   0  122.19    9.60
   1  -5   0  132.19    9.20
   1  -5   0  128.59   10.30
   1  -5   0   94.99   18.80
   1  -5   0  129.79   10.70
   1  -5   0  122.79    9.00
   1  -5   0  122.39    8.20
   1  -5   0  118.39    7.70
   1  -5   0  131.79    8.10
   1  -5   0  132.29    9.50
   1  -5   0  125.79    9.10
   1  -5   0  117.49   10.50
   1  -5   0  138.49   21.00
   1  -5   0  124.69   10.30
   0  -5   0  325.87   19.50
   0  -5   0  287.67   31.40
   0  -5   0  288.07   17.50
   0  -5   0  304.67   20.00
   0  -5   0  327.27   19.00
   0  -5   0  350.06   45.70
   0  -5   0  286.47   18.80
   0  -5   0  286.77   17.70
   0  -5   0  255.17   27.50
   0  -5   0  291.87   18.00
   0  -5   0  302.87   20.30
   0  -5   0  311.07   19.40
   0  -5   0  322.67   19.00
   0  -5   0  298.97   20.20
   0  -5   0  295.97   19.70
   0  -5   0  289.67   36.00
  -1  -5   0   28.80    3.60
  -1  -5   0   39.30    6.20
  -1  -5   0   38.30    4.30
  -1  -5   0   32.90    5.40
  -1  -5   0   18.10   10.60
  -1  -5   0   30.30    4.40
  -1  -5   0   10.60    9.10
  -1  -5   0   29.50    4.90
  -1  -5   0   38.30    9.00
  -1  -5   0   28.90   18.70
  -1  -5   0   27.20    1.90
  -1  -5   0   37.50    5.10
  -1  -5   0   36.90   20.70
  -1  -5   0   29.10    9.30
  -1  -5   0   25.80    2.70
  -1  -5   0   37.10    6.30
  -1  -5   0   24.90    2.40
  -1  -5   0   40.80    6.20
  -1  -5   0   23.20   14.30
   1   5   0   25.10    2.70
  -2  -5   0    7.50    9.30
  -2  -5   0   18.50    5.40
  -2  -5   0   24.40    7.30
  -2  -5   0   22.20    4.10
  -2  -5   0   28.90   27.60
  -2  -5   0   24.80   12.30
  -2  -5   0   20.20   15.50
  -2  -5   0   14.10    1.50
  -2  -5   0   19.10    3.50
  -2  -5   0   21.70    8.70
  -2  -5   0   20.50    3.30
  -2  -5   0   17.20    4.60
  -2  -5   0    5.10   10.40
  -2  -5   0   21.80    3.60
  -2  -5   0   14.00    2.40
  -2  -5   0   21.30    4.50
  -2  -5   0   19.90    4.30
  -2  -5   0    2.80   10.10
  -2  -5   0   10.50    4.10
  -2  -5   0   19.60   19.90
  -2  -5   0   16.80    3.80
  -2  -5   0   18.40    4.50
  -2  -5   0   16.20    3.50
   2   5   0   19.80    3.50
   2   5   0   14.10    1.80
  -3  -5   0   67.59    7.30
  -3  -5   0   80.29   12.00
  -3  -5   0   77.89    6.90
  -3  -5   0   78.49    5.90
  -3  -5   0   70.99    7.60
  -3  -5   0   68.19    6.10
  -3  -5   0   79.09    6.60
  -3  -5   0   70.49    6.60
  -3  -5   0   48.80   20.40
  -3  -5   0   71.29   31.30
  -3  -5   0   79.49    7.40
  -3  -5   0   64.59   43.20
  -3  -5   0   72.59    5.20
  -3  -5   0   73.09    6.70
  -3  -5   0   67.09    5.10
  -3  -5   0   51.09   12.30
  -3  -5   0  111.59   35.50
   3   5   0   66.39    6.70
  -4  -5   0    6.70    3.30
  -4  -5   0   12.30    2.30
  -4  -5   0    9.80    2.30
  -4  -5   0   10.70    4.70
  -4  -5   0    2.50   20.70
  -4  -5   0    9.30    3.20
  -4  -5   0    8.80    1.60
  -4  -5   0    8.90    8.40
  -4  -5   0   10.80    3.30
  -4  -5   0   -4.90   13.00
  -4  -5   0   12.50    3.50
  -4  -5   0   12.10    2.90
  -4  -5   0    9.50    3.60
   4   5   0   11.70    1.90
   4   5   0    9.30    3.70
  -5  -5   0    8.80    3.10
  -5  -5   0   10.90    4.40
  -5  -5   0   33.00   22.60
  -5  -5   0    5.80    3.10
  -5  -5   0   18.90   32.20
  -5  -5   0    8.70    2.30
  -5  -5   0    8.00    4.20
  -5  -5   0    6.40    3.50
  -5  -5   0    5.00   11.50
  -5  -5   0   12.70    2.80
  -5  -5   0    6.00    1.40
  -5  -5   0   15.20    5.00
  -5  -5   0    7.20    2.90
   5   5   0   12.40    2.10
   5   5   0    4.40    3.60
  -6  -5   0    2.30    2.70
  -6  -5   0    1.20    2.90
  -6  -5   0    5.80    4.70
  -6  -5   0   10.30    5.20
  -6  -5   0   15.50   17.10
  -6  -5   0    3.10    2.60
  -6  -5   0   34.40   26.70
  -6  -5   0    9.60    2.90
   6   5   0    6.90    4.20
  -7  -5   0  157.58   15.30
  -7  -5   0  141.09   64.29
  -7  -5   0  166.38   14.80
  -7  -5   0  167.68   11.90
  -7  -5   0  171.78   15.30
  -7  -5   0  162.68   29.50
  -7  -5   0  190.78   53.39
  -7  -5   0  159.78   14.70
  -7  -5   0  179.68   14.00
  -7  -5   0  144.09   13.40
   7   5   0  170.58   11.40
   7   5   0  182.58   16.30
  -8  -5   0   48.00   32.20
  -8  -5   0   43.50    9.00
  -8  -5   0   47.30   46.10
  -8  -5   0   47.70    6.50
  -8  -5   0   32.60    8.00
  -8  -5   0   28.20   28.90
  -8  -5   0   35.80    5.90
  -8  -5   0   57.39   11.00
   8   5   0   32.80    8.50
   8   5   0   36.70    4.70
  -9  -5   0  219.38   19.20
  -9  -5   0  210.58   17.10
  -9  -5   0  205.68   15.10
  -9  -5   0  218.98   18.80
  -9  -5   0  230.68   18.90
  -9  -5   0  193.48   16.50
   9   5   0  193.78   19.40
   9   5   0  236.78   14.80
 -10  -5   0  199.78   12.60
 -10  -5   0  213.28   18.10
 -10  -5   0  192.38   19.10
 -10  -5   0  193.78   14.50
 -10  -5   0  264.87   73.19
 -10  -5   0  215.58   18.00
 -10  -5   0  184.98   15.90
  10   5   0  208.08   14.00
  10   5   0  193.58   19.00
 -11  -5   0   26.90   32.30
 -11  -5   0   76.09    8.50
 -11  -5   0   83.79   10.10
 -11  -5   0   47.00   28.60
 -11  -5   0   64.99    7.00
 -11  -5   0   82.19   14.90
 -11  -5   0   73.99    5.40
 -11  -5   0  117.29   18.80
  11   5   0  112.39   19.00
  11   5   0   68.69    6.50
 -12  -5   0    0.60   21.10
 -12  -5   0    3.30    3.00
 -12  -5   0   13.60    7.70
 -12  -5   0    9.10    5.20
 -12  -5   0    3.90    1.10
 -12  -5   0    5.60   12.90
  12   5   0    4.00    1.80
  13  -6   0    4.10    8.60
 -13   6   0    0.50    1.30
  12  -6   0    2.50    6.70
  12  -6   0   19.20   12.40
  12  -6   0    0.60    1.20
  12  -6   0   -2.30    8.90
  12  -6   0   11.50    3.30
 -12   6   0    3.00    3.30
  11  -6   0    5.60    4.30
  11  -6   0   -1.00    5.80
  11  -6   0    5.50    7.50
  11  -6   0    1.10    1.80
  11  -6   0   -0.70    1.10
  11  -6   0   -2.60    5.40
  11  -6   0    0.60   12.10
 -11   6   0    2.00    3.20
 -11   6   0    1.20    2.20
  10  -6   0    2.40    2.50
  10  -6   0   10.60    8.40
  10  -6   0    4.40    2.70
  10  -6   0    0.30    4.70
  10  -6   0    7.10   14.30
  10  -6   0    6.60    5.30
  10  -6   0    7.40    6.80
  10  -6   0    1.00    7.60
 -10   6   0    1.30    2.90
 -10   6   0    3.60    3.70
   9  -6   0   17.90    8.40
   9  -6   0   12.10    7.00
   9  -6   0   20.30   14.00
   9  -6   0   14.70    8.60
   9  -6   0   27.60   24.00
   9  -6   0   17.30    3.70
   9  -6   0   12.90    6.40
   9  -6   0   16.40    4.50
  -9   6   0   11.20    3.30
  -9   6   0   11.60    4.70
   8  -6   0   17.80    4.50
   8  -6   0   10.70    7.10
   8  -6   0   19.50   20.60
   8  -6   0   14.40    6.50
   8  -6   0    8.50    6.20
   8  -6   0   15.00    3.50
   8  -6   0    3.30    9.30
   8  -6   0   10.80    8.70
  -8   6   0    9.50    3.40
   7  -6   0  227.28   41.50
   7  -6   0  179.88   17.80
   7  -6   0  200.38   13.30
   7  -6   0  183.98   13.40
   7  -6   0  176.88   16.90
   7  -6   0  167.78   24.80
   7  -6   0  190.58   12.90
   7  -6   0  255.17   49.99
   7  -6   0  200.48   16.60
   7  -6   0  201.78   17.20
  -7   6   0  196.28   13.40
  -7   6   0  209.58   14.80
   6  -6   0   16.20    6.40
   6  -6   0   14.70    5.20
   6  -6   0   18.30    7.90
   6  -6   0   16.00    3.60
   6  -6   0    5.40    7.00
   6  -6   0   18.50    6.10
   6  -6   0   22.90   17.50
   6  -6   0   16.50    4.40
   6  -6   0    9.00    9.50
   6  -6   0   16.20    4.70
   6  -6   0    4.40    4.40
   6  -6   0   16.50    3.20
   6  -6   0   15.20    2.70
  -6   6   0   15.40    3.20
  -6   6   0   17.00    4.10
   5  -6   0  561.04   53.09
   5  -6   0  441.86   28.70
   5  -6   0  357.26   43.60
   5  -6   0  454.45   28.30
   5  -6   0  446.56   34.50
   5  -6   0  482.85   27.10
   5  -6   0  407.86   26.20
   5  -6   0  483.85   26.60
   5  -6   0  480.55   27.00
   5  -6   0  410.96   26.60
   5  -6   0  469.75   29.10
   5  -6   0  470.95   41.80
   5  -6   0  424.16   30.90
   5  -6   0  440.76   30.20
  -5   6   0  446.26   27.50
   4  -6   0  151.98   12.40
   4  -6   0  155.38   30.40
   4  -6   0  134.89   10.90
   4  -6   0  149.88   10.90
   4  -6   0  144.59   20.80
   4  -6   0  145.99    9.90
   4  -6   0  157.88   10.00
   4  -6   0  157.58   11.70
   4  -6   0  160.48   26.30
   4  -6   0   78.39   41.50
   4  -6   0  126.89   17.10
   4  -6   0  156.18   13.00
   4  -6   0  161.98   14.00
  -4   6   0  148.19   10.10
  -4   6   0  146.39   10.00
   3  -6   0  107.79    9.80
   3  -6   0   85.69    9.80
   3  -6   0  105.99   10.10
   3  -6   0   86.69    6.30
   3  -6   0  100.29    9.80
   3  -6   0   81.19   36.70
   3  -6   0   88.89    8.80
   3  -6   0   87.19   18.30
   3  -6   0   65.79   14.70
   3  -6   0  171.88   33.10
   3  -6   0  103.49   23.30
   3  -6   0  100.19   13.30
   3  -6   0  103.99    7.10
   3  -6   0   98.19    7.80
  -3   6   0  114.29    8.20
  -3   6   0   98.49    6.80
   2  -6   0  121.49   10.20
   2  -6   0  130.19   11.50
   2  -6   0  133.79   11.30
   2  -6   0  101.99   14.10
   2  -6   0   93.99   20.00
   2  -6   0  140.59   11.60
   2  -6   0  141.99    9.80
   2  -6   0  126.69    8.50
   2  -6   0   92.59   17.50
   2  -6   0  153.88   29.30
   2  -6   0   73.79   20.70
   2  -6   0  118.99    9.10
   2  -6   0  115.59   10.90
   2  -6   0  118.49   38.20
   2  -6   0  132.69    9.40
   2  -6   0  108.79    9.30
   2  -6   0  134.19    8.30
  -2   6   0  121.09    7.80
   1  -6   0   58.99   26.30
   1  -6   0   39.40    6.60
   1  -6   0   21.60   12.20
   1  -6   0   45.80    4.90
   1  -6   0   45.80    6.40
   1  -6   0   59.99    8.10
   1  -6   0   51.79   11.20
   1  -6   0   49.00    3.90
   1  -6   0   49.60   25.60
   1  -6   0   39.90    3.30
   1  -6   0   23.30   15.40
   1  -6   0   41.60    3.60
   1  -6   0   59.79    7.30
   1  -6   0   86.99   47.20
   1  -6   0   46.20    5.30
   1  -6   0   35.60   11.20
   1  -6   0   31.90    6.50
   1  -6   0   51.29   18.60
   1  -6   0   55.69    8.00
   1  -6   0   38.50    4.60
  -1   6   0   37.90    2.90
   0  -6   0  869.11   50.99
   0  -6   0  870.51   51.99
   0  -6   0  945.61   52.79
   0  -6   0  922.71  106.59
   0  -6   0  918.11   87.59
   0  -6   0  926.41   53.19
   0  -6   0  865.51   50.39
   0  -6   0  931.61   52.09
   0  -6   0  874.21   53.29
   0  -6   0  878.31   50.89
   0  -6   0  925.21   52.69
   0  -6   0  945.81   52.09
   0  -6   0  935.21   87.59
   0  -6   0  836.02   58.09
   0  -6   0  768.52   74.99
   0  -6   0  933.11   53.99
   0  -6   0  897.31   53.69
   0   6   0  790.22   50.09
  -1  -6   0  850.31   49.50
  -1  -6   0  937.21   50.99
  -1  -6   0  870.71   51.29
  -1  -6   0  849.22   51.49
  -1  -6   0  867.71   50.69
  -1  -6   0 1038.70  112.19
  -1  -6   0  826.32   51.89
  -1  -6   0  952.80   52.69
  -1  -6   0  896.11   50.59
  -1  -6   0  788.42   55.99
  -1  -6   0  783.92   48.90
  -1  -6   0  902.91   51.59
  -1  -6   0  836.22   51.89
  -1  -6   0  887.01   86.29
  -1  -6   0  923.61   86.19
   1   6   0  792.82   49.30
  -2  -6   0  112.29   13.50
  -2  -6   0  112.69    6.80
  -2  -6   0  124.79   10.10
  -2  -6   0  116.59   10.00
  -2  -6   0  129.99    9.50
  -2  -6   0  111.29   10.50
  -2  -6   0  113.99    8.80
  -2  -6   0  117.99    7.90
  -2  -6   0  119.79   10.20
  -2  -6   0   91.99   18.40
  -2  -6   0  134.19    9.70
  -2  -6   0  210.58   72.89
  -2  -6   0  204.38   47.50
   2   6   0  100.29    7.20
   2   6   0  107.79    8.60
  -3  -6   0  914.91   55.09
  -3  -6   0  919.11   55.09
  -3  -6   0  963.30   54.79
  -3  -6   0  959.00   95.29
  -3  -6   0 1117.69  124.69
  -3  -6   0  808.62   53.69
  -3  -6   0  770.32   58.39
  -3  -6   0  794.32   56.69
  -3  -6   0  947.51   54.29
  -3  -6   0  926.41   52.49
  -3  -6   0  926.41   52.89
  -3  -6   0  989.90   54.39
  -3  -6   0 1009.20   56.69
  -3  -6   0  959.60   94.09
  -3  -6   0  881.71   52.29
  -3  -6   0  920.61   53.39
   3   6   0  902.61   53.79
   3   6   0  940.71   52.39
  -4  -6   0  211.98   12.60
  -4  -6   0  182.48   19.40
  -4  -6   0  183.98   14.40
  -4  -6   0  188.58   13.20
  -4  -6   0  170.38   12.60
  -4  -6   0  171.68   11.80
  -4  -6   0  179.18   12.20
  -4  -6   0  207.58   14.30
  -4  -6   0  186.28   14.00
  -4  -6   0  190.98   13.60
  -4  -6   0  256.27   62.09
  -4  -6   0  261.07   61.49
  -4  -6   0  191.78   15.00
  -4  -6   0  175.48   14.60
  -4  -6   0  233.48   75.69
   4   6   0  194.68   11.90
   4   6   0  184.68   14.30
  -5  -6   0  343.97   71.29
  -5  -6   0  291.37   29.00
  -5  -6   0  344.87   19.90
  -5  -6   0  344.77   22.30
  -5  -6   0  484.85  164.38
  -5  -6   0  319.47   22.50
  -5  -6   0  308.57   22.10
  -5  -6   0  318.67   21.90
  -5  -6   0  333.77   21.60
  -5  -6   0  336.87   22.10
  -5  -6   0  327.37   23.20
   5   6   0  317.57   19.70
   5   6   0  293.97   22.60
  -6  -6   0  127.19   12.00
  -6  -6   0   36.90   53.99
  -6  -6   0  116.19   48.80
  -6  -6   0  115.49   12.10
  -6  -6   0  125.39   11.40
  -6  -6   0  122.29   11.40
  -6  -6   0  128.99   49.90
  -6  -6   0  119.39   11.70
  -6  -6   0  128.39    9.30
  -6  -6   0  159.58   24.80
  -6  -6   0  122.09   10.70
   6   6   0  126.99   10.30
   6   6   0  129.99   13.10
  -7  -6   0   33.10    6.40
  -7  -6   0    7.00   29.10
  -7  -6   0   36.10    8.80
  -7  -6   0   37.90    9.90
  -7  -6   0   24.90   39.30
  -7  -6   0   24.70    6.20
  -7  -6   0   39.40    5.40
  -7  -6   0   57.79    9.70
  -7  -6   0   66.09   41.30
  -7  -6   0   40.40    7.70
   7   6   0   30.10    9.30
   7   6   0   27.80    4.00
  -8  -6   0   99.39    6.90
  -8  -6   0   92.89   10.80
  -8  -6   0  108.59   11.10
  -8  -6   0   85.19    9.40
  -8  -6   0  111.69   64.19
  -8  -6   0   59.39   32.60
  -8  -6   0  118.69    8.80
  -8  -6   0  109.49   12.30
  -8  -6   0  104.39   12.10
  -8  -6   0   88.39   55.79
  -8  -6   0   99.69   11.50
   8   6   0   91.89    8.10
   8   6   0  114.79   13.90
  -9  -6   0   63.49   11.70
  -9  -6   0   78.69   12.20
  -9  -6   0   36.00   37.80
  -9  -6   0  107.59   47.10
  -9  -6   0   61.69    5.00
  -9  -6   0   67.49   38.50
  -9  -6   0   51.29   34.90
  -9  -6   0   85.59   12.10
  -9  -6   0   84.69   12.20
   9   6   0   76.39   13.90
   9   6   0   66.89    6.70
 -10  -6   0   14.00   23.00
 -10  -6   0   23.40    6.00
 -10  -6   0   19.30    2.50
 -10  -6   0   38.30   41.80
 -10  -6   0  -16.30   69.39
 -10  -6   0   24.10    7.10
 -10  -6   0   21.60    4.10
 -10  -6   0   14.70    9.70
  10   6   0   21.40   11.10
  10   6   0   20.00    3.90
 -11  -6   0    3.90   20.80
 -11  -6   0   18.50    3.80
 -11  -6   0   18.50    4.50
 -11  -6   0   10.40   15.70
 -11  -6   0   23.70    6.20
  11   6   0   19.00    3.10
  11   6   0   33.70    9.50
  12  -7   0   39.90   14.10
  12  -7   0   40.80   14.10
  12  -7   0   20.20   14.00
  12  -7   0   36.80    3.90
 -12   7   0   53.79   11.90
 -12   7   0   33.60    4.40
  11  -7   0   84.59   25.50
  11  -7   0  107.69    8.30
  11  -7   0  138.49   25.60
  11  -7   0   97.09   11.20
 -11   7   0  112.49    8.70
 -11   7   0   97.59   10.30
  10  -7   0   24.10   16.10
  10  -7   0   39.80    5.30
  10  -7   0   28.00    8.50
  10  -7   0   29.90    7.80
  10  -7   0   62.29   20.40
  10  -7   0   48.10    5.70
 -10   7   0   25.60    4.40
   9  -7   0    5.30    2.50
   9  -7   0   -4.80    8.50
   9  -7   0    4.90    5.90
   9  -7   0    5.20    5.00
   9  -7   0   11.80    7.60
   9  -7   0    1.50   12.40
   9  -7   0    7.10    2.90
  -9   7   0    8.20    4.20
  -9   7   0    4.80    2.80
   8  -7   0  299.17   24.80
   8  -7   0  284.27   18.20
   8  -7   0  368.36   49.10
   8  -7   0  283.17   23.20
   8  -7   0  276.87   18.10
   8  -7   0  283.77   21.30
   8  -7   0  314.77   41.20
   8  -7   0  245.28   20.30
  -8   7   0  298.57   20.80
  -8   7   0  285.67   18.70
   7  -7   0   29.60    8.20
   7  -7   0   25.40   12.30
   7  -7   0   26.60    5.90
   7  -7   0   37.70   18.50
   7  -7   0   39.70    4.70
   7  -7   0   29.50    7.30
   7  -7   0   34.50   23.30
   7  -7   0   40.20    5.20
   7  -7   0   47.10   12.00
  -7   7   0   35.70    5.00
  -7   7   0   43.90    7.30
   6  -7   0    2.10    7.20
   6  -7   0    2.60    4.30
   6  -7   0    5.40   13.40
   6  -7   0    0.40    1.40
   6  -7   0    2.00    6.50
   6  -7   0    6.20    7.50
   6  -7   0    2.30    3.40
   6  -7   0   -1.00    3.70
   6  -7   0   -1.30    3.50
   6  -7   0    4.80    3.10
  -6   7   0    3.70    2.30
  -6   7   0    3.30    2.90
   5  -7   0  510.45   34.60
   5  -7   0  445.46   32.80
   5  -7   0  493.05   32.20
   5  -7   0  466.75   38.20
   5  -7   0  522.55   47.30
   5  -7   0  519.35   29.70
   5  -7   0  624.64   58.69
   5  -7   0  487.35   29.40
   5  -7   0  528.25   52.59
   5  -7   0  453.05   32.70
  -5   7   0  477.05   29.50
  -5   7   0  489.15   30.10
   4  -7   0   49.70    8.20
   4  -7   0   45.30    7.90
   4  -7   0   66.89   21.00
   4  -7   0   55.79   13.20
   4  -7   0   52.49    7.40
   4  -7   0   20.10   12.30
   4  -7   0   45.90    4.30
   4  -7   0   34.00    6.70
   4  -7   0   49.30    4.40
   4  -7   0   36.80   13.40
   4  -7   0   48.40    9.50
   4  -7   0   16.70   23.40
   4  -7   0   20.30   12.00
  -4   7   0   46.70    4.50
  -4   7   0   45.00    4.90
   3  -7   0  299.27   20.90
   3  -7   0  229.08   30.40
   3  -7   0  287.07   26.00
   3  -7   0  299.87   17.60
   3  -7   0  244.28   64.69
   3  -7   0  284.87   18.40
   3  -7   0  239.08   32.10
   3  -7   0  274.77   19.50
   3  -7   0  306.27   37.40
   3  -7   0  294.57   17.50
   3  -7   0  273.27   20.80
   3  -7   0  274.87   21.30
   3  -7   0  256.77   20.10
  -3   7   0  285.77   17.30
   2  -7   0  166.68   12.30
   2  -7   0  208.38   34.70
   2  -7   0  151.38   11.70
   2  -7   0  160.28   12.30
   2  -7   0  151.88   13.60
   2  -7   0  160.68   14.30
   2  -7   0  174.48   11.20
   2  -7   0  149.99   13.00
   2  -7   0  156.68   47.40
   2  -7   0  177.58   14.30
   2  -7   0  179.28   11.00
   2  -7   0  199.48   29.50
   2  -7   0  171.78   73.49
   2  -7   0  170.18   12.00
   2  -7   0  170.48   18.40
   2  -7   0  189.18   14.70
   2  -7   0  160.68   10.20
   2  -7   0  169.28   30.80
   2  -7   0  133.39   23.20
  -2   7   0  161.48   10.50
   1  -7   0  601.74   58.59
   1  -7   0  634.14   37.00
   1  -7   0  657.13   38.10
   1  -7   0  636.14   35.80
   1  -7   0  603.24   39.00
   1  -7   0  543.05   78.89
   1  -7   0  584.44   92.49
   1  -7   0  608.64   38.70
   1  -7   0  582.64   37.20
   1  -7   0  529.65   50.19
   1  -7   0  602.04   38.30
   1  -7   0  669.63   41.10
   1  -7   0  613.14   44.40
   1  -7   0  644.04   77.09
   1  -7   0  580.04   39.00
   1  -7   0  626.24   35.50
   1  -7   0  576.14   34.90
   0  -7   0   39.30   13.30
   0  -7   0   41.60    7.40
   0  -7   0   64.09    5.10
   0  -7   0   52.29   21.90
   0  -7   0   55.59    6.60
   0  -7   0   56.39    7.50
   0  -7   0   56.69    7.50
   0  -7   0   55.39    4.40
   0  -7   0   47.40    5.90
   0  -7   0   74.19   14.10
   0  -7   0   56.79    7.20
   0  -7   0   66.39    6.60
   0  -7   0   70.29    5.10
   0  -7   0   60.39    5.90
   0  -7   0   83.69   34.60
   0  -7   0  128.19   59.09
  -1  -7   0  261.67   55.79
  -1  -7   0  154.78   25.20
  -1  -7   0  205.98   14.30
  -1  -7   0  194.48   12.50
  -1  -7   0  187.88   15.20
  -1  -7   0  331.37   67.89
  -1  -7   0  215.78   15.90
  -1  -7   0  135.19   34.20
  -1  -7   0  204.78   15.10
  -1  -7   0  206.58   13.80
  -1  -7   0  202.88   16.60
  -1  -7   0  200.88   14.10
  -1  -7   0  179.18   11.90
  -1  -7   0  202.58   19.80
  -1  -7   0  179.78   15.40
  -1  -7   0  194.68   14.90
   1   7   0  179.58   12.60
  -2  -7   0   37.30   29.40
  -2  -7   0   62.49   30.50
  -2  -7   0   34.80    6.10
  -2  -7   0    9.40   13.70
  -2  -7   0   55.59    8.60
  -2  -7   0   14.30   15.30
  -2  -7   0   42.60    7.70
  -2  -7   0    8.70   11.40
  -2  -7   0   54.19   11.50
  -2  -7   0   69.99   45.70
  -2  -7   0   27.40    6.20
  -2  -7   0   48.10    6.60
  -2  -7   0   39.80    3.60
  -2  -7   0   17.10   11.10
  -2  -7   0   30.50    5.80
  -2  -7   0   40.50    4.70
   2   7   0   39.40    4.90
   2   7   0   30.20    3.10
  -3  -7   0  132.19   16.10
  -3  -7   0  128.19   12.40
  -3  -7   0  137.79    9.40
  -3  -7   0  127.59   11.30
  -3  -7   0  144.59   12.40
  -3  -7   0  136.59   10.40
  -3  -7   0  139.19    8.20
  -3  -7   0   95.79   36.90
  -3  -7   0   95.59   21.10
  -3  -7   0  284.07   88.29
  -3  -7   0  138.89   12.40
  -3  -7   0  140.59   11.60
   3   7   0  153.38   11.50
   3   7   0  148.19    9.20
  -4  -7   0  244.48   19.00
  -4  -7   0  210.48   67.39
  -4  -7   0  267.27   18.60
  -4  -7   0  426.96  119.69
  -4  -7   0  272.37   19.50
  -4  -7   0  271.57   19.60
  -4  -7   0  278.17   18.70
  -4  -7   0  235.28   17.50
  -4  -7   0  380.76   78.49
  -4  -7   0  230.28   15.00
   4   7   0  270.17   16.00
   4   7   0  255.47   18.80
  -5  -7   0  309.57   30.20
  -5  -7   0  299.87   22.30
  -5  -7   0  317.97   23.00
  -5  -7   0  328.17   22.40
  -5  -7   0  349.27   22.70
  -5  -7   0  286.47   23.00
  -5  -7   0  391.36   83.09
  -5  -7   0  300.47   20.70
   5   7   0  325.67   23.30
   5   7   0  334.67   19.60
  -6  -7   0   35.90   42.90
  -6  -7   0   41.00   35.40
  -6  -7   0    9.40    4.20
  -6  -7   0   20.80   10.10
  -6  -7   0   12.20    5.50
  -6  -7   0   13.40    6.50
  -6  -7   0   11.60    4.50
  -6  -7   0   12.50    2.80
  -6  -7   0   11.30    5.00
  -6  -7   0    7.10    3.90
  -6  -7   0   12.70   21.00
   6   7   0    7.40    2.40
   6   7   0    9.30    6.70
  -7  -7   0   83.49   12.00
  -7  -7   0   81.89    6.90
  -7  -7   0   28.70   38.30
  -7  -7   0   68.09   34.10
  -7  -7   0   96.19   11.50
  -7  -7   0   67.09   11.20
  -7  -7   0   81.39    8.80
  -7  -7   0   81.29    5.50
  -7  -7   0   94.79   13.00
  -7  -7   0   68.89    9.00
  -7  -7   0  163.38   61.49
   7   7   0  113.19   16.40
   7   7   0   80.39    7.10
  -8  -7   0  191.48   15.10
  -8  -7   0  195.98   17.10
  -8  -7   0   98.89   40.50
  -8  -7   0  171.18   11.10
  -8  -7   0  105.09   43.40
  -8  -7   0  176.18   12.40
  -8  -7   0  206.18   16.10
  -8  -7   0  187.38   15.90
   8   7   0  185.18   18.10
   8   7   0  194.08   13.20
  -9  -7   0   12.80   22.70
  -9  -7   0   -2.60    3.20
  -9  -7   0    3.20    4.00
  -9  -7   0   64.69   39.60
  -9  -7   0    5.30    3.50
  -9  -7   0    7.60    2.60
  -9  -7   0   18.50   44.90
  -9  -7   0   -0.70   16.40
   9   7   0    1.90    2.00
   9   7   0   13.20    7.00
 -10  -7   0   16.00   32.60
 -10  -7   0   29.30    6.40
 -10  -7   0   12.10   17.10
 -10  -7   0   23.50    2.00
 -10  -7   0   35.10    8.30
  10   7   0   43.10   12.10
  10   7   0   21.30    3.60
 -11  -7   0    2.00    2.70
 -11  -7   0    2.60   13.00
 -11  -7   0   29.40   40.70
 -11  -7   0    9.50    5.10
  11   7   0    2.80    8.50
  12  -8   0   82.59   15.40
  12  -8   0   40.30   17.60
  12  -8   0   64.69    5.50
 -12   8   0   90.49   10.50
 -12   8   0   73.49    5.90
  11  -8   0    8.70   11.70
  11  -8   0    6.90    2.30
  11  -8   0    5.20    8.70
  11  -8   0   18.20    7.20
 -11   8   0   15.90    5.40
 -11   8   0    5.30    3.30
  10  -8   0   36.10   19.10
  10  -8   0   46.30   10.30
  10  -8   0   52.69    6.40
  10  -8   0   56.69   20.10
 -10   8   0   50.99    9.30
 -10   8   0   48.00    6.20
   9  -8   0  321.57   46.10
   9  -8   0  259.57   18.00
   9  -8   0  261.97   23.70
   9  -8   0  291.77   39.10
   9  -8   0  239.68   21.60
  -9   8   0  254.77   17.80
  -9   8   0  311.67   20.90
   8  -8   0   38.10   11.80
   8  -8   0   63.69   12.30
   8  -8   0   85.59   32.70
   8  -8   0   67.19   23.30
   8  -8   0   37.10    4.80
   8  -8   0   41.60    5.50
  -8   8   0   51.69    8.40
  -8   8   0   41.00    5.80
   7  -8   0    3.00    1.90
   7  -8   0    8.40   15.30
   7  -8   0    7.70    2.90
   7  -8   0    9.20    7.90
   7  -8   0    2.50    5.40
   7  -8   0    5.20    5.40
   7  -8   0    3.00    7.50
   7  -8   0   -2.00    7.70
  -7   8   0    5.00    3.70
  -7   8   0    3.10    2.50
   6  -8   0   48.00    8.90
   6  -8   0   47.20    5.60
   6  -8   0   40.40   12.30
   6  -8   0   59.99   27.50
   6  -8   0   40.30    9.70
   6  -8   0   65.69   24.00
   6  -8   0   52.09   12.80
   6  -8   0   58.49    9.40
  -6   8   0   42.10    6.60
  -6   8   0   65.49    8.50
   5  -8   0   36.40    7.50
   5  -8   0   33.00   14.40
   5  -8   0   52.59   22.90
   5  -8   0   45.80   19.00
   5  -8   0   61.19    5.50
   5  -8   0   70.49   15.50
   5  -8   0   68.29   12.90
   5  -8   0   66.59   11.10
   5  -8   0   50.19    5.00
   5  -8   0   54.59    9.30
  -5   8   0   51.39    6.10
  -5   8   0   50.09    5.50
   4  -8   0   -2.60   10.10
   4  -8   0    2.20    4.60
   4  -8   0    3.40    3.80
   4  -8   0   -3.60    6.10
   4  -8   0   -1.40    1.90
   4  -8   0    2.40    3.80
   4  -8   0   -2.10    7.30
   4  -8   0    0.70   14.90
   4  -8   0   -1.10    1.00
   4  -8   0    2.30    1.50
   4  -8   0    5.10    7.10
   4  -8   0    2.70    4.50
  -4   8   0    0.60    1.90
  -4   8   0    2.90    1.90
   3  -8   0   56.79    5.30
   3  -8   0   61.49   10.50
   3  -8   0   62.29    9.60
   3  -8   0   71.39    6.80
   3  -8   0   62.39    5.40
   3  -8   0   74.69   13.00
   3  -8   0   66.29   23.50
   3  -8   0   95.39   17.60
   3  -8   0   33.40   14.80
   3  -8   0   75.39   10.00
   3  -8   0   24.50   13.70
   3  -8   0   83.79   23.20
   3  -8   0   37.10   29.60
   3  -8   0   57.89    8.30
  -3   8   0   56.09    5.60
   2  -8   0   28.80   46.00
   2  -8   0   19.30    4.80
   2  -8   0    8.10   10.70
   2  -8   0    8.50    4.30
   2  -8   0   26.30   13.30
   2  -8   0    4.20   21.20
   2  -8   0   13.70    8.30
   2  -8   0   10.90    4.60
   2  -8   0   14.30    2.80
   2  -8   0   -0.20   15.10
   2  -8   0    9.90    4.30
   2  -8   0   20.90    5.80
   2  -8   0   14.90    3.70
   2  -8   0   20.70   17.80
   2  -8   0   13.70    2.40
   2  -8   0   25.40   26.40
   2  -8   0   12.30    5.90
  -2   8   0   21.80    3.30
   1  -8   0  179.08   76.39
   1  -8   0   82.39    6.50
   1  -8   0   79.99    7.80
   1  -8   0   73.19    9.30
   1  -8   0  144.99   53.59
   1  -8   0   79.69    9.50
   1  -8   0  137.09   47.40
   1  -8   0   89.49   15.70
   1  -8   0   83.99    9.40
   1  -8   0   70.49    7.60
   1  -8   0   76.29    5.60
   1  -8   0   84.89   11.40
   1  -8   0   84.09    6.10
   1  -8   0   76.09    7.90
   1  -8   0   79.49    7.60
   1  -8   0   42.80   15.10
   1  -8   0   78.09    9.30
  -1   8   0   79.29    6.10
   0  -8   0  231.08   58.09
   0  -8   0  455.55  120.79
   0  -8   0  230.38   18.20
   0  -8   0  228.78   14.10
   0  -8   0  247.68   16.40
   0  -8   0  245.38   14.70
   0  -8   0  394.06   83.49
   0  -8   0  219.48   15.70
   0  -8   0  219.08   22.90
   0  -8   0  203.78   17.40
   0  -8   0  223.18   16.50
   0  -8   0  218.58   17.20
   0  -8   0  198.68   31.90
   0  -8   0  246.38   17.70
   0  -8   0  225.78   16.00
   0  -8   0  210.68   18.00
   0   8   0  196.78   14.20
  -1  -8   0   69.59   35.30
  -1  -8   0   48.50    7.70
  -1  -8   0   27.00   19.90
  -1  -8   0   37.00    6.20
  -1  -8   0   35.20   45.70
  -1  -8   0   57.69   13.60
  -1  -8   0   38.30    7.60
  -1  -8   0   44.20    6.90
  -1  -8   0   42.10    4.10
  -1  -8   0   30.20    7.10
  -1  -8   0   33.00    7.70
  -1  -8   0   58.79    9.00
  -1  -8   0   23.90    6.10
  -1  -8   0   34.10   14.10
  -1  -8   0   24.10   29.40
   1   8   0   46.10    5.00
  -2  -8   0  142.79   11.60
  -2  -8   0  164.38   48.90
  -2  -8   0  159.58   62.29
  -2  -8   0  226.58   78.49
  -2  -8   0  130.89   16.80
  -2  -8   0  111.09   26.40
  -2  -8   0  139.39   10.40
  -2  -8   0  131.49    9.00
  -2  -8   0  129.99   11.20
  -2  -8   0  143.79   12.80
  -2  -8   0  113.69   11.50
  -2  -8   0   99.89   11.30
  -2  -8   0   94.09   12.10
   2   8   0  142.19   10.70
  -3  -8   0  120.79   18.20
  -3  -8   0  155.18   19.80
  -3  -8   0  106.49    8.90
  -3  -8   0   95.89   10.70
  -3  -8   0  102.69   11.40
  -3  -8   0  110.09   11.80
  -3  -8   0   80.09   21.00
  -3  -8   0  168.08   73.89
  -3  -8   0  137.09   46.10
  -3  -8   0  116.09    7.90
  -3  -8   0  233.68   69.39
   3   8   0  115.39   10.40
   3   8   0   99.39    7.60
  -4  -8   0   14.20   25.90
  -4  -8   0    8.10    4.10
  -4  -8   0    8.30    5.10
  -4  -8   0   11.00    4.10
  -4  -8   0   19.10   37.10
  -4  -8   0    9.70    4.90
  -4  -8   0   14.30   22.40
  -4  -8   0    7.20    4.30
   4   8   0   12.20    2.60
   4   8   0   18.20    5.70
  -5  -8   0   38.70   45.00
  -5  -8   0   11.60    4.60
  -5  -8   0   24.40    6.70
  -5  -8   0   20.00    9.00
  -5  -8   0   20.70    6.30
  -5  -8   0    3.30   21.80
  -5  -8   0   17.60   20.20
  -5  -8   0   21.60    5.00
   5   8   0   19.40    3.20
  -6  -8   0   47.70    9.60
  -6  -8   0   39.80    8.70
  -6  -8   0   59.09   37.70
  -6  -8   0   34.90   35.40
  -6  -8   0   17.60   42.90
  -6  -8   0   27.10    5.80
  -6  -8   0   29.30    7.10
   6   8   0   32.30    8.50
   6   8   0   40.80    5.10
  -7  -8   0    8.10    5.20
  -7  -8   0    1.30    3.90
  -7  -8   0  -15.30   20.40
  -7  -8   0    2.30   15.70
  -7  -8   0   -0.70    2.70
  -7  -8   0    6.20   36.00
  -7  -8   0   -2.40    3.00
   7   8   0    0.00    4.30
   7   8   0    1.00    1.80
  -8  -8   0  105.79   12.30
  -8  -8   0  128.39   12.20
  -8  -8   0  104.29   11.10
  -8  -8   0   53.29   34.50
  -8  -8   0   73.99   58.69
  -8  -8   0  125.09   53.19
   8   8   0  116.49   13.60
   8   8   0  115.89    9.10
  -9  -8   0   34.40   12.60
  -9  -8   0   30.80    6.20
  -9  -8   0   38.00   42.90
  -9  -8   0   17.10   25.10
  -9  -8   0   33.00    7.20
  -9  -8   0  102.59   41.70
   9   8   0   50.29    5.60
 -10  -8   0    8.10    4.60
 -10  -8   0    1.30    2.70
 -10  -8   0   -3.20    8.60
 -10  -8   0   -7.80   15.00
  10   8   0    2.20    1.70
  10   8   0   10.30    7.10
  11  -9   0   73.09   21.20
  11  -9   0   49.00   17.60
  11  -9   0   68.99    6.10
  11  -9   0  141.09   25.00
 -11   9   0   75.39    6.40
 -11   9   0   98.59    9.50
  10  -9   0  137.89   15.50
  10  -9   0  130.99    9.70
  10  -9   0  145.19   33.40
  10  -9   0  123.09   12.60
  10  -9   0  165.98   29.10
 -10   9   0  133.59   15.80
 -10   9   0  121.99    9.60
   9  -9   0   31.10   20.70
   9  -9   0   27.60   15.20
   9  -9   0   34.30   11.20
   9  -9   0   22.50    4.10
   9  -9   0   29.30   10.50
  -9   9   0   20.30    3.90
   8  -9   0  811.82   52.49
   8  -9   0  814.12   50.49
   8  -9   0  675.73   46.90
   8  -9   0  704.03   46.10
   8  -9   0  779.02   75.19
  -8   9   0  834.52   48.30
  -8   9   0  774.12   45.50
   7  -9   0    6.60    2.30
   7  -9   0   10.90   11.80
   7  -9   0   23.60   10.20
   7  -9   0    9.90    6.00
   7  -9   0    7.10    2.50
   7  -9   0    8.60   15.10
   7  -9   0   15.20    9.10
  -7   9   0    8.50    2.90
  -7   9   0   12.00    4.80
   6  -9   0   29.30    4.80
   6  -9   0   18.20    7.00
   6  -9   0   27.30   10.70
   6  -9   0   32.40    7.80
   6  -9   0   33.80   17.70
   6  -9   0   39.00   17.60
   6  -9   0   23.80    4.00
   6  -9   0   35.70   11.80
   6  -9   0   17.80   20.10
  -6   9   0   33.50    5.00
  -6   9   0   18.20    5.00
   5  -9   0  720.73   68.49
   5  -9   0  679.63   46.20
   5  -9   0  814.22   77.79
   5  -9   0  786.92   43.00
   5  -9   0  816.02   51.39
   5  -9   0  736.53   43.00
   5  -9   0  701.43   54.69
  -5   9   0  677.73   45.60
  -5   9   0  640.54   43.50
   4  -9   0  102.99   16.50
   4  -9   0  106.09   12.60
   4  -9   0   83.59   10.90
   4  -9   0   93.79    7.80
   4  -9   0   98.19   10.80
   4  -9   0  101.79   12.00
   4  -9   0   88.59    7.60
   4  -9   0  119.69   33.30
   4  -9   0  153.88   33.50
   4  -9   0  125.39   22.10
  -4   9   0   97.39    8.60
   3  -9   0    6.90    3.50
   3  -9   0    2.30    1.60
   3  -9   0    5.10   11.70
   3  -9   0   -1.40    9.00
   3  -9   0   13.00   24.20
   3  -9   0   -5.20   17.50
   3  -9   0    2.00    4.00
   3  -9   0    2.70    1.90
   3  -9   0    7.30    5.80
   3  -9   0    1.90    4.60
   3  -9   0    2.90    3.20
   3  -9   0    2.40    7.10
   3  -9   0    2.80   13.20
   3  -9   0   -1.30    3.30
  -3   9   0    3.00    2.00
   2  -9   0   16.50   12.10
   2  -9   0   29.30    6.80
   2  -9   0    9.60   38.40
   2  -9   0   24.60    5.30
   2  -9   0   18.00   22.80
   2  -9   0   53.69   26.50
   2  -9   0   20.20   13.90
   2  -9   0   57.69   17.60
   2  -9   0   39.90    8.80
   2  -9   0   25.80    7.50
   2  -9   0   18.40   15.70
   2  -9   0   29.90    4.00
   2  -9   0   32.00   12.00
   2  -9   0   39.60    9.20
   2  -9   0   32.10    7.90
  -2   9   0   41.30    4.40
   1  -9   0   17.70   12.70
   1  -9   0   47.00    4.80
   1  -9   0   32.50    6.00
   1  -9   0   50.49   10.90
   1  -9   0   38.00   24.80
   1  -9   0   61.39   34.10
   1  -9   0   44.30   37.00
   1  -9   0   55.29    7.90
   1  -9   0   42.90    4.20
   1  -9   0   69.19   10.50
   1  -9   0   68.49   55.19
   1  -9   0   66.69   10.60
   1  -9   0   25.60   16.10
   1  -9   0   64.29   15.30
   1  -9   0   63.69    8.30
   1  -9   0   35.20    7.30
   0  -9   0   -3.30   11.90
   0  -9   0   16.40    6.00
   0  -9   0    4.90   11.40
   0  -9   0   43.40   30.30
   0  -9   0   14.00    5.60
   0  -9   0   20.60    5.40
   0  -9   0   23.20    6.30
   0  -9   0   53.19   55.49
   0  -9   0   15.30   14.40
   0  -9   0   17.10   16.50
   0  -9   0   36.80   36.60
   0  -9   0   25.70    7.90
   0  -9   0   27.90    5.70
   0  -9   0   36.00   12.80
   0  -9   0   16.40    3.90
   0  -9   0   24.40    3.80
   0   9   0   27.80    4.60
  -1  -9   0   77.79   12.00
  -1  -9   0   53.99    9.10
  -1  -9   0   83.29   12.00
  -1  -9   0   77.19   40.00
  -1  -9   0   63.19    7.00
  -1  -9   0   68.09    5.90
  -1  -9   0   99.69   17.00
  -1  -9   0   68.09   12.30
  -1  -9   0   74.19    9.50
  -1  -9   0   65.79    8.00
  -1  -9   0   96.69   63.09
  -1  -9   0   37.90   39.90
   1   9   0   63.09    6.80
  -2  -9   0   11.70   14.20
  -2  -9   0   -1.50   20.40
  -2  -9   0    9.00   24.70
  -2  -9   0    4.50    2.40
  -2  -9   0    3.30    3.40
  -2  -9   0    4.50    4.10
  -2  -9   0    7.20    2.10
  -2  -9   0    5.20    4.20
  -2  -9   0    4.90    3.90
  -2  -9   0    8.40    5.30
  -2  -9   0    2.10    3.30
  -2  -9   0    0.30   28.10
   2   9   0    9.80    4.30
  -3  -9   0   59.19   33.20
  -3  -9   0   48.90   42.00
  -3  -9   0   62.39   55.09
  -3  -9   0   54.79    9.50
  -3  -9   0   63.59    9.40
  -3  -9   0   58.99   10.20
  -3  -9   0   49.30    9.40
  -3  -9   0   50.09    7.70
  -3  -9   0   52.99   13.90
   3   9   0   50.39    5.30
   3   9   0   64.39    9.90
  -4  -9   0  192.18   17.50
  -4  -9   0  201.68   17.60
  -4  -9   0  209.78   18.30
  -4  -9   0  182.08   16.10
  -4  -9   0  361.56  120.09
  -4  -9   0  207.08   16.80
  -4  -9   0  201.48   57.09
  -4  -9   0  211.68   72.39
   4   9   0  211.38   13.90
   4   9   0  233.38   17.80
  -5  -9   0   66.19   50.89
  -5  -9   0   84.49   12.60
  -5  -9   0   81.79    9.80
  -5  -9   0   84.89   11.40
  -5  -9   0   93.79   13.80
  -5  -9   0   25.60   34.50
  -5  -9   0   75.29    9.60
  -5  -9   0  134.09   57.49
   5   9   0   76.89    7.00
   5   9   0   80.09   12.70
  -6  -9   0   22.50   38.60
  -6  -9   0   55.99    9.00
  -6  -9   0   46.50    9.10
  -6  -9   0   59.49   11.00
  -6  -9   0   33.90    6.90
  -6  -9   0   25.80   32.40
  -6  -9   0   80.29   41.70
   6   9   0   48.60   10.10
  -7  -9   0   77.59   12.00
  -7  -9   0   15.10   27.00
  -7  -9   0   87.49   13.30
  -7  -9   0   82.59    9.50
  -7  -9   0   37.10   45.90
   7   9   0   93.89   15.20
   7   9   0   78.29    7.10
  -8  -9   0  210.28   15.90
  -8  -9   0  222.28   18.80
  -8  -9   0  267.27   63.19
  -8  -9   0  105.59   57.49
  -8  -9   0  221.18   67.39
   8   9   0  178.98   17.60
   8   9   0  200.98   13.80
  -9  -9   0    1.20    9.70
  -9  -9   0    4.30    3.50
  -9  -9   0    8.30   28.60
  -9  -9   0   12.40    4.70
   9   9   0   16.40    6.40
   9   9   0    4.80    2.00
  10 -10   0    6.20    9.50
  10 -10   0   23.40   11.00
  10 -10   0   16.90    6.40
  10 -10   0   18.90    3.20
 -10  10   0   19.50    3.40
 -10  10   0   33.30   11.70
   9 -10   0   63.39   11.10
   9 -10   0   55.79    5.50
   9 -10   0   59.69   18.00
   9 -10   0   51.69   17.40
  -9  10   0   42.70    7.80
  -9  10   0   66.99   14.50
   8 -10   0   20.00    3.60
   8 -10   0   18.30   16.70
   8 -10   0   35.10   11.40
   8 -10   0   53.79   20.30
   8 -10   0   44.50    9.90
  -8  10   0   29.00    4.60
  -8  10   0   42.90    8.10
   7 -10   0  211.68   18.70
   7 -10   0  202.48   14.10
   7 -10   0  229.38   20.60
   7 -10   0  216.78   24.20
   7 -10   0  322.97   50.49
   7 -10   0  159.18   38.30
   7 -10   0  203.98   14.50
  -7  10   0  204.38   14.30
  -7  10   0  208.48   17.30
   6 -10   0    8.90    9.00
   6 -10   0    8.20   11.00
   6 -10   0   11.30   12.60
   6 -10   0    4.00   14.10
   6 -10   0   14.10    5.60
   6 -10   0   13.90    8.30
   6 -10   0   30.00    7.10
   6 -10   0    7.80    2.50
   6 -10   0   12.10    3.10
  -6  10   0   23.10    5.60
  -6  10   0   16.70    3.80
   5 -10   0    2.70    2.10
   5 -10   0   13.10   20.00
   5 -10   0    6.30    5.10
   5 -10   0   10.20    5.80
   5 -10   0    6.00    2.20
   5 -10   0    8.90    6.50
   5 -10   0   -3.30   10.90
   5 -10   0    3.00   17.50
  -5  10   0    9.50    3.00
  -5  10   0    8.40    4.00
   4 -10   0   70.99   23.60
   4 -10   0   86.39   31.60
   4 -10   0   97.39   11.80
   4 -10   0   98.99   21.00
   4 -10   0   75.59   12.40
   4 -10   0   96.89   12.60
   4 -10   0   63.99   19.70
   4 -10   0   93.89    7.60
   4 -10   0   88.29    7.50
  -4  10   0   87.19    8.80
   3 -10   0    2.80   12.00
   3 -10   0    1.70    3.80
   3 -10   0    6.30    2.20
   3 -10   0    1.80    6.90
   3 -10   0    5.20    9.20
   3 -10   0   15.30   26.80
   3 -10   0    6.00    2.00
   3 -10   0   10.00   17.40
   3 -10   0   12.80    6.80
   3 -10   0    7.80   13.70
   3 -10   0    1.80    4.00
  -3  10   0    8.80    3.20
   2 -10   0    3.70    5.30
   2 -10   0   -2.80   11.80
   2 -10   0    9.70   18.70
   2 -10   0    3.90    4.50
   2 -10   0    6.60    2.50
   2 -10   0    7.70    2.20
   2 -10   0    5.40    5.70
   2 -10   0    7.90    3.40
   2 -10   0    6.30    5.90
   2 -10   0    7.80   13.20
   2 -10   0    7.60   15.80
   2 -10   0    1.30    8.50
  -2  10   0   10.70    3.30
   1 -10   0    0.80    8.20
   1 -10   0    2.60    3.00
   1 -10   0   16.80   42.30
   1 -10   0   -4.70   10.20
   1 -10   0    1.00    1.70
   1 -10   0    2.40    6.50
   1 -10   0   -1.20    6.30
   1 -10   0    3.10   17.40
   1 -10   0    9.50   17.70
   1 -10   0    2.10    3.10
   1 -10   0    6.80    5.90
   1 -10   0    7.70   17.30
   1 -10   0    3.40    7.80
  -1  10   0    6.80    2.50
   0 -10   0  135.19   12.90
   0 -10   0  178.88   26.30
   0 -10   0  104.39   50.89
   0 -10   0  171.58   59.79
   0 -10   0  139.99   10.60
   0 -10   0  161.38   15.70
   0 -10   0  130.59   15.80
   0 -10   0  138.69   12.50
   0 -10   0  248.18   97.89
   0 -10   0  172.08   16.20
   0  10   0  157.58   11.80
  -1 -10   0  253.57   21.50
  -1 -10   0  265.17   21.30
  -1 -10   0  279.57   79.99
  -1 -10   0  247.78   21.20
  -1 -10   0  269.87   22.10
  -1 -10   0  396.26  129.19
  -1 -10   0  317.77   30.20
  -1 -10   0  260.17   19.50
  -1 -10   0  405.66   89.99
  -1 -10   0  268.97   17.20
  -1 -10   0  229.68   19.20
   1  10   0  279.47   18.90
  -2 -10   0   78.89   10.20
  -2 -10   0  128.59   16.50
  -2 -10   0   81.59    9.80
  -2 -10   0   48.40   40.00
  -2 -10   0   89.79   17.70
  -2 -10   0   98.89   10.30
  -2 -10   0   89.39    7.30
  -2 -10   0  107.89   14.90
  -2 -10   0  184.58   61.49
  -2 -10   0  130.99   73.79
   2  10   0  110.39   11.20
  -3 -10   0  138.59   28.00
  -3 -10   0  127.49   13.30
  -3 -10   0  128.29   12.70
  -3 -10   0  123.79   14.10
  -3 -10   0  189.08   68.39
  -3 -10   0  142.89   13.00
  -3 -10   0  141.19   14.80
   3  10   0  166.48   13.90
   3  10   0  138.19   10.00
  -4 -10   0   71.19   40.10
  -4 -10   0  139.89   13.60
  -4 -10   0  162.48   15.30
  -4 -10   0  173.28   14.40
  -4 -10   0  181.28   75.79
  -4 -10   0  158.18   14.80
  -4 -10   0  219.88   64.59
  -4 -10   0  172.48   16.20
   4  10   0  150.98   14.30
   4  10   0  158.08   11.20
  -5 -10   0    1.00    3.60
  -5 -10   0   12.50   36.90
  -5 -10   0    7.30    5.30
  -5 -10   0   -5.50   12.20
  -5 -10   0    2.20    4.40
  -5 -10   0    4.30    6.20
  -5 -10   0   14.30   29.50
   5  10   0    0.90    1.70
   5  10   0    5.60    4.50
  -6 -10   0   12.70   19.90
  -6 -10   0   15.30   42.00
  -6 -10   0   20.70   29.80
  -6 -10   0   25.20    6.80
  -6 -10   0   13.30    5.80
  -6 -10   0   12.50    4.50
   6  10   0   14.90    3.10
   6  10   0   16.40    6.70
  -7 -10   0   30.90    8.10
  -7 -10   0  -11.60   24.30
  -7 -10   0   13.10    7.30
  -7 -10   0   14.20    5.20
  -7 -10   0    7.90   22.60
  -7 -10   0   10.10   17.80
   7  10   0   14.40    3.40
   7  10   0    8.20    5.90
  -8 -10   0   29.00   24.30
  -8 -10   0   17.10    5.70
  -8 -10   0   18.80    4.50
  -8 -10   0   15.70   36.00
  -8 -10   0   28.30    9.60
  -8 -10   0   17.40   16.90
   8  10   0   20.50    3.60
  10 -11   0   12.60   11.30
  10 -11   0   23.50    9.80
  10 -11   0    5.20    1.80
 -10  11   0    6.70    1.90
   9 -11   0    7.90   11.50
   9 -11   0    5.80    7.80
   9 -11   0   14.50    8.30
  -9  11   0   11.30    4.90
   8 -11   0   56.59    5.50
   8 -11   0   60.79   23.50
   8 -11   0   95.19   22.90
   8 -11   0   51.79    9.60
  -8  11   0   47.60    5.20
  -8  11   0   68.19    8.00
   7 -11   0   51.79   14.20
   7 -11   0   38.70   17.10
   7 -11   0   36.40    4.70
   7 -11   0   21.70    9.90
   7 -11   0   29.40   20.90
   7 -11   0   38.00    5.00
   7 -11   0   51.49   13.50
  -7  11   0   24.10    4.40
  -7  11   0   37.30    6.80
   6 -11   0  120.79   14.90
   6 -11   0  110.19   12.40
   6 -11   0  112.19   30.70
   6 -11   0  116.49    8.90
   6 -11   0  118.19   28.80
   6 -11   0  104.49   19.70
   6 -11   0  107.69    8.50
  -6  11   0   91.49    8.30
  -6  11   0  116.89   10.60
   5 -11   0  105.59   19.90
   5 -11   0  144.59   11.00
   5 -11   0   76.29   20.40
   5 -11   0  100.29   12.60
   5 -11   0  115.89   14.00
   5 -11   0   99.49   12.50
   5 -11   0  135.59   40.90
   5 -11   0  106.49    8.70
   4 -11   0    9.90    5.90
   4 -11   0    8.40    2.80
   4 -11   0   10.00    6.10
   4 -11   0    3.60   11.70
   4 -11   0    8.30    2.30
   4 -11   0   -3.90   12.50
   4 -11   0   13.70    9.90
   4 -11   0   13.90    5.50
   4 -11   0    3.60   21.40
   4 -11   0    5.80    9.00
  -4  11   0   17.80    4.20
   3 -11   0    6.30    4.90
   3 -11   0   -0.90    4.20
   3 -11   0   16.00   15.00
   3 -11   0    2.20    5.40
   3 -11   0   -0.50    1.50
   3 -11   0    0.80    3.60
   3 -11   0   -1.20    1.10
   3 -11   0   -8.10    7.00
   3 -11   0    1.70   14.60
   3 -11   0    9.70   19.20
   3 -11   0   10.60   10.20
  -3  11   0    9.30    3.60
   2 -11   0    9.50   17.80
   2 -11   0   -0.40    4.40
   2 -11   0    2.50   11.80
   2 -11   0   -0.10    0.50
   2 -11   0    1.00    3.10
   2 -11   0   -6.00    7.60
   2 -11   0    0.20    1.60
   2 -11   0   26.10   30.60
   2 -11   0   -1.50    4.20
   2 -11   0   -2.40    3.80
   2 -11   0    2.90    5.30
   1 -11   0  112.19   14.20
   1 -11   0  134.49   22.10
   1 -11   0  125.39    9.40
   1 -11   0  108.89   52.19
   1 -11   0  119.59   11.20
   1 -11   0  109.09  109.19
   1 -11   0  121.09   13.60
   1 -11   0  122.39   13.60
   0 -11   0  185.18   18.10
   0 -11   0  183.58   15.00
   0 -11   0  212.88   68.69
   0 -11   0  184.58   15.40
   0 -11   0  183.38   90.09
   0 -11   0  235.48   26.50
   0 -11   0  205.18   17.70
   0 -11   0  191.08   17.90
   0 -11   0  183.58   13.00
  -1 -11   0  287.27   19.80
  -1 -11   0  240.98   16.80
  -1 -11   0  293.47   21.90
  -1 -11   0  280.27   22.30
  -1 -11   0  297.77  112.49
  -1 -11   0  269.87   29.60
  -1 -11   0  249.28   21.70
  -1 -11   0  240.98   19.60
  -1 -11   0  140.79   57.59
  -1 -11   0  200.08   59.49
   1  11   0  284.07   19.10
  -2 -11   0   11.00    5.60
  -2 -11   0   21.00   30.90
  -2 -11   0   -0.50    7.90
  -2 -11   0    4.00    3.50
  -2 -11   0    3.70    4.00
  -2 -11   0    4.50   18.40
  -2 -11   0    2.10    1.40
  -2 -11   0    5.50    5.10
  -2 -11   0   21.70   46.70
   2  11   0   12.60    4.40
  -3 -11   0    2.90    4.90
  -3 -11   0  -14.40   20.10
  -3 -11   0   18.50   10.10
  -3 -11   0    1.70    4.00
  -3 -11   0    4.80    4.60
  -3 -11   0   -0.90    3.20
  -3 -11   0   22.30   24.40
  -3 -11   0    2.10   35.00
  -4 -11   0    1.30    3.70
  -4 -11   0   -5.40    3.80
  -4 -11   0  -12.50   20.00
  -4 -11   0    6.10    4.70
  -4 -11   0    0.90   16.30
  -4 -11   0    0.60    3.00
  -4 -11   0  -29.90   58.69
   4  11   0   17.50    5.80
   4  11   0    6.10    2.10
  -5 -11   0   19.30    5.40
  -5 -11   0    5.70   30.80
  -5 -11   0    5.40   24.10
  -5 -11   0   12.10    8.80
  -5 -11   0   19.40    5.00
  -5 -11   0    8.10   17.30
   5  11   0   20.00    6.30
  -6 -11   0    4.20   24.90
  -6 -11   0  112.49   71.09
  -6 -11   0   65.59   10.60
  -6 -11   0  135.89   51.89
  -6 -11   0   73.49    8.30
  -6 -11   0   61.99   10.70
   6  11   0   66.29    6.00
   6  11   0   85.79   10.40
  -7 -11   0   18.30   29.90
  -7 -11   0   21.80   17.80
  -7 -11   0   14.70    4.50
  -7 -11   0   14.40    5.00
   8 -12   0   10.80    5.30
   8 -12   0   -1.60   10.80
   8 -12   0   -4.40    4.60
   8 -12   0   22.70   11.20
   8 -12   0    7.00    2.00
  -8  12   0    7.40    2.70
   7 -12   0    3.80    6.30
   7 -12   0    5.00    7.60
   7 -12   0    4.40    2.00
   7 -12   0    4.70    3.80
   7 -12   0    6.50    4.10
  -7  12   0    4.40    5.00
   6 -12   0   20.60   11.70
   6 -12   0    3.10    4.60
   6 -12   0    3.80    1.80
   6 -12   0   20.80    9.50
   6 -12   0    4.10    1.80
   6 -12   0    7.60    7.60
   6 -12   0    7.60   13.30
   5 -12   0    1.90    3.50
   5 -12   0   11.00    4.50
   5 -12   0    0.00    1.20
   5 -12   0    1.10   13.20
   5 -12   0    1.60    5.90
   5 -12   0   -0.70    1.20
   5 -12   0    1.50    7.40
   4 -12   0   12.10    6.80
   4 -12   0   15.10    2.80
   4 -12   0   24.80    7.10
   4 -12   0   20.90   22.50
   4 -12   0   14.80   16.10
   4 -12   0   16.70    3.00
   4 -12   0    1.40   10.30
   4 -12   0   22.00    6.50
   3 -12   0   63.79   17.10
   3 -12   0   43.10   15.90
   3 -12   0   34.80    8.00
   3 -12   0   21.20   24.50
   3 -12   0   19.30   19.90
   3 -12   0   33.00    4.70
   3 -12   0   61.99   11.30
   2 -12   0   27.30   10.90
   2 -12   0   15.50   10.80
   2 -12   0   23.70   36.60
   2 -12   0   10.10   16.10
   2 -12   0   33.60    8.00
   2 -12   0   27.10    4.10
   1 -12   0   -0.20    6.00
   1 -12   0    6.00   10.20
   1 -12   0   -5.50   11.70
   1 -12   0    5.30    7.80
   1 -12   0    1.60    3.00
   1 -12   0    0.30    1.40
   1 -12   0   17.20   25.00
   1 -12   0    2.00    3.90
   0 -12   0    0.30    8.70
   0 -12   0    1.90   13.40
   0 -12   0    5.10    7.90
   0 -12   0   -2.70    4.80
   0 -12   0   14.30   32.50
   0 -12   0   16.80   53.49
   0 -12   0    4.60    4.00
   0 -12   0    1.00    1.40
  -1 -12   0   17.30   23.80
  -1 -12   0    0.80    3.00
  -1 -12   0    4.80    1.80
  -1 -12   0    6.30    4.90
  -1 -12   0   17.90   14.20
  -1 -12   0    0.00    4.70
  -1 -12   0    1.90   34.80
  -1 -12   0    3.90    3.30
  -2 -12   0   50.79   34.10
  -2 -12   0   55.89    9.60
  -2 -12   0   72.29    9.30
  -2 -12   0   52.09    9.70
  -2 -12   0   78.29   16.40
  -2 -12   0   73.29   12.00
  -2 -12   0   65.49   55.69
  -3 -12   0    4.50    4.00
  -3 -12   0   11.90   43.90
  -3 -12   0    3.80    3.50
  -3 -12   0    6.30    3.80
  -3 -12   0   -0.90   13.80
  -4 -12   0   44.10    7.30
  -4 -12   0   56.09   37.30
  -4 -12   0   53.99   10.50
  -4 -12   0   23.30   37.10
  -4 -12   0   52.79   10.10
  -5 -12   0   45.90   26.60
  -5 -12   0   27.50    5.50
  -5 -12   0   17.90    5.20
  -5 -12   0    7.70   26.80
   5  12   0   35.80   10.70
  -6 -12   0   11.80   33.60
  -6 -12   0   11.10    5.60
  -6 -12   0   20.20    4.50
  -6 -12   0   10.50   17.40
   6  12   0   16.30    3.10
   7 -13   0   46.50    4.10
   7 -13   0   14.90   13.20
   7 -13   0   35.50   13.50
   7 -13   0   53.19   11.20
   6 -13   0   10.90    6.80
   6 -13   0   11.00    7.30
   6 -13   0    3.40   12.00
   6 -13   0   14.50    2.40
   6 -13   0    4.00    7.40
   6 -13   0    8.70    1.90
   5 -13   0   14.40    5.60
   5 -13   0    8.10    2.80
   5 -13   0    8.20    2.20
   5 -13   0   12.10    8.70
   5 -13   0   11.90   15.90
   4 -13   0   22.60   19.50
   4 -13   0   65.89    5.50
   4 -13   0   60.39   10.00
   4 -13   0   68.09   14.60
   3 -13   0  120.79    9.20
   3 -13   0  148.39   23.20
   3 -13   0  144.49   13.90
   2 -13   0    5.70   14.40
   2 -13   0    9.80    9.60
   2 -13   0    9.60    4.30
   2 -13   0    6.60    4.70
   2 -13   0    7.10    2.10
   1 -13   0  153.98   23.50
   1 -13   0  107.49    8.40
   1 -13   0  115.79   12.80
   1 -13   0  193.98   25.70
   1 -13   0  128.89   14.30
   0 -13   0    1.40    3.70
   0 -13   0    0.10    4.90
   0 -13   0    3.10    2.70
   0 -13   0    2.50    1.40
   0 -13   0   -2.40    7.50
  -1 -13   0   57.49   11.50
  -1 -13   0   25.40   31.40
  -1 -13   0   55.39    6.70
  -1 -13   0   63.69   12.40
  -1 -13   0   53.09   21.30
  -2 -13   0    2.00    4.20
  -2 -13   0   34.70   35.20
  -2 -13   0    3.50   30.90
  -2 -13   0    4.20    3.70
  -2 -13   0   -6.10    6.30
  -2 -13   0    4.30    4.30
  -3 -13   0   19.60   38.50
  -3 -13   0    3.70    2.50
  -3 -13   0   10.70    4.80
  -4 -13   0   61.29    9.00
  -4 -13   0   55.29    6.10
  -4 -13   0   55.59   50.29
   5 -14   0   20.50    7.70
   5 -14   0    5.40   12.50
   5 -14   0   35.60   11.30
   4 -14   0    2.70    4.00
   4 -14   0    2.70   10.40
   4 -14   0   -2.60    9.40
   4 -14   0    0.50    1.10
   3 -14   0   -4.90    6.40
   3 -14   0   -3.50    5.90
   3 -14   0    2.60    3.90
   3 -14   0   -0.80    1.00
   2 -14   0    8.00    7.60
   2 -14   0    6.50    3.70
   2 -14   0    3.30    1.40
   1 -14   0  113.99   17.10
   1 -14   0   81.29    6.10
   1 -14   0   83.09    9.30
   0 -14   0    1.50    3.50
   0 -14   0    5.00    8.40
   0 -14   0   -8.50    5.50
  -1 -14   0    1.70    4.70
  -1 -14   0   -3.10    6.50
  -1 -14   0    4.10    4.40
  -2 -14   0   51.09    5.30
  -2 -14   0   23.90   10.20
  -2 -14   1    9.20    7.20
  -2 -14   1    5.00    2.50
  -1 -14   1   58.49    9.40
   0 -14   1   80.79   12.50
   0 -14   1  135.59   18.30
   0 -14   1  116.69   18.30
   1 -14   1    1.20    6.70
   1 -14   1    4.80    4.00
   1 -14   1    3.30    1.30
   2 -14   1    3.60    4.90
   2 -14   1    1.30    1.30
   2 -14   1    5.20    7.10
   3 -14   1    5.40    1.60
   3 -14   1    2.90    4.60
   3 -14   1   -4.40   11.30
   3 -14   1   14.00    9.30
   3 -14   1    3.30    4.40
   4 -14   1   10.10    5.10
   4 -14   1   13.20    8.10
   4 -14   1    8.50   15.40
   5 -14   1   98.09   11.50
   5 -14   1   89.99   15.20
  -5 -13   1    5.00    4.50
  -5 -13   1    3.00    2.30
  -5 -13   1   16.20   39.30
  -4 -13   1   15.50    8.00
  -4 -13   1   19.70   34.70
  -3 -13   1   53.59    9.80
  -3 -13   1   37.50    7.90
  -3 -13   1   51.09    6.90
  -3 -13   1   66.29   90.49
  -2 -13   1    5.10    3.30
  -2 -13   1   10.50    8.80
  -2 -13   1    2.70    5.20
  -2 -13   1    7.90    7.50
  -2 -13   1   -0.20    3.60
  -1 -13   1    1.70    2.70
  -1 -13   1    9.20    5.50
  -1 -13   1    2.90    8.40
  -1 -13   1    2.40    3.60
   0 -13   1    5.30    1.90
   0 -13   1    3.80    3.20
   0 -13   1   15.80   10.10
   0 -13   1    8.70    4.40
   0 -13   1    9.10    5.70
   1 -13   1  289.57   29.60
   1 -13   1  273.87   25.40
   1 -13   1  254.67   16.60
   1 -13   1  309.57   24.70
   1 -13   1  227.98   20.30
   2 -13   1    7.60    5.20
   2 -13   1    5.60    5.40
   2 -13   1    3.90    1.50
   2 -13   1   11.40    9.90
   2 -13   1   10.80   17.50
   3 -13   1    0.50    1.40
   3 -13   1    6.30    4.90
   3 -13   1   -2.00    7.70
   3 -13   1    6.60    4.80
   3 -13   1   -0.80   13.50
   4 -13   1   39.10    4.10
   4 -13   1   44.20    8.40
   4 -13   1   52.49   10.00
   4 -13   1   45.10    4.50
   4 -13   1   63.59   15.30
   4 -13   1   49.80    9.20
   5 -13   1   20.20    5.90
   5 -13   1    9.80    2.20
   5 -13   1   14.00    3.10
   5 -13   1   13.30    5.40
   5 -13   1   -9.20   15.00
   6 -13   1   49.90   11.70
   6 -13   1   61.39    4.90
   6 -13   1   88.69   13.80
   6 -13   1   19.40   17.20
   6 -13   1   36.20   12.60
   6 -13   1   41.60   10.90
   7 -13   1   23.20    6.50
   7 -13   1   14.10    2.40
   7 -13   1    9.80    7.00
   7 -13   1   23.80   11.20
   7 -13   1    4.30   11.40
  -6 -12   1   59.19    6.70
  -6 -12   1   66.99   35.70
  -6 -12   1   65.39   44.50
  -5 -12   1   33.50   29.90
  -5 -12   1   34.60   44.40
  -5 -12   1    9.30    4.90
  -5 -12   1   11.70   21.20
  -5 -12   1   18.30    8.10
  -5 -12   1   12.20    5.20
  -4 -12   1    2.70    3.50
  -4 -12   1   14.10   40.20
  -4 -12   1    1.80    4.10
  -4 -12   1    1.50    3.30
  -4 -12   1    3.10   17.70
  -4 -12   1   -5.20   20.70
  -3 -12   1   15.10    6.10
  -3 -12   1  -13.50   17.00
  -3 -12   1   25.10   46.40
  -3 -12   1    2.90    4.70
  -3 -12   1   10.30    4.10
  -3 -12   1    9.00   17.20
  -3 -12   1    4.80    4.90
  -2 -12   1  192.78   91.79
  -2 -12   1  103.59   41.00
  -2 -12   1  188.68   14.50
  -2 -12   1  190.78   23.40
  -2 -12   1  191.38   15.60
  -2 -12   1  172.98   16.30
  -2 -12   1  176.08   16.90
  -2 -12   1  101.69   49.20
  -1 -12   1   28.60    9.80
  -1 -12   1    7.70    4.10
  -1 -12   1   -0.40   24.00
  -1 -12   1   26.50   12.20
  -1 -12   1    2.50   26.70
  -1 -12   1   13.90    8.80
  -1 -12   1   19.30    6.00
   0 -12   1   43.90    4.70
   0 -12   1    9.80   17.10
   0 -12   1   69.19   12.00
   0 -12   1   74.19   12.70
   0 -12   1   15.80   31.30
   0 -12   1   68.99   17.90
   0 -12   1   78.79   14.60
   0 -12   1   78.49   13.20
   0 -12   1   61.59    8.10
   1 -12   1   48.20    4.90
   1 -12   1   29.60   22.60
   1 -12   1   64.99   17.30
   1 -12   1   49.90    9.60
   1 -12   1   45.70    7.00
   1 -12   1   58.09   11.00
   1 -12   1   60.99   12.40
   2 -12   1   46.70   29.10
   2 -12   1   78.69   12.50
   2 -12   1   63.89   11.10
   2 -12   1  105.99   15.40
   2 -12   1   68.39    6.40
   2 -12   1  114.19   15.10
   2 -12   1   88.29   20.20
   3 -12   1   25.80    7.10
   3 -12   1   19.30    3.10
   3 -12   1   19.20    3.30
   3 -12   1   15.30   15.40
   3 -12   1   29.90   12.90
   3 -12   1   27.50    8.10
   3 -12   1   11.40   17.60
   4 -12   1   20.90    3.60
   4 -12   1   36.20   14.70
   4 -12   1   25.20   13.80
   4 -12   1   24.00    7.40
   4 -12   1   16.90    6.40
   4 -12   1   22.90    7.20
   4 -12   1   18.90    3.40
   4 -12   1    7.60   16.80
   4 -12   1    3.20   14.00
   5 -12   1    8.70   12.30
   5 -12   1   12.60    2.80
   5 -12   1   26.70   11.30
   5 -12   1   22.60    6.40
   5 -12   1   11.90    5.40
   5 -12   1    5.90    7.10
   5 -12   1   17.30    6.60
   5 -12   1    7.10   17.00
   5 -12   1    5.00    2.10
   6 -12   1   20.30   20.10
   6 -12   1   42.50    5.00
   6 -12   1   22.30   10.90
   6 -12   1   33.20    9.30
   6 -12   1   48.60   13.80
   6 -12   1   24.20    3.60
   6 -12   1   14.30   16.90
   6 -12   1   44.00    9.70
   7 -12   1   27.00    7.10
   7 -12   1   33.00    7.80
   7 -12   1    0.90   12.30
   7 -12   1   39.20   20.40
   7 -12   1   27.00   10.40
   8 -12   1    0.00    1.20
   8 -12   1    6.90    4.00
   8 -12   1    7.60    4.50
   8 -12   1    1.10    5.40
   8 -12   1   -3.20    8.80
   9 -12   1    4.30    1.50
   9 -12   1   -1.90    7.80
   9 -12   1    4.20    5.50
   8  11  -1    2.30    1.40
  -8 -11   1    7.30   26.00
  -8 -11   1    4.00    3.20
   7  11  -1   55.69    5.00
  -7 -11   1   56.29   33.50
  -7 -11   1   28.50   21.60
  -7 -11   1   65.39   49.80
  -7 -11   1   33.20    7.00
  -7 -11   1   59.39    7.00
   6  11  -1   88.19   10.60
   6  11  -1   77.69    6.60
  -6 -11   1   72.39   39.60
  -6 -11   1   26.10   31.30
  -6 -11   1   81.09   12.00
  -6 -11   1   80.89    8.90
  -6 -11   1   55.19   43.30
   5  11  -1   29.00    7.60
   5  11  -1   24.90    3.90
  -5 -11   1   20.00   34.20
  -5 -11   1   35.30    8.60
  -5 -11   1   22.00   22.70
  -5 -11   1   11.70   23.90
  -5 -11   1   23.90    5.60
   4  11  -1   68.09    7.00
   4  11  -1   73.69    9.20
  -4 -11   1   21.20   31.20
  -4 -11   1   82.69   12.70
  -4 -11   1   62.69    9.20
  -4 -11   1   77.39   65.89
  -4 -11   1   75.99   53.39
  -4 -11   1   60.59   12.90
  -4 -11   1   91.39   12.20
   3  11  -1  201.28   15.80
  -3 -11   1  205.38   17.20
  -3 -11   1  206.08   24.20
  -3 -11   1  199.98   85.79
  -3 -11   1  182.78   16.40
  -3 -11   1  182.68   16.80
  -3 -11   1  173.88   17.40
  -3 -11   1   95.99   51.39
  -3 -11   1  163.48   52.39
   2  11  -1  115.49   10.80
  -2 -11   1   92.09   56.99
  -2 -11   1   76.29   37.30
  -2 -11   1  121.19   11.40
  -2 -11   1  112.19   13.30
  -2 -11   1  124.09   20.30
  -2 -11   1  112.69   13.60
  -2 -11   1  140.59   59.49
  -2 -11   1  115.79   11.50
  -2 -11   1  120.69   12.10
  -1 -11   1  234.58   73.29
  -1 -11   1  190.88   18.10
  -1 -11   1  225.08   84.39
  -1 -11   1  207.38   16.70
  -1 -11   1  195.48   18.30
  -1 -11   1  184.48   56.19
  -1 -11   1  192.58   13.00
  -1 -11   1  171.98   15.40
  -1 -11   1  215.78   26.30
  -1 -11   1  197.38   15.60
  -1 -11   1  204.98   17.70
   0 -11   1   39.20    4.90
   0 -11   1   48.30   10.50
   0 -11   1    8.40   19.20
   0 -11   1   43.30   26.90
   0 -11   1   57.79   10.20
   0 -11   1   90.39   60.39
   0 -11   1   67.89   12.10
   0 -11   1   49.80    8.60
   0 -11   1   49.30    7.80
   0 -11   1   33.70   38.30
   0 -11   1  158.48  109.39
   1 -11   1   13.90    4.80
   1 -11   1    3.90   24.80
   1 -11   1   12.20    5.60
   1 -11   1   38.10    9.50
   1 -11   1    3.70   12.60
   1 -11   1   21.80    5.30
   1 -11   1   22.40    7.10
   1 -11   1   24.60   28.50
   1 -11   1   17.50   23.30
   1 -11   1   -1.20   22.50
   1 -11   1   29.30    8.30
   1 -11   1   13.40    2.90
   2 -11   1   29.00   30.80
   2 -11   1   13.90   23.70
   2 -11   1   29.60    8.10
   2 -11   1   24.20    7.50
   2 -11   1   59.89   25.30
   2 -11   1   20.70   30.30
   2 -11   1   25.20    3.90
   2 -11   1   39.10    4.80
   2 -11   1   35.70    8.70
   2 -11   1   30.80    5.90
   3 -11   1   79.19   35.20
   3 -11   1   83.49   13.30
   3 -11   1   41.10   14.10
   3 -11   1   53.29    5.30
   3 -11   1   58.89   22.60
   3 -11   1   44.00    9.00
   3 -11   1   24.00   29.10
   3 -11   1   62.19    5.60
   3 -11   1   58.49   10.70
   3 -11   1   27.60   19.80
   3 -11   1   20.90   15.60
   3 -11   1   83.09   13.50
  -4  11  -1   21.90    4.80
   4 -11   1   27.30    9.80
   4 -11   1   26.30    4.30
   4 -11   1   18.30   18.60
   4 -11   1   -0.10   13.10
   4 -11   1   13.50   10.50
   4 -11   1   15.90    5.90
   4 -11   1   -0.20   11.20
   4 -11   1   28.40    8.20
   4 -11   1   17.20    3.30
   4 -11   1   17.40   11.10
  -5  11  -1   17.00    4.30
   5 -11   1   19.70   11.40
   5 -11   1   11.30    2.80
   5 -11   1   15.90    6.80
   5 -11   1    8.10    3.40
   5 -11   1   10.80   12.70
   5 -11   1   13.40   16.30
   5 -11   1   11.00   10.10
   5 -11   1    3.40   12.10
   5 -11   1   12.20    5.70
   5 -11   1   19.40    6.40
  -6  11  -1  102.59    9.60
  -6  11  -1  107.89    8.90
   6 -11   1   67.49   29.90
   6 -11   1   85.19    7.60
   6 -11   1  110.79   20.00
   6 -11   1   95.99   22.00
   6 -11   1   96.79    8.10
  -7  11  -1    8.80    2.50
  -7  11  -1   13.90    4.80
   7 -11   1   11.80    6.80
   7 -11   1    6.20    8.00
   7 -11   1    5.40    2.30
   7 -11   1    9.10    8.60
   7 -11   1   24.50   18.30
   7 -11   1    8.30    2.60
   7 -11   1   11.60    6.10
   7 -11   1    1.90   13.00
  -8  11  -1   45.90    4.70
   8 -11   1   21.10   14.90
   8 -11   1   46.90    4.80
   8 -11   1   69.29   20.30
   8 -11   1   24.90    8.40
   8 -11   1   73.69   18.60
  -9  11  -1   15.70    6.30
  -9  11  -1   16.50    3.00
   9 -11   1   10.00    2.50
   9 -11   1   12.70    8.90
   9 -11   1   14.50    7.30
   9 -11   1   17.60   15.10
   9 -11   1    8.20    4.40
 -10  11  -1   43.00    4.30
  10 -11   1   76.39   17.70
  10 -11   1   48.20    4.70
  10 -11   1   26.30   15.30
   9  10  -1   90.89   13.70
   9  10  -1   73.79    6.00
  -9 -10   1   84.09    9.80
  -9 -10   1   41.80   21.60
  -9 -10   1  117.89   79.79
   8  10  -1    6.10    2.20
   8  10  -1   16.40    7.20
  -8 -10   1   -0.20    3.10
  -8 -10   1    5.20   12.80
  -8 -10   1    6.80    3.50
  -8 -10   1    2.10   19.30
  -8 -10   1   -4.20   26.60
  -8 -10   1   21.60    7.90
   7  10  -1   42.40    5.50
   7  10  -1   57.89   10.60
  -7 -10   1   19.80   40.70
  -7 -10   1   32.40   22.90
  -7 -10   1   63.49   10.60
  -7 -10   1   30.50   32.10
  -7 -10   1   45.20    9.20
  -7 -10   1   59.69    8.40
   6  10  -1   68.19   11.40
   6  10  -1   47.30    5.30
  -6 -10   1   41.50    8.70
  -6 -10   1   52.59    8.30
  -6 -10   1   96.29   52.89
  -6 -10   1   56.19    8.20
  -6 -10   1   57.49   54.99
  -6 -10   1   46.30   31.40
  -6 -10   1   47.20   10.10
   5  10  -1   49.40    6.90
   5  10  -1   46.00    9.30
  -5 -10   1   20.60   31.70
  -5 -10   1   80.89   60.29
  -5 -10   1   39.30    9.60
  -5 -10   1   31.10   26.80
  -5 -10   1   40.90    9.20
  -5 -10   1   44.00    9.80
  -5 -10   1   42.10   10.90
   4  10  -1   93.59   10.50
   4  10  -1   86.89    7.00
  -4 -10   1  125.69   49.40
  -4 -10   1   88.09   10.80
  -4 -10   1  225.18  105.39
  -4 -10   1   85.19    9.80
  -4 -10   1   63.69   10.50
  -4 -10   1   78.59   39.90
  -4 -10   1   94.69   13.80
  -4 -10   1   84.69   10.00
   3  10  -1   23.60    6.30
  -3 -10   1   22.60   24.10
  -3 -10   1   10.90    3.50
  -3 -10   1   52.99   54.69
  -3 -10   1   35.20   35.10
  -3 -10   1    9.00    4.30
  -3 -10   1   20.60    7.80
  -3 -10   1   11.20    6.50
  -3 -10   1   14.60    4.90
  -3 -10   1   13.10    9.30
  -3 -10   1   10.50    5.60
   2  10  -1   71.09    8.00
  -2 -10   1   57.89   10.30
  -2 -10   1  117.99   49.20
  -2 -10   1   24.20   15.80
  -2 -10   1   64.99   11.90
  -2 -10   1   60.19   44.40
  -2 -10   1   65.19   10.80
  -2 -10   1  102.99   64.69
  -2 -10   1   62.09   15.10
  -2 -10   1   62.19    9.00
  -2 -10   1   68.79    9.30
  -2 -10   1   60.49    7.60
   1  10  -1   98.29    8.40
  -1 -10   1   96.99   14.30
  -1 -10   1   87.19   24.10
  -1 -10   1   76.59    8.40
  -1 -10   1   93.39   11.10
  -1 -10   1   88.49   11.10
  -1 -10   1  217.38   85.19
  -1 -10   1   85.29   18.50
  -1 -10   1   69.39   11.30
  -1 -10   1   80.09    6.70
  -1 -10   1  101.19   41.70
  -1 -10   1   81.59    9.20
  -1 -10   1  115.09   51.39
   0 -10   1   88.39   58.69
   0 -10   1   37.60    7.10
   0 -10   1   79.09   46.40
   0 -10   1   48.90   32.10
   0 -10   1   13.10   16.40
   0 -10   1   33.10   16.90
   0 -10   1   44.30    5.20
   0 -10   1   31.80    6.90
   0 -10   1    1.40   16.50
   0 -10   1   29.70    6.50
   0 -10   1   26.60    5.50
   0 -10   1   41.50    9.90
   0 -10   1   55.79   13.70
   0 -10   1   60.29   14.70
   0 -10   1    7.50   15.00
   0 -10   1   41.40   14.10
   1 -10   1  138.19   14.70
   1 -10   1   78.49   28.40
   1 -10   1  109.59   36.40
   1 -10   1  136.29   11.70
   1 -10   1  187.48   27.20
   1 -10   1  151.28   15.80
   1 -10   1  129.29   56.39
   1 -10   1  148.79   15.50
   1 -10   1  137.69    9.70
   1 -10   1  160.28   15.80
   1 -10   1  130.49   12.10
   1 -10   1  136.79   11.80
   1 -10   1   83.89   41.70
   1 -10   1  135.99   11.60
   1 -10   1  113.59   26.50
   1 -10   1  135.39    9.90
   1 -10   1  117.59   13.70
   2 -10   1  213.18   16.30
   2 -10   1  220.38   15.70
   2 -10   1  114.69   47.80
   2 -10   1  222.68   26.40
   2 -10   1  228.28   14.40
   2 -10   1  213.58   14.10
   2 -10   1  189.18   17.70
   2 -10   1  127.89   38.60
   2 -10   1  228.08   22.30
  -3  10  -1   41.50    4.90
   3 -10   1   47.20   17.40
   3 -10   1   23.10   26.90
   3 -10   1   16.90   15.00
   3 -10   1   52.69   14.00
   3 -10   1   38.80    5.00
   3 -10   1   16.10   18.30
   3 -10   1   39.10   13.00
   3 -10   1   15.80   15.80
   3 -10   1   46.20    9.70
   3 -10   1   55.09    9.60
   3 -10   1   35.20    7.60
   3 -10   1   35.50   17.00
   3 -10   1   47.20    9.20
   3 -10   1   45.40    4.70
  -4  10  -1   16.00    3.90
   4 -10   1   15.30    5.90
   4 -10   1   32.90   24.90
   4 -10   1    9.50    5.90
   4 -10   1    9.30   13.10
   4 -10   1   10.90    2.90
   4 -10   1   17.60   25.90
   4 -10   1   14.30    3.10
   4 -10   1    8.40    8.70
   4 -10   1   17.50   12.20
   4 -10   1   13.10    6.30
   4 -10   1    6.30   12.70
   4 -10   1   11.40    7.00
  -5  10  -1   82.09    8.20
   5 -10   1   87.69   13.70
   5 -10   1   63.29   15.20
   5 -10   1   60.59   22.90
   5 -10   1   68.99    6.80
   5 -10   1  106.09   19.10
   5 -10   1   75.39   29.30
   5 -10   1   76.19    6.80
   5 -10   1   90.19   12.80
   5 -10   1  100.99   27.20
  -6  10  -1    4.40    2.40
  -6  10  -1    7.00    3.80
   6 -10   1    1.40   13.30
   6 -10   1    1.40   10.00
   6 -10   1   10.10    9.20
   6 -10   1   13.60   11.60
   6 -10   1    5.30    2.30
   6 -10   1    4.60    2.40
   6 -10   1    0.20    4.40
   6 -10   1   15.90    5.20
   6 -10   1    2.70    5.70
  -7  10  -1    4.20    2.50
  -7  10  -1    3.00    3.20
   7 -10   1    0.80    4.20
   7 -10   1   -2.70    4.00
   7 -10   1    5.60    8.20
   7 -10   1    2.80    2.50
   7 -10   1   14.60   12.60
   7 -10   1    4.50   13.20
   7 -10   1   -2.20    7.50
   7 -10   1   -0.60    1.80
  -8  10  -1   48.90    5.40
  -8  10  -1   64.79    9.70
   8 -10   1   48.50   10.80
   8 -10   1   47.90    6.10
   8 -10   1   51.49   33.50
   8 -10   1   47.70    9.40
   8 -10   1   36.20   25.50
  -9  10  -1    1.80    3.00
  -9  10  -1    0.60    1.90
   9 -10   1    0.10   10.30
   9 -10   1    3.00    8.00
   9 -10   1    1.00    1.70
   9 -10   1    3.10    6.20
 -10  10  -1    5.40    2.30
 -10  10  -1   20.50    6.30
  10 -10   1    5.90   12.30
  10 -10   1    4.70    3.70
  10 -10   1   18.50    6.50
  10 -10   1    8.20    2.20
  10 -10   1   13.80    9.80
 -11  10  -1   79.79    6.20
  11 -10   1   42.90   16.80
  11 -10   1   83.39    6.30
  11 -10   1  122.89   19.70
  10   9  -1    8.10    8.10
  10   9  -1    2.30    1.50
 -10  -9   1    3.70   16.40
 -10  -9   1   -0.10    3.40
 -10  -9   1    8.00   19.90
   9   9  -1  303.87   24.20
   9   9  -1  326.57   19.90
  -9  -9   1  332.27   24.20
  -9  -9   1  244.08   52.99
  -9  -9   1  315.87   21.60
   8   9  -1  207.48   13.00
  -8  -9   1  215.68   54.59
  -8  -9   1  120.29   46.80
  -8  -9   1  168.98   16.00
  -8  -9   1  150.48   26.80
  -8  -9   1  195.68   15.30
  -8  -9   1   81.39   50.99
   7   9  -1    5.30    2.30
   7   9  -1   14.70    7.30
  -7  -9   1    4.20   33.00
  -7  -9   1   -8.80    9.20
  -7  -9   1    5.70    3.50
  -7  -9   1   41.00   36.30
  -7  -9   1    5.60    4.60
  -7  -9   1    5.80    4.20
  -7  -9   1    8.70    4.90
   6   9  -1  112.79   15.70
   6   9  -1   83.59    7.50
  -6  -9   1   91.29   11.30
  -6  -9   1   80.69   36.80
  -6  -9   1   89.79   10.30
  -6  -9   1   80.69    9.60
  -6  -9   1  164.68   60.79
  -6  -9   1  109.89   14.80
  -6  -9   1   64.49   48.50
   5   9  -1  101.59   12.20
   5   9  -1  128.19    8.80
  -5  -9   1  122.09   57.09
  -5  -9   1   70.89   34.00
  -5  -9   1  108.99   11.80
  -5  -9   1   81.19   62.19
  -5  -9   1  123.49   11.80
  -5  -9   1  109.29   12.90
  -5  -9   1  103.59   11.00
  -5  -9   1  122.29   12.90
   4   9  -1  211.48   14.30
  -4  -9   1  278.57   68.99
  -4  -9   1  200.48   18.30
  -4  -9   1  209.48   17.30
  -4  -9   1  133.69   45.10
  -4  -9   1  234.38   19.40
  -4  -9   1  462.35  132.29
  -4  -9   1  257.77   18.10
  -4  -9   1  239.88   19.20
   3   9  -1  116.19    8.30
   3   9  -1  136.89   11.90
  -3  -9   1  115.99   12.90
  -3  -9   1  111.79    9.90
  -3  -9   1  118.69   11.40
  -3  -9   1   68.69   20.60
  -3  -9   1  122.29   12.40
  -3  -9   1  162.18   78.39
  -3  -9   1  109.09   11.20
  -3  -9   1  133.09   13.50
  -3  -9   1  165.58   58.39
  -3  -9   1  199.38   59.09
   2   9  -1  274.37   18.00
  -2  -9   1  246.88   18.60
  -2  -9   1  284.27   27.50
  -2  -9   1  286.57   79.79
  -2  -9   1  250.47   19.80
  -2  -9   1  450.65   87.69
  -2  -9   1  241.58   20.20
  -2  -9   1  255.97   16.20
  -2  -9   1  256.67   20.50
  -2  -9   1  271.77   20.30
  -2  -9   1  469.95  125.29
  -2  -9   1  239.98   17.90
  -2  -9   1  229.58   18.50
   1   9  -1   94.29    8.70
  -1  -9   1   91.99   16.70
  -1  -9   1   81.99    8.30
  -1  -9   1   86.79    6.90
  -1  -9   1   66.99    9.90
  -1  -9   1   92.79   12.80
  -1  -9   1   86.29    9.90
  -1  -9   1  105.49   11.40
  -1  -9   1   78.89    9.90
  -1  -9   1  174.48   77.29
  -1  -9   1   69.49   42.70
  -1  -9   1  112.79   13.90
  -1  -9   1  101.59   48.60
   0   9  -1   42.20    4.00
   0  -9   1   44.10    6.90
   0  -9   1   47.50   10.10
   0  -9   1   43.50   10.50
   0  -9   1   34.50    3.60
   0  -9   1   39.00    7.20
   0  -9   1   65.49   15.70
   0  -9   1   18.70   30.00
   0  -9   1   31.50    8.00
   0  -9   1   38.00    6.60
   0  -9   1   97.19   68.49
   0  -9   1   40.00    7.50
   0  -9   1   24.40   16.40
   0  -9   1   35.00    3.60
   0  -9   1   37.10   15.60
   0  -9   1   39.30    8.20
   0  -9   1   36.70    4.50
   0  -9   1   33.60   25.20
   0  -9   1   14.90   14.50
   0  -9   1   27.00    4.90
   0  -9   1    8.70   15.40
   1  -9   1    2.60    9.90
   1  -9   1    8.20    4.60
   1  -9   1   12.80    6.00
   1  -9   1    6.20    2.50
   1  -9   1   12.30    3.70
   1  -9   1   -5.90    8.60
   1  -9   1    1.60   10.30
   1  -9   1    5.80   15.70
   1  -9   1    6.90    3.80
   1  -9   1    5.90    1.80
   1  -9   1   11.80    5.20
   1  -9   1    9.50    2.40
   1  -9   1   11.60    2.20
   1  -9   1   10.40    3.80
   1  -9   1    6.40    4.30
   1  -9   1    5.60   17.50
   1  -9   1   13.60    9.40
   1  -9   1   11.20    5.10
   1  -9   1   35.50   34.00
  -2   9  -1  144.89   10.60
   2  -9   1  147.09   34.60
   2  -9   1  176.08   15.30
   2  -9   1  167.48   54.59
   2  -9   1  168.58   11.30
   2  -9   1  174.68   12.70
   2  -9   1  152.48   15.20
   2  -9   1  155.58   12.90
   2  -9   1  205.88   57.29
   2  -9   1  202.28   45.10
   2  -9   1  168.18   13.30
   2  -9   1  146.29   27.90
   2  -9   1  169.78   12.70
   2  -9   1  151.88   14.60
   2  -9   1  174.28   15.90
   2  -9   1  150.38   15.10
   2  -9   1  185.18   11.60
   2  -9   1  168.58   21.60
  -3   9  -1  380.66   25.80
   3  -9   1  427.36   30.40
   3  -9   1  453.65   26.50
   3  -9   1  458.45   27.90
   3  -9   1  420.06   45.30
   3  -9   1  429.46   30.40
   3  -9   1  439.86   31.40
   3  -9   1  389.16   29.00
   3  -9   1  441.86   31.30
   3  -9   1  412.56   37.80
   3  -9   1  469.45   26.60
   3  -9   1  459.25   55.99
  -4   9  -1  128.69   10.20
   4  -9   1  162.48   25.50
   4  -9   1  120.29   13.60
   4  -9   1  154.88   14.80
   4  -9   1  135.09   14.00
   4  -9   1  149.99   10.20
   4  -9   1  145.69   10.30
   4  -9   1  118.69   14.30
   4  -9   1  175.78   38.90
  -5   9  -1  121.79   10.10
  -5   9  -1  121.89    9.50
   5  -9   1  162.98   39.60
   5  -9   1  137.39   30.80
   5  -9   1  138.39    9.90
   5  -9   1  127.89    9.40
   5  -9   1  139.09   15.70
   5  -9   1  115.29   12.60
   5  -9   1  117.39   20.30
   5  -9   1  187.68   22.70
   5  -9   1   97.29   12.40
  -6   9  -1  724.33   45.00
  -6   9  -1  772.02   44.00
   6  -9   1  823.82   79.39
   6  -9   1  846.52   73.29
   6  -9   1  679.63   48.10
   6  -9   1  703.13   66.59
   6  -9   1  755.42   56.09
   6  -9   1  798.02   44.50
   6  -9   1  729.43   49.00
   6  -9   1  702.03   43.80
   6  -9   1  730.73   49.99
  -7   9  -1   31.20    6.30
  -7   9  -1   30.00    4.90
   7  -9   1   44.10   11.30
   7  -9   1   23.30    7.80
   7  -9   1   47.60   20.70
   7  -9   1   53.29   24.40
   7  -9   1   37.60   19.50
   7  -9   1   34.30    4.90
   7  -9   1   31.60   13.80
  -8   9  -1    6.40    4.00
  -8   9  -1    4.20    3.20
   8  -9   1    9.50    6.50
   8  -9   1    7.30    9.80
   8  -9   1    8.90   17.40
   8  -9   1    1.00    8.30
   8  -9   1    3.70    2.70
   8  -9   1    9.90    6.50
  -9   9  -1   16.30    3.70
  -9   9  -1   35.30    7.20
   9  -9   1   24.80    4.30
   9  -9   1   31.00    9.10
   9  -9   1   21.80   19.00
   9  -9   1   29.40    7.50
 -10   9  -1   50.49    8.90
 -10   9  -1   43.90    5.40
  10  -9   1   30.40   16.90
  10  -9   1   58.59   18.50
  10  -9   1   51.19   10.50
  10  -9   1   39.20    5.10
  10  -9   1   63.89   12.90
 -11   9  -1   42.70    4.60
 -11   9  -1   62.59   13.90
  11  -9   1   40.90    4.20
  11  -9   1   18.10   12.60
  11  -9   1   74.19   16.80
  10   8  -1  103.99   12.90
  10   8  -1  115.69    8.20
 -10  -8   1  105.79   17.60
 -10  -8   1   56.69   25.30
 -10  -8   1   93.49   56.99
 -10  -8   1   96.59    9.50
   9   8  -1    8.80    6.10
   9   8  -1    5.90    2.20
  -9  -8   1    5.40    4.00
  -9  -8   1    6.00   21.10
  -9  -8   1    8.20   16.70
  -9  -8   1   42.80   47.70
  -9  -8   1   11.00    5.20
   8   8  -1  138.09   25.70
   8   8  -1   70.29    6.40
  -8  -8   1   70.89   36.40
  -8  -8   1   20.30   27.50
  -8  -8   1   15.00   32.50
  -8  -8   1   67.39    8.90
  -8  -8   1   60.09    8.80
  -8  -8   1   79.89   12.10
  -8  -8   1   45.50   10.00
   7   8  -1  433.76   25.20
   7   8  -1  389.46   29.90
  -7  -8   1  550.24   79.99
  -7  -8   1  277.87   65.19
  -7  -8   1  469.85   28.60
  -7  -8   1  379.56   28.50
  -7  -8   1  385.76   29.30
  -7  -8   1  364.66   27.10
   6   8  -1    3.00    4.80
   6   8  -1   11.90    2.90
  -6  -8   1   15.10    6.30
  -6  -8   1   21.40   36.20
  -6  -8   1  -10.80   18.50
  -6  -8   1    5.90    4.70
  -6  -8   1    7.90    3.90
  -6  -8   1    5.60    4.00
  -6  -8   1   45.30   29.30
   5   8  -1   25.40    3.70
   5   8  -1   27.10    7.70
  -5  -8   1  -10.60   18.40
  -5  -8   1   16.50   40.10
  -5  -8   1   14.80   19.50
  -5  -8   1   39.80    8.00
  -5  -8   1   25.00    7.70
  -5  -8   1   16.20    5.00
  -5  -8   1   40.50   11.50
  -5  -8   1   36.20    8.20
   4   8  -1   36.20    4.00
   4   8  -1   39.10    7.50
  -4  -8   1   79.39   98.69
  -4  -8   1   28.90    6.80
  -4  -8   1    9.00   10.80
  -4  -8   1   28.00    6.60
  -4  -8   1   46.90   29.50
  -4  -8   1   41.20    6.30
  -4  -8   1   19.70   28.50
  -4  -8   1   20.90    6.10
  -4  -8   1   41.50    7.50
  -4  -8   1   22.50    6.40
   3   8  -1  302.67   19.30
   3   8  -1  336.67   21.90
  -3  -8   1  327.17   23.50
  -3  -8   1  301.77   53.79
  -3  -8   1  388.66   63.99
  -3  -8   1  321.77   23.50
  -3  -8   1  332.57   23.70
  -3  -8   1  317.17   28.60
  -3  -8   1  350.86   22.50
  -3  -8   1  536.65  123.89
  -3  -8   1  298.67   21.20
  -3  -8   1  303.77   22.00
   2   8  -1   20.40    4.20
  -2  -8   1   15.00    2.40
  -2  -8   1   10.90    3.30
  -2  -8   1   37.30   36.90
  -2  -8   1    9.20    5.20
  -2  -8   1   12.70   10.10
  -2  -8   1   44.30   43.90
  -2  -8   1   -3.70    9.90
  -2  -8   1   10.80   16.50
  -2  -8   1   19.10    8.70
  -2  -8   1    7.00    3.20
  -2  -8   1    8.60    3.50
  -2  -8   1   35.00   27.30
  -2  -8   1    9.70    4.30
  -2  -8   1   14.00   13.40
  -2  -8   1    0.50    6.40
  -2  -8   1   11.30    4.10
   1   8  -1   29.50    4.10
  -1  -8   1   26.70    3.40
  -1  -8   1   65.39   39.30
  -1  -8   1   43.50   27.60
  -1  -8   1   21.10    4.80
  -1  -8   1   20.80    2.80
  -1  -8   1   25.80   19.20
  -1  -8   1   15.10    4.70
  -1  -8   1   18.70    5.80
  -1  -8   1   36.80   40.40
  -1  -8   1   28.40    6.40
  -1  -8   1   22.90    3.20
  -1  -8   1   24.20   11.60
  -1  -8   1   30.80    7.50
  -1  -8   1    2.80   11.70
  -1  -8   1   18.60    4.70
  -1  -8   1   25.20    6.20
  -1  -8   1    7.90   11.00
  -1  -8   1   27.80    6.30
  -1  -8   1   22.80    4.40
   0  -8   1    4.60    8.30
   0  -8   1   -1.60    2.50
   0  -8   1    0.90   19.30
   0  -8   1    3.80   24.40
   0  -8   1    0.80    2.70
   0  -8   1   -1.00    2.20
   0  -8   1   10.30   33.50
   0  -8   1   -1.40    3.60
   0  -8   1    1.10    1.30
   0  -8   1   -1.70    1.90
   0  -8   1   -1.00    9.80
   0  -8   1   -0.20    1.80
   0  -8   1    0.30    3.30
   0  -8   1   -0.40    2.10
   0  -8   1   12.20   17.20
   0  -8   1    0.10    0.90
   0  -8   1   -0.60    2.10
   0  -8   1    0.00    0.80
   0  -8   1    7.10   18.00
   1  -8   1  109.19   23.20
   1  -8   1   93.39   10.60
   1  -8   1   88.79    6.80
   1  -8   1   80.99    9.60
   1  -8   1   82.39    8.50
   1  -8   1   95.99    8.40
   1  -8   1   80.79    9.80
   1  -8   1  103.39   39.30
   1  -8   1   84.69    6.10
   1  -8   1   90.19   10.10
   1  -8   1   83.09    9.70
   1  -8   1  156.68   48.10
   1  -8   1   93.09    8.20
   1  -8   1   83.29    8.00
   1  -8   1   50.79   20.10
   1  -8   1   91.89    6.70
  -2   8  -1   31.30    3.10
   2  -8   1   47.70   16.00
   2  -8   1   36.50    7.60
   2  -8   1   38.30    3.80
   2  -8   1   45.00    6.00
   2  -8   1   29.50   24.80
   2  -8   1   40.10   29.80
   2  -8   1   35.60    8.10
   2  -8   1   41.30    4.70
   2  -8   1   11.30   18.00
   2  -8   1   21.70    4.70
   2  -8   1   27.00   18.40
   2  -8   1   39.70    8.20
   2  -8   1   33.80    5.10
   2  -8   1   41.60    7.00
   2  -8   1   45.00    9.10
   2  -8   1   38.40   20.40
   2  -8   1   38.80    7.30
   2  -8   1   32.10   10.50
  -3   8  -1  120.49    8.10
   3  -8   1  126.39    8.60
   3  -8   1  112.29   11.80
   3  -8   1   46.50   30.60
   3  -8   1   80.49   34.40
   3  -8   1  120.99    9.50
   3  -8   1  108.99   18.10
   3  -8   1  125.29   12.30
   3  -8   1   86.19   19.80
   3  -8   1  107.89   12.10
   3  -8   1  167.88   37.50
   3  -8   1  110.29    9.80
   3  -8   1  101.99   11.50
   3  -8   1  113.29    8.40
   3  -8   1  113.39   24.70
   3  -8   1  124.89   11.50
  -4   8  -1   91.89    7.00
   4  -8   1   81.39   10.40
   4  -8   1   86.39    9.50
   4  -8   1   87.49   11.20
   4  -8   1   91.59   11.20
   4  -8   1   87.19    7.00
   4  -8   1   27.90   25.80
   4  -8   1   54.29   16.70
   4  -8   1   82.19    6.80
   4  -8   1  101.39   26.30
   4  -8   1  120.59   32.50
   4  -8   1   64.89   18.80
  -5   8  -1   18.10    3.80
  -5   8  -1   14.10    3.00
   5  -8   1   15.10    7.50
   5  -8   1    8.30   10.00
   5  -8   1   11.40    2.70
   5  -8   1   13.20   10.60
   5  -8   1   22.40    9.60
   5  -8   1   10.60    4.40
   5  -8   1   16.20    4.60
   5  -8   1   29.20    7.00
   5  -8   1   35.30   21.90
   5  -8   1   15.60   12.00
   5  -8   1   15.90    6.60
  -6   8  -1   64.29    7.10
  -6   8  -1   68.89    7.20
   6  -8   1   96.29   27.10
   6  -8   1   68.19    6.40
   6  -8   1   60.79   13.00
   6  -8   1   67.19    9.10
   6  -8   1   62.19    7.80
   6  -8   1  109.69   37.50
   6  -8   1   62.89    5.90
   6  -8   1   66.89   11.40
   6  -8   1   85.09   28.00
  -7   8  -1  278.57   19.70
  -7   8  -1  265.87   18.20
   7  -8   1  340.57   47.00
   7  -8   1  310.57   37.20
   7  -8   1  273.67   29.30
   7  -8   1  283.77   18.60
   7  -8   1  277.07   18.00
   7  -8   1  353.06   43.10
   7  -8   1  270.27   23.00
   7  -8   1  263.07   23.70
  -8   8  -1    2.50    2.40
  -8   8  -1    2.40    3.50
   8  -8   1    4.40    2.40
   8  -8   1    6.30   11.50
   8  -8   1    6.00   11.20
   8  -8   1   -1.10    4.30
   8  -8   1    4.00   15.40
   8  -8   1    8.40    6.50
  -9   8  -1   10.60    3.30
  -9   8  -1   17.60    5.60
   9  -8   1   22.30   18.40
   9  -8   1   17.80   13.10
   9  -8   1   10.00    3.40
   9  -8   1   14.60    6.80
   9  -8   1   18.80    9.10
 -10   8  -1   19.90    6.30
 -10   8  -1    5.60    2.60
  10  -8   1   12.00   14.60
  10  -8   1   21.00   13.80
  10  -8   1    9.90    2.60
 -11   8  -1   45.90    7.40
 -11   8  -1   48.90    8.80
  11  -8   1   24.50    9.70
  11  -8   1   56.79   17.40
  11  -8   1   40.10   19.70
  11  -8   1   37.60   16.10
 -12   8  -1   71.39    5.70
 -12   8  -1   55.89   11.90
  12  -8   1   59.99    5.10
  12  -8   1  107.29   18.50
  12  -8   1   32.00   16.10
  11   7  -1   51.19   11.60
  11   7  -1   26.30    3.50
 -11  -7   1   38.10    7.40
 -11  -7   1   24.10   30.10
 -11  -7   1   36.50    6.20
 -11  -7   1   28.10   19.80
  10   7  -1   29.00    9.20
  10   7  -1   14.10    2.80
 -10  -7   1   14.00    1.60
 -10  -7   1    9.90    4.00
 -10  -7   1   19.90   11.90
 -10  -7   1   21.20   18.90
 -10  -7   1    1.10   23.90
   9   7  -1   50.59    6.10
  -9  -7   1   47.90    3.60
  -9  -7   1   49.80   51.59
  -9  -7   1   64.19   11.70
  -9  -7   1   59.19   14.20
  -9  -7   1   94.59   70.69
  -9  -7   1   32.20    6.80
  -9  -7   1    0.00   39.70
  -9  -7   1   49.90   34.00
   8   7  -1  177.58   12.10
   8   7  -1  155.58   16.90
  -8  -7   1  211.68   91.19
  -8  -7   1  163.18   14.60
  -8  -7   1  169.58   15.30
  -8  -7   1  223.08   66.19
  -8  -7   1  172.98   16.30
  -8  -7   1  166.38   10.50
  -8  -7   1  180.18   11.90
  -8  -7   1  110.89   32.60
  -8  -7   1  173.78   14.30
  -8  -7   1  256.47   70.89
  -8  -7   1  155.38   13.60
   7   7  -1  111.19   16.20
   7   7  -1  105.99    8.10
  -7  -7   1  150.18   60.89
  -7  -7   1  101.99   10.60
  -7  -7   1  148.19   52.69
  -7  -7   1   96.79    6.70
  -7  -7   1  109.99    9.90
  -7  -7   1  117.29   16.00
  -7  -7   1   87.19    9.80
  -7  -7   1   94.49   11.30
  -7  -7   1   85.09   28.00
  -7  -7   1  105.19    8.00
  -7  -7   1  190.28   86.99
   6   7  -1   34.80    8.20
   6   7  -1   23.20    3.50
  -6  -7   1   31.00    2.60
  -6  -7   1    4.00   20.40
  -6  -7   1   26.00   24.50
  -6  -7   1   23.80    5.30
  -6  -7   1   38.10    4.20
  -6  -7   1   77.59   40.90
  -6  -7   1   17.70    5.40
  -6  -7   1   30.10    5.80
  -6  -7   1   32.20    6.20
  -6  -7   1   22.10    7.00
  -6  -7   1   47.30   49.10
   5   7  -1   29.10    3.70
   5   7  -1   30.70    7.10
  -5  -7   1   23.80    4.70
  -5  -7   1   28.50   25.20
  -5  -7   1   28.10    6.30
  -5  -7   1   35.00   41.80
  -5  -7   1    9.20   24.20
  -5  -7   1   46.50   16.60
  -5  -7   1    3.60   12.70
  -5  -7   1   24.80    6.40
  -5  -7   1   23.30    2.10
  -5  -7   1   26.30    6.30
  -5  -7   1   19.40    5.70
  -5  -7   1   29.40    5.00
  -5  -7   1   30.00    9.90
   4   7  -1  131.79    8.80
   4   7  -1  138.29   12.00
  -4  -7   1  226.18   87.49
  -4  -7   1  153.38   11.80
  -4  -7   1  127.79   11.30
  -4  -7   1  126.59   12.20
  -4  -7   1  152.68   45.60
  -4  -7   1  164.28   62.19
  -4  -7   1  113.09   11.80
  -4  -7   1  123.29   10.30
  -4  -7   1  125.09    7.90
  -4  -7   1  135.59    7.80
  -4  -7   1  143.19   12.50
   3   7  -1    1.90    2.80
   3   7  -1    4.70    1.40
  -3  -7   1   11.90    6.50
  -3  -7   1    3.00    2.50
  -3  -7   1    4.80    3.30
  -3  -7   1    3.40   16.10
  -3  -7   1    3.70    3.40
  -3  -7   1   -2.00    6.90
  -3  -7   1    4.50    1.30
  -3  -7   1   -5.00    9.90
  -3  -7   1    5.00    3.60
  -3  -7   1   -0.30    3.10
  -3  -7   1    1.60    2.40
  -3  -7   1    8.30   33.10
  -3  -7   1    1.10   20.80
   2   7  -1  110.59    8.60
  -2  -7   1  175.98   64.19
  -2  -7   1  116.39    7.70
  -2  -7   1  103.69    9.00
  -2  -7   1  123.09    9.80
  -2  -7   1  111.69   10.70
  -2  -7   1  117.19   11.00
  -2  -7   1  112.59   10.40
  -2  -7   1  102.79   20.00
  -2  -7   1  106.99   14.20
  -2  -7   1   98.59   10.10
  -2  -7   1  119.49    9.70
  -2  -7   1  161.58   43.90
  -2  -7   1  101.09    7.60
  -2  -7   1  129.49   38.00
   1   7  -1   40.50    5.90
  -1  -7   1   23.80   20.20
  -1  -7   1   13.90   13.60
  -1  -7   1   33.80    5.80
  -1  -7   1   13.70   29.20
  -1  -7   1   24.10    5.40
  -1  -7   1   29.80    2.80
  -1  -7   1   20.30    5.70
  -1  -7   1   34.40    6.50
  -1  -7   1   21.80    5.20
  -1  -7   1   23.60    4.50
  -1  -7   1   34.10   11.50
  -1  -7   1   17.40   12.40
  -1  -7   1   38.00    6.20
  -1  -7   1    8.80   10.30
  -1  -7   1   25.70   21.50
  -1  -7   1   28.40    3.00
  -1  -7   1   39.50    7.30
  -1  -7   1   27.30    8.60
   0  -7   1   92.99    6.30
   0  -7   1   56.59   23.00
   0  -7   1   88.89    7.80
   0  -7   1   66.09   19.40
   0  -7   1   81.89    7.60
   0  -7   1   69.89    9.40
   0  -7   1  166.68   53.49
   0  -7   1   91.69   18.20
   0  -7   1   89.69    7.80
   0  -7   1  115.99   17.40
   0  -7   1   94.29   12.70
   0  -7   1   65.89   20.50
   0  -7   1   93.09    7.80
   0  -7   1   87.09    8.50
   0  -7   1   67.79   28.00
   0  -7   1  137.79   59.19
   0  -7   1   83.99    6.00
   1  -7   1   27.40    4.90
   1  -7   1   45.60   12.00
   1  -7   1   34.70    6.10
   1  -7   1   46.00   16.30
   1  -7   1   40.30    3.30
   1  -7   1   43.70   26.20
   1  -7   1   40.90    6.50
   1  -7   1   47.20   28.20
   1  -7   1   23.20   10.30
   1  -7   1   55.09   21.80
   1  -7   1   44.30    5.80
   1  -7   1   33.40    3.60
   1  -7   1   26.20   12.80
   1  -7   1   24.70   11.60
   1  -7   1   40.50    3.60
   1  -7   1   47.80   11.80
   1  -7   1   38.70    5.60
  -2   7  -1   10.40    1.60
   2  -7   1    1.50    7.90
   2  -7   1    4.20    2.40
   2  -7   1    9.50    8.50
   2  -7   1   13.10   16.40
   2  -7   1    8.40    1.70
   2  -7   1   10.40    2.00
   2  -7   1   10.20    4.50
   2  -7   1    5.90    4.30
   2  -7   1    4.80    5.80
   2  -7   1    9.80    2.70
   2  -7   1    8.20    1.90
   2  -7   1   13.50    8.50
   2  -7   1   13.40   13.20
   2  -7   1    6.70    4.00
   2  -7   1    6.90    2.60
   2  -7   1   15.00   10.50
   2  -7   1    4.30    3.40
   2  -7   1    8.60    4.00
   2  -7   1    6.60    2.90
   2  -7   1   34.30   26.10
  -3   7  -1  155.38   10.00
   3  -7   1  146.29    9.90
   3  -7   1  156.88   10.40
   3  -7   1  152.28   13.60
   3  -7   1  164.88   14.20
   3  -7   1  162.88   12.90
   3  -7   1  146.29   23.00
   3  -7   1  163.28   10.50
   3  -7   1  163.28   11.90
   3  -7   1  115.29   25.00
   3  -7   1  143.29   16.80
   3  -7   1  150.58   11.80
   3  -7   1  116.39   21.20
   3  -7   1  183.38   19.00
   3  -7   1  211.98   30.60
   3  -7   1  173.18   11.50
   3  -7   1   78.79   37.10
   3  -7   1  143.19   13.80
  -4   7  -1   -0.40    1.30
  -4   7  -1    1.30    1.30
   4  -7   1    4.40    7.60
   4  -7   1   -3.00    2.90
   4  -7   1    4.60    7.70
   4  -7   1    0.90    1.30
   4  -7   1    5.80    8.00
   4  -7   1    0.10    5.80
   4  -7   1    1.60    1.10
   4  -7   1   13.40   17.10
   4  -7   1    2.20    5.40
   4  -7   1    0.10    1.10
   4  -7   1    0.00    3.10
   4  -7   1    0.60    2.20
   4  -7   1   -1.30   13.00
   4  -7   1   -1.10    3.50
  -5   7  -1  134.39    9.80
  -5   7  -1  121.59    9.30
   5  -7   1  207.98   44.00
   5  -7   1  119.99   13.10
   5  -7   1  139.89    9.60
   5  -7   1  126.49    9.10
   5  -7   1   91.39   22.50
   5  -7   1  136.69   12.40
   5  -7   1  133.79   29.70
   5  -7   1  127.89   13.30
   5  -7   1  142.59    9.40
   5  -7   1  125.09   12.50
   5  -7   1  230.38   43.60
  -6   7  -1    5.00    2.80
  -6   7  -1    4.50    2.30
   6  -7   1    5.50    5.20
   6  -7   1    5.50    2.10
   6  -7   1   10.60    7.00
   6  -7   1    6.60    3.50
   6  -7   1    5.70    3.40
   6  -7   1    4.70   13.40
   6  -7   1    6.60    2.10
   6  -7   1    2.90    7.60
   6  -7   1    1.00    4.00
  -7   7  -1    7.20    3.40
  -7   7  -1    8.10    2.90
   7  -7   1    6.40    2.40
   7  -7   1    8.00    5.10
   7  -7   1   15.90   19.00
   7  -7   1    4.40    5.30
   7  -7   1   13.20   13.30
   7  -7   1    4.10    3.10
   7  -7   1    8.50    6.80
   7  -7   1    3.00    1.90
  -8   7  -1   33.80    5.40
  -8   7  -1   38.60    6.90
   8  -7   1   45.60    5.90
   8  -7   1   41.60   10.10
   8  -7   1   35.90    8.20
   8  -7   1   44.40   24.30
   8  -7   1   43.60   17.00
   8  -7   1   31.50    5.10
   8  -7   1   52.39   20.50
   8  -7   1   32.70   10.00
  -9   7  -1   11.70    3.70
  -9   7  -1    7.90    4.50
   9  -7   1    7.50    2.90
   9  -7   1   21.90   15.40
   9  -7   1    7.50    2.90
   9  -7   1   -0.20   11.90
   9  -7   1   12.50    7.30
   9  -7   1   10.00    6.00
   9  -7   1    8.90    5.60
   9  -7   1   12.90   11.20
 -10   7  -1   -0.90    2.00
  10  -7   1    0.50    5.20
  10  -7   1   -5.00   10.70
  10  -7   1    7.00   10.20
  10  -7   1    3.10    5.40
  10  -7   1    0.90    1.70
 -11   7  -1    2.60    2.50
 -11   7  -1    8.20    4.20
  11  -7   1    5.90    8.50
  11  -7   1    2.20    1.80
  11  -7   1   10.20   13.10
  11  -7   1    6.70    6.10
 -12   7  -1    5.40    4.70
 -12   7  -1   -0.70    1.60
  12  -7   1    6.00    7.40
  12  -7   1   -4.50    6.30
  12  -7   1    1.10    1.10
  12   6  -1   23.70    3.10
 -12  -6   1   10.40   12.60
 -12  -6   1   14.10   25.80
 -12  -6   1   58.19   15.10
 -12  -6   1   24.10    4.10
  11   6  -1   15.60    6.80
  11   6  -1    1.10    1.90
 -11  -6   1    0.30   36.20
 -11  -6   1   -6.30   10.10
 -11  -6   1    0.00    0.70
 -11  -6   1   -1.80    3.40
 -11  -6   1    1.70    2.70
  10   6  -1  403.26   31.50
  10   6  -1  451.65   26.50
 -10  -6   1  482.45   34.80
 -10  -6   1  424.46   25.10
 -10  -6   1  292.87   87.69
 -10  -6   1  420.46   28.80
 -10  -6   1  417.46   30.50
 -10  -6   1  433.06   28.70
  -9  -6   1   14.10    6.30
  -9  -6   1   27.30    9.00
  -9  -6   1   24.90    8.00
  -9  -6   1   20.30    4.40
  -9  -6   1   13.10   34.90
  -9  -6   1   20.30   23.60
  -9  -6   1   25.10    8.10
  -9  -6   1    6.40    5.10
  -9  -6   1    9.90    3.80
  -9  -6   1   13.40    2.20
  -9  -6   1   -5.50   35.70
  -9  -6   1   43.80   36.60
   8   6  -1    3.90    2.10
   8   6  -1    1.20    5.20
  -8  -6   1  -46.60   31.90
  -8  -6   1    4.30    2.80
  -8  -6   1    1.30    3.80
  -8  -6   1    7.70    4.30
  -8  -6   1    0.70    0.90
  -8  -6   1    0.70    2.70
  -8  -6   1   -1.90   28.90
  -8  -6   1    5.20    5.80
  -8  -6   1   -2.00    4.90
  -8  -6   1   13.40   25.40
  -8  -6   1    2.20    4.30
   7   6  -1   98.09    7.70
   7   6  -1  154.58   24.30
  -7  -6   1   85.49    9.30
  -7  -6   1  102.69   40.70
  -7  -6   1  114.99   11.20
  -7  -6   1   95.09   27.30
  -7  -6   1  112.99   10.80
  -7  -6   1   35.10   37.70
  -7  -6   1   97.49    6.60
  -7  -6   1  130.69   17.30
  -7  -6   1   92.29    8.30
  -7  -6   1   82.29   10.30
   6   6  -1  185.78   12.20
   6   6  -1  178.18   16.10
  -6  -6   1  214.78   29.30
  -6  -6   1  167.18   14.60
  -6  -6   1  171.08   15.00
  -6  -6   1  269.47   93.39
  -6  -6   1  200.88   12.60
  -6  -6   1  180.18   14.60
  -6  -6   1  209.78   15.60
  -6  -6   1  183.78   15.80
  -6  -6   1  167.68   14.10
  -6  -6   1  250.77   63.69
  -6  -6   1  182.48   11.20
   5   6  -1  117.89    7.80
   5   6  -1  114.29   11.10
  -5  -6   1  109.39    9.90
  -5  -6   1  105.29   10.30
  -5  -6   1  176.88   77.49
  -5  -6   1  114.79   11.30
  -5  -6   1  103.89   10.10
  -5  -6   1  107.99   10.60
  -5  -6   1  121.59    8.10
  -5  -6   1  114.09   10.20
  -5  -6   1   97.79    8.80
  -5  -6   1  114.59    9.90
   4   6  -1  254.77   15.60
   4   6  -1  307.07   21.50
  -4  -6   1  245.38   17.00
  -4  -6   1  269.67   15.50
  -4  -6   1  262.17   16.80
  -4  -6   1  398.06  100.29
  -4  -6   1  275.57   22.80
  -4  -6   1  265.47   17.70
  -4  -6   1  260.87   18.80
  -4  -6   1  265.87   21.10
  -4  -6   1  353.26   72.39
  -4  -6   1  223.18   15.90
  -4  -6   1  255.17   18.30
  -4  -6   1  233.28   15.70
  -4  -6   1  259.17   17.20
  -4  -6   1  272.17   17.80
  -4  -6   1  369.46   70.99
  -4  -6   1  234.88   20.60
  -4  -6   1  216.28   14.90
   3   6  -1   33.60    3.00
   3   6  -1   39.60    5.70
  -3  -6   1   40.60    8.60
  -3  -6   1   47.50   23.80
  -3  -6   1   32.00    2.40
  -3  -6   1   66.09   47.70
  -3  -6   1    8.30   15.90
  -3  -6   1   36.50    5.60
  -3  -6   1    8.40   10.40
  -3  -6   1   31.70    2.90
  -3  -6   1   57.29   29.90
  -3  -6   1   34.80    6.30
  -3  -6   1   34.50   11.10
  -3  -6   1   31.40    4.50
  -3  -6   1   35.20    5.40
   2   6  -1    3.50    2.30
  -2  -6   1    1.60    1.10
  -2  -6   1    6.10    9.90
  -2  -6   1    1.50    0.90
  -2  -6   1   14.80   10.30
  -2  -6   1    1.90    3.40
  -2  -6   1    6.00   14.40
  -2  -6   1    9.50   25.80
  -2  -6   1    2.20    2.00
  -2  -6   1    1.90    0.90
  -2  -6   1    2.50    2.50
  -2  -6   1   -2.70    9.80
  -2  -6   1    0.90    2.90
  -2  -6   1    5.50   14.80
  -2  -6   1    2.50    2.80
  -2  -6   1    2.80    2.50
  -2  -6   1    2.00    2.10
  -2  -6   1    4.30    5.90
  -1  -6   1  435.56   26.90
  -1  -6   1  406.96   25.40
  -1  -6   1  483.75   72.79
  -1  -6   1  452.95   56.29
  -1  -6   1  468.75   26.90
  -1  -6   1  438.86   28.20
  -1  -6   1  422.96   28.00
  -1  -6   1  429.36   25.30
  -1  -6   1  354.16   33.70
  -1  -6   1  412.66   27.50
  -1  -6   1  457.25   27.80
  -1  -6   1  462.75   28.60
  -1  -6   1  446.56   55.19
  -1  -6   1  439.16   27.60
  -1  -6   1  456.65   26.90
  -1  -6   1  426.36   25.30
   0  -6   1   82.29   13.70
   0  -6   1   76.69    7.80
   0  -6   1  160.38   40.10
   0  -6   1   89.19    7.40
   0  -6   1   90.49    6.00
   0  -6   1   78.99    8.50
   0  -6   1   78.29    8.70
   0  -6   1   86.99    5.90
   0  -6   1  107.29    8.80
   0  -6   1   80.99    7.20
   0  -6   1   80.79    8.40
   0  -6   1   58.29   17.50
   0  -6   1  105.89   31.50
   0  -6   1   90.49    7.30
   0  -6   1   57.69   16.70
   0  -6   1   83.19   25.20
   0  -6   1   95.09    9.20
   0  -6   1  105.89   17.40
   1  -6   1   52.09    7.50
   1  -6   1   45.50    5.00
   1  -6   1   46.00    6.20
   1  -6   1   66.99   29.30
   1  -6   1   42.20    4.90
   1  -6   1   49.20    4.20
   1  -6   1   57.19    8.10
   1  -6   1   53.09   18.70
   1  -6   1   36.80    4.70
   1  -6   1   33.30   13.50
   1  -6   1   40.40   11.50
   1  -6   1   47.10   14.50
   1  -6   1   42.40    3.90
   1  -6   1   43.70    3.60
   1  -6   1   60.39   11.60
   1  -6   1   46.70    6.80
   1  -6   1   32.90   12.30
   1  -6   1   57.99    8.60
   1  -6   1   58.99    8.90
   2  -6   1  161.58   11.40
   2  -6   1  191.88   12.20
   2  -6   1  132.69   17.60
   2  -6   1  167.48   12.20
   2  -6   1  163.88   12.80
   2  -6   1  174.68   13.30
   2  -6   1  159.78   11.30
   2  -6   1  169.78   13.80
   2  -6   1  153.08   43.50
   2  -6   1  147.69   24.20
   2  -6   1  177.28   14.00
   2  -6   1  161.88   21.90
   2  -6   1  170.58   10.80
   2  -6   1  165.08   45.80
   2  -6   1  165.68   17.30
   2  -6   1  187.28   13.60
   2  -6   1  148.09   26.20
   2  -6   1  162.78   10.70
   2  -6   1  151.58   29.40
   2  -6   1  155.18   10.30
  -3   6  -1   48.40    3.80
   3  -6   1   42.10    3.90
   3  -6   1   45.20   15.30
   3  -6   1   37.70    4.30
   3  -6   1   50.99   14.60
   3  -6   1   46.80    6.40
   3  -6   1   49.50    8.70
   3  -6   1   22.00   20.80
   3  -6   1   58.19    8.60
   3  -6   1   62.39   20.90
   3  -6   1   29.00   12.10
   3  -6   1   31.70    8.80
   3  -6   1   28.60    9.80
   3  -6   1   53.29    5.30
   3  -6   1   46.20    5.20
   3  -6   1   46.80    6.80
   3  -6   1   44.00    3.70
   3  -6   1   41.10    4.60
   3  -6   1   37.10    4.10
   3  -6   1   50.39    7.20
  -4   6  -1   48.00    4.40
  -4   6  -1   48.70    6.40
   4  -6   1   12.80   19.90
   4  -6   1   47.60    7.00
   4  -6   1   58.09    4.60
   4  -6   1   51.09   18.20
   4  -6   1   39.40   11.90
   4  -6   1   59.39   19.10
   4  -6   1   29.80   12.40
   4  -6   1   66.19   13.30
   4  -6   1   62.99    8.10
   4  -6   1   75.29   17.80
   4  -6   1   50.29    4.40
   4  -6   1   35.50    8.10
  -5   6  -1  604.34   37.00
   5  -6   1  698.43   62.09
   5  -6   1  684.23   36.70
   5  -6   1  600.64   44.80
   5  -6   1  680.43   53.39
   5  -6   1  640.54   40.80
   5  -6   1  662.73   37.30
   5  -6   1  508.25   53.89
   5  -6   1  618.04   38.50
   5  -6   1  647.24   41.40
   5  -6   1  633.64   37.10
   5  -6   1  632.34   38.80
   5  -6   1  605.64   36.70
  -6   6  -1  624.14   36.60
  -6   6  -1  609.94   37.20
   6  -6   1  639.84   38.50
   6  -6   1  668.93   56.89
   6  -6   1  550.84   39.90
   6  -6   1  634.34   36.70
   6  -6   1  666.33   36.30
   6  -6   1  610.94   36.40
   6  -6   1  579.84   36.10
   6  -6   1  576.54   40.70
   6  -6   1  625.04   39.10
   6  -6   1  637.44   39.90
   6  -6   1  570.14   56.89
   6  -6   1  694.53   64.79
  -7   6  -1   99.49    9.10
  -7   6  -1  107.49    8.40
   7  -6   1  108.19   11.30
   7  -6   1   98.69    7.60
   7  -6   1   97.59    8.00
   7  -6   1   95.29    7.60
   7  -6   1  110.99   12.70
   7  -6   1   97.29   10.10
   7  -6   1  110.49   12.70
   7  -6   1  191.48   43.00
   7  -6   1  103.39   11.80
   7  -6   1  143.69   30.80
  -8   6  -1    3.90    4.10
  -8   6  -1    1.10    2.30
   8  -6   1    9.10    5.60
   8  -6   1   24.60   20.30
   8  -6   1   -0.10    8.30
   8  -6   1    3.00    1.90
   8  -6   1    8.50   10.00
   8  -6   1   -1.80    5.90
   8  -6   1   11.00    6.90
   8  -6   1    3.20    4.60
   8  -6   1    0.30    0.90
   8  -6   1    0.80    4.60
  -9   6  -1  192.68   14.10
  -9   6  -1  209.48   16.20
   9  -6   1  195.78   19.30
   9  -6   1  223.18   29.50
   9  -6   1  202.48   18.80
   9  -6   1  200.58   14.10
   9  -6   1  262.87   42.50
   9  -6   1  210.58   37.50
   9  -6   1  192.68   14.20
   9  -6   1  201.58   18.00
   9  -6   1  218.58   19.30
 -10   6  -1  111.49    9.70
 -10   6  -1  113.69   11.00
  10  -6   1   89.09   14.60
  10  -6   1   97.79    9.50
  10  -6   1  106.89   13.40
  10  -6   1   88.29   29.60
  10  -6   1   91.49    8.40
  10  -6   1  108.49   13.20
  10  -6   1   97.09   12.30
  10  -6   1  121.19   26.30
 -11   6  -1   32.80    5.20
 -11   6  -1   32.70    7.40
  11  -6   1   29.60   10.20
  11  -6   1   38.70   10.30
  11  -6   1   27.10   16.70
  11  -6   1   37.70   10.00
  11  -6   1   44.80    9.50
  11  -6   1   42.10   15.70
  11  -6   1   28.90    4.20
  11  -6   1   35.10    5.90
 -12   6  -1    3.30    3.10
 -12   6  -1    3.10    3.60
  12  -6   1    5.60    2.90
  12  -6   1    6.10    5.30
  12  -6   1    0.90    1.20
  12  -6   1    5.70    6.40
  12  -6   1    7.40   11.30
 -13   6  -1   61.59    5.00
  13  -6   1   43.70   15.20
  12   5  -1   26.30   16.90
  12   5  -1    1.30    1.50
 -12  -5   1    7.70    3.50
 -12  -5   1    3.70    3.10
 -12  -5   1    3.00   11.90
 -12  -5   1   14.80    7.70
 -12  -5   1   19.30   28.90
  11   5  -1   34.10    4.70
  11   5  -1   70.49   19.40
 -11  -5   1   47.90   10.20
 -11  -5   1   36.80    6.60
 -11  -5   1   30.00    4.00
 -11  -5   1    5.20   24.60
 -11  -5   1  141.59   96.19
 -11  -5   1   19.60   19.80
 -11  -5   1   25.10    7.30
  10   5  -1   13.10   10.30
  10   5  -1   10.40    2.70
 -10  -5   1   -5.30   21.20
 -10  -5   1   29.40   72.59
 -10  -5   1   18.60    7.60
 -10  -5   1    4.50    3.90
 -10  -5   1    8.50    1.80
 -10  -5   1   12.40    3.70
 -10  -5   1    0.80    5.30
   9   5  -1   32.70    4.50
  -9  -5   1   23.60    7.10
  -9  -5   1   22.80    5.70
  -9  -5   1   44.80   10.30
  -9  -5   1   31.70    9.20
  -9  -5   1   34.00    5.80
  -9  -5   1   29.70    5.60
  -9  -5   1   38.60    7.20
  -9  -5   1   20.40    2.90
  -9  -5   1  -48.80   32.70
  -9  -5   1   56.29   34.60
  -9  -5   1   -1.70   23.20
   8   5  -1  334.77   27.00
   8   5  -1  373.36   21.90
  -8  -5   1  367.16   30.80
  -8  -5   1  373.56   24.70
  -8  -5   1  385.26   22.80
  -8  -5   1  337.87   26.30
  -8  -5   1  319.27   23.30
  -8  -5   1  515.65   89.49
  -8  -5   1  324.97   25.70
  -8  -5   1  355.16   21.00
  -8  -5   1  292.87   41.80
  -8  -5   1  335.17   24.40
  -8  -5   1  337.77  108.09
   7   5  -1  246.38   20.20
   7   5  -1  231.98   15.40
  -7  -5   1  257.87   19.30
  -7  -5   1  331.27   68.69
  -7  -5   1  254.87   19.70
  -7  -5   1  227.78   33.00
  -7  -5   1  244.28   16.10
  -7  -5   1  214.68   17.00
  -7  -5   1  254.17   18.00
  -7  -5   1  229.08   17.70
  -7  -5   1  250.67   19.40
   6   5  -1   12.30    2.30
   6   5  -1   15.80    5.30
  -6  -5   1   13.60    3.90
  -6  -5   1   28.70   24.90
  -6  -5   1   16.80    3.80
  -6  -5   1   26.00    5.30
  -6  -5   1   18.70    3.60
  -6  -5   1   20.40    6.40
  -6  -5   1   -2.10   24.90
  -6  -5   1   19.00    5.70
  -6  -5   1   19.00    5.80
   5   5  -1  126.69    8.40
   5   5  -1  123.39   11.30
  -5  -5   1  123.89   10.30
  -5  -5   1  119.99   10.00
  -5  -5   1  119.99   18.80
  -5  -5   1  129.29   10.70
  -5  -5   1  126.39   10.70
  -5  -5   1  132.39   10.50
  -5  -5   1  106.69    9.40
  -5  -5   1  212.38   54.19
  -5  -5   1  135.09   11.40
  -5  -5   1  131.19    8.80
  -5  -5   1  217.58   77.69
  -5  -5   1  124.49   11.00
   4   5  -1  299.77   17.70
   4   5  -1  283.47   19.90
  -4  -5   1  301.67   23.50
  -4  -5   1  287.97   19.30
  -4  -5   1  305.97   20.00
  -4  -5   1  298.37   19.60
  -4  -5   1  283.87   19.90
  -4  -5   1  306.07   19.50
  -4  -5   1  308.07   18.00
  -4  -5   1  412.96  104.89
  -4  -5   1  290.07   18.30
  -4  -5   1  300.47   19.80
  -4  -5   1  359.96   50.69
  -4  -5   1  315.27   20.70
  -4  -5   1  284.37   19.40
   3   5  -1  122.29    9.20
   3   5  -1  113.59    7.40
  -3  -5   1  103.59    9.10
  -3  -5   1  108.39    9.80
  -3  -5   1  141.49   13.00
  -3  -5   1  125.09   15.70
  -3  -5   1  132.89    9.20
  -3  -5   1  121.89    9.20
  -3  -5   1   98.79    9.60
  -3  -5   1  123.39    9.80
  -3  -5   1  130.89    9.70
  -3  -5   1  121.09    9.20
  -3  -5   1  123.59   10.20
  -3  -5   1  128.79    7.60
  -3  -5   1  121.59    9.20
  -3  -5   1  107.79    7.50
  -3  -5   1   80.89   18.50
  -3  -5   1  133.29   34.10
  -3  -5   1  118.19    8.70
  -3  -5   1   99.69    7.10
  -3  -5   1  161.68   62.39
   2   5  -1    3.50    2.00
  -2  -5   1    5.60    2.50
  -2  -5   1   -3.50    6.10
  -2  -5   1    5.30    0.80
  -2  -5   1    5.80    2.80
  -2  -5   1   -1.60   18.60
  -2  -5   1   -2.50   10.00
  -2  -5   1    2.40    1.00
  -2  -5   1    6.20    1.20
  -2  -5   1   15.90    9.30
  -2  -5   1    7.60   20.20
  -2  -5   1    5.00    3.00
  -2  -5   1    5.60    2.40
  -2  -5   1    4.20    2.40
  -2  -5   1    8.90    1.80
  -2  -5   1    6.20    3.50
  -2  -5   1    4.20   13.90
  -2  -5   1    2.40    6.40
  -2  -5   1   10.90    3.60
  -2  -5   1    2.90    3.20
  -2  -5   1    3.00    2.00
  -2  -5   1    6.00    2.70
  -2  -5   1    3.70    4.40
  -2  -5   1    5.40    3.00
  -1  -5   1   16.20    9.70
  -1  -5   1   20.40    2.30
  -1  -5   1   37.20   15.60
  -1  -5   1   25.10    2.30
  -1  -5   1   30.80    5.20
  -1  -5   1   26.30    5.20
  -1  -5   1   31.70    4.70
  -1  -5   1   22.60    3.70
  -1  -5   1   20.60    2.40
  -1  -5   1   19.70   10.60
  -1  -5   1   24.60    4.70
  -1  -5   1   27.60    5.00
  -1  -5   1   26.90    5.20
  -1  -5   1   14.40    3.20
  -1  -5   1   19.50    3.80
   0  -5   1  134.79   21.70
   0  -5   1  129.59    8.80
   0  -5   1  132.69   10.10
   0  -5   1  100.59   13.90
   0  -5   1  118.29    9.70
   0  -5   1   84.09   18.80
   0  -5   1  121.29    7.60
   0  -5   1  113.39    8.60
   0  -5   1  125.99   10.30
   0  -5   1  122.29    8.90
   0  -5   1  107.99    7.70
   0  -5   1  116.39    9.30
   0  -5   1  121.59    7.70
   0  -5   1  132.49   14.50
   0  -5   1  112.49    9.40
   0  -5   1  127.89   10.10
   1  -5   1  357.46   21.10
   1  -5   1  332.27   20.50
   1  -5   1  354.96   21.90
   1  -5   1  347.77   21.50
   1  -5   1  344.97   22.30
   1  -5   1  331.57   19.90
   1  -5   1  314.97   19.60
   1  -5   1  386.16   23.00
   1  -5   1  374.86   36.30
   1  -5   1  348.37   21.00
   1  -5   1  295.07   30.50
   1  -5   1  280.57   26.50
   1  -5   1  323.17   21.80
   1  -5   1  319.97   21.20
  -2   5  -1    5.90    1.70
   2  -5   1    4.40    1.30
   2  -5   1   10.60    7.70
   2  -5   1    3.40    1.80
   2  -5   1    5.70    3.40
   2  -5   1    4.10    3.00
   2  -5   1    6.80    5.40
   2  -5   1    6.20    3.10
   2  -5   1    3.30    1.90
   2  -5   1    5.90    2.40
   2  -5   1    3.80    6.40
   2  -5   1    3.70    1.30
   2  -5   1    6.70    2.00
   2  -5   1    5.90    3.50
   2  -5   1    8.50    6.00
   2  -5   1    6.40    7.80
   2  -5   1    6.40    3.60
   2  -5   1    5.70    1.30
   2  -5   1    1.90    5.30
  -3   5  -1  110.99    8.50
  -3   5  -1  121.39    8.50
   3  -5   1  140.69   11.50
   3  -5   1  128.79   11.40
   3  -5   1  143.99    9.80
   3  -5   1  138.59    9.40
   3  -5   1  160.38   23.00
   3  -5   1  128.49    9.20
   3  -5   1  139.79   11.40
   3  -5   1  145.89   14.80
   3  -5   1  129.09    9.50
   3  -5   1  144.29    8.70
   3  -5   1  132.29    8.90
   3  -5   1  114.49   19.10
   3  -5   1  134.79   10.60
   3  -5   1  132.59   10.50
   3  -5   1  142.19    8.70
   3  -5   1  117.09   23.30
   3  -5   1  139.59   18.30
   3  -5   1  125.49    8.40
   3  -5   1   89.89   19.40
  -4   5  -1   98.69    7.40
  -4   5  -1  108.39    7.60
   4  -5   1  118.69    7.60
   4  -5   1  113.89    7.50
   4  -5   1  125.09   10.80
   4  -5   1   83.79   21.50
   4  -5   1  113.09    7.20
   4  -5   1   98.09    9.20
   4  -5   1   78.19   18.60
   4  -5   1  116.49    9.40
   4  -5   1   83.19   19.90
   4  -5   1  105.49    8.90
   4  -5   1  108.99   10.50
   4  -5   1  107.39   25.60
   4  -5   1  106.49    7.40
   4  -5   1  121.19   24.60
   4  -5   1   98.09   12.90
   4  -5   1  127.89   10.60
   4  -5   1  101.89    9.20
  -5   5  -1  245.48   16.00
  -5   5  -1  261.17   16.40
   5  -5   1  240.38   16.10
   5  -5   1  293.67   16.00
   5  -5   1  262.47   18.80
   5  -5   1  281.57   19.90
   5  -5   1  193.98   28.40
   5  -5   1  227.08   19.00
   5  -5   1  276.37   18.10
   5  -5   1  233.58   16.90
   5  -5   1  254.37   27.70
   5  -5   1  261.97   18.40
   5  -5   1  271.37   16.00
   5  -5   1  296.77   36.40
   5  -5   1  249.38   16.00
  -6   5  -1   43.90    5.00
  -6   5  -1   43.40    4.90
   6  -5   1   43.00    4.20
   6  -5   1   40.60    7.40
   6  -5   1   64.59   11.00
   6  -5   1   32.20   11.60
   6  -5   1   65.39   10.80
   6  -5   1   61.09    9.10
   6  -5   1   46.50    6.50
   6  -5   1   48.70    4.80
   6  -5   1   58.49    4.70
   6  -5   1   57.59   20.20
   6  -5   1   38.70   18.40
  -7   5  -1  552.44   32.80
   7  -5   1  567.44   37.60
   7  -5   1  539.15   36.70
   7  -5   1  542.85   36.70
   7  -5   1  580.44   32.90
   7  -5   1  518.05   34.90
   7  -5   1  574.64   36.40
   7  -5   1  555.54   49.20
   7  -5   1  503.55   32.40
   7  -5   1  556.64   32.90
   7  -5   1  743.03  141.49
  -8   5  -1    4.40    3.00
  -8   5  -1    1.20    2.30
   8  -5   1    0.70    1.30
   8  -5   1    1.70    2.30
   8  -5   1    2.40    5.10
   8  -5   1   -3.00   12.00
   8  -5   1    0.20    5.70
   8  -5   1    1.20   10.10
   8  -5   1    2.60    7.20
   8  -5   1    6.90    5.60
   8  -5   1    2.30    6.20
  -9   5  -1    1.20    2.40
  -9   5  -1    7.60    4.10
   9  -5   1   15.90   12.20
   9  -5   1    2.70    7.50
   9  -5   1    7.10    2.50
   9  -5   1   11.80    9.80
   9  -5   1    5.70    6.20
   9  -5   1    3.10    2.70
   9  -5   1   13.80   19.40
   9  -5   1    5.50    5.60
 -10   5  -1    8.70    4.90
 -10   5  -1    4.40    2.70
  10  -5   1    4.30    1.90
  10  -5   1   12.70   17.70
  10  -5   1   -2.30    6.70
  10  -5   1   14.90   12.00
  10  -5   1    7.80    6.10
  10  -5   1   10.70    3.80
  10  -5   1   11.70   10.00
  10  -5   1    2.60    5.20
  10  -5   1    0.10    6.40
 -11   5  -1   42.20    8.70
 -11   5  -1   40.60    5.80
  11  -5   1   30.70    9.00
  11  -5   1   49.90   13.40
  11  -5   1   24.80   13.70
  11  -5   1   44.60   10.70
  11  -5   1   41.70    6.80
  11  -5   1   59.99   28.50
  11  -5   1   34.90   10.20
 -12   5  -1    5.40    2.60
 -12   5  -1    8.70    4.60
  12  -5   1    7.10    2.00
  12  -5   1    8.80    6.50
  12  -5   1    9.40    5.10
  12  -5   1   26.80   17.00
  12  -5   1   12.80    3.90
  12  -5   1   12.20    8.50
 -13   5  -1   14.10    3.10
  13  -5   1   21.10   13.10
  12   4  -1   64.59    5.40
  12   4  -1   69.19   18.30
 -12  -4   1   34.80   20.00
 -12  -4   1   63.69    9.70
 -12  -4   1   70.49    9.60
 -12  -4   1   59.69    4.70
 -12  -4   1   50.69    7.80
 -12  -4   1   65.39    9.20
 -12  -4   1   68.29    7.60
  11   4  -1  147.09   29.40
  11   4  -1  135.99    9.50
 -11  -4   1  126.49   11.60
 -11  -4   1  116.89   10.30
 -11  -4   1  110.29   13.80
 -11  -4   1  -21.00   76.59
 -11  -4   1   65.39   45.80
 -11  -4   1  127.39   14.00
 -11  -4   1  127.49   13.00
 -11  -4   1  119.99    8.40
  10   4  -1   99.19    8.20
  10   4  -1  100.99   17.10
 -10  -4   1   78.59    6.50
 -10  -4   1  114.69   17.80
 -10  -4   1   18.90   36.10
 -10  -4   1   85.09    8.90
 -10  -4   1  123.29   17.20
 -10  -4   1  110.59   15.40
 -10  -4   1   97.99   10.40
 -10  -4   1   -2.80   42.50
   9   4  -1   46.20    5.70
  -9  -4   1   23.50   37.20
  -9  -4   1   61.09    7.90
  -9  -4   1   87.19   15.00
  -9  -4   1   50.89    4.60
  -9  -4   1   12.90   33.20
  -9  -4   1   61.29   10.90
  -9  -4   1   69.19    8.30
  -9  -4   1   74.59   13.20
   8   4  -1   32.30    4.30
   8   4  -1   33.80    8.50
  -8  -4   1   28.60    6.30
  -8  -4   1   54.19   48.00
  -8  -4   1   50.99   29.30
  -8  -4   1   27.90    3.10
  -8  -4   1   45.00   10.10
  -8  -4   1   30.50    7.30
  -8  -4   1   44.30    6.20
  -8  -4   1   41.30    7.00
  -8  -4   1   32.20    8.50
  -8  -4   1   61.29   41.60
   7   4  -1    7.90    6.00
   7   4  -1    2.70    1.50
   7   4  -1    0.30    4.10
  -7  -4   1    0.10    2.40
  -7  -4   1    0.90    4.40
  -7  -4   1    0.70    1.00
  -7  -4   1   -7.00   21.50
  -7  -4   1   -0.40    4.60
  -7  -4   1   -1.10    1.90
  -7  -4   1   -1.10    1.80
  -7  -4   1   -9.00   19.90
  -7  -4   1    2.00   18.30
   6   4  -1  189.78   15.90
   6   4  -1  194.78   12.30
  -6  -4   1  163.08   23.90
  -6  -4   1  199.18   15.90
  -6  -4   1  193.08   13.90
  -6  -4   1  208.98   13.10
  -6  -4   1  265.77  127.09
  -6  -4   1  267.37   56.09
  -6  -4   1  179.08   13.50
  -6  -4   1  208.78   15.80
   5   4  -1    3.00    3.00
   5   4  -1    6.40    5.00
  -5  -4   1    4.50    4.00
  -5  -4   1    1.60    1.60
  -5  -4   1   19.30   10.60
  -5  -4   1    4.90   13.50
  -5  -4   1    0.50    2.30
  -5  -4   1    1.80    2.40
  -5  -4   1    1.40    1.80
  -5  -4   1   -4.00   18.00
  -5  -4   1   -2.10    1.20
   4   4  -1  261.97   15.50
   4   4  -1  257.17   17.70
   4   4  -1  245.08   19.60
  -4  -4   1  280.77   17.30
  -4  -4   1  264.07   17.90
  -4  -4   1  293.47   42.00
  -4  -4   1  258.57   15.80
  -4  -4   1  249.78   77.89
  -4  -4   1  253.87   17.70
  -4  -4   1  255.77   17.40
  -4  -4   1  244.98   20.60
  -4  -4   1  268.57   17.10
  -4  -4   1  272.27   17.20
  -4  -4   1  265.57   17.70
  -4  -4   1  258.37   17.30
   3   4  -1   84.39    7.10
   3   4  -1   75.59    5.50
   3   4  -1   80.89    9.60
  -3  -4   1   86.59    7.40
  -3  -4   1   91.89    5.90
  -3  -4   1   88.49    7.40
  -3  -4   1   95.79   29.30
  -3  -4   1   85.59    6.00
  -3  -4   1   87.99    7.40
  -3  -4   1   91.79    7.10
  -3  -4   1   74.69   10.00
  -3  -4   1   98.09   50.39
  -3  -4   1   75.69    5.50
  -3  -4   1  100.89    7.40
  -3  -4   1   88.49    7.90
  -3  -4   1   85.79    7.70
  -3  -4   1   81.89    7.60
   2   4  -1   34.30    3.60
   2   4  -1   28.50    2.60
  -2  -4   1   39.90    4.80
  -2  -4   1   51.69    6.30
  -2  -4   1   32.80    5.10
  -2  -4   1   42.10    4.80
  -2  -4   1   40.90    5.40
  -2  -4   1   31.10    2.80
  -2  -4   1   36.70    4.00
  -2  -4   1   38.70    4.00
  -2  -4   1   43.50    5.30
  -2  -4   1   36.70    2.90
  -2  -4   1   51.59    6.80
  -2  -4   1   35.90    4.40
  -1  -4   1  176.98   11.60
  -1  -4   1  168.48   10.40
  -1  -4   1  172.48   10.40
  -1  -4   1  181.78   11.90
  -1  -4   1  151.98    9.90
  -1  -4   1  179.68   12.30
  -1  -4   1  185.28   13.20
  -1  -4   1  166.28   11.30
  -1  -4   1  178.08   11.30
  -1  -4   1  171.88   10.40
  -1  -4   1  190.68   13.30
   1  -4   1  880.91   53.09
   1  -4   1  931.41   52.49
   1  -4   1  926.91   53.89
   1  -4   1  959.60   53.69
   1  -4   1 1006.70   53.99
   1  -4   1  892.41   52.99
   1  -4   1  905.11   52.59
   1  -4   1  926.01   54.49
   2  -4   1  688.13   40.10
   2  -4   1  691.83   39.60
   2  -4   1  693.13   41.20
   2  -4   1  690.83   39.10
   2  -4   1  683.13   40.80
   2  -4   1  634.14   39.00
   2  -4   1  671.93   40.30
   2  -4   1  709.83   39.20
   2  -4   1  647.44   39.30
   2  -4   1  699.83   40.40
   2  -4   1  735.33   40.10
  -3   4  -1   86.09    6.40
   3  -4   1   88.89   19.40
   3  -4   1   91.19    6.10
   3  -4   1  111.19   22.50
   3  -4   1   92.59    8.60
   3  -4   1   91.79    7.60
   3  -4   1   84.09   13.90
   3  -4   1  101.39    8.80
   3  -4   1   84.09    7.80
   3  -4   1   89.79    7.60
   3  -4   1   83.09    6.10
   3  -4   1   96.49    7.80
   3  -4   1  100.89    8.90
   3  -4   1  105.49    7.30
   3  -4   1   98.49    6.10
   3  -4   1   91.39    6.20
   3  -4   1   97.59    7.60
   3  -4   1   88.19    6.30
  -4   4  -1 1527.05   89.39
  -4   4  -1 1457.85   92.39
   4  -4   1 1707.13   89.69
   4  -4   1 1666.83  103.29
   4  -4   1 1569.04  110.29
   4  -4   1 1718.93   90.59
   4  -4   1 1391.66  105.19
  -5   4  -1    1.40    1.60
  -5   4  -1    1.60    1.80
  -5   4  -1    5.80    5.10
   5  -4   1    4.90    3.70
   5  -4   1    1.70    6.20
   5  -4   1    2.10    2.00
   5  -4   1   -1.20    3.10
   5  -4   1    4.60    5.50
   5  -4   1    6.40   10.80
   5  -4   1    0.60    1.00
   5  -4   1    5.80    4.10
   5  -4   1   -0.40    3.70
   5  -4   1    1.30    1.80
   5  -4   1    4.00    2.60
   5  -4   1    1.40    1.20
  -6   4  -1    2.80    1.90
  -6   4  -1    3.00    2.00
  -6   4  -1    8.80    5.20
   6  -4   1    2.40    1.20
   6  -4   1    1.10    9.20
   6  -4   1    1.30    3.60
   6  -4   1    7.30   10.90
   6  -4   1    1.70    1.20
   6  -4   1    3.20    4.20
   6  -4   1    2.50    4.80
   6  -4   1   -1.50    1.50
   6  -4   1    1.40    2.10
   6  -4   1    1.60    3.80
   6  -4   1   -0.10    6.00
  -7   4  -1  113.19    9.30
  -7   4  -1  100.99   12.50
  -7   4  -1  123.49    8.70
   7  -4   1   98.69   21.30
   7  -4   1  111.79    9.60
   7  -4   1  117.69   12.20
   7  -4   1  109.49   11.80
   7  -4   1  124.69   12.90
   7  -4   1  105.69   12.00
   7  -4   1  121.49    8.80
   7  -4   1  101.39   30.50
   7  -4   1   99.99    8.00
   7  -4   1  151.28   30.10
  -8   4  -1  194.48   21.90
  -8   4  -1  218.18   16.10
   8  -4   1  223.48   18.80
   8  -4   1  226.48   37.70
   8  -4   1  255.97   20.70
   8  -4   1  204.08   14.40
   8  -4   1  219.68   19.30
   8  -4   1  240.28   19.70
   8  -4   1  222.08   46.50
  -9   4  -1   50.19    6.40
  -9   4  -1   37.50    8.70
   9  -4   1   55.99   17.80
   9  -4   1   46.20   11.60
   9  -4   1   51.79    7.40
   9  -4   1   56.79   17.80
   9  -4   1   48.00   10.50
   9  -4   1   45.90    4.80
   9  -4   1   48.50   11.60
   9  -4   1   51.79   27.70
 -10   4  -1   34.20    7.20
 -10   4  -1   20.70    4.30
  10  -4   1   38.10    6.90
  10  -4   1   29.20    9.10
  10  -4   1   48.00   27.50
  10  -4   1   57.09   14.60
  10  -4   1   39.70   12.10
  10  -4   1   45.10   11.40
  10  -4   1   32.20   21.20
  10  -4   1   24.70    4.00
 -11   4  -1   31.60    4.90
 -11   4  -1   26.90    8.10
  11  -4   1   49.90   13.40
  11  -4   1   40.10   16.40
  11  -4   1   41.90   11.80
  11  -4   1   39.40    4.80
  11  -4   1   34.30   10.10
  11  -4   1   35.20    6.60
  11  -4   1   40.40   22.00
 -12   4  -1    0.30    1.90
  12  -4   1   11.70    7.50
  12  -4   1   -2.40   11.80
  12  -4   1    4.20    1.60
  12  -4   1    6.60    4.50
  12  -4   1   15.70    9.20
  12  -4   1    7.20    7.20
  13  -4   1   10.00   11.00
  13  -4   1   32.30   12.10
  13  -4   1   10.30    5.20
  13   3  -1   78.99   23.90
 -13  -3   1  111.69    9.40
 -13  -3   1  118.59   16.70
 -13  -3   1   65.69   33.90
 -13  -3   1   94.29   10.60
 -13  -3   1  105.69    6.90
  12   3  -1    1.10    1.60
 -12  -3   1   -0.30    2.70
 -12  -3   1   -5.10   30.60
 -12  -3   1    0.50    0.90
 -12  -3   1    2.80    5.20
 -12  -3   1    9.90    9.40
 -12  -3   1    1.30    3.20
  11   3  -1   35.90   10.60
  11   3  -1   10.10    2.70
 -11  -3   1   28.20   64.59
 -11  -3   1    8.10    8.50
 -11  -3   1   17.60    5.20
 -11  -3   1   22.10   11.10
 -11  -3   1   23.10    7.10
 -11  -3   1   65.39   71.89
 -11  -3   1   10.20    2.10
  10   3  -1    8.70    2.60
  10   3  -1   33.50   14.70
  10   3  -1   20.30    8.50
 -10  -3   1   16.00    4.80
 -10  -3   1    4.50    7.50
 -10  -3   1    8.90    3.00
 -10  -3   1    7.10    5.70
 -10  -3   1   11.60   33.70
 -10  -3   1   17.00    8.90
   9   3  -1   -2.80    4.80
   9   3  -1   10.70    8.30
  -9  -3   1    0.00    5.90
  -9  -3   1    5.70    6.50
  -9  -3   1   -1.20    2.50
  -9  -3   1   10.30   30.30
   8   3  -1    9.10    7.40
   8   3  -1    1.60    4.30
   8   3  -1    1.00    1.40
   8   3  -1    7.80    6.80
  -8  -3   1    0.30    1.90
  -8  -3   1  -20.90   28.30
  -8  -3   1    7.30    5.80
  -8  -3   1    5.90    2.80
  -8  -3   1   -8.60   22.90
  -8  -3   1    1.50    2.50
  -8  -3   1    1.20   28.20
  -8  -3   1   -6.40    4.90
   7   3  -1   22.80    8.10
   7   3  -1   14.00    2.30
   7   3  -1   12.00    6.30
   7   3  -1    6.70    4.40
  -7  -3   1    8.90    2.80
  -7  -3   1   11.10    3.10
  -7  -3   1   10.50    3.10
  -7  -3   1   20.30   20.70
  -7  -3   1   15.70    6.70
  -7  -3   1   16.50    4.00
  -7  -3   1   20.10    6.50
  -7  -3   1   21.60   21.40
   6   3  -1  374.96   28.50
   6   3  -1  385.16   26.80
   6   3  -1  432.86   23.50
   6   3  -1  374.46   28.50
  -6  -3   1  418.06   27.40
  -6  -3   1  554.84   93.99
  -6  -3   1  392.36   24.70
  -6  -3   1  371.46   24.90
  -6  -3   1  407.06   33.00
  -6  -3   1  391.56   24.10
  -6  -3   1  420.16   27.20
  -6  -3   1  380.66   24.70
   5   3  -1   80.49    8.80
   5   3  -1   87.59   10.60
   5   3  -1   85.39   10.60
   5   3  -1   88.79    6.20
  -5  -3   1  148.69   37.50
  -5  -3   1   98.89    9.40
  -5  -3   1   90.59    7.70
  -5  -3   1   84.69    7.30
  -5  -3   1  108.59   16.10
  -5  -3   1   96.89    7.60
  -5  -3   1   91.69    9.20
  -5  -3   1   88.89    6.80
   4   3  -1 1825.12  109.59
   4   3  -1 2250.47  117.39
  -4  -3   1 2020.80  112.79
  -4  -3   1 1820.62  110.39
  -4  -3   1 1749.32  138.19
   3   3  -1 1011.30   62.39
   3   3  -1  991.70   59.49
   3   3  -1  933.81   62.79
   3   3  -1 1051.49   60.19
  -3  -3   1 1136.39   60.69
  -3  -3   1 1086.19   60.99
  -3  -3   1 1123.29   62.69
  -3  -3   1 1115.39   61.09
  -3  -3   1 1074.59   59.99
   2   3  -1  596.14   35.50
   2   3  -1  611.84   35.80
  -2  -3   1  647.34   36.10
  -2  -3   1  633.44   36.10
  -2  -3   1  556.44   36.20
  -2  -3   1  662.53   36.60
  -2  -3   1  629.04   35.40
  -2  -3   1  635.04   35.40
  -2  -3   1  581.94   36.80
  -2  -3   1  611.94   36.60
  -2  -3   1  609.24   36.20
  -2  -3   1  668.23   36.70
  -2  -3   1  639.74   37.10
  -1  -3   1 7874.41  439.06
   0  -3   1 1712.33   99.39
   0  -3   1 1783.42   99.39
   0  -3   1 1795.62   99.39
   0  -3   1 1891.51   99.89
   0  -3   1 1693.33   99.89
   1  -3   1  162.78   11.00
   1  -3   1  158.78   11.30
   1  -3   1  150.78   10.10
   1  -3   1  167.68    9.90
   1  -3   1  172.78   11.40
   1  -3   1  176.78    9.90
   1  -3   1  159.78   10.30
   1  -3   1  167.08   11.10
   1  -3   1  147.99    9.80
   1  -3   1  160.88   10.80
   1  -3   1  177.18   10.70
   2  -3   1  581.74   33.60
   2  -3   1  593.34   34.20
   2  -3   1  535.25   34.20
   2  -3   1  569.94   32.70
   2  -3   1  632.44   34.90
   2  -3   1  563.64   33.30
   2  -3   1  558.04   32.50
   2  -3   1  588.44   33.40
   2  -3   1  575.84   34.90
   2  -3   1  581.04   33.70
   2  -3   1  596.64   33.60
   2  -3   1  493.75   33.60
   2  -3   1  559.34   33.10
   2  -3   1  617.44   32.90
  -3   3  -1   65.09    6.50
  -3   3  -1   51.59    4.20
  -3   3  -1   51.49    4.00
  -3   3  -1   48.70    4.50
   3  -3   1   60.29    6.90
   3  -3   1   56.99    4.00
   3  -3   1   50.39    3.90
   3  -3   1   47.40    6.00
   3  -3   1   63.09   14.10
   3  -3   1   62.49    4.80
   3  -3   1   55.49    5.70
   3  -3   1   52.19    4.00
   3  -3   1   49.40    4.20
   3  -3   1   54.79    6.60
   3  -3   1   52.99    5.00
   3  -3   1   58.19    6.00
   3  -3   1   51.59    6.90
   3  -3   1   50.39    5.90
  -4   3  -1  264.57   18.60
  -4   3  -1  260.97   16.30
  -4   3  -1  257.37   16.00
  -4   3  -1  271.17   16.60
   4  -3   1  278.97   16.00
   4  -3   1  269.77   18.10
   4  -3   1  254.67   15.90
   4  -3   1  300.57   16.10
   4  -3   1  238.08   27.80
   4  -3   1  277.07   18.10
   4  -3   1  247.88   16.30
   4  -3   1  271.77   17.90
   4  -3   1  272.87   18.00
   4  -3   1  213.28   30.00
  -5   3  -1  104.29    8.50
  -5   3  -1  116.89   11.30
  -5   3  -1  114.99   11.10
  -5   3  -1  120.29    8.60
  -5   3  -1  123.89    8.40
   5  -3   1  108.79    7.50
   5  -3   1  113.79    7.80
   5  -3   1  132.69   11.10
   5  -3   1  129.19    8.00
   5  -3   1  127.99    8.30
   5  -3   1  132.09   22.90
   5  -3   1  124.59   11.00
   5  -3   1   92.09   24.90
  -6   3  -1   48.50   10.40
  -6   3  -1   25.20    4.70
  -6   3  -1   28.50    3.80
  -6   3  -1   35.80    8.20
   6  -3   1   35.30    3.90
   6  -3   1   57.99   17.30
   6  -3   1   35.90    7.50
   6  -3   1   33.80    4.60
   6  -3   1   23.70   10.60
   6  -3   1   28.10    7.00
   6  -3   1   35.80    3.30
  -7   3  -1  966.40   51.89
  -7   3  -1  807.22   56.39
  -7   3  -1  936.21   56.99
   7  -3   1  947.81   72.69
   7  -3   1  942.41   56.69
   7  -3   1  787.92   51.99
   7  -3   1 1005.40   56.49
   7  -3   1  746.83   66.19
   7  -3   1  914.31   51.59
  -8   3  -1   13.00    7.60
  -8   3  -1    7.60    2.80
  -8   3  -1    8.10    6.00
  -8   3  -1    1.00    2.50
   8  -3   1   -3.40    5.20
   8  -3   1   18.30    6.40
   8  -3   1    2.70    1.50
   8  -3   1    3.90    9.20
   8  -3   1    2.30    2.30
   8  -3   1    3.70    7.60
   8  -3   1    7.50    6.10
  -9   3  -1  101.59    8.60
  -9   3  -1  112.29   10.20
  -9   3  -1   91.39   16.00
   9  -3   1  106.19   12.50
   9  -3   1   95.09    7.70
   9  -3   1  102.49   14.40
   9  -3   1  138.99   28.30
   9  -3   1   99.59    9.10
   9  -3   1  112.29   14.10
   9  -3   1  134.49   39.60
   9  -3   1   85.89   21.00
 -10   3  -1   15.40    5.30
 -10   3  -1   15.10    3.70
 -10   3  -1   40.30   12.30
  10  -3   1   25.60   13.70
  10  -3   1   22.20    8.20
  10  -3   1   15.30   11.10
  10  -3   1    9.40    6.90
  10  -3   1   15.70   19.60
  10  -3   1   16.60    9.60
  10  -3   1   17.80    3.30
  10  -3   1   24.00    5.50
  10  -3   1   10.20    8.10
 -11   3  -1   65.09    8.30
 -11   3  -1   61.39    7.50
  11  -3   1   79.29   14.00
  11  -3   1   78.79   19.90
  11  -3   1   45.60    5.00
  11  -3   1   40.10   23.80
  11  -3   1   56.79   17.60
  11  -3   1   60.19   10.10
  11  -3   1  111.29   19.80
 -12   3  -1   81.79   15.70
 -12   3  -1   66.89    6.30
  12  -3   1   69.19   13.60
  12  -3   1   51.79   10.60
  12  -3   1   91.39   29.50
  12  -3   1   79.69   11.80
  12  -3   1  107.19   25.10
 -13   3  -1    4.00    1.70
  13  -3   1   13.40   12.20
  13  -3   1    2.40    5.40
  13  -3   1    5.10    6.90
  13   2  -1    3.50   10.50
 -13  -2   1    9.50    6.20
 -13  -2   1   10.90    4.60
 -13  -2   1    1.90    2.30
  12   2  -1   26.00    4.20
  12   2  -1   50.99   18.60
 -12  -2   1   19.20    5.90
 -12  -2   1   17.50   30.80
 -12  -2   1   31.70    7.90
 -12  -2   1   42.30   11.50
 -12  -2   1   31.40    9.40
 -12  -2   1   25.10    3.30
  11   2  -1   69.49   18.50
  11   2  -1   32.30    4.60
  11   2  -1   47.20   11.30
  11   2  -1   29.30   13.40
 -11  -2   1   33.00    4.10
 -11  -2   1   34.90    7.00
 -11  -2   1   41.10   11.40
 -11  -2   1   37.50   40.50
 -11  -2   1   56.89   15.00
  10   2  -1   94.99   17.40
  10   2  -1  121.69   19.40
  10   2  -1  114.49   17.00
  10   2  -1  108.09    8.20
 -10  -2   1   92.89    7.30
 -10  -2   1  106.89   14.50
 -10  -2   1   96.29    9.70
 -10  -2   1   11.80   57.09
 -10  -2   1   71.09   72.99
 -10  -2   1  106.49   17.10
   9   2  -1   14.80    8.90
   9   2  -1   11.60    9.20
   9   2  -1    4.60    2.00
   9   2  -1    7.00    6.50
  -9  -2   1    8.80   32.10
  -9  -2   1   17.10    8.50
  -9  -2   1    9.00   34.50
  -9  -2   1    9.80    3.60
  -9  -2   1    8.60    2.00
  -9  -2   1    3.80    6.40
   8   2  -1    4.80    6.30
   8   2  -1   -0.20    5.20
   8   2  -1    3.80    1.80
  -8  -2   1    8.70    6.30
  -8  -2   1    1.80    2.20
  -8  -2   1  -28.90   30.20
  -8  -2   1    3.20    2.20
  -8  -2   1    1.00    1.30
  -8  -2   1    4.00    1.50
  -8  -2   1    7.70    2.50
  -8  -2   1    6.40    5.50
  -8  -2   1    1.20    2.50
   7   2  -1  149.59   15.10
   7   2  -1  147.39    9.50
   7   2  -1  152.48   15.20
   7   2  -1  143.79   10.90
   7   2  -1  112.39   12.60
  -7  -2   1  138.19   10.30
  -7  -2   1  139.89    9.40
  -7  -2   1  146.19   10.50
  -7  -2   1  136.39   26.40
  -7  -2   1  124.69   13.00
  -7  -2   1  221.58   49.50
  -7  -2   1  142.19   13.60
  -7  -2   1  143.89   10.50
  -7  -2   1  137.59   10.50
   6   2  -1  101.39   12.00
   6   2  -1   90.89   16.90
   6   2  -1  112.09   12.20
   6   2  -1  109.29    8.60
   6   2  -1  116.49    7.60
  -6  -2   1  107.39   11.00
  -6  -2   1  116.29    8.60
  -6  -2   1  115.89    7.60
  -6  -2   1  121.19   11.30
  -6  -2   1  107.29   31.70
  -6  -2   1  117.29    8.40
  -6  -2   1  104.39    8.50
  -6  -2   1  122.39   19.10
   5   2  -1    2.10    1.80
   5   2  -1    0.90    3.30
   5   2  -1   -0.20    0.90
   5   2  -1    4.80    5.00
   5   2  -1    1.60    4.50
  -5  -2   1    0.90    1.80
  -5  -2   1    3.10    4.10
  -5  -2   1    2.30    1.80
  -5  -2   1    8.90    4.90
  -5  -2   1    1.60    1.50
  -5  -2   1   10.40   10.10
  -5  -2   1   -1.10    1.10
  -5  -2   1    9.10   14.10
  -5  -2   1   -0.60    1.70
   4   2  -1   61.99    6.60
   4   2  -1   61.59    8.70
   4   2  -1   50.69    4.70
   4   2  -1   55.19    4.10
  -4  -2   1   52.59    4.00
  -4  -2   1   57.29    6.40
  -4  -2   1   63.69    4.70
  -4  -2   1   57.49    4.80
  -4  -2   1   54.59    5.20
  -4  -2   1   53.69    4.80
  -4  -2   1   50.79    4.70
  -4  -2   1   69.19    6.80
   3   2  -1 1905.61  113.69
   3   2  -1 2108.99  111.79
   3   2  -1 1928.31  113.69
  -3  -2   1 1897.71  112.19
  -3  -2   1 2096.19  114.19
   2   2  -1  338.87   20.70
   2   2  -1  313.57   21.80
  -2  -2   1  354.46   21.00
  -2  -2   1  379.66   22.20
  -2  -2   1  361.96   21.10
  -2  -2   1  307.37   21.90
  -2  -2   1  362.66   20.20
  -2  -2   1  368.86   21.20
  -2  -2   1  360.26   20.70
  -2  -2   1  342.87   20.60
  -2  -2   1  378.86   20.80
  -2  -2   1  308.87   22.90
   1   2  -1  261.57   17.00
   1   2  -1  315.77   17.30
  -1  -2   1  319.27   17.00
  -1  -2   1  314.17   18.30
  -1  -2   1  271.77   17.20
  -1  -2   1  279.27   17.30
  -1  -2   1  318.77   18.20
  -1  -2   1  294.27   17.90
  -1  -2   1  285.47   17.80
  -1  -2   1  304.47   18.00
  -1  -2   1  294.97   17.50
  -1  -2   1  325.17   18.30
  -1  -2   1  316.77   18.30
  -1  -2   1  282.47   17.60
  -1  -2   1  316.67   17.90
  -1   2  -1   24.20    2.80
   1  -2   1   23.30    2.10
   1  -2   1   21.10    2.40
   1  -2   1   26.60    3.20
   1  -2   1   29.90    3.20
   1  -2   1   25.90    2.20
   1  -2   1   24.00    3.00
   1  -2   1   24.40    2.80
   1  -2   1   31.70    4.30
   1  -2   1   25.50    3.90
   1  -2   1   33.50    3.70
   1  -2   1   25.90    3.00
   1  -2   1   37.80    4.30
   1  -2   1   22.20    2.80
  -2   2  -1   80.59    7.20
  -2   2  -1   88.59    7.40
  -2   2  -1   94.39    6.40
  -2   2  -1  111.39   15.10
  -2   2  -1   90.99    6.10
   2  -2   1  103.29    6.10
   2  -2   1   94.29    6.10
   2  -2   1   94.99    7.80
   2  -2   1  103.99    7.30
   2  -2   1   88.99   12.20
   2  -2   1  115.79    8.00
   2  -2   1   98.19    7.50
   2  -2   1   92.59    6.70
   2  -2   1  106.29    6.60
   2  -2   1   89.89    6.00
   2  -2   1   98.59    6.00
  -3   2  -1  290.07   17.40
  -3   2  -1  274.77   18.90
  -3   2  -1  311.07   17.50
  -3   2  -1  273.27   18.90
  -3   2  -1  248.38   26.30
   3  -2   1  306.67   18.80
   3  -2   1  284.07   28.70
   3  -2   1  280.87   17.70
   3  -2   1  306.57   19.00
   3  -2   1  318.37   17.20
   3  -2   1  286.17   17.30
   3  -2   1  302.97   17.10
   3  -2   1  270.97   17.40
   3  -2   1  307.07   17.10
  -4   2  -1  333.47   19.20
  -4   2  -1  285.37   32.50
  -4   2  -1  282.77   20.90
  -4   2  -1  302.87   21.00
  -4   2  -1  319.87   19.10
  -4   2  -1  307.87   18.70
   4  -2   1  340.97   18.90
   4  -2   1  296.37   19.30
   4  -2   1  336.67   18.70
   4  -2   1  313.37   24.60
   4  -2   1  311.57   18.50
   4  -2   1  341.07   20.30
   4  -2   1  322.57   21.10
   4  -2   1  306.87   19.80
  -5   2  -1  952.40   57.09
  -5   2  -1  862.81   58.19
  -5   2  -1  906.51   54.29
  -5   2  -1 1022.30   54.19
   5  -2   1  941.31   55.39
   5  -2   1  989.30   57.09
   5  -2   1  880.81   53.59
   5  -2   1  994.60   54.19
   5  -2   1  967.50   56.69
   5  -2   1  838.52   67.89
   5  -2   1  983.90   55.29
  -6   2  -1 1311.27   75.89
  -6   2  -1 1227.58   78.69
  -6   2  -1 1377.56   79.29
   6  -2   1 1394.56   79.29
   6  -2   1 1373.06   76.09
   6  -2   1 1317.57   74.89
   6  -2   1 1226.98   91.49
   6  -2   1 1201.18   77.19
   6  -2   1 1452.35   78.99
  -7   2  -1   37.80    9.90
  -7   2  -1   20.50    3.50
  -7   2  -1   18.20    3.80
  -7   2  -1   28.00    4.70
  -7   2  -1   28.00    8.00
   7  -2   1   25.20    4.10
   7  -2   1   12.00    5.80
   7  -2   1   35.30   11.20
   7  -2   1   22.60    3.10
   7  -2   1   22.40    2.90
   7  -2   1   27.60   12.90
   7  -2   1   26.10    6.00
  -8   2  -1    3.20    2.70
  -8   2  -1    4.70    5.70
  -8   2  -1    3.10    2.10
  -8   2  -1   -1.80    4.60
   8  -2   1    2.50    1.40
   8  -2   1    4.90    1.60
   8  -2   1    0.10    5.90
   8  -2   1    2.10    5.30
   8  -2   1    3.20    2.70
   8  -2   1    3.10    2.40
  -9   2  -1   50.69   11.70
  -9   2  -1   60.29    6.10
  -9   2  -1   56.89   11.70
  -9   2  -1   46.60    7.40
   9  -2   1   69.19    8.70
   9  -2   1   66.89   19.70
   9  -2   1   36.60    9.80
   9  -2   1   55.59   12.50
 -10   2  -1   27.30   18.10
 -10   2  -1   19.30    5.60
 -10   2  -1   19.40    9.30
 -10   2  -1   11.40    3.40
  10  -2   1    1.00   15.40
  10  -2   1   18.30    4.90
  10  -2   1   18.50    9.20
  10  -2   1   17.80   12.70
  10  -2   1   22.40    9.60
  10  -2   1   20.80    7.50
  10  -2   1   11.30    2.60
 -11   2  -1   77.79   11.40
 -11   2  -1   78.09   18.90
 -11   2  -1   92.99   20.00
  11  -2   1   43.10   10.50
  11  -2   1   39.60   23.70
  11  -2   1   73.79   15.90
  11  -2   1   78.79   17.00
  11  -2   1   57.89   18.10
  11  -2   1   60.89   12.50
 -12   2  -1    3.30   11.10
 -12   2  -1    3.90    2.10
  12  -2   1    1.70   13.60
  12  -2   1    0.30    6.60
  12  -2   1    9.60    5.80
  13  -2   1   63.29   20.90
  13  -2   1   61.09   12.30
  13  -2   1   89.89   16.20
  13   1  -1   43.40   19.30
  13   1  -1   17.30   14.90
  13   1  -1   10.90   20.80
 -13  -1   1   15.80    7.90
 -13  -1   1    9.70    2.20
 -13  -1   1   15.80    5.80
 -13  -1   1   16.50    8.10
  12   1  -1   20.30   13.70
  12   1  -1   16.00    9.90
 -12  -1   1   13.90    8.30
 -12  -1   1    4.60   25.00
  11   1  -1   12.30    2.80
  11   1  -1   18.80   11.90
  11   1  -1   31.60   13.30
 -11  -1   1   15.70    9.00
 -11  -1   1    9.40    2.20
 -11  -1   1   17.10    5.30
 -11  -1   1   24.40    9.70
 -11  -1   1   20.00   39.40
  10   1  -1  104.79   19.70
  10   1  -1   96.29   15.00
  10   1  -1   83.99   18.40
  10   1  -1   78.69    6.90
 -10  -1   1   75.79    6.50
 -10  -1   1  116.49   19.60
 -10  -1   1   19.00   34.10
 -10  -1   1   82.89   15.40
 -10  -1   1   84.89    9.00
   9   1  -1   41.10   12.20
   9   1  -1   38.90   11.30
   9   1  -1   41.80   10.20
   9   1  -1   51.99   13.80
   9   1  -1   40.30    4.80
   9   1  -1   34.20    3.50
  -9  -1   1   29.70    9.20
  -9  -1   1   39.20    3.80
  -9  -1   1   59.89    9.00
  -9  -1   1   15.40   42.40
  -9  -1   1   35.90    8.60
  -9  -1   1   34.50    5.80
   8   1  -1   39.20    6.30
   8   1  -1   22.30    3.20
   8   1  -1   32.80   10.30
   8   1  -1   31.70    8.30
  -8  -1   1   28.40    3.90
  -8  -1   1   35.60    5.90
  -8  -1   1   33.40    8.30
  -8  -1   1   38.80    6.40
  -8  -1   1   29.10    9.00
  -8  -1   1  -19.20   29.80
   7   1  -1   31.90    8.30
   7   1  -1   18.90    3.90
   7   1  -1   22.60    3.10
   7   1  -1   49.30   11.40
  -7  -1   1   30.80    7.50
  -7  -1   1   21.80    3.70
  -7  -1   1   33.80    5.10
  -7  -1   1   23.00    4.30
  -7  -1   1   31.20    3.90
  -7  -1   1   31.10    4.10
  -7  -1   1   34.60    7.90
   6   1  -1  128.89   13.10
   6   1  -1  138.09    8.70
   6   1  -1  140.19    9.90
   6   1  -1  123.19   13.10
   6   1  -1  128.89   11.90
  -6  -1   1  150.38    9.20
  -6  -1   1  128.59    9.30
  -6  -1   1  136.89   12.60
  -6  -1   1  187.58   24.60
  -6  -1   1  133.19   10.00
  -6  -1   1  129.19    9.80
  -6  -1   1  138.09   12.50
  -6  -1   1  122.59    9.50
   5   1  -1   96.39   12.50
   5   1  -1   93.19    7.30
   5   1  -1   89.59    9.30
   5   1  -1   98.99   10.70
   5   1  -1  100.29    6.50
  -5  -1   1   93.79    6.90
  -5  -1   1   94.29    6.80
  -5  -1   1  103.79    7.30
  -5  -1   1   98.49    7.60
  -5  -1   1  107.59   10.00
  -5  -1   1  100.69    7.10
   4   1  -1    3.60    1.70
   4   1  -1    2.30    1.60
   4   1  -1    3.10    3.10
   4   1  -1    9.10    6.70
   4   1  -1    1.00    4.10
  -4  -1   1    3.80    1.40
  -4  -1   1    0.90    3.20
  -4  -1   1   -0.60    8.90
  -4  -1   1    5.60    3.40
  -4  -1   1    0.70    1.40
  -4  -1   1    1.50    1.50
  -4  -1   1    2.10    1.80
   3   1  -1  251.87   15.40
   3   1  -1  230.38   16.10
   3   1  -1  225.98   13.70
  -3  -1   1  225.58   13.70
  -3  -1   1  243.68   17.60
  -3  -1   1  229.28   15.30
  -3  -1   1  231.78   15.50
  -3  -1   1  223.78   14.60
  -3  -1   1  238.78   14.30
  -3  -1   1  238.88   14.00
  -2  -1   1 9999.00  558.24
   1   1  -1  805.82   48.30
   1   1  -1  921.31   47.80
  -1  -1   1  775.22   48.40
  -1  -1   1  886.51   48.60
   0  -1   1 5534.25  308.57
  -1   1  -1 5551.14  310.37
  -2   1  -1  726.33   41.90
  -2   1  -1  773.62   41.70
  -2   1  -1  753.12   43.00
  -2   1  -1  680.33   41.60
   2  -1   1  688.63   41.50
   2  -1   1  781.42   42.50
   2  -1   1  753.82   42.80
   2  -1   1  776.22   42.30
   2  -1   1  719.33   46.40
   2  -1   1  728.73   42.90
   2  -1   1  735.73   41.30
   2  -1   1  730.23   41.80
  -3   1  -1   79.29    5.50
  -3   1  -1   76.89    5.70
  -3   1  -1   93.49   12.40
  -3   1  -1   71.99    7.70
  -3   1  -1   76.79    7.00
   3  -1   1   64.89    4.80
   3  -1   1   83.09    5.20
   3  -1   1   71.39    6.40
   3  -1   1   81.29    6.60
   3  -1   1   70.39    7.20
   3  -1   1   68.69    7.10
  -4   1  -1    5.60    1.60
  -4   1  -1    5.70    1.80
  -4   1  -1    9.70    2.30
  -4   1  -1   -3.00   13.40
  -4   1  -1    5.80    5.50
  -4   1  -1    4.70    3.50
   4  -1   1    6.50    3.40
   4  -1   1    3.70    1.20
   4  -1   1    6.20    2.20
   4  -1   1    7.80    5.00
   4  -1   1    7.00    2.50
   4  -1   1    7.30    3.90
   4  -1   1    5.60    1.70
  -5   1  -1   84.39   11.80
  -5   1  -1   99.49    9.60
  -5   1  -1   97.39    7.20
  -5   1  -1   92.99    6.80
  -5   1  -1   64.79   17.80
  -5   1  -1   97.19    7.20
   5  -1   1   95.89    8.80
   5  -1   1   97.89    6.40
   5  -1   1  106.09   10.30
   5  -1   1   88.69    6.30
   5  -1   1   99.69    7.50
   5  -1   1   99.09    9.80
   5  -1   1   98.39    7.10
  -6   1  -1  152.98   14.20
  -6   1  -1  183.48   28.30
  -6   1  -1  167.98   11.50
  -6   1  -1  166.88   11.60
  -6   1  -1  176.88   11.00
  -6   1  -1  189.08   18.90
   6  -1   1  184.68   23.70
   6  -1   1  151.98   11.20
   6  -1   1  171.28   11.40
   6  -1   1  149.09   14.50
   6  -1   1  162.18   10.50
   6  -1   1  169.58   14.70
  -7   1  -1   27.70    7.90
  -7   1  -1   11.10    5.70
  -7   1  -1   18.70    4.00
  -7   1  -1   14.40    2.80
  -7   1  -1   19.20    3.80
   7  -1   1   11.10    6.00
   7  -1   1   20.70   12.20
   7  -1   1   19.30    2.60
   7  -1   1   14.70    3.30
   7  -1   1   28.10    7.00
   7  -1   1   29.10    8.90
   7  -1   1   13.90    2.40
  -8   1  -1   98.69    9.60
  -8   1  -1  100.99   13.10
  -8   1  -1  114.29    8.20
  -8   1  -1   94.29    8.80
  -8   1  -1   82.79   11.50
   8  -1   1   98.19   12.80
   8  -1   1   90.99   12.60
   8  -1   1   98.49    7.30
   8  -1   1   90.79   10.80
   8  -1   1  110.69    8.90
   8  -1   1   97.19    7.10
  -9   1  -1    3.50    2.70
  -9   1  -1    1.10    5.90
  -9   1  -1    7.00    3.70
  -9   1  -1    0.30    5.70
  -9   1  -1    6.40    4.00
   9  -1   1    7.60    1.90
   9  -1   1    6.20    4.70
   9  -1   1    1.70    6.40
   9  -1   1   11.60    7.80
 -10   1  -1   45.70   11.70
 -10   1  -1   48.80    8.30
 -10   1  -1   23.60   14.20
 -10   1  -1   39.00    5.20
  10  -1   1   41.80    7.10
  10  -1   1   57.39   14.70
  10  -1   1   38.40   11.70
  10  -1   1   32.40    4.40
 -11   1  -1   13.30    4.70
 -11   1  -1   20.80    6.50
 -11   1  -1   16.10    9.70
 -11   1  -1   14.90    9.50
  11  -1   1   13.00   10.70
  11  -1   1   16.00    6.70
  11  -1   1   22.30   13.20
  11  -1   1   17.20    9.20
  11  -1   1   21.80    6.00
  11  -1   1   21.70   19.60
 -12   1  -1  138.09   21.00
 -12   1  -1   91.49   17.30
  12  -1   1   97.99   30.40
  12  -1   1  133.09   23.70
  12  -1   1   88.59   11.50
  12  -1   1  118.39   36.20
  12  -1   1  110.29   15.30
 -13   1  -1    5.30   11.20
 -13   1  -1   15.50   10.80
  13  -1   1   34.20   15.30
  13  -1   1   23.60   15.60
  13  -1   1   27.20   10.00
  13   0  -1  141.79   23.30
  13   0  -1  204.78   40.80
  13   0  -1   93.79   28.30
 -13   0   1  120.69   26.30
 -13   0   1  120.39   11.90
  12   0  -1   42.20   18.70
  12   0  -1   46.90   13.50
 -12   0   1   31.10    4.30
 -12   0   1   19.90   41.10
 -12   0   1   43.10   12.10
 -12   0   1   48.60   18.90
  11   0  -1   11.50    5.80
  11   0  -1   17.80    9.80
  11   0  -1    8.40    2.60
  11   0  -1   33.70   12.70
 -11   0   1   17.60   33.00
 -11   0   1   20.40   10.20
 -11   0   1   13.30    2.60
 -11   0   1   13.40    8.90
  10   0  -1    6.20    2.30
  10   0  -1   20.90   11.70
  10   0  -1    8.60    2.10
  10   0  -1   24.90    7.70
  10   0  -1   11.20    4.30
  10   0  -1   18.50   11.80
 -10   0   1   14.10   10.90
 -10   0   1   10.00    9.50
 -10   0   1   16.70    5.20
 -10   0   1    5.00    1.80
 -10   0   1   18.00    5.20
 -10   0   1   10.00    2.90
   9   0  -1   28.40    3.30
   9   0  -1   33.00    6.00
   9   0  -1   30.00   10.40
   9   0  -1   30.10    4.10
   9   0  -1   58.69   14.40
   9   0  -1   57.29   11.20
  -9   0   1   43.80   11.00
  -9   0   1   35.30    6.50
  -9   0   1   30.40    4.40
  -9   0   1   38.00   10.50
  -9   0   1   34.40    6.40
  -9   0   1   27.70    3.70
   8   0  -1  142.59    9.60
   8   0  -1  152.98   16.10
   8   0  -1  133.49   10.90
   8   0  -1  155.48   14.40
   8   0  -1  142.49   15.60
  -8   0   1  101.09   35.30
  -8   0   1  142.59   11.60
  -8   0   1  133.79   11.00
  -8   0   1  141.79   14.90
  -8   0   1  149.39   10.10
  -8   0   1  131.79   14.20
   7   0  -1  423.16   24.00
   7   0  -1  393.46   25.20
   7   0  -1  391.86   28.90
   7   0  -1  389.66   29.40
  -7   0   1  436.26   25.40
  -7   0   1  433.26   24.40
  -7   0   1  418.36   29.20
  -7   0   1  325.37   42.90
  -7   0   1  367.16   27.90
   6   0  -1   88.69    7.40
   6   0  -1   95.89    6.90
   6   0  -1   93.29   11.00
   6   0  -1   92.39   10.80
   6   0  -1  104.49   10.50
  -6   0   1  149.09   28.30
  -6   0   1   92.69    6.60
  -6   0   1   96.09    7.30
  -6   0   1   95.19   10.50
  -6   0   1  105.89    7.70
  -6   0   1   86.49    7.70
  -6   0   1   96.99   10.20
   5   0  -1  203.28   15.80
   5   0  -1  209.98   12.70
   5   0  -1  195.78   15.50
  -5   0   1  184.88   22.50
  -5   0   1  208.38   12.70
  -5   0   1  191.08   11.80
  -5   0   1  199.98   15.20
  -5   0   1  172.48   12.00
  -5   0   1  186.78   14.90
   3   0  -1  924.31   51.89
   3   0  -1  789.42   50.29
   3   0  -1  925.51   52.49
   3   0  -1  912.81   52.59
  -3   0   1  926.41   53.99
  -3   0   1  883.11   52.39
  -3   0   1  918.91   52.29
   1   0  -1  799.92   47.40
   1   0  -1  812.32   47.50
   1   0  -1  849.32   46.70
  -1   0   1  881.51   46.70
  -1   0   1  765.22   47.20
  -1   0   1  882.31   48.00
   0   0  -1  871.31   46.30
   0   0  -1  734.53   45.10
   0   0  -1  785.72   44.80
   0   0  -1  796.22   45.20
   0   0   1  720.03   45.30
   0   0   1  797.52   45.10
   0   0   1  811.22   45.70
   0   0   1  846.72   45.50
  -1   0  -1   92.89    6.70
  -1   0  -1   97.79    5.70
  -1   0  -1   92.49    5.80
  -1   0  -1   89.29    6.50
  -1   0  -1   96.49    6.00
  -1   0  -1   92.39    8.00
   1   0   1   96.49    5.80
   1   0   1   98.69    5.70
   1   0   1   87.99    6.60
   1   0   1   93.69    6.10
   1   0   1   93.39    6.90
  -2   0  -1   83.09    5.20
  -2   0  -1   79.69    6.70
  -2   0  -1   79.79    5.40
  -2   0  -1   73.69    5.30
  -2   0  -1   71.79    6.40
   2   0   1   78.39    5.40
   2   0   1   78.69    6.20
   2   0   1   79.69    7.00
   2   0   1   77.19    6.90
   2   0   1   75.89    5.10
  -3   0  -1    0.10    1.20
  -3   0  -1    2.40    1.40
  -3   0  -1   -3.40    6.50
  -3   0  -1    1.60    2.90
  -3   0  -1    0.70    1.10
  -3   0  -1    0.10    2.40
  -3   0  -1   -1.30    0.90
   3   0   1    1.80    1.20
   3   0   1    1.40    2.30
   3   0   1   -0.10    0.70
   3   0   1    1.50    3.20
  -4   0  -1    1.90    3.10
  -4   0  -1    1.90    2.80
  -4   0  -1    0.70    1.50
  -4   0  -1    0.80    1.40
  -4   0  -1    1.20    1.50
  -4   0  -1    2.10    1.20
   4   0   1    1.20    3.70
   4   0   1    1.40    1.40
   4   0   1    1.80    1.00
   4   0   1    1.00    3.10
   4   0   1   -3.00    2.30
  -5   0  -1  601.04   37.10
  -5   0  -1  592.34   34.60
  -5   0  -1  613.54   37.00
  -5   0  -1  598.94   41.40
  -5   0  -1  608.64   34.10
  -5   0  -1  646.84   34.70
   5   0   1  524.85   34.20
   5   0   1  595.24   34.40
   5   0   1  556.24   37.20
   5   0   1  569.44   36.10
   5   0   1  578.04   37.50
   5   0   1  588.44   33.80
  -6   0  -1  315.67   35.40
  -6   0  -1  321.77   19.80
  -6   0  -1  302.07   22.10
  -6   0  -1  310.47   22.60
  -6   0  -1  332.27   19.70
  -6   0  -1  311.07   19.70
   6   0   1  319.67   19.60
   6   0   1  332.67   23.20
   6   0   1  277.67   18.30
   6   0   1  309.97   21.70
   6   0   1  318.47   23.20
  -7   0  -1   54.89    5.80
  -7   0  -1   74.09   11.50
  -7   0  -1   62.39    6.10
  -7   0  -1   62.09    5.50
  -7   0  -1  103.49   26.10
   7   0   1   53.89    4.80
   7   0   1   31.80   12.80
   7   0   1   52.69    5.80
   7   0   1   54.79    4.40
   7   0   1   68.69   10.20
  -8   0  -1   23.80    8.70
  -8   0  -1   18.20    3.50
  -8   0  -1   16.60    4.40
  -8   0  -1   17.30    4.30
  -8   0  -1    4.90   25.70
  -8   0  -1   21.30    9.00
   8   0   1   11.20    8.00
   8   0   1   16.00    4.20
   8   0   1    9.80    2.40
   8   0   1   16.80    2.50
   8   0   1   12.60    8.00
  -9   0  -1   95.99   13.00
  -9   0  -1   90.19   58.29
  -9   0  -1  100.69   15.70
  -9   0  -1  110.09    8.40
  -9   0  -1  103.39    9.80
  -9   0  -1  107.79    9.80
   9   0   1   69.19   13.60
   9   0   1  113.89    8.10
   9   0   1  105.39   12.50
   9   0   1  100.79   14.20
   9   0   1  104.19    9.90
 -10   0  -1  110.79   18.50
 -10   0  -1  122.29   15.40
 -10   0  -1   95.89    9.80
 -10   0  -1  100.09   10.10
 -10   0  -1   58.79   49.00
 -10   0  -1   97.69    8.20
  10   0   1  102.69   18.90
  10   0   1   88.19    9.90
  10   0   1  111.79   15.70
  10   0   1  129.89   19.10
  10   0   1  104.89    8.00
 -11   0  -1   13.90    9.70
 -11   0  -1   10.70    8.80
 -11   0  -1    0.80    1.20
 -11   0  -1    1.40    1.30
  11   0   1    2.90    8.60
  11   0   1    4.30    9.50
 -12   0  -1  172.68   19.30
 -12   0  -1  177.78   17.90
 -12   0  -1  125.29   11.90
  12   0   1  126.89   33.70
  12   0   1  134.09   14.20
  12   0   1  128.59   24.20
 -13   0  -1   13.40    8.40
 -13   0  -1    4.00    7.00
 -13   0  -1    4.40    4.00
  13   0   1   31.90   12.40
  13   0   1   -0.30    8.60
  13   0   1   24.50   12.60
  13  -1  -1  170.78   18.80
  13  -1  -1  163.58   20.10
  13  -1  -1  153.78   34.20
  12  -1  -1   57.19   18.30
  12  -1  -1   67.89   27.80
  12  -1  -1   93.69   17.20
 -12   1   1  107.19   19.00
 -12   1   1   90.49   21.30
  11  -1  -1    3.50    1.50
  11  -1  -1   -2.10    7.60
  11  -1  -1    6.60    3.90
  11  -1  -1    6.00    9.00
 -11   1   1    8.20    4.20
 -11   1   1    6.90    8.40
 -11   1   1   11.90    9.40
 -11   1   1   14.50   36.80
  10  -1  -1  243.88   15.40
  10  -1  -1  245.08   23.90
  10  -1  -1  228.78   17.40
  10  -1  -1  237.48   25.40
  10  -1  -1  236.38   19.20
 -10   1   1  228.88   18.00
 -10   1   1  226.38   15.70
 -10   1   1  254.47   23.20
 -10   1   1  268.77   35.00
   9  -1  -1   37.80    6.30
   9  -1  -1   35.50    8.50
   9  -1  -1   34.70   11.90
   9  -1  -1   23.80    4.40
   9  -1  -1   16.40    8.40
  -9   1   1   20.50    3.40
  -9   1   1   41.80    7.10
  -9   1   1   29.30    4.60
  -9   1   1   36.20   11.20
  -9   1   1   58.99   14.10
  -9   1   1   37.90    7.30
   8  -1  -1  125.09   14.60
   8  -1  -1  130.69   10.10
   8  -1  -1  124.59   12.60
   8  -1  -1  131.49   14.80
   8  -1  -1  118.69    8.40
  -8   1   1  130.99   14.10
  -8   1   1  128.29   10.70
  -8   1   1  108.99   13.50
  -8   1   1  114.39   10.30
  -8   1   1  123.69    8.90
  -8   1   1  122.99    9.10
   7  -1  -1  347.77   21.20
   7  -1  -1  318.67   36.40
   7  -1  -1  351.06   26.40
   7  -1  -1  366.36   22.60
   7  -1  -1  355.36   25.00
   7  -1  -1  377.56   27.00
  -7   1   1  375.26   23.20
  -7   1   1  373.56   21.90
  -7   1   1  327.87   25.80
  -7   1   1  363.36   22.80
  -7   1   1  367.76   26.20
   6  -1  -1  140.19   10.10
   6  -1  -1  140.99   13.40
   6  -1  -1  142.79   26.20
   6  -1  -1  145.79   13.60
   6  -1  -1  140.39    9.10
   6  -1  -1  141.39   12.40
  -6   1   1  168.28   11.80
  -6   1   1  180.58   31.70
  -6   1   1  159.18   13.50
  -6   1   1  131.69    9.30
  -6   1   1  187.88   17.80
  -6   1   1  123.39   10.30
  -6   1   1  151.28   10.40
   5  -1  -1  192.48   15.40
   5  -1  -1  207.78   12.50
   5  -1  -1  211.88   14.50
   5  -1  -1  170.48   11.50
   5  -1  -1  184.18   11.70
   5  -1  -1  185.88   15.10
  -5   1   1  221.18   12.70
  -5   1   1  187.38   15.10
  -5   1   1  137.39   29.80
  -5   1   1  196.08   12.60
  -5   1   1  183.08   12.60
   4  -1  -1   27.20    3.10
   4  -1  -1   31.00    5.30
   4  -1  -1   23.50    2.30
   4  -1  -1   22.50    2.20
   4  -1  -1   32.10    5.80
  -4   1   1   44.80    7.40
  -4   1   1   29.10    3.70
  -4   1   1   25.00    2.90
  -4   1   1   24.10    3.20
  -4   1   1   25.80   13.40
   3  -1  -1    3.80    3.60
   3  -1  -1    6.30    1.60
   3  -1  -1    3.50    1.00
   3  -1  -1    3.90    1.50
   3  -1  -1    4.10    0.90
   3  -1  -1    4.80    1.50
   3  -1  -1    1.30    3.10
   3  -1  -1    4.70    2.90
  -3   1   1    8.30    4.10
  -3   1   1    8.40    1.70
  -3   1   1   -5.40    8.90
  -3   1   1    3.40    1.80
  -3   1   1    2.10    3.50
  -3   1   1    3.40    1.60
   2  -1  -1 3192.98  162.58
  -2   1   1 2629.44  163.58
   1  -1  -1   72.39    4.90
   1  -1  -1   63.29    5.40
   1  -1  -1   60.89    5.40
   1  -1  -1   64.29    4.10
   1  -1  -1   60.99    4.50
   1  -1  -1   76.09    4.30
   1  -1  -1   65.39    4.70
   1  -1  -1   64.39    8.40
   1  -1  -1   66.69    4.30
   1  -1  -1   55.39    4.50
  -1   1   1   66.09    4.30
  -1   1   1   63.39    5.40
  -1   1   1   62.29    9.10
  -1   1   1   65.49    4.20
  -1  -1  -1   34.30    2.60
  -1  -1  -1   40.00    3.20
  -1  -1  -1   41.70    8.90
  -1  -1  -1   35.20    2.30
  -1  -1  -1   35.30    3.70
  -1  -1  -1   34.50    2.80
  -1  -1  -1   34.50    4.00
  -1  -1  -1   32.20    3.00
  -1  -1  -1   37.00    2.70
   1   1   1   33.60    2.90
   1   1   1   34.60    2.60
   1   1   1   34.30    3.10
   1   1   1   30.50    4.00
  -2  -1  -1 1317.67   71.89
  -2  -1  -1 1227.08   69.49
   2   1   1 1144.09   69.09
   2   1   1 1255.87   71.29
  -3  -1  -1  906.31   57.69
  -3  -1  -1 1057.09   59.09
  -3  -1  -1  985.70   60.49
  -3  -1  -1 1011.80   57.09
  -3  -1  -1 1076.59   59.09
  -3  -1  -1 1018.50   57.29
   3   1   1 1038.40   59.79
   3   1   1 1058.59   57.39
   3   1   1 1004.40   59.49
   3   1   1  979.50   56.99
  -4  -1  -1  501.85   31.60
  -4  -1  -1  543.15   29.80
  -4  -1  -1  468.65   31.50
  -4  -1  -1  511.55   34.70
  -4  -1  -1  516.75   29.90
  -4  -1  -1  502.65   29.40
   4   1   1  558.04   31.40
   4   1   1  534.55   29.80
   4   1   1  481.55   32.20
   4   1   1  508.25   32.70
   4   1   1  489.45   29.20
  -5  -1  -1    3.80   11.80
  -5  -1  -1    7.10    4.30
  -5  -1  -1    6.00    2.00
  -5  -1  -1    7.50    2.40
  -5  -1  -1    6.80    4.00
  -5  -1  -1    7.50    2.30
   5   1   1    6.20    5.00
   5   1   1    8.00    1.20
   5   1   1    8.00    2.40
   5   1   1    7.50    5.20
   5   1   1   14.20    4.60
   5   1   1    7.10    1.60
  -6  -1  -1  115.29    9.30
  -6  -1  -1  145.09   12.50
  -6  -1  -1  143.19   12.60
  -6  -1  -1  137.19    9.30
  -6  -1  -1  161.68   23.80
  -6  -1  -1  120.19    9.30
  -6  -1  -1  136.29    9.70
   6   1   1  132.59    8.70
   6   1   1  139.69   13.40
   6   1   1  121.69    8.20
   6   1   1  138.69   13.20
   6   1   1  132.89    9.70
   6   1   1  131.49   11.80
  -7  -1  -1  110.69    9.30
  -7  -1  -1  122.29    8.60
  -7  -1  -1  116.59    9.20
  -7  -1  -1  103.79   26.30
  -7  -1  -1  120.79   12.40
  -7  -1  -1  132.69   12.80
  -7  -1  -1  142.09   68.09
   7   1   1  128.29    8.40
   7   1   1  106.69    9.20
   7   1   1  143.49   14.40
   7   1   1  111.49   13.60
   7   1   1  116.79   11.90
  -8  -1  -1    1.00    2.20
  -8  -1  -1    0.00    4.50
  -8  -1  -1    6.30   26.20
  -8  -1  -1    0.10    1.70
  -8  -1  -1   -1.10    2.20
  -8  -1  -1    4.20    2.00
  -8  -1  -1    2.60    6.40
  -8  -1  -1  -29.30   34.30
   8   1   1    2.00    5.60
   8   1   1    0.70    1.40
   8   1   1   -0.60    3.90
   8   1   1    0.50    1.60
   8   1   1    1.30    5.80
  -9  -1  -1  276.17   23.70
  -9  -1  -1  286.17   17.50
  -9  -1  -1  139.79   65.29
  -9  -1  -1  271.17   19.20
  -9  -1  -1  285.07   23.40
  -9  -1  -1  177.08   50.49
   9   1   1  266.37   25.00
   9   1   1  279.97   22.90
   9   1   1  279.97   25.20
   9   1   1  274.37   25.10
   9   1   1  296.77   17.90
 -10  -1  -1   -3.00    6.30
 -10  -1  -1   26.80   42.90
 -10  -1  -1    8.50    3.50
 -10  -1  -1    4.10    7.80
  10   1   1    5.60    8.40
  10   1   1    6.20    8.40
  10   1   1    3.80    5.80
 -11  -1  -1  106.69   14.70
 -11  -1  -1   89.49    7.20
 -11  -1  -1   97.29   11.20
 -11  -1  -1   77.79   47.40
  11   1   1  142.19   37.50
  11   1   1  124.69   21.10
  11   1   1  162.38   26.20
  11   1   1   82.09    7.30
 -12  -1  -1   13.50    7.20
 -12  -1  -1    6.10    1.80
 -12  -1  -1   18.00    8.80
  12   1   1   31.70   16.80
  12   1   1    1.20   12.80
  12   1   1    7.80   13.50
  12   1   1   13.20   14.80
  12   1   1    4.90    7.90
 -13  -1  -1   43.30    5.80
 -13  -1  -1   75.39    8.70
 -13  -1  -1   59.29    6.40
 -13  -1  -1   34.60    9.50
 -13  -1  -1   49.90   10.40
  13   1   1  107.69   25.50
  13   1   1   69.69   22.90
  13  -2  -1   44.60   12.20
  13  -2  -1   25.60   16.90
  13  -2  -1   24.70    8.80
  12  -2  -1    4.70   16.30
  12  -2  -1   24.70    9.50
  12  -2  -1   28.70   16.40
  12  -2  -1   27.60   10.40
 -12   2   1   13.10    2.80
 -12   2   1   16.50   16.30
  11  -2  -1   97.09   35.00
  11  -2  -1  116.69   21.20
  11  -2  -1   75.79    6.60
  11  -2  -1   98.79   11.20
  11  -2  -1   71.09   14.30
 -11   2   1   79.49    9.60
 -11   2   1   90.29   11.00
 -11   2   1   87.19   18.10
  10  -2  -1  403.76   28.30
  10  -2  -1  354.26   25.50
  10  -2  -1  382.36   31.40
  10  -2  -1  350.06   31.30
 -10   2   1  396.66   32.70
 -10   2   1  431.16   24.60
 -10   2   1  399.66   27.00
 -10   2   1  397.66   34.00
   9  -2  -1    6.20    4.30
   9  -2  -1    8.80    8.60
   9  -2  -1    2.40    1.50
   9  -2  -1    8.20    7.20
   9  -2  -1    9.60    3.80
   9  -2  -1    9.50   10.10
  -9   2   1    6.90    4.10
  -9   2   1    4.10    7.40
  -9   2   1   14.10    7.20
  -9   2   1    5.70    2.50
   8  -2  -1  110.49   14.60
   8  -2  -1  140.89   12.80
   8  -2  -1  124.39    8.80
   8  -2  -1  148.59   10.80
   8  -2  -1  129.59   14.80
  -8   2   1  143.39   15.30
  -8   2   1  126.69   14.60
  -8   2   1  148.19   10.10
   7  -2  -1    1.90    4.90
   7  -2  -1    1.40    5.60
   7  -2  -1    2.10    7.50
   7  -2  -1   -0.20    1.90
   7  -2  -1    2.60    3.40
  -7   2   1    3.80    2.70
  -7   2   1   -0.80    4.20
  -7   2   1    5.00    5.20
  -7   2   1    5.30    2.70
  -7   2   1    0.50    1.80
   6  -2  -1   47.30    3.90
   6  -2  -1   38.10   14.50
   6  -2  -1   53.29    6.50
   6  -2  -1   56.69    7.20
   6  -2  -1   59.79    9.30
  -6   2   1   53.89    5.40
  -6   2   1   71.59   11.50
  -6   2   1   47.90    5.40
  -6   2   1   45.10    4.80
   5  -2  -1  172.38   30.10
   5  -2  -1  218.58   15.60
   5  -2  -1  212.58   14.00
   5  -2  -1  235.58   16.90
   5  -2  -1  233.98   17.20
   5  -2  -1  243.18   14.20
   5  -2  -1  217.78   13.80
  -5   2   1  225.88   17.00
  -5   2   1  207.28   14.20
  -5   2   1  203.68   16.70
  -5   2   1  232.38   13.90
  -5   2   1  224.88   14.40
   4  -2  -1   75.29    7.10
   4  -2  -1   65.19    4.80
   4  -2  -1   82.89    5.20
   4  -2  -1   80.99    6.20
   4  -2  -1   81.29    5.80
   4  -2  -1   80.19    8.30
   4  -2  -1   59.19    6.40
  -4   2   1   57.89   19.80
  -4   2   1   81.09    8.40
  -4   2   1   77.09    8.30
  -4   2   1   83.69    5.80
  -4   2   1   75.39    6.00
  -4   2   1   79.09    6.00
   3  -2  -1   45.90    5.80
   3  -2  -1   38.40    4.60
   3  -2  -1   47.50    6.00
   3  -2  -1   43.10    3.70
   3  -2  -1   46.20    3.70
   3  -2  -1   43.40    3.70
   3  -2  -1   45.70    4.40
   3  -2  -1   52.49    5.30
  -3   2   1   41.20    3.70
  -3   2   1   26.40   17.20
  -3   2   1   47.20    5.90
  -3   2   1   36.80    3.70
  -3   2   1   42.90    6.00
   2  -2  -1 7894.91  408.06
  -2   2   1 6613.24  406.46
   1  -2  -1  605.04   35.90
   1  -2  -1  630.14   33.90
   1  -2  -1  583.24   35.00
   1  -2  -1  592.54   34.20
   1  -2  -1  615.44   34.30
   1  -2  -1  612.64   35.30
   1  -2  -1  595.64   34.50
   1  -2  -1  621.74   34.10
  -1   2   1  545.45   34.00
   0  -2  -1  169.88    9.90
   0  -2  -1  165.18   10.90
   0  -2  -1  168.18   11.00
   0  -2  -1  161.48   10.80
   0  -2  -1  167.88   10.90
   0  -2  -1  176.98   10.40
   0  -2  -1  184.48   11.20
   0  -2  -1  184.48   13.20
   0  -2  -1  158.98   10.30
   0  -2  -1  173.98    9.80
   0  -2  -1  168.08   10.80
   0  -2  -1  171.88   10.20
   0   2   1  169.48   11.90
   0   2   1  137.89   11.50
   0   2   1  153.08    9.90
  -1  -2  -1 2631.44  140.89
  -1  -2  -1 2343.07  141.79
   1   2   1 2553.84  140.29
   1   2   1 2513.35  142.09
  -2  -2  -1  146.79    9.90
  -2  -2  -1  150.78   10.20
  -2  -2  -1  148.09    9.10
  -2  -2  -1  148.49    9.40
  -2  -2  -1  165.48   10.70
  -2  -2  -1  134.19   20.80
  -2  -2  -1  148.79    9.10
  -2  -2  -1  146.89   12.60
  -2  -2  -1  152.58   10.70
  -2  -2  -1  163.38    9.30
   2   2   1  149.39    9.30
   2   2   1  135.89   11.40
   2   2   1  135.69   11.20
   2   2   1  153.78   10.00
  -3  -2  -1   70.99   10.20
  -3  -2  -1   49.20    4.10
  -3  -2  -1   58.69    5.90
  -3  -2  -1   50.89    4.60
  -3  -2  -1   58.99    4.20
  -3  -2  -1   49.00    3.80
  -3  -2  -1   49.30    4.80
  -3  -2  -1   50.39    5.80
  -3  -2  -1   50.59    3.80
   3   2   1   80.99   10.90
   3   2   1   53.79    4.30
   3   2   1   60.59    7.10
   3   2   1   51.29    3.80
   3   2   1   57.79    5.80
  -4  -2  -1  217.98   19.50
  -4  -2  -1  237.58   14.40
  -4  -2  -1  194.88   13.20
  -4  -2  -1  243.98   13.90
  -4  -2  -1  229.58   15.80
  -4  -2  -1  232.08   15.70
  -4  -2  -1  215.08   14.00
  -4  -2  -1  216.88   13.30
  -4  -2  -1  361.16   88.29
  -4  -2  -1  220.28   13.80
   4   2   1  206.78   16.70
   4   2   1  226.98   14.00
   4   2   1  218.38   17.10
   4   2   1  222.58   13.30
   4   2   1  224.18   15.30
  -5  -2  -1   40.20    5.00
  -5  -2  -1   35.90   33.30
  -5  -2  -1   44.30    7.80
  -5  -2  -1   35.40    6.70
  -5  -2  -1   32.90    3.40
  -5  -2  -1   33.30    4.00
  -5  -2  -1   45.10   12.10
   5   2   1   48.50    7.40
   5   2   1   38.20    3.40
   5   2   1   32.80    4.10
   5   2   1   58.49   10.20
  -6  -2  -1  455.25   26.80
  -6  -2  -1  452.05   77.39
  -6  -2  -1  445.66   38.20
  -6  -2  -1  424.56   26.70
  -6  -2  -1  448.36   27.60
  -6  -2  -1  440.16   25.80
  -6  -2  -1  432.36   29.30
   6   2   1  470.05   29.40
   6   2   1  428.86   25.90
   6   2   1  420.76   30.90
  -7  -2  -1  154.68   11.50
  -7  -2  -1  160.98   14.90
  -7  -2  -1  138.89   25.60
  -7  -2  -1  170.18   10.60
  -7  -2  -1  170.38   12.00
  -7  -2  -1  149.49   11.50
  -7  -2  -1  166.28   11.80
  -7  -2  -1  158.28   14.60
  -7  -2  -1  150.68   65.19
   7   2   1  164.78   10.80
   7   2   1  170.88   14.90
   7   2   1  159.58   16.60
   7   2   1  183.78   17.20
   7   2   1  142.79   11.80
  -8  -2  -1   14.20   26.20
  -8  -2  -1   14.20    4.10
  -8  -2  -1   62.49   35.00
  -8  -2  -1   13.90    3.90
  -8  -2  -1   16.10    7.60
  -8  -2  -1    8.70    6.10
  -8  -2  -1   11.90    2.30
   8   2   1   14.90    8.80
   8   2   1   10.90    5.50
   8   2   1    7.70    7.10
   8   2   1   14.50    3.00
  -9  -2  -1  270.57   22.90
  -9  -2  -1  303.17   24.80
  -9  -2  -1  178.98   44.80
  -9  -2  -1  228.28   81.89
  -9  -2  -1  254.47   18.70
  -9  -2  -1  287.87   19.00
   9   2   1  249.18   25.40
   9   2   1  283.77   25.80
   9   2   1  281.37   17.60
 -10  -2  -1   44.00   42.60
 -10  -2  -1   86.79   16.20
 -10  -2  -1   77.89   15.00
 -10  -2  -1  108.69   57.49
  10   2   1   62.99   12.90
  10   2   1   75.09   17.10
  10   2   1   65.29    6.40
  10   2   1   62.29   15.20
 -11  -2  -1    4.70    3.30
 -11  -2  -1    8.30    7.90
 -11  -2  -1    5.60    7.40
  11   2   1    8.10    5.60
  11   2   1    9.20   11.20
  11   2   1    1.70    1.80
  11   2   1   15.50   12.80
 -12  -2  -1   20.50    7.50
 -12  -2  -1   21.50    4.80
 -12  -2  -1   28.70    4.30
 -12  -2  -1   22.40   12.70
 -12  -2  -1   31.70    9.20
  12   2   1   42.40   18.00
  12   2   1   19.50    3.00
  12   2   1    1.00   10.70
 -13  -2  -1   32.80   10.30
 -13  -2  -1   20.30    6.80
 -13  -2  -1   34.80   24.80
 -13  -2  -1   34.50   12.30
 -13  -2  -1   22.90    4.80
  13  -3  -1    8.80   12.10
  13  -3  -1   21.30   12.20
  13  -3  -1   16.80    7.40
  13  -3  -1   20.00    7.90
 -13   3   1   12.00    2.30
  12  -3  -1  153.88   33.40
  12  -3  -1  142.89   25.30
  12  -3  -1  206.28   19.00
  12  -3  -1  149.79   13.50
  12  -3  -1  183.68   12.90
 -12   3   1  155.18   18.40
 -12   3   1  190.58   12.10
  11  -3  -1   95.49   10.70
  11  -3  -1  121.29   15.50
  11  -3  -1   96.19    7.90
  11  -3  -1  118.69   37.60
  11  -3  -1  144.89   20.60
 -11   3   1  199.08   36.60
 -11   3   1  105.69   11.00
 -11   3   1   94.19    9.00
  10  -3  -1   56.19   33.50
  10  -3  -1  101.09   25.00
  10  -3  -1   71.19   11.50
  10  -3  -1   67.99    6.10
  10  -3  -1   60.59    7.40
  10  -3  -1   72.89   14.20
  10  -3  -1   63.19   13.80
 -10   3   1  109.09   19.60
 -10   3   1   64.49    6.70
 -10   3   1   73.59    9.00
   9  -3  -1  230.58   37.20
   9  -3  -1  222.18   17.90
   9  -3  -1  216.78   21.00
   9  -3  -1  202.18   20.00
   9  -3  -1  178.58   13.40
   9  -3  -1  186.58   14.70
  -9   3   1  216.88   16.30
  -9   3   1  217.58   14.20
  -9   3   1  215.78   21.60
  -9   3   1  200.48   22.90
   8  -3  -1   26.30   13.10
   8  -3  -1   49.20    8.90
   8  -3  -1   80.19   14.50
   8  -3  -1   38.50    4.20
   8  -3  -1   82.69   15.60
  -8   3   1  120.29   30.20
  -8   3   1   54.39    6.20
  -8   3   1   42.70    6.90
  -8   3   1   29.40    9.50
   7  -3  -1   33.00   14.40
   7  -3  -1   41.00    9.90
   7  -3  -1   19.00    4.00
   7  -3  -1   33.90    9.40
   7  -3  -1   30.80    3.50
   7  -3  -1   40.50    7.80
  -7   3   1   28.00    3.90
  -7   3   1   45.10   10.90
  -7   3   1   29.00    5.30
  -7   3   1   27.80   12.00
   6  -3  -1   84.69    9.10
   6  -3  -1   87.99    6.80
   6  -3  -1   84.39    6.90
   6  -3  -1   89.89    6.10
   6  -3  -1   76.39    9.80
  -6   3   1   89.39    6.80
  -6   3   1   72.29    9.80
   5  -3  -1   21.10   11.10
   5  -3  -1   26.00    4.50
   5  -3  -1   51.09    8.90
   5  -3  -1   28.50    4.60
   5  -3  -1   27.50    5.30
   5  -3  -1   40.20    4.70
   5  -3  -1   29.50    4.40
  -5   3   1   44.00    5.60
  -5   3   1   47.00   10.10
  -5   3   1   38.10    8.30
  -5   3   1   37.40    5.10
  -5   3   1   24.40    3.50
   4  -3  -1  832.02   48.40
   4  -3  -1  764.02   49.40
   4  -3  -1  897.91   49.60
   4  -3  -1  899.41   50.89
   4  -3  -1  864.11   50.19
   4  -3  -1  928.61   50.09
   4  -3  -1  957.50   51.39
  -4   3   1  769.62   52.69
  -4   3   1  752.82   49.40
  -4   3   1  837.92   51.49
   3  -3  -1  355.56   23.50
   3  -3  -1  398.16   22.60
   3  -3  -1  393.26   23.60
   3  -3  -1  398.76   24.60
   3  -3  -1  413.46   25.20
   3  -3  -1  436.86   24.40
   3  -3  -1  386.06   22.70
   3  -3  -1  409.36   24.20
   3  -3  -1  382.56   30.60
  -3   3   1  347.17   24.90
  -3   3   1  352.36   22.80
  -3   3   1  408.56   23.50
  -3   3   1  363.26   22.70
   2  -3  -1   -0.70    1.70
   2  -3  -1    1.50    3.20
   2  -3  -1    1.20    0.90
   2  -3  -1    0.10    8.00
   2  -3  -1    1.10    2.50
   2  -3  -1    1.90    1.90
   2  -3  -1    1.70    2.80
   2  -3  -1    5.90    2.50
   2  -3  -1    1.70    2.00
   2  -3  -1    0.60    1.20
   2  -3  -1    2.90    3.10
   2  -3  -1   -0.40    1.20
  -2   3   1    0.40    0.80
  -2   3   1    0.60    1.10
  -2   3   1    1.10    3.00
   0  -3  -1 7827.42  438.36
  -1  -3  -1 1920.71  113.39
  -1  -3  -1 2085.49  115.29
  -1  -3  -1 2017.30  112.89
  -1  -3  -1 2093.69  114.09
   1   3   1 1997.90  112.19
   1   3   1 1888.01  115.29
  -2  -3  -1   16.00    2.80
  -2  -3  -1    8.30   14.30
  -2  -3  -1   11.20    2.30
  -2  -3  -1   17.40    3.70
  -2  -3  -1   18.30    2.10
  -2  -3  -1   16.00    3.30
  -2  -3  -1   16.40    5.90
  -2  -3  -1   17.30    2.60
  -2  -3  -1   17.60    3.90
  -2  -3  -1   20.10    3.30
  -2  -3  -1   20.90    2.80
  -2  -3  -1   20.50    3.80
  -2  -3  -1   24.40    6.00
  -2  -3  -1   26.40    4.40
   2   3   1   14.70    1.70
   2   3   1   20.30    2.30
   2   3   1   27.30    5.60
   2   3   1   15.20    5.10
   2   3   1   13.80    3.20
  -3  -3  -1  169.58   12.30
  -3  -3  -1  198.18   12.30
  -3  -3  -1  178.28   12.80
  -3  -3  -1  171.48   52.79
  -3  -3  -1  181.68   12.80
  -3  -3  -1  187.58   15.90
  -3  -3  -1  184.58   11.20
   3   3   1  193.68   13.60
   3   3   1  171.88   10.90
   3   3   1  182.38   12.40
   3   3   1  182.28   14.50
   3   3   1  168.48   14.20
  -4  -3  -1  385.26   24.60
  -4  -3  -1  411.06   23.60
  -4  -3  -1  396.46   27.80
  -4  -3  -1  377.76   65.39
  -4  -3  -1  406.46   24.90
  -4  -3  -1  368.06   23.40
  -4  -3  -1  384.56   22.60
  -4  -3  -1  402.86   23.60
  -4  -3  -1  441.56   51.09
   4   3   1  329.77   22.80
   4   3   1  383.86   24.30
   4   3   1  334.47   25.90
   4   3   1  372.66   26.50
  -5  -3  -1   41.10    7.30
  -5  -3  -1   34.10    3.80
  -5  -3  -1   36.60    6.60
  -5  -3  -1   46.40    5.00
  -5  -3  -1   41.30    4.20
  -5  -3  -1   40.70    4.80
  -5  -3  -1   34.50   19.90
  -5  -3  -1   98.09   56.59
  -5  -3  -1   56.19   15.20
  -5  -3  -1   35.20    4.60
   5   3   1   42.40    7.30
   5   3   1   39.30    4.30
   5   3   1   49.40    9.80
   5   3   1   62.89   11.60
  -6  -3  -1  252.37   80.89
  -6  -3  -1  178.58   13.60
  -6  -3  -1  205.28   16.00
  -6  -3  -1  172.08   12.40
  -6  -3  -1  172.98   15.20
  -6  -3  -1  176.38   24.40
  -6  -3  -1  221.38   16.90
  -6  -3  -1  284.27   55.19
   6   3   1  189.18   11.90
   6   3   1  169.78   16.70
   6   3   1  178.38   17.10
   6   3   1  188.58   15.30
  -7  -3  -1   26.40    5.20
  -7  -3  -1   21.70    6.70
  -7  -3  -1   34.30    5.50
  -7  -3  -1   34.80   35.90
  -7  -3  -1   21.40    6.50
  -7  -3  -1   32.60    5.20
  -7  -3  -1   26.40   21.00
   7   3   1   29.60    3.90
   7   3   1   59.39   15.00
   7   3   1   24.90    6.70
   7   3   1   42.20   10.80
  -8  -3  -1   32.00    5.80
  -8  -3  -1   34.30    9.80
  -8  -3  -1   61.69   30.60
  -8  -3  -1   34.60    6.10
  -8  -3  -1   46.20   63.49
  -8  -3  -1   31.90    9.30
   8   3   1   38.60   14.30
   8   3   1   32.60   11.00
   8   3   1   20.20    3.50
   8   3   1   30.00    9.00
  -9  -3  -1   19.80    5.90
  -9  -3  -1    4.20   27.20
  -9  -3  -1    7.40    6.90
  -9  -3  -1    7.70    3.70
  -9  -3  -1   23.40    9.70
  -9  -3  -1   39.10   38.40
   9   3   1   12.80   11.70
   9   3   1   20.20    7.60
 -10  -3  -1   40.90   10.90
 -10  -3  -1   38.80    7.80
 -10  -3  -1   21.00    5.10
 -10  -3  -1   28.80   50.49
 -10  -3  -1    1.90   26.00
 -10  -3  -1   35.50   11.00
 -10  -3  -1   19.60    6.60
  10   3   1   22.20    9.20
  10   3   1   15.10    3.30
  10   3   1   36.70   13.80
 -11  -3  -1   30.40   39.50
 -11  -3  -1    3.30    5.80
 -11  -3  -1    1.60    1.20
 -11  -3  -1    5.00    7.10
 -11  -3  -1    6.00    3.10
 -11  -3  -1    2.10    3.90
 -11  -3  -1    2.60    3.00
 -11  -3  -1  -27.20  104.69
  11   3   1   -0.70    1.50
  11   3   1    6.30    6.90
 -12  -3  -1    1.60    3.60
 -12  -3  -1    0.90    2.90
 -12  -3  -1    9.40    4.70
 -12  -3  -1    3.70   18.70
 -12  -3  -1    6.10   24.20
 -12  -3  -1    2.90    1.20
 -12  -3  -1    3.20    5.00
  12   3   1    4.00    1.80
  13  -4  -1    2.90    9.70
  13  -4  -1   12.00    5.90
  13  -4  -1   25.30    8.60
 -13   4   1    5.00    2.60
  12  -4  -1   18.50    9.10
  12  -4  -1   10.40    3.40
  12  -4  -1   25.30    9.20
  12  -4  -1   17.30   10.40
  12  -4  -1   -2.80    9.40
 -12   4   1    6.70    2.40
  11  -4  -1    5.80    9.60
  11  -4  -1    7.80    2.30
  11  -4  -1    5.70   17.00
  11  -4  -1    2.90    7.40
  11  -4  -1   10.50   11.20
  11  -4  -1    9.50    3.70
  11  -4  -1    7.20    4.50
 -11   4   1    2.30    5.30
 -11   4   1    5.80    2.90
  10  -4  -1   50.99   12.20
  10  -4  -1  104.59   37.80
  10  -4  -1   76.59   22.30
  10  -4  -1   68.69   11.40
  10  -4  -1   66.49    6.30
  10  -4  -1   82.39   16.30
  10  -4  -1  123.89   20.00
 -10   4   1   74.79    9.30
 -10   4   1   73.39    7.10
   9  -4  -1  275.97   17.90
   9  -4  -1  262.47   36.00
   9  -4  -1  208.58   27.70
   9  -4  -1  312.57   24.60
   9  -4  -1  219.68   24.90
   9  -4  -1  282.97   19.00
   9  -4  -1  269.37   21.80
   9  -4  -1  297.57   47.30
  -9   4   1  294.27   20.60
  -9   4   1  299.47   18.40
   8  -4  -1  286.87   21.30
   8  -4  -1  233.68   18.60
   8  -4  -1  312.77   19.60
   8  -4  -1  328.47   59.19
   8  -4  -1  267.77   22.60
   8  -4  -1  273.07   44.60
   8  -4  -1  274.37   23.10
  -8   4   1  268.67   19.40
   7  -4  -1   58.99    9.60
   7  -4  -1   45.90   22.70
   7  -4  -1   42.50   17.10
   7  -4  -1   33.90    4.30
   7  -4  -1   32.70    4.10
   7  -4  -1   41.20    9.70
   7  -4  -1   43.50    6.00
   7  -4  -1   30.80    8.10
  -7   4   1   34.00    6.10
  -7   4   1   49.60   11.60
  -7   4   1   35.80    4.80
   6  -4  -1   22.90    7.20
   6  -4  -1   28.00    4.40
   6  -4  -1   25.50   14.20
   6  -4  -1   33.80    6.90
   6  -4  -1   14.70    3.60
   6  -4  -1   27.00   17.30
   6  -4  -1   18.20    2.70
  -6   4   1   24.80    4.60
  -6   4   1   25.40    3.80
  -6   4   1   29.20    8.20
   5  -4  -1    3.60    1.40
   5  -4  -1    5.10    4.40
   5  -4  -1   10.40    8.90
   5  -4  -1   -1.10    1.60
   5  -4  -1   -1.20    3.10
   5  -4  -1    1.40    4.30
   5  -4  -1   -0.10    1.80
   5  -4  -1   -0.80    2.30
   5  -4  -1    4.80    9.50
  -5   4   1   10.60    8.50
  -5   4   1    1.20    1.90
  -5   4   1    2.50    1.70
   4  -4  -1    3.30   10.50
   4  -4  -1    1.30    3.20
   4  -4  -1   10.10    2.50
   4  -4  -1   11.00   18.10
   4  -4  -1    6.20    2.60
   4  -4  -1    4.70    3.00
   4  -4  -1    3.90    1.60
   4  -4  -1   18.80    6.90
   4  -4  -1    5.90    3.80
   4  -4  -1    7.40    4.90
   4  -4  -1    2.50    1.20
   4  -4  -1    6.40    4.70
   4  -4  -1    2.80    1.00
  -4   4   1    6.50    1.90
  -4   4   1   17.20    5.60
  -4   4   1    5.60    2.30
   3  -4  -1   16.10    3.80
   3  -4  -1   12.90    2.30
   3  -4  -1   10.70    1.90
   3  -4  -1   20.10   13.10
   3  -4  -1   11.20    4.30
   3  -4  -1   10.20    3.10
   3  -4  -1   16.90    4.90
   3  -4  -1   16.50    4.10
   3  -4  -1   13.30    3.80
   3  -4  -1   21.20    5.60
   3  -4  -1    6.40    6.90
   3  -4  -1   13.10    9.90
   3  -4  -1    9.00    1.90
   3  -4  -1    8.20    2.20
   3  -4  -1    9.10    1.40
   3  -4  -1    1.90   14.30
  -3   4   1   11.90    2.20
  -3   4   1   15.30    5.10
  -3   4   1   14.00    2.50
   2  -4  -1 1245.68   64.69
   2  -4  -1 1216.08   65.29
   2  -4  -1 1012.70   67.29
   2  -4  -1 1139.39   65.29
   2  -4  -1 1156.28   66.79
   2  -4  -1 1187.08   66.19
   2  -4  -1 1194.38   65.29
  -2   4   1 1096.39   64.99
  -2   4   1  994.80   68.69
   1  -4  -1 1667.53   91.19
   1  -4  -1 1589.24   91.79
   1  -4  -1 1741.13   91.89
   1  -4  -1 1644.94   90.89
   1  -4  -1 1477.55   91.39
   1  -4  -1 1603.54   92.39
   0  -4  -1   48.30    6.00
   0  -4  -1   33.40    2.80
   0  -4  -1   40.30    3.80
   0  -4  -1   36.00    4.00
   0  -4  -1   33.40    5.50
   0  -4  -1   43.10    8.80
   0  -4  -1   37.30    4.30
   0  -4  -1   40.00    3.20
   0  -4  -1   34.60    4.00
   0  -4  -1   39.20    2.60
   0  -4  -1   39.80    4.30
   0  -4  -1   45.20    5.20
   0  -4  -1   40.50    2.90
   0  -4  -1   40.50    4.30
   0  -4  -1   40.20    4.70
   0  -4  -1   37.10    3.70
   0  -4  -1   36.90    3.90
   0   4   1   35.50    3.20
  -1  -4  -1   31.60    3.80
  -1  -4  -1   45.20    6.70
  -1  -4  -1   32.10    5.10
  -1  -4  -1   26.50    2.20
  -1  -4  -1   33.10    4.30
  -1  -4  -1   36.70    5.20
  -1  -4  -1   22.50    3.60
  -1  -4  -1   25.90    2.40
  -1  -4  -1   31.90   11.30
  -1  -4  -1   43.20    5.30
  -1  -4  -1   27.60    2.70
  -1  -4  -1   43.40    5.00
  -1  -4  -1   39.20    6.70
  -1  -4  -1   33.10    3.30
   1   4   1   34.50    8.50
   1   4   1   29.40    3.20
   1   4   1   22.00    2.20
  -2  -4  -1  418.86  105.49
  -2  -4  -1  241.78   14.80
  -2  -4  -1  210.18   15.10
  -2  -4  -1  222.28   14.50
  -2  -4  -1  212.58   14.80
  -2  -4  -1  213.48   13.50
  -2  -4  -1  226.38   17.00
  -2  -4  -1  216.08   13.80
  -2  -4  -1  228.78   14.70
  -2  -4  -1  223.28   15.10
  -2  -4  -1  237.88   14.70
  -2  -4  -1  220.98   14.50
  -2  -4  -1  235.58   25.30
  -2  -4  -1  227.18   13.30
   2   4   1  197.48   13.10
   2   4   1  216.88   16.80
   2   4   1  229.28   14.50
  -3  -4  -1 1489.55   85.49
  -3  -4  -1 1556.44  159.48
  -3  -4  -1 1443.56   82.29
  -3  -4  -1 1459.15   83.79
  -3  -4  -1 1308.77  113.39
  -3  -4  -1 1516.05   83.39
  -3  -4  -1 1563.64   83.49
   3   4   1 1420.46   82.09
   3   4   1 1319.17   85.69
  -4  -4  -1  726.23   40.90
  -4  -4  -1  739.23   42.90
  -4  -4  -1  669.23   40.60
  -4  -4  -1  695.73   42.70
  -4  -4  -1  746.03   42.30
  -4  -4  -1  729.53   42.20
  -4  -4  -1  867.51  102.99
  -4  -4  -1  551.54   67.99
  -4  -4  -1  728.83   43.10
  -4  -4  -1  679.93   42.20
   4   4   1  684.63   40.50
   4   4   1  703.73   42.70
  -5  -4  -1   60.89   13.70
  -5  -4  -1   65.69    7.90
  -5  -4  -1   79.89    8.50
  -5  -4  -1   61.39    6.60
  -5  -4  -1   59.59    5.60
  -5  -4  -1   74.69    7.00
  -5  -4  -1  115.89   61.69
  -5  -4  -1   83.69    9.70
  -5  -4  -1   51.79   29.40
   5   4   1   67.09    5.20
   5   4   1   67.49    8.10
   5   4   1   77.09   10.10
  -6  -4  -1  146.19   12.90
  -6  -4  -1  227.78   54.09
  -6  -4  -1  135.89   11.40
  -6  -4  -1  122.39   51.89
  -6  -4  -1  147.99   11.50
  -6  -4  -1  137.79   12.90
  -6  -4  -1  147.99   10.40
  -6  -4  -1  130.09   21.60
   6   4   1  146.89    9.90
   6   4   1  157.08   15.80
   6   4   1  143.39   13.10
  -7  -4  -1   25.90    7.70
  -7  -4  -1   10.30    3.50
  -7  -4  -1   10.00   20.10
  -7  -4  -1   17.80   34.40
  -7  -4  -1    8.70    3.60
  -7  -4  -1   11.60   23.70
  -7  -4  -1    8.90    5.90
   7   4   1   15.20    6.40
   7   4   1   20.00    8.00
  -8  -4  -1   52.19   17.40
  -8  -4  -1   67.99    8.40
  -8  -4  -1   38.50   37.60
  -8  -4  -1   86.39   11.60
  -8  -4  -1   84.49   18.30
  -8  -4  -1   78.69    8.90
  -8  -4  -1   70.99   30.90
  -8  -4  -1   77.29    7.40
   8   4   1   84.69    7.00
  -9  -4  -1   11.80    4.00
  -9  -4  -1   22.20    9.10
  -9  -4  -1   11.60    4.20
  -9  -4  -1  -38.00   33.30
  -9  -4  -1   11.90    5.60
  -9  -4  -1   12.90    7.50
  -9  -4  -1   11.00    5.00
   9   4   1   10.30    2.80
   9   4   1    5.80    6.00
 -10  -4  -1  113.69   14.40
 -10  -4  -1   75.89   46.40
 -10  -4  -1  125.69   10.50
 -10  -4  -1  118.69    8.50
 -10  -4  -1   92.89   56.39
 -10  -4  -1  133.99   12.10
 -10  -4  -1  127.09   13.30
 -10  -4  -1  137.19   14.60
  10   4   1  138.49   10.00
 -11  -4  -1    2.40   19.60
 -11  -4  -1   10.70    6.20
 -11  -4  -1   12.70    2.40
 -11  -4  -1   18.20    6.40
 -11  -4  -1   13.00    4.30
 -11  -4  -1   21.40    7.90
 -11  -4  -1 -111.89   62.29
 -11  -4  -1    6.60   26.40
  11   4   1   28.90    9.60
  11   4   1    8.00    2.50
 -12  -4  -1   10.80    8.50
 -12  -4  -1   12.30   15.30
 -12  -4  -1    9.10    5.40
 -12  -4  -1    9.10    5.10
 -12  -4  -1    2.20   35.50
 -12  -4  -1   12.00    3.40
 -12  -4  -1    4.50    1.30
  12   4   1    6.10    1.90
  13  -5  -1   59.09   15.40
  13  -5  -1   15.40    3.20
  13  -5  -1   30.80   15.50
 -13   5   1   27.20    4.10
  12  -5  -1   38.10    9.60
  12  -5  -1   23.90    5.10
  12  -5  -1   30.70   18.70
  12  -5  -1   13.60    2.70
  12  -5  -1   20.60    8.00
 -12   5   1   15.40    3.20
 -12   5   1   23.00    6.40
  11  -5  -1    3.30    7.80
  11  -5  -1    1.80   14.20
  11  -5  -1    8.90    6.50
  11  -5  -1    4.40    7.00
  11  -5  -1    1.60    1.60
  11  -5  -1    1.40    6.40
 -11   5   1   -0.20    2.10
 -11   5   1    7.10    4.50
  10  -5  -1   49.80   12.60
  10  -5  -1   50.79    8.20
  10  -5  -1   65.39   29.70
  10  -5  -1   66.09   14.50
  10  -5  -1   77.19   15.80
  10  -5  -1   73.89   12.10
  10  -5  -1   63.59   20.60
  10  -5  -1   41.60    5.30
 -10   5   1   44.90    5.80
 -10   5   1   33.20    7.30
   9  -5  -1   22.00    3.70
   9  -5  -1   39.20   12.30
   9  -5  -1   32.60   15.70
   9  -5  -1   50.09   10.00
   9  -5  -1   28.40   24.50
   9  -5  -1   44.00    7.10
   9  -5  -1   43.70   11.10
   9  -5  -1   33.90   11.00
  -9   5   1   45.20    8.30
  -9   5   1   29.40    4.90
   8  -5  -1   -0.70    4.50
   8  -5  -1   -1.60    6.10
   8  -5  -1    3.90    4.80
   8  -5  -1   -2.00    6.80
   8  -5  -1   -5.60    5.30
   8  -5  -1    3.10    1.70
   8  -5  -1    2.40    2.90
   8  -5  -1    3.20    1.80
   8  -5  -1   -3.10   12.00
  -8   5   1    1.80    2.40
  -8   5   1    8.70    4.00
   7  -5  -1   51.89   24.00
   7  -5  -1   16.40    2.90
   7  -5  -1   17.90    6.10
   7  -5  -1   32.60   16.30
   7  -5  -1   20.80    8.00
   7  -5  -1   22.20    4.50
   7  -5  -1   22.40    3.20
   7  -5  -1   22.80    7.80
   7  -5  -1   30.60    8.90
  -7   5   1   28.80    5.50
  -7   5   1   21.80    3.70
   6  -5  -1   12.60    6.30
   6  -5  -1    6.30    5.30
   6  -5  -1   12.70    3.70
   6  -5  -1   19.40   17.60
   6  -5  -1   10.10    2.20
   6  -5  -1    5.90    2.70
   6  -5  -1    4.50    4.30
   6  -5  -1    6.90    1.90
   6  -5  -1    9.10    5.20
  -6   5   1    8.20    3.10
  -6   5   1    8.50    2.70
   5  -5  -1  118.59    8.50
   5  -5  -1  128.69   10.50
   5  -5  -1  109.89   11.50
   5  -5  -1  120.59   14.50
   5  -5  -1  119.39   28.30
   5  -5  -1  106.89    8.60
   5  -5  -1   99.89   24.80
   5  -5  -1  114.29   10.40
   5  -5  -1  116.49   11.30
   5  -5  -1  131.49    8.50
   5  -5  -1  137.09    8.50
   5  -5  -1  133.99   11.70
   5  -5  -1  112.39   12.00
  -5   5   1  124.89    9.70
  -5   5   1  124.09    8.80
   4  -5  -1    2.80    5.70
   4  -5  -1   -0.70    3.00
   4  -5  -1    2.20    2.90
   4  -5  -1   -1.60    1.40
   4  -5  -1    2.70    3.90
   4  -5  -1    9.60   17.70
   4  -5  -1    0.50    1.10
   4  -5  -1    4.20    2.60
   4  -5  -1   -0.20    7.80
   4  -5  -1    1.80    3.20
   4  -5  -1    0.80    3.60
   4  -5  -1   -0.70    3.50
   4  -5  -1    1.40    2.10
   4  -5  -1   -1.80    5.50
   4  -5  -1    0.00    1.10
   4  -5  -1    2.40    4.60
  -4   5   1    0.80    1.70
  -4   5   1   -0.50    1.30
   3  -5  -1  699.93   41.30
   3  -5  -1  637.34   45.00
   3  -5  -1  707.23   42.80
   3  -5  -1  735.73   41.70
   3  -5  -1  716.53   42.10
   3  -5  -1  635.64   41.70
   3  -5  -1  741.23   40.50
   3  -5  -1  691.33   41.50
   3  -5  -1  666.53   53.29
   3  -5  -1  746.53   44.10
   3  -5  -1  723.23   42.70
   3  -5  -1  756.42   40.80
  -3   5   1  658.73   40.50
  -3   5   1  728.83   40.80
   2  -5  -1  733.33   42.90
   2  -5  -1  740.73   43.00
   2  -5  -1  639.54   76.09
   2  -5  -1  770.02   43.50
   2  -5  -1  763.52   59.69
   2  -5  -1  710.93   44.40
   2  -5  -1  763.32   41.90
   2  -5  -1  804.72   45.00
   2  -5  -1  673.83   49.20
   2  -5  -1  735.43   42.20
   2  -5  -1  552.94   90.29
   2  -5  -1  696.43   44.80
   2  -5  -1  729.13   42.20
   2  -5  -1  721.33   42.30
   2  -5  -1  724.53   42.80
   2  -5  -1  756.32   44.20
   2  -5  -1  783.62   44.30
  -2   5   1  706.83   41.90
   1  -5  -1 1801.42  136.09
   1  -5  -1 1789.42   94.69
   1  -5  -1 1628.94  102.49
   1  -5  -1 1767.12  114.19
   1  -5  -1 1497.95   94.19
   1  -5  -1 1711.03   95.79
   1  -5  -1 1648.94  156.58
   0  -5  -1 1560.24   87.79
   0  -5  -1 1435.96   87.19
   0  -5  -1 1652.03   86.79
   0  -5  -1 1697.43   90.19
   0  -5  -1 1660.73   88.89
   0  -5  -1 1473.75  122.99
   0  -5  -1 1499.65   87.29
   0  -5  -1 1573.54  123.89
   0  -5  -1 1722.63  162.08
   0  -5  -1 1338.57   94.09
   0  -5  -1 1536.55   88.79
  -1  -5  -1   93.59    7.70
  -1  -5  -1  101.39    8.10
  -1  -5  -1  100.89    7.10
  -1  -5  -1   98.79    6.60
  -1  -5  -1   83.79    5.80
  -1  -5  -1  166.08   60.09
  -1  -5  -1   98.29    7.60
  -1  -5  -1  121.49   32.90
  -1  -5  -1   83.19    5.60
  -1  -5  -1   85.79    6.30
  -1  -5  -1   95.99    7.90
  -1  -5  -1   83.39    8.40
  -1  -5  -1  108.89   33.30
  -1  -5  -1   93.99    8.50
  -1  -5  -1   92.19    6.90
  -1  -5  -1  100.99    8.50
  -1  -5  -1  101.39   13.80
  -1  -5  -1   93.89   14.90
  -1  -5  -1   54.59   19.30
  -1  -5  -1   92.39    6.80
  -1  -5  -1   93.59    9.90
   1   5   1   77.39    7.40
  -2  -5  -1    2.40   15.40
  -2  -5  -1   15.90    3.50
  -2  -5  -1   11.50    3.20
  -2  -5  -1   14.00    2.80
  -2  -5  -1   14.80    3.50
  -2  -5  -1   10.60    5.50
  -2  -5  -1    8.80    3.60
  -2  -5  -1   18.10    3.70
  -2  -5  -1   21.40    6.10
  -2  -5  -1   10.80    1.90
  -2  -5  -1    8.50    1.90
  -2  -5  -1   15.10   20.90
  -2  -5  -1   19.50   17.50
  -2  -5  -1   12.10    3.80
  -2  -5  -1    8.20    4.00
  -2  -5  -1   23.40   17.70
  -2  -5  -1   10.80    2.80
  -2  -5  -1   15.80    3.50
  -2  -5  -1   12.70    7.00
  -2  -5  -1    6.90   12.50
  -2  -5  -1   19.30    4.70
  -2  -5  -1    9.70    8.10
   2   5   1   10.00    1.60
   2   5   1   15.40    3.50
  -3  -5  -1   57.29   25.80
  -3  -5  -1   58.49    7.70
  -3  -5  -1   47.90    5.50
  -3  -5  -1   54.29    4.20
  -3  -5  -1   62.89   28.50
  -3  -5  -1   45.60    6.80
  -3  -5  -1   46.10    5.40
  -3  -5  -1   51.09    5.80
  -3  -5  -1   46.40    4.30
  -3  -5  -1  150.68   66.09
  -3  -5  -1   57.19   10.40
  -3  -5  -1   53.29    6.70
  -3  -5  -1   47.70    5.70
  -3  -5  -1   32.90   12.00
  -3  -5  -1   66.99    8.60
   3   5   1   45.80    5.70
   3   5   1   46.20    3.80
  -4  -5  -1 1650.13   88.79
  -4  -5  -1 1409.06   86.69
  -4  -5  -1 1543.65   91.39
  -4  -5  -1 1456.55   88.79
  -4  -5  -1 1638.94   88.79
  -4  -5  -1 1439.96  132.29
  -4  -5  -1 1563.64   89.49
  -5  -5  -1   17.00    4.20
  -5  -5  -1   33.70    5.90
  -5  -5  -1   31.90    6.60
  -5  -5  -1   24.00   13.90
  -5  -5  -1   22.10    5.60
  -5  -5  -1   19.30   23.40
  -5  -5  -1   14.20   32.70
  -5  -5  -1   28.00    4.00
  -5  -5  -1   18.20    4.80
  -5  -5  -1   24.20    4.80
  -5  -5  -1   19.60    4.70
   5   5   1   25.30    5.90
   5   5   1   28.30    3.40
  -6  -5  -1  174.88   14.50
  -6  -5  -1  151.58   13.10
  -6  -5  -1  177.68   13.50
  -6  -5  -1  153.68   12.10
  -6  -5  -1  144.19   67.29
  -6  -5  -1  183.48   26.00
  -6  -5  -1  177.98   11.70
  -6  -5  -1  310.37   68.89
  -6  -5  -1  132.89   18.10
  -6  -5  -1  143.59   13.50
  -6  -5  -1  150.68   12.70
   6   5   1  171.88   14.90
   6   5   1  167.28   11.10
  -7  -5  -1    6.80   24.50
  -7  -5  -1   15.30    4.90
  -7  -5  -1   20.10    4.10
  -7  -5  -1   22.20    7.00
  -7  -5  -1   24.50    7.70
  -7  -5  -1   12.70    4.20
  -7  -5  -1   50.39   44.20
  -7  -5  -1   11.00   31.90
  -7  -5  -1   18.60    5.30
  -7  -5  -1   12.70    3.90
   7   5   1   21.30    7.90
   7   5   1   15.20    3.10
  -8  -5  -1  166.58   16.20
  -8  -5  -1  166.08   12.50
  -8  -5  -1  172.28   14.50
  -8  -5  -1  174.08   16.00
  -8  -5  -1  112.99   33.40
  -8  -5  -1  217.78   61.99
  -8  -5  -1  170.88   14.40
  -8  -5  -1  163.18   15.40
   8   5   1  179.88   12.20
   8   5   1  157.28   16.60
  -9  -5  -1   16.70    5.00
  -9  -5  -1   31.90    9.00
  -9  -5  -1    7.40   29.20
  -9  -5  -1   29.10    9.00
  -9  -5  -1   26.90    6.30
  -9  -5  -1   19.90    4.50
  -9  -5  -1   39.50   27.70
  -9  -5  -1   28.80   34.60
  -9  -5  -1   15.70    6.40
   9   5   1   13.20    3.10
   9   5   1   23.80    7.80
 -10  -5  -1   23.70    2.90
 -10  -5  -1   22.00    7.10
 -10  -5  -1   30.50    8.70
 -10  -5  -1   33.90   53.49
 -10  -5  -1   29.40    6.40
 -10  -5  -1   30.30    6.10
 -10  -5  -1   34.30   45.60
  10   5   1   20.90    3.80
 -11  -5  -1    3.60    3.50
 -11  -5  -1   17.20    6.50
 -11  -5  -1   18.70    4.10
 -11  -5  -1   21.40    6.80
 -11  -5  -1    9.90    5.10
 -11  -5  -1   13.70   31.40
 -11  -5  -1   -4.10   11.20
 -11  -5  -1   12.90    1.90
  11   5   1   22.80    7.90
  11   5   1    9.20    2.40
 -12  -5  -1   46.40   25.20
 -12  -5  -1   19.00    6.30
 -12  -5  -1   35.00    2.60
 -12  -5  -1   11.30   25.20
 -12  -5  -1   28.10    9.70
  12   5   1   26.00    3.60
  12  -6  -1  110.09   21.00
  12  -6  -1   48.90    4.80
  12  -6  -1   37.10   12.60
  12  -6  -1   69.19   25.00
 -12   6   1   64.09    9.70
 -12   6   1   43.50    5.50
  11  -6  -1   11.10   14.20
  11  -6  -1    7.10    2.80
  11  -6  -1    4.50    2.00
  11  -6  -1   11.00    6.60
  11  -6  -1    8.90    9.80
 -11   6   1    1.40    2.20
 -11   6   1    4.10    4.40
  10  -6  -1   14.70   18.10
  10  -6  -1   24.30    9.00
  10  -6  -1   24.10    6.80
  10  -6  -1   47.30   11.70
  10  -6  -1   12.70    6.40
  10  -6  -1   23.30    4.30
  10  -6  -1   19.40   12.60
  10  -6  -1   29.30    8.00
 -10   6   1   22.50    6.40
 -10   6   1   23.00    6.60
   9  -6  -1  182.78   17.90
   9  -6  -1  175.18   17.10
   9  -6  -1  179.28   18.60
   9  -6  -1  164.08   12.70
   9  -6  -1  153.88   12.20
   9  -6  -1  207.68   53.39
   9  -6  -1  182.68   16.60
  -9   6   1  180.28   12.80
  -9   6   1  189.48   15.30
   8  -6  -1   47.40   19.80
   8  -6  -1   53.59    6.30
   8  -6  -1   48.10   18.70
   8  -6  -1   43.50    5.20
   8  -6  -1   39.20    8.90
   8  -6  -1   53.89   16.50
   8  -6  -1   49.70   11.10
   8  -6  -1   52.19    7.30
   8  -6  -1   43.70   21.80
  -8   6   1   30.80    8.30
  -8   6   1   45.20    6.30
   7  -6  -1  102.49   11.80
   7  -6  -1  103.49    8.20
   7  -6  -1  134.59   48.30
   7  -6  -1   96.19   11.60
   7  -6  -1  112.19    8.60
   7  -6  -1   95.39   12.80
   7  -6  -1  101.09   12.40
  -7   6   1  116.49   10.30
  -7   6   1  110.99   11.40
   6  -6  -1   68.39   10.30
   6  -6  -1   73.59    9.50
   6  -6  -1   69.39    8.90
   6  -6  -1   65.09    5.80
   6  -6  -1   86.09   15.00
   6  -6  -1   63.69    5.60
   6  -6  -1   73.69    6.20
  -6   6   1   65.29    6.30
  -6   6   1   61.39    7.10
   5  -6  -1  308.47   22.90
   5  -6  -1  327.67   23.80
   5  -6  -1  372.76   20.90
   5  -6  -1  357.36   23.50
   5  -6  -1  339.57   22.60
   5  -6  -1  370.26   24.00
   5  -6  -1  311.17   28.10
   5  -6  -1  290.47   24.50
   5  -6  -1  333.67   20.70
   5  -6  -1  403.16   48.90
   5  -6  -1  344.37   20.50
  -5   6   1  334.17   20.90
  -5   6   1  332.07   21.60
   4  -6  -1   71.49    7.40
   4  -6  -1   79.99    9.60
   4  -6  -1  105.19   27.10
   4  -6  -1   83.09    7.20
   4  -6  -1   65.79    5.60
   4  -6  -1   66.39    7.10
   4  -6  -1   75.89   17.30
   4  -6  -1   57.39   34.30
   4  -6  -1   77.69    5.70
   4  -6  -1   70.29   14.70
   4  -6  -1   71.59    8.80
   4  -6  -1   46.20   17.40
   4  -6  -1   86.69   15.40
   4  -6  -1   49.50    9.00
   4  -6  -1   71.09    8.30
  -4   6   1   66.19    6.20
  -4   6   1   67.79    5.90
   3  -6  -1  715.53   68.09
   3  -6  -1  929.81   51.29
   3  -6  -1 1029.20   75.89
   3  -6  -1  868.51   52.09
   3  -6  -1  921.31   51.79
   3  -6  -1  870.61   54.99
   3  -6  -1  930.21   53.59
   3  -6  -1  871.51   53.39
   3  -6  -1  569.04  142.19
   3  -6  -1  923.91   54.19
   3  -6  -1  746.93   64.79
   3  -6  -1  897.51   50.99
  -3   6   1  894.31   51.09
   2  -6  -1  217.08   36.70
   2  -6  -1  306.87   34.60
   2  -6  -1  273.17   19.60
   2  -6  -1  273.47   18.80
   2  -6  -1  297.57   20.50
   2  -6  -1  291.47   17.50
   2  -6  -1  291.47   20.80
   2  -6  -1  284.77   18.30
   2  -6  -1  288.47   17.20
   2  -6  -1  273.87   19.90
   2  -6  -1  279.87   25.20
   2  -6  -1  404.36   76.69
  -2   6   1  279.67   17.30
   1  -6  -1 1528.15   86.69
   1  -6  -1 1568.74   86.79
   1  -6  -1 1374.76  125.89
   1  -6  -1 1470.15  106.69
   1  -6  -1 1493.45  155.98
   1  -6  -1 1464.95  127.49
   1  -6  -1 1475.15   85.19
   1  -6  -1 1513.85   93.99
   1  -6  -1 1488.85   88.19
   1  -6  -1 1528.15   87.79
   1  -6  -1 1478.15   86.19
   1  -6  -1 1546.05   84.89
   0  -6  -1  918.31   86.39
   0  -6  -1  740.53   44.40
   0  -6  -1  731.23   47.50
   0  -6  -1  766.72   47.50
   0  -6  -1  950.20  110.19
   0  -6  -1  818.32   46.70
   0  -6  -1  781.22   46.30
   0  -6  -1  818.72   48.10
   0  -6  -1  746.33   46.80
   0  -6  -1  789.82   45.10
   0  -6  -1  775.82   53.09
   0  -6  -1  797.82   84.19
   0  -6  -1  827.92   45.90
   0  -6  -1  800.02   46.20
   0   6   1  696.73   44.80
  -1  -6  -1  451.15   27.10
  -1  -6  -1  395.36   32.40
  -1  -6  -1  427.66   59.69
  -1  -6  -1  451.15   27.40
  -1  -6  -1  421.66   26.80
  -1  -6  -1  419.76   25.50
  -1  -6  -1  420.26   28.10
  -1  -6  -1  421.86   27.90
  -1  -6  -1  448.76   24.30
  -1  -6  -1  405.96   27.10
  -1  -6  -1  436.96   27.60
  -1  -6  -1  491.15   78.49
  -1  -6  -1  452.65   58.79
  -1  -6  -1  438.66   26.30
   1   6   1  417.86   25.90
  -2  -6  -1  800.12  101.19
  -2  -6  -1  630.54   36.20
  -2  -6  -1  515.05   40.90
  -2  -6  -1  584.94   34.50
  -2  -6  -1  530.85   35.20
  -2  -6  -1  551.74   33.50
  -2  -6  -1  650.53   36.50
  -2  -6  -1  611.94   35.20
  -2  -6  -1  595.74   36.90
  -2  -6  -1  590.04   36.50
  -2  -6  -1  654.53   74.79
  -2  -6  -1  615.14   37.00
  -2  -6  -1  702.23   75.09
  -2  -6  -1  609.54   37.30
  -2  -6  -1  630.04   34.80
   2   6   1  554.44   33.90
   2   6   1  550.94   35.40
  -3  -6  -1   10.20    2.20
  -3  -6  -1   14.20   26.10
  -3  -6  -1   40.70   24.90
  -3  -6  -1   11.50    3.60
  -3  -6  -1    8.00    3.00
  -3  -6  -1   10.60    2.30
  -3  -6  -1    2.70    8.90
  -3  -6  -1    9.40    2.40
  -3  -6  -1    9.70    3.30
  -3  -6  -1    2.40   17.50
  -3  -6  -1    8.20    3.20
  -3  -6  -1   16.90    5.50
  -3  -6  -1    2.70    8.00
  -3  -6  -1    5.50    1.20
  -3  -6  -1   13.70    3.90
   3   6   1   10.10    3.70
   3   6   1    7.50    1.70
  -4  -6  -1  178.18   13.10
  -4  -6  -1  174.38   11.20
  -4  -6  -1  180.08   13.60
  -4  -6  -1  153.38   13.40
  -4  -6  -1  172.98   13.40
  -4  -6  -1  286.87   98.29
  -4  -6  -1  160.18   19.40
  -4  -6  -1  180.08   12.80
  -4  -6  -1  173.58   14.10
  -4  -6  -1  176.38   14.10
  -4  -6  -1  226.78   57.39
  -4  -6  -1  172.08   11.20
  -4  -6  -1  160.48   45.90
   4   6   1  161.58   13.60
   4   6   1  175.48   11.20
  -5  -6  -1   58.89    7.50
  -5  -6  -1   68.19    7.50
  -5  -6  -1  134.79   72.29
  -5  -6  -1   46.30   27.70
  -5  -6  -1   57.89   17.30
  -5  -6  -1   69.19    8.90
  -5  -6  -1   74.39    7.90
  -5  -6  -1   59.69    7.60
  -5  -6  -1   71.19    5.70
  -5  -6  -1   39.50    7.20
  -5  -6  -1  131.49   77.59
  -5  -6  -1   50.09    8.90
   5   6   1   60.59    9.50
   5   6   1   57.39    5.30
  -6  -6  -1   11.70    5.40
  -6  -6  -1   26.00   24.50
  -6  -6  -1    5.20    3.40
  -6  -6  -1   10.60    4.10
  -6  -6  -1   33.00   35.90
  -6  -6  -1    7.40    3.80
  -6  -6  -1   16.80   20.20
  -6  -6  -1   17.20    5.60
  -6  -6  -1   18.50    4.50
  -6  -6  -1   20.60   35.20
  -6  -6  -1   10.50    5.00
  -6  -6  -1   12.20    3.20
   6   6   1    9.40    2.60
   6   6   1    6.70    4.90
  -7  -6  -1  250.27   61.99
  -7  -6  -1  400.36  119.59
  -7  -6  -1  248.88   16.70
  -7  -6  -1  265.77   19.80
  -7  -6  -1  200.98   59.09
  -7  -6  -1  236.98   19.70
  -7  -6  -1  222.28   18.20
  -7  -6  -1  262.57   20.50
  -7  -6  -1  255.07   34.40
  -7  -6  -1  257.97   19.30
   7   6   1  266.17   16.80
   7   6   1  272.27   21.60
  -8  -6  -1   19.40   27.60
  -8  -6  -1    4.40   26.30
  -8  -6  -1    3.50    3.30
  -8  -6  -1    7.70    6.30
  -8  -6  -1    7.50   28.10
  -8  -6  -1    4.30    4.00
  -8  -6  -1   13.60   21.70
  -8  -6  -1    6.30    5.90
  -8  -6  -1    3.70    4.70
  -8  -6  -1    6.50    2.90
   8   6   1    2.80    2.30
   8   6   1   -0.60    5.20
  -9  -6  -1    6.80    3.90
  -9  -6  -1   12.10    6.50
  -9  -6  -1    6.20    1.50
  -9  -6  -1   24.50   27.60
  -9  -6  -1   23.30   41.50
  -9  -6  -1   11.60    4.80
  -9  -6  -1   -7.80   35.90
  -9  -6  -1   10.10    3.20
   9   6   1   10.60    7.30
   9   6   1    5.90    2.50
 -10  -6  -1  115.19   48.50
 -10  -6  -1   43.70    6.70
 -10  -6  -1   47.40    3.70
 -10  -6  -1   24.10   30.90
 -10  -6  -1   41.10    8.90
 -10  -6  -1   55.29    9.40
 -10  -6  -1   46.70    5.30
 -10  -6  -1   39.30   29.70
  10   6   1   49.30    5.50
 -11  -6  -1   15.30   15.40
 -11  -6  -1   14.50   25.60
 -11  -6  -1   19.30    5.10
 -11  -6  -1   17.30    1.90
 -11  -6  -1   27.20    6.40
  11   6   1   34.40    9.80
  11   6   1   17.50    3.10
  12  -7  -1  150.48   30.80
  12  -7  -1  113.39    8.20
  12  -7  -1   85.39   22.80
 -12   7   1  135.69   11.60
 -12   7   1  100.19    8.20
  11  -7  -1  153.88   11.30
  11  -7  -1  235.58   45.40
  11  -7  -1  201.78   21.20
  11  -7  -1  194.98   31.70
 -11   7   1  150.78   13.70
 -11   7   1  153.08   11.40
  10  -7  -1  197.78   13.50
  10  -7  -1  158.48   18.20
  10  -7  -1  183.58   16.70
  10  -7  -1  172.68   12.80
  10  -7  -1  216.78   36.90
  10  -7  -1  228.18   47.10
 -10   7   1  213.28   16.40
 -10   7   1  196.78   13.50
   9  -7  -1   88.19    7.90
   9  -7  -1   97.09   11.60
   9  -7  -1   99.19   11.90
   9  -7  -1   94.09   28.40
   9  -7  -1  105.29    8.40
   9  -7  -1  117.39   28.80
   9  -7  -1  122.19   19.60
  -9   7   1   97.39    8.60
  -9   7   1   96.79   10.70
   8  -7  -1  388.06   50.89
   8  -7  -1  313.47   19.40
   8  -7  -1  282.87   21.20
   8  -7  -1  292.47   19.60
   8  -7  -1  307.17   26.00
   8  -7  -1  279.07   23.30
   8  -7  -1  317.57   42.90
   8  -7  -1  293.37   19.10
   8  -7  -1  291.77   22.60
  -8   7   1  323.97   22.20
  -8   7   1  314.67   20.00
   7  -7  -1   26.20    6.20
   7  -7  -1   60.19   27.10
   7  -7  -1   55.19   13.90
   7  -7  -1   25.50    4.10
   7  -7  -1   32.10    7.60
   7  -7  -1   26.90    7.10
   7  -7  -1   32.40    4.40
   7  -7  -1   41.60   19.00
   7  -7  -1   42.10    4.70
  -7   7   1   41.90    5.60
  -7   7   1   36.70    6.90
   6  -7  -1   13.00    5.00
   6  -7  -1   27.70   17.30
   6  -7  -1   22.00    6.80
   6  -7  -1   11.60    2.80
   6  -7  -1   17.70    5.40
   6  -7  -1   18.20   14.20
   6  -7  -1   20.30    3.30
   6  -7  -1   26.70    9.00
   6  -7  -1   17.30    8.30
  -6   7   1   21.00    5.20
  -6   7   1   19.60    3.50
   5  -7  -1   75.99    6.10
   5  -7  -1   29.00   26.00
   5  -7  -1   96.09   15.00
   5  -7  -1  108.79   18.30
   5  -7  -1   80.89   11.00
   5  -7  -1   71.49   25.20
   5  -7  -1   62.59   18.60
   5  -7  -1   69.19    6.00
   5  -7  -1   67.79   10.10
  -5   7   1   77.89    6.70
  -5   7   1   62.59    7.00
   4  -7  -1  104.19   11.10
   4  -7  -1  110.39   12.40
   4  -7  -1  118.89   28.10
   4  -7  -1  115.09    8.20
   4  -7  -1  120.09   11.60
   4  -7  -1  121.49    8.30
   4  -7  -1  112.89    9.90
   4  -7  -1   96.39   10.70
   4  -7  -1   49.90   53.99
   4  -7  -1  166.68   34.50
  -4   7   1  112.99    9.00
  -4   7   1  101.09    9.50
   3  -7  -1   27.70   13.00
   3  -7  -1   46.70    6.50
   3  -7  -1   38.00    7.70
   3  -7  -1   39.10    4.80
   3  -7  -1   64.29    9.50
   3  -7  -1   68.19    8.20
   3  -7  -1   46.20    4.10
   3  -7  -1   17.30   11.40
   3  -7  -1   68.29   24.00
   3  -7  -1   23.60   38.50
   3  -7  -1   49.20   13.00
   3  -7  -1   39.80    7.10
   3  -7  -1   32.40    6.80
   3  -7  -1   42.60   16.10
   3  -7  -1   38.80   28.50
  -3   7   1   46.60    4.80
  -3   7   1   38.50    4.20
   2  -7  -1   83.99   10.00
   2  -7  -1   63.39   17.40
   2  -7  -1   84.49    9.00
   2  -7  -1   99.89    6.70
   2  -7  -1  102.29   36.60
   2  -7  -1  112.09   29.00
   2  -7  -1  112.09   18.30
   2  -7  -1  132.49   88.89
   2  -7  -1   95.99   10.20
   2  -7  -1   69.39   21.20
   2  -7  -1   87.69    6.90
   2  -7  -1   91.49    8.00
   2  -7  -1   90.19    9.50
   2  -7  -1   93.99    9.80
   2  -7  -1   89.49    7.90
  -2   7   1   85.19    7.00
   1  -7  -1 1336.07  123.79
   1  -7  -1 1176.08   75.89
   1  -7  -1 1254.37   73.99
   1  -7  -1 1359.46   74.19
   1  -7  -1 1118.89  116.39
   1  -7  -1 1299.27   82.59
   1  -7  -1 1378.16  152.28
   1  -7  -1 1315.07   75.99
   1  -7  -1 1239.78   72.69
   1  -7  -1 1294.67   73.99
   1  -7  -1 1318.97   75.39
   1  -7  -1 1314.27   72.29
   1  -7  -1 1218.48   97.69
  -1   7   1 1206.98   72.59
   0  -7  -1  884.31  114.79
   0  -7  -1  736.63   44.70
   0  -7  -1  715.73   42.70
   0  -7  -1  729.13   46.50
   0  -7  -1  722.63   45.60
   0  -7  -1  832.32   91.19
   0  -7  -1  751.72   43.50
   0  -7  -1  767.42   52.69
   0  -7  -1  781.72   45.70
   0  -7  -1  739.73   45.00
   0  -7  -1  847.82   88.99
   0  -7  -1  777.02   46.70
   0  -7  -1  722.93   44.30
   0  -7  -1  801.02   45.00
   0   7   1  674.13   43.40
  -1  -7  -1  157.88   11.60
  -1  -7  -1  191.08   53.99
  -1  -7  -1  312.37   93.89
  -1  -7  -1  180.38   12.70
  -1  -7  -1  144.89   17.60
  -1  -7  -1  162.18   13.10
  -1  -7  -1  163.68   13.60
  -1  -7  -1  157.28   12.40
  -1  -7  -1  187.28   45.70
  -1  -7  -1  159.98   13.00
  -1  -7  -1  155.68   10.80
  -1  -7  -1  167.08   14.10
   1   7   1  150.68   11.40
  -2  -7  -1  404.56   86.79
  -2  -7  -1  286.97   25.40
  -2  -7  -1  250.97   19.80
  -2  -7  -1  288.37   20.00
  -2  -7  -1  293.67   17.70
  -2  -7  -1  304.17   19.70
  -2  -7  -1  575.74  161.38
  -2  -7  -1  371.06   56.99
  -2  -7  -1  274.57   20.70
  -2  -7  -1  266.07   18.10
  -2  -7  -1  291.47   19.50
  -2  -7  -1  299.67   20.30
   2   7   1  268.37   17.00
   2   7   1  261.97   19.90
  -3  -7  -1    7.80    6.20
  -3  -7  -1    5.00    3.40
  -3  -7  -1    6.20    3.40
  -3  -7  -1    6.10    3.30
  -3  -7  -1    6.30    1.10
  -3  -7  -1    3.30    3.20
  -3  -7  -1    4.00    3.80
  -3  -7  -1    5.10    2.20
  -3  -7  -1   25.60   26.10
  -3  -7  -1    6.30    1.80
  -3  -7  -1    4.70   22.30
  -3  -7  -1   26.20   24.50
   3   7   1   13.30    4.20
   3   7   1    8.30    2.00
  -4  -7  -1    2.60    3.80
  -4  -7  -1   -0.60   14.90
  -4  -7  -1    1.80    2.70
  -4  -7  -1    0.40    1.10
  -4  -7  -1    1.80    3.10
  -4  -7  -1    2.00    0.80
  -4  -7  -1   -3.60   12.70
  -4  -7  -1   -5.10   23.40
  -4  -7  -1    4.40   25.00
  -4  -7  -1    3.00    3.20
  -4  -7  -1    1.00    3.10
  -4  -7  -1    7.20    4.00
   4   7   1    4.40    4.10
   4   7   1   -0.20    1.20
  -5  -7  -1   -0.10    2.80
  -5  -7  -1    1.10    1.80
  -5  -7  -1   18.20   26.70
  -5  -7  -1    7.50    3.90
  -5  -7  -1    3.00    4.10
  -5  -7  -1    0.80    2.80
  -5  -7  -1   -3.30   27.50
  -5  -7  -1    1.70   17.00
  -5  -7  -1    4.50    3.90
  -5  -7  -1    0.20    0.60
  -5  -7  -1    1.10    2.90
  -5  -7  -1    3.40    2.00
  -5  -7  -1    4.60   17.10
  -5  -7  -1   -1.10    2.00
   5   7   1    1.00    4.30
   5   7   1    4.70    3.30
  -6  -7  -1   11.20    4.30
  -6  -7  -1   12.60    3.00
  -6  -7  -1    5.70   31.80
  -6  -7  -1    3.60    4.20
  -6  -7  -1   13.30    4.40
  -6  -7  -1   41.30   32.90
  -6  -7  -1   43.60   20.70
  -6  -7  -1    7.50   19.70
  -6  -7  -1   10.30    4.30
  -6  -7  -1    7.90    4.00
  -6  -7  -1    6.00    4.60
  -6  -7  -1    3.70    4.40
   6   7   1   13.00    6.20
   6   7   1    7.40    2.50
  -7  -7  -1    7.30    4.90
  -7  -7  -1   33.60   41.20
  -7  -7  -1    3.50    1.10
  -7  -7  -1    8.00    5.00
  -7  -7  -1   -5.80   13.70
  -7  -7  -1   -3.70   23.40
  -7  -7  -1    3.90    4.80
  -7  -7  -1    3.50    3.70
  -7  -7  -1   20.00   36.60
  -7  -7  -1    5.90    4.60
   7   7   1    5.60    2.20
   7   7   1    8.40    5.50
  -8  -7  -1   15.60    5.60
  -8  -7  -1   15.40   37.00
  -8  -7  -1    6.10   18.20
  -8  -7  -1   15.70    2.00
  -8  -7  -1   13.10    5.30
  -8  -7  -1   25.30   30.40
  -8  -7  -1   28.20   32.20
  -8  -7  -1   21.90    6.90
  -8  -7  -1   14.00    5.40
   8   7   1   19.30    3.70
   8   7   1   22.00    8.20
  -9  -7  -1   28.10    2.40
  -9  -7  -1   25.00   44.00
  -9  -7  -1   36.10   30.00
  -9  -7  -1   10.50    5.90
  -9  -7  -1    9.80   31.70
  -9  -7  -1   29.80    6.50
  -9  -7  -1   19.90    4.90
   9   7   1   41.10    5.40
   9   7   1   38.30    9.20
 -10  -7  -1   10.00    4.10
 -10  -7  -1   11.80    5.20
 -10  -7  -1    4.40    1.30
 -10  -7  -1   21.40   33.00
 -10  -7  -1    8.30    1.50
 -10  -7  -1    5.80   15.30
  10   7   1    6.60    4.10
  10   7   1   17.30    7.70
 -11  -7  -1   52.29    7.10
 -11  -7  -1   47.40   23.70
 -11  -7  -1   19.80   25.10
  11   7   1   46.50   20.20
  11   7   1   44.60    6.50
  12  -8  -1   59.29   13.20
  12  -8  -1   43.60    4.20
 -12   8   1   58.79    7.80
  11  -8  -1    3.60    7.60
  11  -8  -1    7.10   11.10
  11  -8  -1   17.00    6.50
  11  -8  -1    5.60    2.20
 -11   8   1    5.50    2.30
 -11   8   1    8.50    4.30
  10  -8  -1  135.59   36.00
  10  -8  -1  138.19   10.30
  10  -8  -1  190.18   29.20
  10  -8  -1  166.28   31.00
  10  -8  -1  110.69   19.10
 -10   8   1  122.59   10.10
 -10   8   1  155.08   19.00
   9  -8  -1   32.80   18.00
   9  -8  -1   56.49   14.80
   9  -8  -1   71.69   23.00
   9  -8  -1   32.70    4.60
   9  -8  -1   46.40   10.30
  -9   8   1   48.10    6.40
  -9   8   1   53.79   10.00
   8  -8  -1   21.80    3.80
   8  -8  -1   30.60    7.90
   8  -8  -1   46.10   13.20
   8  -8  -1   76.09   29.90
   8  -8  -1   36.10    5.00
   8  -8  -1   45.80   20.40
  -8   8   1   46.50    8.70
  -8   8   1   54.89    6.70
   7  -8  -1 1069.49   61.79
   7  -8  -1 1063.29   71.99
   7  -8  -1 1073.99   65.99
   7  -8  -1 1015.40   61.19
   7  -8  -1 1087.79   68.59
   7  -8  -1  964.40   89.09
   7  -8  -1 1195.68   99.19
  -7   8   1 1047.40   61.69
  -7   8   1 1032.10   63.59
   6  -8  -1    6.40    7.20
   6  -8  -1    4.10    4.60
   6  -8  -1    4.60    2.10
   6  -8  -1    1.60    1.70
   6  -8  -1    1.50   14.20
   6  -8  -1    7.00    4.90
   6  -8  -1    4.30   10.30
  -6   8   1    6.70    3.60
  -6   8   1    4.00    2.40
   5  -8  -1   27.30    7.30
   5  -8  -1    7.00   10.60
   5  -8  -1   20.90    6.00
   5  -8  -1   17.70    3.30
   5  -8  -1   16.50   11.50
   5  -8  -1   15.70   28.60
   5  -8  -1   29.10   25.90
   5  -8  -1   26.60   16.80
   5  -8  -1   13.30    6.20
   5  -8  -1   11.20    2.60
  -5   8   1   13.90    3.20
  -5   8   1   15.30    4.00
   4  -8  -1   16.60   17.60
   4  -8  -1   -0.20    7.10
   4  -8  -1    4.30    8.20
   4  -8  -1    0.10    1.20
   4  -8  -1   -0.30   17.70
   4  -8  -1    2.30    1.70
   4  -8  -1    5.10    4.10
   4  -8  -1    6.50    5.60
   4  -8  -1    1.30    4.50
   4  -8  -1    4.70    3.80
   4  -8  -1   10.30    8.50
   4  -8  -1    7.10   11.10
  -4   8   1   -1.50    1.80
  -4   8   1    3.50    2.10
   3  -8  -1   84.59   11.00
   3  -8  -1  122.09   14.70
   3  -8  -1   89.59    7.10
   3  -8  -1  113.79   26.70
   3  -8  -1   71.69    9.70
   3  -8  -1  100.29   28.90
   3  -8  -1   88.99    8.20
   3  -8  -1  125.89   98.29
   3  -8  -1   96.09    7.00
   3  -8  -1   62.19   35.10
   3  -8  -1   80.19    9.30
   3  -8  -1  120.89   21.00
  -3   8   1   84.19    7.80
  -3   8   1   76.49    7.40
   2  -8  -1   34.10    5.80
   2  -8  -1   15.20   14.20
   2  -8  -1   35.50   16.30
   2  -8  -1   30.90    5.30
   2  -8  -1   38.70   20.70
   2  -8  -1   29.70    4.20
   2  -8  -1   26.50   10.40
   2  -8  -1   37.00   31.10
   2  -8  -1   34.70    3.60
   2  -8  -1   34.50    7.90
   2  -8  -1   34.90    7.00
   2  -8  -1   22.40    7.40
   2  -8  -1   10.60   16.30
   2  -8  -1   11.70   38.60
   2  -8  -1   37.90    7.30
   1  -8  -1    2.50    3.60
   1  -8  -1    7.30   14.10
   1  -8  -1   -0.40    9.30
   1  -8  -1    5.30    2.00
   1  -8  -1    4.10    2.90
   1  -8  -1    1.60    1.10
   1  -8  -1    5.10    3.60
   1  -8  -1   -0.50    9.90
   1  -8  -1    6.00   15.90
   1  -8  -1   16.60   12.20
   1  -8  -1    2.50    2.30
   1  -8  -1   14.70   11.00
   1  -8  -1   10.60   23.30
   1  -8  -1    9.40    7.30
   1  -8  -1    5.30    3.90
  -1   8   1    5.70    2.40
   0  -8  -1    3.70    9.40
   0  -8  -1    7.70   10.80
   0  -8  -1    3.60   14.30
   0  -8  -1    0.40   20.70
   0  -8  -1    0.10    2.20
   0  -8  -1   -4.10   27.40
   0  -8  -1    1.90    3.60
   0  -8  -1    0.90   11.70
   0  -8  -1    3.90    6.80
   0  -8  -1    2.50    2.50
   0  -8  -1   -1.10    2.40
   0  -8  -1    2.40   18.50
   0  -8  -1    2.20    3.40
   0  -8  -1    1.70    2.50
   0  -8  -1    5.70    5.00
   0  -8  -1    0.80    0.60
   0  -8  -1    4.00    1.90
   0   8   1    2.40    2.10
  -1  -8  -1  419.16   27.60
  -1  -8  -1  474.95   28.00
  -1  -8  -1  499.25   71.39
  -1  -8  -1  421.36   27.90
  -1  -8  -1  442.66   25.80
  -1  -8  -1  474.35  147.29
  -1  -8  -1  374.86   28.40
  -1  -8  -1  463.65   35.90
  -1  -8  -1  377.16   29.10
   1   8   1  382.16   26.00
   1   8   1  443.76   26.80
  -2  -8  -1    3.50    3.10
  -2  -8  -1    0.20    3.50
  -2  -8  -1   -2.40    2.10
  -2  -8  -1   -2.10    2.40
  -2  -8  -1  -10.10   10.80
  -2  -8  -1    1.90   13.50
  -2  -8  -1    3.80    6.40
  -2  -8  -1    3.50   29.60
  -2  -8  -1   -1.30    0.90
  -2  -8  -1   -9.40   18.40
  -2  -8  -1   -1.50    3.80
  -2  -8  -1    2.60    2.80
   2   8   1    3.00    3.00
   2   8   1    1.60    1.40
  -3  -8  -1   -3.40    2.80
  -3  -8  -1    1.60    2.70
  -3  -8  -1    2.40   15.40
  -3  -8  -1    2.40    3.10
  -3  -8  -1    7.90    8.90
  -3  -8  -1   -8.20   31.60
  -3  -8  -1    5.30    3.30
  -3  -8  -1   -9.50   33.50
  -3  -8  -1    1.90    4.00
  -3  -8  -1    2.80    1.50
   3   8   1    1.70    1.40
   3   8   1    3.90    3.70
  -4  -8  -1    0.60    3.20
  -4  -8  -1   29.00   36.50
  -4  -8  -1    2.30    4.40
  -4  -8  -1    6.20    3.60
  -4  -8  -1    7.10   20.80
  -4  -8  -1    4.80    3.60
  -4  -8  -1    4.30    4.20
  -4  -8  -1   10.50   23.60
   4   8   1    6.80    2.50
   4   8   1    8.30    4.50
  -5  -8  -1    8.30    4.30
  -5  -8  -1   34.60   42.10
  -5  -8  -1   -0.70   24.40
  -5  -8  -1   15.50   23.60
  -5  -8  -1    8.80    5.20
  -5  -8  -1    2.40    3.80
  -5  -8  -1   11.60    5.50
   5   8   1    7.60    5.10
   5   8   1    7.40    2.50
  -6  -8  -1    6.50    4.70
  -6  -8  -1   -0.10   29.80
  -6  -8  -1    5.80    4.50
  -6  -8  -1   15.80   22.90
  -6  -8  -1    5.20    4.40
  -6  -8  -1   43.30   36.80
  -6  -8  -1    5.30    0.90
  -6  -8  -1   18.50    5.40
   6   8   1   10.50    5.70
   6   8   1    8.40    2.70
  -7  -8  -1   60.89   47.90
  -7  -8  -1   59.59   38.60
  -7  -8  -1   93.59   11.50
  -7  -8  -1  116.79   12.20
  -7  -8  -1   71.69   34.10
   7   8   1   94.99    9.00
   7   8   1  113.09   13.10
  -8  -8  -1   -2.20   30.40
  -8  -8  -1    2.50    4.50
  -8  -8  -1    3.80    4.80
  -8  -8  -1    5.70   15.80
  -8  -8  -1    2.50    3.30
  -8  -8  -1    3.40   23.20
   8   8   1    8.90    6.00
   8   8   1    1.90    1.90
  -9  -8  -1   18.80    4.60
  -9  -8  -1   -4.30   22.90
  -9  -8  -1   23.50   19.20
  -9  -8  -1   24.30    6.50
  -9  -8  -1   24.00    6.70
   9   8   1   20.10    3.50
 -10  -8  -1   18.30   15.10
 -10  -8  -1    6.60   21.40
 -10  -8  -1    9.30    3.20
  10   8   1   11.10    2.40
  10   8   1   37.10    9.30
  11  -9  -1   98.19   19.60
  11  -9  -1   90.29    6.70
  11  -9  -1   48.00   14.30
 -11   9   1   92.39    9.50
 -11   9   1   71.09    6.40
  10  -9  -1   26.60    8.00
  10  -9  -1    8.20    2.50
  10  -9  -1   -3.10    9.50
  10  -9  -1   20.10   11.20
 -10   9   1   24.40    7.70
 -10   9   1   14.60    4.90
   9  -9  -1   64.89   13.80
   9  -9  -1   76.29   26.70
   9  -9  -1   52.19   18.70
   9  -9  -1   54.69   10.00
   9  -9  -1   35.70    5.10
  -9   9   1   46.30    6.10
  -9   9   1   75.09   11.60
   8  -9  -1   31.70   21.30
   8  -9  -1   25.40   16.80
   8  -9  -1   25.90    3.80
   8  -9  -1   54.89   13.90
   8  -9  -1   35.70    4.80
  -8   9   1   43.60    5.90
   7  -9  -1   40.70   19.40
   7  -9  -1   12.50    2.70
   7  -9  -1   17.50    9.00
   7  -9  -1   10.40    5.20
   7  -9  -1   28.50   10.50
   7  -9  -1   16.00    3.50
   7  -9  -1    8.50   15.20
  -7   9   1   12.20    3.70
  -7   9   1   25.00    6.40
   6  -9  -1  159.18   39.30
   6  -9  -1  170.98   21.10
   6  -9  -1  129.79   14.10
   6  -9  -1  125.39   15.60
   6  -9  -1  138.89   10.20
   6  -9  -1  136.09   10.40
   6  -9  -1  146.49   35.10
   6  -9  -1  140.19   14.00
  -6   9   1  140.29   12.30
  -6   9   1  124.59   10.40
   5  -9  -1  199.28   13.40
   5  -9  -1  131.19   31.00
   5  -9  -1  200.58   19.20
   5  -9  -1  258.67   46.20
   5  -9  -1  187.18   40.50
   5  -9  -1  200.38   13.50
   5  -9  -1  201.48   24.20
   5  -9  -1  188.58   17.30
  -5   9   1  182.08   13.50
   4  -9  -1   41.00    8.90
   4  -9  -1   55.59    6.30
   4  -9  -1   68.79   25.60
   4  -9  -1   16.10   14.60
   4  -9  -1   69.49    9.90
   4  -9  -1   57.69    5.30
   4  -9  -1   41.10    9.40
   4  -9  -1   46.50   13.30
   4  -9  -1   31.40   14.80
   4  -9  -1   57.09   10.10
  -4   9   1   52.99    5.70
  -4   9   1   43.10    6.70
   3  -9  -1   51.89   58.19
   3  -9  -1   33.30    8.50
   3  -9  -1   48.10   22.60
   3  -9  -1   49.10    4.90
   3  -9  -1   19.00   13.20
   3  -9  -1   22.30   15.10
   3  -9  -1   36.50   38.80
   3  -9  -1   27.30    8.40
   3  -9  -1   49.90    8.80
   3  -9  -1   37.30    6.50
   3  -9  -1   53.29    6.50
   3  -9  -1   61.59   14.90
   3  -9  -1   39.20    8.60
  -3   9   1   49.60    7.00
   2  -9  -1    1.20   11.40
   2  -9  -1   11.50    2.80
   2  -9  -1    2.20   14.10
   2  -9  -1    8.00    3.70
   2  -9  -1    8.80    5.50
   2  -9  -1    4.90    4.40
   2  -9  -1   -7.10   14.00
   2  -9  -1    4.60    7.70
   2  -9  -1    9.10    6.20
   2  -9  -1    7.10   12.70
   2  -9  -1   59.39   58.19
   2  -9  -1    6.50    1.80
   2  -9  -1    5.50    9.70
   2  -9  -1    3.70    4.00
  -2   9   1    8.80    3.10
   1  -9  -1   30.30    7.70
   1  -9  -1   26.50    7.70
   1  -9  -1   -1.30   12.10
   1  -9  -1   26.50    6.70
   1  -9  -1   22.10    5.20
   1  -9  -1   16.70   25.10
   1  -9  -1   21.90    5.50
   1  -9  -1   33.10    9.00
   1  -9  -1   61.99   59.39
   1  -9  -1   29.20    4.30
  -1   9   1   24.20    4.60
   0  -9  -1  458.65   28.60
   0  -9  -1  454.65   30.20
   0  -9  -1  453.05  125.69
   0  -9  -1  380.86   28.00
   0  -9  -1  392.46   30.10
   0  -9  -1  500.45   77.99
   0  -9  -1  460.15   26.80
   0  -9  -1  612.44  141.19
   0  -9  -1  437.76   31.30
   0   9   1  429.66   27.40
  -1  -9  -1    3.10    1.80
  -1  -9  -1    4.90   41.90
  -1  -9  -1    6.70   17.60
  -1  -9  -1    2.90    3.20
  -1  -9  -1    2.10    8.70
  -1  -9  -1    4.90    5.80
  -1  -9  -1    1.40    3.40
  -1  -9  -1    4.50    3.90
  -1  -9  -1   -9.80   18.90
  -1  -9  -1    3.60    4.50
  -1  -9  -1    1.70    3.40
  -1  -9  -1   28.30   21.20
   1   9   1   10.00    4.10
  -2  -9  -1  163.18   15.50
  -2  -9  -1  174.98   80.69
  -2  -9  -1  149.29   20.10
  -2  -9  -1  137.39   14.20
  -2  -9  -1  147.09   10.50
  -2  -9  -1  127.79   12.60
  -2  -9  -1  131.69   13.40
  -2  -9  -1  157.28   48.60
  -2  -9  -1  150.88   13.30
  -2  -9  -1  205.88   69.19
  -2  -9  -1  174.38   13.60
   2   9   1  149.49   10.40
   2   9   1  153.48   12.80
  -3  -9  -1    0.80    1.20
  -3  -9  -1    0.70    6.20
  -3  -9  -1    2.40   17.90
  -3  -9  -1    5.20    4.00
  -3  -9  -1   -4.30    4.00
  -3  -9  -1   15.80    8.50
  -3  -9  -1   19.00   39.20
  -3  -9  -1  -14.70   20.40
  -3  -9  -1   -1.50    2.60
  -3  -9  -1    3.70    4.20
   3   9   1   -2.10    3.90
   3   9   1    0.20    1.70
  -4  -9  -1   32.50    6.80
  -4  -9  -1   42.70   52.29
  -4  -9  -1   31.70    8.30
  -4  -9  -1   50.09   31.90
  -4  -9  -1   29.50    6.60
  -4  -9  -1   28.10    7.30
  -4  -9  -1    0.80   29.20
  -4  -9  -1   36.90    8.50
   4   9   1   39.60    8.80
   4   9   1   38.30    5.20
  -5  -9  -1    8.40    5.40
  -5  -9  -1   16.90    6.00
  -5  -9  -1   -5.90   23.50
  -5  -9  -1   15.90    5.80
  -5  -9  -1   19.80   44.90
  -5  -9  -1   30.60   25.70
  -5  -9  -1   15.00    5.90
   5   9   1   18.90    3.50
   5   9   1   13.70    6.00
  -6  -9  -1   30.80    7.40
  -6  -9  -1   46.50   55.09
  -6  -9  -1   62.99   14.80
  -6  -9  -1   47.10    9.70
  -6  -9  -1   84.59   43.70
  -6  -9  -1    4.00   28.20
   6   9   1   34.10    8.60
   6   9   1   31.20    4.80
  -7  -9  -1  248.38  101.39
  -7  -9  -1  147.89   13.30
  -7  -9  -1  153.48   51.49
  -7  -9  -1  144.09   14.20
  -7  -9  -1  143.59   17.10
   7   9   1  153.78   15.40
   7   9   1  149.09   11.10
  -8  -9  -1   26.10   19.90
  -8  -9  -1   57.79   10.20
  -8  -9  -1   90.19   58.99
  -8  -9  -1    2.20   27.20
  -8  -9  -1   54.59    7.90
  -8  -9  -1   29.90    6.50
   8   9   1   47.80    5.20
  -9  -9  -1  164.58   13.30
  -9  -9  -1  181.28   45.50
   9   9   1  188.68   12.20
  10 -10  -1   20.00   13.80
  10 -10  -1   27.90    7.60
  10 -10  -1   35.60    3.90
  10 -10  -1   60.79   16.30
 -10  10   1   56.49    9.40
 -10  10   1   36.90    4.20
   9 -10  -1   17.20   15.30
   9 -10  -1    2.40    8.40
   9 -10  -1   12.70    8.70
  -9  10   1    3.00    2.40
  -9  10   1   10.40    5.20
   8 -10  -1   10.60    6.80
   8 -10  -1    8.10   12.80
   8 -10  -1    0.80    1.40
   8 -10  -1    0.90    8.60
   8 -10  -1    8.00    4.20
   8 -10  -1    2.20    1.50
  -8  10   1   -0.20    2.00
   7 -10  -1   35.10    4.60
   7 -10  -1   56.49   20.30
   7 -10  -1   36.20    5.00
   7 -10  -1   35.80   19.50
   7 -10  -1   54.19   20.20
   7 -10  -1   63.29   11.90
   7 -10  -1   34.20   13.00
  -7  10   1   41.00    5.40
  -7  10   1   73.99   12.10
   6 -10  -1   76.69   30.70
   6 -10  -1   61.99   12.70
   6 -10  -1   55.39    5.50
   6 -10  -1   58.59   14.30
   6 -10  -1   40.90    8.10
   6 -10  -1   73.49   24.00
   6 -10  -1   53.99    5.70
  -6  10   1   60.39    7.80
   5 -10  -1    7.70    5.80
   5 -10  -1    2.70    4.50
   5 -10  -1    0.50    1.80
   5 -10  -1   -1.40   13.60
   5 -10  -1    1.60    1.50
   5 -10  -1    1.40    4.70
   5 -10  -1   12.90   10.70
   5 -10  -1   -6.80    6.00
  -5  10   1    2.50    2.20
  -5  10   1    1.50    3.40
   4 -10  -1   37.50   13.90
   4 -10  -1   30.40    4.50
   4 -10  -1   29.50    9.60
   4 -10  -1   22.80    8.50
   4 -10  -1   26.30    6.80
   4 -10  -1   16.40   14.90
   4 -10  -1    7.70   10.20
   4 -10  -1   14.40   25.40
   4 -10  -1   25.80    4.10
   4 -10  -1   11.70   17.50
  -4  10   1   26.00    4.50
  -4  10   1   29.70    5.80
   3 -10  -1    8.90    5.10
   3 -10  -1    2.10   15.20
   3 -10  -1   18.60    7.50
   3 -10  -1   13.00   13.80
   3 -10  -1    8.50    5.30
   3 -10  -1   -2.00    8.20
   3 -10  -1   26.40   10.10
   3 -10  -1   12.50    3.00
   3 -10  -1    5.50    2.10
   3 -10  -1   12.20    9.60
   3 -10  -1    5.90   21.10
  -3  10   1   12.40    5.20
   2 -10  -1   11.90    6.50
   2 -10  -1   11.40    2.90
   2 -10  -1   21.70   11.10
   2 -10  -1   13.30    6.20
   2 -10  -1   26.50   50.99
   2 -10  -1   20.60   26.40
   2 -10  -1    5.30   12.00
   2 -10  -1    7.20    3.60
   2 -10  -1   10.00    5.70
   2 -10  -1   -2.10   12.40
   2 -10  -1    7.90    5.60
  -2  10   1   14.80    4.30
   1 -10  -1   57.69   10.60
   1 -10  -1   35.60    9.20
   1 -10  -1   87.89   58.89
   1 -10  -1   40.30    5.30
   1 -10  -1   22.70   27.00
   1 -10  -1   43.80   14.30
   1 -10  -1   47.20    7.60
   1 -10  -1   11.20   15.00
   1 -10  -1    9.90   16.10
   1 -10  -1   33.00    9.20
  -1  10   1   50.79    6.10
   0 -10  -1  104.19   12.10
   0 -10  -1   57.89   58.99
   0 -10  -1  129.69   23.60
   0 -10  -1  111.59   10.90
   0 -10  -1  106.29   14.70
   0 -10  -1  122.19    9.10
   0 -10  -1  107.69   13.70
   0 -10  -1  110.59   16.90
   0 -10  -1  125.59   53.59
   0  10   1  116.89   10.50
  -1 -10  -1  598.24  120.09
  -1 -10  -1  858.51  142.49
  -1 -10  -1  692.83   47.80
  -1 -10  -1  773.52   56.89
  -1 -10  -1  740.03   48.10
  -1 -10  -1  705.33   46.10
  -1 -10  -1  684.73   46.10
  -1 -10  -1  798.22   44.20
  -1 -10  -1  702.53  100.09
  -1 -10  -1  795.02   49.50
   1  10   1  788.52   47.10
  -2 -10  -1   10.30    5.30
  -2 -10  -1   15.30    6.60
  -2 -10  -1   20.20    6.20
  -2 -10  -1   21.20    3.50
  -2 -10  -1   27.70   11.60
  -2 -10  -1   70.99   49.00
  -2 -10  -1   28.80    7.40
  -2 -10  -1   49.40   61.29
  -2 -10  -1   15.30   26.30
   2  10   1   25.00    6.50
   2  10   1   17.00    3.30
  -3 -10  -1   59.99    9.10
  -3 -10  -1   43.30    9.50
  -3 -10  -1   66.69   40.00
  -3 -10  -1   58.99   14.10
  -3 -10  -1   36.60   41.40
  -3 -10  -1   30.50    7.90
  -3 -10  -1   60.39   56.99
  -3 -10  -1   65.99   10.30
   3  10   1   53.39    9.50
   3  10   1   46.40    5.70
  -4 -10  -1    5.20    4.00
  -4 -10  -1   13.60   20.90
  -4 -10  -1    7.70    5.60
  -4 -10  -1    2.40    4.10
  -4 -10  -1    6.80    4.20
  -4 -10  -1   38.00   56.39
  -4 -10  -1   19.90   33.30
   4  10   1   10.60    5.10
  -5 -10  -1   11.90    4.70
  -5 -10  -1   16.20   30.60
  -5 -10  -1   15.50   42.00
  -5 -10  -1   14.70    5.30
  -5 -10  -1    6.90   16.90
  -5 -10  -1    9.30    4.60
   5  10   1   12.40    6.40
   5  10   1    3.70    2.20
  -6 -10  -1  188.28   16.60
  -6 -10  -1  194.68   17.60
  -6 -10  -1  102.39   52.99
  -6 -10  -1  170.18   64.09
  -6 -10  -1  205.48   60.69
  -6 -10  -1  179.98   15.10
   6  10   1  188.28   12.90
  -7 -10  -1    2.60   14.50
  -7 -10  -1    8.80    6.30
  -7 -10  -1   21.90   28.80
  -7 -10  -1   11.10    4.40
  -7 -10  -1    4.50    3.60
  -7 -10  -1   28.50   44.40
   7  10   1    3.50    2.00
   7  10   1    7.20    5.10
  -8 -10  -1   54.29   40.10
  -8 -10  -1  111.79    9.80
  -8 -10  -1   99.59   33.30
   8  10   1  122.19   12.10
   8  10   1  108.29    8.30
   9 -11  -1   30.90   12.30
   9 -11  -1   18.10    3.10
   9 -11  -1   14.90   13.10
   9 -11  -1   37.70    9.10
  -9  11   1   29.80    7.70
   8 -11  -1    2.60    8.00
   8 -11  -1   12.50   15.20
   8 -11  -1    0.40    3.70
  -8  11   1    4.30    2.00
  -8  11   1   12.40    4.60
   7 -11  -1   12.10   13.60
   7 -11  -1   61.09   14.60
   7 -11  -1   36.10    4.80
   7 -11  -1   64.09   20.50
   7 -11  -1   27.30    7.60
   7 -11  -1   47.90    4.60
   7 -11  -1   45.80    9.00
  -7  11   1   52.89    8.20
   6 -11  -1   35.50   27.70
   6 -11  -1   11.50   10.50
   6 -11  -1   17.40    6.10
   6 -11  -1   12.50    2.90
   6 -11  -1   24.80    8.10
   6 -11  -1   19.20   10.70
   6 -11  -1   20.50    7.00
   6 -11  -1   17.70    3.50
  -6  11   1   23.20    7.60
  -6  11   1   14.50    3.30
   5 -11  -1    5.00    2.10
   5 -11  -1   10.60    6.30
   5 -11  -1    4.50    8.20
   5 -11  -1   -0.70   12.30
   5 -11  -1    7.70    2.40
   5 -11  -1   10.60    7.30
   5 -11  -1   14.30   10.60
  -5  11   1   17.40    5.00
  -5  11   1    7.50    2.80
   4 -11  -1   13.30   13.00
   4 -11  -1    2.50    2.10
   4 -11  -1   15.30   11.30
   4 -11  -1   -0.50    8.80
   4 -11  -1   12.60   19.60
   4 -11  -1    5.30    6.40
   4 -11  -1    8.30    5.10
   4 -11  -1   10.90    6.50
   4 -11  -1   11.50   23.40
  -4  11   1    6.10    3.20
   3 -11  -1   12.40   13.60
   3 -11  -1    3.40    3.70
   3 -11  -1   19.00   11.10
   3 -11  -1    6.80    2.40
   3 -11  -1   14.00   15.20
   3 -11  -1    8.60    5.50
   3 -11  -1   12.10    6.20
   3 -11  -1   16.90    6.20
   3 -11  -1   27.00   30.00
   3 -11  -1    5.20   12.90
  -3  11   1   19.20    4.80
   2 -11  -1    5.10    3.30
   2 -11  -1    5.50    5.60
   2 -11  -1    6.00   39.60
   2 -11  -1    3.70    9.20
   2 -11  -1    6.40    6.80
   2 -11  -1    7.90   18.00
   2 -11  -1   10.00   22.80
   2 -11  -1   12.10    5.50
   2 -11  -1    3.40    2.10
  -2  11   1   14.20    4.10
   1 -11  -1  455.55   28.30
   1 -11  -1  389.86   91.19
   1 -11  -1  502.35   30.50
   1 -11  -1  454.55   32.40
   1 -11  -1  513.45   42.80
   1 -11  -1  341.27  119.19
   1 -11  -1  448.16   33.50
   1 -11  -1  463.05   33.20
  -1  11   1  443.16   29.70
   0 -11  -1   38.00    9.30
   0 -11  -1   17.10   44.70
   0 -11  -1   38.30    4.80
   0 -11  -1   33.90    6.60
   0 -11  -1   34.50    8.50
   0 -11  -1   22.30    5.70
   0 -11  -1   34.90   32.80
   0 -11  -1   59.39   15.80
   0 -11  -1   24.00    6.90
   0  11   1   49.70    7.80
  -1 -11  -1   17.40    5.10
  -1 -11  -1   13.80    2.90
  -1 -11  -1    9.70   10.00
  -1 -11  -1   19.00    5.40
  -1 -11  -1    3.20   21.70
  -1 -11  -1   15.90    6.50
  -1 -11  -1   28.90    8.80
  -1 -11  -1   -3.90   37.50
  -1 -11  -1   13.10    7.00
   1  11   1   21.30    5.50
  -2 -11  -1   26.50   26.50
  -2 -11  -1   26.80    3.90
  -2 -11  -1   43.50   13.90
  -2 -11  -1   23.40   45.50
  -2 -11  -1   43.60    8.60
  -2 -11  -1   32.30    8.10
  -2 -11  -1   43.20    9.60
   2  11   1   48.00    9.50
  -3 -11  -1   94.19   20.60
  -3 -11  -1   74.09   61.49
  -3 -11  -1   75.69   13.40
  -3 -11  -1   94.09    9.60
  -3 -11  -1   40.20   12.50
  -3 -11  -1   41.60   29.60
  -3 -11  -1   68.99    8.50
  -3 -11  -1   16.90   29.40
   3  11   1   76.79    6.70
   3  11   1   99.59   10.30
  -4 -11  -1   11.50   26.10
  -4 -11  -1    8.20    4.40
  -4 -11  -1    9.40    4.80
  -4 -11  -1   21.70   43.10
  -4 -11  -1   11.60    5.90
  -4 -11  -1   10.40    8.10
  -4 -11  -1    0.70   13.60
   4  11   1   13.40    2.90
  -5 -11  -1   44.60    9.00
  -5 -11  -1   12.50   18.30
  -5 -11  -1   27.10   41.70
  -5 -11  -1   45.50    8.20
   5  11   1   37.30    5.00
  -6 -11  -1   67.19   29.10
  -6 -11  -1   82.29   10.00
  -6 -11  -1  112.69   12.50
  -6 -11  -1  183.58   85.49
   6  11   1   79.59    7.00
   6  11   1   95.39   11.20
  -7 -11  -1   10.90    7.80
  -7 -11  -1   21.50   33.20
  -7 -11  -1    7.20   15.70
   7  11   1    8.40    6.10
   8 -12  -1   18.00   10.50
   8 -12  -1   11.40    2.50
   8 -12  -1   26.20    7.90
  -8  12   1   11.00    2.60
   7 -12  -1   10.90    6.90
   7 -12  -1    8.00    7.90
   7 -12  -1   -1.60    9.90
   7 -12  -1    5.60    4.20
   7 -12  -1    2.60    3.70
   7 -12  -1    1.90    1.40
   7 -12  -1    3.00    1.50
  -7  12   1    5.30    5.60
  -7  12   1    1.10    1.60
   6 -12  -1   33.40    4.30
   6 -12  -1   36.30    7.60
   6 -12  -1   27.60   10.70
   6 -12  -1   40.80    4.70
   6 -12  -1    7.30   13.50
   6 -12  -1   39.20   15.10
   6 -12  -1   45.70   13.20
   5 -12  -1   80.99    6.50
   5 -12  -1   58.49    9.70
   5 -12  -1   71.19    6.50
   5 -12  -1   57.39   14.50
   5 -12  -1   89.29   21.00
   5 -12  -1   62.19   14.30
   5 -12  -1   84.79    9.80
   4 -12  -1   -7.70   10.80
   4 -12  -1    1.20    1.70
   4 -12  -1    0.40    7.40
   4 -12  -1    0.70    0.80
   4 -12  -1    6.90    6.20
   3 -12  -1  168.78   16.40
   3 -12  -1  175.48   12.10
   3 -12  -1   91.59   46.30
   3 -12  -1  184.08   17.00
   2 -12  -1   88.99   11.00
   2 -12  -1   71.69   20.70
   2 -12  -1   87.29   12.20
   2 -12  -1   61.09    6.10
   2 -12  -1   93.59   14.40
   2 -12  -1   24.40   23.80
   1 -12  -1  218.08   31.20
   1 -12  -1  161.78   15.30
   1 -12  -1   74.69   42.80
   1 -12  -1  134.99   14.50
   1 -12  -1   59.79   59.79
   1 -12  -1  151.58   15.40
   1 -12  -1  158.78   12.80
   1 -12  -1  158.48   10.90
   0 -12  -1   -1.70    4.00
   0 -12  -1    5.20    5.30
   0 -12  -1   -1.60    2.50
   0 -12  -1    7.70   18.40
   0 -12  -1    0.90    3.50
   0 -12  -1   28.40   43.50
  -1 -12  -1    4.40   33.50
  -1 -12  -1   34.00   12.50
  -1 -12  -1   23.30    7.90
  -1 -12  -1   27.90    5.70
  -1 -12  -1   38.20   29.40
  -1 -12  -1   18.60    3.00
  -1 -12  -1   20.60    7.20
  -2 -12  -1   39.40    6.70
  -2 -12  -1   18.60    8.10
  -2 -12  -1   31.50   11.80
  -2 -12  -1   25.20   45.40
  -2 -12  -1   29.50   11.30
  -2 -12  -1    0.30   13.50
  -3 -12  -1   13.20    5.60
  -3 -12  -1    4.80    3.40
  -3 -12  -1    1.30   27.10
  -3 -12  -1    9.90    6.20
  -3 -12  -1    2.90   17.80
   3  12   1   16.50    5.70
  -4 -12  -1    4.70    4.40
  -4 -12  -1   22.40   24.20
  -4 -12  -1    7.90    5.00
  -4 -12  -1    3.00    3.20
  -4 -12  -1   14.50   38.80
   4  12   1   10.60    6.00
  -5 -12  -1   34.40   27.50
  -5 -12  -1    1.70   28.40
  -5 -12  -1   21.60    4.80
  -5 -12  -1   34.60    9.90
   5  12   1   22.10    3.50
   5  12   1   26.00    9.40
  -6 -12  -1   11.30   17.40
  -6 -12  -1   17.50    6.50
  -6 -12  -1   18.30   34.80
   6  12   1    8.90    2.60
   6 -13  -1   14.40    2.30
   6 -13  -1   10.80   13.30
   6 -13  -1   18.70   13.20
   6 -13  -1   20.10    6.50
   5 -13  -1    9.00    4.30
   5 -13  -1    8.20   12.20
   5 -13  -1   11.10    7.90
   5 -13  -1    7.60    2.00
   4 -13  -1   14.40   15.40
   4 -13  -1    3.70   11.50
   4 -13  -1    2.70    3.30
   4 -13  -1   -0.50    1.30
   4 -13  -1    6.00    4.70
   3 -13  -1   81.49    7.00
   3 -13  -1   91.39   16.80
   3 -13  -1   97.59   11.50
   3 -13  -1   70.89   11.20
   2 -13  -1    3.10    4.30
   2 -13  -1   11.00   20.80
   2 -13  -1   -7.60    6.30
   2 -13  -1   -3.70   10.20
   2 -13  -1    2.20    1.40
   1 -13  -1   13.80    7.80
   1 -13  -1   11.00    5.00
   1 -13  -1    4.20    5.90
   1 -13  -1   11.00   20.80
   1 -13  -1   20.50   10.40
   1 -13  -1    8.50    2.50
   0 -13  -1   51.29   17.40
   0 -13  -1   13.00    2.30
   0 -13  -1   37.70    8.60
   0 -13  -1   36.90    8.20
   0 -13  -1   17.40    4.30
   0 -13  -1    0.30   14.90
  -1 -13  -1   66.99   10.00
  -1 -13  -1   70.39   14.30
  -1 -13  -1   85.69   13.80
  -1 -13  -1   17.90   20.00
  -1 -13  -1   45.10    4.50
  -1 -13  -1   32.80   42.10
  -1 -13  -1   55.79    8.70
  -2 -13  -1   67.49   10.10
  -2 -13  -1   45.80   58.39
  -2 -13  -1   42.70   28.80
  -2 -13  -1   46.70    8.00
  -2 -13  -1   57.69    6.60
  -2 -13  -1   62.69   17.20
  -3 -13  -1    4.70   27.80
  -3 -13  -1    0.60    4.90
  -3 -13  -1    8.20    3.00
  -3 -13  -1   15.30   19.50
  -3 -13  -1   10.70    4.80
  -4 -13  -1   29.20    6.70
  -4 -13  -1   37.10    8.30
  -4 -13  -1   17.00   20.00
  -4 -13  -1   10.60   26.90
   4 -14  -1    0.50    0.90
   4 -14  -1   -0.70    3.00
   4 -14  -1    0.90    5.30
   3 -14  -1    0.50    4.50
   3 -14  -1    2.30    1.20
   3 -14  -1    9.30   10.50
   2 -14  -1   17.50    9.10
   2 -14  -1    8.50    1.70
   2 -14  -1    5.30    4.90
   1 -14  -1    2.70    9.50
   1 -14  -1    2.10    1.20
   1 -14  -1    7.40    5.00
   0 -14  -1   52.99   10.00
   0 -14  -1   94.59   14.60
  -1 -14  -1   -2.80    5.70
  -1 -14  -1    3.80    7.30
  -3 -14   2   25.40    4.00
  -3 -14   2   15.70    5.90
  -2 -14   2   -0.10    2.00
  -2 -14   2   -0.50    3.40
  -1 -14   2    4.40    4.90
   0 -14   2    5.50    8.60
   1 -14   2  263.17   27.00
   2 -14   2    0.60   12.70
   2 -14   2   -2.40    6.80
   3 -14   2   29.10   11.30
   3 -14   2    7.50   14.00
   3 -14   2   24.70    6.70
   4 -14   2    0.60    6.40
   4 -14   2    3.00    4.00
   4 -14   2    1.80   13.10
   5 -14   2    0.10    7.60
   5 -14   2    0.40    6.40
   5 -14   2    6.10   14.20
  -5 -13   2    1.30    4.00
  -5 -13   2    1.40    2.20
  -4 -13   2   15.30    6.20
  -4 -13   2   13.90    5.20
  -4 -13   2    8.30    3.20
  -4 -13   2   19.80   24.10
  -3 -13   2   72.99    7.20
  -3 -13   2   24.00   31.80
  -3 -13   2   61.99   10.40
  -3 -13   2   64.29    8.00
  -2 -13   2   31.20   16.90
  -2 -13   2   17.80    4.40
  -2 -13   2   18.60    6.90
  -2 -13   2   15.10    4.90
  -1 -13   2   49.20    9.10
  -1 -13   2   36.90    7.70
  -1 -13   2   43.40    6.60
  -1 -13   2   49.60   14.00
  -1 -13   2   45.50    8.90
   0 -13   2   62.29    6.90
   0 -13   2   87.89   14.70
   0 -13   2   71.39   17.40
   0 -13   2   34.00   10.30
   1 -13   2    3.80    1.70
   1 -13   2    5.70    4.40
   1 -13   2    5.60    7.10
   1 -13   2    0.20   13.70
   1 -13   2    7.40    6.40
   1 -13   2   10.90    9.70
   2 -13   2  141.29   22.40
   2 -13   2  217.48   32.10
   2 -13   2  209.68   27.40
   2 -13   2  136.79   10.20
   3 -13   2   15.10   15.20
   3 -13   2   13.10    5.40
   3 -13   2   16.40    2.90
   3 -13   2   12.60    2.60
   3 -13   2    0.60   14.90
   3 -13   2   30.70    8.30
   3 -13   2   20.70    8.50
   3 -13   2   25.20   12.90
   4 -13   2   -0.50    1.30
   4 -13   2    2.00    8.00
   4 -13   2    4.10   11.10
   4 -13   2    4.80    4.40
   4 -13   2    0.40    3.40
   4 -13   2    0.30    3.50
   4 -13   2    2.30    1.50
   4 -13   2   -4.00   11.30
   5 -13   2   46.10   13.60
   5 -13   2   26.80   14.20
   5 -13   2   53.29   10.60
   5 -13   2   77.79   12.00
   5 -13   2   44.50    4.40
   5 -13   2   19.00   18.50
   6 -13   2   21.30    6.90
   6 -13   2   24.20    6.40
   6 -13   2   10.50    2.30
   6 -13   2   26.40   21.90
   6 -13   2    9.00   14.70
   6 -13   2    8.40    7.80
   7 -13   2   25.30    3.30
   7 -13   2   66.59   15.90
   7 -13   2   38.90   10.70
   7 -13   2   10.40   11.10
   7 -13   2   27.20    9.90
  -7 -12   2   32.10   34.00
  -7 -12   2   -1.70   14.50
  -7 -12   2   15.90    3.70
  -6 -12   2   15.00    5.40
  -6 -12   2   43.70   43.50
  -6 -12   2    6.00   20.40
  -6 -12   2   17.50    4.10
  -6 -12   2   13.30    4.90
  -5 -12   2    7.30   26.80
  -5 -12   2   56.39   39.50
  -5 -12   2   20.00    6.10
  -5 -12   2   12.10    5.50
  -5 -12   2   22.30    5.70
  -4 -12   2    3.30    4.80
  -4 -12   2  -15.00   18.40
  -4 -12   2   -2.00    2.70
  -4 -12   2   -2.80    2.20
  -4 -12   2   11.30   37.30
  -3 -12   2   34.90    6.50
  -3 -12   2   21.50    8.00
  -3 -12   2   22.70   43.40
  -3 -12   2   19.80    6.20
  -3 -12   2   26.60    5.80
  -3 -12   2   26.00   11.50
  -3 -12   2   14.90    6.10
  -3 -12   2   20.30   34.40
  -2 -12   2    0.50    3.10
  -2 -12   2   52.39   67.99
  -2 -12   2    1.90    3.20
  -2 -12   2    4.80    3.90
  -2 -12   2    3.70    5.90
  -2 -12   2  -19.10   16.50
  -2 -12   2   -3.40    5.10
  -1 -12   2   24.40    7.00
  -1 -12   2   44.10   11.10
  -1 -12   2   24.40    5.50
  -1 -12   2   30.60    8.30
  -1 -12   2   18.30   32.60
  -1 -12   2   19.10   11.40
   0 -12   2   98.29    7.70
   0 -12   2   79.79   12.30
   0 -12   2  117.59   11.30
   0 -12   2   98.59   20.20
   0 -12   2   54.39   38.20
   0 -12   2  116.69   12.70
   0 -12   2  115.79   13.50
   0 -12   2  107.79   10.20
   1 -12   2   19.70   22.10
   1 -12   2   20.50   18.30
   1 -12   2    5.50    5.10
   1 -12   2    3.20    4.40
   1 -12   2    7.40    2.30
   1 -12   2   12.80    6.60
   1 -12   2   17.60   12.60
   1 -12   2   23.60   19.90
   1 -12   2    9.90    4.90
   2 -12   2   45.20    4.70
   2 -12   2   62.69   16.60
   2 -12   2   43.90   22.00
   2 -12   2   44.20    7.90
   2 -12   2   57.29   10.00
   2 -12   2   54.29   10.00
   2 -12   2   60.89    5.30
   2 -12   2    8.30   18.70
   2 -12   2   64.89   11.10
   3 -12   2   -5.70   10.80
   3 -12   2    5.60    1.90
   3 -12   2   13.00    7.20
   3 -12   2    1.20    4.70
   3 -12   2    7.20    5.20
   3 -12   2    3.80    2.00
   3 -12   2    4.00   14.10
   3 -12   2   12.90   11.10
   3 -12   2    2.50   17.50
   4 -12   2   12.90   10.50
   4 -12   2   -5.50   11.70
   4 -12   2    0.00   11.80
   4 -12   2   -3.70    7.40
   4 -12   2   15.20    6.00
   4 -12   2    4.00   15.20
   4 -12   2   25.80   11.90
   4 -12   2    7.80    2.20
   4 -12   2   14.20   10.90
   4 -12   2   16.80    3.00
   5 -12   2   91.29   17.90
   5 -12   2  102.49   22.40
   5 -12   2   92.69    7.20
   5 -12   2   46.40   20.00
   5 -12   2   82.69   15.10
   5 -12   2  109.59   18.80
   5 -12   2   93.19   11.60
   5 -12   2   72.19    6.90
   6 -12   2  135.19   10.20
   6 -12   2  167.68   21.70
   6 -12   2  165.18   15.90
   6 -12   2   89.09   19.30
   6 -12   2  140.39   14.70
   7 -12   2   41.10    4.40
   7 -12   2   46.10    9.30
   7 -12   2   17.50   16.20
   7 -12   2   55.59   19.70
   7 -12   2   18.10   11.90
   7 -12   2   36.90   11.80
   7 -12   2   29.90    7.40
   8 -12   2   12.00   13.20
   8 -12   2   36.10    8.70
   8 -12   2   53.59   12.40
   8 -12   2   26.50    3.70
   8 -12   2   33.00   12.50
   9 -12   2    8.60    7.10
   9 -12   2    9.00    2.30
   9 -12   2    7.80   14.00
   8  11  -2    5.90    1.90
   8  11  -2   16.10   13.10
  -8 -11   2    2.10    3.20
  -8 -11   2    1.80   16.00
  -8 -11   2   27.20   33.40
   7  11  -2   86.79    7.50
  -7 -11   2   95.89   39.80
  -7 -11   2  127.69   11.80
  -7 -11   2  120.89   65.79
  -7 -11   2  104.49    9.60
  -7 -11   2   99.39   14.10
   6  11  -2    1.00    1.50
  -6 -11   2    6.60    4.00
  -6 -11   2    5.60   17.30
  -6 -11   2    5.60   30.10
  -6 -11   2    6.60    4.40
  -6 -11   2    1.30    3.10
  -6 -11   2    0.00    2.60
  -6 -11   2   14.10   23.70
   5  11  -2  108.19    8.10
  -5 -11   2   86.99   35.00
  -5 -11   2  151.28   58.99
  -5 -11   2   89.89   10.10
  -5 -11   2  122.19   12.90
  -5 -11   2  106.19   10.60
  -5 -11   2   96.79   11.50
  -5 -11   2   91.49   62.19
   4  11  -2   95.89   10.60
  -4 -11   2  120.09   56.69
  -4 -11   2   93.89   10.10
  -4 -11   2   94.29   45.70
  -4 -11   2   91.99   10.00
  -4 -11   2   76.89   12.10
  -4 -11   2  123.59   77.69
  -4 -11   2  113.89   17.70
   3  11  -2   75.19    8.70
  -3 -11   2   67.59   11.20
  -3 -11   2   71.49   49.60
  -3 -11   2   66.59   10.60
  -3 -11   2   19.20   25.10
  -3 -11   2   65.69   34.00
  -3 -11   2   97.19   13.60
  -3 -11   2   70.69    9.90
  -3 -11   2   64.39   16.10
  -3 -11   2   59.59    7.20
  -3 -11   2   78.39    9.00
  -2 -11   2    7.90    5.40
  -2 -11   2    5.10    4.30
  -2 -11   2    4.70    4.20
  -2 -11   2    7.50    5.80
  -2 -11   2   20.90   42.80
  -2 -11   2   17.60   32.60
  -2 -11   2   16.20   14.50
  -2 -11   2   14.40   10.00
  -2 -11   2   14.60    4.50
  -2 -11   2    6.70    4.20
  -1 -11   2   56.59    9.00
  -1 -11   2   28.70   19.10
  -1 -11   2    5.70   19.30
  -1 -11   2   36.70   19.90
  -1 -11   2   58.59   50.59
  -1 -11   2   35.80    8.40
  -1 -11   2   40.20    7.20
  -1 -11   2   22.40   19.90
  -1 -11   2   54.59   10.30
  -1 -11   2   54.89    8.30
  -1 -11   2   70.49   10.90
  -1 -11   2   43.80    9.30
   0 -11   2  148.49   14.10
   0 -11   2  112.09   11.80
   0 -11   2  112.79   11.10
   0 -11   2  120.59   14.00
   0 -11   2  125.99   11.10
   0 -11   2  121.49   11.20
   0 -11   2  121.99   14.50
   0 -11   2  127.49    8.90
   0 -11   2   77.69   26.40
   0 -11   2  123.39   55.49
   0 -11   2  122.09   26.90
   0 -11   2   65.39   27.30
   1 -11   2   18.00    5.00
   1 -11   2   28.30    6.10
   1 -11   2   14.20    2.80
   1 -11   2   20.20    7.50
   1 -11   2   17.40    5.00
   1 -11   2   -1.20   14.20
   1 -11   2   21.50   22.20
   1 -11   2   25.20    8.50
   1 -11   2   16.80   16.90
   1 -11   2   31.90   17.20
   1 -11   2   18.80    6.00
   1 -11   2    1.30   26.90
   1 -11   2   33.80    8.60
   1 -11   2   11.80    2.50
   1 -11   2   21.60   13.20
   1 -11   2   16.00    6.60
   2 -11   2   39.40   23.40
   2 -11   2   28.70    8.20
   2 -11   2   23.00    8.50
   2 -11   2   20.80    3.50
   2 -11   2   25.10    7.90
   2 -11   2   17.60    4.90
   2 -11   2    0.70   13.10
   2 -11   2    2.20   13.20
   2 -11   2   -7.80   13.70
   2 -11   2   27.20    8.60
   2 -11   2   23.20    7.70
   2 -11   2   13.10   20.30
   2 -11   2   21.60    3.60
   3 -11   2  509.45   44.70
   3 -11   2  498.85   33.70
   3 -11   2  443.26   34.60
   3 -11   2  483.15   34.10
   3 -11   2  517.25   34.30
   3 -11   2  480.95   29.40
   3 -11   2  472.55   34.60
   3 -11   2  475.95   29.50
   4 -11   2  282.57   18.10
   4 -11   2  294.17   31.50
   4 -11   2  254.07   22.60
   4 -11   2  195.18   42.40
   4 -11   2  261.77   22.70
   4 -11   2  287.57   22.80
   4 -11   2  278.97   17.90
   4 -11   2  293.57   35.60
   4 -11   2  270.67   21.80
   4 -11   2  263.27   57.09
  -5  11  -2   52.69    6.10
   5 -11   2   30.60   14.50
   5 -11   2   35.60    5.00
   5 -11   2   60.49   11.80
   5 -11   2   36.10    8.00
   5 -11   2   46.60   13.90
   5 -11   2   10.70   14.00
   5 -11   2   36.40   18.70
   5 -11   2   48.10    9.20
   5 -11   2   53.49    6.50
   5 -11   2   42.80   10.10
   5 -11   2   46.90   24.10
  -6  11  -2  197.48   15.70
   6 -11   2  204.18   24.10
   6 -11   2  211.38   15.00
   6 -11   2  262.47   21.80
   6 -11   2  216.18   14.70
   6 -11   2  238.18   33.00
   6 -11   2  261.47   27.80
  -7  11  -2   17.30    5.40
  -7  11  -2   10.00    2.60
   7 -11   2   12.60    6.50
   7 -11   2   12.90    5.80
   7 -11   2    9.10    2.60
   7 -11   2    3.10    8.80
   7 -11   2   -3.40   12.90
   7 -11   2   11.50    9.30
   7 -11   2    5.80   11.00
  -8  11  -2   19.70    3.40
  -8  11  -2   18.60    5.80
   8 -11   2    8.20   14.60
   8 -11   2   27.00   13.10
   8 -11   2   18.90    3.40
   8 -11   2   13.50    9.00
   8 -11   2   22.00    6.80
   8 -11   2    7.50   10.50
  -9  11  -2   24.80    3.70
  -9  11  -2   18.30    7.40
   9 -11   2   26.60    9.00
   9 -11   2   27.10   11.90
   9 -11   2   20.70    3.60
   9 -11   2    7.20   11.50
   9 -11   2   23.80    7.70
 -10  11  -2   33.50    3.50
  10 -11   2   14.20   12.60
  10 -11   2   22.70    3.10
  10 -11   2   44.20   14.80
   9  10  -2   63.39   15.40
   9  10  -2   66.49    6.10
  -9 -10   2   95.99   10.90
  -9 -10   2   76.39   39.90
  -9 -10   2   62.19   43.90
  -9 -10   2   73.39    7.50
   8  10  -2   21.60    3.50
   8  10  -2   36.90   10.10
  -8 -10   2    8.80    5.10
  -8 -10   2   28.00    6.70
  -8 -10   2    3.10   21.80
  -8 -10   2   18.70    5.10
  -8 -10   2   15.40   17.10
   7  10  -2    7.60    2.50
  -7 -10   2    5.60    3.50
  -7 -10   2    8.70    3.80
  -7 -10   2   -6.70   21.60
  -7 -10   2    8.10    5.20
  -7 -10   2   20.40   36.10
  -7 -10   2    3.30   13.70
  -7 -10   2    4.80    4.00
   6  10  -2   16.00    6.50
   6  10  -2   11.80    2.90
  -6 -10   2    8.90    4.60
  -6 -10   2    3.00   17.00
  -6 -10   2   13.80    5.80
  -6 -10   2    3.40   34.80
  -6 -10   2    5.90    4.10
  -6 -10   2   -1.80   23.50
  -6 -10   2   13.80    6.10
   5  10  -2  303.17   21.20
   5  10  -2  331.07   24.20
  -5 -10   2  287.37   24.40
  -5 -10   2  381.56   23.80
  -5 -10   2  321.27   24.80
  -5 -10   2  331.77   92.29
  -5 -10   2  218.18   55.69
  -5 -10   2  324.27   23.20
   4  10  -2  251.87   16.50
   4  10  -2  274.57   20.50
  -4 -10   2  283.77   22.20
  -4 -10   2  355.96   89.29
  -4 -10   2  253.97   19.70
  -4 -10   2  262.87   21.30
  -4 -10   2  282.17   19.80
  -4 -10   2  364.26   80.49
  -4 -10   2  219.28   17.80
  -4 -10   2  255.27   20.40
  -4 -10   2  519.25  144.19
   3  10  -2    5.80    3.70
  -3 -10   2    3.10    3.80
  -3 -10   2   -8.70   11.90
  -3 -10   2    5.20   15.70
  -3 -10   2   -0.70    3.70
  -3 -10   2   -1.30   34.60
  -3 -10   2    3.90    4.60
  -3 -10   2    5.50    2.80
  -3 -10   2    1.70    4.80
  -3 -10   2    0.00    8.00
  -3 -10   2  -19.00   21.90
  -3 -10   2    4.00    3.70
   2  10  -2  275.07   18.90
  -2 -10   2  310.97   76.69
  -2 -10   2  270.27   21.20
  -2 -10   2  266.57   20.00
  -2 -10   2  273.47   19.70
  -2 -10   2  265.87   21.80
  -2 -10   2  201.18   37.00
  -2 -10   2  264.27   91.69
  -2 -10   2  260.37   28.80
  -2 -10   2  278.97   22.50
  -2 -10   2  348.87   78.49
  -1 -10   2   98.99   22.30
  -1 -10   2   71.69   16.10
  -1 -10   2   78.39    8.60
  -1 -10   2  101.89    9.50
  -1 -10   2  160.78   24.00
  -1 -10   2  143.09   52.79
  -1 -10   2   81.49   57.79
  -1 -10   2   84.59    6.70
  -1 -10   2   80.49    9.30
  -1 -10   2  101.79   42.80
  -1 -10   2   74.59   23.10
   0 -10   2   12.90   15.40
   0 -10   2   22.50   22.40
   0 -10   2    8.60    4.90
   0 -10   2   36.50   36.90
   0 -10   2    3.80    3.40
   0 -10   2   18.90   11.20
   0 -10   2    9.60    5.40
   0 -10   2    8.80    3.70
   0 -10   2    6.80    2.00
   0 -10   2    6.60    3.80
   0 -10   2    8.40   14.60
   0 -10   2    3.70    2.60
   0 -10   2    0.00    4.70
   0 -10   2    2.30    3.20
   0 -10   2    6.30    5.40
   0 -10   2    9.80    2.40
   0 -10   2   -3.70    9.90
   1 -10   2  365.66   26.60
   1 -10   2  370.56   26.00
   1 -10   2  336.57   21.50
   1 -10   2  360.26   26.20
   1 -10   2  329.47   26.40
   1 -10   2  348.67   21.50
   1 -10   2  338.47   24.30
   1 -10   2  508.25   96.19
   1 -10   2  361.26   34.20
   1 -10   2  351.16   26.10
   1 -10   2  356.76   23.20
   1 -10   2  330.07   23.80
   1 -10   2  313.97   23.10
   2 -10   2  223.98   44.50
   2 -10   2  260.97   20.40
   2 -10   2  262.17   28.40
   2 -10   2  239.58   21.00
   2 -10   2  240.48   15.80
   2 -10   2  178.78   45.70
   2 -10   2  259.97   20.80
   2 -10   2  236.48   20.50
   2 -10   2  251.97   17.20
   2 -10   2  249.08   18.30
   2 -10   2  232.68   15.80
   2 -10   2  217.88   17.90
   2 -10   2  222.58   19.80
   2 -10   2  257.07   18.40
   3 -10   2    1.00    1.50
   3 -10   2   -7.20    6.70
   3 -10   2    2.60   12.30
   3 -10   2   11.60   18.00
   3 -10   2    5.30    8.20
   3 -10   2   -3.30    8.50
   3 -10   2    1.50   11.00
   3 -10   2    9.40   13.20
   3 -10   2    1.50    4.60
   3 -10   2    0.70    1.50
   3 -10   2   -0.80    3.00
   3 -10   2    5.90    5.00
   3 -10   2    0.80    5.60
  -4  10  -2  205.58   14.30
   4 -10   2  194.28   18.60
   4 -10   2  216.38   18.30
   4 -10   2  189.98   39.90
   4 -10   2  215.08   14.40
   4 -10   2  194.08   33.30
   4 -10   2  224.78   14.30
   4 -10   2  205.28   19.20
   4 -10   2  212.88   46.60
   4 -10   2  201.88   18.90
   4 -10   2  179.48   25.10
  -5  10  -2   15.90    4.10
   5 -10   2   13.30    5.90
   5 -10   2   19.40    6.30
   5 -10   2    5.70    8.40
   5 -10   2   15.30    3.60
   5 -10   2   15.10    8.00
   5 -10   2    4.80   17.10
   5 -10   2   15.20   13.00
   5 -10   2   26.50   13.70
   5 -10   2   16.60   13.50
   5 -10   2   15.00    7.20
   5 -10   2   18.30    3.70
  -6  10  -2   26.30    4.40
  -6  10  -2   44.50    6.70
   6 -10   2   48.40   11.00
   6 -10   2   28.20    4.30
   6 -10   2   23.50   16.20
   6 -10   2   37.60    9.00
   6 -10   2    7.10   18.30
   6 -10   2   43.90   13.90
   6 -10   2   33.30   17.20
   6 -10   2   38.90   10.30
   6 -10   2   42.00   24.30
   6 -10   2   34.70    5.20
  -7  10  -2   30.70    5.40
  -7  10  -2   36.50    6.60
   7 -10   2   41.10   10.40
   7 -10   2   46.90   13.80
   7 -10   2   53.19   21.50
   7 -10   2   15.70   17.50
   7 -10   2   27.60    8.20
   7 -10   2   26.20   17.20
  -8  10  -2   32.00    4.80
  -8  10  -2   39.90    7.40
   8 -10   2   41.80   10.50
   8 -10   2   36.50   27.50
   8 -10   2   33.90    5.10
   8 -10   2   44.60   11.60
   8 -10   2   25.20   19.60
  -9  10  -2  237.58   16.00
  -9  10  -2  231.38   18.40
   9 -10   2  314.57   26.30
   9 -10   2  306.17   35.20
   9 -10   2  245.48   20.30
   9 -10   2  228.58   16.20
   9 -10   2  248.78   39.40
 -10  10  -2   19.20    3.50
 -10  10  -2   33.60    7.60
  10 -10   2   31.10   10.10
  10 -10   2   22.40   11.20
  10 -10   2   17.90    3.30
  10 -10   2   16.80   13.50
 -11  10  -2  171.78   11.80
 -11  10  -2  161.68   18.70
  11 -10   2  226.68   23.50
  11 -10   2  193.28   12.10
  10   9  -2   73.89    8.20
  10   9  -2   77.19   12.80
 -10  -9   2  128.79   18.40
 -10  -9   2   51.99   29.70
   9   9  -2    0.40    4.20
   9   9  -2    3.80    1.80
  -9  -9   2   10.00    4.90
  -9  -9   2    5.50   65.49
  -9  -9   2   40.10   31.10
  -9  -9   2    3.80    3.00
  -9  -9   2    4.90   12.70
   8   9  -2  144.59   10.40
  -8  -9   2  152.48   12.80
  -8  -9   2  165.88   17.50
  -8  -9   2  139.99   74.59
  -8  -9   2  164.98   52.79
  -8  -9   2  105.89   38.70
  -8  -9   2  125.79   11.80
   7   9  -2   26.90    4.00
  -7  -9   2   36.40   38.60
  -7  -9   2   20.50    5.20
  -7  -9   2   20.00    6.60
  -7  -9   2   22.10   21.80
  -7  -9   2   28.40   39.40
  -7  -9   2   21.70    8.90
  -7  -9   2   17.90    5.20
   6   9  -2   21.50    3.50
   6   9  -2   44.90   10.20
  -6  -9   2   45.50   10.20
  -6  -9   2   20.60    5.50
  -6  -9   2   83.49   67.59
  -6  -9   2   70.99   45.70
  -6  -9   2   32.20   26.10
  -6  -9   2   26.30    5.70
  -6  -9   2   28.30    7.40
   5   9  -2  163.18   15.20
   5   9  -2  146.49   10.80
  -5  -9   2  107.69   25.90
  -5  -9   2  251.77  101.79
  -5  -9   2  166.78   15.70
  -5  -9   2  277.27   67.69
  -5  -9   2  142.29   15.20
  -5  -9   2  237.28   67.19
  -5  -9   2  162.28   14.00
  -5  -9   2  182.68   14.40
   4   9  -2  119.79   12.00
   4   9  -2  120.19    8.60
  -4  -9   2  223.58   88.69
  -4  -9   2  131.39   13.40
  -4  -9   2  129.69   11.70
  -4  -9   2  103.39   18.30
  -4  -9   2  151.28   47.40
  -4  -9   2  135.29   11.90
  -4  -9   2  102.19   40.90
  -4  -9   2  118.59   13.40
  -4  -9   2   94.49   23.50
  -4  -9   2  110.29   10.20
   3   9  -2 1021.60   62.99
  -3  -9   2 1146.29  122.09
  -3  -9   2 1022.60   63.49
  -3  -9   2 1072.79   64.89
  -3  -9   2 1067.99   65.39
  -3  -9   2 1327.47  158.38
  -3  -9   2 1086.89  119.19
  -3  -9   2  945.51   64.59
  -3  -9   2 1116.59   63.59
  -3  -9   2  964.90   62.69
  -3  -9   2 1235.78   83.49
   2   9  -2   11.30    3.70
  -2  -9   2    2.50    3.10
  -2  -9   2    9.90    5.20
  -2  -9   2   10.90    4.30
  -2  -9   2   58.29   55.19
  -2  -9   2    9.30    8.70
  -2  -9   2   12.20    5.20
  -2  -9   2    3.00    4.70
  -2  -9   2    6.80    3.60
  -2  -9   2   31.40   38.70
  -2  -9   2   13.60   22.00
  -2  -9   2   19.00   14.00
  -2  -9   2   10.80   18.10
  -1  -9   2   16.40    5.30
  -1  -9   2    4.10   11.40
  -1  -9   2   32.30   37.70
  -1  -9   2   26.60    7.10
  -1  -9   2   14.80    4.60
  -1  -9   2   15.90    4.00
  -1  -9   2   15.40   11.80
  -1  -9   2   11.60   19.70
  -1  -9   2   22.40   19.50
  -1  -9   2    1.70   22.30
  -1  -9   2   16.30    2.60
  -1  -9   2   23.90   11.20
  -1  -9   2   19.50    5.80
  -1  -9   2   15.60    4.40
  -1  -9   2   24.40    6.10
  -1  -9   2   19.60    6.20
  -1  -9   2   15.60    2.70
  -1  -9   2   13.80    4.80
  -1  -9   2   20.90    3.20
   0  -9   2  113.19    9.80
   0  -9   2   98.59    9.40
   0  -9   2   96.39   11.50
   0  -9   2  103.29   10.40
   0  -9   2   90.39   11.50
   0  -9   2   48.60   51.99
   0  -9   2   98.09   10.80
   0  -9   2  100.69    9.40
   0  -9   2   98.49   11.40
   0  -9   2  106.79    7.60
   0  -9   2  107.49   12.20
   0  -9   2  113.19   18.90
   0  -9   2  109.39    7.70
   0  -9   2   86.89   20.20
   0  -9   2  102.09    7.40
   1  -9   2   41.50    3.90
   1  -9   2   51.09    9.80
   1  -9   2   41.10    4.30
   1  -9   2   41.60   15.90
   1  -9   2   35.10   18.10
   1  -9   2   44.40   23.20
   1  -9   2   34.50    7.00
   1  -9   2   50.89   13.40
   1  -9   2   52.99    7.30
   1  -9   2   79.79   41.90
   1  -9   2   47.10    7.00
   1  -9   2   56.59    8.40
   1  -9   2   38.80    8.20
   1  -9   2   38.60    4.20
   1  -9   2   50.19    9.00
   1  -9   2   35.40    7.70
   1  -9   2   41.20    8.90
   2  -9   2  749.33   50.39
   2  -9   2  811.02   50.09
   2  -9   2  817.42   79.79
   2  -9   2  825.22   49.80
   2  -9   2  616.24   86.69
   2  -9   2  781.92   45.40
   2  -9   2  757.92   48.10
   2  -9   2  833.32   47.30
   2  -9   2  876.21   46.40
   2  -9   2  752.12   47.00
   2  -9   2  829.92   58.49
   2  -9   2  714.73   50.59
   2  -9   2  770.32   63.99
   2  -9   2  800.92   46.10
   2  -9   2  769.62   50.29
   3  -9   2  470.35   31.80
   3  -9   2  510.15   58.99
   3  -9   2  506.15   40.80
   3  -9   2  471.25   28.60
   3  -9   2  442.86   27.60
   3  -9   2  483.85   30.60
   3  -9   2  487.25   51.39
   3  -9   2  444.86   32.90
   3  -9   2  482.35   47.60
   3  -9   2  494.75   33.00
   3  -9   2  499.75   32.40
   3  -9   2  413.76   32.70
  -4   9  -2    5.70    2.20
   4  -9   2    0.90    0.80
   4  -9   2    7.10   11.00
   4  -9   2   -2.00    6.60
   4  -9   2   -0.10    2.80
   4  -9   2    1.10    4.70
   4  -9   2    0.80    1.60
   4  -9   2   -1.90   10.10
   4  -9   2    1.40    4.00
   4  -9   2    1.50    1.50
   4  -9   2   16.10   16.80
   4  -9   2    4.20    5.00
  -5   9  -2   93.19    8.30
  -5   9  -2  122.29    9.30
   5  -9   2  140.39   15.20
   5  -9   2  105.79   13.50
   5  -9   2   81.99   11.50
   5  -9   2  108.09   11.40
   5  -9   2  108.89    8.40
   5  -9   2  148.89   23.80
   5  -9   2  118.89   29.40
   5  -9   2  143.89   36.30
   5  -9   2  109.99    8.80
   5  -9   2  127.59   28.90
  -6   9  -2   91.49    7.70
  -6   9  -2   84.79    8.50
   6  -9   2   85.79   17.40
   6  -9   2   89.39    7.80
   6  -9   2  100.09   17.40
   6  -9   2   87.29    7.40
   6  -9   2   98.69   27.40
   6  -9   2   72.89   10.50
   6  -9   2  111.19   13.40
   6  -9   2  104.29   28.50
   6  -9   2  113.89   36.40
  -7   9  -2   64.79    8.80
  -7   9  -2   54.99    6.00
   7  -9   2   57.29    5.70
   7  -9   2   48.50   23.90
   7  -9   2   70.19   14.90
   7  -9   2   56.09   10.90
   7  -9   2   59.69    6.20
   7  -9   2   63.19   21.80
   7  -9   2   49.70    9.70
   7  -9   2   52.99   23.30
  -8   9  -2   81.09    9.10
  -8   9  -2   91.99    9.30
   8  -9   2   98.89   26.70
   8  -9   2   90.89   15.10
   8  -9   2   77.29   22.60
   8  -9   2   76.19    8.00
   8  -9   2   75.89   12.70
   8  -9   2   92.99   31.20
  -9   9  -2    5.80    2.60
  -9   9  -2    6.00    3.90
   9  -9   2   15.40    6.90
   9  -9   2    4.20   10.10
   9  -9   2    5.50    2.40
   9  -9   2    3.10    4.70
   9  -9   2    0.80   13.60
 -10   9  -2    0.20    2.10
 -10   9  -2    0.70    2.60
  10  -9   2    0.40    6.90
  10  -9   2    2.80    1.80
  10  -9   2   -2.30   10.30
  10  -9   2    9.70    5.50
  10  -9   2    6.10    6.40
 -11   9  -2   69.09   14.30
 -11   9  -2   54.49    5.40
  11  -9   2   62.39   16.40
  11  -9   2   59.19   20.40
  11  -9   2   60.49    5.30
  11  -9   2   81.59   17.90
  10   8  -2   15.50    6.90
  10   8  -2    2.20    1.70
 -10  -8   2   10.10   21.10
 -10  -8   2   12.80    4.50
 -10  -8   2    9.80   31.90
 -10  -8   2    1.90   12.20
 -10  -8   2    5.60    3.70
   9   8  -2  158.08   16.50
   9   8  -2  156.98   10.90
  -9  -8   2  147.39   13.00
  -9  -8   2  100.59   34.70
  -9  -8   2  157.88   14.70
  -9  -8   2  122.99   68.89
  -9  -8   2  118.49   47.50
   8   8  -2  280.37   16.60
  -8  -8   2  297.07   19.70
  -8  -8   2  388.76   85.69
  -8  -8   2  173.88   80.49
  -8  -8   2  153.38   47.20
  -8  -8   2  220.08   17.90
  -8  -8   2  215.08   19.00
   7   8  -2   14.50    6.70
   7   8  -2    8.40    2.50
  -7  -8   2   12.00    5.10
  -7  -8   2   22.00   31.30
  -7  -8   2    9.10    5.20
  -7  -8   2   -1.30   32.20
  -7  -8   2    4.80   18.20
  -7  -8   2    0.10    2.70
  -7  -8   2    1.90    4.90
   6   8  -2    1.00    1.60
   6   8  -2    3.00    4.80
  -6  -8   2    6.90    3.60
  -6  -8   2    6.20   18.90
  -6  -8   2    4.40    4.70
  -6  -8   2    1.20   24.90
  -6  -8   2   17.60   38.80
  -6  -8   2    6.20    4.50
  -6  -8   2    1.00    4.10
   5   8  -2  303.67   17.80
   5   8  -2  291.07   21.70
  -5  -8   2  245.08   19.10
  -5  -8   2  327.57   21.20
  -5  -8   2  379.36   78.89
  -5  -8   2  292.67   22.00
  -5  -8   2  267.37   20.70
  -5  -8   2  356.26   98.29
  -5  -8   2  280.77   20.50
  -5  -8   2  287.07   22.30
  -5  -8   2  200.88   37.10
  -5  -8   2  240.28   58.29
   4   8  -2   37.30    7.40
   4   8  -2   30.20    3.40
  -4  -8   2  104.69   65.09
  -4  -8   2   18.10   27.50
  -4  -8   2   30.60    6.60
  -4  -8   2   36.50   23.50
  -4  -8   2   38.90    7.10
  -4  -8   2   26.10    5.90
  -4  -8   2   28.40    6.90
  -4  -8   2   21.00   12.30
  -4  -8   2   25.50    6.30
  -4  -8   2   39.60    6.40
   3   8  -2    9.60    3.80
  -3  -8   2    9.00    4.90
  -3  -8   2   14.50   18.20
  -3  -8   2   -0.20   13.70
  -3  -8   2    3.80    4.60
  -3  -8   2    4.30    2.80
  -3  -8   2   13.60   20.20
  -3  -8   2   22.80   48.70
  -3  -8   2   19.40    8.90
  -3  -8   2    3.70    3.30
  -3  -8   2    3.00    3.10
  -3  -8   2    0.10    4.00
   2   8  -2    8.80    3.00
  -2  -8   2    2.80   11.60
  -2  -8   2    1.70    2.80
  -2  -8   2   -0.90    3.60
  -2  -8   2    1.30    3.40
  -2  -8   2    3.20    8.60
  -2  -8   2    5.20    1.90
  -2  -8   2    4.50    1.40
  -2  -8   2    3.40    3.00
  -2  -8   2    5.60    3.10
  -2  -8   2    8.60    8.30
  -2  -8   2    4.80    3.40
  -2  -8   2    2.70   13.60
  -2  -8   2    9.30   16.70
  -2  -8   2    3.00    2.90
  -2  -8   2   -2.60    8.50
  -2  -8   2    7.20    4.20
  -2  -8   2   -7.80   17.00
   1   8  -2    5.10    1.70
  -1  -8   2    1.10    1.00
  -1  -8   2   -4.00   10.60
  -1  -8   2    0.70    2.50
  -1  -8   2   -1.40    1.90
  -1  -8   2   -4.60    2.30
  -1  -8   2    1.30    3.60
  -1  -8   2    0.90   14.30
  -1  -8   2    1.70    2.90
  -1  -8   2    2.00    8.50
  -1  -8   2    1.30   10.80
  -1  -8   2   -2.90    3.60
  -1  -8   2   31.80   39.30
  -1  -8   2    0.80    1.00
  -1  -8   2    2.20    2.50
  -1  -8   2   -3.80    2.10
  -1  -8   2    0.80    7.50
  -1  -8   2   -0.30    1.40
  -1  -8   2    0.10    1.10
   0  -8   2   67.79    5.40
   0  -8   2   57.69    8.20
   0  -8   2   74.19    7.20
   0  -8   2   72.19    8.90
   0  -8   2   65.19    7.80
   0  -8   2   55.69    6.70
   0  -8   2   36.90   27.70
   0  -8   2  111.89   40.90
   0  -8   2   67.09   26.40
   0  -8   2   62.69    6.80
   0  -8   2   64.09    8.20
   0  -8   2   83.89    9.50
   0  -8   2   67.29    5.30
   0  -8   2   61.69    5.00
   0  -8   2   74.39    8.70
   1  -8   2  254.47   21.00
   1  -8   2  255.47   20.30
   1  -8   2  287.87   17.10
   1  -8   2  263.07   18.80
   1  -8   2  271.77   20.40
   1  -8   2  266.37   16.60
   1  -8   2  273.37   18.30
   1  -8   2  281.17   17.10
   1  -8   2  281.07   19.50
   1  -8   2  279.67   20.30
   1  -8   2  269.57   20.10
   1  -8   2  286.17   18.40
   2  -8   2    6.70   13.00
   2  -8   2    1.00    3.40
   2  -8   2    1.70    3.90
   2  -8   2    0.30    6.10
   2  -8   2   -0.50    2.10
   2  -8   2   -0.60   10.70
   2  -8   2    3.60    6.90
   2  -8   2    3.60   20.10
   2  -8   2    1.70    1.40
   2  -8   2    0.60    3.60
   2  -8   2    0.60    3.20
   2  -8   2    0.50    2.00
   2  -8   2   -1.20    1.70
   2  -8   2   -2.20    1.40
   2  -8   2    0.20    1.10
   2  -8   2    0.70    1.20
   2  -8   2    5.50    2.40
  -3   8  -2    5.50    1.70
   3  -8   2   -0.20    1.50
   3  -8   2   -2.60    3.20
   3  -8   2   -6.00    8.70
   3  -8   2    1.80    1.40
   3  -8   2    0.10    2.80
   3  -8   2    4.20    2.00
   3  -8   2    3.80    8.50
   3  -8   2    1.70    6.50
   3  -8   2    3.50    1.40
   3  -8   2    0.80    1.40
   3  -8   2    1.50    3.40
   3  -8   2    3.90   10.20
   3  -8   2    2.50    2.40
   3  -8   2   23.00   12.20
   3  -8   2    4.50    4.60
   3  -8   2    4.10    2.30
   3  -8   2   -5.00    2.90
  -4   8  -2  565.24   32.80
   4  -8   2  599.54   54.49
   4  -8   2  542.15   37.00
   4  -8   2  527.25   35.60
   4  -8   2  617.94   61.49
   4  -8   2  529.25   32.30
   4  -8   2  567.04   33.20
   4  -8   2  531.65   32.80
   4  -8   2  597.14   54.79
   4  -8   2  542.35   45.20
  -5   8  -2  234.48   16.30
  -5   8  -2  259.27   16.90
   5  -8   2  269.77   26.70
   5  -8   2  246.18   21.00
   5  -8   2  296.97   36.90
   5  -8   2  283.47   35.10
   5  -8   2  283.07   17.50
   5  -8   2  299.67   20.10
   5  -8   2  264.97   40.20
   5  -8   2  259.57   21.10
   5  -8   2  248.28   21.20
   5  -8   2  234.88   15.90
   5  -8   2  249.08   18.90
  -6   8  -2   58.69    6.70
  -6   8  -2   78.79    6.70
   6  -8   2   71.29   12.20
   6  -8   2   66.59   12.20
   6  -8   2   51.49   19.80
   6  -8   2   61.39    6.10
   6  -8   2   83.19   24.00
   6  -8   2   70.69   27.30
   6  -8   2   67.89    6.00
   6  -8   2   50.99    9.10
  -7   8  -2   75.19    8.00
  -7   8  -2   72.09    7.00
   7  -8   2   78.99   13.50
   7  -8   2   93.79   27.00
   7  -8   2   63.49   21.60
   7  -8   2  122.89   35.60
   7  -8   2   99.59   15.20
   7  -8   2   73.59    7.00
   7  -8   2   70.29    6.50
  -8   8  -2   60.19    7.60
  -8   8  -2   60.69    6.30
   8  -8   2   60.39    6.30
   8  -8   2   66.69   22.50
   8  -8   2   65.29   13.00
   8  -8   2  112.99   36.90
   8  -8   2   56.79    8.10
   8  -8   2   56.19   19.60
   8  -8   2   61.39   11.90
  -9   8  -2  365.16   24.70
  -9   8  -2  334.17   22.50
   9  -8   2  371.26   23.50
   9  -8   2  348.47   42.60
   9  -8   2  363.46   28.60
   9  -8   2  334.37   48.80
   9  -8   2  337.67   27.40
   9  -8   2  386.66   42.10
 -10   8  -2   14.20    5.20
 -10   8  -2   14.10    3.60
  10  -8   2   31.80   10.00
  10  -8   2   25.20   14.80
  10  -8   2   22.00    7.40
  10  -8   2    4.80   14.30
  10  -8   2   10.70    2.80
  10  -8   2   11.20   14.10
 -11   8  -2   32.00    5.40
 -11   8  -2   27.70    6.20
  11  -8   2   19.40   15.80
  11  -8   2   28.00    7.40
  11  -8   2   21.50    3.50
 -12   8  -2   14.80    8.00
 -12   8  -2    7.30    2.20
  12  -8   2   13.70    8.30
  12  -8   2    4.40    9.70
  12  -8   2    7.20    1.80
  11   7  -2   75.89    6.50
  11   7  -2  115.79   13.20
 -11  -7   2   82.49   48.20
 -11  -7   2   74.39    8.10
 -11  -7   2   90.49   10.00
  10   7  -2   98.89    7.70
  10   7  -2  109.79   17.10
 -10  -7   2   91.69    5.90
 -10  -7   2   87.59   10.50
 -10  -7   2   99.59   39.70
 -10  -7   2   57.59   38.70
 -10  -7   2   92.49    9.60
   9   7  -2   -0.70    1.50
   9   7  -2    5.50    6.10
  -9  -7   2    4.50   33.10
  -9  -7   2    1.30    0.80
  -9  -7   2   -1.80   43.00
  -9  -7   2  -14.70   15.30
  -9  -7   2    1.20    3.80
  -9  -7   2   10.20   19.90
  -9  -7   2    1.50    2.50
  -9  -7   2   -1.50    3.20
   8   7  -2   10.50    2.70
   8   7  -2    8.50    6.50
  -8  -7   2   11.70    3.10
  -8  -7   2   10.80    4.20
  -8  -7   2   27.80   34.00
  -8  -7   2    6.30   24.20
  -8  -7   2    6.90    1.40
  -8  -7   2    8.00    4.90
  -8  -7   2   20.70   38.90
  -8  -7   2    0.50    3.70
  -8  -7   2   18.60    7.00
  -8  -7   2   18.90    6.00
  -8  -7   2    1.60   16.20
   7   7  -2   34.80    9.00
   7   7  -2   31.80    4.40
  -7  -7   2   38.20    7.20
  -7  -7   2   34.60    3.10
  -7  -7   2   27.50    6.20
  -7  -7   2   36.30    6.60
  -7  -7   2   78.69   41.00
  -7  -7   2   51.79    6.10
  -7  -7   2   56.79   34.00
  -7  -7   2    9.00   26.50
  -7  -7   2   41.70    8.30
  -7  -7   2  100.89   66.69
  -7  -7   2   45.20    9.90
   6   7  -2   41.20    4.30
   6   7  -2   50.99   10.70
  -6  -7   2   83.29   41.30
  -6  -7   2   40.80   27.20
  -6  -7   2    5.60   28.90
  -6  -7   2   42.30    6.70
  -6  -7   2   68.59   23.20
  -6  -7   2   26.30    6.90
  -6  -7   2   30.40    2.80
  -6  -7   2   26.20    5.70
  -6  -7   2   35.80    6.40
  -6  -7   2   45.00    8.70
   5   7  -2  136.29    9.50
   5   7  -2  141.99   13.20
  -5  -7   2  163.18   14.00
  -5  -7   2  167.38   24.20
  -5  -7   2  123.69   11.10
  -5  -7   2  125.39    8.60
  -5  -7   2  228.48   62.69
  -5  -7   2  141.29   12.40
  -5  -7   2  180.58   16.70
  -5  -7   2  153.08   13.40
  -5  -7   2  117.99   23.40
  -5  -7   2  204.28   76.59
  -5  -7   2  191.68   56.39
  -5  -7   2  145.89    8.60
   4   7  -2  204.78   15.40
   4   7  -2  201.78   12.50
  -4  -7   2  192.38   11.50
  -4  -7   2  200.98   11.50
  -4  -7   2  347.17   74.89
  -4  -7   2  204.68   16.30
  -4  -7   2  199.88   14.90
  -4  -7   2  350.56  105.29
  -4  -7   2  178.58   14.40
  -4  -7   2  189.38   15.60
  -4  -7   2  191.98   38.60
  -4  -7   2  216.38   15.30
  -4  -7   2  184.98   15.80
   3   7  -2  406.66   24.90
  -3  -7   2  367.96   25.00
  -3  -7   2  419.06   26.30
  -3  -7   2  369.96   26.00
  -3  -7   2  297.87   32.70
  -3  -7   2  353.26   25.90
  -3  -7   2  370.76   31.00
  -3  -7   2  393.06   25.10
  -3  -7   2  406.76   25.10
  -3  -7   2  614.84  135.19
  -3  -7   2  484.45   84.89
  -3  -7   2  414.66   58.19
  -3  -7   2  405.36   23.30
  -3  -7   2  371.76   26.20
   2   7  -2  109.89    8.10
  -2  -7   2  111.59    9.00
  -2  -7   2  107.69   19.90
  -2  -7   2  100.69   10.20
  -2  -7   2  106.09   10.10
  -2  -7   2   95.29    8.70
  -2  -7   2   99.29   10.30
  -2  -7   2  108.79    7.30
  -2  -7   2  192.48   49.00
  -2  -7   2  171.08   67.79
  -2  -7   2   97.59    9.70
  -2  -7   2   88.99   15.00
  -2  -7   2   68.29   27.30
  -2  -7   2  102.49    7.00
  -2  -7   2   90.89    9.60
  -2  -7   2   96.59    9.70
  -1  -7   2    3.90   16.60
  -1  -7   2    3.90   22.90
  -1  -7   2   -3.50    6.60
  -1  -7   2    1.30    1.00
  -1  -7   2    5.10    3.60
  -1  -7   2    0.40    2.10
  -1  -7   2   -0.10    2.50
  -1  -7   2   -1.70    1.60
  -1  -7   2    0.40    0.90
  -1  -7   2    0.80    1.90
  -1  -7   2    5.70   13.00
  -1  -7   2   -1.20    5.80
  -1  -7   2    0.30    4.90
  -1  -7   2   -1.50    1.70
  -1  -7   2    4.60   11.90
  -1  -7   2    0.70    0.90
  -1  -7   2   -1.70    8.20
  -1  -7   2    0.00    2.90
  -1  -7   2   -1.10    3.60
  -1  -7   2    0.90    2.60
   0  -7   2    1.40    1.10
   0  -7   2    2.50    5.90
   0  -7   2    1.00    2.70
   0  -7   2    8.40   12.80
   0  -7   2    7.10   15.00
   0  -7   2    3.60    5.50
   0  -7   2    2.10    2.00
   0  -7   2    0.90    1.00
   0  -7   2   -0.20    7.80
   0  -7   2    0.80    3.80
   0  -7   2    0.50    0.90
   0  -7   2   -0.30    1.70
   0  -7   2    1.80    6.30
   0  -7   2   -1.20    3.00
   1  -7   2   80.79    6.40
   1  -7   2   79.09   16.60
   1  -7   2   95.69   27.80
   1  -7   2   76.69    6.00
   1  -7   2   69.89   12.20
   1  -7   2   74.69   16.80
   1  -7   2   84.99    7.30
   1  -7   2   79.19   12.80
   1  -7   2   79.89    8.80
   1  -7   2   79.29    8.70
   1  -7   2   55.99   19.00
   1  -7   2   65.09    8.60
   1  -7   2   66.69    7.60
   1  -7   2   76.39   20.00
   1  -7   2   73.29   13.90
   1  -7   2   69.99    6.80
   1  -7   2   75.29    5.50
   1  -7   2   92.29   31.90
   2  -7   2    0.70    3.30
   2  -7   2    7.50    8.30
   2  -7   2    2.90    2.80
   2  -7   2    4.40    1.60
   2  -7   2    3.50    6.60
   2  -7   2    2.40    2.10
   2  -7   2   -1.00    3.20
   2  -7   2   -3.30    4.90
   2  -7   2    3.00    5.80
   2  -7   2    4.50    3.90
   2  -7   2    2.70    1.30
   2  -7   2    4.70    1.70
   2  -7   2    3.50    2.90
   2  -7   2    3.90    2.00
   2  -7   2    3.70   10.70
   2  -7   2    4.90    8.80
  -3   7  -2    1.50    1.20
   3  -7   2    0.50    1.00
   3  -7   2    0.70    2.50
   3  -7   2    1.20    6.80
   3  -7   2    0.30    5.80
   3  -7   2   -0.30    1.00
   3  -7   2   -1.80    6.30
   3  -7   2   -0.50    3.60
   3  -7   2    0.30    1.30
   3  -7   2   -4.40    6.70
   3  -7   2   11.30    9.30
   3  -7   2   -0.70    1.30
   3  -7   2    9.10    6.70
   3  -7   2   -1.10    3.10
   3  -7   2    0.60    3.10
   3  -7   2    0.00    2.10
   3  -7   2   -2.00    2.90
   3  -7   2    0.10    1.50
   3  -7   2    1.30    1.10
  -4   7  -2   27.40    3.40
  -4   7  -2   23.00    3.20
   4  -7   2   30.10    4.10
   4  -7   2   54.19   22.50
   4  -7   2   10.20   10.10
   4  -7   2   25.60    3.40
   4  -7   2   29.90    7.30
   4  -7   2   24.70    6.40
   4  -7   2   28.80    6.20
   4  -7   2   36.30   14.20
   4  -7   2   36.20   11.00
   4  -7   2   20.40    9.60
   4  -7   2   29.40    3.20
   4  -7   2   28.10    7.60
   4  -7   2   30.00   13.10
  -5   7  -2   30.90    4.00
  -5   7  -2   30.70    3.90
   5  -7   2   26.00    6.40
   5  -7   2   27.60    3.80
   5  -7   2   19.00   11.00
   5  -7   2   24.00    7.40
   5  -7   2   30.10    6.10
   5  -7   2   30.20    3.80
   5  -7   2   42.50   17.40
   5  -7   2   40.50    8.10
   5  -7   2   43.80   21.10
   5  -7   2   27.00    3.80
   5  -7   2   15.60    9.60
  -6   7  -2   33.40    5.30
  -6   7  -2   20.50    3.60
   6  -7   2   36.50   10.90
   6  -7   2   21.50    6.00
   6  -7   2   36.80    4.60
   6  -7   2   20.80    6.50
   6  -7   2   39.80   10.10
   6  -7   2   31.20    4.10
   6  -7   2   39.20   21.90
   6  -7   2   26.20    4.30
   6  -7   2   24.80   13.40
   6  -7   2   36.80   14.00
  -7   7  -2    0.10    2.00
  -7   7  -2    0.40    2.40
   7  -7   2    2.80    2.90
   7  -7   2   -0.30    4.70
   7  -7   2    6.00    8.80
   7  -7   2    0.70    1.60
   7  -7   2    3.80    4.60
   7  -7   2    0.40    1.30
   7  -7   2   -4.30   12.90
   7  -7   2   -2.00    1.40
   7  -7   2    1.90    8.70
   7  -7   2   -1.20    3.80
  -8   7  -2   56.69    6.60
  -8   7  -2   53.59    7.00
   8  -7   2   88.49   15.50
   8  -7   2   37.00   15.40
   8  -7   2   47.40    5.10
   8  -7   2   57.29    9.40
   8  -7   2   56.59   24.90
   8  -7   2   66.49   22.90
   8  -7   2   46.60    6.20
   8  -7   2   47.80   10.10
   8  -7   2   59.89   12.50
  -9   7  -2    9.00    3.40
  -9   7  -2   10.00    4.30
   9  -7   2   20.40   13.70
   9  -7   2   13.80    3.20
   9  -7   2   20.60    7.50
   9  -7   2    4.50    2.00
   9  -7   2   11.00    6.50
   9  -7   2    1.10   14.10
   9  -7   2   10.20   10.60
   9  -7   2   26.40    7.20
 -10   7  -2    1.90    2.40
  10  -7   2    4.80    2.00
  10  -7   2   15.80   16.90
  10  -7   2   -1.90    7.40
  10  -7   2   16.60   15.60
  10  -7   2    0.20    4.00
  10  -7   2    5.80    2.40
  10  -7   2    7.30    5.70
 -11   7  -2   54.69    5.80
 -11   7  -2   59.69    7.50
  11  -7   2   73.29   19.20
  11  -7   2   95.89   22.00
  11  -7   2   46.80   20.70
  11  -7   2   42.90    9.60
  11  -7   2   46.70    5.00
 -12   7  -2   48.80    4.80
  12  -7   2   52.39   18.70
  12  -7   2   29.10   10.80
  12  -7   2   38.60    4.20
  12  -7   2   83.69   21.20
  12   6  -2    7.80    1.90
 -12  -6   2   23.10    7.40
 -12  -6   2   17.90   24.70
 -12  -6   2    8.40   11.00
 -12  -6   2    7.80    3.90
  11   6  -2   56.69   12.00
 -11  -6   2   43.30    6.10
 -11  -6   2   40.80   53.79
 -11  -6   2   28.30    2.70
 -11  -6   2   43.70   29.80
 -11  -6   2   36.50    8.20
  10   6  -2   75.69   14.90
  10   6  -2   69.29    6.10
 -10  -6   2   35.50   23.40
 -10  -6   2   70.69    9.30
 -10  -6   2   72.89    7.50
 -10  -6   2   48.80    8.60
 -10  -6   2   36.30   39.30
 -10  -6   2   61.29   35.40
 -10  -6   2   72.29   11.80
 -10  -6   2   60.09    4.70
 -10  -6   2   58.29   11.10
 -10  -6   2   19.70   47.00
   9   6  -2  619.14   33.40
   9   6  -2  570.94   39.00
  -9  -6   2  510.25   36.20
  -9  -6   2  550.64   37.40
  -9  -6   2  403.36   57.29
  -9  -6   2  535.25   35.80
  -9  -6   2  507.55   32.80
  -9  -6   2  552.84   31.40
  -9  -6   2  500.95  135.89
   8   6  -2  578.54   42.00
   8   6  -2  628.04   36.60
  -8  -6   2  564.84   38.40
  -8  -6   2  611.44   41.40
  -8  -6   2  706.33   40.20
  -8  -6   2  633.64   40.90
  -8  -6   2  608.24   35.60
  -8  -6   2  586.14   39.30
  -8  -6   2  611.14   40.00
  -8  -6   2  703.73   89.39
  -8  -6   2  626.24   37.10
   7   6  -2   11.70    7.40
   7   6  -2   10.90    2.40
  -7  -6   2   13.90    2.00
  -7  -6   2   15.30   23.60
  -7  -6   2   27.60    8.30
  -7  -6   2    5.80   24.20
  -7  -6   2   19.50    4.30
  -7  -6   2   16.80    5.80
  -7  -6   2    7.30   30.40
  -7  -6   2   14.10    4.60
  -7  -6   2   11.60    5.60
  -7  -6   2   33.70   12.20
  -7  -6   2   14.70    4.50
   6   6  -2   66.79   11.10
   6   6  -2   67.89    5.50
  -6  -6   2   58.29    7.90
  -6  -6   2   52.29    6.40
  -6  -6   2   73.69   21.50
  -6  -6   2  128.59   47.60
  -6  -6   2   75.99    6.20
  -6  -6   2   42.50   35.80
  -6  -6   2   75.19    8.70
  -6  -6   2   42.60    8.40
  -6  -6   2   53.69    8.50
  -6  -6   2   68.49    9.10
  -6  -6   2   69.19    4.70
   5   6  -2    3.50    3.40
   5   6  -2   -0.80    1.00
  -5  -6   2   -1.20    1.70
  -5  -6   2   -0.30    2.90
  -5  -6   2   -0.60    3.60
  -5  -6   2    1.60    3.10
  -5  -6   2   -2.60   24.00
  -5  -6   2    0.00    0.50
  -5  -6   2    4.20    3.20
  -5  -6   2    1.20    3.50
  -5  -6   2   11.10   19.20
  -5  -6   2   -3.00   24.20
  -5  -6   2    0.00    1.10
  -5  -6   2    0.50    2.90
  -5  -6   2    1.40    2.30
  -5  -6   2    3.80    1.90
   4   6  -2  133.29    8.60
  -4  -6   2  173.78   49.70
  -4  -6   2  165.98   44.10
  -4  -6   2  151.98   17.00
  -4  -6   2  140.19   23.40
  -4  -6   2  129.69   10.40
  -4  -6   2  137.79   11.90
  -4  -6   2  149.79   56.69
  -4  -6   2  143.39   10.80
  -4  -6   2  128.39   11.40
  -4  -6   2  129.89   10.70
  -4  -6   2  149.59    8.90
  -4  -6   2  114.89    8.00
  -4  -6   2  123.09   11.20
  -4  -6   2  141.79    8.00
  -4  -6   2  113.09    8.70
  -4  -6   2  132.59   11.50
  -4  -6   2  130.39   10.70
   3   6  -2   33.30    5.40
  -3  -6   2   35.70   10.30
  -3  -6   2   27.00    8.50
  -3  -6   2   18.10   20.10
  -3  -6   2   24.80   19.50
  -3  -6   2   27.10    1.90
  -3  -6   2   26.10    2.40
  -3  -6   2   27.80    6.00
  -3  -6   2   26.40    4.60
  -3  -6   2   35.40    5.80
  -3  -6   2    6.40    9.50
  -3  -6   2   19.30    3.70
  -3  -6   2   21.70    1.90
  -3  -6   2   25.50    4.90
  -3  -6   2   25.10    9.40
  -3  -6   2   49.00    9.30
  -3  -6   2   27.80    3.00
  -3  -6   2   37.10    6.80
  -2  -6   2  482.05   30.80
  -2  -6   2  471.15   31.60
  -2  -6   2  513.95   31.70
  -2  -6   2  522.65   31.20
  -2  -6   2  540.55   31.70
  -2  -6   2  468.05   31.20
  -2  -6   2  525.95   31.70
  -2  -6   2  600.54   64.49
  -2  -6   2  507.15   28.80
  -2  -6   2  486.65   28.80
  -2  -6   2  408.06   37.30
  -2  -6   2  504.95   29.00
  -2  -6   2  484.05   59.09
  -2  -6   2  487.05   30.30
  -2  -6   2  517.85   78.69
  -1  -6   2  224.38   14.30
  -1  -6   2  172.98   31.60
  -1  -6   2  215.28   22.40
  -1  -6   2  236.78   15.70
  -1  -6   2  245.88   14.50
  -1  -6   2  237.78   17.50
  -1  -6   2  246.78   16.30
  -1  -6   2  248.88   17.30
  -1  -6   2  368.56   61.49
  -1  -6   2  245.38   16.70
  -1  -6   2  228.88   22.40
  -1  -6   2  225.38   16.80
  -1  -6   2  235.98   16.70
  -1  -6   2  256.57   15.90
  -1  -6   2  240.38   14.40
  -1  -6   2  153.78   36.40
  -1  -6   2  295.77   71.19
  -1  -6   2  242.78   39.70
  -1  -6   2  241.28   16.90
   0  -6   2   49.80    6.90
   0  -6   2   45.90    6.70
   0  -6   2   50.89   19.50
   0  -6   2   60.99   26.40
   0  -6   2   39.50    6.40
   0  -6   2   55.49   11.40
   0  -6   2   52.89   12.40
   0  -6   2   50.79    4.10
   0  -6   2   47.70    5.40
   0  -6   2   51.19    7.40
   0  -6   2   36.70   14.30
   0  -6   2   54.29    4.10
   0  -6   2   62.19    8.70
   0  -6   2   49.99    5.10
   0  -6   2   62.19    8.40
   0  -6   2   52.09   16.30
   0  -6   2   46.20    3.90
   1  -6   2  149.09   11.40
   1  -6   2  147.79   12.40
   1  -6   2  139.39   20.60
   1  -6   2  169.38   12.90
   1  -6   2  134.49   26.00
   1  -6   2  161.88   13.40
   1  -6   2  160.78   10.10
   1  -6   2  154.68   10.90
   1  -6   2  164.38   12.70
   1  -6   2  242.68   49.20
   1  -6   2  157.38   11.90
   1  -6   2  165.28   10.20
   1  -6   2  165.68   10.30
   1  -6   2  151.98   12.70
   1  -6   2  164.88   25.60
   1  -6   2  157.28   16.90
   1  -6   2  141.29   19.90
   1  -6   2  162.78   11.40
   1  -6   2  137.29   17.30
   2  -6   2   10.90    2.90
   2  -6   2   14.10    7.00
   2  -6   2   14.10    4.60
   2  -6   2   21.00    2.60
   2  -6   2   22.90    5.40
   2  -6   2   20.00    4.30
   2  -6   2   22.10    4.80
   2  -6   2   16.80    4.50
   2  -6   2   15.90    2.50
   2  -6   2    7.30    8.90
   2  -6   2   19.30    9.60
   2  -6   2   22.80    5.70
   2  -6   2   19.00   12.80
   2  -6   2   20.10    9.30
   2  -6   2   21.50    8.10
  -3   6  -2  105.69    8.00
   3  -6   2  120.29   11.40
   3  -6   2  125.09    8.10
   3  -6   2  116.09    8.10
   3  -6   2  112.69   11.10
   3  -6   2  128.89    9.50
   3  -6   2  123.39   23.90
   3  -6   2  129.69    9.80
   3  -6   2  108.59    8.30
   3  -6   2  169.08   33.20
   3  -6   2  101.19   13.90
   3  -6   2  135.99    8.70
   3  -6   2  123.69   10.60
   3  -6   2  106.59   10.20
   3  -6   2  122.49    8.70
   3  -6   2  105.29   14.80
   3  -6   2  129.19   23.80
   3  -6   2  118.79   11.10
   3  -6   2  143.59   24.50
  -4   6  -2   87.09    6.70
   4  -6   2   72.49   17.90
   4  -6   2  105.09   25.10
   4  -6   2  101.39   15.60
   4  -6   2   85.79    6.50
   4  -6   2   82.69    9.50
   4  -6   2   78.19    9.30
   4  -6   2   88.89    8.70
   4  -6   2  150.58   28.10
   4  -6   2   76.79   14.70
   4  -6   2   84.99    6.60
   4  -6   2   94.89   10.10
   4  -6   2   85.89    6.40
   4  -6   2  101.59    9.10
   4  -6   2  119.59   22.40
  -5   6  -2  128.89    8.70
   5  -6   2  125.59    8.50
   5  -6   2  154.88   38.60
   5  -6   2  116.19    8.60
   5  -6   2  112.29   11.40
   5  -6   2  109.49   10.40
   5  -6   2  138.39   27.60
   5  -6   2  168.18   22.30
   5  -6   2  117.79   28.00
   5  -6   2  124.09   12.10
   5  -6   2  105.59    9.60
   5  -6   2  146.29   12.90
   5  -6   2  122.89   10.20
   5  -6   2  101.49    8.00
   5  -6   2  124.49   15.60
   5  -6   2  122.39    8.40
  -6   6  -2    7.50    2.70
  -6   6  -2   12.90    3.00
   6  -6   2    7.40    4.50
   6  -6   2    6.40    4.20
   6  -6   2   12.40    3.00
   6  -6   2    8.30    3.80
   6  -6   2   11.00    9.30
   6  -6   2    4.80   13.30
   6  -6   2   12.20    5.60
   6  -6   2    9.70    2.40
   6  -6   2    9.60    2.30
   6  -6   2   12.60    2.60
   6  -6   2   13.90   10.50
   6  -6   2    8.90    4.90
  -7   6  -2    9.50    2.70
  -7   6  -2   14.60    4.20
   7  -6   2   16.30    4.50
   7  -6   2   10.30    2.70
   7  -6   2   12.20    6.70
   7  -6   2    9.50    6.00
   7  -6   2   13.40    3.40
   7  -6   2    0.60   12.90
   7  -6   2   14.00    4.60
   7  -6   2   19.10    7.30
   7  -6   2   16.00    5.90
   7  -6   2   12.60    9.90
   7  -6   2   11.60   11.10
  -8   6  -2   18.60    5.90
  -8   6  -2   18.50    3.90
   8  -6   2   17.50    7.60
   8  -6   2   14.60    4.50
   8  -6   2   15.50   12.40
   8  -6   2   12.70    2.90
   8  -6   2   13.50    6.70
   8  -6   2   13.60    6.90
   8  -6   2   18.10   12.30
   8  -6   2   27.50   20.20
   8  -6   2   16.50    3.40
   8  -6   2   15.10    4.00
   8  -6   2   12.70    8.90
  -9   6  -2   82.39    9.00
  -9   6  -2   70.39    7.20
   9  -6   2   95.89   15.40
   9  -6   2  113.79   25.90
   9  -6   2  149.39   46.30
   9  -6   2  114.69   16.20
   9  -6   2   68.39    6.90
   9  -6   2   84.79   11.10
   9  -6   2   85.99   15.20
   9  -6   2   72.89    6.80
   9  -6   2   66.19    6.50
   9  -6   2   86.29   23.50
 -10   6  -2   24.20    6.50
 -10   6  -2   14.70    5.90
  10  -6   2   18.30   11.70
  10  -6   2   21.00    7.20
  10  -6   2   22.50    8.90
  10  -6   2   28.40   19.90
  10  -6   2   21.70    8.20
  10  -6   2   29.00   14.50
  10  -6   2   19.30    4.90
  10  -6   2   22.60    5.20
  10  -6   2   32.80    9.00
 -11   6  -2   60.19    9.80
 -11   6  -2   51.09    5.80
  11  -6   2   63.09   25.00
  11  -6   2   49.10    5.00
  11  -6   2   55.49   10.20
  11  -6   2   52.09   15.50
  11  -6   2   35.90    7.90
  11  -6   2   77.49   20.10
  11  -6   2   56.49   13.60
  11  -6   2   66.99   17.00
 -12   6  -2   27.80    6.50
 -12   6  -2   15.10    3.90
  12  -6   2   18.30    8.40
  12  -6   2   21.90    9.80
  12  -6   2   19.80   14.50
  12  -6   2    9.60    2.20
 -13   6  -2   10.40    2.30
  13  -6   2    8.70    9.90
  12   5  -2   44.90    4.40
  12   5  -2   26.30   12.80
 -12  -5   2   45.70   44.40
 -12  -5   2   42.90    9.70
 -12  -5   2   19.50   16.30
 -12  -5   2   58.19    7.70
 -12  -5   2   53.99    8.90
 -12  -5   2   46.20    3.70
  11   5  -2   15.50    8.10
  11   5  -2    6.60    2.30
 -11  -5   2   16.20    5.20
 -11  -5   2  -97.09   68.59
 -11  -5   2   14.70    6.40
 -11  -5   2    5.20    3.70
 -11  -5   2   10.60    5.60
 -11  -5   2    0.70   25.80
  10   5  -2  174.08   11.60
 -10  -5   2  213.08   24.30
 -10  -5   2  147.49   15.60
 -10  -5   2   53.39   76.69
 -10  -5   2  153.88   13.80
 -10  -5   2  160.88   10.50
 -10  -5   2  159.38   12.30
 -10  -5   2  143.09   17.60
   9   5  -2  246.48   22.20
   9   5  -2  261.17   16.30
  -9  -5   2  216.58   86.69
  -9  -5   2  240.88   18.30
  -9  -5   2  223.38   17.30
  -9  -5   2  263.77   19.10
  -9  -5   2  238.88   20.50
  -9  -5   2  269.27   21.20
  -9  -5   2  272.07   21.90
  -9  -5   2  172.88   50.49
  -9  -5   2  235.68   15.20
   8   5  -2    4.80    1.90
   8   5  -2   10.10    5.90
  -8  -5   2    2.20    1.10
  -8  -5   2    3.90    2.90
  -8  -5   2   12.60    6.80
  -8  -5   2   -1.10    3.50
  -8  -5   2  -13.30   24.10
  -8  -5   2   14.30    4.50
  -8  -5   2    3.90    6.30
  -8  -5   2    3.20    2.70
  -8  -5   2  -11.70   29.40
  -8  -5   2    4.90   20.40
   7   5  -2   68.99   11.50
   7   5  -2   87.59    6.60
  -7  -5   2   81.19    5.80
  -7  -5   2   83.99   10.10
  -7  -5   2   83.39   10.30
  -7  -5   2   82.59   37.10
  -7  -5   2   75.49    8.70
  -7  -5   2   77.59   26.00
  -7  -5   2   81.79   10.90
  -7  -5   2   87.89    7.50
  -7  -5   2   77.19    8.00
   6   5  -2  458.35   26.70
   6   5  -2  444.76   30.70
  -6  -5   2  464.05   30.40
  -6  -5   2  485.85   30.70
  -6  -5   2  388.96   30.70
  -6  -5   2  486.25   27.40
  -6  -5   2  408.96   28.80
  -6  -5   2  333.97   90.99
  -6  -5   2  428.76   28.50
  -6  -5   2  482.55   26.20
  -6  -5   2  460.35   29.90
   5   5  -2   12.10    4.50
   5   5  -2   19.10    2.50
  -5  -5   2   12.50    2.60
  -5  -5   2   22.00    4.30
  -5  -5   2   16.40    1.90
  -5  -5   2   16.10    4.90
  -5  -5   2   15.80    4.40
  -5  -5   2   -8.00   12.30
  -5  -5   2   21.00    5.70
  -5  -5   2   10.60    4.20
  -5  -5   2   27.10   22.80
  -5  -5   2    9.20   27.60
   4   5  -2  314.37   19.30
   4   5  -2  331.37   21.70
  -4  -5   2  326.17   18.90
  -4  -5   2  322.57   21.60
  -4  -5   2  331.37   21.20
  -4  -5   2  327.67   21.50
  -4  -5   2  364.36   50.59
  -4  -5   2  306.57   29.50
  -4  -5   2  316.57   21.50
  -4  -5   2  336.07   21.60
  -4  -5   2  324.27   21.00
  -4  -5   2  359.76   24.80
  -4  -5   2  300.97   25.20
  -4  -5   2  339.47   19.60
  -4  -5   2  447.16  134.89
   3   5  -2   53.29    4.40
   3   5  -2   56.29    6.30
  -3  -5   2   45.90   22.30
  -3  -5   2   60.89    4.90
  -3  -5   2   65.29    7.10
  -3  -5   2   58.99    4.90
  -3  -5   2   69.89    6.30
  -3  -5   2   75.49   13.50
  -3  -5   2   69.89    4.70
  -3  -5   2   65.59    6.10
  -3  -5   2  129.69   57.79
  -3  -5   2   42.60    8.80
  -3  -5   2   61.59    7.30
  -3  -5   2   69.89    6.50
  -3  -5   2   74.49    6.90
  -3  -5   2   78.59    6.80
  -3  -5   2   57.99    6.90
  -3  -5   2   70.29    6.20
   2   5  -2   23.50    3.40
  -2  -5   2   20.10    3.60
  -2  -5   2    7.00   23.80
  -2  -5   2   18.90    1.40
  -2  -5   2   16.30    2.10
  -2  -5   2   13.90   12.50
  -2  -5   2   18.50    4.50
  -2  -5   2   13.70    3.80
  -2  -5   2   14.60    9.40
  -2  -5   2   11.20    9.00
  -2  -5   2   17.50    2.40
  -2  -5   2   23.20    6.50
  -2  -5   2   19.20    4.60
  -2  -5   2   25.10    4.60
  -2  -5   2   17.60    1.90
  -2  -5   2   12.60    2.90
  -2  -5   2   12.10    3.40
  -2  -5   2   36.20   19.20
  -2  -5   2   19.30    4.50
  -2  -5   2   29.80    5.30
  -2  -5   2   27.90    8.50
  -1  -5   2  130.19    9.40
  -1  -5   2   80.59   23.10
  -1  -5   2  145.99   11.20
  -1  -5   2  132.39   10.50
  -1  -5   2  140.89   11.00
  -1  -5   2  148.59   15.90
  -1  -5   2  125.39    8.40
  -1  -5   2  137.89   10.70
  -1  -5   2  122.69   14.70
  -1  -5   2  126.89    8.50
  -1  -5   2  133.29    8.50
  -1  -5   2  104.49   22.70
  -1  -5   2  150.48   10.70
  -1  -5   2  134.79    9.50
  -1  -5   2  195.28   41.90
  -1  -5   2  144.29   10.20
  -1  -5   2  139.69   10.50
   0  -5   2  537.85   32.50
   0  -5   2  550.14   31.70
   0  -5   2  616.54   33.10
   0  -5   2  544.25   31.80
   0  -5   2  541.65   33.60
   0  -5   2  576.24   33.70
   0  -5   2  561.04   33.90
   0  -5   2  549.25   31.70
   0  -5   2  570.84   33.30
   0  -5   2  473.35   39.80
   0  -5   2  455.95   48.10
   0  -5   2  494.65   37.70
   0  -5   2  591.94   34.00
   0  -5   2  584.34   33.70
   1  -5   2  951.90   53.89
   1  -5   2  981.00   78.79
   1  -5   2  935.21   55.39
   1  -5   2  979.00   55.79
   1  -5   2  954.50   54.49
   1  -5   2  931.21   55.79
   1  -5   2  941.41   56.09
   1  -5   2  895.71   54.39
   1  -5   2  995.00   55.29
   1  -5   2  994.10   53.99
   1  -5   2  891.31   55.39
   2  -5   2  227.68   14.60
   2  -5   2  199.18   20.70
   2  -5   2  266.17   16.10
   2  -5   2  235.48   14.70
   2  -5   2  230.58   15.00
   2  -5   2  242.98   16.60
   2  -5   2  205.18   25.00
   2  -5   2  193.08   19.90
   2  -5   2  269.57   18.10
   2  -5   2  265.07   14.90
   2  -5   2  263.97   25.80
   2  -5   2  235.68   28.40
   2  -5   2  246.18   17.20
   2  -5   2  267.57   16.30
   2  -5   2  242.98   15.20
   2  -5   2  255.87   17.20
   2  -5   2  245.68   16.70
  -3   5  -2  383.76   25.50
   3  -5   2  440.26   25.40
   3  -5   2  457.95   25.40
   3  -5   2  472.95   28.90
   3  -5   2  395.36   38.60
   3  -5   2  393.86   31.60
   3  -5   2  430.26   28.90
   3  -5   2  388.26   25.80
   3  -5   2  464.35   28.00
   3  -5   2  467.75   37.90
   3  -5   2  440.06   25.60
   3  -5   2  445.56   25.30
   3  -5   2  469.95   43.00
   3  -5   2  367.36   36.50
   3  -5   2  428.56   27.90
   3  -5   2  449.36   27.20
  -4   5  -2    3.60    1.50
  -4   5  -2    2.70    1.80
   4  -5   2    0.80    1.00
   4  -5   2    6.10    3.50
   4  -5   2   -2.20    7.20
   4  -5   2    1.90    1.40
   4  -5   2    3.60    1.40
   4  -5   2   -0.50    1.00
   4  -5   2    3.90    3.20
   4  -5   2    6.50    6.80
   4  -5   2    0.50    2.10
   4  -5   2    6.40    4.30
   4  -5   2    6.20    2.30
   4  -5   2    1.30    1.50
   4  -5   2   10.10    6.00
   4  -5   2    3.60    3.30
   4  -5   2    1.20    5.60
   4  -5   2    2.80    5.30
   4  -5   2    7.80    4.60
   4  -5   2    2.20    2.90
   4  -5   2   10.40    3.60
  -5   5  -2   17.70    2.90
  -5   5  -2   13.90    3.10
   5  -5   2   20.00   10.80
   5  -5   2   31.70   11.80
   5  -5   2   17.60    7.30
   5  -5   2   12.70    5.70
   5  -5   2   14.20    2.70
   5  -5   2   19.30    2.80
   5  -5   2   15.70    2.70
   5  -5   2   27.90   15.80
   5  -5   2   16.10    5.10
   5  -5   2   12.30    4.60
   5  -5   2   19.10    2.90
   5  -5   2   51.49   16.40
  -6   5  -2   68.49    6.20
  -6   5  -2   63.29    6.30
   6  -5   2   79.69    8.60
   6  -5   2   80.19    6.20
   6  -5   2   67.99    5.90
   6  -5   2   66.39    9.10
   6  -5   2  104.89   21.10
   6  -5   2   75.79    9.70
   6  -5   2   73.79    9.20
   6  -5   2  133.59   32.80
   6  -5   2   74.09    8.60
   6  -5   2   73.49    5.80
   6  -5   2  108.69   24.40
  -7   5  -2   21.00    3.80
  -7   5  -2   27.00    4.90
   7  -5   2   18.40    4.80
   7  -5   2   16.60    3.10
   7  -5   2   13.30    6.00
   7  -5   2   22.80   22.90
   7  -5   2   13.70    6.30
   7  -5   2   13.40   10.10
   7  -5   2   17.60    7.00
   7  -5   2   20.60    3.80
   7  -5   2   11.00    6.30
  -8   5  -2  206.38   15.20
  -8   5  -2  220.28   14.20
   8  -5   2  192.98   14.10
   8  -5   2  212.78   18.20
   8  -5   2  196.58   16.40
   8  -5   2  271.57   50.79
   8  -5   2  209.88   18.60
   8  -5   2  210.88   18.80
   8  -5   2  155.08   36.40
   8  -5   2  243.58   32.70
   8  -5   2  212.38   18.50
   8  -5   2  187.98   13.70
  -9   5  -2  152.68   12.80
  -9   5  -2  155.08   11.30
   9  -5   2  143.29   16.10
   9  -5   2  154.88   15.80
   9  -5   2  172.58   26.70
   9  -5   2  136.99   11.20
   9  -5   2  138.59   10.70
   9  -5   2  172.18   42.60
   9  -5   2  134.89   15.40
   9  -5   2  153.88   15.90
   9  -5   2  133.09   28.00
 -10   5  -2   26.40    6.00
 -10   5  -2   36.90    5.70
  10  -5   2   27.70   20.20
  10  -5   2   46.30   11.70
  10  -5   2   43.10   12.20
  10  -5   2   19.50   11.60
  10  -5   2   22.50    4.90
  10  -5   2   29.60   13.40
  10  -5   2   20.50    3.50
  10  -5   2   44.20   11.00
  10  -5   2   24.60    8.80
 -11   5  -2   42.90    7.70
 -11   5  -2   39.10    5.70
  11  -5   2   45.30   15.10
  11  -5   2   30.50   23.60
  11  -5   2   40.40   14.70
  11  -5   2   66.79   13.50
  11  -5   2   56.09   12.40
  11  -5   2   32.60    4.50
  11  -5   2   34.20    4.50
  11  -5   2   40.70   11.40
 -12   5  -2   73.59    6.30
 -12   5  -2   75.69    8.50
  12  -5   2  161.38   41.00
  12  -5   2   61.49    5.40
  12  -5   2   54.39    6.60
  12  -5   2  112.89   22.60
  12  -5   2   76.49    9.70
  12  -5   2   66.89    9.40
 -13   5  -2   52.29    6.40
  13  -5   2   57.09   17.20
  12   4  -2   61.69    5.40
  12   4  -2   75.89   14.70
 -12  -4   2   73.59   11.20
 -12  -4   2   67.99    7.70
 -12  -4   2   64.29   10.60
 -12  -4   2   59.49   10.90
 -12  -4   2   58.29    4.80
  11   4  -2   37.50    4.60
 -11  -4   2   33.10    5.80
 -11  -4   2   -1.70   23.30
 -11  -4   2   33.50    8.70
 -11  -4   2   40.30    7.50
 -11  -4   2   46.80   11.20
 -11  -4   2   48.50   12.30
 -11  -4   2  -48.80   82.69
 -11  -4   2   22.50    3.20
  10   4  -2   98.69   16.40
  10   4  -2  109.99    8.30
 -10  -4   2  101.39   11.90
 -10  -4   2   61.89   45.70
 -10  -4   2   91.19    7.10
 -10  -4   2   96.79   13.60
 -10  -4   2   82.79   55.69
 -10  -4   2  106.69    9.40
 -10  -4   2   97.99   13.20
   9   4  -2  571.84   32.90
   9   4  -2  551.54   38.90
  -9  -4   2  520.05   33.90
  -9  -4   2  589.14   38.70
  -9  -4   2  559.34   38.80
  -9  -4   2  521.35   32.10
  -9  -4   2  605.64   37.90
  -9  -4   2  624.24   79.19
  -9  -4   2  486.15   33.90
  -8  -4   2  466.65   33.00
  -8  -4   2  526.15  134.39
  -8  -4   2  514.15   34.00
  -8  -4   2  674.43   90.09
  -8  -4   2  465.15   27.60
  -8  -4   2  411.26   29.50
  -8  -4   2  525.85   32.90
  -8  -4   2  464.15   29.20
  -8  -4   2  404.56   48.80
   7   4  -2  104.79   18.20
   7   4  -2   86.79   11.20
   7   4  -2  101.69    7.10
  -7  -4   2   80.19    8.50
  -7  -4   2   90.79    8.70
  -7  -4   2   93.69    6.50
  -7  -4   2  106.79   12.00
  -7  -4   2   93.19   53.79
  -7  -4   2  115.99   11.00
  -7  -4   2   81.19    7.70
  -7  -4   2   98.29   11.10
  -7  -4   2  158.48   48.30
  -7  -4   2   90.79    8.30
   6   4  -2   73.09    5.70
   6   4  -2   77.09   13.70
   6   4  -2   73.29    9.40
  -6  -4   2   77.09    8.50
  -6  -4   2   77.69    5.30
  -6  -4   2   87.39    6.70
  -6  -4   2  100.29   33.30
  -6  -4   2   49.40   16.80
  -6  -4   2   73.89    9.10
  -6  -4   2   75.39    7.50
  -6  -4   2   72.19    7.40
  -6  -4   2   77.49    7.10
  -6  -4   2   73.89    9.00
   5   4  -2  389.66   26.40
   5   4  -2  334.57   27.50
  -5  -4   2  422.26   56.09
  -5  -4   2  370.56   24.70
  -5  -4   2  383.26   30.60
  -5  -4   2  433.56   24.90
  -5  -4   2  423.66   23.80
  -5  -4   2  411.26   25.40
  -5  -4   2  362.66   28.00
  -5  -4   2  411.56   26.00
   4   4  -2   97.09    8.80
   4   4  -2   91.79    6.20
   4   4  -2   87.59   10.10
  -4  -4   2   90.79    8.10
  -4  -4   2  101.79    6.70
  -4  -4   2   96.09    8.50
  -4  -4   2  108.59    8.50
  -4  -4   2   86.79    8.00
  -4  -4   2   85.79   12.60
  -4  -4   2   89.39    8.40
  -4  -4   2   76.79   26.20
  -4  -4   2   88.59    8.50
  -4  -4   2   95.99    7.60
  -4  -4   2   75.49    6.70
   3   4  -2  109.29    8.40
   3   4  -2  102.59    6.70
   3   4  -2  119.79   18.50
  -3  -4   2  105.59   12.10
  -3  -4   2  102.59    6.30
  -3  -4   2   97.79    8.80
  -3  -4   2  100.59    7.00
  -3  -4   2   95.79    8.20
  -3  -4   2   99.69    8.90
  -3  -4   2   84.99    8.20
  -3  -4   2  113.69    8.50
  -3  -4   2  102.49    6.90
  -3  -4   2  103.39    8.60
  -3  -4   2  105.89   31.60
  -3  -4   2  119.09    8.40
  -3  -4   2  123.39   12.00
  -3  -4   2  103.39    8.70
   2   4  -2 1070.89   61.99
  -2  -4   2  952.60   61.29
  -2  -4   2 1113.29   63.39
  -2  -4   2 1151.18   62.49
  -2  -4   2 1137.59   62.89
  -2  -4   2 1130.79   62.49
  -2  -4   2 1043.00   62.49
  -2  -4   2 1204.88   63.69
  -2  -4   2 1025.80   62.99
  -1  -4   2  307.17   18.60
  -1  -4   2  309.17   18.00
  -1  -4   2  335.27   20.30
  -1  -4   2  344.47   21.00
  -1  -4   2  328.07   20.20
  -1  -4   2  308.07   18.70
  -1  -4   2  315.47   18.70
  -1  -4   2  339.47   20.60
  -1  -4   2  315.47   19.40
  -1  -4   2  297.37   20.00
  -1  -4   2  323.67   19.50
  -1  -4   2  338.97   20.50
   0  -4   2   71.59    5.50
   0  -4   2   71.59    4.90
   0  -4   2   82.79    7.40
   0  -4   2   66.49    4.80
   0  -4   2   64.79    6.60
   0  -4   2   66.89    6.50
   1  -4   2 1240.88   71.99
   1  -4   2 1256.07   71.29
   1  -4   2 1278.07   71.29
   1  -4   2 1321.17   71.39
   1  -4   2 1228.18   71.69
   2  -4   2  189.18   12.00
   2  -4   2  195.18   11.90
   2  -4   2  179.38   12.20
   2  -4   2  196.18   12.10
   2  -4   2  178.88   12.00
   2  -4   2  204.68   13.20
   2  -4   2  210.88   14.20
   2  -4   2  228.38   15.00
   2  -4   2  189.38   12.50
   2  -4   2  212.38   13.00
   2  -4   2  204.38   12.00
   2  -4   2  193.88   13.40
   2  -4   2  189.68   13.80
   2  -4   2  203.28   12.10
  -3   4  -2    4.90    2.00
  -3   4  -2    3.60    1.30
   3  -4   2    5.10    2.90
   3  -4   2    6.50    1.60
   3  -4   2    7.40    3.10
   3  -4   2    4.50    1.50
   3  -4   2    6.70    1.40
   3  -4   2    4.20    3.20
   3  -4   2    6.80    3.60
   3  -4   2    3.20    3.10
   3  -4   2    4.10    1.90
   3  -4   2    7.20    2.90
   3  -4   2    6.40    1.40
   3  -4   2    8.80    6.60
   3  -4   2   19.00    8.90
   3  -4   2    4.00    2.90
   3  -4   2    2.80    7.40
  -4   4  -2  435.76   25.80
  -4   4  -2  390.36   29.10
  -4   4  -2  401.36   25.20
   4  -4   2  441.36   25.40
   4  -4   2  439.66   27.10
   4  -4   2  485.65   28.60
   4  -4   2  461.35   25.40
   4  -4   2  426.96   26.00
   4  -4   2  438.16   27.80
   4  -4   2  416.26   25.50
   4  -4   2  449.66   40.40
   4  -4   2  406.06   37.10
   4  -4   2  440.06   27.80
   4  -4   2  440.86   26.90
   4  -4   2  373.06   40.90
  -5   4  -2  111.89    8.10
  -5   4  -2  100.59   10.90
  -5   4  -2  104.09    7.70
   5  -4   2  104.49   10.30
   5  -4   2  109.19   10.50
   5  -4   2  121.49   24.80
   5  -4   2   88.89    7.20
   5  -4   2  113.79   27.70
   5  -4   2  107.29   10.20
   5  -4   2   86.99   23.10
   5  -4   2  109.19    9.90
   5  -4   2  115.79   10.20
   5  -4   2   99.59   20.10
   5  -4   2  115.59    7.70
   5  -4   2  117.49    8.00
   5  -4   2  109.09    7.50
  -6   4  -2  161.78   16.20
  -6   4  -2  183.78   12.70
  -6   4  -2  214.88   13.60
   6  -4   2  206.88   12.90
   6  -4   2  203.88   26.00
   6  -4   2  212.08   27.60
   6  -4   2  182.18   15.70
   6  -4   2  180.68   15.70
   6  -4   2  224.48   16.40
   6  -4   2  193.88   12.70
   6  -4   2  203.88   15.20
   6  -4   2  221.48   40.50
  -7   4  -2    7.30    2.60
  -7   4  -2    5.50    5.30
  -7   4  -2    4.90    2.80
   7  -4   2    6.50    5.10
   7  -4   2    3.40    2.40
   7  -4   2    1.10    2.10
   7  -4   2    0.50    5.10
   7  -4   2    8.80    9.70
   7  -4   2    4.60    1.70
   7  -4   2   -3.00   11.10
   7  -4   2    7.60    4.90
   7  -4   2   19.10   11.70
   7  -4   2    5.60    4.60
  -8   4  -2  366.66   23.00
  -8   4  -2  354.56   23.00
   8  -4   2  395.16   41.60
   8  -4   2  364.16   26.30
   8  -4   2  343.27   25.90
   8  -4   2  332.87   25.80
   8  -4   2  335.67   22.10
   8  -4   2  333.97   26.50
   8  -4   2  330.57   38.30
   8  -4   2  319.77   21.30
  -9   4  -2   11.30    3.60
  -9   4  -2    5.50    3.50
   9  -4   2   18.90   10.90
   9  -4   2    6.10    7.00
   9  -4   2    6.10    9.60
   9  -4   2    5.90    2.00
   9  -4   2   23.70   20.50
   9  -4   2    6.00    5.50
   9  -4   2   11.90    7.80
   9  -4   2   12.90    8.30
   9  -4   2   10.60    3.80
 -10   4  -2  344.07   23.50
 -10   4  -2  317.87   21.20
  10  -4   2  318.47   25.90
  10  -4   2  333.27   38.80
  10  -4   2  324.77   20.80
  10  -4   2  334.17   26.90
  10  -4   2  296.17   47.60
  10  -4   2  384.56   40.60
  10  -4   2  352.46   28.00
  10  -4   2  312.37   25.70
  11  -4   2   10.20   11.90
  11  -4   2    8.90    5.90
  11  -4   2   14.90   17.50
  11  -4   2   -3.90   11.70
  11  -4   2    7.00    3.10
  11  -4   2   -1.80    6.00
  11  -4   2    7.60    6.20
 -12   4  -2    2.50    2.20
  12  -4   2    5.70    6.70
  12  -4   2    4.90    6.00
  12  -4   2    4.50    3.50
  12  -4   2    9.30   13.10
  12  -4   2    6.70    2.10
 -13   4  -2   10.10    3.00
  13  -4   2   15.00   11.60
  13   3  -2   71.29   21.60
 -13  -3   2  109.29   16.10
 -13  -3   2   68.39    5.20
 -13  -3   2   70.89    7.30
 -13  -3   2   76.19    9.30
  12   3  -2   22.10    3.70
 -12  -3   2   25.60    8.30
 -12  -3   2   17.90    5.00
 -12  -3   2   15.10    2.50
 -12  -3   2   33.60   11.50
 -12  -3   2   17.30   30.40
 -12  -3   2   14.80    6.10
 -12  -3   2   19.30   13.50
  11   3  -2   92.69    7.70
  11   3  -2  124.79   18.10
 -11  -3   2   78.49   10.10
 -11  -3   2  141.89   20.90
 -11  -3   2  101.09   11.70
 -11  -3   2   97.79    7.30
 -11  -3   2   54.59   66.99
 -11  -3   2  148.69   22.40
  10   3  -2  144.19   26.10
  10   3  -2   90.29   15.40
  10   3  -2   79.39    6.80
 -10  -3   2   57.99    7.70
 -10  -3   2   35.40   38.40
 -10  -3   2  109.79   17.90
 -10  -3   2  -35.30   69.69
 -10  -3   2   83.19   15.90
 -10  -3   2   66.89    8.00
 -10  -3   2  109.49   15.20
   9   3  -2  223.68   20.90
   9   3  -2  227.98   15.00
   9   3  -2  222.48   24.00
  -9  -3   2  220.88   14.50
  -9  -3   2  248.78   16.90
  -9  -3   2  245.78   21.50
  -9  -3   2  234.78   23.00
   8   3  -2  143.99   16.50
   8   3  -2  122.59    8.80
   8   3  -2  116.39   22.90
  -8  -3   2  125.19   14.30
  -8  -3   2  110.39   10.50
  -8  -3   2  107.19   31.30
  -8  -3   2  122.59    8.30
  -8  -3   2  127.19   13.80
  -8  -3   2  194.48   50.29
  -8  -3   2  113.79    9.90
   7   3  -2   24.20    7.30
   7   3  -2   66.89   13.50
   7   3  -2   46.20    4.10
   7   3  -2   44.70    9.30
  -7  -3   2   39.50   21.60
  -7  -3   2   41.30    5.80
  -7  -3   2   30.20    5.70
  -7  -3   2   43.00    8.80
  -7  -3   2   40.00    8.90
  -7  -3   2   47.90    5.50
  -7  -3   2   45.70    3.60
  -7  -3   2   87.79   33.40
  -7  -3   2   49.70    6.20
   6   3  -2   31.30    8.90
   6   3  -2   14.10    6.20
   6   3  -2   21.90    5.90
   6   3  -2   10.90    2.10
  -6  -3   2   51.19   25.50
  -6  -3   2   21.00    7.70
  -6  -3   2   13.50    3.30
  -6  -3   2   22.80    3.70
  -6  -3   2   19.00    5.80
  -6  -3   2   25.00    5.20
  -6  -3   2   -1.80   13.50
   5   3  -2  114.99    7.50
   5   3  -2   89.29   11.20
   5   3  -2  102.29   11.50
   5   3  -2  124.19   10.90
  -5  -3   2  132.19   35.70
  -5  -3   2  111.09    8.50
  -5  -3   2  115.59    8.90
  -5  -3   2  129.39   17.70
  -5  -3   2  117.59    8.10
  -5  -3   2  117.99   10.50
  -5  -3   2  109.69   10.50
   4   3  -2  410.76   22.80
   4   3  -2  422.76   25.20
   4   3  -2  334.97   27.40
  -4  -3   2  303.37   44.70
  -4  -3   2  394.76   23.80
  -4  -3   2  350.16   24.80
  -4  -3   2  403.96   24.00
  -4  -3   2  414.46   23.20
  -4  -3   2  398.06   25.00
  -4  -3   2  393.36   27.90
  -4  -3   2  397.86   25.20
   3   3  -2   60.39    4.90
   3   3  -2   63.89    7.90
   3   3  -2   66.59    7.40
   3   3  -2   57.19    4.30
   3   3  -2   57.29    6.10
  -3  -3   2   63.89    4.60
  -3  -3   2   61.89    5.30
  -3  -3   2   64.59    4.60
  -3  -3   2   61.89    5.80
  -3  -3   2   65.99    6.50
  -3  -3   2   70.79    7.10
  -3  -3   2   55.69    6.10
  -3  -3   2   68.19   10.20
  -3  -3   2   66.39    4.80
   2   3  -2 2030.20  116.79
   2   3  -2 1948.21  114.49
  -2  -3   2 2145.19  115.89
   1   3  -2  222.48   16.40
   1   3  -2  252.57   14.50
  -1  -3   2  278.07   16.70
  -1  -3   2  243.58   15.20
  -1  -3   2  277.27   16.20
  -1  -3   2  255.47   14.30
  -1  -3   2  259.77   16.20
  -1  -3   2  244.28   15.10
  -1  -3   2  261.97   16.00
  -1  -3   2  238.78   15.20
  -1  -3   2  258.77   15.80
  -1  -3   2  246.18   14.70
  -1  -3   2  264.07   14.80
  -1  -3   2  255.47   15.90
  -1  -3   2  233.48   15.20
  -1  -3   2  234.18   15.50
  -1  -3   2  251.17   16.00
  -1  -3   2  261.97   16.40
  -1  -3   2  254.47   15.40
   0  -3   2  864.91   53.39
   0  -3   2  855.71   52.49
   0  -3   2  995.30   54.29
   0  -3   2  933.61   53.09
   0  -3   2  989.60   53.59
   0  -3   2  965.00   54.09
   0  -3   2 1002.30   53.19
   0  -3   2  932.61   54.09
   1  -3   2  120.19    8.10
   1  -3   2  114.49    8.00
   1  -3   2  117.49    8.60
   1  -3   2  133.29    9.30
   1  -3   2  118.39    8.40
   1  -3   2  109.59    7.80
   1  -3   2  114.29    7.80
   1  -3   2  126.09    9.00
   1  -3   2  116.39    7.60
   1  -3   2  122.59    9.00
   1  -3   2  138.49    7.70
   1  -3   2  120.59    9.00
   1  -3   2  124.69    7.70
   1  -3   2  126.99    7.90
   1  -3   2  144.09   10.10
  -2   3  -2  214.38   15.10
   2  -3   2  240.58   13.70
   2  -3   2  213.78   15.20
   2  -3   2  205.18   14.90
   2  -3   2  235.08   15.20
   2  -3   2  236.08   15.20
   2  -3   2  218.98   13.50
   2  -3   2  237.98   13.40
   2  -3   2  250.17   14.70
   2  -3   2  255.77   16.20
   2  -3   2  194.48   13.70
   2  -3   2  236.88   13.80
   2  -3   2  245.18   14.50
   2  -3   2  236.98   14.70
   2  -3   2  237.58   14.70
   2  -3   2  239.18   14.50
   2  -3   2  232.98   15.30
  -3   3  -2  136.99    9.80
  -3   3  -2  145.69   13.00
  -3   3  -2  155.08   10.50
  -3   3  -2  147.59   11.80
   3  -3   2  175.48    9.80
   3  -3   2  131.29   12.50
   3  -3   2  179.98   12.10
   3  -3   2  176.78   10.70
   3  -3   2  150.78   11.60
   3  -3   2  165.18   10.00
   3  -3   2  170.28   11.60
   3  -3   2  166.48   10.00
   3  -3   2  189.78   12.60
   3  -3   2  162.38   10.60
   3  -3   2  152.08   10.10
   3  -3   2  163.78   11.70
  -4   3  -2   40.30    3.90
  -4   3  -2   44.80    7.60
  -4   3  -2   50.09    4.40
  -4   3  -2   42.30    4.30
  -4   3  -2   44.00    6.30
   4  -3   2   56.69    8.10
   4  -3   2   50.19    6.20
   4  -3   2   50.59   14.50
   4  -3   2   41.10    3.60
   4  -3   2   39.00    3.80
   4  -3   2   44.50    6.80
   4  -3   2   48.70    3.90
   4  -3   2   44.00    3.60
   4  -3   2   41.20    5.90
   4  -3   2   50.89   18.00
  -5   3  -2 3338.67  189.58
  -5   3  -2 3232.08  191.88
  -5   3  -2 3611.44  192.08
   5  -3   2 3229.68  205.68
  -6   3  -2   16.40    6.80
  -6   3  -2   16.00    6.00
  -6   3  -2   16.80    4.30
  -6   3  -2   10.50    2.50
   6  -3   2   -1.30   11.30
   6  -3   2   16.50    6.20
   6  -3   2   12.60    3.70
   6  -3   2    7.20    2.30
   6  -3   2   15.40    2.60
  -7   3  -2  141.19   10.70
  -7   3  -2  129.89   13.80
  -7   3  -2  120.89   14.30
  -7   3  -2  143.59   10.10
   7  -3   2  146.79    9.70
   7  -3   2  146.19   10.40
   7  -3   2  187.78   32.00
   7  -3   2  104.39   28.30
   7  -3   2  145.59   13.80
   7  -3   2  140.19   14.00
   7  -3   2  142.69   11.20
  -8   3  -2  539.85   42.60
  -8   3  -2  597.24   36.70
  -8   3  -2  628.04   49.70
  -8   3  -2  646.54   35.60
   8  -3   2  583.84   35.10
   8  -3   2  503.65   52.09
   8  -3   2  585.84   40.30
   8  -3   2  624.14   41.30
   8  -3   2  556.44   62.89
   8  -3   2  613.94   36.10
  -9   3  -2   45.70    6.20
  -9   3  -2   52.69    8.80
  -9   3  -2   50.09   11.80
   9  -3   2   64.69   20.00
   9  -3   2   27.20   21.00
   9  -3   2   50.29    6.90
   9  -3   2   64.29   14.40
   9  -3   2   48.90   18.70
   9  -3   2   73.49   14.60
   9  -3   2   38.70    4.40
   9  -3   2   43.10    9.70
   9  -3   2   57.59   11.50
 -10   3  -2   82.49    7.50
 -10   3  -2   76.69    9.10
  10  -3   2   80.99   15.30
  10  -3   2   68.89    6.30
  10  -3   2   59.79    7.60
  10  -3   2   98.29   15.80
  10  -3   2   93.29   16.20
  10  -3   2  108.49   16.30
  10  -3   2   67.79   35.00
  10  -3   2  119.59   29.60
  10  -3   2  108.29   38.60
 -11   3  -2    3.90    2.70
 -11   3  -2    5.40    5.50
  11  -3   2    3.40    5.20
  11  -3   2    6.80    8.20
  11  -3   2    9.20    8.30
  11  -3   2    8.30    3.60
  11  -3   2    6.50    9.50
  11  -3   2    8.60   15.60
  11  -3   2   22.30    7.60
  11  -3   2    3.50    1.60
 -12   3  -2    8.80    4.50
  12  -3   2    4.60    7.30
  12  -3   2   12.70   14.50
  12  -3   2    8.70    5.00
  12  -3   2   -1.80    6.70
  12  -3   2   10.70    9.50
 -13   3  -2   44.80    4.90
  13  -3   2   48.50    4.40
  13  -3   2   71.79   18.00
  13  -3   2   54.09    9.90
  13  -3   2   54.79   18.60
  13  -3   2   50.39   12.60
  13   2  -2   -1.60   10.20
 -13  -2   2    1.30    2.50
 -13  -2   2    6.80    5.80
 -13  -2   2    2.70    1.20
 -13  -2   2   16.30    5.30
 -13  -2   2    3.40   22.60
  12   2  -2   12.80    3.30
  12   2  -2   40.10   18.30
 -12  -2   2   18.60    8.70
 -12  -2   2   17.90    5.80
 -12  -2   2   13.80    2.50
 -12  -2   2   11.40   28.00
 -12  -2   2   18.70    6.60
 -12  -2   2   11.20    7.80
  11   2  -2   43.70   17.50
  11   2  -2    7.80    6.40
  11   2  -2    5.30    9.70
  11   2  -2    1.20    1.70
 -11  -2   2    8.70   12.60
 -11  -2   2   10.40    5.90
 -11  -2   2    4.10    3.10
 -11  -2   2    5.70    7.80
 -11  -2   2    6.60   28.90
 -11  -2   2    3.70    1.50
  10   2  -2   10.90    9.10
  10   2  -2    7.10    6.50
  10   2  -2   10.50    9.20
 -10  -2   2    4.70    7.70
 -10  -2   2   10.10   51.99
 -10  -2   2    1.70    3.10
 -10  -2   2    1.80    7.30
 -10  -2   2   17.10   52.49
 -10  -2   2    2.40    1.30
   9   2  -2  395.96   30.10
   9   2  -2  404.86   23.80
   9   2  -2  364.46   32.20
   9   2  -2  397.26   33.20
  -9  -2   2  385.06   29.90
  -9  -2   2  461.65   36.20
  -9  -2   2  364.86   25.30
  -9  -2   2  377.16   23.40
   8   2  -2 1770.92   98.99
   8   2  -2 1615.04  101.09
   8   2  -2 1536.15  100.59
  -8  -2   2 1769.72   99.69
  -8  -2   2 1610.54   92.99
  -8  -2   2 1846.52  142.09
  -8  -2   2 1643.54   94.59
  -8  -2   2 1569.64   98.19
  -8  -2   2 1568.34   94.19
   7   2  -2 1000.20   62.19
   7   2  -2  987.20   66.49
   7   2  -2 1059.59   66.89
  -7  -2   2  952.70   61.09
  -7  -2   2 1010.60   61.79
  -7  -2   2 1194.48  101.89
  -7  -2   2 1111.79   65.59
  -7  -2   2  965.70   70.99
  -7  -2   2 1136.79   60.39
  -7  -2   2 1162.48   61.89
  -7  -2   2 1099.09   65.09
  -7  -2   2 1134.69   62.79
   6   2  -2   16.30    3.50
   6   2  -2    9.80    1.80
   6   2  -2   13.50    5.90
   6   2  -2   14.50    5.70
  -6  -2   2   11.00   15.70
  -6  -2   2   13.10    3.00
  -6  -2   2   15.00   15.30
  -6  -2   2   13.90    3.00
  -6  -2   2   17.20    5.90
  -6  -2   2   11.70    5.30
  -6  -2   2   15.70    3.40
  -6  -2   2   13.20    2.30
  -6  -2   2   16.00    3.10
   5   2  -2 1852.01  106.89
   5   2  -2 1772.02  106.49
   5   2  -2 1895.61  103.49
  -5  -2   2 1898.41  103.29
  -5  -2   2 1710.73  103.19
  -5  -2   2 1832.12  102.39
  -5  -2   2 1868.21  108.19
  -5  -2   2 1685.33  134.49
  -5  -2   2 1824.22  103.09
   4   2  -2  749.13   42.50
   4   2  -2  750.12   40.20
   4   2  -2  685.43   41.30
   4   2  -2  675.63   43.50
   4   2  -2  663.83   43.40
  -4  -2   2  677.83   40.90
  -4  -2   2  617.64   41.30
  -4  -2   2  729.73   42.70
  -4  -2   2  759.72   45.30
  -4  -2   2  757.82   41.10
  -4  -2   2  726.73   40.90
  -4  -2   2  674.63   40.10
  -4  -2   2  722.23   42.50
   3   2  -2   29.90    3.20
   3   2  -2   24.40    2.30
   3   2  -2   42.40    5.50
   3   2  -2   35.00    6.50
  -3  -2   2   27.30    2.90
  -3  -2   2   23.30    2.20
  -3  -2   2   35.00    3.90
  -3  -2   2   28.40    2.80
  -3  -2   2   22.30    2.90
  -3  -2   2   25.70    3.00
  -3  -2   2   27.10    2.70
  -3  -2   2   40.10    5.30
  -3  -2   2   27.10    2.50
   2   2  -2 2116.39  118.29
   2   2  -2 1878.31  119.69
  -2  -2   2 2204.68  118.79
  -2  -2   2 2200.08  119.99
  -2  -2   2 2138.39  122.99
   1   2  -2    2.50    1.20
   1   2  -2    4.20    3.10
   1   2  -2    3.00    1.70
  -1  -2   2    1.80    0.50
  -1  -2   2    2.20    2.00
  -1  -2   2    1.20    2.30
  -1  -2   2    4.50    2.10
  -1  -2   2    2.10    1.00
  -1  -2   2    2.20    1.10
  -1  -2   2    0.10    2.10
  -1  -2   2    2.00    0.90
  -1  -2   2    1.50    2.30
  -1  -2   2    3.50    2.20
  -1  -2   2    2.20    1.00
  -1  -2   2    2.00    2.10
  -1  -2   2    1.10    1.80
   0   2  -2   69.59    6.40
   0  -2   2   94.29    7.40
   0  -2   2   83.79    6.00
   0  -2   2   89.39    6.90
   0  -2   2   89.49    5.30
   0  -2   2   96.19    7.10
   0  -2   2   93.39    6.40
   0  -2   2   86.99    6.30
   0  -2   2   82.79    5.30
   0  -2   2   79.19    5.60
   0  -2   2   83.49    6.30
   0  -2   2   83.99    6.20
   0  -2   2   92.39    6.80
   0  -2   2   76.69    4.90
   0  -2   2   89.99    6.40
   0  -2   2   70.89    6.00
   0  -2   2   89.09    5.20
  -1   2  -2  105.99    7.70
   1  -2   2  121.89    8.50
   1  -2   2  126.69    9.10
   1  -2   2  120.09    7.30
   1  -2   2  130.99    8.10
   1  -2   2  130.79    8.90
   1  -2   2  117.89    7.40
   1  -2   2  121.09    8.50
   1  -2   2  124.29    7.20
   1  -2   2  113.59    8.20
   1  -2   2  117.19    8.50
   1  -2   2  121.59    7.60
   1  -2   2  119.79    8.10
  -2   2  -2  369.06   22.40
  -2   2  -2  339.17   23.40
  -2   2  -2  348.27   25.30
  -2   2  -2  338.47   23.00
   2  -2   2  390.26   21.90
   2  -2   2  400.16   23.20
   2  -2   2  404.26   23.30
   2  -2   2  383.96   22.20
   2  -2   2  321.37   25.50
   2  -2   2  393.26   23.10
   2  -2   2  422.46   22.00
   2  -2   2  409.16   22.40
  -3   2  -2  702.43   43.60
  -3   2  -2  756.22   42.30
  -3   2  -2  670.93   43.60
  -3   2  -2  676.93   41.80
  -3   2  -2  655.03   41.60
   3  -2   2  772.22   43.40
   3  -2   2  795.42   42.00
   3  -2   2  761.32   43.60
   3  -2   2  769.42   41.60
   3  -2   2  735.53   41.50
   3  -2   2  748.43   43.20
  -4   2  -2  -32.10   19.90
  -4   2  -2   -2.10    2.80
  -4   2  -2    1.40    1.40
  -4   2  -2    0.60    1.40
  -4   2  -2    1.50    3.20
   4  -2   2   -1.90    1.10
   4  -2   2    3.60    1.60
   4  -2   2    0.80    0.70
   4  -2   2   -0.50    2.00
   4  -2   2   -1.00    3.10
   4  -2   2   -2.30    3.50
   4  -2   2    0.00    0.70
  -5   2  -2 1877.21  112.09
  -5   2  -2 1952.00  109.59
  -5   2  -2 1897.31  112.29
   5  -2   2 2011.30  112.29
  -6   2  -2   11.60    3.10
  -6   2  -2   14.40    5.30
  -6   2  -2   11.50    2.40
  -6   2  -2   14.10    3.30
  -6   2  -2   14.90    6.20
   6  -2   2    8.90    1.80
   6  -2   2   15.20    6.40
   6  -2   2    8.80    4.10
   6  -2   2   12.40    9.00
   6  -2   2   16.40    5.60
   6  -2   2    8.70    1.80
   6  -2   2   15.10    5.80
   6  -2   2   10.50    2.80
  -7   2  -2   16.60    4.00
  -7   2  -2   11.80    2.80
  -7   2  -2   18.40    6.40
  -7   2  -2   15.20    3.80
   7  -2   2   17.80    7.50
   7  -2   2    8.20    2.60
   7  -2   2   16.30    2.50
   7  -2   2   12.00    8.70
   7  -2   2   15.70    4.80
   7  -2   2   11.60    4.50
   7  -2   2   13.90    7.20
  -8   2  -2   94.89   12.10
  -8   2  -2  100.09   12.60
  -8   2  -2   97.39    7.70
  -8   2  -2   89.59    8.40
   8  -2   2   80.89    6.30
   8  -2   2   81.79    6.60
   8  -2   2  114.79   23.30
   8  -2   2   87.99   12.00
   8  -2   2   89.69    8.00
  -9   2  -2   18.80    8.30
  -9   2  -2   10.60    3.10
  -9   2  -2   18.00    5.10
  -9   2  -2   18.70    8.20
   9  -2   2    9.90    7.00
   9  -2   2   16.60    3.30
   9  -2   2    9.90    8.30
   9  -2   2   15.50    4.20
   9  -2   2   24.00   12.80
 -10   2  -2   45.80   14.70
 -10   2  -2   26.70    4.60
 -10   2  -2   37.40    7.40
 -10   2  -2   35.40   11.30
  10  -2   2   30.60   11.60
  10  -2   2   28.20   21.50
  10  -2   2   28.40    4.00
  10  -2   2   28.00   14.80
  10  -2   2   21.80    8.80
  10  -2   2   38.80    6.90
  10  -2   2   48.50   10.50
 -11   2  -2  132.09   10.30
 -11   2  -2  163.38   16.90
 -11   2  -2  154.98   21.20
 -11   2  -2  184.68   40.50
  11  -2   2  139.69   16.70
  11  -2   2  141.59   17.00
  11  -2   2   98.19   30.70
  11  -2   2  113.89   25.40
  11  -2   2  132.19   11.80
  11  -2   2  158.68   15.20
  11  -2   2  128.09   16.60
 -12   2  -2    6.30    2.20
 -12   2  -2   21.60   11.30
  12  -2   2   12.20   10.90
  12  -2   2   14.40   15.20
  12  -2   2   13.40    5.20
  12  -2   2    3.70    7.80
  12  -2   2    7.90    7.70
  12  -2   2    6.30    4.80
  13  -2   2    2.30    8.10
  13  -2   2    0.10    5.20
  13  -2   2   10.20    6.80
  13   1  -2   13.10   14.10
  13   1  -2   17.30   26.40
  13   1  -2   81.89   28.80
 -13  -1   2   23.40    3.10
 -13  -1   2   27.70    8.90
 -13  -1   2   17.90    6.50
 -13  -1   2   35.40   10.70
  12   1  -2   33.20   16.20
  12   1  -2   15.90   11.60
 -12  -1   2   11.60    8.10
 -12  -1   2   -1.90   22.40
 -12  -1   2    3.80    4.10
 -12  -1   2   11.20   11.70
 -12  -1   2    5.20    1.80
  11   1  -2    3.80    1.90
  11   1  -2   20.80   10.80
  11   1  -2    3.60    8.40
 -11  -1   2    4.10    8.20
 -11  -1   2    2.00    1.40
 -11  -1   2   -1.60   22.90
 -11  -1   2    7.70    7.60
 -11  -1   2    6.90    3.90
  10   1  -2   59.09    5.50
  10   1  -2   90.29   18.60
  10   1  -2   46.60    4.70
  10   1  -2   63.79   11.90
  10   1  -2   82.79   18.70
 -10  -1   2   49.30    4.90
 -10  -1   2   81.59   15.20
 -10  -1   2   68.29   15.50
 -10  -1   2   79.89   10.50
   9   1  -2   29.70   11.60
   9   1  -2    6.70    7.60
   9   1  -2    7.90    6.70
   9   1  -2    7.50    2.00
  -9  -1   2    5.30    1.60
  -9  -1   2    9.50    4.00
  -9  -1   2   12.10    9.20
  -9  -1   2    7.70    6.80
  -9  -1   2    3.10    2.30
  -9  -1   2    3.10    2.20
  -9  -1   2  -34.00   49.50
   8   1  -2   26.30    3.50
   8   1  -2   37.90    9.10
   8   1  -2   31.80   10.20
   8   1  -2   47.20   14.90
   8   1  -2   46.10    6.90
  -8  -1   2   40.50   10.20
  -8  -1   2   35.50    6.50
  -8  -1   2   36.40    4.40
  -8  -1   2   50.79   30.50
  -8  -1   2   52.79    7.00
  -8  -1   2   43.30   10.30
  -8  -1   2   35.40    3.50
   7   1  -2   25.10    4.50
   7   1  -2   20.40    6.50
   7   1  -2   31.30    9.20
   7   1  -2   25.10    8.90
   7   1  -2   15.00    2.40
  -7  -1   2   19.80    4.30
  -7  -1   2   30.00    7.50
  -7  -1   2   19.10    2.50
  -7  -1   2   18.20   22.50
  -7  -1   2   15.80    6.50
  -7  -1   2   48.30   26.60
  -7  -1   2   23.90    4.40
  -7  -1   2   27.60    3.50
   6   1  -2 1123.39   64.89
   6   1  -2 1149.48   69.09
   6   1  -2 1127.49   68.69
  -6  -1   2 1133.49   64.49
  -6  -1   2 1123.49   67.49
  -6  -1   2 1048.60   71.79
  -6  -1   2 1042.40   63.99
  -6  -1   2 1108.59   64.79
  -6  -1   2 1191.78   63.99
  -6  -1   2 1140.29   65.29
  -6  -1   2 1182.78   68.09
  -6  -1   2 1160.88  108.79
   5   1  -2  218.28   13.60
   5   1  -2  203.58   16.50
   5   1  -2  198.98   16.40
   5   1  -2  212.18   12.60
  -5  -1   2  215.98   12.90
  -5  -1   2  209.28   15.70
  -5  -1   2  188.48   13.00
  -5  -1   2  214.48   13.40
  -5  -1   2  220.08   22.10
  -5  -1   2  203.58   12.90
  -5  -1   2  200.08   15.80
   4   1  -2   91.89    9.30
   4   1  -2   90.39    6.50
   4   1  -2   83.59    8.10
   4   1  -2   90.89    9.20
   4   1  -2   80.09    5.70
  -4  -1   2   89.29    6.30
  -4  -1   2   83.89    6.70
  -4  -1   2   84.99    5.90
  -4  -1   2   88.49    6.30
  -4  -1   2   96.59   14.50
  -4  -1   2   87.19    8.50
  -4  -1   2   79.89    8.40
   3   1  -2 1526.15   89.19
   3   1  -2 1555.44   89.29
  -3  -1   2 1658.33   90.39
  -3  -1   2 1537.45   87.29
  -3  -1   2 1468.25   87.39
   2   1  -2  709.13   41.60
   2   1  -2  667.83   42.30
   2   1  -2  717.53   42.50
   2   1  -2  777.72   40.80
  -2  -1   2  758.82   42.10
  -2  -1   2  720.93   40.80
  -2  -1   2  714.73   40.80
  -2  -1   2  678.63   40.60
  -2  -1   2  746.93   43.20
  -2  -1   2  707.83   41.30
  -2  -1   2  695.83   41.90
   1   1  -2 2132.49  123.59
  -1  -1   2 2244.98  122.39
   0   1  -2  111.79    7.10
   0   1  -2  111.39    7.50
   0   1  -2  113.29    6.90
   0   1  -2  112.09    8.20
   0  -1   2  114.39    8.00
   0  -1   2  123.49    9.60
   0  -1   2  105.59    7.70
   0  -1   2  108.89    6.60
   0  -1   2  116.39    6.80
   0  -1   2  116.69    9.00
   0  -1   2  114.19    7.10
   0  -1   2   97.79    6.70
   0  -1   2  113.19    7.20
   0  -1   2  108.69    8.40
   0  -1   2  122.99    7.90
  -1   1  -2 2407.86  152.58
  -1   1  -2 2596.44  151.28
   1  -1   2 2884.51  153.38
   1  -1   2 2957.80  151.48
[truncated: 1,410,352 more chars]
