# Supplementary material for: Overcrowded Alkene Photo‐Redox‐Switches Based on Quinolinium/Carbene Building Blocks
Source: Angew Chem Int Ed Engl. 2026 May 21;65(29):e9975231. doi: 10.1002/anie.9975231 (PMC13360384; doi:10.1002/anie.9975231)
Supplement: Supplementary file 2 — Supporting File 2: anie72720‐sup‐0002‐DataFiles.zip. [file ANIE-65-e9975231-s001.zip › E_2i_2.cif]

data_cb326b
_audit_contact_author_name        ?
_audit_contact_author_phone       ?
_audit_contact_author_email       ?
_audit_contact_author_address     ?
_audit_creation_method
;FinalCif V152 by Daniel Kratzert, Freiburg 2026, 
https://dkratzert.de/finalcif.html
;
_publ_section_references
;Sheldrick, G.M. (2015). Acta Cryst. A71, 3-8.
Sheldrick, G.M. (2015). Acta Cryst. C71, 3-8.
;
_shelx_SHELXL_version_number      '2019/3'
_chemical_name_systematic         ?
_chemical_name_common             ?
_chemical_formula_sum             'C47 H58 N2'
_chemical_formula_moiety          ?
_chemical_formula_weight          650.95
_chemical_melting_point           ?
_space_group_crystal_system       monoclinic
_space_group_IT_number            14
_space_group_name_H-M_alt         'P 21/n'
_space_group_name_Hall            '-P 2yn'
_shelx_space_group_comment
;
The symmetry employed for this shelxl refinement is uniquely defined
by the following loop, which should always be used as a source of
symmetry information in preference to the above space-group names.
They are only intended as comments.
;

loop_
_space_group_symop_operation_xyz
'x, y, z'
'-x+1/2, y+1/2, -z+1/2'
'-x, -y, -z'
'x-1/2, -y-1/2, z-1/2'

_cell_length_a                    11.4674(3)
_cell_length_b                    13.2369(3)
_cell_length_c                    24.9497(6)
_cell_angle_alpha                 90
_cell_angle_beta                  93.3010(10)
_cell_angle_gamma                 90
_cell_volume                      3780.90(16)
_cell_formula_units_Z             4
_cell_measurement_temperature     100(2)
_cell_measurement_reflns_used     9935
_cell_measurement_theta_min       3.549
_cell_measurement_theta_max       74.3485
_exptl_crystal_description        block
_exptl_crystal_colour             yellow
_exptl_crystal_recrystallization_method ?
_exptl_crystal_density_meas       ?
_exptl_crystal_density_method     ?
_exptl_crystal_density_diffrn     1.144
_exptl_crystal_F_000              1416
_exptl_crystal_size_max           0.170
_exptl_crystal_size_mid           0.080
_exptl_crystal_size_min           0.050
_exptl_absorpt_coefficient_mu     0.488
_exptl_absorpt_correction_type    multi-scan
_exptl_absorpt_correction_T_min   0.6396
_exptl_absorpt_correction_T_max   0.7538
_exptl_absorpt_process_details
;SADABS-2016/2 - Bruker AXS area detector scaling and absorption correction: 
Krause, L., Herbst-Irmer, R., Sheldrick G.M. & Stalke D., J. Appl. Cryst. 48 
(2015) 3-10
;
_exptl_absorpt_special_details    ?
_shelx_estimated_absorpt_T_min    0.922
_shelx_estimated_absorpt_T_max    0.976
_exptl_transmission_factor_min    ?
_exptl_transmission_factor_max    ?
_exptl_special_details            ?
_diffrn_ambient_temperature       100(2)
_diffrn_radiation_type            CuK\a
_diffrn_radiation_wavelength      1.54178
_diffrn_radiation_monochromator   'mirror optics'
_diffrn_measurement_ambient_temperature_device_make ?
_diffrn_radiation_probe           x-ray
_diffrn_source                    'microfocus sealed X-ray tube'
_diffrn_source_type               'Incoatec I\ms 3.0'
_diffrn_source_voltage            ?
_diffrn_source_current            ?
_diffrn_detector                  HPAD
_diffrn_detector_type             'Bruker PHOTON III'
_diffrn_detector_area_resol_mean  7.41
_diffrn_measurement_device        'four-circle diffractometer'
_diffrn_measurement_device_type   'Bruker D8 VENTURE dual wavelength Ag/Cu'
_diffrn_measurement_method        '\w and \f scans'
_diffrn_measurement_specimen_support 'MiTeGen micromount'
_diffrn_reflns_number             94889
_diffrn_reflns_av_unetI/netI      0.0113
_diffrn_reflns_av_R_equivalents   0.0246
_diffrn_reflns_theta_min          3.549
_diffrn_reflns_theta_max          74.519
_diffrn_reflns_theta_full         67.679
_diffrn_reflns_limit_h_min        -14
_diffrn_reflns_limit_h_max        14
_diffrn_reflns_limit_k_min        -16
_diffrn_reflns_limit_k_max        15
_diffrn_reflns_limit_l_min        -31
_diffrn_reflns_limit_l_max        30
_diffrn_measured_fraction_theta_max 0.999
_diffrn_measured_fraction_theta_full 1.000
_diffrn_reflns_Laue_measured_fraction_max 0.999
_diffrn_reflns_Laue_measured_fraction_full 1.000
_diffrn_reflns_point_group_measured_fraction_max 0.999
_diffrn_reflns_point_group_measured_fraction_full 1.000
_reflns_number_total              7733
_reflns_number_gt                 7480
_reflns_threshold_expression      'I > 2\s(I)'
_reflns_Friedel_coverage          0.000
_reflns_Friedel_fraction_max      .
_reflns_Friedel_fraction_full     .
_reflns_special_details
;
 Reflections were merged by SHELXL according to the crystal
 class for the calculation of statistics and refinement.
 
 _reflns_Friedel_fraction is defined as the number of unique
 Friedel pairs measured divided by the number that would be
 possible theoretically, ignoring centric projections and
 systematic absences.
;
_computing_data_collection        ?
_computing_cell_refinement        'SAINT V8.40B'
_computing_data_reduction         'SAINT V8.40B'
_computing_structure_solution     'SHELXT 2018/2 (Sheldrick, 2018)'
_computing_structure_refinement   'SHELXL-2019/2 (Sheldrick, 2019)'
_computing_molecular_graphics     ?
_computing_publication_material   ?
_refine_special_details           ?
_refine_ls_structure_factor_coef  Fsqd
_refine_ls_matrix_type            full
_refine_ls_weighting_scheme       calc
_refine_ls_weighting_details      'w=1/[\s^2^(Fo^2^)+(0.0401P)^2^+1.4178P] where P=(Fo^2^+2Fc^2^)/3'
_atom_sites_solution_primary      direct
_atom_sites_solution_secondary    ?
_atom_sites_solution_hydrogens    mixed
_refine_ls_hydrogen_treatment     mixed
_refine_ls_number_reflns          7733
_refine_ls_number_parameters      458
_refine_ls_number_restraints      0
_refine_ls_R_factor_all           0.0365
_refine_ls_R_factor_gt            0.0357
_refine_ls_wR_factor_ref          0.0882
_refine_ls_wR_factor_gt           0.0876
_refine_ls_goodness_of_fit_ref    1.038
_refine_ls_restrained_S_all       1.038
_refine_ls_shift/su_max           0.001
_refine_ls_shift/su_mean          0.000
_refine_diff_density_max          0.262
_refine_diff_density_min          -0.200
_refine_diff_density_rms          0.036
_refine_ls_extinction_method      none
_refine_ls_extinction_coef        .

loop_
_atom_type_symbol
_atom_type_description
_atom_type_scat_dispersion_real
_atom_type_scat_dispersion_imag
_atom_type_scat_source
'C' 'C' 0.0181 0.0091 'International Tables Vol C Tables 4.2.6.8 and 6.1.1.4'
'H' 'H' 0.0000 0.0000 'International Tables Vol C Tables 4.2.6.8 and 6.1.1.4'
'N' 'N' 0.0311 0.0180 'International Tables Vol C Tables 4.2.6.8 and 6.1.1.4'

_geom_special_details
;
 All esds (except the esd in the dihedral angle between two l.s. planes)
 are estimated using the full covariance matrix.  The cell esds are taken
 into account individually in the estimation of esds in distances, angles
 and torsion angles; correlations between esds in cell parameters are only
 used when they are defined by crystal symmetry.  An approximate (isotropic)
 treatment of cell esds is used for estimating esds involving l.s. planes.
;

loop_
_atom_site_label
_atom_site_type_symbol
_atom_site_fract_x
_atom_site_fract_y
_atom_site_fract_z
_atom_site_U_iso_or_equiv
_atom_site_adp_type
_atom_site_occupancy
_atom_site_site_symmetry_order
_atom_site_calc_flag
_atom_site_refinement_flags_posn
_atom_site_refinement_flags_adp
_atom_site_refinement_flags_occupancy
_atom_site_disorder_assembly
_atom_site_disorder_group
N2   N 0.40393(6)  0.42680(6)  0.68245(3) 0.01396(15) Uani 1 1 d    . . . . .
N1   N 0.72489(6)  0.23590(6)  0.58885(3) 0.01568(16) Uani 1 1 d    . . . . .
C30  C 0.48998(7)  0.48201(7)  0.71502(4) 0.01440(17) Uani 1 1 d    . . . . .
C4   C 0.71378(8)  0.33401(7)  0.61007(4) 0.01507(18) Uani 1 1 d    . . . . .
C2   C 0.53119(8)  0.29282(7)  0.65169(3) 0.01476(18) Uani 1 1 d    . . . . .
C5   C 0.64515(8)  0.16165(7)  0.60405(4) 0.01531(18) Uani 1 1 d    . . . . .
C21  C 0.79315(8)  0.41362(7)  0.59087(4) 0.01566(18) Uani 1 1 d    . . . . .
C6   C 0.55887(8)  0.18630(7)  0.64083(4) 0.01568(18) Uani 1 1 d    . . . . .
C1   C 0.42259(8)  0.32768(7)  0.66328(3) 0.01401(17) Uani 1 1 d    . . . . .
C35  C 0.52896(8)  0.57687(7)  0.69675(4) 0.01673(18) Uani 1 1 d    . . . . .
C13  C 0.65207(8)  0.06117(7)  0.58506(4) 0.01771(19) Uani 1 1 d    . . . . .
C3   C 0.62679(8)  0.36031(7)  0.64121(4) 0.01566(18) Uani 1 1 d    . . . . .
C8   C 0.22496(8)  0.37640(7)  0.64511(4) 0.01728(18) Uani 1 1 d    . . . . .
H8A  H 0.224508    0.409894    0.609621   0.021       Uiso 1 1 calc R U . . .
H8B  H 0.143691    0.358204    0.652487   0.021       Uiso 1 1 calc R U . . .
C10  C 0.50966(8)  0.10653(7)  0.66841(4) 0.01905(19) Uani 1 1 d    . . . . .
H10  H 0.462631    0.121286    0.697543   0.023       Uiso 1 1 calc R U . . .
C15  C 0.71411(8)  0.03554(7)  0.53588(4) 0.01825(19) Uani 1 1 d    . . . . .
C26  C 0.86871(8)  0.46672(7)  0.62719(4) 0.01748(19) Uani 1 1 d    . . . . .
C7   C 0.27668(8)  0.44632(7)  0.68864(4) 0.01655(18) Uani 1 1 d    . . . . .
C31  C 0.53858(8)  0.44147(7)  0.76389(4) 0.01723(19) Uani 1 1 d    . . . . .
C9   C 0.30269(8)  0.28099(7)  0.64571(4) 0.01569(18) Uani 1 1 d    . . . . .
C22  C 0.78417(8)  0.44184(7)  0.53633(4) 0.01842(19) Uani 1 1 d    . . . . .
C23  C 0.85004(9)  0.52262(8)  0.51937(4) 0.0211(2)   Uani 1 1 d    . . . . .
H23  H 0.845022    0.540663    0.482457   0.025       Uiso 1 1 calc R U . . .
C25  C 0.93174(8)  0.54817(7)  0.60824(4) 0.02022(19) Uani 1 1 d    . . . . .
H25  H 0.982343    0.584600    0.632756   0.024       Uiso 1 1 calc R U . . .
C14  C 0.84492(8)  0.20405(7)  0.57891(4) 0.01954(19) Uani 1 1 d    . . . . .
H14A H 0.851485    0.192907    0.540368   0.029       Uiso 1 1 calc R U . . .
H14B H 0.863110    0.141212    0.598413   0.029       Uiso 1 1 calc R U . . .
H14C H 0.899957    0.256845    0.591338   0.029       Uiso 1 1 calc R U . . .
C16  C 0.80070(9)  -0.03840(7) 0.53649(4) 0.0210(2)   Uani 1 1 d    . . . . .
H16  H 0.818051    -0.076216   0.568319   0.025       Uiso 1 1 calc R U . . .
C24  C 0.92297(8)  0.57775(7)  0.55476(4) 0.0211(2)   Uani 1 1 d    . . . . .
C32  C 0.62164(8)  0.49834(8)  0.79384(4) 0.0226(2)   Uani 1 1 d    . . . . .
H32  H 0.654624    0.471633    0.826645   0.027       Uiso 1 1 calc R U . . .
C36  C 0.51013(8)  0.33670(8)  0.78456(4) 0.0200(2)   Uani 1 1 d    . . . . .
H36  H 0.449959    0.305884    0.758951   0.024       Uiso 1 1 calc R U . . .
C34  C 0.61105(9)  0.63058(8)  0.72890(4) 0.0223(2)   Uani 1 1 d    . . . . .
H34  H 0.635851    0.695086    0.717350   0.027       Uiso 1 1 calc R U . . .
C20  C 0.68608(9)  0.08624(8)  0.48784(4) 0.0231(2)   Uani 1 1 d    . . . . .
H20  H 0.625131    0.134943    0.486238   0.028       Uiso 1 1 calc R U . . .
C39  C 0.49248(9)  0.62130(7)  0.64180(4) 0.0200(2)   Uani 1 1 d    . . . . .
H39  H 0.431636    0.576273    0.624184   0.024       Uiso 1 1 calc R U . . .
C11  C 0.52738(9)  0.00636(8)  0.65455(4) 0.0226(2)   Uani 1 1 d    . . . . .
H11  H 0.494802    -0.046648   0.674553   0.027       Uiso 1 1 calc R U . . .
C46  C 0.23928(8)  0.42011(8)  0.74523(4) 0.0211(2)   Uani 1 1 d    . . . . .
H46A H 0.279022    0.465246    0.771517   0.032       Uiso 1 1 calc R U . . .
H46B H 0.260440    0.349947    0.753714   0.032       Uiso 1 1 calc R U . . .
H46C H 0.154572    0.428454    0.746492   0.032       Uiso 1 1 calc R U . . .
C12  C 0.59325(9)  -0.01522(7) 0.61112(4) 0.0214(2)   Uani 1 1 d    . . . . .
H12  H 0.598473    -0.082950   0.598905   0.026       Uiso 1 1 calc R U . . .
C44  C 0.30196(9)  0.23555(8)  0.58843(4) 0.0208(2)   Uani 1 1 d    . . . . .
H44A H 0.340096    0.168500    0.591078   0.025       Uiso 1 1 calc R U . . .
H44B H 0.219588    0.224262    0.575760   0.025       Uiso 1 1 calc R U . . .
C42  C 0.25581(8)  0.19743(7)  0.68324(4) 0.01919(19) Uani 1 1 d    . . . . .
H42A H 0.289047    0.131733    0.672851   0.023       Uiso 1 1 calc R U . . .
H42B H 0.285527    0.211899    0.720492   0.023       Uiso 1 1 calc R U . . .
C45  C 0.24120(8)  0.55596(7)  0.67824(4) 0.0215(2)   Uani 1 1 d    . . . . .
H45A H 0.158212    0.564420    0.684557   0.032       Uiso 1 1 calc R U . . .
H45B H 0.254699    0.573623    0.640957   0.032       Uiso 1 1 calc R U . . .
H45C H 0.287905    0.600266    0.702517   0.032       Uiso 1 1 calc R U . . .
C29  C 0.88165(9)  0.43917(8)  0.68603(4) 0.0239(2)   Uani 1 1 d    . . . . .
H29A H 0.954862    0.467247    0.701840   0.036       Uiso 1 1 calc R U . . .
H29B H 0.882706    0.365475    0.689800   0.036       Uiso 1 1 calc R U . . .
H29C H 0.815781    0.466921    0.704595   0.036       Uiso 1 1 calc R U . . .
C17  C 0.86194(9)  -0.05747(8) 0.49112(4) 0.0239(2)   Uani 1 1 d    . . . . .
H17  H 0.922039    -0.106950   0.492354   0.029       Uiso 1 1 calc R U . . .
C33  C 0.65717(9)  0.59228(9)  0.77711(4) 0.0253(2)   Uani 1 1 d    . . . . .
H33  H 0.712682    0.630177    0.798499   0.030       Uiso 1 1 calc R U . . .
C18  C 0.83559(10) -0.00451(8) 0.44404(4) 0.0258(2)   Uani 1 1 d    . . . . .
H18  H 0.878405    -0.016636   0.413197   0.031       Uiso 1 1 calc R U . . .
C43  C 0.12277(9)  0.18651(8)  0.68282(5) 0.0260(2)   Uani 1 1 d    . . . . .
H43A H 0.090166    0.185485    0.645639   0.039       Uiso 1 1 calc R U . . .
H43B H 0.089993    0.243696    0.701853   0.039       Uiso 1 1 calc R U . . .
H43C H 0.103032    0.123357    0.700687   0.039       Uiso 1 1 calc R U . . .
C19  C 0.74649(10) 0.06618(8)  0.44227(4) 0.0268(2)   Uani 1 1 d    . . . . .
H19  H 0.726518    0.101144    0.409775   0.032       Uiso 1 1 calc R U . . .
C27  C 0.69981(9)  0.38955(9)  0.49670(4) 0.0261(2)   Uani 1 1 d    . . . . .
H27A H 0.697018    0.425915    0.462436   0.039       Uiso 1 1 calc R U . . .
H27B H 0.621794    0.388780    0.510791   0.039       Uiso 1 1 calc R U . . .
H27C H 0.725909    0.320017    0.491164   0.039       Uiso 1 1 calc R U . . .
C41  C 0.59578(10) 0.62760(9)  0.60521(4) 0.0285(2)   Uani 1 1 d    . . . . .
H41A H 0.657653    0.669515    0.622412   0.043       Uiso 1 1 calc R U . . .
H41B H 0.569391    0.657723    0.570732   0.043       Uiso 1 1 calc R U . . .
H41C H 0.626093    0.559571    0.599169   0.043       Uiso 1 1 calc R U . . .
C47  C 0.36080(9)  0.29629(9)  0.54550(4) 0.0260(2)   Uani 1 1 d    . . . . .
H47A H 0.338512    0.268436    0.509987   0.039       Uiso 1 1 calc R U . . .
H47B H 0.445796    0.292434    0.551925   0.039       Uiso 1 1 calc R U . . .
H47C H 0.335838    0.366991    0.547047   0.039       Uiso 1 1 calc R U . . .
C38  C 0.45980(10) 0.34000(9)  0.84031(4) 0.0265(2)   Uani 1 1 d    . . . . .
H38A H 0.519545    0.364975    0.866708   0.040       Uiso 1 1 calc R U . . .
H38B H 0.435725    0.271913    0.850445   0.040       Uiso 1 1 calc R U . . .
H38C H 0.392041    0.385214    0.839334   0.040       Uiso 1 1 calc R U . . .
C40  C 0.44054(10) 0.72775(8)  0.64594(5) 0.0299(2)   Uani 1 1 d    . . . . .
H40A H 0.377084    0.726631    0.670616   0.045       Uiso 1 1 calc R U . . .
H40B H 0.409936    0.749865    0.610371   0.045       Uiso 1 1 calc R U . . .
H40C H 0.501434    0.774681    0.659463   0.045       Uiso 1 1 calc R U . . .
C37  C 0.61933(10) 0.26944(9)  0.78584(4) 0.0286(2)   Uani 1 1 d    . . . . .
H37A H 0.652095    0.269774    0.750416   0.043       Uiso 1 1 calc R U . . .
H37B H 0.598077    0.200219    0.795227   0.043       Uiso 1 1 calc R U . . .
H37C H 0.677522    0.295396    0.812679   0.043       Uiso 1 1 calc R U . . .
C28  C 0.98702(10) 0.66927(8)  0.53566(5) 0.0302(2)   Uani 1 1 d    . . . . .
H28A H 0.995916    0.663891    0.496938   0.045       Uiso 1 1 calc R U . . .
H28B H 1.064309    0.673058    0.554477   0.045       Uiso 1 1 calc R U . . .
H28C H 0.942466    0.730327    0.543172   0.045       Uiso 1 1 calc R U . . .
H3   H 0.6230(11)  0.4302(10)  0.6516(5)  0.021(3)    Uiso 1 1 d    . . . . .

loop_
_atom_site_aniso_label
_atom_site_aniso_U_11
_atom_site_aniso_U_22
_atom_site_aniso_U_33
_atom_site_aniso_U_23
_atom_site_aniso_U_13
_atom_site_aniso_U_12
N2  0.0115(3) 0.0143(4) 0.0161(4) -0.0011(3) 0.0008(3)  0.0004(3)
N1  0.0139(4) 0.0149(4) 0.0185(4) -0.0012(3) 0.0032(3)  0.0003(3)
C30 0.0120(4) 0.0159(4) 0.0154(4) -0.0029(3) 0.0021(3)  0.0012(3)
C4  0.0147(4) 0.0152(4) 0.0151(4) -0.0001(3) -0.0002(3) -0.0005(3)
C2  0.0159(4) 0.0146(4) 0.0139(4) 0.0008(3)  0.0016(3)  -0.0008(3)
C5  0.0151(4) 0.0153(4) 0.0153(4) 0.0016(3)  -0.0003(3) 0.0002(3)
C21 0.0133(4) 0.0151(4) 0.0189(4) -0.0004(3) 0.0036(3)  0.0015(3)
C6  0.0145(4) 0.0158(4) 0.0167(4) 0.0001(3)  0.0001(3)  0.0002(3)
C1  0.0159(4) 0.0133(4) 0.0128(4) 0.0017(3)  0.0008(3)  -0.0012(3)
C35 0.0151(4) 0.0169(4) 0.0185(4) -0.0025(3) 0.0043(3)  0.0007(3)
C13 0.0174(4) 0.0171(4) 0.0186(4) -0.0006(3) 0.0004(3)  0.0013(3)
C3  0.0160(4) 0.0140(4) 0.0171(4) -0.0004(3) 0.0015(3)  -0.0004(3)
C8  0.0142(4) 0.0183(4) 0.0191(4) 0.0009(3)  -0.0006(3) -0.0009(3)
C10 0.0176(4) 0.0189(5) 0.0210(5) 0.0017(4)  0.0046(3)  0.0010(4)
C15 0.0194(4) 0.0151(4) 0.0202(5) -0.0031(3) 0.0013(4)  -0.0016(3)
C26 0.0143(4) 0.0184(4) 0.0199(5) -0.0013(4) 0.0025(3)  0.0012(3)
C7  0.0115(4) 0.0185(4) 0.0196(4) 0.0002(3)  0.0010(3)  0.0009(3)
C31 0.0145(4) 0.0215(5) 0.0160(4) -0.0016(3) 0.0031(3)  0.0035(3)
C9  0.0141(4) 0.0163(4) 0.0168(4) 0.0008(3)  0.0010(3)  -0.0019(3)
C22 0.0172(4) 0.0193(5) 0.0189(4) -0.0001(4) 0.0029(3)  0.0010(4)
C23 0.0226(5) 0.0211(5) 0.0199(5) 0.0035(4)  0.0053(4)  0.0015(4)
C25 0.0163(4) 0.0189(5) 0.0256(5) -0.0041(4) 0.0025(4)  -0.0020(4)
C14 0.0150(4) 0.0192(5) 0.0249(5) -0.0014(4) 0.0043(4)  0.0012(3)
C16 0.0242(5) 0.0176(5) 0.0212(5) -0.0014(4) 0.0001(4)  0.0016(4)
C24 0.0195(4) 0.0165(4) 0.0282(5) 0.0002(4)  0.0087(4)  0.0002(4)
C32 0.0174(4) 0.0335(5) 0.0166(4) -0.0034(4) -0.0010(4) 0.0023(4)
C36 0.0217(5) 0.0228(5) 0.0155(4) 0.0026(4)  0.0016(4)  0.0042(4)
C34 0.0197(5) 0.0214(5) 0.0265(5) -0.0055(4) 0.0064(4)  -0.0053(4)
C20 0.0262(5) 0.0203(5) 0.0226(5) -0.0006(4) 0.0012(4)  0.0042(4)
C39 0.0226(5) 0.0152(4) 0.0224(5) 0.0028(4)  0.0031(4)  0.0007(4)
C11 0.0245(5) 0.0161(5) 0.0278(5) 0.0040(4)  0.0065(4)  -0.0008(4)
C46 0.0163(4) 0.0264(5) 0.0210(5) -0.0015(4) 0.0042(4)  0.0010(4)
C12 0.0241(5) 0.0140(4) 0.0263(5) -0.0009(4) 0.0028(4)  0.0004(4)
C44 0.0208(5) 0.0224(5) 0.0191(5) -0.0034(4) -0.0012(4) -0.0027(4)
C42 0.0164(4) 0.0186(5) 0.0227(5) 0.0032(4)  0.0027(4)  -0.0028(3)
C45 0.0162(4) 0.0193(5) 0.0287(5) -0.0014(4) 0.0000(4)  0.0034(4)
C29 0.0218(5) 0.0291(5) 0.0204(5) -0.0003(4) -0.0014(4) -0.0050(4)
C17 0.0240(5) 0.0187(5) 0.0292(5) -0.0050(4) 0.0038(4)  0.0026(4)
C33 0.0174(5) 0.0345(6) 0.0240(5) -0.0106(4) 0.0008(4)  -0.0065(4)
C18 0.0318(5) 0.0225(5) 0.0240(5) -0.0053(4) 0.0095(4)  -0.0018(4)
C43 0.0183(5) 0.0251(5) 0.0350(6) 0.0064(4)  0.0042(4)  -0.0046(4)
C19 0.0368(6) 0.0236(5) 0.0201(5) 0.0008(4)  0.0030(4)  0.0019(4)
C27 0.0282(5) 0.0313(6) 0.0183(5) 0.0027(4)  -0.0016(4) -0.0065(4)
C41 0.0328(6) 0.0266(5) 0.0269(5) 0.0088(4)  0.0104(4)  0.0042(4)
C47 0.0268(5) 0.0339(6) 0.0173(5) 0.0007(4)  0.0014(4)  0.0017(4)
C38 0.0296(5) 0.0329(6) 0.0173(5) 0.0042(4)  0.0040(4)  0.0032(4)
C40 0.0322(6) 0.0179(5) 0.0401(6) 0.0051(4)  0.0075(5)  0.0040(4)
C37 0.0315(6) 0.0308(6) 0.0236(5) 0.0054(4)  0.0021(4)  0.0126(5)
C28 0.0356(6) 0.0205(5) 0.0358(6) 0.0008(4)  0.0127(5)  -0.0064(4)

loop_
_geom_bond_atom_site_label_1
_geom_bond_atom_site_label_2
_geom_bond_distance
_geom_bond_site_symmetry_2
_geom_bond_publ_flag
N2  C1   1.4170(11) . ?
N2  C30  1.4408(11) . ?
N2  C7   1.4986(11) . ?
N1  C5   1.4093(12) . ?
N1  C4   1.4111(12) . ?
N1  C14  1.4742(11) . ?
C30 C31  1.4166(13) . ?
C30 C35  1.4169(13) . ?
C4  C3   1.3450(13) . ?
C4  C21  1.4895(12) . ?
C2  C1   1.3743(13) . ?
C2  C3   1.4495(12) . ?
C2  C6   1.4738(12) . ?
C5  C13  1.4157(13) . ?
C5  C6   1.4255(13) . ?
C21 C26  1.4055(13) . ?
C21 C22  1.4093(13) . ?
C6  C10  1.3970(13) . ?
C1  C9   1.5477(12) . ?
C35 C34  1.3957(14) . ?
C35 C39  1.5279(13) . ?
C13 C12  1.3966(14) . ?
C13 C15  1.4925(13) . ?
C3  H3   0.962(13)  . ?
C8  C7   1.5210(13) . ?
C8  C9   1.5455(13) . ?
C8  H8A  0.9900     . ?
C8  H8B  0.9900     . ?
C10 C11  1.3881(14) . ?
C10 H10  0.9500     . ?
C15 C16  1.3937(13) . ?
C15 C20  1.3949(14) . ?
C26 C25  1.3955(13) . ?
C26 C29  1.5117(13) . ?
C7  C45  1.5254(13) . ?
C7  C46  1.5386(13) . ?
C31 C32  1.3965(14) . ?
C31 C36  1.5216(13) . ?
C9  C44  1.5501(13) . ?
C9  C42  1.5643(12) . ?
C22 C23  1.3891(14) . ?
C22 C27  1.5107(14) . ?
C23 C24  1.3880(15) . ?
C23 H23  0.9500     . ?
C25 C24  1.3888(14) . ?
C25 H25  0.9500     . ?
C14 H14A 0.9800     . ?
C14 H14B 0.9800     . ?
C14 H14C 0.9800     . ?
C16 C17  1.3893(14) . ?
C16 H16  0.9500     . ?
C24 C28  1.5081(14) . ?
C32 C33  1.3806(16) . ?
C32 H32  0.9500     . ?
C36 C37  1.5353(14) . ?
C36 C38  1.5369(13) . ?
C36 H36  1.0000     . ?
C34 C33  1.3821(15) . ?
C34 H34  0.9500     . ?
C20 C19  1.3906(14) . ?
C20 H20  0.9500     . ?
C39 C40  1.5355(14) . ?
C39 C41  1.5390(14) . ?
C39 H39  1.0000     . ?
C11 C12  1.3857(14) . ?
C11 H11  0.9500     . ?
C46 H46A 0.9800     . ?
C46 H46B 0.9800     . ?
C46 H46C 0.9800     . ?
C12 H12  0.9500     . ?
C44 C47  1.5271(14) . ?
C44 H44A 0.9900     . ?
C44 H44B 0.9900     . ?
C42 C43  1.5319(13) . ?
C42 H42A 0.9900     . ?
C42 H42B 0.9900     . ?
C45 H45A 0.9800     . ?
C45 H45B 0.9800     . ?
C45 H45C 0.9800     . ?
C29 H29A 0.9800     . ?
C29 H29B 0.9800     . ?
C29 H29C 0.9800     . ?
C17 C18  1.3861(15) . ?
C17 H17  0.9500     . ?
C33 H33  0.9500     . ?
C18 C19  1.3843(16) . ?
C18 H18  0.9500     . ?
C43 H43A 0.9800     . ?
C43 H43B 0.9800     . ?
C43 H43C 0.9800     . ?
C19 H19  0.9500     . ?
C27 H27A 0.9800     . ?
C27 H27B 0.9800     . ?
C27 H27C 0.9800     . ?
C41 H41A 0.9800     . ?
C41 H41B 0.9800     . ?
C41 H41C 0.9800     . ?
C47 H47A 0.9800     . ?
C47 H47B 0.9800     . ?
C47 H47C 0.9800     . ?
C38 H38A 0.9800     . ?
C38 H38B 0.9800     . ?
C38 H38C 0.9800     . ?
C40 H40A 0.9800     . ?
C40 H40B 0.9800     . ?
C40 H40C 0.9800     . ?
C37 H37A 0.9800     . ?
C37 H37B 0.9800     . ?
C37 H37C 0.9800     . ?
C28 H28A 0.9800     . ?
C28 H28B 0.9800     . ?
C28 H28C 0.9800     . ?

loop_
_geom_angle_atom_site_label_1
_geom_angle_atom_site_label_2
_geom_angle_atom_site_label_3
_geom_angle
_geom_angle_site_symmetry_1
_geom_angle_site_symmetry_3
_geom_angle_publ_flag
C1   N2  C30  123.24(7)  . . ?
C1   N2  C7   111.18(7)  . . ?
C30  N2  C7   119.59(7)  . . ?
C5   N1  C4   117.83(7)  . . ?
C5   N1  C14  118.19(7)  . . ?
C4   N1  C14  115.58(7)  . . ?
C31  C30 C35  119.79(8)  . . ?
C31  C30 N2   121.07(8)  . . ?
C35  C30 N2   119.11(8)  . . ?
C3   C4  N1   122.75(8)  . . ?
C3   C4  C21  119.34(8)  . . ?
N1   C4  C21  117.41(8)  . . ?
C1   C2  C3   122.34(8)  . . ?
C1   C2  C6   124.55(8)  . . ?
C3   C2  C6   112.54(8)  . . ?
N1   C5  C13  121.03(8)  . . ?
N1   C5  C6   119.92(8)  . . ?
C13  C5  C6   119.01(8)  . . ?
C26  C21 C22  119.87(8)  . . ?
C26  C21 C4   120.79(8)  . . ?
C22  C21 C4   119.08(8)  . . ?
C10  C6  C5   117.32(8)  . . ?
C10  C6  C2   122.36(8)  . . ?
C5   C6  C2   120.15(8)  . . ?
C2   C1  N2   122.56(8)  . . ?
C2   C1  C9   127.40(8)  . . ?
N2   C1  C9   108.44(7)  . . ?
C34  C35 C30  118.77(9)  . . ?
C34  C35 C39  117.40(9)  . . ?
C30  C35 C39  123.69(8)  . . ?
C12  C13 C5   119.11(9)  . . ?
C12  C13 C15  118.95(9)  . . ?
C5   C13 C15  121.82(8)  . . ?
C4   C3  C2   122.58(9)  . . ?
C4   C3  H3   116.8(7)   . . ?
C2   C3  H3   119.9(7)   . . ?
C7   C8  C9   106.82(7)  . . ?
C7   C8  H8A  110.4      . . ?
C9   C8  H8A  110.4      . . ?
C7   C8  H8B  110.4      . . ?
C9   C8  H8B  110.4      . . ?
H8A  C8  H8B  108.6      . . ?
C11  C10 C6   122.02(9)  . . ?
C11  C10 H10  119.0      . . ?
C6   C10 H10  119.0      . . ?
C16  C15 C20  118.43(9)  . . ?
C16  C15 C13  121.57(9)  . . ?
C20  C15 C13  120.00(9)  . . ?
C25  C26 C21  118.69(9)  . . ?
C25  C26 C29  119.44(9)  . . ?
C21  C26 C29  121.86(8)  . . ?
N2   C7  C8   99.41(7)   . . ?
N2   C7  C45  113.47(7)  . . ?
C8   C7  C45  111.60(8)  . . ?
N2   C7  C46  112.34(7)  . . ?
C8   C7  C46  113.59(8)  . . ?
C45  C7  C46  106.55(8)  . . ?
C32  C31 C30  118.60(9)  . . ?
C32  C31 C36  117.58(8)  . . ?
C30  C31 C36  123.75(8)  . . ?
C8   C9  C1   100.31(7)  . . ?
C8   C9  C44  109.61(7)  . . ?
C1   C9  C44  111.94(7)  . . ?
C8   C9  C42  111.45(7)  . . ?
C1   C9  C42  116.31(7)  . . ?
C44  C9  C42  107.08(7)  . . ?
C23  C22 C21  119.16(9)  . . ?
C23  C22 C27  119.49(9)  . . ?
C21  C22 C27  121.27(9)  . . ?
C24  C23 C22  121.96(9)  . . ?
C24  C23 H23  119.0      . . ?
C22  C23 H23  119.0      . . ?
C24  C25 C26  122.21(9)  . . ?
C24  C25 H25  118.9      . . ?
C26  C25 H25  118.9      . . ?
N1   C14 H14A 109.5      . . ?
N1   C14 H14B 109.5      . . ?
H14A C14 H14B 109.5      . . ?
N1   C14 H14C 109.5      . . ?
H14A C14 H14C 109.5      . . ?
H14B C14 H14C 109.5      . . ?
C17  C16 C15  120.79(9)  . . ?
C17  C16 H16  119.6      . . ?
C15  C16 H16  119.6      . . ?
C23  C24 C25  118.08(9)  . . ?
C23  C24 C28  120.53(9)  . . ?
C25  C24 C28  121.36(9)  . . ?
C33  C32 C31  121.86(9)  . . ?
C33  C32 H32  119.1      . . ?
C31  C32 H32  119.1      . . ?
C31  C36 C37  110.18(8)  . . ?
C31  C36 C38  112.33(8)  . . ?
C37  C36 C38  110.25(8)  . . ?
C31  C36 H36  108.0      . . ?
C37  C36 H36  108.0      . . ?
C38  C36 H36  108.0      . . ?
C33  C34 C35  121.66(9)  . . ?
C33  C34 H34  119.2      . . ?
C35  C34 H34  119.2      . . ?
C19  C20 C15  120.64(9)  . . ?
C19  C20 H20  119.7      . . ?
C15  C20 H20  119.7      . . ?
C35  C39 C40  112.34(8)  . . ?
C35  C39 C41  111.89(8)  . . ?
C40  C39 C41  107.76(8)  . . ?
C35  C39 H39  108.2      . . ?
C40  C39 H39  108.2      . . ?
C41  C39 H39  108.2      . . ?
C12  C11 C10  119.07(9)  . . ?
C12  C11 H11  120.5      . . ?
C10  C11 H11  120.5      . . ?
C7   C46 H46A 109.5      . . ?
C7   C46 H46B 109.5      . . ?
H46A C46 H46B 109.5      . . ?
C7   C46 H46C 109.5      . . ?
H46A C46 H46C 109.5      . . ?
H46B C46 H46C 109.5      . . ?
C11  C12 C13  120.96(9)  . . ?
C11  C12 H12  119.5      . . ?
C13  C12 H12  119.5      . . ?
C47  C44 C9   117.59(8)  . . ?
C47  C44 H44A 107.9      . . ?
C9   C44 H44A 107.9      . . ?
C47  C44 H44B 107.9      . . ?
C9   C44 H44B 107.9      . . ?
H44A C44 H44B 107.2      . . ?
C43  C42 C9   116.04(8)  . . ?
C43  C42 H42A 108.3      . . ?
C9   C42 H42A 108.3      . . ?
C43  C42 H42B 108.3      . . ?
C9   C42 H42B 108.3      . . ?
H42A C42 H42B 107.4      . . ?
C7   C45 H45A 109.5      . . ?
C7   C45 H45B 109.5      . . ?
H45A C45 H45B 109.5      . . ?
C7   C45 H45C 109.5      . . ?
H45A C45 H45C 109.5      . . ?
H45B C45 H45C 109.5      . . ?
C26  C29 H29A 109.5      . . ?
C26  C29 H29B 109.5      . . ?
H29A C29 H29B 109.5      . . ?
C26  C29 H29C 109.5      . . ?
H29A C29 H29C 109.5      . . ?
H29B C29 H29C 109.5      . . ?
C18  C17 C16  120.19(9)  . . ?
C18  C17 H17  119.9      . . ?
C16  C17 H17  119.9      . . ?
C32  C33 C34  119.25(9)  . . ?
C32  C33 H33  120.4      . . ?
C34  C33 H33  120.4      . . ?
C19  C18 C17  119.56(9)  . . ?
C19  C18 H18  120.2      . . ?
C17  C18 H18  120.2      . . ?
C42  C43 H43A 109.5      . . ?
C42  C43 H43B 109.5      . . ?
H43A C43 H43B 109.5      . . ?
C42  C43 H43C 109.5      . . ?
H43A C43 H43C 109.5      . . ?
H43B C43 H43C 109.5      . . ?
C18  C19 C20  120.30(10) . . ?
C18  C19 H19  119.9      . . ?
C20  C19 H19  119.9      . . ?
C22  C27 H27A 109.5      . . ?
C22  C27 H27B 109.5      . . ?
H27A C27 H27B 109.5      . . ?
C22  C27 H27C 109.5      . . ?
H27A C27 H27C 109.5      . . ?
H27B C27 H27C 109.5      . . ?
C39  C41 H41A 109.5      . . ?
C39  C41 H41B 109.5      . . ?
H41A C41 H41B 109.5      . . ?
C39  C41 H41C 109.5      . . ?
H41A C41 H41C 109.5      . . ?
H41B C41 H41C 109.5      . . ?
C44  C47 H47A 109.5      . . ?
C44  C47 H47B 109.5      . . ?
H47A C47 H47B 109.5      . . ?
C44  C47 H47C 109.5      . . ?
H47A C47 H47C 109.5      . . ?
H47B C47 H47C 109.5      . . ?
C36  C38 H38A 109.5      . . ?
C36  C38 H38B 109.5      . . ?
H38A C38 H38B 109.5      . . ?
C36  C38 H38C 109.5      . . ?
H38A C38 H38C 109.5      . . ?
H38B C38 H38C 109.5      . . ?
C39  C40 H40A 109.5      . . ?
C39  C40 H40B 109.5      . . ?
H40A C40 H40B 109.5      . . ?
C39  C40 H40C 109.5      . . ?
H40A C40 H40C 109.5      . . ?
H40B C40 H40C 109.5      . . ?
C36  C37 H37A 109.5      . . ?
C36  C37 H37B 109.5      . . ?
H37A C37 H37B 109.5      . . ?
C36  C37 H37C 109.5      . . ?
H37A C37 H37C 109.5      . . ?
H37B C37 H37C 109.5      . . ?
C24  C28 H28A 109.5      . . ?
C24  C28 H28B 109.5      . . ?
H28A C28 H28B 109.5      . . ?
C24  C28 H28C 109.5      . . ?
H28A C28 H28C 109.5      . . ?
H28B C28 H28C 109.5      . . ?

loop_
_geom_torsion_atom_site_label_1
_geom_torsion_atom_site_label_2
_geom_torsion_atom_site_label_3
_geom_torsion_atom_site_label_4
_geom_torsion
_geom_torsion_site_symmetry_1
_geom_torsion_site_symmetry_2
_geom_torsion_site_symmetry_3
_geom_torsion_site_symmetry_4
_geom_torsion_publ_flag
C1  N2  C30 C31 -55.80(12)  . . . . ?
C7  N2  C30 C31 94.54(10)   . . . . ?
C1  N2  C30 C35 122.14(9)   . . . . ?
C7  N2  C30 C35 -87.52(10)  . . . . ?
C5  N1  C4  C3  -4.10(13)   . . . . ?
C14 N1  C4  C3  -151.77(9)  . . . . ?
C5  N1  C4  C21 -175.91(8)  . . . . ?
C14 N1  C4  C21 36.42(11)   . . . . ?
C4  N1  C5  C13 -178.97(8)  . . . . ?
C14 N1  C5  C13 -32.16(12)  . . . . ?
C4  N1  C5  C6  -1.58(12)   . . . . ?
C14 N1  C5  C6  145.24(9)   . . . . ?
C3  C4  C21 C26 66.19(12)   . . . . ?
N1  C4  C21 C26 -121.72(9)  . . . . ?
C3  C4  C21 C22 -108.01(10) . . . . ?
N1  C4  C21 C22 64.09(11)   . . . . ?
N1  C5  C6  C10 -158.72(8)  . . . . ?
C13 C5  C6  C10 18.72(13)   . . . . ?
N1  C5  C6  C2  16.60(13)   . . . . ?
C13 C5  C6  C2  -165.95(8)  . . . . ?
C1  C2  C6  C10 -37.75(14)  . . . . ?
C3  C2  C6  C10 150.74(9)   . . . . ?
C1  C2  C6  C5  147.16(9)   . . . . ?
C3  C2  C6  C5  -24.35(12)  . . . . ?
C3  C2  C1  N2  -20.47(13)  . . . . ?
C6  C2  C1  N2  168.82(8)   . . . . ?
C3  C2  C1  C9  143.41(9)   . . . . ?
C6  C2  C1  C9  -27.30(14)  . . . . ?
C30 N2  C1  C2  -30.79(13)  . . . . ?
C7  N2  C1  C2  176.69(8)   . . . . ?
C30 N2  C1  C9  162.65(8)   . . . . ?
C7  N2  C1  C9  10.14(9)    . . . . ?
C31 C30 C35 C34 -2.98(13)   . . . . ?
N2  C30 C35 C34 179.06(8)   . . . . ?
C31 C30 C35 C39 172.74(8)   . . . . ?
N2  C30 C35 C39 -5.22(13)   . . . . ?
N1  C5  C13 C12 163.46(9)   . . . . ?
C6  C5  C13 C12 -13.95(13)  . . . . ?
N1  C5  C13 C15 -20.52(13)  . . . . ?
C6  C5  C13 C15 162.06(8)   . . . . ?
N1  C4  C3  C2  -5.68(14)   . . . . ?
C21 C4  C3  C2  165.98(8)   . . . . ?
C1  C2  C3  C4  -152.51(9)  . . . . ?
C6  C2  C3  C4  19.22(13)   . . . . ?
C5  C6  C10 C11 -11.02(14)  . . . . ?
C2  C6  C10 C11 173.77(9)   . . . . ?
C12 C13 C15 C16 -57.18(13)  . . . . ?
C5  C13 C15 C16 126.80(10)  . . . . ?
C12 C13 C15 C20 123.00(11)  . . . . ?
C5  C13 C15 C20 -53.02(13)  . . . . ?
C22 C21 C26 C25 1.29(13)    . . . . ?
C4  C21 C26 C25 -172.86(8)  . . . . ?
C22 C21 C26 C29 -179.82(9)  . . . . ?
C4  C21 C26 C29 6.02(13)    . . . . ?
C1  N2  C7  C8  -29.17(9)   . . . . ?
C30 N2  C7  C8  177.18(7)   . . . . ?
C1  N2  C7  C45 -147.78(8)  . . . . ?
C30 N2  C7  C45 58.57(11)   . . . . ?
C1  N2  C7  C46 91.27(9)    . . . . ?
C30 N2  C7  C46 -62.38(10)  . . . . ?
C9  C8  C7  N2  37.25(8)    . . . . ?
C9  C8  C7  C45 157.24(7)   . . . . ?
C9  C8  C7  C46 -82.28(9)   . . . . ?
C35 C30 C31 C32 2.10(13)    . . . . ?
N2  C30 C31 C32 -179.98(8)  . . . . ?
C35 C30 C31 C36 -174.71(8)  . . . . ?
N2  C30 C31 C36 3.21(13)    . . . . ?
C7  C8  C9  C1  -31.79(9)   . . . . ?
C7  C8  C9  C44 -149.69(7)  . . . . ?
C7  C8  C9  C42 91.95(9)    . . . . ?
C2  C1  C9  C8  -152.42(9)  . . . . ?
N2  C1  C9  C8  13.30(9)    . . . . ?
C2  C1  C9  C44 -36.25(12)  . . . . ?
N2  C1  C9  C44 129.47(8)   . . . . ?
C2  C1  C9  C42 87.28(11)   . . . . ?
N2  C1  C9  C42 -107.00(9)  . . . . ?
C26 C21 C22 C23 -0.42(14)   . . . . ?
C4  C21 C22 C23 173.83(8)   . . . . ?
C26 C21 C22 C27 -177.18(9)  . . . . ?
C4  C21 C22 C27 -2.92(13)   . . . . ?
C21 C22 C23 C24 -1.24(14)   . . . . ?
C27 C22 C23 C24 175.58(9)   . . . . ?
C21 C26 C25 C24 -0.57(14)   . . . . ?
C29 C26 C25 C24 -179.48(9)  . . . . ?
C20 C15 C16 C17 3.34(15)    . . . . ?
C13 C15 C16 C17 -176.48(9)  . . . . ?
C22 C23 C24 C25 1.94(14)    . . . . ?
C22 C23 C24 C28 -175.88(9)  . . . . ?
C26 C25 C24 C23 -1.02(14)   . . . . ?
C26 C25 C24 C28 176.78(9)   . . . . ?
C30 C31 C32 C33 0.02(14)    . . . . ?
C36 C31 C32 C33 177.02(9)   . . . . ?
C32 C31 C36 C37 -62.16(11)  . . . . ?
C30 C31 C36 C37 114.68(10)  . . . . ?
C32 C31 C36 C38 61.17(11)   . . . . ?
C30 C31 C36 C38 -121.99(10) . . . . ?
C30 C35 C34 C33 1.78(14)    . . . . ?
C39 C35 C34 C33 -174.20(9)  . . . . ?
C16 C15 C20 C19 -2.54(15)   . . . . ?
C13 C15 C20 C19 177.29(9)   . . . . ?
C34 C35 C39 C40 -58.45(11)  . . . . ?
C30 C35 C39 C40 125.77(10)  . . . . ?
C34 C35 C39 C41 62.92(11)   . . . . ?
C30 C35 C39 C41 -112.85(10) . . . . ?
C6  C10 C11 C12 -1.79(15)   . . . . ?
C10 C11 C12 C13 7.04(15)    . . . . ?
C5  C13 C12 C11 0.91(15)    . . . . ?
C15 C13 C12 C11 -175.22(9)  . . . . ?
C8  C9  C44 C47 67.86(11)   . . . . ?
C1  C9  C44 C47 -42.52(11)  . . . . ?
C42 C9  C44 C47 -171.10(8)  . . . . ?
C8  C9  C42 C43 38.20(11)   . . . . ?
C1  C9  C42 C43 152.33(9)   . . . . ?
C44 C9  C42 C43 -81.67(10)  . . . . ?
C15 C16 C17 C18 -1.53(15)   . . . . ?
C31 C32 C33 C34 -1.23(15)   . . . . ?
C35 C34 C33 C32 0.31(15)    . . . . ?
C16 C17 C18 C19 -1.16(16)   . . . . ?
C17 C18 C19 C20 1.95(16)    . . . . ?
C15 C20 C19 C18 -0.08(16)   . . . . ?

_diffrn_ambient_temperature_device 'Oxford Cryostream 1000'
_shelx_res_file
;
TITL cu_ocm_fs_cb326_b_0m_a.res in P2(1)/n
    cb326b.res
    created by SHELXL-2019/3 at 14:29:13 on 16-Jan-2026
REM Old TITL cu_OCM_FS_CB326_B_0m in P2(1)/n
REM SHELXT solution in P2(1)/n: R1 0.150, Rweak 0.004, Alpha 0.021
REM <I/s> 1.182 for 358 systematic absences, Orientation as input
REM Formula found by SHELXT: C47 N2
CELL 1.54178 11.4674 13.2369 24.9497 90 93.301 90
ZERR 4 0.0003 0.0003 0.0006 0 0.001 0
LATT 1
SYMM 0.5-X,0.5+Y,0.5-Z
SFAC C H N
UNIT 188 232 8

L.S. 4
PLAN  8
SIZE 0.17 0.08 0.05
TEMP -173.15
CONF
BOND
list 4
MORE -1
BOND $H
fmap 2
ACTA
REM <olex2.extras>
REM <HklSrc "%.\\cu_OCM_FS_CB326_B_0m.hkl">
REM </olex2.extras>

WGHT    0.040100    1.417800
FVAR       0.39832
N2    3    0.403928    0.426797    0.682450    11.00000    0.01153    0.01429 =
         0.01605   -0.00106    0.00082    0.00040
N1    3    0.724891    0.235901    0.588849    11.00000    0.01387    0.01492 =
         0.01852   -0.00120    0.00324    0.00028
C30   1    0.489982    0.482007    0.715022    11.00000    0.01198    0.01594 =
         0.01544   -0.00293    0.00209    0.00124
C4    1    0.713778    0.334014    0.610073    11.00000    0.01473    0.01521 =
         0.01515   -0.00013   -0.00016   -0.00047
C2    1    0.531191    0.292823    0.651688    11.00000    0.01590    0.01460 =
         0.01387    0.00079    0.00160   -0.00083
C5    1    0.645148    0.161647    0.604051    11.00000    0.01511    0.01534 =
         0.01533    0.00155   -0.00028    0.00017
C21   1    0.793150    0.413621    0.590872    11.00000    0.01328    0.01508 =
         0.01892   -0.00044    0.00358    0.00148
C6    1    0.558869    0.186305    0.640830    11.00000    0.01449    0.01575 =
         0.01671    0.00005    0.00013    0.00020
C1    1    0.422594    0.327676    0.663279    11.00000    0.01592    0.01331 =
         0.01280    0.00166    0.00075   -0.00120
C35   1    0.528956    0.576866    0.696752    11.00000    0.01511    0.01691 =
         0.01854   -0.00252    0.00427    0.00070
C13   1    0.652072    0.061166    0.585063    11.00000    0.01737    0.01715 =
         0.01856   -0.00056    0.00045    0.00133
C3    1    0.626786    0.360313    0.641209    11.00000    0.01601    0.01397 =
         0.01707   -0.00041    0.00150   -0.00042
C8    1    0.224957    0.376404    0.645112    11.00000    0.01421    0.01832 =
         0.01912    0.00087   -0.00060   -0.00092
AFIX  23
H8A   2    0.224508    0.409894    0.609621    11.00000   -1.20000
H8B   2    0.143691    0.358204    0.652487    11.00000   -1.20000
AFIX   0
C10   1    0.509661    0.106530    0.668409    11.00000    0.01763    0.01890 =
         0.02102    0.00171    0.00465    0.00097
AFIX  43
H10   2    0.462631    0.121286    0.697543    11.00000   -1.20000
AFIX   0
C15   1    0.714105    0.035539    0.535878    11.00000    0.01945    0.01512 =
         0.02020   -0.00314    0.00129   -0.00165
C26   1    0.868709    0.466720    0.627187    11.00000    0.01425    0.01841 =
         0.01995   -0.00129    0.00250    0.00117
C7    1    0.276680    0.446318    0.688639    11.00000    0.01151    0.01851 =
         0.01963    0.00018    0.00097    0.00090
C31   1    0.538584    0.441471    0.763888    11.00000    0.01447    0.02152 =
         0.01597   -0.00163    0.00308    0.00347
C9    1    0.302689    0.280986    0.645712    11.00000    0.01406    0.01627 =
         0.01676    0.00081    0.00098   -0.00187
C22   1    0.784166    0.441839    0.536327    11.00000    0.01718    0.01934 =
         0.01894   -0.00007    0.00287    0.00096
C23   1    0.850039    0.522618    0.519371    11.00000    0.02265    0.02112 =
         0.01995    0.00347    0.00530    0.00152
AFIX  43
H23   2    0.845022    0.540663    0.482457    11.00000   -1.20000
AFIX   0
C25   1    0.931738    0.548168    0.608243    11.00000    0.01627    0.01895 =
         0.02559   -0.00407    0.00248   -0.00202
AFIX  43
H25   2    0.982343    0.584600    0.632756    11.00000   -1.20000
AFIX   0
C14   1    0.844920    0.204047    0.578909    11.00000    0.01498    0.01915 =
         0.02486   -0.00142    0.00430    0.00119
AFIX 137
H14A  2    0.851485    0.192907    0.540368    11.00000   -1.50000
H14B  2    0.863110    0.141212    0.598413    11.00000   -1.50000
H14C  2    0.899957    0.256845    0.591338    11.00000   -1.50000
AFIX   0
C16   1    0.800696   -0.038402    0.536492    11.00000    0.02416    0.01756 =
         0.02121   -0.00142    0.00013    0.00164
AFIX  43
H16   2    0.818051   -0.076216    0.568319    11.00000   -1.20000
AFIX   0
C24   1    0.922966    0.577748    0.554759    11.00000    0.01949    0.01651 =
         0.02818    0.00021    0.00870    0.00017
C32   1    0.621638    0.498343    0.793836    11.00000    0.01741    0.03352 =
         0.01658   -0.00340   -0.00098    0.00226
AFIX  43
H32   2    0.654624    0.471633    0.826645    11.00000   -1.20000
AFIX   0
C36   1    0.510129    0.336697    0.784563    11.00000    0.02170    0.02277 =
         0.01547    0.00265    0.00160    0.00420
AFIX  13
H36   2    0.449959    0.305884    0.758951    11.00000   -1.20000
AFIX   0
C34   1    0.611048    0.630577    0.728899    11.00000    0.01972    0.02138 =
         0.02647   -0.00549    0.00642   -0.00526
AFIX  43
H34   2    0.635851    0.695086    0.717350    11.00000   -1.20000
AFIX   0
C20   1    0.686079    0.086239    0.487839    11.00000    0.02624    0.02029 =
         0.02265   -0.00062    0.00116    0.00417
AFIX  43
H20   2    0.625131    0.134943    0.486238    11.00000   -1.20000
AFIX   0
C39   1    0.492481    0.621304    0.641800    11.00000    0.02262    0.01524 =
         0.02239    0.00277    0.00312    0.00072
AFIX  13
H39   2    0.431636    0.576273    0.624184    11.00000   -1.20000
AFIX   0
C11   1    0.527378    0.006364    0.654550    11.00000    0.02448    0.01610 =
         0.02782    0.00396    0.00648   -0.00081
AFIX  43
H11   2    0.494802   -0.046648    0.674553    11.00000   -1.20000
AFIX   0
C46   1    0.239284    0.420113    0.745227    11.00000    0.01630    0.02638 =
         0.02101   -0.00154    0.00416    0.00101
AFIX 137
H46A  2    0.279022    0.465246    0.771517    11.00000   -1.50000
H46B  2    0.260440    0.349947    0.753714    11.00000   -1.50000
H46C  2    0.154572    0.428454    0.746492    11.00000   -1.50000
AFIX   0
C12   1    0.593250   -0.015217    0.611125    11.00000    0.02413    0.01400 =
         0.02633   -0.00091    0.00284    0.00043
AFIX  43
H12   2    0.598473   -0.082950    0.598905    11.00000   -1.20000
AFIX   0
C44   1    0.301957    0.235553    0.588433    11.00000    0.02076    0.02237 =
         0.01907   -0.00339   -0.00118   -0.00274
AFIX  23
H44A  2    0.340096    0.168500    0.591078    11.00000   -1.20000
H44B  2    0.219588    0.224262    0.575760    11.00000   -1.20000
AFIX   0
C42   1    0.255811    0.197430    0.683241    11.00000    0.01644    0.01858 =
         0.02272    0.00320    0.00267   -0.00276
AFIX  23
H42A  2    0.289047    0.131733    0.672851    11.00000   -1.20000
H42B  2    0.285527    0.211899    0.720492    11.00000   -1.20000
AFIX   0
C45   1    0.241203    0.555957    0.678238    11.00000    0.01617    0.01930 =
         0.02873   -0.00144   -0.00004    0.00341
AFIX 137
H45A  2    0.158212    0.564420    0.684557    11.00000   -1.50000
H45B  2    0.254699    0.573623    0.640957    11.00000   -1.50000
H45C  2    0.287905    0.600266    0.702517    11.00000   -1.50000
AFIX   0
C29   1    0.881652    0.439168    0.686029    11.00000    0.02182    0.02908 =
         0.02041   -0.00030   -0.00144   -0.00496
AFIX 137
H29A  2    0.954862    0.467247    0.701840    11.00000   -1.50000
H29B  2    0.882706    0.365475    0.689800    11.00000   -1.50000
H29C  2    0.815781    0.466921    0.704595    11.00000   -1.50000
AFIX   0
C17   1    0.861936   -0.057470    0.491116    11.00000    0.02398    0.01874 =
         0.02920   -0.00501    0.00380    0.00259
AFIX  43
H17   2    0.922039   -0.106950    0.492354    11.00000   -1.20000
AFIX   0
C33   1    0.657166    0.592284    0.777112    11.00000    0.01740    0.03450 =
         0.02403   -0.01056    0.00080   -0.00653
AFIX  43
H33   2    0.712682    0.630177    0.798499    11.00000   -1.20000
AFIX   0
C18   1    0.835593   -0.004506    0.444040    11.00000    0.03185    0.02253 =
         0.02401   -0.00530    0.00949   -0.00181
AFIX  43
H18   2    0.878405   -0.016636    0.413197    11.00000   -1.20000
AFIX   0
C43   1    0.122767    0.186508    0.682817    11.00000    0.01833    0.02509 =
         0.03499    0.00644    0.00416   -0.00458
AFIX 137
H43A  2    0.090166    0.185485    0.645639    11.00000   -1.50000
H43B  2    0.089993    0.243696    0.701853    11.00000   -1.50000
H43C  2    0.103032    0.123357    0.700687    11.00000   -1.50000
AFIX   0
C19   1    0.746488    0.066181    0.442269    11.00000    0.03675    0.02357 =
         0.02010    0.00078    0.00305    0.00190
AFIX  43
H19   2    0.726518    0.101144    0.409775    11.00000   -1.20000
AFIX   0
C27   1    0.699814    0.389545    0.496699    11.00000    0.02816    0.03134 =
         0.01832    0.00272   -0.00161   -0.00650
AFIX 137
H27A  2    0.697018    0.425915    0.462436    11.00000   -1.50000
H27B  2    0.621794    0.388780    0.510791    11.00000   -1.50000
H27C  2    0.725909    0.320017    0.491164    11.00000   -1.50000
AFIX   0
C41   1    0.595785    0.627600    0.605205    11.00000    0.03283    0.02661 =
         0.02692    0.00879    0.01042    0.00420
AFIX 137
H41A  2    0.657653    0.669515    0.622412    11.00000   -1.50000
H41B  2    0.569391    0.657723    0.570732    11.00000   -1.50000
H41C  2    0.626093    0.559571    0.599169    11.00000   -1.50000
AFIX   0
C47   1    0.360796    0.296294    0.545503    11.00000    0.02681    0.03389 =
         0.01726    0.00068    0.00138    0.00170
AFIX 137
H47A  2    0.338512    0.268436    0.509987    11.00000   -1.50000
H47B  2    0.445796    0.292434    0.551925    11.00000   -1.50000
H47C  2    0.335838    0.366991    0.547047    11.00000   -1.50000
AFIX   0
C38   1    0.459800    0.339999    0.840313    11.00000    0.02961    0.03287 =
         0.01725    0.00421    0.00396    0.00322
AFIX 137
H38A  2    0.519545    0.364975    0.866708    11.00000   -1.50000
H38B  2    0.435725    0.271913    0.850445    11.00000   -1.50000
H38C  2    0.392041    0.385214    0.839334    11.00000   -1.50000
AFIX   0
C40   1    0.440535    0.727747    0.645937    11.00000    0.03219    0.01794 =
         0.04012    0.00512    0.00750    0.00403
AFIX 137
H40A  2    0.377084    0.726631    0.670616    11.00000   -1.50000
H40B  2    0.409936    0.749865    0.610371    11.00000   -1.50000
H40C  2    0.501434    0.774681    0.659463    11.00000   -1.50000
AFIX   0
C37   1    0.619330    0.269440    0.785837    11.00000    0.03151    0.03078 =
         0.02363    0.00536    0.00208    0.01261
AFIX 137
H37A  2    0.652095    0.269774    0.750416    11.00000   -1.50000
H37B  2    0.598077    0.200219    0.795227    11.00000   -1.50000
H37C  2    0.677522    0.295396    0.812679    11.00000   -1.50000
AFIX   0
C28   1    0.987022    0.669268    0.535665    11.00000    0.03562    0.02051 =
         0.03581    0.00085    0.01270   -0.00642
AFIX 137
H28A  2    0.995916    0.663891    0.496938    11.00000   -1.50000
H28B  2    1.064309    0.673058    0.554477    11.00000   -1.50000
H28C  2    0.942466    0.730327    0.543172    11.00000   -1.50000
AFIX   0
H3    2    0.623017    0.430186    0.651585    11.00000    0.02137
REM <hkl>
REM cb326b.hkl
REM </hkl>
HKLF 4


REM  cu_ocm_fs_cb326_b_0m_a.res in P2(1)/n
REM wR2 = 0.0882, GooF = S = 1.038, Restrained GooF = 1.038 for all data
REM R1 = 0.0357 for 7480 Fo > 4sig(Fo) and 0.0365 for all 7733 data
REM 458 parameters refined using 0 restraints

END

WGHT      0.0401      1.4177

REM Highest difference peak  0.262,  deepest hole -0.200,  1-sigma level  0.036
Q1    1   0.5096  0.5988  0.6707  11.00000  0.05    0.26
Q2    1   0.2779  0.2392  0.6647  11.00000  0.05    0.26
Q3    1   0.3631  0.2997  0.6544  11.00000  0.05    0.25
Q4    1   0.2612  0.3239  0.6451  11.00000  0.05    0.24
Q5    1   0.3052  0.2597  0.6174  11.00000  0.05    0.24
Q6    1   0.5359  0.2384  0.6446  11.00000  0.05    0.23
Q7    1   0.5219  0.3887  0.7729  11.00000  0.05    0.23
Q8    1   0.6824  0.0473  0.5592  11.00000  0.05    0.23
;
_shelx_res_checksum               39804
_shelx_hkl_file
;
  -1   0   0    0.00    0.30
  -1   0   0    0.20    0.10
  -1   0   0    0.40    0.60
  -1   0   0    0.10    0.30
  -2   0   0  589.84   17.80
  -2   0   0  550.84   16.20
  -2   0   0  594.34   15.50
  -2   0   0  576.74   16.70
  -3   0   0   -1.30    1.70
  -3   0   0    0.10    0.20
  -3   0   0    0.50    0.80
  -3   0   0    0.70    1.20
   4   0   0   10.40    0.50
   4   0   0   10.90    0.90
  -4   0   0   10.40    0.60
  -4   0   0   11.70    2.20
  -4   0   0   12.10    1.70
  -4   0   0   12.60    3.20
   5   0   0    0.10    0.40
   5   0   0    0.40    0.20
  -5   0   0    0.10    0.30
  -5   0   0   -3.20    3.30
  -5   0   0    2.20    2.30
   5   0   0    0.00    0.20
  -5   0   0    0.20    1.10
  -5   0   0    0.00    0.30
   6   0   0    1.00    0.50
   6   0   0    0.90    0.20
   6   0   0    0.60    0.20
  -6   0   0    0.90    0.30
  -6   0   0   -1.60    3.10
   6   0   0    0.50    0.20
   6   0   0    0.50    0.30
  -6   0   0    3.90    5.50
  -6   0   0    0.20    0.30
  -6   0   0    0.30    0.10
  -6   0   0   -0.30    1.30
  -7   0   0    1.10    1.80
   7   0   0    0.10    0.60
  -7   0   0   11.10    9.70
   7   0   0    0.40    0.30
   8   0   0  536.05   14.90
   8   0   0  541.75   16.10
   8   0   0  547.95   14.50
  -8   0   0  532.25   14.60
   8   0   0  547.85   14.60
  -8   0   0  533.05   14.60
   8   0   0  545.65   14.70
  -8   0   0  565.54   18.90
   8   0   0  526.15   14.60
   8   0   0  566.04   14.70
   9   0   0   -0.20    0.30
  -9   0   0    0.00    0.20
   9   0   0    0.10    0.20
   9   0   0    0.20    0.20
   9   0   0   -0.10    0.40
   9   0   0    0.20    0.30
  -9   0   0    0.40    2.40
  10   0   0    3.20    0.60
  10   0   0    3.90    0.40
  10   0   0    3.40    0.50
 -10   0   0    3.70    0.40
  10   0   0    4.50    0.30
 -10   0   0    4.10    0.40
  10   0   0    4.60    0.40
 -10   0   0    7.40    3.10
  10   0   0    4.80    0.40
  10   0   0    3.80    0.40
 -11   0   0    0.00    3.60
  11   0   0    0.00    0.20
 -11   0   0   -0.20    0.20
  11   0   0    0.30    0.40
  11   0   0    0.00    0.20
  11   0   0   -0.20    0.40
  11   0   0   -0.30    0.20
  11   0   0    0.00    0.30
  11   0   0    0.10    0.20
  12   0   0   80.29    2.30
  12   0   0   83.29    2.30
  12   0   0   85.39    2.40
  12   0   0   83.99    2.50
  12   0   0   81.99    2.60
  12   0   0   86.99    2.70
  13   0   0   -0.20    0.20
  13   0   0    0.00    0.20
  13   0   0    0.10    0.20
  14   0   0  122.49    3.50
  14   0   0  124.99    3.40
   0  -1   0    0.10    0.10
   0  -1   0    0.10    0.10
   0  -1   0    0.10    0.10
   0   1   0    0.10    0.10
  -1  -1   0  553.84   15.10
  -1  -1   0  533.85   14.30
   1   1   0  532.25   14.20
  -1   1   0  511.65   15.50
  -1   1   0  532.95   14.90
  -2  -1   0   86.79    3.20
  -2  -1   0   86.99    3.60
  -2  -1   0   85.29    2.60
  -2   1   0   86.79    2.40
  -2   1   0   96.59    5.00
  -2   1   0   91.89    3.90
  -2   1   0   86.09    3.70
  -3  -1   0   14.80    0.50
  -3  -1   0   17.20    2.70
  -3  -1   0   13.90    1.60
  -3  -1   0   15.70    0.80
  -3  -1   0   13.60    1.80
  -3   1   0   14.20    0.50
  -3   1   0   14.00    1.60
  -3   1   0   11.40    1.80
  -3   1   0   12.40    2.80
  -4  -1   0   83.99    6.00
  -4  -1   0   86.59    2.50
   4  -1   0   89.99    2.40
  -4  -1   0   92.09    4.90
  -4  -1   0   84.99    3.90
   4  -1   0   88.89    2.90
  -4  -1   0   88.59    2.70
   4  -1   0   86.19    2.50
   4   1   0   85.19    3.20
  -4   1   0   85.59    2.40
   4   1   0   88.69    2.50
  -4   1   0   86.49    4.10
   4   1   0   83.49    2.40
  -4   1   0   82.29    6.90
  -4   1   0   87.19    2.50
  -4   1   0   84.79    4.90
  -5  -1   0   45.70    1.30
  -5  -1   0   44.90    4.10
  -5  -1   0   42.90    1.40
  -5  -1   0   39.70    2.80
   5  -1   0   41.90    1.30
  -5  -1   0   45.80    5.90
  -5  -1   0   43.60    1.60
  -5   1   0   44.40    3.30
  -5   1   0   43.50    1.40
   5   1   0   44.00    2.10
  -5   1   0   44.10    1.30
   5   1   0   43.30    1.40
  -5   1   0   43.40    6.30
  -5   1   0   45.40    4.90
   6  -1   0  128.69    4.30
   6  -1   0  124.19    3.50
  -6  -1   0  122.69    8.40
   6  -1   0  123.89    3.40
   6  -1   0  123.99    3.50
   6  -1   0  127.99    3.60
  -6  -1   0  127.29    5.90
   6   1   0  125.69    3.50
   6   1   0  126.69    3.60
   6   1   0  124.89    3.50
  -6   1   0  123.89    3.50
   6   1   0  126.39    4.50
   6   1   0  125.79    3.40
  -6   1   0  124.19    6.20
  -6   1   0  128.49    4.20
  -6   1   0  122.49    3.40
  -6   1   0  112.59    8.60
  -6   1   0  131.59   11.60
   7  -1   0  196.08    5.40
   7  -1   0  195.98    6.40
   7  -1   0  192.88    5.30
   7  -1   0  180.98    5.30
   7  -1   0  197.38    5.30
  -7  -1   0  190.68   16.50
  -7  -1   0  186.78   11.90
   7  -1   0  191.78    5.20
   7  -1   0  196.58    5.40
  -7  -1   0  191.98    5.80
  -7  -1   0  202.28    8.40
  -7  -1   0  192.58    5.30
   7   1   0  191.58    5.40
  -7   1   0  199.78    8.70
   7   1   0  199.68    5.30
  -7   1   0  203.48   13.90
   7   1   0  188.38    6.60
  -7   1   0  192.88    5.20
  -7   1   0  148.69   16.00
   7   1   0  191.78    5.30
   7   1   0  200.38    5.30
  -7   1   0  192.88    6.00
  -8  -1   0   11.80    0.60
   8  -1   0   12.00    0.50
   8  -1   0   12.30    0.60
   8  -1   0   12.70    0.50
   8  -1   0    9.80    1.40
  -8  -1   0   12.20    0.50
  -8  -1   0   14.00    2.80
   8  -1   0   12.80    0.70
   8  -1   0   12.20    0.90
   8  -1   0   12.20    0.60
   8  -1   0   14.00    0.80
   8   1   0   11.80    0.50
   8   1   0   12.60    0.90
  -8   1   0   12.30    0.40
   8   1   0   12.80    0.70
   8   1   0   12.50    0.60
   8   1   0   12.60    0.50
  -8   1   0   12.00    0.50
   8   1   0   12.20    0.70
   8   1   0   11.10    1.50
  -8   1   0    9.90    2.70
  -8   1   0   12.10    0.60
   9  -1   0    3.20    2.50
   9  -1   0    2.00    0.40
   9  -1   0    2.40    0.30
  -9  -1   0    2.80    0.30
   9  -1   0    2.30    0.40
  -9  -1   0    2.60    0.20
   9  -1   0    2.90    0.30
   9  -1   0    2.60    0.30
   9  -1   0    2.50    0.50
  -9  -1   0    2.20    2.40
   9   1   0    2.80    0.50
  -9   1   0    2.10    2.70
   9   1   0    2.60    0.30
   9   1   0    2.70    0.40
   9   1   0    2.80    0.30
   9   1   0    2.50    0.40
   9   1   0    2.80    0.40
  10  -1   0  125.59    3.60
  10  -1   0  128.49    3.70
 -10  -1   0  131.39    3.60
  10  -1   0  127.09    3.50
  10  -1   0  124.59    3.50
  10  -1   0  128.39    3.60
 -10  -1   0  126.39    3.50
  10  -1   0  127.99    4.00
 -10  -1   0  123.29    8.00
  10  -1   0  130.19    3.80
  10   1   0  129.39    3.70
  10   1   0  128.29    3.50
  10   1   0  126.09    3.90
 -10   1   0  129.79    3.60
  10   1   0  129.59    3.70
  10   1   0  131.89    3.80
  10   1   0  127.09    3.60
  10   1   0  133.49    3.60
  11  -1   0   30.30    0.90
  11  -1   0   29.10    1.20
  11  -1   0   30.40    1.00
  11  -1   0   30.40    1.40
  11  -1   0   30.20    1.10
 -11  -1   0   26.20    4.30
  11  -1   0   29.20    0.90
  11   1   0   29.00    1.30
  11   1   0   31.60    0.90
 -11   1   0   30.50    1.00
  11   1   0   29.00    1.10
  11   1   0   30.20    1.20
  11   1   0   29.80    1.10
  11   1   0   29.60    1.00
 -11   1   0   27.60    5.70
  11   1   0   30.20    1.00
  12  -1   0   23.80    0.70
  12  -1   0   25.10    1.10
  12  -1   0   25.10    1.00
  12  -1   0   24.80    0.80
  12  -1   0   25.90    1.10
  12   1   0   24.60    0.80
  12   1   0   24.10    1.10
  12   1   0   22.80    0.90
  12   1   0   24.00    1.00
  12   1   0   25.00    0.80
  12   1   0   23.40    0.90
 -12   1   0   23.60    0.80
  12   1   0   24.80    0.90
  13  -1   0   93.49    2.60
  13  -1   0   91.59    2.70
  13  -1   0   88.19    2.80
  13  -1   0   91.19    2.80
  13   1   0   95.79    2.60
  13   1   0   91.49    2.50
  13   1   0  105.29    2.90
  14  -1   0    1.10    0.20
  14  -1   0    1.20    0.10
  14   1   0    1.10    0.10
   0   2   0 2189.48   58.29
  -1  -2   0  606.44   16.40
  -1  -2   0  608.44   16.50
   1  -2   0  604.14   16.20
  -1  -2   0  591.94   16.50
  -1  -2   0  601.94   16.70
  -1   2   0  618.94   17.10
  -1   2   0  621.04   17.90
  -2  -2   0  259.27    7.10
  -2  -2   0  251.77    7.90
  -2  -2   0  248.08    8.00
  -2  -2   0  256.87    7.50
  -2  -2   0  249.58    8.60
   2  -2   0  265.87    6.90
  -2   2   0  263.47    8.50
  -2   2   0  253.77    9.70
  -3  -2   0  692.13   21.10
   3  -2   0  724.33   19.40
  -3  -2   0  719.53   21.00
  -3  -2   0  741.53   19.50
  -3  -2   0  736.33   22.20
   3  -2   0  718.63   19.20
  -3  -2   0  736.23   20.30
  -3   2   0  717.33   21.60
  -3   2   0  723.43   23.50
  -3   2   0  691.03   19.20
  -3   2   0  720.93   20.80
   4  -2   0    5.10    0.40
  -4  -2   0    2.40    1.70
  -4  -2   0    3.60    2.40
  -4  -2   0    5.20    0.60
   4  -2   0    5.40    0.60
  -4  -2   0    6.40    1.20
  -4   2   0    2.10    3.10
  -4   2   0    5.80    1.40
   4   2   0    5.30    0.40
  -4   2   0    5.20    0.30
   4   2   0    5.60    0.70
   4   2   0    5.10    0.30
  -4   2   0    4.80    1.90
  -5  -2   0   58.69    2.20
  -5  -2   0   56.19    3.30
  -5  -2   0   52.89    4.70
   5  -2   0   56.79    2.10
   5  -2   0   56.39    1.60
  -5   2   0   45.50    3.70
  -5   2   0   60.19    1.70
  -5   2   0   48.20    6.90
   5   2   0   55.29    1.60
   5   2   0   56.19    2.50
  -5   2   0   50.69    5.30
   5   2   0   54.69    1.70
   6  -2   0    9.60    0.50
   6  -2   0    9.30    0.60
  -6  -2   0    1.40    5.40
  -6  -2   0    9.60    3.70
   6  -2   0   11.00    1.00
  -6  -2   0    7.70    1.70
  -6  -2   0    9.60    0.80
  -6   2   0   10.20    0.40
   6   2   0   10.40    0.50
   6   2   0    9.40    0.60
  -6   2   0    3.00    3.90
   6   2   0    9.80    0.50
   6   2   0   10.60    0.40
  -6   2   0   10.80    6.70
  -6   2   0    6.40    2.00
   6   2   0   10.70    1.30
   7  -2   0    0.80    0.20
  -7  -2   0    1.60    1.50
  -7  -2   0    0.80    0.20
   7  -2   0    0.40    0.60
  -7  -2   0    1.20    0.40
   7  -2   0    0.50    0.30
  -7  -2   0   -4.80    9.30
   7  -2   0    0.40    0.20
  -7   2   0   -9.50   11.30
   7   2   0    0.70    0.30
   7   2   0    0.80    0.20
  -7   2   0   -0.80    6.40
  -7   2   0    0.60    0.20
  -7   2   0    0.70    0.20
  -7   2   0    0.60    0.20
  -7   2   0    0.10    0.50
   7   2   0    0.60    0.20
   7   2   0    0.00    0.70
   7   2   0    0.50    0.20
  -8  -2   0   70.19    2.00
  -8  -2   0   69.39    2.70
   8  -2   0   70.29    2.10
  -8  -2   0   76.09    5.10
   8  -2   0   66.49    3.20
   8  -2   0   72.09    2.00
  -8  -2   0   69.69    2.10
   8  -2   0   70.19    2.40
   8  -2   0   71.99    2.10
  -8  -2   0   68.89    2.00
   8  -2   0   74.89    2.20
   8  -2   0   75.19    2.30
   8  -2   0   70.29    2.00
  -8  -2   0   73.19    2.10
   8   2   0   71.49    2.20
  -8   2   0   71.19    2.10
  -8   2   0   70.89    2.00
  -8   2   0   71.89    5.90
  -8   2   0   71.39    2.10
  -8   2   0   74.79    2.00
  -8   2   0   72.79    2.10
  -8   2   0   69.09    2.90
   8   2   0   70.19    2.00
   8   2   0   71.69    4.50
   8   2   0   72.09    2.10
   8   2   0   72.99    2.10
   8   2   0   72.39    2.20
   8   2   0   74.49    2.40
  -9  -2   0    0.60    0.20
   9  -2   0    0.30    0.30
  -9  -2   0    0.50    0.20
  -9  -2   0    0.60    0.20
   9  -2   0    0.30    0.20
   9  -2   0    0.60    0.20
   9  -2   0    0.60    0.20
  -9  -2   0    3.70    2.10
  -9  -2   0    0.80    0.20
   9  -2   0    0.60    0.30
   9   2   0    1.10    0.30
  -9   2   0    0.40    0.30
   9   2   0    0.60    0.20
  -9   2   0    0.60    0.20
   9   2   0    0.50    0.30
   9   2   0    0.70    0.30
   9   2   0    0.80    0.30
   9   2   0    0.80    0.20
  -9   2   0    0.50    0.10
  -9   2   0    0.50    0.10
  -9   2   0    6.50    4.20
  10  -2   0    2.80    0.30
  10  -2   0    2.80    0.60
  10  -2   0    2.00    0.30
  10  -2   0    3.00    0.30
  10  -2   0    2.20    0.40
  10  -2   0    3.20    0.20
 -10  -2   0    3.50    2.40
  10   2   0    1.90    0.30
  10   2   0    2.70    0.40
  10   2   0    2.90    0.50
  10   2   0    2.90    0.30
 -10   2   0    2.50    0.30
  10   2   0    2.30    0.30
 -10   2   0    6.10    4.50
  10   2   0    3.20    0.40
  11  -2   0  229.08    6.30
  11  -2   0  229.38    6.70
  11  -2   0  239.88    6.70
 -11  -2   0  218.08   10.70
  11  -2   0  227.98    6.40
  11  -2   0  241.98    6.50
  11   2   0  236.18    6.40
  11   2   0  233.28    6.60
 -11   2   0  236.28    6.40
  11   2   0  240.28    6.50
  11   2   0  240.38    6.40
  11   2   0  233.28    6.30
  11   2   0  230.48    6.50
  12  -2   0   11.30    0.70
  12  -2   0   10.10    0.80
  12  -2   0   13.00    0.60
  12  -2   0   11.90    0.50
  12   2   0   11.90    0.50
  12   2   0   12.40    0.50
  12   2   0   11.00    0.50
  12   2   0   11.90    0.90
 -12   2   0   12.10    0.50
  12   2   0   11.30    0.60
  12   2   0   11.80    0.60
  13  -2   0   61.79    1.90
  13  -2   0   61.59    1.70
  13  -2   0   61.99    1.80
  13  -2   0   61.49    2.00
  13   2   0   61.19    1.80
  13   2   0   61.69    1.70
  13   2   0   64.99    1.80
  13   2   0   59.49    1.70
  13   2   0   59.09    1.90
 -13   2   0   59.89    1.70
  14  -2   0    0.10    0.10
  14  -2   0   -0.20    0.20
 -14  -2   0   -0.20    0.10
  14   2   0    0.10    0.10
   0  -3   0    0.00    0.30
   0   3   0    0.70    0.60
   0   3   0    0.60    0.30
   0   3   0    0.40    0.30
   1  -3   0 2740.43   72.09
  -1   3   0 2729.63   73.89
  -1   3   0 2665.43   72.99
  -2  -3   0    5.50    1.20
  -2  -3   0    5.50    0.70
  -2  -3   0    5.30    0.90
  -2  -3   0    5.20    0.90
  -2  -3   0    5.80    0.60
  -2   3   0    3.80    1.90
   2   3   0    5.00    0.60
   2   3   0    6.00    0.40
  -2   3   0    6.10    1.30
   3  -3   0  309.77    8.00
  -3  -3   0  294.67    8.90
  -3  -3   0  289.27    9.50
  -3  -3   0  302.97    8.40
  -3  -3   0  296.17    9.60
   3  -3   0  287.87    8.10
   3  -3   0  310.17    8.10
  -3   3   0  296.17   10.50
  -3   3   0  288.57    9.80
  -3   3   0  292.67   12.30
   4  -3   0  767.22   20.30
  -4  -3   0  769.12   24.30
  -4  -3   0  750.32   20.70
  -4  -3   0  727.13   22.50
  -4  -3   0  733.43   22.70
   4  -3   0  766.12   20.40
  -4  -3   0  779.42   22.50
   4   3   0  718.13   20.20
  -4   3   0  770.92   23.80
  -4   3   0  761.62   26.20
  -4   3   0  746.53   22.50
   4   3   0  799.02   21.20
  -5  -3   0  216.28   11.00
  -5  -3   0  187.58    9.10
   5  -3   0  217.48    6.10
  -5  -3   0  215.48    6.30
  -5  -3   0  206.88    9.00
   5  -3   0  212.58    5.80
  -5  -3   0  212.38    7.50
   5   3   0  207.58    6.80
  -5   3   0  195.28    8.40
   5   3   0  216.38    5.70
  -5   3   0  215.88    5.80
  -5   3   0  213.28    5.70
   5   3   0  213.68    5.80
  -5   3   0  215.18   10.30
  -5   3   0  218.18   12.80
  -6  -3   0  125.29    5.40
   6  -3   0  118.69    3.30
  -6  -3   0  116.59    3.80
   6  -3   0  111.19    3.20
  -6  -3   0  100.29   11.10
   6  -3   0  115.79    3.20
   6  -3   0  114.39    3.70
  -6  -3   0  105.39    7.90
  -6   3   0   86.69   10.90
  -6   3   0  113.99    3.10
   6   3   0  111.89    3.10
  -6   3   0  110.39    6.40
   6   3   0  111.99    4.50
  -6   3   0  118.89   10.00
  -6   3   0  116.29    3.20
   6   3   0  116.49    3.20
   6   3   0  112.69    3.30
  -7  -3   0    2.20    0.20
  -7  -3   0    2.90    1.50
   7  -3   0    1.90    0.30
  -7  -3   0    3.20    0.60
   7  -3   0    2.20    0.20
   7  -3   0    2.10    0.30
   7  -3   0    1.20    0.70
   7  -3   0    2.10    0.20
   7  -3   0    2.30    0.20
  -7  -3   0    4.60   12.20
   7  -3   0    2.30    0.50
   7   3   0    1.80    0.30
   7   3   0    2.00    0.30
  -7   3   0    1.10   12.50
  -7   3   0    2.20    0.20
   7   3   0    2.10    0.30
  -7   3   0    2.20    0.30
   7   3   0    2.70    0.90
  -7   3   0   -9.40    7.50
  -7   3   0    1.70    2.50
  -7   3   0    2.20    0.80
   7   3   0    2.10    0.20
   8  -3   0  135.89    3.70
  -8  -3   0  136.39    3.90
  -8  -3   0  135.79    3.80
   8  -3   0  146.39    4.10
   8  -3   0  127.09    3.90
   8  -3   0  145.49    4.00
   8  -3   0  135.69    3.80
  -8  -3   0  141.39    4.60
  -8  -3   0  138.49    3.80
   8  -3   0  138.99    3.80
   8  -3   0  129.39    4.10
  -8  -3   0  151.48    7.10
  -8   3   0  134.49    3.90
  -8   3   0  138.79    5.10
  -8   3   0  137.79    3.80
   8   3   0  139.49    3.90
  -8   3   0  139.49    3.80
   8   3   0  135.39    3.80
  -8   3   0  144.29    3.90
  -8   3   0  132.89    8.50
   8   3   0  140.79    3.80
  -8   3   0  141.99    3.90
   8   3   0  136.79    4.00
   8   3   0  140.59    3.90
   8   3   0  142.79    3.90
   8   3   0  125.59    5.60
   9  -3   0   15.50    1.00
  -9  -3   0   18.50    0.90
  -9  -3   0   16.30    0.60
   9  -3   0   17.10    0.80
   9  -3   0   16.20    0.90
  -9  -3   0   17.10    0.70
   9  -3   0   16.30    0.70
  -9  -3   0   16.80    3.00
  -9   3   0   17.10    0.60
   9   3   0   17.50    0.90
   9   3   0   16.90    0.70
  -9   3   0   17.30    0.70
  -9   3   0   16.70    0.60
   9   3   0   16.70    0.70
   9   3   0   17.10    0.80
   9   3   0   18.00    0.80
   9   3   0   16.60    0.60
  -9   3   0   16.20    0.70
  -9   3   0   18.50    7.70
  -9   3   0   16.30    0.70
 -10  -3   0   96.89    2.90
  10  -3   0  103.29    2.90
  10  -3   0  105.49    3.20
  10  -3   0   99.59    2.80
 -10  -3   0   98.89    2.80
  10  -3   0  104.49    3.10
  10  -3   0  103.99    3.30
 -10   3   0  103.89    2.90
  10   3   0  103.19    3.00
 -10   3   0  101.09    2.80
  10   3   0  103.69    3.20
  10   3   0  104.99    2.90
  10   3   0  105.69    3.00
  10   3   0  103.19    3.00
  10   3   0  105.49    2.90
  11  -3   0    6.30    0.70
  11  -3   0    5.80    0.40
  11  -3   0    4.60    0.50
 -11  -3   0    2.80    2.60
  11  -3   0    5.60    0.50
  11   3   0    5.70    0.40
  11   3   0    5.60    0.40
  11   3   0    5.30    0.50
  11   3   0    5.80    0.40
 -11   3   0    5.80    0.40
  11   3   0    5.60    0.60
  11   3   0    7.00    0.50
  12  -3   0   12.00    0.50
  12  -3   0   10.80    0.80
  12  -3   0   11.00    0.60
  12  -3   0   11.80    0.70
  12   3   0   11.00    0.60
  12   3   0   11.00    0.60
  12   3   0   11.50    0.50
  12   3   0   11.80    0.50
 -12   3   0   11.90    0.50
  12   3   0   11.20    0.70
  12   3   0   12.00    0.50
  13  -3   0    5.00    0.50
  13  -3   0    5.40    0.40
  13  -3   0    5.20    0.40
  13  -3   0    4.60    0.30
  13   3   0    4.70    0.20
  13   3   0    5.20    0.30
 -13   3   0    5.10    0.30
  13   3   0    5.00    0.30
  13   3   0    4.60    0.40
  14  -3   0    7.00    0.50
 -14  -3   0    8.30    0.40
  14   3   0    9.30    0.30
   0  -4   0   15.90    0.80
   0   4   0   14.40    0.70
   0   4   0   15.40    0.70
   0   4   0   15.40    0.90
   1  -4   0   14.20    0.70
  -1  -4   0   13.60    0.80
  -1   4   0   11.60    1.90
   1   4   0   13.30    0.90
  -1   4   0   13.80    1.50
  -1   4   0   13.90    0.50
  -2  -4   0  131.89    4.00
  -2  -4   0  132.59    3.80
  -2  -4   0  132.29    4.00
   2  -4   0  131.09    3.60
  -2  -4   0  126.59    3.90
  -2  -4   0  130.69    3.80
   2   4   0  128.99    4.20
  -2   4   0  133.19    6.80
  -2   4   0  130.79    5.40
  -3  -4   0  182.18    5.40
   3  -4   0  174.68    4.80
  -3  -4   0  182.48    5.50
  -3  -4   0  174.08    6.10
  -3  -4   0  182.18    6.70
  -3  -4   0  175.08    6.70
  -3   4   0  155.58   13.10
  -3   4   0  170.38    7.40
   3   4   0  179.28    5.60
  -3   4   0  171.48    4.80
  -4  -4   0  100.79    4.70
  -4  -4   0  103.69    3.40
  -4  -4   0  102.89    6.30
   4   4   0  103.39    2.80
  -4   4   0   91.09    5.40
   4   4   0  106.59    3.80
  -4   4   0   94.59    8.70
  -4   4   0  101.79    6.40
  -5  -4   0  256.07   10.80
  -5  -4   0  238.88    9.50
   5  -4   0  244.38    6.60
  -5  -4   0  235.58   11.50
  -5  -4   0  239.88    8.20
  -5  -4   0  249.48    7.20
   5  -4   0  246.88    6.70
   5   4   0  239.28    7.80
   5   4   0  237.28    6.60
  -5   4   0  244.58    6.50
  -5   4   0  248.88    6.60
  -5   4   0  227.88   14.30
  -5   4   0  228.68    9.80
   6  -4   0    3.30    0.40
  -6  -4   0   -5.90    6.00
  -6  -4   0    3.30    0.70
  -6  -4   0    3.80    1.30
   6  -4   0    3.30    0.30
  -6  -4   0   -2.00    3.30
   6   4   0    3.20    0.30
  -6   4   0   -3.50    5.40
  -6   4   0    3.20    0.30
  -6   4   0    3.40    0.30
   6   4   0    4.10    0.30
   6   4   0    3.80    0.90
  -6   4   0    7.30    9.70
   6   4   0    3.10    0.30
  -7  -4   0   46.70    3.50
   7  -4   0   44.80    1.30
   7  -4   0   45.70    1.40
  -7  -4   0   44.60    2.10
  -7  -4   0   44.20    1.30
   7  -4   0   46.80    1.50
  -7  -4   0   41.90    1.30
   7  -4   0   44.40    1.60
   7  -4   0   47.30    1.50
   7  -4   0   44.90    1.60
  -7   4   0   43.90    1.30
   7   4   0   40.70    2.80
  -7   4   0   44.10    1.40
   7   4   0   47.40    1.50
  -7   4   0   44.00    1.40
   7   4   0   45.10    1.50
  -7   4   0   44.70    2.70
  -7   4   0   32.20    7.40
   7   4   0   44.90    1.40
  -7   4   0   44.30    1.40
   7   4   0   41.90    1.40
  -7   4   0   46.20    1.30
   7   4   0   44.20    1.30
   7   4   0   41.50    1.40
   8  -4   0   33.80    1.20
  -8  -4   0   32.70    1.10
   8  -4   0   35.00    1.40
  -8  -4   0   32.90    1.10
   8  -4   0   32.60    1.10
  -8  -4   0   32.70    1.00
   8  -4   0   34.40    1.10
  -8  -4   0   31.80    1.00
  -8  -4   0   32.00    1.80
  -8  -4   0   28.30    3.20
   8  -4   0   35.60    1.30
   8   4   0   33.90    1.20
   8   4   0   33.80    1.10
   8   4   0   32.90    1.00
   8   4   0   33.50    1.30
  -8   4   0   34.40    1.10
  -8   4   0   35.20    1.20
  -8   4   0   32.50    2.50
  -8   4   0   33.80    1.20
   8   4   0   34.30    1.20
   8   4   0   32.80    1.10
  -8   4   0   34.20    1.10
  -8   4   0   34.60    1.00
  -9  -4   0    3.00    0.80
   9  -4   0    2.40    0.40
   9  -4   0    2.90    0.50
   9  -4   0    2.90    0.60
  -9  -4   0    0.60    1.70
  -9  -4   0    2.70    0.30
  -9  -4   0    2.50    0.20
   9  -4   0    2.50    0.30
  -9  -4   0    2.10    0.20
   9   4   0    3.00    0.30
   9   4   0    2.60    0.40
   9   4   0    2.60    0.30
  -9   4   0    2.40    0.30
   9   4   0    2.70    0.30
  -9   4   0    3.20    0.30
  -9   4   0    2.80    0.30
   9   4   0    3.80    0.50
  -9   4   0    2.30    0.30
   9   4   0    3.20    0.50
 -10  -4   0   40.70    1.30
 -10  -4   0   43.10    1.30
  10  -4   0   42.20    1.50
 -10  -4   0   42.10    1.30
  10  -4   0   44.20    1.70
  10  -4   0   43.80    1.30
  10  -4   0   44.30    1.60
 -10  -4   0   50.99    4.40
  10   4   0   44.70    1.50
 -10   4   0   44.90    1.40
  10   4   0   44.40    1.40
 -10   4   0   41.80    1.30
  10   4   0   43.30    1.30
 -10   4   0   44.10    1.30
  10   4   0   42.90    1.50
  10   4   0   45.10    1.40
  10   4   0   44.10    1.60
  11  -4   0    5.40    0.40
  11  -4   0    5.00    0.50
 -11  -4   0    4.40    0.30
  11  -4   0    5.40    0.70
  11  -4   0    6.10    0.50
 -11  -4   0    5.30    0.30
  11   4   0    5.30    0.40
 -11   4   0    5.10    0.40
  11   4   0    5.40    0.50
  11   4   0    5.40    0.40
  11   4   0    5.70    0.50
  11   4   0    5.20    0.40
  11   4   0    4.60    0.50
  12  -4   0   27.30    1.00
  12  -4   0   25.80    1.10
  12  -4   0   28.50    1.10
  12  -4   0   25.90    1.00
  12   4   0   26.20    0.90
 -12   4   0   26.10    0.90
  12   4   0   26.50    0.80
  12   4   0   27.20    0.90
  12   4   0   25.10    1.00
  12   4   0   26.20    1.00
  12   4   0   26.70    0.90
 -13  -4   0  108.59    3.00
  13  -4   0  109.39    3.10
  13  -4   0  103.39    3.00
 -13  -4   0  103.29    2.90
  13  -4   0  103.49    2.90
  13   4   0  106.19    2.90
  13   4   0  107.29    2.90
  13   4   0  107.99    2.90
 -13   4   0  107.79    2.90
   0  -5   0    0.10    0.30
   0   5   0    0.00    0.20
  -1  -5   0   76.09    2.50
   1  -5   0   76.69    2.20
   1  -5   0   74.79    2.40
  -1   5   0   76.39    4.30
  -1   5   0   76.69    3.30
   1   5   0   75.99    2.60
   2  -5   0   87.89    2.40
  -2  -5   0   87.39    3.00
  -2   5   0   88.09    4.50
  -2   5   0   86.39    5.80
   2   5   0   81.39    3.00
  -2   5   0   84.29    2.40
  -3  -5   0  236.78    7.20
   3  -5   0  244.48    6.60
  -3  -5   0  249.28    6.80
  -3  -5   0  233.38    7.10
  -3  -5   0  245.18    7.10
  -3  -5   0  236.28    6.80
   3   5   0  240.98    6.60
   3   5   0  237.48    7.40
  -3   5   0  236.58    9.40
  -3   5   0  232.88   11.40
  -3   5   0  238.38    6.50
   3   5   0  244.58    6.60
  -4  -5   0  290.57    8.50
  -4  -5   0  294.67    9.10
   4  -5   0  281.67    7.90
  -4  -5   0  305.57    8.70
  -4  -5   0  291.07    9.60
  -4  -5   0  286.87   10.20
  -4   5   0  290.67    7.80
   4   5   0  286.47    7.80
  -4   5   0  271.87   14.50
  -4   5   0  276.47    7.80
   4   5   0  305.17    9.00
  -4   5   0  292.67   12.00
   5  -5   0  137.89    4.40
  -5  -5   0  126.29    7.00
  -5  -5   0  142.59    4.60
   5  -5   0  143.09    3.90
  -5  -5   0  131.39    5.80
  -5  -5   0  137.09    8.50
   5  -5   0  145.09    4.00
  -5  -5   0  150.98    5.20
  -5   5   0  131.39    9.70
  -5   5   0  142.39    3.90
  -5   5   0  136.59    3.80
   5   5   0  146.99    5.20
   5   5   0  136.49    3.80
   6  -5   0    4.80    0.50
   6  -5   0    4.80    0.50
  -6  -5   0    3.70    2.30
  -6  -5   0    4.70    0.30
   6  -5   0    4.30    0.40
  -6  -5   0    4.30    0.30
   6  -5   0    4.30    0.50
  -6  -5   0    5.00    0.30
  -6  -5   0    4.50    0.80
  -6  -5   0    5.30    1.30
  -6  -5   0   13.90   10.60
  -6   5   0    4.40    0.30
   6   5   0    5.10    0.50
   6   5   0    4.40    1.00
   6   5   0    3.80    0.30
  -6   5   0    1.50    6.70
   6   5   0    4.60    0.30
  -6   5   0    4.20    0.40
  -6   5   0    4.40    0.40
  -7  -5   0    3.10    0.70
   7  -5   0    2.90    0.40
  -7  -5   0    2.60    0.30
  -7  -5   0    3.00    0.30
  -7  -5   0    3.40    0.30
   7  -5   0    3.20    0.40
   7  -5   0    2.90    0.20
   7  -5   0    3.40    0.40
   7  -5   0    3.40    0.40
  -7  -5   0    2.80    0.30
   7  -5   0    2.70    0.50
  -7   5   0    3.50    1.00
  -7   5   0    2.90    0.30
  -7   5   0    3.10    0.30
   7   5   0    3.00    0.30
   7   5   0    3.40    0.30
  -7   5   0    3.40    0.30
   7   5   0    3.10    0.30
   7   5   0    2.80    0.30
  -7   5   0    3.40    0.30
  -7   5   0    3.50    0.30
   7   5   0    0.60    1.10
   7   5   0    3.10    0.40
   8  -5   0   31.90    1.20
   8  -5   0   31.30    1.10
  -8  -5   0   31.90    3.10
   8  -5   0   29.00    1.00
  -8  -5   0   30.00    1.80
  -8  -5   0   30.00    1.00
  -8  -5   0   34.80    1.30
   8  -5   0   29.60    1.10
   8  -5   0   29.20    1.10
   8  -5   0   32.50    1.40
  -8  -5   0   29.60    1.00
   8   5   0   30.40    1.10
  -8   5   0   32.00    1.10
  -8   5   0   27.30    2.40
  -8   5   0   30.10    0.90
   8   5   0   32.00    1.20
  -8   5   0   29.80    1.00
  -8   5   0   30.00    1.00
   8   5   0   30.10    1.00
   8   5   0   30.80    1.00
   8   5   0   29.40    1.00
   8   5   0   29.80    1.10
  -9  -5   0    2.40    0.80
   9  -5   0    3.90    0.50
   9  -5   0    5.40    0.70
  -9  -5   0    3.80    0.30
   9  -5   0    4.00    0.40
  -9  -5   0    1.70    1.60
  -9  -5   0    3.60    0.30
   9  -5   0    3.70    0.30
  -9  -5   0    3.60    0.30
   9  -5   0    3.40    0.30
   9   5   0    3.30    0.40
  -9   5   0    3.60    0.30
  -9   5   0    2.20    1.60
   9   5   0    3.70    0.50
   9   5   0    3.80    0.40
   9   5   0    3.40    0.30
  -9   5   0    3.60    0.40
   9   5   0    3.20    0.30
  -9   5   0    4.50    0.40
  -9   5   0    3.30    0.30
   9   5   0    3.60    0.30
  10  -5   0  171.58    5.20
  10  -5   0  171.68    5.00
  10  -5   0  176.28    4.90
  10  -5   0  176.28    4.80
 -10  -5   0  163.98    4.70
 -10  -5   0  162.78    7.30
  10   5   0  173.28    4.80
 -10   5   0  177.08    4.70
  10   5   0  170.58    4.90
 -10   5   0  184.68    5.00
  10   5   0  175.58    5.00
  10   5   0  173.18    4.90
 -10   5   0  169.58    4.80
  11  -5   0    2.00    0.40
  11  -5   0    2.00    0.20
 -11  -5   0    2.30    0.20
  11  -5   0    2.30    0.30
 -11  -5   0   -0.40    3.30
 -11  -5   0    2.30    0.20
  11  -5   0    2.00    0.50
 -11   5   0    2.30    0.30
  11   5   0    2.70    0.30
  11   5   0    2.20    0.40
  11   5   0    2.20    0.30
 -11   5   0    2.30    0.20
  11   5   0    2.00    0.30
  11   5   0    2.20    0.30
  11   5   0    2.30    0.20
 -12  -5   0   25.00    0.80
  12  -5   0   25.00    0.90
  12  -5   0   24.50    0.70
  12  -5   0   23.60    1.00
  12   5   0   25.10    0.90
  12   5   0   24.70    0.80
  12   5   0   23.30    1.00
  12   5   0   26.90    0.80
  12   5   0   25.10    0.80
  12   5   0   23.40    0.90
 -13  -5   0    1.40    0.20
  13  -5   0    1.20    0.20
  13  -5   0    1.90    0.30
  13   5   0    1.20    0.20
  13   5   0    1.40    0.20
  13   5   0    1.20    0.10
 -13   5   0    1.50    0.20
   0  -6   0  263.87    7.50
   0   6   0  263.47    7.50
   1  -6   0   48.10    1.70
  -1  -6   0   49.50    1.90
  -1   6   0   51.79    2.60
   1   6   0   48.70    2.00
  -1   6   0   49.20    3.40
  -2  -6   0 1138.69   30.70
   2  -6   0 1143.89   30.20
  -2   6   0 1100.39   33.80
   2   6   0 1137.19   31.00
  -2   6   0 1114.69   30.10
  -2   6   0 1149.98   32.30
  -3  -6   0   37.90    1.70
   3  -6   0   35.70    1.20
   3  -6   0   35.40    1.10
   3   6   0   34.40    1.90
   3   6   0   30.00    1.30
  -3   6   0   35.70    5.60
   3   6   0   36.10    1.40
  -3   6   0   26.70    3.60
  -3   6   0   35.20    1.10
   4  -6   0  145.29    3.90
  -4  -6   0  142.39    4.60
   4  -6   0  145.69    4.00
  -4   6   0  131.09   12.50
  -4   6   0  136.49    3.80
  -4   6   0  140.19    3.90
  -4   6   0  140.39    8.70
   4   6   0  140.69    5.10
   4   6   0  138.39    3.80
  -5  -6   0    3.00    0.80
   5  -6   0    2.40    0.60
  -5  -6   0    2.70    0.20
   5  -6   0    2.50    0.30
   5  -6   0    2.70    0.40
  -5  -6   0    2.20    0.30
   5  -6   0    3.00    0.30
  -5  -6   0    3.10    0.70
  -5  -6   0    2.50    0.70
  -5  -6   0    2.80    0.20
   5  -6   0    2.20    0.30
  -5  -6   0   -1.30    4.50
   5   6   0    3.10    0.30
   5   6   0    2.10    0.20
  -5   6   0    2.30    0.30
  -5   6   0    2.40    0.20
   5   6   0    2.30    0.80
  -5   6   0   -1.50    5.70
  -6  -6   0  188.38    6.00
   6  -6   0  179.68    4.90
  -6  -6   0  174.98    4.80
  -6  -6   0  152.28   13.40
  -6  -6   0  170.58    4.80
   6  -6   0  176.58    4.90
   6  -6   0  181.78    4.90
   6  -6   0  162.58    5.50
  -6  -6   0  186.28    5.80
   6  -6   0  180.88    5.00
   6  -6   0  174.48    5.00
  -6  -6   0  171.98    4.80
  -6  -6   0  172.38    6.40
  -6   6   0  166.88    4.80
  -6   6   0  170.78    4.70
   6   6   0  166.58    6.60
  -6   6   0  173.28    4.80
   6   6   0  174.98    4.90
  -6   6   0  176.08    5.00
   6   6   0  173.98    4.80
   6   6   0  170.88    4.70
   7  -6   0  125.39    3.50
  -7  -6   0  121.79    3.40
  -7  -6   0  121.39    3.40
   7  -6   0  121.19    3.50
  -7  -6   0  122.99    4.90
   7  -6   0  119.79    3.30
   7  -6   0  119.39    3.70
   7  -6   0  123.99    3.60
  -7  -6   0  122.09    3.40
  -7  -6   0  108.09    5.60
   7  -6   0  126.29    3.50
  -7  -6   0  119.39    4.40
  -7   6   0  129.79    3.40
   7   6   0  123.49    3.50
  -7   6   0  122.09    3.40
   7   6   0  124.99    3.60
   7   6   0  123.79    3.40
   7   6   0  108.79    3.40
  -7   6   0  122.29    3.40
  -7   6   0  127.59    3.50
  -7   6   0  119.79    5.30
  -8  -6   0   69.09    3.70
  -8  -6   0   65.59    1.90
   8  -6   0   65.79    2.00
  -8  -6   0   64.89    1.90
   8  -6   0   64.39    2.20
   8  -6   0   67.69    2.10
   8  -6   0   63.69    2.20
  -8  -6   0   64.39    2.00
   8  -6   0   65.99    2.20
  -8  -6   0   63.99    4.90
  -8  -6   0   66.29    3.00
   8  -6   0   62.99    1.90
   8   6   0   63.29    2.10
   8   6   0   66.49    1.90
   8   6   0   67.09    2.00
   8   6   0   65.89    2.00
   8   6   0   63.09    1.90
  -8   6   0   67.69    2.00
  -8   6   0   67.39    1.90
  -8   6   0   69.09    2.20
  -8   6   0   63.89    2.00
  -8   6   0   59.09    3.70
  -9  -6   0   26.50    0.90
  -9  -6   0   26.50    0.90
   9  -6   0   26.40    1.00
  -9  -6   0   22.50    2.90
  -9  -6   0   24.90    1.80
  -9  -6   0   27.00    0.90
   9  -6   0   25.90    0.90
   9  -6   0   26.70    1.30
   9  -6   0   25.10    0.80
   9  -6   0   30.10    1.30
   9   6   0   25.00    1.10
  -9   6   0   25.90    1.10
  -9   6   0   26.70    1.00
   9   6   0   25.30    1.10
   9   6   0   26.60    0.90
   9   6   0   26.30    0.90
   9   6   0   25.10    0.90
  -9   6   0   28.30    0.90
  -9   6   0   27.10    0.90
   9   6   0   26.40    1.00
 -10  -6   0    7.90    0.40
 -10  -6   0    7.80    0.40
  10  -6   0    8.20    0.80
 -10  -6   0    5.80    1.40
  10  -6   0    7.70    0.40
 -10  -6   0    8.30    0.50
  10  -6   0    7.90    0.70
  10  -6   0    8.20    0.60
  10   6   0    7.20    0.50
 -10   6   0    7.60    0.40
  10   6   0    7.50    0.50
 -10   6   0    7.60    0.50
  10   6   0    7.60    0.60
  10   6   0    7.70    0.40
  10   6   0    7.70    0.60
 -10   6   0    9.00    0.50
  10   6   0    8.20    0.50
 -10   6   0    8.40    0.40
 -11  -6   0   50.19    1.50
  11  -6   0   51.09    1.60
  11  -6   0   48.80    1.70
 -11  -6   0   47.60    1.40
 -11  -6   0   49.30    1.50
 -11   6   0   51.29    1.50
  11   6   0   52.59    1.40
  11   6   0   47.40    1.60
  11   6   0   49.99    1.50
  11   6   0   47.90    1.50
  11   6   0   49.70    1.50
  11   6   0   49.60    1.90
 -11   6   0   50.59    1.40
  12  -6   0   -0.10    0.20
 -12  -6   0    0.30    0.10
  12  -6   0    0.30    0.30
 -12  -6   0    0.20    0.20
 -12  -6   0    0.10    0.10
  12  -6   0    0.00    0.30
 -12   6   0    0.10    0.20
  12   6   0    0.10    0.20
  12   6   0   -0.10    0.10
  12   6   0    0.00    0.10
  12   6   0   -0.20    0.20
  12   6   0   -0.30    0.30
  13  -6   0   12.60    0.50
 -13  -6   0   11.80    0.60
  13  -6   0   14.40    0.70
 -13   6   0   12.20    0.40
  13   6   0   11.40    0.40
   0  -7   0    0.60    0.40
   0   7   0    0.40    0.30
   1  -7   0   12.00    0.80
  -1  -7   0   11.50    0.90
   1   7   0    9.40    1.00
  -2  -7   0   44.10    1.90
   2   7   0   44.20    2.10
  -2   7   0   43.90    4.60
  -2   7   0   43.20    1.30
   3  -7   0   31.10    1.10
   3  -7   0   29.70    1.00
  -3  -7   0   30.10    1.60
  -3   7   0   28.20    0.90
   3   7   0   30.90    1.50
  -3   7   0   28.80    0.90
   3   7   0   31.10    1.90
  -3   7   0   24.50    3.90
   4  -7   0   12.40    0.70
  -4  -7   0   12.80    0.60
  -4  -7   0   12.80    0.50
   4  -7   0   14.40    0.70
  -4  -7   0   11.40    1.10
   4  -7   0   13.80    0.60
  -4  -7   0   12.30    0.50
   4  -7   0   12.50    0.70
  -4   7   0    9.60    5.00
  -4   7   0   12.90    0.50
   4   7   0   12.90    1.60
   4   7   0   13.10    0.40
  -4   7   0   12.90    0.50
   5  -7   0   19.50    0.90
   5  -7   0   21.30    0.90
   5  -7   0   19.50    0.90
  -5  -7   0   19.00    0.70
   5  -7   0   19.10    1.30
  -5  -7   0   19.30    0.70
  -5  -7   0   19.40    0.70
   5  -7   0   19.60    0.90
  -5  -7   0   19.80    1.50
  -5  -7   0   19.20    0.70
   5  -7   0   19.20    0.90
   5  -7   0   21.40    0.80
  -5   7   0   18.10    0.70
  -5   7   0   20.00    0.80
  -5   7   0   18.60    0.60
  -5   7   0   20.40    0.70
   5   7   0   15.70    1.90
   5   7   0   19.10    0.70
  -6  -7   0    1.30    0.20
   6  -7   0    1.50    0.40
  -6  -7   0    1.10    0.60
   6  -7   0    2.10    0.30
  -6  -7   0    1.60    0.20
   6  -7   0    1.30    0.30
   6  -7   0    0.00    0.60
   6  -7   0    2.00    0.40
  -6  -7   0    1.70    0.20
   6  -7   0    1.50    0.30
   6  -7   0    1.50    0.40
  -6  -7   0    1.40    0.20
  -6   7   0    1.50    0.20
   6   7   0    1.50    0.30
   6   7   0    1.60    0.30
   6   7   0    3.10    1.20
  -6   7   0    1.50    0.30
  -6   7   0    1.60    0.20
  -6   7   0    1.60    0.20
   6   7   0    1.60    0.30
  -7  -7   0   86.69    2.50
  -7  -7   0   85.49    2.60
   7  -7   0   83.99    2.60
   7  -7   0   91.49    2.60
   7  -7   0   88.49    2.80
  -7  -7   0   88.19    2.50
  -7  -7   0   84.59    2.50
   7  -7   0   91.59    2.70
   7  -7   0   89.29    2.60
   7  -7   0   90.19    2.70
  -7  -7   0   82.89    3.50
  -7   7   0   86.59    2.50
  -7   7   0   84.89    2.40
  -7   7   0   86.69    2.50
   7   7   0   85.99    2.70
   7   7   0   87.89    2.50
  -7   7   0   85.99    4.60
  -7   7   0   88.59    2.60
   7   7   0   87.19    2.50
  -8  -7   0   67.49    3.20
  -8  -7   0   76.39    2.10
  -8  -7   0   72.69    2.10
   8  -7   0   76.39    2.40
   8  -7   0   75.79    2.30
   8  -7   0   76.79    2.50
   8  -7   0   75.49    2.30
  -8  -7   0   74.49    2.20
  -8  -7   0   73.59    2.20
   8  -7   0   77.99    2.30
   8   7   0   75.79    2.20
   8   7   0   73.19    2.20
  -8   7   0   72.69    2.20
  -8   7   0   76.59    2.30
   8   7   0   74.39    2.20
  -8   7   0   74.99    2.10
   8   7   0   75.19    2.40
   8   7   0   71.89    2.10
   8   7   0   68.09    2.10
  -8   7   0   76.09    2.20
  -8   7   0   64.69    4.50
   9  -7   0  117.19    3.50
   9  -7   0  119.99    3.60
  -9  -7   0  120.29    3.30
  -9  -7   0  118.49    3.30
  -9  -7   0  121.49    3.30
   9  -7   0  118.99    3.40
   9   7   0  113.39    3.50
  -9   7   0  120.09    3.30
  -9   7   0  119.49    3.30
   9   7   0  116.29    3.40
  -9   7   0  117.69    3.20
  -9   7   0  115.79    3.40
   9   7   0  110.09    3.40
   9   7   0  115.09    3.40
   9   7   0  116.39    3.30
 -10  -7   0   14.30    0.60
  10  -7   0   13.80    0.90
 -10  -7   0   15.30    0.60
  10  -7   0   15.60    0.80
 -10  -7   0   14.80    0.60
 -10  -7   0   15.80    0.70
 -10  -7   0   15.00    0.50
  10   7   0   15.60    0.70
 -10   7   0   14.80    0.70
 -10   7   0   13.80    0.60
  10   7   0   14.50    0.80
  10   7   0   15.00    0.60
 -10   7   0   15.30    0.60
  10   7   0   15.90    0.70
  10   7   0   15.20    0.60
 -10   7   0   15.70    0.50
  11  -7   0   23.30    1.00
 -11  -7   0   21.40    0.80
 -11  -7   0   22.30    0.70
 -11  -7   0   22.50    0.70
  11  -7   0   20.70    0.90
  11  -7   0   21.90    0.90
 -11  -7   0   23.20    0.80
 -11  -7   0   21.80    0.70
  11   7   0   23.90    0.70
 -11   7   0   22.30    0.70
  11   7   0   22.30    0.70
  11   7   0   20.50    0.80
  11   7   0   23.20    0.90
 -11   7   0   23.60    0.80
 -11   7   0   21.00    0.70
  11   7   0   23.90    0.80
 -12  -7   0    3.40    0.20
  12  -7   0    3.80    0.40
 -12  -7   0    3.90    0.30
  12  -7   0    4.00    0.40
 -12   7   0    3.90    0.30
  12   7   0    4.10    0.30
  12   7   0    4.20    0.20
  12   7   0    4.00    0.30
   0  -8   0  653.43   18.10
   0   8   0  660.23   17.90
  -1  -8   0   81.09    2.90
   1  -8   0   81.49    2.70
  -1   8   0   78.29    2.20
   1   8   0   84.49    3.00
  -2  -8   0   86.39    2.50
   2  -8   0   82.99    2.60
  -2  -8   0   83.59    3.10
   2  -8   0   84.59    2.60
  -2   8   0   82.69    2.40
   2   8   0   87.39    3.40
   2   8   0   83.09    3.40
   3  -8   0   23.30    0.90
   3  -8   0   23.50    1.10
  -3  -8   0   22.80    0.80
  -3  -8   0   25.20    1.60
  -3  -8   0   23.00    0.80
   3   8   0   22.60    1.30
  -3   8   0   21.50    4.90
  -3   8   0   23.10    0.70
   3   8   0   24.30    1.90
  -3   8   0   24.80    0.80
   4  -8   0   19.90    1.30
   4  -8   0   21.40    0.90
  -4  -8   0   20.30    0.80
   4  -8   0   21.10    0.80
  -4  -8   0   21.30    0.80
   4  -8   0   21.10    1.00
  -4  -8   0   20.40    0.70
   4  -8   0   21.60    0.90
  -4  -8   0   21.40    1.50
  -4  -8   0   20.30    0.80
  -4  -8   0   20.20    0.70
   4  -8   0   21.60    0.90
   4  -8   0   22.00    1.00
  -4   8   0   21.00    0.80
   4   8   0   21.50    0.60
  -4   8   0   22.70    0.80
   4   8   0   16.40    2.00
  -5  -8   0   79.09    2.40
   5  -8   0   80.29    2.40
   5  -8   0   82.19    2.40
  -5  -8   0   80.79    2.40
  -5  -8   0   81.29    2.30
   5  -8   0   78.49    2.90
   5  -8   0   77.49    2.40
   5  -8   0   79.29    2.50
   5  -8   0   78.99    2.50
   5  -8   0   83.39    2.50
  -5  -8   0   77.69    3.30
  -5  -8   0   80.19    2.30
  -5  -8   0   79.79    2.30
  -5   8   0   78.79    2.30
   5   8   0   74.49    4.10
  -5   8   0   75.89    2.20
  -5   8   0   79.49    2.30
   5   8   0   78.79    2.20
  -5   8   0   79.39    2.30
  -6  -8   0   86.19    2.40
   6  -8   0   89.89    2.70
  -6  -8   0   84.89    2.50
  -6  -8   0   83.39    3.50
  -6  -8   0   83.49    2.50
   6  -8   0   82.79    2.70
   6  -8   0   84.69    2.60
  -6  -8   0   86.29    2.50
   6  -8   0   85.19    2.60
   6  -8   0   79.29    2.60
   6  -8   0   87.39    2.50
  -6  -8   0   85.69    2.40
  -6   8   0   84.89    2.40
  -6   8   0   84.09    2.50
   6   8   0   85.29    2.40
   6   8   0   82.09    2.40
  -6   8   0   84.09    2.40
   6   8   0   81.89    2.60
  -6   8   0   83.09    4.60
  -6   8   0   84.89    2.40
   7  -8   0   20.30    1.00
   7  -8   0   19.30    0.90
  -7  -8   0   19.00    0.80
  -7  -8   0   20.20    0.80
  -7  -8   0   21.20    1.70
  -7  -8   0   21.70    0.80
   7  -8   0   18.50    1.00
   7  -8   0   20.70    0.90
  -7  -8   0   18.70    0.80
   7  -8   0   20.30    0.90
  -7  -8   0   20.80    0.80
   7  -8   0   18.60    0.90
  -7   8   0   21.60    0.90
  -7   8   0   20.40    0.80
  -7   8   0   21.00    2.70
  -7   8   0   21.20    0.80
   7   8   0   21.20    0.80
  -7   8   0   21.60    0.70
   7   8   0   20.80    1.00
   8  -8   0    9.50    0.60
  -8  -8   0    8.00    0.50
   8  -8   0    9.30    0.80
  -8  -8   0    8.50    0.50
  -8  -8   0    9.20    0.50
   8  -8   0    8.60    0.60
  -8  -8   0    8.40    0.50
  -8  -8   0    8.20    0.50
  -8  -8   0    8.60    1.20
   8  -8   0    8.20    0.60
   8  -8   0    9.70    0.70
  -8   8   0    8.00    0.40
   8   8   0    8.10    0.60
  -8   8   0    8.70    0.50
  -8   8   0    8.60    0.50
   8   8   0    8.90    0.50
   8   8   0    9.80    0.70
   8   8   0    8.20    0.40
   8   8   0    8.60    0.60
  -8   8   0    7.80    0.60
  -9  -8   0    0.00    0.20
   9  -8   0    0.50    0.30
  -9  -8   0    0.30    0.20
  -9  -8   0   -0.10    0.20
   9  -8   0   -0.50    0.30
   9  -8   0    0.30    0.30
   9  -8   0    0.00    0.20
  -9  -8   0    0.10    0.20
  -9  -8   0   -0.20    0.20
  -9   8   0    0.20    0.20
   9   8   0    0.20    0.30
  -9   8   0    0.00    0.20
  -9   8   0   -0.10    0.20
  -9   8   0    0.20    0.20
   9   8   0   -0.30    0.30
   9   8   0    0.10    0.20
   9   8   0    0.10    0.20
 -10  -8   0  231.88    6.50
  10  -8   0  235.68    6.50
 -10  -8   0  235.88    6.50
 -10  -8   0  236.08    6.40
 -10  -8   0  233.78    6.40
  10  -8   0  240.18    6.70
 -10  -8   0  237.58    6.40
  10  -8   0  235.28    6.60
  10   8   0  238.28    6.40
  10   8   0  247.38    6.40
 -10   8   0  246.48    6.50
 -10   8   0  228.58    6.50
 -10   8   0  237.28    6.40
 -10   8   0  239.08    6.40
  10   8   0  232.78    6.50
  10   8   0  235.28    6.40
  11  -8   0    0.10    0.30
 -11  -8   0    0.20    0.20
 -11  -8   0    0.00    0.10
  11  -8   0    0.60    0.40
 -11  -8   0    0.10    0.10
 -11  -8   0    0.20    0.10
  11  -8   0    0.00    0.20
  11   8   0    0.10    0.20
  11   8   0    0.10    0.10
 -11   8   0   -0.10    0.20
  11   8   0    0.20    0.10
 -11   8   0    0.10    0.10
 -11   8   0    0.10    0.20
  11   8   0    0.10    0.20
  12  -8   0    0.70    0.20
 -12  -8   0    0.80    0.20
 -12   8   0    0.70    0.10
  12   8   0    0.70    0.20
   0  -9   0    0.10    0.20
   0  -9   0    1.10    0.50
   0  -9   0    0.50    0.30
   0  -9   0    0.00    0.30
   0  -9   0    0.10    0.20
   0  -9   0    0.20    0.20
  -1  -9   0   75.49    2.50
  -1  -9   0   72.49    2.10
  -1  -9   0   73.39    2.30
   1  -9   0   71.09    2.20
  -1  -9   0   74.09    2.20
   1  -9   0   74.09    2.30
  -1  -9   0   71.79    2.20
  -1  -9   0   74.89    2.10
  -1  -9   0   71.19    2.10
   1  -9   0   73.09    2.30
  -1  -9   0   75.89    2.80
   1   9   0   74.99    3.50
   1   9   0   65.99    2.70
  -1   9   0   70.49    2.00
   2  -9   0   33.80    1.30
   2  -9   0   32.70    1.30
  -2  -9   0   33.30    1.10
   2  -9   0   33.70    1.20
  -2  -9   0   34.40    1.30
  -2  -9   0   34.90    1.10
  -2  -9   0   34.30    1.00
  -2  -9   0   34.20    1.80
  -2  -9   0   33.90    1.10
   2  -9   0   33.90    1.20
  -2   9   0   31.90    1.10
  -2   9   0   34.00    1.10
   2   9   0   32.50    2.10
   3  -9   0  193.18    5.40
  -3  -9   0  191.98    5.30
  -3  -9   0  190.78    6.20
  -3  -9   0  189.88    5.40
  -3  -9   0  188.68    5.40
  -3  -9   0  195.88    5.30
   3  -9   0  187.28    5.20
  -3  -9   0  195.58    5.20
  -3  -9   0  191.38    5.40
  -3  -9   0  194.98    5.30
   3  -9   0  199.28    5.50
   3  -9   0  190.38    5.50
   3   9   0  187.08    6.70
  -3   9   0  192.98    5.40
  -4  -9   0  153.28    4.20
   4  -9   0  156.78    4.80
  -4  -9   0  145.09    4.30
  -4  -9   0  151.08    4.30
  -4  -9   0  148.99    4.30
  -4  -9   0  156.58    4.20
   4  -9   0  153.68    4.30
  -4  -9   0  158.88    4.30
   4  -9   0  155.88    4.40
   4  -9   0  152.08    4.40
  -4  -9   0  150.68    4.20
   4  -9   0  155.38    4.40
  -4  -9   0  152.38    5.30
   4   9   0  148.39    6.00
  -4   9   0  154.28    4.20
  -4   9   0  155.38    4.30
  -4   9   0  137.59    4.20
   4   9   0  149.69    4.10
  -5  -9   0   48.80    1.50
  -5  -9   0   47.00    1.60
  -5  -9   0   48.10    1.60
  -5  -9   0   49.00    1.50
   5  -9   0   46.00    1.60
   5  -9   0   50.99    1.60
  -5  -9   0   49.50    2.50
   5  -9   0   46.60    1.70
   5  -9   0   48.20    1.70
  -5  -9   0   49.70    1.50
   5  -9   0   47.00    2.20
   5  -9   0   48.40    1.70
   5   9   0   47.90    1.40
  -5   9   0   49.99    1.60
  -5   9   0   51.29    1.50
  -5   9   0   46.60    1.40
  -5   9   0   46.80    3.50
  -5   9   0   48.10    1.50
  -6  -9   0    0.40    0.30
  -6  -9   0    0.30    0.20
  -6  -9   0    0.60    0.20
   6  -9   0    0.20    0.30
   6  -9   0    0.30    0.40
  -6  -9   0    0.70    0.20
   6  -9   0    0.00    0.30
   6  -9   0    0.50    0.30
  -6  -9   0    1.00    0.20
  -6  -9   0    1.30    0.70
   6  -9   0    1.10    0.40
   6  -9   0    0.20    0.30
  -6   9   0    0.40    0.30
  -6   9   0    0.90    0.20
  -6   9   0   -0.30    1.20
   6   9   0    0.30    0.20
   6   9   0    0.30    0.20
  -6   9   0    0.50    0.20
   6   9   0    0.90    0.30
  -6   9   0    0.70    0.20
  -7  -9   0   94.39    4.00
  -7  -9   0  102.59    2.90
   7  -9   0  105.59    3.00
  -7  -9   0  100.39    2.90
   7  -9   0  101.19    2.90
  -7  -9   0  101.19    2.90
   7  -9   0   98.99    3.00
   7  -9   0  102.19    3.00
  -7  -9   0  103.39    2.80
  -7  -9   0  102.59    2.80
   7  -9   0  101.39    2.90
   7  -9   0   86.59    3.30
   7   9   0   96.89    2.80
  -7   9   0   97.59    2.80
   7   9   0   98.39    2.90
   7   9   0   97.29    3.40
  -7   9   0   97.59    2.80
  -7   9   0  101.49    2.80
   8  -9   0    1.20    0.30
  -8  -9   0    0.70    0.30
   8  -9   0    1.10    0.40
   8  -9   0    0.90    0.30
  -8  -9   0    1.00    0.30
  -8  -9   0    1.20    0.30
  -8  -9   0    1.20    0.20
   8  -9   0    1.10    0.30
   8  -9   0    1.20    0.30
   8  -9   0    1.30    0.30
  -8  -9   0    1.20    0.20
   8   9   0    1.10    0.20
   8   9   0    0.80    0.30
   8   9   0    1.00    0.20
  -8   9   0    1.20    0.20
   8   9   0    1.40    0.30
  -8   9   0    1.10    0.30
  -8   9   0    1.20    0.30
  -8   9   0    1.00    0.20
   8   9   0    1.50    0.30
  -9  -9   0   26.50    0.90
  -9  -9   0   27.70    0.90
   9  -9   0   28.90    1.10
   9  -9   0   28.00    1.00
  -9  -9   0   27.60    1.00
  -9  -9   0   27.90    0.90
  -9  -9   0   24.90    1.00
   9  -9   0   26.70    1.00
   9  -9   0   27.10    1.10
  -9   9   0   28.10    0.90
  -9   9   0   28.30    0.90
   9   9   0   27.20    0.90
   9   9   0   27.80    1.00
  -9   9   0   27.30    0.90
  -9   9   0   26.30    1.00
   9   9   0   28.90    0.90
 -10  -9   0   22.70    0.80
 -10  -9   0   22.50    0.80
  10  -9   0   20.60    0.90
 -10  -9   0   18.90    0.80
  10  -9   0   21.50    0.80
  10  -9   0   21.50    1.00
 -10  -9   0   21.20    0.70
  10   9   0   20.50    0.70
  10   9   0   22.40    0.80
 -10   9   0   21.60    0.70
 -10   9   0   21.40    0.80
 -10   9   0   22.20    0.70
 -10   9   0   23.90    0.80
  10   9   0   22.00    0.70
 -11  -9   0    0.50    0.10
 -11  -9   0    0.30    0.20
 -11  -9   0    0.20    0.10
  11  -9   0    0.50    0.20
 -11  -9   0    0.50    0.10
 -11   9   0    0.50    0.10
  11   9   0    0.30    0.20
 -11   9   0    0.40    0.20
  11   9   0    0.50    0.10
 -12  -9   0   33.00    1.00
 -12   9   0   36.40    1.00
  12   9   0   34.40    1.00
   0 -10   0   41.00    1.40
   0 -10   0   43.20    1.50
   0 -10   0   40.60    1.20
   0 -10   0   41.70    1.50
   0 -10   0   41.00    1.30
   0 -10   0   40.40    1.20
   0 -10   0   40.90    1.20
   0  10   0   40.30    3.20
   0  10   0   38.80    1.20
  -1 -10   0    5.20    0.40
  -1 -10   0    5.60    0.50
  -1 -10   0    4.80    0.50
   1 -10   0    5.20    0.50
   1 -10   0    6.00    0.60
   1 -10   0    6.00    0.50
  -1 -10   0    5.60    0.60
  -1 -10   0    6.20    0.90
   1 -10   0    5.70    0.60
  -1 -10   0    5.90    0.30
  -1 -10   0    5.70    0.40
  -1 -10   0    5.70    0.30
  -1  10   0    5.20    1.40
   1  10   0    3.80    1.20
  -1  10   0    5.20    0.30
  -2 -10   0   59.09    1.80
  -2 -10   0   57.19    1.70
   2 -10   0   56.39    1.80
   2 -10   0   57.99    2.00
  -2 -10   0   56.99    1.90
   2 -10   0   57.69    1.90
  -2 -10   0   55.29    2.50
  -2 -10   0   57.99    1.70
   2 -10   0   56.79    1.90
  -2 -10   0   57.79    1.70
  -2 -10   0   58.19    1.80
  -2 -10   0   57.69    1.90
  -2  10   0   55.39    3.60
  -2  10   0   53.59    1.60
  -2  10   0   58.09    1.70
  -3 -10   0  292.67    8.20
  -3 -10   0  315.47    8.10
   3 -10   0  298.87    8.30
  -3 -10   0  294.07    8.20
  -3 -10   0  292.87    8.10
  -3 -10   0  296.07    9.20
  -3 -10   0  308.47    8.20
   3 -10   0  298.37    8.30
  -3 -10   0  295.47    8.20
  -3  10   0  303.57    8.10
  -3  10   0  286.17    8.00
  -3  10   0  294.67   10.60
  -4 -10   0    0.70    0.20
  -4 -10   0    1.10    0.50
  -4 -10   0    0.40    0.60
   4 -10   0    0.70    0.60
  -4 -10   0    0.30    0.20
  -4 -10   0    0.80    0.20
   4 -10   0    0.00    0.30
  -4 -10   0    0.80    0.20
   4 -10   0    0.50    0.40
   4 -10   0    0.10    0.40
  -4 -10   0    0.00    0.20
   4  10   0    0.90    0.20
  -4  10   0   -0.60    1.30
  -4  10   0    0.10    0.20
  -4  10   0    0.40    0.10
  -4  10   0    0.50    0.20
  -5 -10   0   12.00    0.60
   5 -10   0   12.50    0.60
  -5 -10   0   10.90    0.60
   5 -10   0   12.50    0.70
  -5 -10   0   12.10    0.60
  -5 -10   0   11.70    0.50
  -5 -10   0   12.80    1.40
   5 -10   0   12.10    0.80
   5 -10   0   10.90    0.80
  -5 -10   0   11.30    0.50
   5 -10   0   10.60    1.30
  -5  10   0    9.60    2.30
  -5  10   0   11.50    0.50
  -5  10   0   12.50    0.60
  -5  10   0   11.10    0.50
   5  10   0   11.10    0.50
  -5  10   0   11.10    0.50
   5  10   0   11.60    0.70
  -6 -10   0   94.09    2.80
   6 -10   0   96.99    2.90
  -6 -10   0   96.09    2.70
   6 -10   0   92.09    2.80
  -6 -10   0   97.59    2.70
  -6 -10   0   84.89    3.80
   6 -10   0   94.39    2.80
  -6 -10   0   93.69    2.80
  -6 -10   0   96.59    2.70
   6 -10   0   93.39    2.70
  -6  10   0   98.89    2.80
   6  10   0   83.69    2.60
  -6  10   0   90.09    2.70
  -6  10   0   93.89    2.60
  -6  10   0   94.29    2.70
   7 -10   0   10.20    0.70
  -7 -10   0    9.60    0.50
   7 -10   0   10.00    0.70
  -7 -10   0   10.10    0.60
  -7 -10   0   10.30    0.50
  -7 -10   0    9.60    0.50
   7 -10   0   10.60    0.60
  -7 -10   0    9.70    0.50
   7 -10   0    9.00    0.60
  -7  10   0   10.90    0.50
   7  10   0    9.80    0.50
   7  10   0   10.20    0.50
  -7  10   0   10.60    0.60
  -7  10   0    9.90    0.50
  -7  10   0    9.50    0.50
   8 -10   0    4.80    0.40
   8 -10   0    3.10    0.40
  -8 -10   0    3.80    0.40
   8 -10   0    3.80    0.40
  -8 -10   0    4.00    0.40
  -8 -10   0    4.50    0.40
  -8 -10   0    3.70    0.40
  -8 -10   0    3.90    0.30
   8 -10   0    4.00    0.40
   8  10   0    4.60    0.40
  -8  10   0    3.70    0.40
  -8  10   0    4.10    0.40
  -8  10   0    3.90    0.30
  -8  10   0    3.80    0.40
   8  10   0    4.00    0.40
  -9 -10   0    0.50    0.20
   9 -10   0    0.40    0.30
  -9 -10   0    0.50    0.20
  -9 -10   0    0.60    0.20
   9 -10   0    0.80    0.30
  -9 -10   0    0.70    0.20
   9  10   0    0.70    0.20
   9  10   0    0.20    0.20
  -9  10   0    0.60    0.20
   9  10   0    0.90    0.20
  -9  10   0    0.80    0.20
  -9  10   0    0.40    0.20
  -9  10   0    0.70    0.20
 -10 -10   0    0.00    0.10
 -10 -10   0    0.10    0.20
 -10 -10   0    0.20    0.10
 -10 -10   0    0.10    0.10
  10 -10   0    0.20    0.20
 -10  10   0    0.30    0.20
  10  10   0    0.30    0.20
  10  10   0    0.70    0.20
 -10  10   0    0.20    0.10
  10  10   0    0.20    0.10
 -10  10   0    0.00    0.10
 -11 -10   0   68.89    2.00
 -11 -10   0   69.79    1.90
 -11 -10   0   68.89    1.90
 -11  10   0   70.09    1.90
 -11  10   0   69.89    1.90
  11  10   0   71.79    1.90
   0 -11   0   -0.10    0.20
   0 -11   0    0.10    0.20
   0 -11   0    0.00    0.20
   0 -11   0    0.00    0.40
   0 -11   0    0.30    0.30
   0 -11   0   -0.10    0.40
   0 -11   0    0.30    0.20
   0  11   0   -3.50    1.20
   0  11   0   -0.30    0.10
  -1 -11   0   45.90    1.40
  -1 -11   0   48.00    1.70
   1 -11   0   48.40    1.70
  -1 -11   0   45.70    1.40
   1 -11   0   49.70    1.60
   1 -11   0   45.30    1.50
  -1 -11   0   46.90    1.50
  -1 -11   0   47.90    1.70
   1 -11   0   46.20    1.70
  -1 -11   0   47.50    1.60
  -1 -11   0   46.40    1.40
  -1  11   0   44.30    1.40
  -1  11   0   45.60    3.40
   2 -11   0   24.20    1.00
  -2 -11   0   25.10    0.80
  -2 -11   0   26.00    1.10
  -2 -11   0   25.20    1.00
   2 -11   0   23.70    1.00
   2 -11   0   24.10    1.10
  -2 -11   0   24.70    1.10
  -2 -11   0   24.50    0.80
  -2 -11   0   24.80    0.80
   2 -11   0   25.10    1.20
  -2 -11   0   24.30    0.90
  -2  11   0   23.30    0.80
  -2  11   0   24.50    0.90
  -2  11   0   24.90    3.20
  -3 -11   0   46.50    1.60
  -3 -11   0   46.90    1.40
   3 -11   0   48.50    1.60
  -3 -11   0   49.30    1.50
  -3 -11   0   50.69    1.60
  -3 -11   0   46.20    1.60
  -3 -11   0   48.10    1.40
  -3 -11   0   46.90    1.50
  -3 -11   0   48.90    2.40
   3 -11   0   48.20    2.00
   3 -11   0   48.00    1.70
   3 -11   0   46.10    1.70
  -3  11   0   48.70    1.50
  -3  11   0   47.90    1.40
  -3  11   0   42.70    3.70
  -4 -11   0    3.30    0.40
  -4 -11   0    3.30    0.40
   4 -11   0    3.80    0.50
   4 -11   0    3.30    0.50
  -4 -11   0    2.20    0.80
  -4 -11   0    3.70    0.40
  -4 -11   0    3.50    0.30
   4 -11   0    4.10    0.50
  -4 -11   0    3.40    0.30
  -4 -11   0    3.80    0.30
   4 -11   0    4.00    0.80
  -4 -11   0    3.00    0.40
  -4  11   0    3.30    0.30
  -4  11   0    3.50    0.40
  -4  11   0    3.50    0.30
  -5 -11   0   -0.10    0.30
  -5 -11   0   -0.20    0.20
  -5 -11   0    0.60    0.30
   5 -11   0   -0.10    0.40
  -5 -11   0    0.20    0.20
  -5 -11   0   -0.40    0.60
   5 -11   0   -0.10    0.40
  -5 -11   0    0.10    0.20
   5 -11   0    0.30    0.30
   5  11   0   -0.30    0.20
  -5  11   0   -0.20    0.20
  -5  11   0    0.10    0.20
  -5  11   0    0.20    0.20
  -6 -11   0  145.99    3.90
  -6 -11   0  141.79    3.90
   6 -11   0  137.69    4.00
   6 -11   0  137.19    4.00
  -6 -11   0  138.89    4.00
  -6 -11   0  145.19    4.00
   6 -11   0  142.19    4.10
  -6 -11   0  142.69    3.90
  -6  11   0  141.69    3.90
   6  11   0  141.19    3.90
  -6  11   0  139.99    3.90
  -6  11   0  137.19    3.90
  -6  11   0  138.29    4.00
   7 -11   0    2.50    0.40
  -7 -11   0    2.50    0.30
  -7 -11   0    2.60    0.30
   7 -11   0    2.30    0.40
  -7 -11   0    2.60    0.30
   7 -11   0    2.60    0.30
  -7 -11   0    2.50    0.30
   7 -11   0    2.30    0.40
  -7  11   0    2.70    0.30
  -7  11   0    2.50    0.30
  -7  11   0    3.00    0.20
  -7  11   0    3.00    0.30
   7  11   0    2.70    0.20
   8 -11   0   24.90    0.80
  -8 -11   0   25.50    0.80
  -8 -11   0   24.40    0.80
   8 -11   0   24.20    0.80
   8 -11   0   26.30    0.90
  -8 -11   0   25.30    0.90
  -8 -11   0   24.80    0.90
  -8  11   0   26.10    0.80
   8  11   0   23.50    0.80
  -8  11   0   24.80    0.90
   8  11   0   24.80    0.90
  -8  11   0   27.00    0.90
  -8  11   0   26.80    0.80
  -9 -11   0    0.00    0.20
  -9 -11   0    0.10    0.10
   9 -11   0    0.20    0.20
  -9 -11   0    0.10    0.20
  -9 -11   0    0.10    0.20
  -9  11   0    0.00    0.10
   9  11   0    0.00    0.10
  -9  11   0    0.00    0.20
  -9  11   0    0.20    0.20
   9  11   0    0.30    0.20
  -9  11   0   -0.10    0.10
   9  11   0    0.10    0.10
 -10 -11   0    4.00    0.20
 -10 -11   0    3.90    0.20
 -10 -11   0    3.60    0.20
 -10 -11   0    4.40    0.30
  10  11   0    4.10    0.20
 -10  11   0    4.00    0.20
 -10  11   0    3.50    0.20
 -10  11   0    4.20    0.30
   0 -12   0    9.10    0.60
   0 -12   0    8.60    0.80
   0 -12   0    8.90    0.40
   0 -12   0    9.10    0.80
   0 -12   0    9.40    0.60
   0 -12   0    8.70    0.40
   0  12   0    8.90    0.40
  -1 -12   0    5.60    0.60
   1 -12   0    5.60    0.60
   1 -12   0    5.50    0.60
  -1 -12   0    4.60    0.30
  -1 -12   0    5.80    0.60
  -1 -12   0    4.80    0.40
   1 -12   0    4.40    0.50
  -1 -12   0    5.10    0.30
   1 -12   0    5.40    0.50
  -1 -12   0    5.50    0.30
  -1 -12   0    5.10    0.50
  -1  12   0    4.80    0.40
  -2 -12   0   43.70    1.50
  -2 -12   0   44.90    1.50
  -2 -12   0   46.00    1.40
  -2 -12   0   45.20    1.30
   2 -12   0   45.70    1.60
   2 -12   0   43.60    1.50
  -2 -12   0   44.30    1.40
   2 -12   0   44.70    1.80
   2 -12   0   43.60    1.60
  -2 -12   0   45.20    1.60
  -2 -12   0   45.30    1.60
  -2  12   0   46.30    1.30
  -2  12   0   46.00    1.40
   3 -12   0   39.60    1.50
   3 -12   0   38.90    1.50
  -3 -12   0   40.20    1.20
   3 -12   0   37.70    1.80
  -3 -12   0   39.70    1.30
  -3 -12   0   42.80    1.70
   3 -12   0   37.20    1.50
  -3 -12   0   40.50    1.20
  -3 -12   0   39.50    1.70
  -3  12   0   39.10    1.30
  -3  12   0   40.70    1.20
   4 -12   0    6.70    0.70
  -4 -12   0    6.10    0.40
  -4 -12   0    5.80    0.50
   4 -12   0    7.00    0.60
  -4 -12   0    6.50    0.40
  -4 -12   0    6.30    0.50
  -4 -12   0    6.50    0.50
   4 -12   0    7.20    0.90
   4 -12   0    5.90    0.60
  -4 -12   0    6.80    0.40
  -4  12   0    6.40    0.50
  -4  12   0    6.80    0.40
  -4  12   0    7.20    0.40
  -5 -12   0    1.10    0.20
  -5 -12   0    1.50    0.30
   5 -12   0    1.50    0.40
  -5 -12   0    0.80    0.20
  -5 -12   0    1.00    0.30
   5 -12   0    0.70    0.30
  -5 -12   0    1.00    0.20
   5 -12   0    1.30    0.40
  -5  12   0    1.00    0.20
  -5  12   0    1.20    0.20
  -5  12   0    0.90    0.20
   6 -12   0    1.40    0.40
  -6 -12   0    1.30    0.20
   6 -12   0    1.10    0.30
  -6 -12   0    1.20    0.30
  -6 -12   0    1.60    0.20
  -6 -12   0    1.60    0.20
   6 -12   0    1.20    0.30
  -6  12   0    1.60    0.20
  -6  12   0    1.10    0.20
  -6  12   0    1.40    0.30
  -6  12   0    1.30    0.20
   6  12   0    1.50    0.20
   7 -12   0   55.69    1.70
  -7 -12   0   57.39    1.60
   7 -12   0   56.59    1.70
  -7 -12   0   57.49    1.70
   7 -12   0   57.79    1.80
  -7 -12   0   57.99    1.60
  -7  12   0   57.69    1.70
  -7  12   0   54.19    1.60
  -7  12   0   58.29    1.80
   7  12   0   51.89    1.70
  -7  12   0   59.29    1.60
   8 -12   0   13.70    0.60
  -8 -12   0   14.10    0.50
  -8 -12   0   15.10    0.60
  -8 -12   0   13.70    0.50
  -8 -12   0   14.10    0.50
   8  12   0   12.00    0.50
  -8  12   0   14.10    0.60
  -8  12   0   14.80    0.50
  -8  12   0   13.60    0.50
  -8  12   0   14.30    0.50
  -9 -12   0   38.30    1.10
  -9 -12   0   38.50    1.10
   9 -12   0   37.80    1.10
  -9 -12   0   38.50    1.10
  -9 -12   0   38.70    1.10
  -9  12   0   37.30    1.10
  -9  12   0   39.60    1.10
  -9  12   0   38.70    1.10
   0 -13   0    0.20    0.40
   0 -13   0    0.10    0.40
   0 -13   0    0.50    0.40
   0 -13   0   -0.20    0.30
   0 -13   0    0.20    0.20
  -1 -13   0   17.00    0.90
  -1 -13   0   17.30    0.80
  -1 -13   0   16.00    0.60
   1 -13   0   16.90    1.00
  -1 -13   0   16.40    0.60
   1 -13   0   16.20    0.90
   1 -13   0   16.10    0.80
  -1 -13   0   16.30    0.70
   1 -13   0   16.90    0.90
  -1 -13   0   16.00    0.90
  -1  13   0   16.00    0.60
  -2 -13   0    9.00    0.60
   2 -13   0    8.70    0.60
  -2 -13   0    8.90    0.40
  -2 -13   0    8.10    0.60
  -2 -13   0    8.40    0.40
  -2 -13   0    8.20    0.50
  -2 -13   0    8.50    0.60
   2 -13   0    9.20    0.70
  -2 -13   0    8.60    0.40
   2 -13   0    8.70    0.90
   2 -13   0    7.80    0.70
  -2  13   0    8.40    0.40
  -2  13   0    8.80    0.40
  -3 -13   0   22.80    0.80
  -3 -13   0   23.90    0.90
  -3 -13   0   24.20    0.80
   3 -13   0   23.90    1.10
   3 -13   0   23.70    1.00
  -3 -13   0   23.30    0.80
  -3 -13   0   23.50    0.90
   3 -13   0   23.30    0.90
  -3 -13   0   22.40    0.90
  -3 -13   0   25.00    0.90
  -3  13   0   23.50    0.80
  -3  13   0   22.40    0.80
   4 -13   0  106.09    3.10
  -4 -13   0  103.29    2.90
   4 -13   0  103.49    3.00
  -4 -13   0  107.99    2.90
  -4 -13   0  105.19    3.00
   4 -13   0  107.29    3.10
  -4 -13   0  105.79    2.90
  -4  13   0  103.29    2.90
  -4  13   0  105.79    3.00
  -5 -13   0   25.10    0.80
   5 -13   0   24.80    0.90
   5 -13   0   26.20    1.00
   5 -13   0   24.80    1.00
  -5 -13   0   24.20    0.80
  -5 -13   0   25.20    0.80
  -5  13   0   25.90    0.80
  -5  13   0   25.00    0.90
  -5  13   0   24.40    0.80
   6 -13   0    1.60    0.30
  -6 -13   0    1.70    0.20
  -6 -13   0    2.50    0.40
   6 -13   0    1.50    0.30
  -6 -13   0    2.00    0.20
  -6 -13   0    1.70    0.30
   6 -13   0    1.30    0.30
  -6  13   0    1.50    0.20
  -6  13   0    1.70    0.20
  -6  13   0    1.50    0.20
  -7 -13   0    0.10    0.20
  -7 -13   0    0.10    0.10
   7 -13   0    0.10    0.20
  -7 -13   0    0.10    0.10
   7 -13   0   -0.20    0.20
  -7 -13   0   -0.10    0.20
  -7  13   0    0.20    0.20
  -7  13   0    0.50    0.20
  -7  13   0    0.20    0.10
  -8 -13   0   36.20    1.10
  -8 -13   0   37.70    1.10
  -8 -13   0   38.10    1.10
   8 -13   0   38.10    1.20
  -8 -13   0   37.40    1.10
  -8  13   0   40.20    1.10
  -8  13   0   40.30    1.10
   0 -14   0   65.69    2.10
   0 -14   0   65.29    2.00
   0 -14   0   64.99    2.30
  -1 -14   0    2.00    0.40
  -1 -14   0    2.80    0.30
  -1 -14   0    2.60    0.40
  -1 -14   0    2.10    0.30
   1 -14   0    1.90    0.40
  -1 -14   0    2.50    0.20
   1 -14   0    1.90    0.40
  -1  14   0    1.60    0.20
  -2 -14   0    0.00    0.20
  -2 -14   0   -0.50    0.20
  -2 -14   0    0.10    0.10
   2 -14   0   -0.10    0.30
  -2 -14   0    0.30    0.20
  -2 -14   0    0.20    0.30
  -2 -14   0    0.30    0.30
   2 -14   0    0.10    0.30
   2 -14   0    0.40    0.30
  -2 -14   0    0.20    0.10
  -2  14   0   -0.20    0.10
  -2  14   0   -0.40    0.10
  -3 -14   0    8.80    0.40
  -3 -14   0    8.00    0.40
  -3 -14   0    8.20    0.40
   3 -14   0    8.50    0.50
  -3 -14   0    7.70    0.50
   3 -14   0    7.80    0.60
  -3 -14   0    7.40    0.40
  -3 -14   0    8.10    0.40
   3 -14   0    8.90    0.60
  -3  14   0    8.00    0.40
  -4 -14   0   32.70    1.00
   4 -14   0   31.80    1.20
  -4 -14   0   33.80    1.00
   4 -14   0   33.60    1.20
   4 -14   0   32.00    1.10
  -4 -14   0   32.10    1.00
  -4 -14   0   32.70    1.00
  -4  14   0   29.00    1.00
  -4  14   0   31.60    0.90
  -4  14   0   31.70    1.00
   5 -14   0    8.20    0.40
  -5 -14   0    8.10    0.40
   5 -14   0    8.10    0.50
   5 -14   0    9.00    0.50
  -5 -14   0    8.20    0.40
  -5 -14   0    8.60    0.40
  -5 -14   0    8.00    0.40
  -5  14   0    8.00    0.40
  -5  14   0    7.80    0.40
  -5  14   0    8.10    0.30
  -6 -14   0    4.30    0.30
  -6 -14   0    4.20    0.30
  -6 -14   0    4.60    0.30
   6 -14   0    5.60    0.40
   6 -14   0    4.60    0.40
  -6  14   0    4.60    0.30
  -6  14   0    4.20    0.40
  -7 -14   0   10.60    0.40
  -7 -14   0   10.40    0.40
  -7 -14   0   10.00    0.40
   7 -14   0   10.00    0.40
  -7  14   0   10.60    0.30
  -7  14   0   10.60    0.40
   0 -15   0    0.00    0.30
   0 -15   0    0.40    0.30
  -1 -15   0   49.20    1.50
   1 -15   0   49.10    1.50
   1 -15   0   48.30    1.50
   1 -15   0   44.10    1.40
  -1 -15   0   46.20    1.40
  -2 -15   0   10.80    0.40
   2 -15   0   10.90    0.50
   2 -15   0   12.70    0.60
  -2 -15   0   13.50    0.50
  -2 -15   0   10.60    0.50
   2 -15   0   12.60    0.60
   3 -15   0   24.30    0.80
   3 -15   0   27.60    0.90
   3 -15   0   25.80    0.90
  -3 -15   0   24.80    0.70
  -3 -15   0   26.10    0.70
   4 -15   0    4.20    0.40
   4 -15   0    3.70    0.30
  -4 -15   0    3.30    0.20
  -4 -15   0    3.60    0.20
  -5 -15   0    2.10    0.20
  -5 -15   0    2.30    0.20
   5 -15   0    2.00    0.20
   5 -15   0    2.20    0.20
  -5  15   0    2.10    0.10
  -6 -15   0   22.80    0.60
  -6 -15   0   19.20    0.60
   6 -15   0   21.10    0.70
   0 -16   0   51.99    1.50
   0 -16   0   48.80    1.50
  -1 -16   0   19.20    0.70
   1 -16   0   19.20    0.70
   1 -16   0   21.70    0.80
   2 -16   0    1.90    0.50
   2 -16   0    1.90    0.20
   3 -16   0    0.70    0.20
   3 -16   0    0.70    0.20
  14   0  -1    0.00    0.10
  13   0  -1   71.39    2.20
  13   0  -1   75.79    2.10
  13   0  -1   70.19    2.10
  12   0  -1    0.00    0.20
  12   0  -1   -0.10    0.10
  12   0  -1   -0.20    0.10
  12   0  -1    0.20    0.30
  12   0  -1    0.10    0.20
  12   0  -1    0.10    0.40
 -11   0   1  275.47   13.10
  11   0  -1  277.97    7.40
  11   0  -1  276.17    7.40
  11   0  -1  280.17    7.70
  11   0  -1  271.37    7.80
 -11   0   1  273.57    7.40
  11   0  -1  265.67    7.50
  11   0  -1  276.37    7.60
 -10   0   1    0.20    0.20
 -10   0   1    0.60    2.90
  10   0  -1    0.40    0.30
  10   0  -1    0.20    0.20
  10   0  -1   -0.50    0.30
  10   0  -1    0.10    0.20
  10   0  -1    0.00    0.30
  10   0  -1    0.10    0.20
  10   0  -1    0.10    0.50
   9   0  -1  329.27    8.80
   9   0  -1  319.07    8.70
   9   0  -1  317.87    9.00
   9   0  -1  321.97    8.80
  -9   0   1  316.67    8.70
   9   0  -1  322.87    8.90
  -9   0   1  316.07   13.20
   8   0  -1    0.40    0.30
   8   0  -1    0.30    0.20
   8   0  -1    0.10    0.20
  -8   0   1    0.40    0.20
   8   0  -1    0.00    0.20
   8   0  -1    0.40    0.40
   8   0  -1    0.00    0.20
  -8   0   1   -1.70    1.80
   8   0  -1   -1.20    0.80
   8   0  -1    0.20    0.20
  -8   0   1    0.10    0.20
  -7   0   1    0.60    0.40
   7   0  -1    1.10    0.60
   7   0  -1    1.20    0.20
  -7   0   1    7.00    8.70
  -7   0   1   -0.90    1.40
   6   0  -1    0.00    0.20
   6   0  -1    0.60    0.50
  -6   0   1    0.30    0.30
  -6   0   1    0.00    0.30
   6   0  -1   -0.10    0.20
  -6   0   1    4.20    5.60
  -6   0   1    3.70    3.60
  -6   0   1   -0.20    0.10
  -6   0   1    0.40    1.40
   6   0  -1   -0.10    0.20
   6   0  -1    0.10    0.20
  -5   0   1  327.37   10.90
  -5   0   1  330.47    9.00
   5   0  -1  330.67    8.80
   5   0  -1  321.77    8.80
  -5   0   1  317.87   12.30
  -5   0   1  319.77   15.20
  -4   0   1   -0.10    2.40
  -4   0   1   -0.70    1.30
  -4   0   1    0.40    0.30
  -4   0   1   -0.10    0.80
   4   0  -1    0.20    0.10
  -3   0   1 4815.02  128.79
  -3   0   1 4874.91  129.59
  -3   0   1 4729.93  131.29
  -2   0   1    0.40    0.20
  -2   0   1   -0.50    0.60
  -2   0   1   -0.50    0.80
   2   0  -1    0.70    1.00
  -1   0   1  504.65   13.90
  -1   0   1  512.85   14.00
  -1   0   1  535.05   14.60
   1   0  -1  528.85   14.60
  -1   0   1  537.25   14.40
   0   0  -1    0.00    0.10
   0   0   1    0.00    0.10
   1   0   1  100.09    3.60
   1   0   1  104.89    4.00
  -1   0  -1  101.09    3.90
  -1   0  -1  103.29    2.80
  -1   0  -1  103.09    2.90
   1   0   1  105.09    2.90
  -1   0  -1  105.29    2.90
   2   0   1   -0.30    1.80
  -2   0  -1    0.60    0.20
   2   0   1    0.40    0.30
   2   0   1    1.00    1.40
  -2   0  -1    0.40    0.30
  -2   0  -1   -1.90    1.40
  -3   0  -1 4304.37  116.39
  -3   0  -1 4175.98  114.79
  -3   0  -1 4257.67  113.99
   4   0   1    0.20    0.20
  -4   0  -1    0.10    0.20
  -4   0  -1    0.80    1.40
  -4   0  -1   -0.80    0.90
   4   0   1    0.20    0.30
  -4   0  -1    0.30    0.30
  -5   0  -1 2001.00   52.39
  -5   0  -1 2002.60   52.89
  -5   0  -1 2030.90   54.69
  -5   0  -1 1930.01   58.89
  -5   0  -1 1954.30   56.29
   5   0   1 2045.20   52.99
  -5   0  -1 1783.62   52.19
   6   0   1    0.40    0.20
  -6   0  -1    0.00    0.30
  -6   0  -1   -0.20    1.40
   6   0   1    0.50    0.20
  -6   0  -1   -0.20    0.30
   6   0   1    0.30    0.50
   6   0   1    0.10    0.20
  -6   0  -1   -0.10    0.10
   6   0   1    0.20    0.20
  -6   0  -1   -3.70    5.00
  -6   0  -1   -4.30    3.50
   7   0   1  749.42   20.00
  -7   0  -1  681.23   20.10
   7   0   1  757.62   20.10
   7   0   1  765.82   20.20
   7   0   1  767.42   21.30
  -7   0  -1  754.02   20.30
  -7   0  -1  747.13   23.70
   7   0   1  780.82   20.10
  -7   0  -1  732.13   32.70
   7   0   1  747.33   20.00
  -8   0  -1    0.10    0.20
   8   0   1    0.10    0.20
   8   0   1    0.10    0.30
   8   0   1    0.70    0.20
   8   0   1    0.60    0.40
   8   0   1    0.00    0.20
   8   0   1    0.50    0.20
   8   0   1   -0.10    0.20
  -8   0  -1    0.20    0.20
  -8   0  -1   -3.10    1.80
   8   0   1    1.10    0.90
  -9   0  -1   13.40    0.60
   9   0   1   14.30    0.60
  -9   0  -1   11.40    2.90
   9   0   1   14.10    1.00
   9   0   1   14.00    0.60
   9   0   1   12.90    0.60
   9   0   1   13.80    0.70
   9   0   1   11.90    0.80
 -10   0  -1   -0.10    0.20
  10   0   1    0.30    0.20
  10   0   1    0.00    0.30
  10   0   1   -0.70    0.30
  10   0   1    0.40    0.30
  10   0   1    0.00    0.20
 -10   0  -1    0.00    0.20
  10   0   1    0.00    0.20
 -10   0  -1    0.50    3.00
  10   0   1   -0.10    0.40
  11   0   1   83.99    2.50
 -11   0  -1   86.19    2.40
  11   0   1   86.09    2.40
  11   0   1   85.09    2.60
  11   0   1   84.69    2.40
 -11   0  -1   79.99    7.80
  11   0   1   92.69    2.50
  11   0   1   88.19    2.80
  11   0   1   87.29    2.70
  12   0   1    0.40    0.20
  12   0   1    0.10    0.40
  12   0   1    0.10    0.20
  12   0   1    0.10    0.10
  12   0   1    0.10    0.30
  12   0   1    0.00    0.20
  13   0   1   11.50    0.50
  13   0   1   11.30    0.60
  13   0   1   11.10    0.60
  13   0   1   11.60    0.90
  14   0   1    0.10    0.20
  14   0   1    0.10    0.10
  14  -1  -1   18.20    0.70
  14  -1  -1   19.20    0.60
 -14  -1   1   18.70    0.60
  14   1  -1   20.00    0.60
  13  -1  -1   25.50    1.00
  13  -1  -1   25.50    0.90
  13  -1  -1   28.00    1.00
  13  -1  -1   27.40    0.80
  13   1  -1   26.10    0.70
  13   1  -1   22.90    1.10
  13   1  -1   26.60    0.80
  12  -1  -1   10.90    0.40
  12  -1  -1   11.90    0.60
  12  -1  -1   11.20    0.70
  12  -1  -1   10.90    0.80
  12  -1  -1   12.10    0.50
  12   1  -1   11.40    0.40
  12   1  -1   11.20    0.50
  12   1  -1   11.00    0.70
  12   1  -1   11.90    0.60
  12   1  -1   11.20    0.50
  12   1  -1   10.50    0.70
 -12   1   1   11.70    0.50
  12   1  -1   11.40    0.50
  11  -1  -1    1.00    0.20
  11  -1  -1    1.00    0.20
  11  -1  -1    1.00    0.30
  11  -1  -1    1.10    0.50
  11  -1  -1    0.70    0.20
 -11  -1   1    4.10    3.20
  11  -1  -1    1.30    0.40
  11   1  -1    1.10    0.30
 -11   1   1    4.00    4.50
  11   1  -1    1.30    0.30
  11   1  -1    1.10    0.50
 -11   1   1    0.90    0.20
  11   1  -1    1.20    0.40
  11   1  -1    1.00    0.20
  11   1  -1    0.50    0.30
  11   1  -1    1.30    0.20
  10  -1  -1  102.49    2.90
 -10  -1   1  109.39    7.20
  10  -1  -1  106.09    3.30
  10  -1  -1  104.79    3.10
 -10  -1   1  101.79    2.90
  10  -1  -1  100.39    3.00
  10  -1  -1  104.69    3.00
  10  -1  -1  107.79    3.20
  10  -1  -1  104.89    2.90
  10   1  -1  105.59    3.10
  10   1  -1  106.19    2.90
  10   1  -1  100.49    3.30
  10   1  -1  104.49    3.00
 -10   1   1  104.69    3.00
 -10   1   1  102.19    8.30
  10   1  -1  105.09    3.20
  10   1  -1  102.89    3.00
  10   1  -1  108.49    3.00
   9  -1  -1   29.80    1.20
   9  -1  -1   32.00    1.10
   9  -1  -1   30.10    0.90
  -9  -1   1   28.10    0.90
  -9  -1   1   28.60    4.00
   9  -1  -1   28.50    1.00
   9  -1  -1   29.10    1.40
   9  -1  -1   26.00    2.80
   9   1  -1   30.40    1.00
   9   1  -1   28.20    1.20
   9   1  -1   30.10    1.10
  -9   1   1   29.40    1.10
   9   1  -1   28.80    1.00
   9   1  -1   28.40    1.30
   9   1  -1   28.80    1.10
  -9   1   1   23.50    4.00
  -8  -1   1   43.50    1.80
   8  -1  -1   42.40    1.20
  -8  -1   1   39.80    1.40
   8  -1  -1   41.30    1.30
  -8  -1   1   41.90    4.10
   8  -1  -1   43.50    1.30
  -8  -1   1   41.60    1.30
   8  -1  -1   42.10    1.70
   8  -1  -1   39.30    2.50
   8  -1  -1   43.80    1.40
   8  -1  -1   42.60    1.30
   8   1  -1   45.40    1.50
   8   1  -1   43.10    1.40
   8   1  -1   39.90    1.30
  -8   1   1   39.90    4.60
   8   1  -1   41.10    1.20
   8   1  -1   44.40    1.30
  -8   1   1   40.90    1.30
   8   1  -1   44.70    1.50
  -8   1   1   40.50    1.20
  -8   1   1   42.10    1.30
   8   1  -1   42.40    2.70
  -7  -1   1  160.58   11.40
  -7  -1   1  191.08    8.00
  -7  -1   1  175.38    5.00
   7  -1  -1  179.58    4.90
   7  -1  -1  182.48    5.10
  -7  -1   1  178.48    5.40
  -7  -1   1  194.28   16.50
   7  -1  -1  178.58    6.00
   7  -1  -1  177.48    5.00
   7  -1  -1  182.18    5.00
   7  -1  -1  184.88    4.90
   7  -1  -1  181.78    5.00
  -7   1   1  177.78    4.90
  -7   1   1  191.68   13.60
   7   1  -1  181.68    5.00
   7   1  -1  186.38    5.00
   7   1  -1  184.28    5.10
  -7   1   1  180.18    8.30
   7   1  -1  175.18    6.30
  -7   1   1  178.38    5.70
   7   1  -1  185.58    4.90
  -7   1   1  172.38   19.10
   6  -1  -1  270.07    7.40
  -6  -1   1  260.87   15.10
  -6  -1   1  257.47   11.80
   6  -1  -1  278.97    8.30
  -6  -1   1  273.87    9.90
   6  -1  -1  272.97    7.50
   6  -1  -1  271.47    7.30
   6   1  -1  272.77    7.40
   6   1  -1  281.37    7.40
   6   1  -1  278.67    7.40
  -6   1   1  273.87   10.20
  -6   1   1  255.27   16.40
  -6   1   1  264.07   12.30
  -6   1   1  268.17    7.30
  -6   1   1  290.07    7.60
   6   1  -1  275.47    7.50
   6   1  -1  268.17    8.50
  -6   1   1  275.47    7.40
   5  -1  -1  165.58    4.60
  -5  -1   1  157.48    7.90
  -5  -1   1  166.18    6.50
  -5  -1   1  161.68    9.80
   5  -1  -1  167.88    5.50
   5  -1  -1  168.68    4.50
  -5  -1   1  169.98    4.60
  -5  -1   1  165.18    4.60
  -5  -1   1  171.18    4.90
  -5   1   1  165.88    4.50
  -5   1   1  169.68    4.70
  -5   1   1  166.68    6.80
   5   1  -1  166.18    4.60
  -5   1   1  149.69   10.70
  -5   1   1  167.38    8.40
   4  -1  -1  110.49    3.00
  -4  -1   1  105.99    5.40
  -4  -1   1  110.19    3.10
  -4  -1   1  112.59    3.30
  -4  -1   1  113.29    4.50
  -4  -1   1  109.69    3.10
  -4  -1   1  119.59    7.20
   4  -1  -1  108.29    3.10
  -4   1   1  108.59    5.60
  -4   1   1  108.79    3.00
   4   1  -1  110.29    3.00
  -4   1   1  111.59    3.10
   4   1  -1  103.99    3.10
  -4   1   1  110.99    4.70
  -4   1   1  106.19    7.40
  -3  -1   1  667.73   19.50
  -3  -1   1  662.23   17.70
  -3  -1   1  652.93   20.90
  -3  -1   1  675.83   17.80
  -3  -1   1  674.33   19.10
  -3   1   1  645.84   19.00
  -3   1   1  670.23   17.70
  -3   1   1  648.64   21.50
  -3   1   1  651.93   19.80
  -2  -1   1   33.10    1.80
  -2  -1   1   35.50    1.00
   2  -1  -1   39.80    2.60
  -2  -1   1   32.60    2.10
  -2   1   1   38.10    2.50
  -2   1   1   36.10    1.00
  -1  -1   1  231.98    6.80
   1  -1  -1  249.48    6.60
   1  -1  -1  254.07    7.30
  -1  -1   1  241.18    6.50
  -1  -1   1  233.58    7.00
  -1  -1   1  243.48    6.60
   1   1  -1  243.68    7.00
  -1   1   1  241.38    7.30
   1   1  -1  247.58    6.50
   0  -1  -1  185.78    5.00
   0  -1   1  182.88    5.00
   0  -1  -1  184.28    5.00
   0  -1  -1  182.58    5.30
   0  -1   1  181.28    5.30
   0  -1   1  184.88    5.30
   0   1  -1  193.78    5.30
   0   1   1  183.38    5.00
   0   1   1  189.28    5.30
   1  -1   1 1732.33   50.09
   1  -1   1 1737.03   49.50
  -1  -1  -1 1914.41   49.70
   1   1   1 1910.51   49.80
  -1   1  -1 1868.21   50.09
   2  -1   1  904.71   23.40
  -2  -1  -1  898.11   23.30
  -2   1  -1  859.21   26.00
   2   1   1  872.81   25.60
   2   1   1  834.72   23.60
  -3  -1  -1   16.70    1.70
  -3  -1  -1   12.40    2.40
  -3  -1  -1   15.50    0.80
  -3  -1  -1   15.60    0.60
   3  -1   1   14.40    0.80
  -3  -1  -1   10.50    1.60
  -3   1  -1   16.00    2.10
   3   1   1   16.20    1.00
  -3   1  -1   13.20    2.80
  -3   1  -1   17.00    1.70
  -4  -1  -1  420.26   11.40
  -4  -1  -1  438.06   15.60
  -4  -1  -1  414.26   12.70
  -4  -1  -1  422.46   11.20
  -4  -1  -1  426.86   13.90
   4  -1   1  411.36   11.10
   4  -1   1  423.26   11.60
   4  -1   1  410.26   11.10
  -4   1  -1  400.66   11.10
   4   1   1  390.96   11.10
  -4   1  -1  415.36   14.20
  -4   1  -1  405.46   13.00
  -4   1  -1  428.96   16.20
   4   1   1  399.76   11.10
  -5  -1  -1  487.25   16.60
   5  -1   1  482.95   12.70
  -5  -1  -1  489.05   12.80
  -5  -1  -1  509.65   15.10
   5  -1   1  469.25   13.70
  -5  -1  -1  460.05   18.60
  -5  -1  -1  476.75   13.10
  -5   1  -1  472.75   12.70
   5   1   1  454.45   13.60
  -5   1  -1  471.05   19.30
  -5   1  -1  465.15   16.90
  -5   1  -1  466.95   15.20
  -5   1  -1  473.25   13.40
  -6  -1  -1  177.68    9.50
   6  -1   1  184.08    5.70
  -6  -1  -1  174.68   12.80
   6  -1   1  179.18    5.00
  -6  -1  -1  172.78    5.00
   6  -1   1  175.78    4.90
   6  -1   1  176.68    4.80
  -6  -1  -1  177.18    7.30
  -6  -1  -1  177.98    4.90
  -6   1  -1  182.28   13.70
  -6   1  -1  180.78    7.70
  -6   1  -1  179.38    4.80
   6   1   1  176.28    4.90
   6   1   1  177.18    4.80
  -6   1  -1  174.78    5.50
   6   1   1  179.68    4.90
   6   1   1  178.98    5.00
  -6   1  -1  167.58   10.20
  -6   1  -1  180.98    4.90
   6   1   1  177.88    5.90
   7  -1   1    3.70    0.40
   7  -1   1    3.30    0.30
  -7  -1  -1    3.30    1.60
   7  -1   1    4.00    0.40
   7  -1   1    2.90    0.20
   7  -1   1    3.00    0.30
  -7  -1  -1    3.00    0.50
  -7  -1  -1    2.30    5.90
  -7  -1  -1    3.10    0.30
   7  -1   1    3.60    0.80
   7  -1   1    3.80    0.30
  -7  -1  -1    5.80    8.40
  -7   1  -1    2.00    1.80
   7   1   1    3.90    0.40
  -7   1  -1  -17.00   10.50
  -7   1  -1    3.00    0.30
   7   1   1    3.00    0.80
  -7   1  -1    3.60    0.30
   7   1   1    3.40    0.40
  -7   1  -1   10.00    6.40
   7   1   1    4.10    0.40
  -7   1  -1    3.90    0.60
  -7   1  -1    3.40    0.20
   7   1   1    4.10    0.30
  -8  -1  -1   18.40    0.70
   8  -1   1   19.70    0.60
   8  -1   1   19.20    0.70
   8  -1   1   18.80    0.70
   8  -1   1   20.40    1.10
  -8  -1  -1   19.30    0.70
  -8  -1  -1   16.50    3.10
   8  -1   1   19.10    1.90
   8  -1   1   20.10    0.70
   8  -1   1   18.10    0.80
   8  -1   1   20.30    0.90
  -8   1  -1   18.30    0.70
   8   1   1   18.70    0.80
   8   1   1   19.60    0.70
  -8   1  -1   18.80    0.60
   8   1   1   18.90    1.00
  -8   1  -1   18.90    0.60
   8   1   1   18.30    0.60
   8   1   1   15.80    1.10
  -8   1  -1   18.90    0.80
   8   1   1   15.30    1.90
   8   1   1   19.20    0.70
  -9  -1  -1   44.80    1.40
  -9  -1  -1   45.10    4.80
   9  -1   1   46.60    1.40
   9  -1   1   45.30    1.40
   9  -1   1   43.20    1.40
  -9  -1  -1   46.10    1.40
   9  -1   1   43.90    1.60
   9  -1   1   44.40    1.50
   9  -1   1   46.20    1.40
   9  -1   1   42.70    1.70
   9   1   1   41.70    1.70
   9   1   1   45.90    1.30
   9   1   1   46.10    1.60
   9   1   1   45.60    1.40
  -9   1  -1   45.50    5.60
   9   1   1   45.20    1.50
   9   1   1   44.80    1.50
   9   1   1   44.50    1.50
 -10  -1  -1    1.30    2.90
 -10  -1  -1    1.80    0.20
  10  -1   1    1.60    0.30
  10  -1   1    1.90    0.40
  10  -1   1    1.20    0.50
  10  -1   1    2.10    0.30
  10  -1   1    1.80    0.30
  10  -1   1    1.60    0.30
  10  -1   1    1.70    0.20
 -10  -1  -1    1.60    0.30
  10   1   1    1.60    0.30
 -10   1  -1    2.00    0.30
  10   1   1    2.70    0.40
 -10   1  -1    0.50    3.80
 -10   1  -1    1.90    0.30
  10   1   1    1.30    0.20
  10   1   1    1.80    0.30
  10   1   1    1.70    0.30
  10   1   1    2.50    0.40
  10   1   1    2.90    0.50
  11  -1   1    6.40    0.70
  11  -1   1    6.80    0.50
  11  -1   1    6.90    0.60
  11  -1   1    5.90    0.40
  11  -1   1    7.40    0.30
 -11  -1  -1    5.30    3.50
  11  -1   1    6.60    0.60
  11   1   1    5.90    0.60
 -11   1  -1    6.50    0.40
 -11   1  -1    0.50    4.60
  11   1   1    7.10    0.40
  11   1   1    6.50    0.40
  11   1   1    6.50    0.60
  11   1   1    6.50    0.50
  11   1   1    6.50    0.50
  11   1   1    6.40    0.60
  12  -1   1    2.70    0.40
  12  -1   1    3.20    0.50
  12  -1   1    2.50    0.30
  12  -1   1    2.60    0.40
  12   1   1    2.40    0.40
  12   1   1    2.80    0.30
  12   1   1    2.60    0.30
 -12   1  -1    2.40    0.20
  12   1   1    2.20    0.40
  12   1   1    2.50    0.20
  12   1   1    2.20    0.30
  12   1   1    2.40    0.30
  13  -1   1   15.70    0.80
  13  -1   1   17.00    0.80
  13  -1   1   16.90    0.70
  13  -1   1   17.30    0.60
  13   1   1   16.60    0.50
  13   1   1   18.70    0.90
  13   1   1   16.60    0.60
  14  -1   1   41.60    1.20
  14  -1   1   40.00    1.30
  14   1   1   44.60    1.20
  14  -2  -1    2.20    0.20
 -14  -2   1    2.20    0.20
  14  -2  -1    1.70    0.20
  14   2  -1    2.30    0.20
  13  -2  -1   35.60    1.20
  13  -2  -1   34.60    1.30
  13  -2  -1   36.80    1.00
  13  -2  -1   35.40    1.20
 -13   2   1   32.40    1.00
  13   2  -1   34.70    1.00
  13   2  -1   34.40    1.10
  13   2  -1   34.60    1.20
  13   2  -1   34.90    1.10
  13   2  -1   33.00    1.00
  12  -2  -1   56.89    2.00
  12  -2  -1   59.79    2.00
  12  -2  -1   61.19    1.70
  12  -2  -1   56.19    1.80
  12   2  -1   60.09    1.70
  12   2  -1   60.89    1.70
 -12   2   1   59.39    1.70
  12   2  -1   58.49    1.70
  12   2  -1   54.59    1.80
  12   2  -1   64.49    2.10
  12   2  -1   59.29    1.80
  11  -2  -1  169.08    4.60
 -11  -2   1  160.48    8.90
  11  -2  -1  173.08    4.90
  11  -2  -1  174.38    5.00
  11  -2  -1  181.08    5.10
  11  -2  -1  171.18    4.80
  11   2  -1  172.18    4.90
  11   2  -1  177.18    4.80
 -11   2   1  148.59   12.10
  11   2  -1  171.58    4.80
  11   2  -1  171.78    4.90
  11   2  -1  174.68    5.00
  11   2  -1  173.28    4.70
 -11   2   1  181.78    4.80
  10  -2  -1   45.80    1.50
  10  -2  -1   43.70    1.30
  10  -2  -1   43.60    1.60
  10  -2  -1   43.70    1.40
 -10  -2   1   46.30    5.00
  10  -2  -1   45.20    1.80
  10  -2  -1   43.10    1.30
  10   2  -1   44.10    1.50
 -10   2   1   39.60    5.80
  10   2  -1   45.00    1.40
  10   2  -1   45.70    1.50
  10   2  -1   44.90    1.40
  10   2  -1   45.10    1.30
 -10   2   1   45.00    1.40
  10   2  -1   46.20    1.60
   9  -2  -1   -0.50    0.20
   9  -2  -1    0.20    0.30
   9  -2  -1   -0.20    0.20
   9  -2  -1    0.00    0.20
   9  -2  -1    0.00    0.30
  -9  -2   1    0.10    0.10
  -9  -2   1    0.10    0.20
  -9  -2   1    0.20    1.80
  -9  -2   1   -0.30    0.20
   9   2  -1    0.20    0.30
   9   2  -1    0.10    0.30
   9   2  -1   -0.40    0.30
  -9   2   1    0.10    0.10
  -9   2   1    6.30    5.20
  -9   2   1    0.10    0.20
   9   2  -1   -0.20    0.20
  -9   2   1   -0.20    0.10
  -9   2   1    0.00    0.20
   9   2  -1    0.00    0.20
   9   2  -1    0.00    0.30
   8  -2  -1   14.60    0.70
  -8  -2   1   12.20    0.50
  -8  -2   1   13.20    0.50
   8  -2  -1   13.10    0.60
  -8  -2   1   13.50    0.50
  -8  -2   1   13.70    0.60
   8  -2  -1   13.60    0.50
   8  -2  -1   14.20    0.90
   8  -2  -1   14.70    0.80
  -8  -2   1   10.10    2.40
   8  -2  -1    9.70    1.40
   8  -2  -1   13.20    0.50
   8  -2  -1   13.00    0.60
  -8  -2   1   12.30    1.10
   8   2  -1   13.40    0.60
  -8   2   1   13.60    0.50
   8   2  -1   14.70    2.20
   8   2  -1   13.30    0.60
   8   2  -1   14.10    0.60
  -8   2   1   18.20    3.70
   8   2  -1   13.30    0.50
  -8   2   1   14.00    0.60
  -8   2   1   14.10    0.60
  -8   2   1   13.00    0.50
   8   2  -1   13.00    0.70
  -8   2   1   11.00    1.30
  -8   2   1   13.60    0.60
   7  -2  -1  246.28    6.70
   7  -2  -1  249.28    6.80
   7  -2  -1  245.98    7.70
   7  -2  -1  255.97    6.80
   7  -2  -1  259.97    7.00
   7  -2  -1  245.18    6.80
  -7  -2   1  249.97    7.40
   7  -2  -1  251.17    6.90
  -7  -2   1  260.57    9.80
  -7  -2   1  245.18    6.80
  -7  -2   1  233.98   19.40
   7   2  -1  252.47    8.30
  -7   2   1  249.28    6.80
  -7   2   1  243.38    6.70
  -7   2   1  258.07   16.10
   7   2  -1  250.27    6.90
  -7   2   1  248.58    6.80
   7   2  -1  256.17    6.90
  -7   2   1  232.68   23.10
   7   2  -1  262.67    6.90
   7   2  -1  255.27    6.80
  -7   2   1  252.97    7.90
  -7   2   1  250.97    6.80
  -6  -2   1  266.27   15.10
   6  -2  -1  261.37    7.10
   6  -2  -1  266.97    7.80
  -6  -2   1  266.37    7.60
  -6  -2   1  251.77   11.70
  -6  -2   1  260.37    9.50
   6  -2  -1  269.27    7.20
   6   2  -1  258.67    7.10
   6   2  -1  259.97    7.20
   6   2  -1  252.77    7.10
  -6   2   1  264.67   17.20
   6   2  -1  270.17    8.40
  -6   2   1  262.27    7.10
   6   2  -1  270.57    7.10
  -6   2   1  255.67   12.20
  -6   2   1  248.48   10.00
  -5  -2   1   60.19    4.80
  -5  -2   1   58.19    3.30
   5  -2  -1   57.19    1.60
   5  -2  -1   57.69    2.20
   5   2  -1   58.79    1.70
  -5   2   1   49.90    1.70
  -5   2   1   60.79    3.90
   5   2  -1   58.79    2.60
  -5   2   1   55.09    5.40
   5   2  -1   57.19    1.60
  -5   2   1   47.30    7.20
  -4  -2   1   -1.00    1.50
  -4  -2   1    1.70    0.90
  -4  -2   1   -0.30    2.30
  -4  -2   1    1.40    0.40
   4  -2  -1    1.40    0.20
  -4   2   1    1.40    1.80
  -4   2   1    1.80    1.30
  -4   2   1    1.40    3.30
  -4   2   1    1.40    0.20
   4   2  -1    1.40    0.20
  -3  -2   1 4630.14  122.69
  -3  -2   1 4664.53  121.99
  -3  -2   1 4333.97  122.89
  -3  -2   1 4429.46  123.99
  -3   2   1 4827.32  125.69
  -3   2   1 4434.26  122.49
  -3   2   1 4593.64  123.39
  -2  -2   1   71.39    2.20
   2  -2  -1   69.09    3.50
   2  -2  -1   70.09    2.10
  -2  -2   1   68.69    3.80
  -2  -2   1   69.79    2.90
  -2  -2   1   71.19    2.60
  -2   2   1   71.79    3.50
  -2   2   1   72.39    2.00
  -1  -2   1   86.29    2.60
   1  -2  -1   89.39    2.40
  -1  -2   1   84.39    2.70
   1  -2  -1   85.99    3.30
  -1  -2   1   84.99    2.60
  -1   2   1   83.99    3.30
  -1   2   1   89.89    2.40
   0  -2   1   40.70    1.60
   0  -2  -1   45.60    1.70
   0  -2   1   44.60    1.40
   0  -2  -1   47.00    1.40
   0  -2   1   42.90    1.90
   0  -2  -1   43.20    1.60
   0  -2  -1   45.50    1.40
   0   2   1   47.10    1.70
   0   2   1   45.70    1.40
  -1  -2  -1 1272.07   35.20
  -1  -2  -1 1303.27   34.70
   1  -2   1 1272.77   34.60
  -1  -2  -1 1268.57   35.10
   1   2   1 1323.47   34.90
   1   2   1 1308.27   34.70
  -1   2  -1 1319.57   36.20
   1   2   1 1345.37   35.60
  -2  -2  -1 1499.95   41.00
  -2  -2  -1 1410.46   40.20
  -2  -2  -1 1453.95   39.30
   2  -2   1 1488.75   39.10
  -2   2  -1 1495.15   42.00
  -2   2  -1 1455.75   40.70
   2   2   1 1479.85   39.50
   2   2   1 1462.15   39.10
   2   2   1 1493.15   41.30
   3  -2   1   37.70    1.10
  -3  -2  -1   37.20    1.40
  -3  -2  -1   37.80    2.10
  -3  -2  -1   33.80    3.60
  -3  -2  -1   40.90    2.80
  -3  -2  -1   36.00    3.10
   3  -2   1   38.80    1.30
  -3   2  -1   38.20    3.00
  -3   2  -1   38.90    4.50
  -3   2  -1   37.90    1.10
  -3   2  -1   37.40    2.40
   3   2   1   37.80    1.70
   4  -2   1  455.35   12.40
  -4  -2  -1  462.25   12.40
   4  -2   1  447.36   12.10
  -4  -2  -1  450.75   13.60
  -4  -2  -1  435.26   14.60
   4   2   1  455.75   12.00
  -4   2  -1  430.56   14.10
  -4   2  -1  457.65   17.40
  -4   2  -1  452.15   15.30
  -4   2  -1  428.86   12.00
   4   2   1  459.25   12.80
   5  -2   1    9.20    0.50
   5  -2   1    9.30    0.50
   5  -2   1   10.50    0.80
  -5  -2  -1    6.20    2.50
  -5  -2  -1    8.00    1.50
   5  -2   1    9.20    0.40
  -5  -2  -1    7.70    3.70
   5   2   1    9.10    0.40
  -5   2  -1    6.40    3.00
   5   2   1    9.20    1.10
  -5   2  -1   10.10    2.10
  -5   2  -1    9.70    0.40
   5   2   1    9.70    0.50
  -5   2  -1   10.70    4.40
  -6  -2  -1   20.00    1.10
  -6  -2  -1   22.10    4.50
  -6  -2  -1   21.30    6.00
   6  -2   1   20.00    1.30
   6  -2   1   19.80    0.80
  -6  -2  -1   22.60    2.60
   6  -2   1   19.00    0.80
  -6   2  -1   19.40    0.70
   6   2   1   19.40    0.80
  -6   2  -1   19.50    1.40
   6   2   1   17.20    1.50
  -6   2  -1   12.60    7.00
  -6   2  -1   15.30    4.40
  -6   2  -1   19.80    0.70
   6   2   1   19.50    0.70
  -6   2  -1   16.40    2.70
   6   2   1   19.50    0.70
   7  -2   1    0.50    0.20
   7  -2   1    0.20    0.20
  -7  -2  -1   -0.20    1.40
   7  -2   1    0.90    0.50
  -7  -2  -1   -7.30    9.60
  -7  -2  -1    0.70    0.20
   7  -2   1    0.90    0.60
   7  -2   1    0.70    0.30
  -7  -2  -1    1.10    0.40
   7  -2   1    0.30    0.30
   7  -2   1    0.10    0.10
  -7   2  -1    0.30    0.20
  -7   2  -1    0.30    0.10
   7   2   1   -0.10    0.70
  -7   2  -1    0.90    0.60
   7   2   1    0.70    0.20
  -7   2  -1   -9.20    7.50
  -7   2  -1    4.70   10.90
  -7   2  -1    0.30    0.10
   7   2   1    0.20    0.20
   7   2   1    0.30    0.20
  -7   2  -1    0.60    0.20
   7   2   1    0.70    0.30
   8  -2   1    0.90    1.00
  -8  -2  -1    0.20    1.60
   8  -2   1    1.80    0.30
  -8  -2  -1    1.80    0.30
   8  -2   1    1.70    0.40
  -8  -2  -1    1.90    0.20
   8  -2   1    2.80    0.30
   8  -2   1    2.00    0.40
  -8  -2  -1    1.40    0.20
   8  -2   1    2.10    0.20
   8  -2   1    2.30    0.20
  -8  -2  -1    2.20    0.40
   8  -2   1    1.90    0.30
   8   2   1    2.00    0.30
  -8   2  -1    2.00    0.20
   8   2   1    1.70    0.30
   8   2   1    1.90    0.20
   8   2   1    1.50    0.20
  -8   2  -1    1.70    0.20
  -8   2  -1    1.90    0.30
  -8   2  -1    2.30    2.60
  -8   2  -1    1.60    0.30
  -8   2  -1    1.80    0.30
  -8   2  -1    0.90    0.70
   8   2   1    1.70    0.30
   8   2   1    1.70    0.30
   9  -2   1   35.10    1.20
  -9  -2  -1   34.80    1.10
  -9  -2  -1   33.90    1.10
   9  -2   1   34.70    1.20
  -9  -2  -1   35.00    4.30
   9  -2   1   36.00    1.10
   9  -2   1   34.70    1.80
   9  -2   1   37.40    1.30
  -9  -2  -1   35.70    1.20
   9  -2   1   36.70    1.40
   9  -2   1   34.50    1.10
   9   2   1   36.30    1.30
  -9   2  -1   33.40    1.10
   9   2   1   36.30    1.20
  -9   2  -1   29.00    4.60
   9   2   1   35.00    1.20
  -9   2  -1   36.60    1.20
   9   2   1   38.50    1.20
  -9   2  -1   35.70    1.20
   9   2   1   35.10    1.10
   9   2   1   35.60    1.40
  -9   2  -1   36.40    1.00
  10  -2   1   10.90    0.60
 -10  -2  -1    9.30    0.50
  10  -2   1   11.30    0.70
  10  -2   1   11.20    0.40
 -10  -2  -1   10.80    0.60
  10  -2   1   12.80    1.00
  10  -2   1   11.30    0.80
  10  -2   1   10.90    0.40
 -10  -2  -1   10.00    3.00
 -10   2  -1   10.20    4.90
 -10   2  -1   10.90    0.60
  10   2   1   10.90    0.60
  10   2   1   11.10    0.50
  10   2   1   11.00    0.60
  10   2   1   11.20    0.80
  10   2   1   11.30    0.70
  10   2   1   11.80    0.60
 -10   2  -1   11.30    0.60
  11  -2   1   22.80    1.20
  11  -2   1   24.30    1.00
  11  -2   1   24.00    1.10
  11  -2   1   23.50    0.70
 -11  -2  -1   19.70    3.90
  11  -2   1   25.40    0.90
  11   2   1   24.10    0.80
  11   2   1   24.20    1.00
  11   2   1   23.10    0.90
  11   2   1   24.50    0.90
  11   2   1   24.10    1.10
 -11   2  -1   14.40   11.10
 -11   2  -1   24.50    0.90
  11   2   1   25.40    0.90
  12  -2   1   63.19    2.00
  12  -2   1   64.89    1.80
  12  -2   1   63.59    2.10
  12  -2   1   60.49    2.10
  12   2   1   64.39    1.90
  12   2   1   65.69    2.00
  12   2   1   62.09    1.80
 -12   2  -1   63.59    1.80
  12   2   1   59.49    1.90
  12   2   1   62.99    1.80
  12   2   1   63.89    2.20
  13  -2   1   14.60    0.80
  13  -2   1   16.50    0.70
  13  -2   1   16.20    0.60
 -13   2  -1   14.80    0.50
  13   2   1   16.00    0.70
  13   2   1   15.60    0.50
  13   2   1   15.10    0.70
  13   2   1   15.50    0.60
 -14  -2  -1    2.20    0.20
  14  -2   1    2.20    0.20
  14  -2   1    2.10    0.30
  14   2   1    2.20    0.20
 -14  -3   1   40.30    1.20
  14   3  -1   40.60    1.10
  13  -3  -1   44.30    1.50
  13  -3  -1   44.00    1.30
  13  -3  -1   46.40    1.40
  13  -3  -1   40.60    1.40
  13   3  -1   45.30    1.30
  13   3  -1   42.00    1.30
 -13   3   1   44.30    1.30
  13   3  -1   44.00    1.20
  13   3  -1   43.50    1.30
  12  -3  -1    0.20    0.30
  12  -3  -1    0.40    0.20
  12  -3  -1    0.20    0.40
  12  -3  -1    0.40    0.30
  12   3  -1    0.20    0.20
  12   3  -1    0.30    0.20
 -12   3   1    0.20    0.20
  12   3  -1    0.00    0.20
  12   3  -1    0.20    0.20
  12   3  -1    0.20    0.20
  12   3  -1    0.30    0.20
  11  -3  -1   24.80    1.20
 -11  -3   1   21.30    3.50
  11  -3  -1   24.60    1.00
  11  -3  -1   24.20    0.80
  11  -3  -1   23.50    1.10
 -11   3   1   24.50    0.90
  11   3  -1   25.40    1.00
  11   3  -1   23.20    0.90
  11   3  -1   24.80    0.80
  11   3  -1   24.90    0.90
  11   3  -1   25.40    1.10
  11   3  -1   24.50    1.00
  10  -3  -1  346.27    9.40
  10  -3  -1  338.57    9.30
 -10  -3   1  323.27    9.10
  10  -3  -1  334.37    9.50
  10  -3  -1  328.47    9.00
 -10  -3   1  323.47    9.10
  10  -3  -1  336.17    9.10
 -10   3   1  348.77    9.20
  10   3  -1  342.87    9.40
  10   3  -1  351.46    9.30
  10   3  -1  338.67    9.20
  10   3  -1  339.87    9.20
 -10   3   1  339.07    9.00
  10   3  -1  341.47    9.10
  10   3  -1  339.77    9.30
  -9  -3   1   52.49    1.60
   9  -3  -1   54.19    1.90
  -9  -3   1   48.30    1.60
   9  -3  -1   52.79    1.60
  -9  -3   1   50.39    2.30
   9  -3  -1   54.59    2.00
  -9  -3   1   57.09    4.70
  -9  -3   1   52.49    1.60
   9   3  -1   58.19    1.60
  -9   3   1   52.89    1.60
  -9   3   1   51.89    8.10
  -9   3   1   52.99    1.60
   9   3  -1   55.09    1.80
   9   3  -1   55.59    1.70
   9   3  -1   55.99    1.70
  -9   3   1   55.49    1.50
   9   3  -1   54.09    1.60
   9   3  -1   55.99    1.70
  -9   3   1   55.29    1.70
   8  -3  -1   29.70    0.90
   8  -3  -1   29.80    1.00
  -8  -3   1   30.30    1.00
   8  -3  -1   32.70    1.10
   8  -3  -1   31.90    1.00
   8  -3  -1   31.20    1.20
   8  -3  -1   29.80    0.90
  -8  -3   1   29.80    1.00
   8  -3  -1   30.80    1.30
  -8  -3   1   30.10    3.40
  -8  -3   1   30.40    0.90
  -8  -3   1   31.40    1.70
   8   3  -1   24.70    2.60
  -8   3   1   22.20    4.10
   8   3  -1   30.20    0.90
  -8   3   1   29.90    1.00
   8   3  -1   31.70    1.00
  -8   3   1   30.90    1.00
  -8   3   1   30.20    1.10
  -8   3   1   28.80    2.10
   8   3  -1   31.10    1.10
  -8   3   1   30.10    1.00
  -8   3   1   30.90    0.90
   8   3  -1   30.60    1.10
   8   3  -1   30.50    1.20
   8   3  -1   28.50    1.00
   7  -3  -1   10.40    0.80
   7  -3  -1    9.80    1.20
   7  -3  -1   12.50    0.70
   7  -3  -1   11.30    0.60
  -7  -3   1   10.90    1.00
  -7  -3   1   10.40    0.50
   7  -3  -1   10.70    0.40
  -7  -3   1   10.30    2.00
  -7  -3   1   12.60   11.40
   7  -3  -1   11.20    0.50
   7  -3  -1   11.40    0.40
  -7   3   1    9.30    1.30
   7   3  -1   11.30    0.60
  -7   3   1   12.80    3.50
   7   3  -1   11.90    0.50
  -7   3   1   10.50    0.50
  -7   3   1    6.00    8.70
   7   3  -1    7.90    1.20
  -7   3   1   11.40    0.50
  -7   3   1   -1.30   14.60
   7   3  -1   11.50    0.50
   7   3  -1   10.90    0.60
   6  -3  -1    0.40    0.50
  -6  -3   1    2.70    5.60
  -6  -3   1    0.50    1.10
   6  -3  -1    0.70    0.20
  -6  -3   1    0.40    0.40
   6  -3  -1    0.40    0.20
  -6  -3   1   -5.40    3.40
   6  -3  -1    0.70    0.20
  -6   3   1    4.10    5.00
   6   3  -1    0.40    0.20
  -6   3   1    0.70    0.20
  -6   3   1    0.70    0.20
  -6   3   1    1.50    7.80
   6   3  -1    1.20    0.70
  -6   3   1   -4.50    2.10
   6   3  -1    0.30    0.20
   6   3  -1    0.50    0.20
   6   3  -1    0.50    0.20
  -5  -3   1    2.90    1.20
  -5  -3   1    4.20    3.50
  -5  -3   1    2.80    0.60
  -5  -3   1    4.30    2.30
   5  -3  -1    3.20    0.30
  -5  -3   1    8.20    3.00
   5  -3  -1    4.00    0.50
  -5   3   1    3.40    0.30
   5   3  -1    3.20    0.30
   5   3  -1    3.30    0.80
   5   3  -1    3.30    0.30
  -5   3   1    7.00    2.80
  -5   3   1    5.00    4.70
  -5   3   1    3.10    0.30
  -5   3   1    1.70    1.80
  -4  -3   1   26.80    3.80
   4  -3  -1   28.30    1.00
   4  -3  -1   30.00    1.10
  -4  -3   1   27.70    1.40
  -4  -3   1   24.20    2.90
  -4  -3   1   28.00    2.90
  -4   3   1   22.30    4.50
  -4   3   1   30.50    2.90
   4   3  -1   27.50    0.80
  -4   3   1   31.50    3.80
  -3  -3   1 3356.76   92.29
   3  -3  -1 3426.06   90.79
  -3  -3   1 3429.56   94.59
  -3  -3   1 3363.56   92.39
  -3  -3   1 3479.35   91.59
  -3   3   1 3490.65   95.69
  -3   3   1 3271.07   92.49
  -3   3   1 3539.45   93.49
  -2  -3   1  142.99    4.30
  -2  -3   1  137.29    4.50
  -2  -3   1  136.79    4.60
  -2  -3   1  143.49    4.10
  -2  -3   1  140.59    5.20
  -2   3   1  139.59    5.50
   2   3  -1  139.39    3.90
   1  -3  -1  985.20   25.70
  -1  -3   1  945.11   25.80
   1  -3  -1  939.01   26.70
  -1   3   1  965.30   26.70
  -1   3   1  980.60   25.70
   0  -3   1  912.61   25.30
   0  -3  -1  927.01   25.50
   0  -3  -1  955.80   25.40
   0   3   1  933.21   25.80
   0   3  -1  975.00   25.40
   0   3   1  949.80   25.40
   0   3  -1  976.20   25.50
  -1  -3  -1  407.86   11.10
  -1  -3  -1  409.06   11.00
   1  -3   1  393.96   10.80
  -1  -3  -1  402.56   11.00
  -1   3  -1  392.26   11.80
   1   3   1  397.16   11.50
  -1   3  -1  408.86   12.60
   1   3   1  402.86   11.10
   2  -3   1  180.08    4.80
  -2  -3  -1  179.98    5.10
  -2  -3  -1  170.68    5.60
  -2  -3  -1  176.58    6.10
   2   3   1  175.28    4.90
   2   3   1  177.18    5.30
  -2   3  -1  176.88    6.50
  -2   3  -1  181.28    7.70
   3  -3   1  159.98    4.40
   3  -3   1  164.98    4.30
  -3  -3  -1  163.28    5.30
  -3  -3  -1  153.98    5.90
  -3  -3  -1  157.48    6.00
  -3  -3  -1  156.48    4.70
  -3  -3  -1  148.49    6.70
  -3   3  -1  155.48    4.30
  -3   3  -1  170.78    6.90
  -3   3  -1  167.08    8.50
   3   3   1  163.38    5.40
  -3   3  -1  158.68    6.60
   4  -3   1  382.56   10.10
   4  -3   1  381.86   10.20
  -4  -3  -1  371.76   12.60
  -4  -3  -1  389.16   11.60
  -4  -3  -1  353.46   10.90
  -4  -3  -1  362.96   13.90
  -4  -3  -1  359.56   12.50
   4   3   1  355.96   10.00
  -4   3  -1  370.46   12.40
  -4   3  -1  377.86   15.70
   4   3   1  373.96   10.90
  -4   3  -1  403.86   13.70
  -5  -3  -1  371.06   15.60
  -5  -3  -1  383.16   13.80
  -5  -3  -1  394.46   12.20
  -5  -3  -1  390.46   10.80
   5  -3   1  383.46   10.30
   5  -3   1  388.86   10.60
   5   3   1  375.66   10.30
  -5   3  -1  385.56   17.70
   5   3   1  379.46   10.20
  -5   3  -1  354.66   10.30
  -5   3  -1  381.86   13.10
   5   3   1  403.46   11.40
  -5   3  -1  344.67   10.20
  -5   3  -1  402.76   14.90
   6  -3   1    1.50    0.30
  -6  -3  -1    0.70    0.40
   6  -3   1    1.00    0.20
  -6  -3  -1    1.50    3.80
  -6  -3  -1    2.40    1.30
  -6  -3  -1    5.60    5.60
   6  -3   1    1.10    0.20
   6  -3   1    1.00    0.40
   6   3   1    1.10    0.30
  -6   3  -1    1.10    0.20
  -6   3  -1   -1.30    6.90
   6   3   1    0.80    0.20
   6   3   1    1.30    0.20
   6   3   1    1.10    0.60
  -6   3  -1    2.50    2.20
  -6   3  -1    1.60    0.20
  -6   3  -1   -0.50    5.20
  -7  -3  -1   25.10    1.40
   7  -3   1   21.40    0.70
  -7  -3  -1   25.50    2.80
   7  -3   1   21.20    1.10
   7  -3   1   24.40    1.40
  -7  -3  -1   24.00    1.00
   7  -3   1   23.90    0.90
  -7  -3  -1   22.10    0.80
   7  -3   1   22.90    0.80
   7  -3   1   25.40    1.00
   7  -3   1   22.20    0.70
  -7   3  -1   24.20    1.10
  -7   3  -1   25.40   14.40
  -7   3  -1   23.10    0.80
   7   3   1   24.30    0.90
   7   3   1   26.90    1.00
  -7   3  -1   23.00    0.90
  -7   3  -1   17.80    3.80
  -7   3  -1   22.10    1.70
   7   3   1   23.70    1.00
  -7   3  -1   14.20    9.10
   7   3   1   22.50    2.00
  -8  -3  -1    1.60    0.60
   8  -3   1    1.30    0.20
  -8  -3  -1    1.50    0.20
   8  -3   1    1.40    0.20
   8  -3   1    2.00    0.40
   8  -3   1    1.60    0.50
  -8  -3  -1    0.00    1.50
   8  -3   1    1.80    0.20
  -8  -3  -1    1.40    0.20
  -8  -3  -1    1.70    0.20
   8  -3   1    1.90    0.30
   8   3   1    1.50    0.30
   8   3   1    1.40    0.30
  -8   3  -1    1.50    0.20
   8   3   1    1.70    0.30
  -8   3  -1    1.70    0.30
   8   3   1    1.90    0.30
  -8   3  -1    1.20    0.80
  -8   3  -1    1.40    0.20
   8   3   1    0.50    1.00
  -8   3  -1    1.50    0.30
   8   3   1    1.20    0.30
  -8   3  -1    3.70    3.20
  -8   3  -1    1.70    0.30
   8   3   1    1.70    0.20
   9  -3   1   39.80    1.30
   9  -3   1   40.30    1.50
  -9  -3  -1   40.50    1.30
   9  -3   1   41.90    1.40
  -9  -3  -1   39.00    1.20
   9  -3   1   41.10    1.70
  -9  -3  -1   37.40    4.30
   9   3   1   39.60    1.20
  -9   3  -1   40.70    1.20
   9   3   1   42.40    1.40
  -9   3  -1   37.90    7.00
   9   3   1   41.50    1.40
  -9   3  -1   40.20    1.20
  -9   3  -1   38.40    1.30
  -9   3  -1   39.40    1.30
  -9   3  -1   40.50    1.30
   9   3   1   40.70    1.30
   9   3   1   42.90    1.50
   9   3   1   40.90    1.30
  10  -3   1   13.30    0.80
  10  -3   1   12.80    1.00
  10  -3   1   12.90    0.60
 -10  -3  -1   11.90    0.50
  10  -3   1   13.00    0.50
 -10  -3  -1   17.60    4.50
 -10  -3  -1   11.70    0.50
  10  -3   1   13.20    0.70
  10   3   1   12.10    0.70
  10   3   1   13.50    0.70
  10   3   1   12.80    0.80
  10   3   1   13.60    0.60
  10   3   1   12.80    0.50
 -10   3  -1   12.90    0.60
  10   3   1   13.10    0.60
 -10   3  -1   12.90    0.40
  11  -3   1  147.49    4.40
  11  -3   1  143.79    4.00
 -11  -3  -1  140.89    7.80
 -11  -3  -1  128.49    4.10
  11  -3   1  145.19    4.30
  11  -3   1  147.09    4.20
  11   3   1  148.89    4.10
  11   3   1  145.09    4.30
 -11   3  -1  153.58    4.10
  11   3   1  148.89    4.10
  11   3   1  149.79    4.20
  11   3   1  149.69    4.00
  11   3   1  149.19    4.20
  12  -3   1   24.80    1.10
  12  -3   1   25.20    1.00
  12  -3   1   24.60    0.80
  12  -3   1   24.60    1.10
  12   3   1   26.10    1.00
  12   3   1   23.30    0.90
  12   3   1   25.20    0.90
 -12   3  -1   26.40    0.80
  12   3   1   25.10    0.90
  12   3   1   25.50    0.80
  12   3   1   25.50    0.80
  13  -3   1    5.00    0.50
  13  -3   1    4.80    0.30
  13  -3   1    4.50    0.40
  13  -3   1    5.00    0.40
  13   3   1    4.80    0.40
  13   3   1    5.60    0.30
  13   3   1    4.70    0.30
  13   3   1    5.00    0.20
 -14  -3  -1   51.09    1.40
  14  -3   1   45.40    1.40
  14   3   1   50.99    1.40
 -13  -4   1    0.80    0.20
  13  -4  -1    0.90    0.10
 -13  -4   1    0.90    0.20
  13  -4  -1    1.00    0.20
  13  -4  -1    1.10    0.30
 -13   4   1    1.10    0.10
  13   4  -1    0.90    0.20
  13   4  -1    0.80    0.20
  13   4  -1    0.60    0.20
  13   4  -1    0.80    0.10
  12  -4  -1    0.10    0.30
  12  -4  -1    0.20    0.30
  12  -4  -1   -0.10    0.20
  12   4  -1    0.70    0.20
  12   4  -1    0.40    0.20
  12   4  -1    0.10    0.30
  12   4  -1   -0.20    0.20
  12   4  -1    0.20    0.20
  12   4  -1    0.10    0.20
 -12   4   1    0.20    0.20
  11  -4  -1   11.50    0.50
  11  -4  -1   12.10    0.70
 -11  -4   1   12.40    0.50
  11  -4  -1   12.00    0.90
  11  -4  -1   11.00    0.70
 -11  -4   1   10.30    3.10
 -11  -4   1   10.50    0.50
  11   4  -1   11.90    0.50
  11   4  -1   12.80    0.60
  11   4  -1   12.30    1.00
  11   4  -1   11.30    0.50
  11   4  -1   11.60    0.70
  11   4  -1   11.30    0.60
 -11   4   1   11.50    0.50
 -10  -4   1  184.78    5.00
  10  -4  -1  181.28    5.10
 -10  -4   1  172.48    5.00
  10  -4  -1  185.58    5.20
 -10  -4   1  190.88    8.40
  10  -4  -1  181.68    5.40
  10  -4  -1  184.28    5.40
 -10  -4   1  180.48    5.10
  10   4  -1  190.28    5.10
 -10   4   1  179.68    5.00
  10   4  -1  189.18    5.30
 -10   4   1  184.58    5.00
  10   4  -1  189.78    5.20
 -10   4   1  190.38    5.10
  10   4  -1  189.58    5.20
  10   4  -1  191.18    5.10
  10   4  -1  191.88    5.10
   9  -4  -1   50.89    1.70
   9  -4  -1   50.99    1.50
  -9  -4   1   51.89    1.50
  -9  -4   1   53.29    4.40
   9  -4  -1   49.10    1.60
  -9  -4   1   51.69    1.60
   9  -4  -1   52.59    1.80
  -9  -4   1   51.09    2.40
   9  -4  -1   50.69    1.90
  -9  -4   1   49.00    1.50
   9   4  -1   53.19    1.70
   9   4  -1   50.49    1.80
   9   4  -1   52.09    1.60
   9   4  -1   52.79    1.70
  -9   4   1   52.49    1.50
  -9   4   1   52.99    1.60
  -9   4   1   51.69    1.60
  -9   4   1   51.29    1.50
   9   4  -1   53.89    1.70
   9   4  -1   51.39    1.50
   8  -4  -1   67.89    2.00
  -8  -4   1   66.79    4.40
   8  -4  -1   64.89    1.90
   8  -4  -1   65.69    2.10
   8  -4  -1   64.09    2.20
  -8  -4   1   64.19    1.80
  -8  -4   1   62.79    2.70
   8  -4  -1   63.99    1.90
  -8  -4   1   62.49    1.90
  -8  -4   1   62.79    1.80
  -8   4   1   65.49    1.80
  -8   4   1   63.39    2.00
  -8   4   1   65.69    1.90
   8   4  -1   63.19    2.00
  -8   4   1   64.09    1.90
   8   4  -1   63.79    1.90
   8   4  -1   63.29    2.00
   8   4  -1   65.29    1.90
   8   4  -1   63.49    1.80
  -8   4   1   65.79    3.40
   8   4  -1   65.29    2.10
  -7  -4   1  445.76   12.60
   7  -4  -1  429.26   11.90
   7  -4  -1  435.16   11.60
   7  -4  -1  444.06   11.70
   7  -4  -1  443.36   11.70
  -7  -4   1  426.16   11.60
   7  -4  -1  446.16   11.80
  -7  -4   1  415.36   11.60
   7  -4  -1  441.16   11.70
  -7  -4   1  433.56   14.20
  -7   4   1  423.66   11.70
  -7   4   1  440.86   11.70
   7   4  -1  429.76   11.60
  -7   4   1  419.46   11.60
  -7   4   1  402.06   17.10
   7   4  -1  435.86   11.70
   7   4  -1  421.76   13.50
   7   4  -1  441.86   11.80
  -7   4   1  433.36   11.70
  -7   4   1  446.26   11.60
  -6  -4   1   -4.20    6.10
  -6  -4   1    3.20    0.60
   6  -4  -1    2.10    0.30
   6  -4  -1    2.40    0.30
   6  -4  -1    3.40    0.40
  -6  -4   1    1.80    1.10
   6   4  -1    2.90    0.80
  -6   4   1    2.70    0.30
  -6   4   1    2.70    0.30
   6   4  -1    2.70    0.30
  -6   4   1    8.90    6.00
  -6   4   1    5.40    4.60
   6   4  -1    3.80    0.40
   6   4  -1    3.40    0.30
  -6   4   1   -1.60    9.60
  -5  -4   1  287.77    9.10
   5  -4  -1  278.77    7.50
  -5  -4   1  257.17   10.50
  -5  -4   1  264.77   12.60
  -5  -4   1  296.47   11.40
  -5  -4   1  281.07    8.10
   5  -4  -1  276.07    7.50
   5   4  -1  281.07    8.70
  -5   4   1  280.97   16.20
   5   4  -1  269.57    7.40
  -5   4   1  287.87   13.60
  -5   4   1  269.87    7.40
   5   4  -1  267.37    7.50
  -5   4   1  276.67    7.40
  -5   4   1  245.48   10.30
  -4  -4   1 1395.26   39.40
  -4  -4   1 1346.17   36.30
  -4  -4   1 1373.46   38.30
  -4   4   1 1293.97   38.40
   4   4  -1 1347.77   36.80
  -4   4   1 1365.76   39.70
  -4   4   1 1314.87   42.60
   4   4  -1 1314.07   35.70
  -3  -4   1  523.85   14.50
  -3  -4   1  515.05   14.60
  -3  -4   1  513.85   15.90
  -3  -4   1  513.75   15.10
   3  -4  -1  517.65   13.90
   3   4  -1  530.65   14.70
  -3   4   1  510.85   16.60
  -3   4   1  527.35   13.90
  -2  -4   1   81.29    2.60
  -2  -4   1   78.99    2.40
   2  -4  -1   78.59    2.30
  -2  -4   1   79.19    2.40
  -2  -4   1   80.89    2.60
  -2  -4   1   81.09    2.30
  -2   4   1   82.59    4.00
   2   4  -1   82.49    2.50
  -2   4   1   91.19    5.80
  -2   4   1   79.39    2.20
  -1  -4   1   61.59    2.10
   1  -4  -1   62.79    1.90
  -1   4   1   65.09    1.80
   0  -4   1  355.66   10.00
   0  -4  -1  355.96   10.00
   0   4  -1  366.96   10.00
   0   4   1  373.66   10.30
   0   4   1  368.36   10.00
   1  -4   1  126.09    3.60
  -1  -4  -1  117.19    3.70
   1   4   1  123.39    3.80
  -1   4  -1  128.99    4.60
  -1   4  -1  127.39    5.30
  -2  -4  -1 1232.88   33.00
   2  -4   1 1200.68   32.70
  -2  -4  -1 1268.17   33.10
   2  -4   1 1234.88   32.70
  -2  -4  -1 1245.68   33.40
  -2  -4  -1 1211.78   33.40
   2   4   1 1254.57   33.30
  -2   4  -1 1231.18   34.70
  -2   4  -1 1164.78   32.60
  -2   4  -1 1232.38   36.10
  -3  -4  -1  441.46   13.20
  -3  -4  -1  448.16   12.80
   3  -4   1  446.66   12.10
  -3  -4  -1  430.96   13.50
  -3  -4  -1  443.16   14.00
  -3   4  -1  459.15   14.90
  -3   4  -1  448.66   12.00
   3   4   1  444.56   12.80
  -3   4  -1  488.45   17.20
  -4  -4  -1  307.87   10.20
  -4  -4  -1  322.87    8.70
  -4  -4  -1  316.37   11.70
   4   4   1  306.07    9.20
  -4   4  -1  292.77   11.90
   4   4   1  294.17    8.10
  -4   4  -1  301.07   14.40
  -4   4  -1  277.37   10.90
  -5  -4  -1    6.60    1.30
  -5  -4  -1    2.40    3.60
  -5  -4  -1    5.70    0.70
  -5  -4  -1    2.40    2.20
   5  -4   1    6.10    0.40
   5  -4   1    5.80    0.50
   5   4   1    5.80    0.90
  -5   4  -1    8.40    5.40
  -5   4  -1    5.50    2.50
  -5   4  -1    6.20    0.30
   5   4   1    6.00    0.40
  -5   4  -1    5.80    0.40
  -6  -4  -1  789.32   29.30
   6  -4   1  844.82   22.00
  -6  -4  -1  855.11   24.30
   6  -4   1  829.72   22.10
  -6  -4  -1  835.62   22.70
   6   4   1  821.52   22.00
  -6   4  -1  830.22   23.50
  -6   4  -1  791.32   28.90
   6   4   1  814.72   21.90
   6   4   1  828.82   22.10
  -6   4  -1  813.62   21.90
  -6   4  -1  792.42   22.00
   6   4   1  830.32   23.60
   7  -4   1   65.49    1.90
  -7  -4  -1   65.89    1.90
  -7  -4  -1   71.59    4.30
  -7  -4  -1   65.19    1.90
  -7  -4  -1   64.79    1.90
   7  -4   1   68.39    2.00
   7  -4   1   69.39    2.20
   7  -4   1   65.89    2.10
   7  -4   1   68.09    2.00
  -7  -4  -1   62.69    2.80
  -7   4  -1   64.79    1.90
   7   4   1   68.59    2.00
   7   4   1   65.79    1.90
  -7   4  -1   65.59    2.00
   7   4   1   65.99    2.10
  -7   4  -1   65.49    2.00
  -7   4  -1   68.69    1.90
   7   4   1   63.29    1.90
   7   4   1   61.09    1.90
  -7   4  -1   62.89    1.90
  -7   4  -1   62.09    3.20
   7   4   1   67.39    3.50
   8  -4   1   49.40    1.60
   8  -4   1   47.20    1.60
  -8  -4  -1   45.40    1.40
  -8  -4  -1   45.40    2.20
  -8  -4  -1   45.50    1.40
  -8  -4  -1   47.10    1.50
   8  -4   1   45.50    1.40
  -8  -4  -1   44.80    3.90
   8  -4   1   49.40    1.50
   8  -4   1   45.10    1.40
  -8  -4  -1   47.00    1.40
   8  -4   1   47.40    1.80
  -8   4  -1   47.30    1.50
   8   4   1   45.00    1.40
  -8   4  -1   45.70    1.40
   8   4   1   47.50    1.60
  -8   4  -1   46.30    1.50
   8   4   1   47.70    1.50
   8   4   1   46.30    1.40
  -8   4  -1   46.20    1.40
  -8   4  -1   47.00    1.50
   8   4   1   48.10    1.40
   8   4   1   48.50    1.50
   9  -4   1    0.50    0.30
  -9  -4  -1    0.40    0.20
   9  -4   1    0.10    0.50
   9  -4   1    0.20    0.30
  -9  -4  -1    0.40    0.20
  -9  -4  -1    2.20    1.70
  -9  -4  -1    0.40    0.20
   9  -4   1    0.50    0.20
  -9  -4  -1    0.90    0.20
   9   4   1   -0.10    0.30
  -9   4  -1    0.50    0.20
   9   4   1    0.50    0.20
  -9   4  -1    0.50    0.20
  -9   4  -1    0.60    0.20
  -9   4  -1    0.60    0.20
   9   4   1    0.80    0.30
   9   4   1    0.70    0.30
  -9   4  -1    0.40    0.20
   9   4   1    0.60    0.20
  10  -4   1  164.78    4.60
  10  -4   1  167.58    4.90
 -10  -4  -1  166.98    4.60
  10  -4   1  165.38    5.00
  10  -4   1  167.58    4.70
 -10  -4  -1  162.88    4.50
 -10  -4  -1  157.38    7.90
  10   4   1  173.38    4.60
 -10   4  -1  171.88    4.50
  10   4   1  174.68    4.70
  10   4   1  171.68    4.60
 -10   4  -1  162.48    4.50
  10   4   1  166.48    4.70
 -10   4  -1  167.08    4.60
  10   4   1  161.28    4.60
  10   4   1  164.78    4.80
  11  -4   1    4.40    0.30
  11  -4   1    4.40    0.40
  11  -4   1    4.00    0.60
 -11  -4  -1    4.40    0.30
  11  -4   1    4.20    0.50
  11   4   1    4.80    0.30
  11   4   1    3.80    0.50
  11   4   1    4.40    0.40
  11   4   1    4.40    0.50
 -11   4  -1    4.80    0.40
  11   4   1    4.20    0.40
  11   4   1    4.20    0.40
  12  -4   1   43.10    1.50
  12  -4   1   43.70    1.30
  12  -4   1   43.10    1.40
  12  -4   1   40.70    1.50
  12   4   1   43.10    1.30
  12   4   1   44.80    1.20
  12   4   1   41.60    1.40
 -12   4  -1   43.70    1.30
  12   4   1   43.70    1.30
  12   4   1   41.30    1.50
  12   4   1   41.60    1.40
  13  -4   1    0.60    0.20
  13  -4   1    1.10    0.30
  13  -4   1    1.00    0.10
  13   4   1    1.00    0.20
  13   4   1    1.20    0.20
  13   4   1    1.00    0.20
 -13   4  -1    0.90    0.20
  13   4   1    1.10    0.10
  13  -5  -1    9.00    0.50
  13  -5  -1    9.70    0.60
 -13  -5   1    8.30    0.40
  13   5  -1    9.10    0.40
  13   5  -1    9.30    0.40
 -13   5   1   10.60    0.50
  13   5  -1    9.20    0.30
 -12  -5   1   23.00    0.80
  12  -5  -1   24.50    1.20
  12  -5  -1   22.40    0.90
  12  -5  -1   21.50    0.70
 -12  -5   1   22.00    0.80
  12  -5  -1   22.10    0.90
  12   5  -1   22.90    0.80
  12   5  -1   19.70    0.90
  12   5  -1   22.80    0.80
  12   5  -1   23.50    0.70
  12   5  -1   21.40    0.80
  12   5  -1   22.40    0.80
  11  -5  -1    3.00    0.30
 -11  -5   1    2.80    0.20
 -11  -5   1    2.80    0.20
 -11  -5   1    3.20    2.60
  11  -5  -1    2.50    0.40
  11  -5  -1    2.90    0.40
  11  -5  -1    3.10    0.50
 -11   5   1    3.30    0.20
  11   5  -1    2.90    0.30
  11   5  -1    3.10    0.30
  11   5  -1    2.80    0.40
  11   5  -1    2.90    0.40
  11   5  -1    2.90    0.30
 -11   5   1    2.80    0.30
  11   5  -1    3.10    0.30
  10  -5  -1   31.80    1.20
  10  -5  -1   37.30    1.60
  10  -5  -1   32.60    1.30
 -10  -5   1   32.50    3.40
 -10  -5   1   30.60    1.00
  10   5  -1   31.70    1.20
  10   5  -1   32.80    1.20
  10   5  -1   30.50    1.20
 -10   5   1   32.80    1.20
 -10   5   1   32.10    1.10
 -10   5   1   31.90    1.00
  10   5  -1   33.40    1.10
   9  -5  -1    8.50    0.90
   9  -5  -1    8.70    0.40
  -9  -5   1    8.10    0.40
  -9  -5   1    9.80    2.10
   9  -5  -1    8.20    0.50
  -9  -5   1    7.40    1.10
   9  -5  -1    8.90    0.70
   9  -5  -1    9.20    0.60
  -9  -5   1    9.10    0.40
  -9  -5   1    8.50    0.50
  -9   5   1    8.70    0.40
  -9   5   1    8.90    0.50
   9   5  -1    8.70    0.60
   9   5  -1    7.90    0.60
   9   5  -1    9.30    0.70
  -9   5   1    3.70    1.80
   9   5  -1    8.30    0.50
  -9   5   1    8.00    0.50
   9   5  -1    8.50    0.50
  -9   5   1    9.20    0.40
   9   5  -1    8.20    0.40
  -8  -5   1    1.40    0.20
   8  -5  -1    1.80    0.30
  -8  -5   1    1.60    0.20
   8  -5  -1    1.50    0.20
  -8  -5   1   -0.80    1.20
   8  -5  -1    1.70    0.30
   8  -5  -1    0.90    0.50
  -8  -5   1    1.10    0.20
   8  -5  -1    1.80    0.30
  -8  -5   1    1.70    0.70
   8  -5  -1    0.90    0.40
   8   5  -1    1.90    0.40
   8   5  -1    1.40    0.30
   8   5  -1    1.60    0.20
  -8   5   1    1.60    0.20
  -8   5   1    1.50    0.30
   8   5  -1    1.90    0.30
  -8   5   1    1.50    0.20
   8   5  -1    1.50    0.30
  -8   5   1    2.90    1.10
   8   5  -1    1.20    0.20
  -8   5   1    1.20    0.30
  -7  -5   1    2.40    0.70
   7  -5  -1    2.50    0.40
   7  -5  -1    2.90    0.30
  -7  -5   1    3.40    0.30
  -7  -5   1    3.20    0.30
   7  -5  -1    2.80    0.30
   7  -5  -1    3.30    0.40
   7  -5  -1    3.20    0.50
  -7  -5   1    3.10    0.30
   7  -5  -1    2.90    0.40
   7   5  -1    3.10    0.30
   7   5  -1    3.30    0.30
  -7   5   1    2.80    0.20
   7   5  -1    2.50    0.20
  -7   5   1    2.70    0.30
   7   5  -1    3.20    0.30
   7   5  -1    2.60    0.30
  -7   5   1    3.20    0.30
  -7   5   1    2.70    0.30
   7   5  -1    2.80    0.40
   7   5  -1    1.70    1.10
  -6  -5   1    9.70    0.50
   6  -5  -1   11.70    0.70
  -6  -5   1    9.30    1.50
  -6  -5   1   10.50    0.40
   6  -5  -1   11.70    0.60
  -6  -5   1    5.10    2.50
   6  -5  -1    9.10    0.60
  -6  -5   1    9.90    1.10
  -6  -5   1   -2.50    6.70
  -6  -5   1    9.70    0.40
   6  -5  -1    9.70    0.70
  -6   5   1    9.80    0.50
  -6   5   1   10.40    7.50
  -6   5   1   10.00    0.50
   6   5  -1   10.20    0.50
   6   5  -1    8.00    1.30
  -6   5   1    9.90    0.40
   6   5  -1   10.90    0.60
   6   5  -1    9.70    0.40
   5  -5  -1   83.19    2.40
  -5  -5   1   87.39    3.60
   5  -5  -1   81.79    2.40
  -5  -5   1   81.09    3.00
   5  -5  -1   80.39    2.80
  -5  -5   1   71.99    5.40
  -5  -5   1   74.89    4.20
  -5  -5   1   78.49    9.40
   5   5  -1   79.69    2.30
  -5   5   1   81.39    8.20
  -5   5   1   77.49   10.90
   5   5  -1   86.39    3.60
   5   5  -1   82.29    2.40
  -5   5   1   81.39    2.30
  -5   5   1   79.39    2.30
  -4  -5   1   50.29    3.40
  -4  -5   1   51.29    2.10
  -4  -5   1   56.69    2.30
  -4  -5   1   56.49    4.30
   4  -5  -1   54.69    2.10
   4  -5  -1   55.09    1.70
  -4  -5   1   55.09    2.80
   4   5  -1   55.39    2.60
  -4   5   1   53.09    1.60
  -4   5   1   51.29    1.50
   4   5  -1   51.49    1.50
  -4   5   1   58.09    5.50
  -4   5   1   52.39    7.20
  -3  -5   1   60.49    2.10
  -3  -5   1   62.49    1.90
  -3  -5   1   59.89    1.90
  -3  -5   1   60.09    2.30
  -3   5   1   64.49    4.60
   3   5  -1   62.99    1.90
   3   5  -1   63.89    2.70
  -3   5   1   62.59    1.80
  -3   5   1   57.89    6.70
   3   5  -1   61.99    1.80
   2  -5  -1   38.20    1.20
  -2  -5   1   35.60    1.70
   2   5  -1   39.70    1.80
  -2   5   1   32.00    4.10
  -2   5   1   40.70    3.10
   2   5  -1   38.60    1.60
  -1  -5   1   13.60    0.90
   1  -5  -1   13.20    0.50
   1  -5  -1   13.40    0.70
  -1   5   1   14.40    1.70
   1   5  -1   12.10    0.90
  -1   5   1   12.60    0.50
   0  -5  -1  673.33   18.00
   0  -5   1  662.13   18.00
   0   5   1  663.93   18.00
   0   5   1  661.93   18.00
   0   5  -1  647.84   18.00
   0   5   1  673.63   18.00
   1  -5   1   -0.20    0.30
   1  -5   1    0.40    0.10
  -1  -5  -1   -0.10    0.30
  -1   5  -1    0.90    1.40
   1   5   1   -0.10    0.30
  -1   5  -1    0.00    0.90
   2  -5   1  762.12   20.40
  -2  -5  -1  758.72   20.80
   2  -5   1  743.53   20.60
   2   5   1  794.62   21.10
  -2   5  -1  761.22   23.90
  -2   5  -1  762.92   22.50
  -3  -5  -1  768.82   20.80
  -3  -5  -1  771.52   21.20
  -3  -5  -1  759.92   20.70
   3  -5   1  754.32   20.30
   3   5   1  744.03   20.30
   3   5   1  779.22   21.20
  -3   5  -1  742.83   23.30
  -3   5  -1  748.53   20.20
  -3   5  -1  744.73   25.30
  -4  -5  -1   51.59    2.50
  -4  -5  -1   54.19    2.80
   4  -5   1   51.99    1.60
  -4  -5  -1   50.49    4.30
  -4  -5  -1   53.39    2.20
  -4  -5  -1   50.09    3.70
   4  -5   1   50.49    1.70
  -4   5  -1   55.69    7.40
   4   5   1   54.89    2.60
  -4   5  -1   54.39    1.50
  -4   5  -1   54.29    1.60
   4   5   1   52.59    1.50
  -4   5  -1   54.89    5.70
  -5  -5  -1  184.08    8.90
   5  -5   1  169.68    4.80
   5  -5   1  168.98    4.70
  -5  -5  -1  174.68    6.10
  -5  -5  -1  164.68    6.70
  -5  -5  -1  170.08    5.40
  -5  -5  -1  162.48    9.00
   5  -5   1  167.78    5.20
  -5   5  -1  176.88   10.80
   5   5   1  174.38    6.00
  -5   5  -1  140.09   14.40
  -5   5  -1  170.08    4.70
   5   5   1  167.08    4.60
  -5   5  -1  168.08    4.60
   6  -5   1  241.98    6.70
  -6  -5  -1  240.98    6.50
  -6  -5  -1  235.58    9.50
  -6  -5  -1  233.68    6.50
   6  -5   1  246.28    6.60
   6  -5   1  240.48    7.00
  -6  -5  -1  194.88   18.30
  -6  -5  -1  234.28    6.50
  -6  -5  -1  252.07    8.50
  -6  -5  -1  241.98    7.40
   6  -5   1  241.28    7.00
  -6   5  -1  226.18   16.00
  -6   5  -1  235.98    6.50
  -6   5  -1  246.58    6.50
   6   5   1  241.78    6.50
   6   5   1  241.38    6.50
  -6   5  -1  245.88    6.60
   6   5   1  240.18    6.60
   6   5   1  233.98    8.20
  -6   5  -1  243.28    8.30
  -7  -5  -1  237.48    6.70
   7  -5   1  250.97    6.80
  -7  -5  -1  238.28    6.60
   7  -5   1  250.97    6.90
  -7  -5  -1  249.97    7.60
  -7  -5  -1  236.48    6.60
   7  -5   1  255.97    6.80
  -7  -5  -1  252.07   10.00
  -7  -5  -1  239.48    6.60
   7  -5   1  249.97    6.70
   7  -5   1  236.58    6.60
   7  -5   1  245.08    6.70
   7   5   1  266.97    7.00
  -7   5  -1  243.08    8.40
   7   5   1  236.88    8.60
   7   5   1  230.88    6.60
  -7   5  -1  257.97    6.70
   7   5   1  242.58    6.70
  -7   5  -1  243.48    6.70
  -7   5  -1  250.67    6.60
   7   5   1  231.38    6.60
  -7   5  -1  236.48    6.60
  -7   5  -1  232.28    6.70
   7   5   1  248.88    6.60
  -8  -5  -1   33.60    1.10
  -8  -5  -1   35.20    1.10
   8  -5   1   35.30    1.40
  -8  -5  -1   33.00    1.90
  -8  -5  -1   34.00    3.20
   8  -5   1   36.00    1.20
   8  -5   1   36.90    1.50
   8  -5   1   32.70    1.10
   8  -5   1   34.20    1.20
   8  -5   1   36.60    1.30
  -8   5  -1   34.50    1.10
  -8   5  -1   35.40    1.20
  -8   5  -1   34.40    1.10
  -8   5  -1   35.40    2.50
   8   5   1   35.80    1.30
   8   5   1   33.80    1.10
   8   5   1   34.90    1.20
   8   5   1   35.30    1.10
   8   5   1   35.80    1.20
  -8   5  -1   35.80    1.20
   8   5   1   34.40    1.10
  -8   5  -1   33.00    1.20
  -9  -5  -1   97.79    5.40
   9  -5   1   93.49    2.80
  -9  -5  -1   95.89    2.70
   9  -5   1   95.79    3.10
   9  -5   1  101.19    2.90
  -9  -5  -1   99.39    2.70
   9  -5   1  100.59    3.10
  -9  -5  -1   98.89    2.80
   9  -5   1   98.49    2.80
   9   5   1  100.89    2.90
   9   5   1   93.49    2.80
   9   5   1   96.19    2.80
   9   5   1  100.09    2.70
  -9   5  -1   99.49    2.80
  -9   5  -1   88.09    4.50
  -9   5  -1  100.29    2.70
   9   5   1   96.89    3.00
  -9   5  -1  102.39    2.80
  -9   5  -1  100.69    2.90
   9   5   1   97.19    2.90
 -10  -5  -1   24.60    1.00
 -10  -5  -1   18.50    2.80
 -10  -5  -1   21.30    0.70
  10  -5   1   21.40    0.80
  10  -5   1   25.60    1.90
 -10  -5  -1   21.10    0.70
  10  -5   1   21.10    0.90
  10  -5   1   22.10    1.00
  10   5   1   22.70    0.90
  10   5   1   22.60    0.80
  10   5   1   23.30    0.90
 -10   5  -1   20.70    0.80
  10   5   1   23.00    0.90
 -10   5  -1   22.40    1.10
 -10   5  -1   22.40    0.80
  10   5   1   22.50    1.00
  11  -5   1    1.50    0.30
  11  -5   1    1.40    0.40
 -11  -5  -1    1.60    0.20
 -11  -5  -1    1.20    0.20
  11  -5   1    1.20    0.40
  11  -5   1    1.40    0.20
  11   5   1    1.40    0.20
  11   5   1    1.40    0.30
  11   5   1    1.60    0.30
  11   5   1    1.30    0.30
 -11   5  -1    1.00    0.20
 -11   5  -1    1.50    0.10
  11   5   1    1.20    0.30
  11   5   1    1.20    0.20
  12  -5   1    7.50    0.60
  12  -5   1    7.60    0.30
  12  -5   1    8.10    0.50
 -12  -5  -1    8.20    0.40
  12   5   1    7.50    0.40
 -12   5  -1    9.50    0.60
  12   5   1    7.70    0.50
  12   5   1    8.80    0.80
  12   5   1    7.50    0.40
  13  -5   1    8.90    0.50
 -13  -5  -1   10.10    0.40
  13  -5   1    9.60    0.60
  13   5   1   10.30    0.40
 -13   5  -1   10.50    0.50
  13   5   1   10.30    0.40
  13   5   1   10.60    0.40
  13  -6  -1    5.20    0.30
  13  -6  -1    5.00    0.50
  13   6  -1    5.00    0.30
 -13   6   1    5.20    0.20
  12  -6  -1   42.10    1.40
 -12  -6   1   43.60    1.40
  12  -6  -1   40.60    1.40
 -12  -6   1   44.20    1.40
 -12  -6   1   39.80    1.20
  12  -6  -1   43.00    1.50
  12   6  -1   41.90    1.40
  12   6  -1   44.60    1.30
  12   6  -1   44.70    1.30
  12   6  -1   45.70    1.20
 -12   6   1   44.10    1.30
  11  -6  -1   12.30    0.80
 -11  -6   1   11.80    0.60
 -11  -6   1   11.20    0.40
  11  -6  -1   11.40    0.80
 -11  -6   1   11.10    0.60
 -11  -6   1   11.10    0.40
  11  -6  -1   12.50    0.60
 -11  -6   1   11.20    0.50
  11   6  -1   11.60    0.70
 -11   6   1   12.10    0.40
  11   6  -1   11.80    0.60
  11   6  -1   12.80    0.50
  11   6  -1   12.30    0.50
  11   6  -1   12.40    0.50
  11   6  -1   12.20    0.70
 -11   6   1   12.60    0.50
 -10  -6   1  605.34   16.70
  10  -6  -1  618.34   16.90
  10  -6  -1  658.93   17.10
 -10  -6   1  623.74   16.80
  10  -6  -1  614.04   16.70
 -10  -6   1  618.84   16.70
  10  -6  -1  624.64   17.10
  10   6  -1  623.64   16.80
 -10   6   1  644.74   16.70
  10   6  -1  631.44   16.90
  10   6  -1  642.14   16.80
  10   6  -1  618.04   16.90
  10   6  -1  639.14   17.00
 -10   6   1  618.54   16.80
  10   6  -1  629.04   16.80
 -10   6   1  622.14   16.90
 -10   6   1  635.94   16.80
   9  -6  -1    0.90    0.20
   9  -6  -1    0.80    0.30
   9  -6  -1    0.50    0.50
  -9  -6   1    0.70    0.20
   9  -6  -1    0.00    0.30
   9  -6  -1    0.30    0.20
  -9  -6   1    0.10    0.60
  -9  -6   1    0.70    0.20
  -9  -6   1    0.40    0.20
   9   6  -1    0.30    0.30
   9   6  -1    0.60    0.20
  -9   6   1    0.30    0.30
   9   6  -1    0.50    0.20
  -9   6   1    0.60    0.30
   9   6  -1    0.80    0.30
  -9   6   1    0.50    0.20
   9   6  -1    0.20    0.30
   9   6  -1    0.80    0.30
  -9   6   1    0.60    0.20
   8  -6  -1    3.70    0.40
   8  -6  -1    3.40    0.50
  -8  -6   1    3.00    0.30
   8  -6  -1    3.70    0.50
   8  -6  -1    3.30    0.50
  -8  -6   1    4.40    0.30
  -8  -6   1    2.30    0.80
  -8  -6   1    3.10    1.20
  -8  -6   1    5.80    2.40
  -8  -6   1    3.20    0.30
   8  -6  -1    2.90    0.30
   8  -6  -1    3.30    0.40
  -8   6   1    3.00    0.30
  -8   6   1    2.90    0.30
   8   6  -1    3.40    0.40
   8   6  -1    3.60    0.40
  -8   6   1    2.10    1.30
   8   6  -1    3.10    0.40
  -8   6   1    3.00    0.40
   8   6  -1    3.50    0.30
  -8   6   1    3.10    0.40
   8   6  -1    3.20    0.30
   7  -6  -1  324.67    8.80
  -7  -6   1  317.47    8.60
  -7  -6   1  317.47   10.90
  -7  -6   1  315.87    8.60
  -7  -6   1  314.07    9.70
   7  -6  -1  308.77    8.90
  -7  -6   1  319.07    8.60
   7  -6  -1  328.87    8.70
   7  -6  -1  326.57    8.70
   7  -6  -1  321.97    8.70
   7  -6  -1  305.87    8.50
  -7  -6   1  324.37   10.10
  -7   6   1  321.57    8.70
   7   6  -1  313.47    8.60
   7   6  -1  313.77    8.70
  -7   6   1  306.47    8.60
   7   6  -1  314.07    8.70
  -7   6   1  324.77    8.60
   7   6  -1  320.77    8.80
  -7   6   1  326.77    8.60
  -6  -6   1  214.48    5.80
  -6  -6   1  213.18    5.80
   6  -6  -1  209.78    5.90
   6  -6  -1  216.68    6.00
   6  -6  -1  217.48    6.00
   6  -6  -1  216.88    5.90
   6  -6  -1  222.68    5.90
  -6  -6   1  213.58    5.80
  -6  -6   1  220.48    6.80
  -6  -6   1  222.98    6.90
  -6  -6   1  202.78    7.30
  -6   6   1  214.88    5.80
   6   6  -1  214.18    5.90
   6   6  -1  219.58    5.80
  -6   6   1  216.68    5.90
  -6   6   1  205.98    5.80
  -6   6   1  200.98    5.80
   6   6  -1  204.98    7.60
   6   6  -1  206.08    5.80
   5  -6  -1  106.89    3.30
  -5  -6   1  109.39    3.10
   5  -6  -1  110.39    3.20
   5  -6  -1  115.19    3.20
   5  -6  -1  110.59    3.60
  -5  -6   1  107.49    3.10
   5  -6  -1  111.39    3.20
  -5  -6   1  112.79    3.70
  -5  -6   1  110.99    3.10
  -5  -6   1  112.99    3.80
   5  -6  -1  118.39    3.30
  -5  -6   1  113.09    3.90
   5   6  -1  108.59    3.10
  -5   6   1  112.39    3.10
  -5   6   1  110.29    3.10
  -5   6   1   97.09   10.30
   5   6  -1  113.09    4.60
  -4  -6   1  625.44   17.50
   4  -6  -1  620.84   17.10
   4  -6  -1  632.34   16.70
   4  -6  -1  656.63   16.80
   4   6  -1  640.84   18.10
  -4   6   1  602.94   16.70
   4   6  -1  602.54   16.60
  -4   6   1  589.24   24.70
  -4   6   1  628.64   16.70
  -4   6   1  637.54   21.40
   3  -6  -1    9.60    0.50
  -3  -6   1   10.10    1.00
   3   6  -1    9.80    1.20
  -3   6   1    7.00    4.40
  -3   6   1   10.90    0.50
   3   6  -1   11.10    0.70
  -3   6   1    9.10    2.70
  -2  -6   1 1070.59   29.40
  -2   6   1 1056.49   28.80
  -2   6   1 1083.09   33.00
  -2   6   1 1092.99   31.20
   2   6  -1 1101.69   29.50
   2   6  -1 1099.79   29.70
   1  -6  -1   39.50    1.50
  -1  -6   1   40.30    1.60
  -1   6   1   37.40    1.20
  -1   6   1   36.70    2.50
   1   6  -1   40.30    1.70
  -1   6   1   33.90    3.60
   0  -6   1  303.27    8.60
   0  -6  -1  304.27    8.60
   0   6  -1  302.87    8.50
   0   6   1  304.77    8.50
  -1  -6  -1  202.28    6.00
   1  -6   1  202.58    5.80
  -1   6  -1  205.78    6.90
  -1   6  -1  203.28    6.40
   1   6   1  205.18    6.10
   2  -6   1    4.80    0.50
  -2  -6  -1    4.70    0.70
   2  -6   1    4.40    0.40
  -2   6  -1    5.20    1.80
   2   6   1    4.20    0.70
  -2   6  -1    1.20    2.70
  -2   6  -1    4.40    0.20
   3  -6   1   81.09    2.30
   3  -6   1   77.99    2.20
  -3  -6  -1   81.29    2.90
  -3   6  -1   77.29    2.20
  -3   6  -1   85.19    7.70
   3   6   1   77.89    3.20
   3   6   1   71.69    2.50
  -3   6  -1   73.29    5.60
   3   6   1   80.69    2.60
   4  -6   1  400.46   10.90
   4  -6   1  411.26   11.00
  -4  -6  -1  406.26   11.30
  -4  -6  -1  404.56   11.60
  -4  -6  -1  418.96   11.00
  -4  -6  -1  411.46   11.10
  -4   6  -1  400.06   10.80
  -4   6  -1  368.86   18.60
   4   6   1  396.56   10.80
   4   6   1  415.86   12.30
  -4   6  -1  414.56   10.90
  -4   6  -1  386.56   18.50
   5  -6   1  287.17    7.70
   5  -6   1  268.17    7.80
  -5  -6  -1  290.87    8.50
  -5  -6  -1  273.87    7.60
  -5  -6  -1  294.07    8.50
  -5  -6  -1  276.07    7.60
  -5  -6  -1  279.37    7.60
   5  -6   1  284.77    8.20
   5  -6   1  288.07    7.70
  -5  -6  -1  279.87    8.60
   5  -6   1  284.27    7.70
  -5  -6  -1  264.07   10.40
   5   6   1  284.17    9.20
  -5   6  -1  290.97    7.70
  -5   6  -1  286.27    7.60
   5   6   1  265.57    7.50
  -5   6  -1  263.37   15.10
   5   6   1  286.77    7.60
   6  -6   1   13.10    0.70
   6  -6   1   13.50    0.70
   6  -6   1   12.60    0.80
   6  -6   1   14.30    0.70
  -6  -6  -1   13.30    0.50
  -6  -6  -1   13.80    0.60
  -6  -6  -1   13.80    1.90
  -6  -6  -1   14.20    0.60
  -6  -6  -1   14.70    1.70
   6  -6   1   14.80    0.70
  -6  -6  -1   13.10    0.60
  -6  -6  -1   13.90    1.30
   6  -6   1   11.40    1.20
  -6  -6  -1   14.90    7.60
  -6   6  -1   14.40    0.60
   6   6   1   12.30    1.60
   6   6   1   13.50    0.50
   6   6   1   14.20    0.70
  -6   6  -1   14.30    1.90
   6   6   1   14.00    0.60
  -6   6  -1   14.10    0.60
  -6   6  -1   13.10    0.50
  -7  -6  -1    0.10    0.20
   7  -6   1    0.10    0.30
  -7  -6  -1    0.70    1.00
  -7  -6  -1    0.10    0.20
   7  -6   1   -0.10    0.40
   7  -6   1    0.00    0.20
   7  -6   1    0.40    0.30
  -7  -6  -1    0.00    0.20
   7  -6   1    0.00    0.10
   7  -6   1    0.30    0.30
  -7  -6  -1   -0.30    0.50
  -7  -6  -1    0.70    1.90
  -7   6  -1   -0.90    0.90
   7   6   1    0.30    0.20
  -7   6  -1    0.30    0.20
   7   6   1    0.20    0.30
  -7   6  -1    0.10    0.20
   7   6   1    0.30    0.20
   7   6   1    0.00    0.20
   7   6   1    0.20    0.20
  -7   6  -1    0.10    0.20
  -7   6  -1    0.00    0.20
  -8  -6  -1  138.89    3.90
  -8  -6  -1  141.99    5.80
  -8  -6  -1  131.39    6.90
   8  -6   1  144.09    4.20
   8  -6   1  141.49    4.20
  -8  -6  -1  140.89    3.90
  -8  -6  -1  140.69    4.00
   8  -6   1  143.79    4.00
  -8  -6  -1  142.79    5.00
   8  -6   1  145.89    4.10
   8  -6   1  135.79    3.90
   8   6   1  142.49    4.00
   8   6   1  144.49    3.90
   8   6   1  140.99    4.00
   8   6   1  142.79    4.10
  -8   6  -1  144.29    3.90
  -8   6  -1  145.39    4.00
   8   6   1  138.79    3.90
  -8   6  -1  135.89    5.80
  -8   6  -1  136.19    4.00
  -9  -6  -1   20.80    0.70
  -9  -6  -1   21.10    0.80
   9  -6   1   21.20    0.70
  -9  -6  -1   21.20    2.50
   9  -6   1   20.80    0.90
  -9  -6  -1   21.30    0.70
   9  -6   1   21.50    1.20
   9  -6   1   21.00    0.80
  -9   6  -1   22.40    0.70
  -9   6  -1   22.10    0.80
   9   6   1   21.70    1.10
   9   6   1   21.20    0.80
  -9   6  -1   22.60    1.20
   9   6   1   21.80    0.80
   9   6   1   21.30    0.90
  -9   6  -1   21.80    0.80
   9   6   1   21.90    0.80
   9   6   1   19.10    1.00
  10  -6   1    2.10    0.50
  10  -6   1    1.80    0.20
 -10  -6  -1    1.80    0.30
  10  -6   1    1.50    0.40
 -10  -6  -1    1.80    0.30
 -10  -6  -1    1.90    0.20
 -10  -6  -1    1.60    2.20
 -10  -6  -1    2.00    1.50
  10  -6   1    1.20    0.30
 -10  -6  -1    1.80    0.20
  10   6   1    2.50    0.30
 -10   6  -1    1.80    0.20
  10   6   1    2.00    0.40
  10   6   1    1.70    0.30
  10   6   1    1.90    0.40
 -10   6  -1    1.90    0.30
  10   6   1    2.10    0.30
 -10   6  -1    1.80    0.30
 -10   6  -1    1.90    0.20
  10   6   1    1.70    0.30
 -11  -6  -1   11.20    0.40
 -11  -6  -1   11.50    0.50
 -11  -6  -1   12.70    0.50
  11  -6   1   11.80    0.70
  11  -6   1   12.40    0.60
  11  -6   1   12.00    0.80
 -11  -6  -1   11.20    0.50
  11   6   1   12.00    0.50
 -11   6  -1   12.30    0.50
  11   6   1   11.60    0.50
  11   6   1   12.20    0.60
 -11   6  -1   12.10    0.40
  11   6   1   11.50    0.70
  11   6   1   12.90    0.50
 -12  -6  -1    0.60    0.20
  12  -6   1    0.50    0.40
 -12  -6  -1    0.50    0.10
  12  -6   1    0.30    0.30
  12  -6   1    0.60    0.30
  12   6   1    0.50    0.20
 -12   6  -1    0.30    0.20
  12   6   1    0.50    0.20
  12   6   1    0.60    0.20
  12   6   1    0.70    0.20
  13  -6   1    9.30    0.40
  13  -6   1   10.50    0.50
 -13  -6  -1   10.60    0.40
  13   6   1   11.60    0.50
 -13   6  -1   10.20    0.40
  13   6   1   10.10    0.40
  12  -7  -1    1.40    0.20
 -12  -7   1    1.40    0.20
 -12  -7   1    1.20    0.10
  12  -7  -1    1.40    0.30
 -12   7   1    1.20    0.20
  12   7  -1    1.40    0.10
  12   7  -1    1.40    0.20
  12   7  -1    1.50    0.20
 -11  -7   1    9.20    0.50
 -11  -7   1    9.50    0.40
 -11  -7   1    9.10    0.40
  11  -7  -1   10.10    0.70
 -11  -7   1    9.60    0.50
  11  -7  -1    9.80    0.60
  11  -7  -1    8.70    0.60
 -11  -7   1    9.20    0.40
  11   7  -1    9.60    0.40
 -11   7   1    9.70    0.50
 -11   7   1    9.10    0.40
  11   7  -1    8.50    0.50
  11   7  -1    9.90    0.50
  11   7  -1   10.30    0.40
  11   7  -1    9.20    0.50
 -10  -7   1   11.60    0.50
 -10  -7   1   12.20    0.50
  10  -7  -1   11.60    0.80
 -10  -7   1   10.90    0.50
  10  -7  -1   11.40    0.70
 -10  -7   1   11.00    0.60
 -10  -7   1   12.00    0.60
  10   7  -1   11.40    0.50
 -10   7   1   11.50    0.50
 -10   7   1   10.80    0.60
  10   7  -1   12.70    0.60
 -10   7   1   11.60    0.60
  10   7  -1   10.50    0.50
  10   7  -1   11.90    0.60
 -10   7   1   12.30    0.50
   9  -7  -1   12.10    0.80
   9  -7  -1   15.20    0.90
  -9  -7   1   11.20    1.40
  -9  -7   1   12.80    0.50
  -9  -7   1   13.40    0.60
   9  -7  -1   13.10    0.90
  -9  -7   1   13.80    0.60
   9  -7  -1   12.30    0.70
   9   7  -1   12.90    0.60
  -9   7   1   12.80    0.70
   9   7  -1   13.20    0.70
  -9   7   1   12.00    0.50
  -9   7   1   12.00    0.60
   9   7  -1   12.80    0.70
  -9   7   1   12.70    0.60
   9   7  -1   12.50    0.70
  -8  -7   1  176.18    4.80
   8  -7  -1  174.48    4.90
  -8  -7   1  174.48    4.80
   8  -7  -1  175.28    4.90
   8  -7  -1  176.78    5.10
  -8  -7   1  176.38    4.80
  -8  -7   1  167.08    6.00
   8  -7  -1  172.98    4.90
   8  -7  -1  173.18    5.00
  -8  -7   1  173.18    4.90
  -8   7   1  176.58    4.70
  -8   7   1  175.68    4.90
   8   7  -1  164.28    4.70
  -8   7   1  163.98    7.30
   8   7  -1  174.78    5.00
   8   7  -1  169.68    4.90
   8   7  -1  170.58    4.80
  -8   7   1  172.08    4.80
  -8   7   1  178.68    4.80
   8   7  -1  180.38    4.90
   7  -7  -1   46.10    1.70
   7  -7  -1   45.10    1.60
  -7  -7   1   45.00    2.40
  -7  -7   1   44.10    1.40
   7  -7  -1   47.60    1.60
   7  -7  -1   45.50    1.50
  -7  -7   1   44.60    1.40
  -7  -7   1   44.70    1.40
   7  -7  -1   46.00    1.50
   7  -7  -1   42.50    1.50
  -7   7   1   44.10    1.40
   7   7  -1   46.60    1.40
   7   7  -1   43.50    1.40
  -7   7   1   44.70    1.40
   7   7  -1   43.60    1.40
  -7   7   1   45.60    1.50
  -7   7   1   43.40    1.30
   7   7  -1   44.40    1.50
  -7   7   1   45.00    3.30
  -6  -7   1   11.80    0.50
  -6  -7   1   12.40    1.30
  -6  -7   1   11.40    0.50
   6  -7  -1   12.90    0.60
  -6  -7   1   11.20    0.60
   6  -7  -1   11.50    0.70
  -6  -7   1   12.00    0.60
   6  -7  -1   12.20    0.80
   6  -7  -1   11.80    0.70
   6  -7  -1   11.70    0.70
   6  -7  -1   11.90    0.70
  -6   7   1   12.20    0.50
  -6   7   1   12.00    0.50
   6   7  -1   10.90    1.70
   6   7  -1   11.80    0.60
  -6   7   1   10.90    0.50
  -6   7   1   12.70    0.60
   5  -7  -1   84.19    2.50
   5  -7  -1   82.99    2.50
   5  -7  -1   86.79    2.60
   5  -7  -1   82.69    2.60
  -5  -7   1   84.19    2.40
   5  -7  -1   84.19    3.00
  -5  -7   1   82.89    2.40
  -5  -7   1   83.59    2.40
  -5  -7   1   88.09    3.30
  -5  -7   1   84.29    2.50
   5  -7  -1   81.29    2.50
  -5  -7   1   82.59    2.40
   5  -7  -1   85.59    2.50
  -5   7   1   84.99    2.40
   5   7  -1   81.89    2.30
  -5   7   1   81.39    2.40
  -5   7   1   82.29    2.30
   5   7  -1   85.99    4.00
  -5   7   1   81.09    2.40
   4  -7  -1    2.30    0.40
  -4  -7   1    3.00    0.30
  -4  -7   1    2.90    0.30
  -4  -7   1    2.80    0.20
  -4  -7   1    2.80    0.20
  -4  -7   1    2.40    0.70
   4  -7  -1    2.60    0.30
   4  -7  -1    2.70    0.30
   4  -7  -1    3.10    0.40
  -4   7   1    2.80    0.30
  -4   7   1   -1.70    5.10
   4   7  -1    2.30    0.80
  -4   7   1    2.70    0.30
   4   7  -1    2.10    0.20
  -3  -7   1  148.89    4.80
   3  -7  -1  149.79    4.10
   3  -7  -1  151.48    4.20
  -3   7   1  133.49    8.10
   3   7  -1  148.29    5.00
  -3   7   1  147.19    4.10
   3   7  -1  151.78    5.30
  -3   7   1  145.99    4.00
  -2  -7   1    0.70    0.50
  -2   7   1    5.80    3.50
   2   7  -1    0.70    0.50
  -2   7   1    0.70    0.10
   2   7  -1    0.20    0.50
  -1  -7   1  636.54   17.30
   1  -7  -1  629.84   17.10
  -1   7   1  593.94   16.60
   1   7  -1  640.14   17.40
   0  -7  -1   15.50    1.00
   0  -7   1   15.10    1.00
   0   7  -1   14.00    0.90
   0   7   1   14.20    0.90
   1  -7   1  268.67    7.60
  -1  -7  -1  273.67    7.80
   1   7   1  272.87    7.90
  -1   7  -1  251.37    7.10
   2  -7   1  667.13   17.60
   2  -7   1  651.13   17.60
  -2  -7  -1  666.83   18.20
  -2   7  -1  662.23   19.90
   2   7   1  657.33   18.50
  -2   7  -1  645.24   20.70
  -2   7  -1  646.44   17.50
   3  -7   1   29.10    1.00
  -3  -7  -1   29.50    1.60
   3  -7   1   29.50    1.00
   3   7   1   27.70    1.80
  -3   7  -1   28.20    0.90
  -3   7  -1   32.40    4.20
  -3   7  -1   27.10    0.90
   3   7   1   30.00    1.40
  -4  -7  -1    6.10    0.90
   4  -7   1    6.90    0.50
   4  -7   1    7.90    0.40
  -4  -7  -1    6.50    0.40
   4  -7   1    6.90    0.60
   4  -7   1    7.30    0.60
  -4  -7  -1    7.60    0.40
  -4  -7  -1    5.90    0.40
  -4   7  -1    7.20    0.30
   4   7   1    6.60    1.10
  -4   7  -1    7.40    0.40
  -4   7  -1    0.20    5.20
  -5  -7  -1  190.38    6.00
  -5  -7  -1  176.48    5.10
   5  -7   1  181.08    5.20
  -5  -7  -1  184.48    5.00
   5  -7   1  190.08    5.60
   5  -7   1  192.88    5.20
  -5  -7  -1  180.38    5.00
   5  -7   1  183.68    5.10
   5  -7   1  184.28    5.20
   5  -7   1  181.18    5.20
   5  -7   1  185.18    5.20
  -5  -7  -1  184.08    5.10
  -5   7  -1  190.98    5.10
   5   7   1  178.18    6.70
   5   7   1  183.08    5.00
  -5   7  -1  177.18    5.00
  -5   7  -1  179.88    5.00
  -5   7  -1  175.38    5.00
   6  -7   1  242.08    6.80
   6  -7   1  243.38    6.70
  -6  -7  -1  239.78    6.60
  -6  -7  -1  240.68    7.60
   6  -7   1  231.88    6.70
   6  -7   1  248.38    6.70
  -6  -7  -1  238.28    6.60
   6  -7   1  233.48    7.30
   6  -7   1  247.18    6.70
   6  -7   1  245.38    6.80
  -6  -7  -1  245.98    6.60
  -6  -7  -1  243.28    6.60
  -6   7  -1  238.88    6.70
  -6   7  -1  240.68    6.50
   6   7   1  246.08    9.70
   6   7   1  248.08    7.00
   6   7   1  252.57    6.60
  -6   7  -1  235.18    8.80
  -6   7  -1  238.18    6.60
  -6   7  -1  240.78    6.60
   6   7   1  238.08    6.50
  -7  -7  -1  134.89    3.80
  -7  -7  -1  132.99    4.90
   7  -7   1  137.39    4.10
  -7  -7  -1  135.29    3.80
  -7  -7  -1  134.79    3.80
   7  -7   1  141.39    4.00
   7  -7   1  138.59    4.00
   7  -7   1  131.29    3.90
   7  -7   1  142.09    3.90
  -7  -7  -1  135.29    3.90
   7  -7   1  143.69    4.10
   7   7   1  140.59    3.90
  -7   7  -1  130.09    3.80
  -7   7  -1  135.49    5.90
   7   7   1  134.79    4.00
  -7   7  -1  140.69    3.80
  -7   7  -1  137.59    3.90
  -7   7  -1  137.69    3.80
   7   7   1  134.09    3.80
  -8  -7  -1  691.03   18.40
   8  -7   1  701.33   18.50
   8  -7   1  680.93   18.70
  -8  -7  -1  652.23   19.60
   8  -7   1  681.43   18.50
   8  -7   1  703.83   18.60
   8  -7   1  709.93   18.70
  -8  -7  -1  682.73   18.50
  -8  -7  -1  687.43   18.50
  -8  -7  -1  688.73   18.40
  -8   7  -1  703.93   18.40
   8   7   1  656.43   18.40
  -8   7  -1  699.63   18.50
  -8   7  -1  683.23   18.50
  -8   7  -1  702.53   18.40
   8   7   1  691.73   18.50
   8   7   1  682.53   18.60
   8   7   1  704.63   18.50
   8   7   1  682.23   18.40
   8   7   1  675.93   18.40
   9  -7   1    0.50    0.30
   9  -7   1   -0.10    0.20
   9  -7   1    0.10    0.40
  -9  -7  -1   -0.10    0.30
   9  -7   1    0.00    0.20
  -9  -7  -1    0.50    0.30
  -9  -7  -1    0.60    0.20
  -9  -7  -1    0.20    0.40
  -9   7  -1    0.10    0.20
  -9   7  -1    0.30    0.30
  -9   7  -1    0.20    0.20
   9   7   1    0.10    0.30
   9   7   1    0.00    0.30
   9   7   1    0.20    0.30
  -9   7  -1    0.30    0.30
   9   7   1    0.40    0.20
   9   7   1    0.40    0.20
 -10  -7  -1    2.20    0.30
 -10  -7  -1    2.20    0.20
  10  -7   1    1.90    0.40
 -10  -7  -1    1.90    0.30
  10  -7   1    1.80    0.50
 -10  -7  -1    1.80    0.30
 -10  -7  -1    2.20    0.20
  10  -7   1    1.90    0.40
 -10   7  -1    2.10    0.20
 -10   7  -1    1.90    0.30
  10   7   1    2.10    0.30
 -10   7  -1    2.10    0.20
  10   7   1    2.60    0.40
  10   7   1    2.30    0.20
  10   7   1    2.00    0.30
  10   7   1    2.00    0.20
 -10   7  -1    1.80    0.30
  11  -7   1   15.40    0.80
 -11  -7  -1   16.80    0.60
  11  -7   1   16.20    0.80
  11  -7   1   16.60    0.70
 -11  -7  -1   16.60    0.60
 -11  -7  -1   16.60    0.70
 -11  -7  -1   17.00    0.80
 -11  -7  -1   16.50    0.50
 -11   7  -1   15.90    0.60
  11   7   1   17.30    0.60
 -11   7  -1   15.80    0.50
  11   7   1   17.30    0.90
  11   7   1   17.50    0.60
  11   7   1   17.00    0.80
  11   7   1   17.20    0.60
 -11   7  -1   17.50    0.50
  11   7   1   16.70    0.70
  12  -7   1   17.00    0.70
 -12  -7  -1   16.10    0.50
  12  -7   1   16.50    0.70
 -12  -7  -1   17.10    0.60
  12   7   1   17.00    0.60
  12   7   1   17.20    0.60
 -12   7  -1   17.80    0.60
  12   7   1   17.70    0.60
  12  -8  -1    0.10    0.20
 -12  -8   1    0.10    0.20
  12   8  -1    0.20    0.10
 -12   8   1   -0.10    0.10
  11  -8  -1   10.60    0.50
  11  -8  -1   10.80    0.60
 -11  -8   1   10.40    0.40
 -11  -8   1   10.50    0.40
 -11  -8   1   10.70    0.40
 -11  -8   1   10.80    0.40
  11  -8  -1   10.70    0.60
 -11  -8   1   10.10    0.50
  11   8  -1   11.00    0.40
 -11   8   1   10.90    0.50
  11   8  -1   10.70    0.50
  11   8  -1   10.50    0.50
 -11   8   1   10.30    0.40
 -11   8   1   10.50    0.40
 -10  -8   1    0.50    0.20
  10  -8  -1    0.80    0.40
  10  -8  -1    1.60    0.50
 -10  -8   1    0.70    0.20
 -10  -8   1    0.90    0.40
 -10  -8   1    0.60    0.20
 -10  -8   1    0.80    0.30
  10  -8  -1    0.80    0.30
 -10   8   1    0.70    0.20
  10   8  -1    0.70    0.20
 -10   8   1    0.50    0.20
 -10   8   1    0.30    0.20
  10   8  -1    0.70    0.20
  10   8  -1    0.80    0.20
 -10   8   1    0.60    0.20
  -9  -8   1  108.19    3.00
  -9  -8   1  106.69    3.10
  -9  -8   1  106.39    3.00
  -9  -8   1  105.99    3.10
   9  -8  -1  107.49    3.10
  -9  -8   1  106.69    2.90
   9  -8  -1  105.19    3.20
   9  -8  -1  102.59    3.00
   9  -8  -1  104.89    3.20
  -9   8   1  109.59    3.10
  -9   8   1  104.39    3.00
  -9   8   1  107.29    2.90
   9   8  -1  105.49    2.90
   9   8  -1  108.09    3.10
   9   8  -1   98.19    3.10
   9   8  -1  107.39    3.10
   9   8  -1  106.89    3.00
  -9   8   1  107.19    3.00
   8  -8  -1   11.80    0.90
  -8  -8   1    9.20    1.20
  -8  -8   1   13.10    0.70
  -8  -8   1   13.10    0.60
  -8  -8   1   13.20    0.60
   8  -8  -1   13.10    0.80
   8  -8  -1   13.40    0.70
   8  -8  -1   12.00    0.70
  -8  -8   1   12.60    0.60
  -8  -8   1   12.40    0.60
   8  -8  -1   13.20    0.70
  -8   8   1   12.30    0.60
  -8   8   1   12.60    0.60
   8   8  -1   13.30    0.50
  -8   8   1   12.80    0.70
   8   8  -1   12.70    0.70
  -8   8   1   13.10    0.50
   8   8  -1   13.00    0.60
   8   8  -1   11.50    0.60
   8   8  -1   13.30    0.70
   7  -8  -1  665.33   17.90
   7  -8  -1  638.54   17.80
   7  -8  -1  674.23   17.90
  -7  -8   1  645.34   19.10
  -7  -8   1  662.73   17.90
   7  -8  -1  664.63   18.00
  -7  -8   1  668.83   17.70
  -7  -8   1  662.93   17.80
  -7  -8   1  666.03   17.90
  -7  -8   1  663.03   17.70
   7  -8  -1  667.43   17.90
   7  -8  -1  667.63   18.00
  -7   8   1  663.83   17.80
   7   8  -1  663.73   18.00
  -7   8   1  684.93   17.80
   7   8  -1  668.13   17.90
  -7   8   1  660.73   17.70
   7   8  -1  668.53   17.80
  -7   8   1  674.33   17.90
   7   8  -1  663.13   17.80
  -7   8   1  632.54   20.60
  -6  -8   1   21.90    0.80
  -6  -8   1   22.30    0.90
   6  -8  -1   21.60    1.00
  -6  -8   1   22.10    0.80
   6  -8  -1   23.30    1.10
   6  -8  -1   22.20    1.00
   6  -8  -1   20.70    1.00
   6  -8  -1   23.30    0.90
  -6  -8   1   22.80    0.90
   6  -8  -1   23.00    1.00
  -6  -8   1   20.80    1.70
  -6  -8   1   22.40    0.80
  -6   8   1   22.10    0.90
   6   8  -1   22.60    0.80
   6   8  -1   21.80    0.90
   6   8  -1   21.60    0.70
  -6   8   1   21.60    0.80
  -6   8   1   21.60    0.80
  -6   8   1   22.00    0.80
   5  -8  -1   11.90    0.70
  -5  -8   1   12.70    1.30
   5  -8  -1   12.10    0.70
  -5  -8   1   11.20    0.50
  -5  -8   1   11.00    0.60
   5  -8  -1   11.20    1.10
  -5  -8   1   12.10    0.50
   5  -8  -1   11.20    0.70
   5  -8  -1   11.30    0.70
   5  -8  -1   11.20    0.60
   5  -8  -1   12.00    0.80
  -5  -8   1   11.00    0.60
  -5  -8   1   11.50    0.50
   5   8  -1    8.70    1.60
  -5   8   1   11.20    0.50
   5   8  -1   12.20    0.50
  -5   8   1   11.80    0.60
  -5   8   1   10.60    0.40
  -5   8   1   12.10    0.50
   4  -8  -1   69.29    2.10
   4  -8  -1   66.29    2.50
  -4  -8   1   66.09    1.90
  -4  -8   1   66.39    2.00
  -4  -8   1   68.59    1.90
   4  -8  -1   66.79    2.10
  -4  -8   1   69.49    2.00
   4  -8  -1   71.09    2.20
  -4  -8   1   67.69    2.90
   4  -8  -1   67.09    2.10
   4  -8  -1   65.59    2.10
   4  -8  -1   70.69    2.00
  -4   8   1   67.89    2.00
   4   8  -1   64.89    3.40
   4   8  -1   64.59    1.90
  -4   8   1   67.29    2.00
   3  -8  -1    2.30    0.40
  -3  -8   1    2.30    0.30
  -3  -8   1    2.80    0.30
  -3  -8   1    3.20    0.30
  -3  -8   1    2.10    0.30
   3  -8  -1    2.20    0.40
  -3  -8   1    2.30    0.70
   3   8  -1    1.90    0.50
  -3   8   1    2.60    0.30
  -3   8   1   -1.90    4.50
  -3   8   1    2.40    0.20
   3   8  -1    2.30    0.80
   2  -8  -1  187.58    5.20
  -2  -8   1  184.78    5.80
   2  -8  -1  179.28    5.20
   2   8  -1  184.48    6.10
  -2   8   1  181.38    5.00
   2   8  -1  192.28    6.00
  -1  -8   1  467.45   12.90
   1  -8  -1  436.26   12.60
   1   8  -1  466.35   13.00
  -1   8   1  449.76   12.10
   0  -8  -1  250.57    7.40
   0  -8   1  254.47    7.40
   0   8  -1  247.08    7.10
   0   8   1  256.57    7.20
   1  -8   1    0.60    0.30
  -1  -8  -1    0.10    0.40
   1  -8   1   -0.10    0.30
   1   8   1    0.40    0.50
  -1   8  -1    0.20    0.10
   2  -8   1   44.70    1.60
  -2  -8  -1   45.60    1.40
  -2  -8  -1   48.20    2.10
   2  -8   1   46.20    1.60
   2  -8   1   47.30    1.60
  -2  -8  -1   46.70    1.40
   2   8   1   47.10    2.30
  -2   8  -1   47.90    1.40
   3  -8   1   19.20    0.80
  -3  -8  -1   19.40    1.50
   3  -8   1   20.50    0.70
  -3  -8  -1   17.50    0.70
  -3  -8  -1   20.40    0.70
   3  -8   1   19.00    1.00
  -3   8  -1   14.30    4.70
  -3   8  -1   18.20    0.60
   3   8   1   17.40    1.30
  -3   8  -1   20.20    0.70
   3   8   1   19.50    1.80
   4  -8   1   42.70    1.50
   4  -8   1   40.50    1.50
  -4  -8  -1   42.00    1.30
   4  -8   1   42.50    1.40
  -4  -8  -1   42.90    1.30
  -4  -8  -1   39.50    1.30
  -4  -8  -1   42.40    2.10
  -4  -8  -1   42.00    1.30
   4  -8   1   41.50    1.50
  -4  -8  -1   41.40    1.30
   4  -8   1   43.00    1.30
   4  -8   1   43.90    1.40
   4   8   1   40.60    1.20
   4   8   1   40.00    2.60
  -4   8  -1   41.50    1.30
  -4   8  -1   43.20    1.30
   5  -8   1    9.40    0.70
   5  -8   1    8.30    1.00
   5  -8   1   10.40    0.50
   5  -8   1   10.10    0.60
  -5  -8  -1    6.80    1.00
   5  -8   1    9.20    0.70
  -5  -8  -1    9.60    0.50
  -5  -8  -1    8.70    0.50
  -5  -8  -1    9.60    0.50
  -5  -8  -1   10.00    0.50
   5  -8   1    9.50    0.70
   5  -8   1   10.50    0.70
   5   8   1    9.10    0.40
   5   8   1    5.80    1.40
  -5   8  -1    9.40    0.50
  -5   8  -1    8.70    0.40
  -5   8  -1    8.10    1.60
  -5   8  -1    9.20    0.50
  -5   8  -1    9.00    0.50
   6  -8   1   26.60    1.10
   6  -8   1   23.30    1.10
   6  -8   1   27.20    1.10
  -6  -8  -1   25.20    1.80
  -6  -8  -1   26.00    1.00
  -6  -8  -1   26.60    0.90
  -6  -8  -1   26.60    0.90
  -6  -8  -1   26.00    0.90
  -6  -8  -1   27.30    1.00
   6  -8   1   25.90    1.00
   6  -8   1   26.70    1.10
   6  -8   1   24.10    1.70
   6  -8   1   27.60    1.20
  -6   8  -1   26.70    0.90
  -6   8  -1   27.00    1.00
   6   8   1   24.70    0.90
  -6   8  -1   27.90    0.90
  -6   8  -1   26.50    2.70
   6   8   1   26.90    0.90
   6   8   1   27.30    1.10
   7  -8   1  373.56   10.70
   7  -8   1  391.96   10.70
  -7  -8  -1  392.06   10.60
  -7  -8  -1  391.76   10.70
   7  -8   1  399.26   10.80
   7  -8   1  399.56   10.80
  -7  -8  -1  385.26   10.70
   7  -8   1  397.36   10.80
  -7  -8  -1  398.26   10.60
  -7  -8  -1  383.46   11.90
  -7  -8  -1  394.46   10.70
   7  -8   1  393.26   10.70
  -7   8  -1  376.36   13.20
  -7   8  -1  414.56   10.60
  -7   8  -1  401.56   10.60
   7   8   1  391.66   10.70
  -7   8  -1  396.46   10.70
   7   8   1  389.46   10.80
  -7   8  -1  400.26   10.60
   8  -8   1    0.70    0.30
  -8  -8  -1    0.80    0.20
  -8  -8  -1    1.00    0.30
  -8  -8  -1    1.10    0.20
   8  -8   1    1.30    0.30
  -8  -8  -1    0.70    0.30
  -8  -8  -1    1.10    0.20
   8  -8   1    1.20    0.30
   8  -8   1    1.40    0.40
   8  -8   1    1.60    0.50
  -8   8  -1    1.30    0.30
  -8   8  -1    1.10    0.20
  -8   8  -1    1.20    0.30
  -8   8  -1    1.00    0.30
   8   8   1    0.80    0.20
   8   8   1    1.00    0.20
   8   8   1    0.50    0.30
   8   8   1    1.00    0.30
   8   8   1    1.30    0.30
   9  -8   1   41.20    1.40
  -9  -8  -1   42.30    1.40
  -9  -8  -1   41.50    1.30
   9  -8   1   41.90    1.50
   9  -8   1   40.10    1.30
  -9  -8  -1   39.90    1.30
   9  -8   1   41.30    1.50
  -9  -8  -1   40.10    1.20
  -9  -8  -1   42.10    1.20
  -9   8  -1   39.30    1.40
   9   8   1   41.40    1.50
  -9   8  -1   41.60    1.30
   9   8   1   39.20    1.40
  -9   8  -1   40.60    1.20
   9   8   1   41.00    1.20
  -9   8  -1   41.30    1.30
   9   8   1   43.20    1.30
 -10  -8  -1    0.90    0.20
 -10  -8  -1    1.30    0.20
 -10  -8  -1    0.90    0.30
 -10  -8  -1    1.10    0.20
  10  -8   1    1.20    0.40
  10  -8   1    0.80    0.30
  10  -8   1    1.10    0.30
  10   8   1    0.90    0.20
 -10   8  -1    1.10    0.20
  10   8   1    1.10    0.30
 -10   8  -1    0.40    0.20
  10   8   1    1.50    0.30
 -10   8  -1    1.20    0.20
  10   8   1    1.30    0.20
 -10   8  -1    0.80    0.20
  10   8   1    1.20    0.20
 -11  -8  -1    4.90    0.30
 -11  -8  -1    5.50    0.40
 -11  -8  -1    4.70    0.20
 -11  -8  -1    4.80    0.30
  11  -8   1    4.80    0.50
  11  -8   1    5.30    0.50
  11  -8   1    4.50    0.40
 -11   8  -1    5.50    0.20
  11   8   1    4.70    0.30
  11   8   1    5.20    0.30
  11   8   1    5.30    0.40
 -11   8  -1    5.20    0.30
  11   8   1    5.20    0.30
  12  -8   1   25.10    0.90
  12   8   1   26.10    0.80
 -12   8  -1   26.80    0.80
 -12  -9   1   81.79    2.30
 -12   9   1   80.89    2.20
  12   9  -1   82.49    2.20
 -11  -9   1   28.60    0.90
 -11  -9   1   29.20    0.90
  11  -9  -1   29.50    1.00
 -11  -9   1   29.70    1.00
 -11  -9   1   28.80    0.80
 -11   9   1   29.80    0.80
  11   9  -1   28.90    0.90
 -11   9   1   29.90    0.90
  11   9  -1   30.50    0.90
 -10  -9   1   21.70    0.90
 -10  -9   1   25.50    0.90
 -10  -9   1   23.40    0.70
  10  -9  -1   24.30    0.90
 -10  -9   1   23.10    0.80
 -10  -9   1   23.20    0.90
  10   9  -1   24.80    0.90
 -10   9   1   22.30    0.80
 -10   9   1   24.10    0.80
 -10   9   1   22.90    0.80
  10   9  -1   24.30    0.80
  10   9  -1   22.90    0.70
 -10   9   1   23.50    0.70
   9  -9  -1   20.10    0.90
  -9  -9   1   19.30    0.70
  -9  -9   1   18.70    0.80
  -9  -9   1   18.70    0.70
  -9  -9   1   19.50    0.70
   9  -9  -1   19.50    0.80
   9  -9  -1   18.50    0.90
   9  -9  -1   18.30    0.80
  -9  -9   1   18.80    0.70
  -9   9   1   17.90    0.80
   9   9  -1   20.40    0.70
  -9   9   1   20.30    0.70
   9   9  -1   18.80    0.80
  -9   9   1   20.30    0.70
   9   9  -1   19.10    0.70
  -9   9   1   19.80    0.70
  -8  -9   1   22.30    0.80
   8  -9  -1   22.70    1.00
   8  -9  -1   21.50    0.90
   8  -9  -1   20.60    0.90
   8  -9  -1   21.60    0.90
   8  -9  -1   20.80    0.80
  -8  -9   1   21.90    0.90
  -8  -9   1   21.80    0.90
  -8  -9   1   21.60    0.80
  -8  -9   1   22.80    0.80
   8  -9  -1   23.90    1.00
  -8  -9   1   21.50    1.80
   8   9  -1   22.10    0.80
   8   9  -1   20.20    0.70
  -8   9   1   22.20    0.80
  -8   9   1   23.50    0.80
  -8   9   1   21.70    0.80
  -8   9   1   22.90    0.90
   8   9  -1   21.80    0.80
   7  -9  -1  176.98    5.00
  -7  -9   1  182.38    4.90
  -7  -9   1  181.58    5.00
   7  -9  -1  177.38    5.00
  -7  -9   1  182.08    4.90
  -7  -9   1  174.18    6.20
  -7  -9   1  177.78    4.90
   7  -9  -1  180.78    5.00
   7  -9  -1  178.08    5.00
   7  -9  -1  179.48    5.10
  -7  -9   1  182.18    5.00
  -7   9   1  176.88    4.90
   7   9  -1  168.98    4.90
   7   9  -1  177.48    4.90
  -7   9   1  181.28    4.90
   7   9  -1  170.18    5.20
  -7   9   1  185.08    4.90
   6  -9  -1   50.49    1.70
  -6  -9   1   50.29    1.60
  -6  -9   1   49.60    1.50
  -6  -9   1   47.60    1.60
   6  -9  -1   47.10    1.70
   6  -9  -1   49.30    1.70
   6  -9  -1   49.50    1.70
   6  -9  -1   51.39    1.70
   6  -9  -1   49.90    1.60
  -6  -9   1   50.99    1.50
  -6  -9   1   48.70    2.60
  -6  -9   1   48.40    1.50
   6   9  -1   47.40    1.40
  -6   9   1   49.30    1.60
   6   9  -1   49.99    1.50
   6   9  -1   48.30    1.60
  -6   9   1   46.20    3.80
  -6   9   1   49.70    1.50
  -6   9   1   49.20    1.50
  -6   9   1   49.10    1.50
  -5  -9   1   74.19    2.10
  -5  -9   1   73.89    2.10
   5  -9  -1   76.19    2.40
   5  -9  -1   74.09    2.40
   5  -9  -1   78.09    2.30
   5  -9  -1   75.79    2.40
  -5  -9   1   75.19    2.20
  -5  -9   1   74.89    2.30
  -5  -9   1   72.29    3.20
   5  -9  -1   73.49    2.80
   5  -9  -1   76.09    2.30
  -5  -9   1   77.39    2.30
  -5   9   1   73.99    2.10
   5   9  -1   70.79    2.20
  -5   9   1   73.39    2.20
  -5   9   1   71.09    2.10
  -5   9   1   72.09    2.10
   5   9  -1   71.29    2.10
   4  -9  -1   17.10    0.80
   4  -9  -1   16.30    0.90
  -4  -9   1   15.90    0.60
  -4  -9   1   16.20    1.40
  -4  -9   1   15.90    0.70
  -4  -9   1   15.80    0.70
   4  -9  -1   16.30    0.70
   4  -9  -1   15.90    1.20
  -4  -9   1   14.70    0.60
  -4  -9   1   15.20    0.70
  -4  -9   1   15.10    0.80
   4  -9  -1   15.90    0.90
   4   9  -1   14.50    0.50
   4   9  -1   14.10    1.90
  -4   9   1   14.50    0.50
  -4   9   1   15.50    0.60
  -4   9   1   15.70    0.70
  -3  -9   1   96.19    2.70
  -3  -9   1   96.39    2.70
   3  -9  -1   93.99    2.90
  -3  -9   1   95.19    2.90
  -3  -9   1   94.49    2.80
  -3  -9   1   95.99    2.80
  -3  -9   1   94.59    3.60
   3  -9  -1  100.09    2.70
   3  -9  -1   95.49    2.90
   3  -9  -1   93.59    2.80
  -3  -9   1   95.19    2.70
  -3  -9   1   95.39    2.90
   3   9  -1   93.19    4.20
  -2  -9   1  138.59    4.70
  -2  -9   1  137.99    3.80
   2  -9  -1  136.89    3.90
  -2  -9   1  140.19    3.80
   2  -9  -1  137.49    4.00
   2  -9  -1  131.29    3.90
   2  -9  -1  139.89    4.00
  -2  -9   1  134.79    4.00
  -2  -9   1  134.29    4.00
  -2  -9   1  137.69    3.90
  -2  -9   1  138.19    3.80
  -2  -9   1  138.39    3.90
  -2   9   1  140.19    3.80
   2   9  -1  140.99    4.80
  -2   9   1  131.79    3.70
  -1  -9   1   19.60    1.30
   1  -9  -1   20.70    1.00
  -1  -9   1   20.20    0.70
  -1  -9   1   22.40    0.70
  -1  -9   1   19.10    0.90
   1  -9  -1   20.90    1.00
  -1  -9   1   20.50    0.90
   1  -9  -1   19.80    0.90
  -1  -9   1   20.70    0.70
  -1   9   1   20.50    0.70
   1   9  -1   20.10    1.50
   1   9  -1   22.10    1.80
   0  -9  -1   13.70    0.50
   0  -9   1   13.40    1.10
   0  -9   1   12.70    0.80
   0  -9  -1   14.70    0.70
   0  -9  -1   15.90    0.80
   0  -9   1   14.30    0.80
   0  -9  -1   13.50    0.50
   0  -9  -1   13.90    0.80
   0  -9   1   15.50    0.60
   0   9  -1   13.40    1.70
   0   9   1   13.10    0.50
   1  -9   1   78.99    2.40
  -1  -9  -1   81.99    3.00
   1  -9   1   79.39    2.40
   1  -9   1   78.79    2.40
   1  -9   1   74.89    2.30
  -1  -9  -1   76.29    2.20
  -1  -9  -1   74.39    2.30
  -1  -9  -1   78.49    2.40
  -1  -9  -1   76.79    2.30
   1  -9   1   80.09    2.70
  -1   9  -1   80.19    3.90
  -1   9  -1   76.99    2.20
   1   9   1   72.99    2.90
  -2  -9  -1  215.78    6.40
   2  -9   1  218.18    6.10
  -2  -9  -1  218.98    6.10
  -2  -9  -1  220.08    6.00
   2  -9   1  224.08    6.20
  -2  -9  -1  218.48    6.00
  -2  -9  -1  220.68    6.90
  -2  -9  -1  219.68    6.10
   2  -9   1  223.88    6.20
  -2  -9  -1  218.08    6.00
   2   9   1  215.48    7.10
   2   9   1  227.68    7.20
  -2   9  -1  220.18    6.00
  -3  -9  -1    0.00    0.20
  -3  -9  -1    0.30    0.30
  -3  -9  -1    0.30    0.20
   3  -9   1   -0.10    0.30
  -3  -9  -1   -0.30    0.50
  -3  -9  -1    0.20    0.20
  -3  -9  -1    0.40    0.20
   3  -9   1    0.20    0.30
   3  -9   1    0.20    0.20
  -3  -9  -1    0.30    0.20
   3  -9   1   -0.20    0.20
   3  -9   1   -0.30    0.30
   3   9   1    0.70    1.00
  -3   9  -1   -0.50    0.80
  -4  -9  -1   29.60    1.10
   4  -9   1   30.20    1.20
  -4  -9  -1   31.40    1.00
   4  -9   1   30.40    1.20
   4  -9   1   29.30    1.60
  -4  -9  -1   30.90    1.10
  -4  -9  -1   30.10    1.00
  -4  -9  -1   30.90    1.90
   4  -9   1   30.90    1.10
  -4  -9  -1   29.90    1.10
  -4  -9  -1   30.60    1.00
   4  -9   1   30.50    1.30
  -4   9  -1   27.50    1.00
   4   9   1   30.20    0.90
  -4   9  -1   31.00    1.00
   4   9   1   31.00    2.80
  -4   9  -1   30.60    1.00
  -4   9  -1   31.40    2.80
  -5  -9  -1  192.48    6.60
  -5  -9  -1  200.68    5.50
  -5  -9  -1  194.38    5.50
  -5  -9  -1  200.18    5.50
   5  -9   1  209.68    5.60
  -5  -9  -1  195.68    5.40
   5  -9   1  199.58    5.60
   5  -9   1  202.68    5.50
   5  -9   1  200.48    6.10
   5  -9   1  202.38    5.60
  -5  -9  -1  199.08    5.40
   5  -9   1  199.48    5.60
  -5   9  -1  186.58    7.80
  -5   9  -1  206.08    5.50
  -5   9  -1  197.18    5.40
  -5   9  -1  188.88    5.40
  -5   9  -1  188.28    5.40
   5   9   1  193.58    5.40
   6  -9   1  390.96   10.50
  -6  -9  -1  393.16   10.50
   6  -9   1  377.96   10.60
  -6  -9  -1  387.06   10.50
  -6  -9  -1  392.46   10.40
   6  -9   1  394.46   10.60
  -6  -9  -1  384.96   10.40
   6  -9   1  377.76   11.20
   6  -9   1  385.56   10.60
   6  -9   1  398.96   10.50
   6  -9   1  396.26   10.50
  -6  -9  -1  393.06   10.40
  -6  -9  -1  367.96   11.70
   6   9   1  391.76   10.60
  -6   9  -1  380.86   10.50
  -6   9  -1  369.36   10.40
  -6   9  -1  371.26   13.10
   6   9   1  387.06   10.40
  -6   9  -1  396.56   10.40
   6   9   1  374.46   10.30
  -6   9  -1  374.86   10.30
   7  -9   1    8.20    0.70
  -7  -9  -1    8.60    0.50
   7  -9   1    7.90    0.70
   7  -9   1    8.50    0.60
  -7  -9  -1    7.40    0.50
  -7  -9  -1    8.10    0.50
  -7  -9  -1    7.50    0.50
   7  -9   1    8.10    0.60
   7  -9   1    8.40    0.70
   7  -9   1    7.80    0.70
  -7  -9  -1    8.60    0.50
  -7  -9  -1    6.90    1.10
  -7   9  -1    8.40    0.40
  -7   9  -1    7.80    0.50
   7   9   1    7.70    0.40
  -7   9  -1    8.40    0.70
  -7   9  -1    7.90    0.50
   8  -9   1   24.50    1.00
   8  -9   1   25.10    1.00
  -8  -9  -1   25.30    1.00
   8  -9   1   23.20    0.90
  -8  -9  -1   24.00    0.80
  -8  -9  -1   25.80    0.90
  -8  -9  -1   25.50    0.90
  -8  -9  -1   25.60    0.90
   8  -9   1   25.40    1.00
   8  -9   1   24.80    1.10
   8  -9   1   26.00    1.10
  -8   9  -1   25.80    0.90
   8   9   1   24.00    0.80
   8   9   1   25.50    1.00
   8   9   1   25.40    0.90
  -8   9  -1   25.40    1.00
   8   9   1   25.30    1.00
  -8   9  -1   25.40    0.80
  -8   9  -1   26.10    0.90
   8   9   1   26.20    0.90
   9  -9   1   54.99    1.70
   9  -9   1   55.69    1.70
   9  -9   1   56.59    2.00
  -9  -9  -1   55.29    1.60
  -9  -9  -1   54.09    1.70
  -9  -9  -1   55.39    1.60
  -9  -9  -1   56.59    1.70
   9  -9   1   56.89    1.80
  -9   9  -1   56.29    1.70
  -9   9  -1   56.79    1.60
   9   9   1   48.90    1.80
  -9   9  -1   54.69    1.60
   9   9   1   57.39    1.60
  -9   9  -1   54.39    1.70
   9   9   1   54.69    1.70
   9   9   1   54.19    1.70
   9   9   1   57.29    1.60
 -10  -9  -1   21.10    0.70
  10  -9   1   21.00    0.80
  10  -9   1   20.90    0.90
 -10  -9  -1   21.20    0.70
  10   9   1   21.40    0.70
  10   9   1   22.40    0.80
  10   9   1   21.40    0.70
 -10   9  -1   21.30    0.70
 -10   9  -1   22.20    0.70
 -10   9  -1   20.10    0.80
 -11  -9  -1    5.40    0.40
 -11  -9  -1    6.00    0.30
 -11  -9  -1    6.20    0.20
  11  -9   1    6.30    0.40
  11   9   1    6.40    0.30
 -11   9  -1    6.50    0.30
  11   9   1    5.90    0.30
 -11   9  -1    6.20    0.20
 -11 -10   1    1.00    0.20
 -11 -10   1    1.10    0.10
 -11 -10   1    1.20    0.10
  11  10  -1    1.10    0.10
 -11  10   1    1.00    0.10
 -11  10   1    1.00    0.10
 -10 -10   1   16.30    0.60
  10 -10  -1   16.40    0.60
 -10 -10   1   15.70    0.60
 -10 -10   1   16.40    0.50
 -10 -10   1   16.00    0.50
  10  10  -1   16.30    0.60
 -10  10   1   16.10    0.50
  10  10  -1   15.30    0.60
 -10  10   1   16.50    0.60
  10  10  -1   16.00    0.60
 -10  10   1   16.50    0.60
  -9 -10   1    0.10    0.20
  -9 -10   1    0.40    0.20
   9 -10  -1    0.10    0.20
  -9 -10   1    0.60    0.20
  -9 -10   1    0.20    0.20
  -9 -10   1   -0.30    0.20
  -9  10   1    0.10    0.20
  -9  10   1    0.20    0.20
   9  10  -1   -0.10    0.20
   9  10  -1    0.20    0.10
  -9  10   1    0.00    0.10
  -9  10   1   -0.20    0.20
   9  10  -1    0.10    0.20
   8 -10  -1    2.30    0.30
   8 -10  -1    2.60    0.40
   8 -10  -1    2.00    0.30
  -8 -10   1    2.20    0.30
   8 -10  -1    2.00    0.30
  -8 -10   1    2.10    0.30
  -8 -10   1    2.60    0.30
  -8 -10   1    2.50    0.30
  -8 -10   1    2.00    0.30
  -8  10   1    2.10    0.30
   8  10  -1    3.10    0.30
  -8  10   1    2.20    0.30
  -8  10   1    2.50    0.20
   8  10  -1    2.30    0.30
  -8  10   1    2.30    0.40
   7 -10  -1   23.60    1.00
  -7 -10   1   21.40    1.80
  -7 -10   1   22.60    0.90
   7 -10  -1   21.90    0.90
  -7 -10   1   22.10    0.80
  -7 -10   1   23.20    0.80
   7 -10  -1   22.00    0.90
  -7 -10   1   22.60    0.80
  -7 -10   1   22.60    0.90
   7 -10  -1   22.00    0.90
   7  10  -1   23.00    0.80
  -7  10   1   23.50    0.90
  -7  10   1   21.80    0.80
  -7  10   1   22.60    0.80
   7  10  -1   22.20    0.80
  -7  10   1   23.30    0.80
   6 -10  -1   99.69    3.00
   6 -10  -1  103.39    3.00
  -6 -10   1  102.19    3.00
   6 -10  -1  100.39    3.00
   6 -10  -1   97.69    2.90
  -6 -10   1  103.29    2.90
  -6 -10   1  104.49    2.90
  -6 -10   1  103.19    3.00
  -6 -10   1  104.69    2.90
  -6 -10   1   91.79    4.00
  -6  10   1  102.49    3.00
  -6  10   1  103.29    2.90
  -6  10   1   98.39    2.90
  -6  10   1  100.29    2.80
   5 -10  -1   44.80    1.60
  -5 -10   1   46.90    1.40
   5 -10  -1   44.80    1.60
   5 -10  -1   48.20    1.70
   5 -10  -1   45.60    2.20
  -5 -10   1   45.50    1.50
   5 -10  -1   44.30    1.40
  -5 -10   1   45.90    1.50
  -5 -10   1   46.90    1.40
  -5 -10   1   44.30    1.40
  -5 -10   1   47.00    2.50
  -5  10   1   45.90    1.50
  -5  10   1   47.50    1.40
  -5  10   1   42.30    1.40
   5  10  -1   45.00    1.40
  -5  10   1   42.10    4.00
  -5  10   1   43.00    1.30
  -4 -10   1   26.50    0.90
   4 -10  -1   25.80    1.20
   4 -10  -1   25.80    1.10
  -4 -10   1   25.90    0.90
  -4 -10   1   24.90    1.80
   4 -10  -1   25.60    1.20
   4 -10  -1   25.30    1.50
  -4 -10   1   25.50    0.90
  -4 -10   1   24.80    1.00
  -4 -10   1   25.20    1.00
  -4  10   1   27.00    1.00
  -4  10   1   26.10    0.90
  -4  10   1   26.40    0.80
  -3 -10   1   99.29    3.00
  -3 -10   1   92.59    3.80
  -3 -10   1  102.19    3.00
   3 -10  -1  101.09    3.10
  -3 -10   1  103.69    2.90
   3 -10  -1  100.39    3.10
   3 -10  -1  102.09    3.30
  -3 -10   1  102.39    3.00
  -3  10   1  103.79    2.90
  -3  10   1   96.79    2.80
  -2 -10   1   73.79    2.20
   2 -10  -1   74.49    2.40
  -2 -10   1   75.19    2.30
   2 -10  -1   76.99    2.40
  -2 -10   1   75.59    2.30
   2 -10  -1   71.09    2.30
  -2 -10   1   72.99    2.10
  -2 -10   1   76.89    3.10
  -2 -10   1   72.69    2.10
  -2 -10   1   73.59    2.30
   2 -10  -1   72.39    2.20
  -2 -10   1   74.69    2.10
  -2  10   1   72.19    2.10
  -2  10   1   68.29    2.10
   1 -10  -1   17.70    0.60
   1 -10  -1   18.20    0.90
  -1 -10   1   17.20    0.90
  -1 -10   1   17.60    0.60
  -1 -10   1   18.30    0.90
   1 -10  -1   18.70    0.90
   1 -10  -1   17.40    0.70
  -1 -10   1   17.40    0.60
  -1 -10   1   17.60    1.30
  -1 -10   1   19.20    0.80
  -1 -10   1   17.80    0.60
  -1 -10   1   19.60    0.80
   1 -10  -1   17.90    0.80
  -1  10   1   18.10    0.60
   1  10  -1   15.30    1.80
   0 -10   1   21.10    0.70
   0 -10  -1   20.00    1.00
   0 -10   1   20.40    0.70
   0 -10  -1   21.60    0.90
   0 -10   1   21.40    0.70
   0 -10  -1   18.40    0.70
   0 -10  -1   20.80    0.80
   0 -10  -1   20.70    0.70
   0 -10   1   20.70    1.30
   0 -10   1   21.40    0.80
   0 -10  -1   21.30    0.70
   0 -10  -1   20.70    1.00
   0 -10   1   19.80    1.00
   0 -10   1   21.70    0.90
   0 -10   1   20.60    1.00
   0  10  -1   20.60    0.60
   0  10   1   19.90    0.70
   0  10  -1   20.90    2.70
  -1 -10  -1  121.69    3.30
   1 -10   1  117.29    3.50
  -1 -10  -1  117.79    3.40
   1 -10   1  121.29    3.60
   1 -10   1  118.99    3.60
  -1 -10  -1  119.99    3.30
  -1 -10  -1  116.79    3.50
  -1 -10  -1  121.69    3.30
  -1 -10  -1  117.19    3.50
   1 -10   1  117.89    3.40
  -1 -10  -1  119.49    3.40
  -1  10  -1  114.29    3.30
  -1  10  -1  117.99    5.20
   1  10   1  114.59    4.90
  -2 -10  -1   47.10    1.40
   2 -10   1   47.90    1.50
   2 -10   1   48.00    1.60
  -2 -10  -1   46.70    1.40
  -2 -10  -1   46.40    1.60
  -2 -10  -1   45.90    2.30
  -2 -10  -1   47.20    1.50
  -2 -10  -1   47.20    1.60
   2 -10   1   47.60    1.70
  -2 -10  -1   47.40    1.50
   2 -10   1   47.50    1.70
  -2 -10  -1   47.20    1.40
  -2  10  -1   48.80    1.40
  -2  10  -1   44.60    1.40
  -2  10  -1   45.30    3.20
  -3 -10  -1  118.89    3.30
  -3 -10  -1  120.59    3.30
  -3 -10  -1  113.29    3.50
   3 -10   1  133.69    3.80
  -3 -10  -1  121.29    4.40
  -3 -10  -1  120.19    3.50
   3 -10   1  120.29    3.60
  -3 -10  -1  118.19    3.40
  -3 -10  -1  118.09    3.50
   3 -10   1  119.69    3.60
  -3  10  -1  121.39    3.40
  -3  10  -1  113.29    3.30
  -3  10  -1  114.19    5.50
  -4 -10  -1   55.49    1.60
   4 -10   1   56.59    2.30
  -4 -10  -1   50.29    1.70
  -4 -10  -1   50.49    2.60
  -4 -10  -1   55.89    1.60
   4 -10   1   55.89    1.90
   4 -10   1   53.79    1.90
  -4 -10  -1   55.39    1.70
  -4 -10  -1   54.49    1.70
   4 -10   1   55.69    1.80
  -4  10  -1   54.09    1.60
   4  10   1   50.69    1.50
  -4  10  -1   53.49    1.70
  -4  10  -1   56.79    4.30
  -4  10  -1   54.49    1.60
  -5 -10  -1    9.60    0.50
   5 -10   1    8.80    0.70
  -5 -10  -1    8.60    0.70
  -5 -10  -1    7.60    1.00
  -5 -10  -1    9.90    0.50
   5 -10   1    9.20    0.80
  -5 -10  -1    9.40    0.50
   5 -10   1    9.70    0.80
  -5 -10  -1    9.30    0.50
  -5 -10  -1    9.80    0.50
   5 -10   1    8.90    1.10
   5  10   1   10.00    0.50
  -5  10  -1    9.20    0.50
  -5  10  -1    6.80    2.30
  -5  10  -1    8.90    0.50
  -5  10  -1    8.90    0.40
  -5  10  -1    7.60    0.40
   6 -10   1   36.70    1.40
  -6 -10  -1   38.40    1.30
   6 -10   1   36.50    1.40
   6 -10   1   38.20    1.30
   6 -10   1   36.80    1.40
  -6 -10  -1   39.00    1.20
  -6 -10  -1   40.30    1.30
  -6 -10  -1   39.00    1.30
  -6 -10  -1   36.20    2.20
  -6 -10  -1   37.50    1.20
   6  10   1   39.40    1.30
  -6  10  -1   40.30    1.30
   6  10   1   39.40    1.60
  -6  10  -1   37.70    1.20
   6  10   1   36.20    1.20
  -6  10  -1   36.90    1.20
  -6  10  -1   38.60    1.20
  -7 -10  -1   40.70    1.40
   7 -10   1   41.70    1.40
   7 -10   1   39.30    1.40
  -7 -10  -1   42.40    1.30
  -7 -10  -1   41.80    1.30
   7 -10   1   40.70    1.40
   7 -10   1   40.60    1.40
  -7 -10  -1   41.90    1.30
   7  10   1   39.50    1.40
  -7  10  -1   39.90    1.30
   7  10   1   41.90    1.30
   7  10   1   42.00    1.30
  -7  10  -1   43.30    1.30
  -7  10  -1   41.00    1.40
   7  10   1   40.90    1.30
  -7  10  -1   41.30    1.20
   8 -10   1   33.40    1.20
  -8 -10  -1   32.20    1.00
   8 -10   1   31.90    1.10
  -8 -10  -1   32.10    1.10
   8 -10   1   34.00    1.20
   8 -10   1   32.00    1.10
  -8 -10  -1   32.10    1.00
  -8 -10  -1   34.00    1.10
  -8  10  -1   33.50    1.10
  -8  10  -1   31.40    1.10
  -8  10  -1   32.80    1.00
  -8  10  -1   33.40    1.10
   8  10   1   33.20    1.10
   8  10   1   32.60    1.00
   9 -10   1    1.60    0.50
  -9 -10  -1    2.00    0.20
  -9 -10  -1    2.10    0.20
   9 -10   1    1.90    0.30
  -9 -10  -1    1.80    0.30
  -9 -10  -1    2.20    0.20
  -9  10  -1    1.90    0.20
   9  10   1    2.20    0.20
  -9  10  -1    2.30    0.30
   9  10   1    1.70    0.30
  -9  10  -1    1.40    0.30
   9  10   1    1.70    0.20
  -9  10  -1    2.00    0.20
 -10 -10  -1   46.20    1.30
 -10 -10  -1   45.60    1.40
  10 -10   1   44.50    1.30
 -10 -10  -1   44.60    1.30
 -10 -10  -1   45.40    1.30
 -10  10  -1   47.30    1.30
  10  10   1   45.90    1.30
 -10  10  -1   44.00    1.30
 -10  10  -1   45.60    1.30
  10  10   1   44.50    1.30
  10  10   1   45.60    1.40
 -11 -10  -1   13.50    0.50
 -11 -10  -1   14.20    0.50
 -11 -10  -1   13.70    0.40
  11  10   1   14.40    0.40
 -11  10  -1   14.30    0.50
 -11  10  -1   13.60    0.40
 -10 -11   1   12.20    0.40
 -10 -11   1   13.50    0.40
 -10 -11   1   12.20    0.40
 -10 -11   1   11.20    0.60
 -10  11   1   12.40    0.40
  10  11  -1   12.50    0.40
 -10  11   1   13.40    0.50
 -10  11   1   12.90    0.40
  -9 -11   1    0.40    0.20
  -9 -11   1    0.50    0.20
  -9 -11   1    0.50    0.20
  -9 -11   1    0.30    0.20
   9 -11  -1    0.50    0.20
   9  11  -1    0.30    0.20
  -9  11   1    0.30    0.20
  -9  11   1    0.40    0.10
   9  11  -1    0.30    0.10
  -9  11   1    0.40    0.20
  -9  11   1    0.30    0.20
  -8 -11   1    0.40    0.20
  -8 -11   1    0.60    0.20
  -8 -11   1    0.50    0.20
   8 -11  -1    1.00    0.30
   8 -11  -1    0.60    0.10
  -8 -11   1    1.00    0.20
   8 -11  -1    0.90    0.20
  -8 -11   1    1.30    0.20
  -8  11   1    0.60    0.20
  -8  11   1    0.40    0.20
   8  11  -1    0.70    0.20
   8  11  -1    1.00    0.20
  -8  11   1    0.80    0.30
  -8  11   1    0.80    0.20
  -7 -11   1    5.70    0.40
   7 -11  -1    5.70    0.30
   7 -11  -1    5.90    0.50
  -7 -11   1    5.50    0.40
  -7 -11   1    6.40    0.40
  -7 -11   1    5.80    0.40
   7 -11  -1    5.80    0.60
   7 -11  -1    6.30    0.50
  -7 -11   1    6.10    0.50
  -7  11   1    6.10    0.40
  -7  11   1    6.00    0.30
  -7  11   1    5.90    0.40
   7  11  -1    5.80    0.30
  -7  11   1    6.20    0.50
   6 -11  -1   14.40    0.80
  -6 -11   1   10.00    1.30
   6 -11  -1   14.00    0.70
  -6 -11   1   14.00    0.60
  -6 -11   1   13.50    0.60
  -6 -11   1   13.20    0.70
  -6 -11   1   13.70    0.60
   6 -11  -1   13.40    0.50
   6 -11  -1   13.70    0.80
  -6 -11   1   14.90    0.70
  -6  11   1   13.30    0.60
  -6  11   1   14.10    0.70
   6  11  -1   12.60    0.60
  -6  11   1   13.20    0.60
  -6  11   1   14.30    0.50
  -5 -11   1    7.60    1.10
  -5 -11   1   10.10    0.50
  -5 -11   1   10.40    0.50
  -5 -11   1   10.60    0.50
   5 -11  -1   11.60    0.70
   5 -11  -1   10.30    0.70
   5 -11  -1   11.90    0.80
  -5 -11   1   10.80    0.60
  -5 -11   1   10.80    0.70
  -5  11   1   10.40    0.60
  -5  11   1   10.20    0.50
  -5  11   1   11.00    0.50
   5  11  -1   10.00    0.50
   4 -11  -1    2.90    0.50
  -4 -11   1    2.60    0.40
  -4 -11   1    2.50    0.30
  -4 -11   1    2.20    0.40
   4 -11  -1    2.50    0.50
  -4 -11   1    3.10    0.30
  -4 -11   1    2.40    0.40
  -4 -11   1    2.90    0.30
   4 -11  -1    2.50    0.40
   4 -11  -1    2.30    0.70
  -4 -11   1    1.80    0.80
  -4 -11   1    2.60    0.30
  -4  11   1    2.50    0.20
  -4  11   1    3.10    0.30
  -4  11   1    2.90    0.30
   3 -11  -1    0.50    0.30
  -3 -11   1    0.60    0.30
   3 -11  -1    1.00    0.40
  -3 -11   1    0.50    0.30
  -3 -11   1    0.70    0.30
   3 -11  -1    0.20    0.60
  -3 -11   1    1.80    0.80
   3 -11  -1    0.70    0.40
  -3 -11   1    0.10    0.20
  -3 -11   1    0.10    0.20
  -3 -11   1   -0.10    0.20
  -3 -11   1    0.40    0.30
  -3  11   1    0.30    0.20
  -3  11   1    0.40    0.20
  -3  11   1   -1.00    1.50
   2 -11  -1  127.39    3.80
  -2 -11   1  131.59    3.70
  -2 -11   1  130.09    3.80
  -2 -11   1  128.19    4.60
   2 -11  -1  134.09    4.00
  -2 -11   1  128.19    3.60
   2 -11  -1  130.69    3.90
  -2 -11   1  129.89    3.60
  -2 -11   1  128.69    3.60
   2 -11  -1  127.49    3.80
  -2 -11   1  129.49    3.80
  -2 -11   1  128.19    3.80
  -2  11   1  125.39    3.60
  -2  11   1  141.79    7.00
  -2  11   1  128.49    3.60
  -1 -11   1   13.30    0.50
   1 -11  -1   12.40    0.70
  -1 -11   1   14.00    0.90
   1 -11  -1   13.30    0.70
  -1 -11   1   13.60    0.50
   1 -11  -1   14.60    0.90
  -1 -11   1   14.50    0.80
   1 -11  -1   12.90    0.90
  -1 -11   1   12.50    0.50
  -1 -11   1   13.80    0.70
  -1 -11   1   14.40    0.90
  -1  11   1   15.80    2.30
  -1  11   1   12.90    0.50
   0 -11  -1   27.80    0.90
   0 -11   1   28.20    1.10
   0 -11  -1   27.90    1.10
   0 -11   1   27.50    1.00
   0 -11   1   27.80    1.20
   0 -11  -1   26.90    1.10
   0 -11  -1   29.00    1.20
   0 -11   1   29.40    1.20
   0 -11  -1   30.30    1.20
   0 -11   1   29.20    0.90
   0 -11  -1   26.50    0.90
   0  11   1   27.90    0.90
   0  11  -1   27.50    0.90
   0  11   1   23.80    2.80
   0  11  -1   25.40    2.60
   1 -11   1  294.97    8.20
  -1 -11  -1  290.27    8.20
  -1 -11  -1  293.47    8.10
  -1 -11  -1  302.27    8.20
  -1 -11  -1  290.47    8.00
  -1 -11  -1  297.57    8.00
  -1 -11  -1  294.67    8.20
  -1 -11  -1  300.37    8.00
   1 -11   1  303.97    8.30
   1 -11   1  302.37    8.30
   1 -11   1  297.17    8.20
  -1  11  -1  294.17    8.00
  -1  11  -1  298.57   10.30
  -2 -11  -1    0.20    0.20
  -2 -11  -1    0.30    0.30
   2 -11   1    0.40    0.40
   2 -11   1    0.10    0.30
  -2 -11  -1   -0.20    0.30
  -2 -11  -1    0.00    0.20
  -2 -11  -1    0.10    0.30
  -2 -11  -1    0.30    0.20
   2 -11   1    0.60    0.40
  -2 -11  -1    0.00    0.20
  -2  11  -1   -0.40    1.50
  -2  11  -1   -0.10    0.20
  -2  11  -1    0.00    0.10
   3 -11   1  218.48    6.20
  -3 -11  -1  209.58    6.10
   3 -11   1  220.48    6.20
  -3 -11  -1  222.68    6.00
  -3 -11  -1  223.38    5.90
   3 -11   1  221.38    6.10
  -3 -11  -1  221.68    6.10
  -3 -11  -1  211.58    6.10
  -3 -11  -1  221.98    6.00
  -3 -11  -1  218.68    5.90
   3 -11   1  221.68    6.50
  -3  11  -1  216.08    6.00
  -3  11  -1  210.58    8.60
  -3  11  -1  211.28    5.90
  -4 -11  -1  182.28    5.10
   4 -11   1  187.78    5.30
  -4 -11  -1  189.08    5.10
  -4 -11  -1  187.78    5.00
   4 -11   1  179.08    5.70
  -4 -11  -1  181.28    5.10
   4 -11   1  185.48    5.30
  -4 -11  -1  185.18    5.00
   4 -11   1  184.48    5.20
  -4 -11  -1  185.28    5.10
  -4  11  -1  176.88    5.00
  -4  11  -1  179.78    5.00
   4  11   1  177.68    5.00
  -4  11  -1  185.98    5.10
  -5 -11  -1   80.19    2.30
  -5 -11  -1   77.79    2.20
   5 -11   1   78.09    2.40
  -5 -11  -1   78.09    2.20
  -5 -11  -1   73.49    2.40
  -5 -11  -1   78.59    2.20
   5 -11   1   76.69    2.40
   5 -11   1   77.29    3.00
   5 -11   1   75.39    2.40
  -5  11  -1   76.69    2.30
   5  11   1   66.89    2.40
  -5  11  -1   76.49    2.20
  -5  11  -1   76.69    2.20
   5  11   1   73.59    2.20
  -6 -11  -1    4.40    0.40
   6 -11   1    3.50    0.50
  -6 -11  -1    4.60    0.40
  -6 -11  -1    4.60    0.40
  -6 -11  -1    4.00    0.40
   6 -11   1    3.40    0.40
   6 -11   1    3.90    0.50
   6  11   1    4.30    0.40
  -6  11  -1    4.00    0.30
  -6  11  -1    3.30    0.30
  -6  11  -1    4.20    0.40
  -6  11  -1    3.70    0.30
  -7 -11  -1   71.09    2.00
   7 -11   1   66.19    1.90
  -7 -11  -1   69.99    2.00
   7 -11   1   68.89    2.10
  -7 -11  -1   71.59    2.00
   7 -11   1   68.79    2.10
  -7 -11  -1   69.19    2.10
   7 -11   1   69.39    2.10
   7  11   1   68.19    2.00
  -7  11  -1   70.99    2.00
  -7  11  -1   69.89    2.10
  -7  11  -1   72.29    2.00
  -7  11  -1   71.59    2.80
  -8 -11  -1    7.00    0.40
  -8 -11  -1    7.70    0.40
   8 -11   1    6.80    0.30
   8 -11   1    7.10    0.50
  -8 -11  -1    7.10    0.40
  -8 -11  -1    7.50    0.40
   8 -11   1    6.20    0.40
   8 -11   1    7.30    0.50
  -8  11  -1    7.20    0.40
  -8  11  -1    7.40    0.40
  -8  11  -1    7.30    0.40
  -8  11  -1    7.00    0.50
   8  11   1    7.10    0.40
   8  11   1    7.50    0.40
  -9 -11  -1   21.60    0.80
   9 -11   1   21.20    0.70
  -9 -11  -1   22.10    0.70
  -9 -11  -1   22.40    0.70
  -9 -11  -1   22.60    0.70
  -9  11  -1   20.70    0.80
   9  11   1   22.60    0.70
  -9  11  -1   23.20    0.80
  -9  11  -1   21.90    0.70
   9  11   1   21.20    0.70
  -9  11  -1   23.00    0.70
 -10 -11  -1   26.10    0.80
 -10 -11  -1   27.50    0.80
 -10 -11  -1   26.60    0.80
 -10 -11  -1   28.70    0.90
  10  11   1   27.30    0.80
 -10  11  -1   28.80    0.80
 -10  11  -1   27.80    0.80
 -10  11  -1   25.70    0.80
  -9 -12   1    0.10    0.10
  -9 -12   1    0.10    0.10
  -9 -12   1    0.10    0.10
   9 -12  -1    0.00    0.10
  -9 -12   1    0.30    0.10
  -9  12   1    0.30    0.10
  -9  12   1    0.10    0.10
  -9  12   1    0.00    0.10
  -8 -12   1    9.80    0.40
   8 -12  -1    9.10    0.50
  -8 -12   1    9.10    0.40
  -8 -12   1    9.60    0.50
  -8 -12   1    9.70    0.40
  -8  12   1   10.00    0.40
  -8  12   1    9.50    0.40
  -8  12   1    9.60    0.50
  -8  12   1    9.90    0.40
   7 -12  -1    0.40    0.30
   7 -12  -1    0.00    0.20
  -7 -12   1    0.50    0.20
  -7 -12   1    0.50    0.20
  -7 -12   1    0.50    0.30
   7 -12  -1    0.10    0.20
  -7 -12   1    0.20    0.20
  -7  12   1    0.80    0.20
  -7  12   1    0.30    0.20
  -7  12   1    0.40    0.20
  -7  12   1    0.40    0.20
  -6 -12   1    0.50    0.20
  -6 -12   1    0.40    0.30
   6 -12  -1    0.40    0.30
  -6 -12   1    0.30    0.20
  -6 -12   1    0.70    0.20
  -6 -12   1    0.50    0.20
   6 -12  -1    0.50    0.30
   6 -12  -1    0.70    0.30
  -6  12   1    0.70    0.20
  -6  12   1    0.60    0.20
  -6  12   1    0.30    0.20
  -6  12   1    0.40    0.20
   5 -12  -1    1.20    0.30
  -5 -12   1    1.30    0.20
  -5 -12   1    1.30    0.30
  -5 -12   1    1.40    0.20
  -5 -12   1    1.40    0.40
  -5 -12   1    1.60    0.20
   5 -12  -1    1.20    0.40
  -5 -12   1    1.40    0.30
   5 -12  -1    0.90    0.40
  -5  12   1    1.20    0.20
  -5  12   1    1.50    0.30
  -5  12   1    1.50    0.20
  -4 -12   1   84.69    2.50
   4 -12  -1   86.79    2.70
  -4 -12   1   86.99    2.40
  -4 -12   1   86.39    2.40
  -4 -12   1   87.19    2.40
   4 -12  -1   84.59    2.60
  -4 -12   1   85.49    2.60
  -4 -12   1   87.09    2.50
  -4 -12   1   83.89    2.50
   4 -12  -1   84.49    2.60
  -4  12   1   80.19    2.40
  -4  12   1   83.49    2.40
  -4  12   1   88.69    2.50
  -3 -12   1  279.37    7.50
   3 -12  -1  283.27    7.80
  -3 -12   1  276.27    7.40
   3 -12  -1  268.27    8.00
  -3 -12   1  275.47    7.50
  -3 -12   1  281.87    7.70
   3 -12  -1  274.67    7.70
   3 -12  -1  272.27    7.70
  -3  12   1  267.27    7.50
  -3  12   1  273.47    7.50
   2 -12  -1   14.50    0.90
  -2 -12   1   14.80    0.80
  -2 -12   1   15.10    0.60
   2 -12  -1   15.40    0.90
  -2 -12   1   15.10    0.90
  -2 -12   1   15.50    0.80
  -2 -12   1   15.50    0.60
   2 -12  -1   14.90    0.80
  -2 -12   1   15.50    0.70
  -2 -12   1   15.00    0.60
   2 -12  -1   15.40    1.10
  -2  12   1   15.30    0.60
  -2  12   1   14.20    0.60
  -1 -12   1    0.90    0.30
  -1 -12   1    1.10    0.40
   1 -12  -1    0.70    0.40
  -1 -12   1    0.50    0.20
  -1 -12   1    0.10    0.30
  -1 -12   1    0.80    0.40
   1 -12  -1    1.10    0.30
  -1 -12   1    0.40    0.20
   1 -12  -1    0.80    0.40
   1 -12  -1    0.80    0.50
  -1 -12   1    0.60    0.20
   1 -12  -1    0.60    0.30
  -1  12   1    0.20    0.20
   0 -12  -1   63.89    1.80
   0 -12  -1   62.79    2.00
   0 -12   1   65.39    2.10
   0 -12   1   64.49    2.10
   0 -12  -1   63.19    2.00
   0 -12   1   65.19    2.10
   0 -12   1   63.19    1.80
   0 -12  -1   63.69    2.10
   0 -12  -1   63.99    1.80
   0 -12  -1   65.19    2.10
   0 -12   1   64.39    1.80
   0 -12   1   63.69    2.00
   0  12   1   63.79    1.80
   0  12  -1   62.99    1.80
   1 -12   1   15.30    0.80
  -1 -12  -1   17.40    0.60
  -1 -12  -1   16.30    0.60
   1 -12   1   15.30    0.90
  -1 -12  -1   16.40    0.70
  -1 -12  -1   16.30    0.90
   1 -12   1   15.50    0.80
  -1 -12  -1   16.60    0.80
  -1 -12  -1   15.90    0.90
   1 -12   1   16.90    1.00
  -1 -12  -1   16.90    0.60
  -1  12  -1   17.00    0.70
  -2 -12  -1   14.00    0.70
  -2 -12  -1   14.20    0.70
  -2 -12  -1   15.20    0.60
   2 -12   1   14.90    0.90
  -2 -12  -1   15.60    0.60
  -2 -12  -1   14.70    0.80
  -2 -12  -1   15.80    0.80
   2 -12   1   15.60    0.90
   2 -12   1   13.50    0.80
  -2 -12  -1   14.80    0.60
  -2  12  -1   14.30    0.60
  -2  12  -1   13.40    0.50
   3 -12   1    4.50    0.80
  -3 -12  -1    3.60    0.50
  -3 -12  -1    5.00    0.50
   3 -12   1    4.00    0.50
   3 -12   1    3.70    0.50
  -3 -12  -1    3.20    0.50
  -3 -12  -1    4.10    0.30
   3 -12   1    4.10    0.50
  -3 -12  -1    4.10    0.40
  -3  12  -1    4.40    0.40
  -3  12  -1    4.20    0.30
  -4 -12  -1   52.79    1.60
   4 -12   1   54.49    2.20
  -4 -12  -1   52.19    1.60
   4 -12   1   51.29    1.70
   4 -12   1   53.09    1.80
  -4 -12  -1   52.49    1.60
  -4 -12  -1   52.39    1.60
  -4 -12  -1   53.19    1.60
   4 -12   1   52.09    1.80
  -4  12  -1   50.59    1.50
  -4  12  -1   52.69    1.60
  -4  12  -1   51.99    1.60
   5 -12   1    9.90    0.70
   5 -12   1    8.90    0.70
  -5 -12  -1   10.60    0.50
  -5 -12  -1   10.50    0.50
   5 -12   1   10.20    0.70
  -5 -12  -1   10.60    0.50
  -5 -12  -1   10.50    0.50
  -5  12  -1   10.20    0.60
  -5  12  -1   10.10    0.60
  -5  12  -1   10.80    0.50
   6 -12   1   13.10    0.70
   6 -12   1   15.10    0.80
   6 -12   1   13.70    0.80
  -6 -12  -1   13.80    0.60
  -6 -12  -1   14.00    0.60
  -6 -12  -1   14.10    0.60
  -6 -12  -1   14.40    0.60
  -6  12  -1   14.30    0.60
  -6  12  -1   15.00    0.70
  -6  12  -1   13.30    0.50
   6  12   1   13.20    0.50
  -6  12  -1   14.00    0.50
  -7 -12  -1   28.30    0.90
  -7 -12  -1   28.00    1.00
   7 -12   1   27.30    1.00
  -7 -12  -1   27.30    0.90
   7 -12   1   26.80    1.00
  -7 -12  -1   27.50    0.90
   7 -12   1   27.80    1.00
  -7  12  -1   27.60    0.90
  -7  12  -1   29.80    0.90
  -7  12  -1   28.60    0.90
  -7  12  -1   28.70    1.00
  -8 -12  -1   32.30    1.00
  -8 -12  -1   32.60    1.00
  -8 -12  -1   32.50    1.00
  -8 -12  -1   34.20    1.00
   8 -12   1   33.40    1.10
   8  12   1   30.20    1.00
  -8  12  -1   32.10    1.00
  -8  12  -1   34.40    1.00
  -8  12  -1   34.80    1.20
  -8  12  -1   33.80    1.00
  -9 -12  -1   22.30    0.70
  -9 -12  -1   22.00    0.70
   9 -12   1   21.30    0.70
  -9 -12  -1   22.20    0.70
  -9 -12  -1   22.00    0.70
  -9  12  -1   22.20    0.70
  -9  12  -1   22.70    0.70
  -9  12  -1   22.80    0.70
  -8 -13   1    1.00    0.10
   8 -13  -1    0.80    0.30
  -8 -13   1    0.90    0.10
  -8 -13   1    0.50    0.10
  -8 -13   1    1.20    0.20
  -8  13   1    0.80    0.10
  -8  13   1    0.90    0.10
   7 -13  -1    1.90    0.30
  -7 -13   1    2.00    0.20
  -7 -13   1    1.80    0.20
  -7 -13   1    1.40    0.20
   7 -13  -1    1.30    0.20
  -7 -13   1    2.00    0.20
  -7  13   1    1.70    0.20
  -7  13   1    1.40    0.20
  -7  13   1    1.90    0.20
  -6 -13   1   59.19    1.80
  -6 -13   1   69.39    1.80
   6 -13  -1   59.29    1.80
   6 -13  -1   60.29    1.90
   6 -13  -1   62.79    1.90
  -6  13   1   61.29    1.70
  -6  13   1   60.59    1.80
  -6  13   1   60.79    1.80
  -5 -13   1    0.40    0.20
   5 -13  -1    0.30    0.30
  -5 -13   1    0.10    0.20
  -5 -13   1    0.50    0.20
  -5 -13   1    0.40    0.20
   5 -13  -1    0.00    0.30
   5 -13  -1    0.10    0.20
  -5 -13   1    0.10    0.20
  -5  13   1    0.40    0.20
  -5  13   1    0.10    0.10
  -5  13   1   -0.10    0.20
  -4 -13   1    2.30    0.20
  -4 -13   1    2.40    0.40
   4 -13  -1    2.70    0.40
  -4 -13   1    2.20    0.20
  -4 -13   1    2.10    0.20
   4 -13  -1    2.20    0.30
  -4 -13   1    2.00    0.30
   4 -13  -1    1.70    0.40
  -4  13   1    2.40    0.20
  -4  13   1    1.90    0.20
  -4  13   1    2.30    0.30
  -3 -13   1   92.79    2.70
  -3 -13   1   93.39    2.60
  -3 -13   1   90.89    2.70
  -3 -13   1   90.99    2.70
  -3 -13   1   89.09    2.70
   3 -13  -1   89.49    2.70
  -3 -13   1   91.09    2.60
   3 -13  -1   92.79    2.80
   3 -13  -1   91.29    2.80
  -3 -13   1   91.79    2.50
  -3  13   1   89.79    2.60
  -3  13   1   92.59    2.60
  -2 -13   1    6.20    0.30
   2 -13  -1    5.70    0.60
   2 -13  -1    6.20    0.60
  -2 -13   1    6.30    0.50
  -2 -13   1    6.30    0.40
  -2 -13   1    6.20    0.60
  -2 -13   1    6.70    0.60
  -2 -13   1    5.30    0.50
   2 -13  -1    6.10    0.50
  -2 -13   1    6.40    0.30
  -2  13   1    6.40    0.40
  -2  13   1    7.00    0.30
  -1 -13   1    6.70    0.30
  -1 -13   1    6.20    0.60
  -1 -13   1    6.50    0.30
  -1 -13   1    6.00    0.50
   1 -13  -1    5.90    0.50
   1 -13  -1    5.70    0.60
  -1 -13   1    5.40    0.50
  -1 -13   1    6.30    0.60
   1 -13  -1    5.00    0.60
   1 -13  -1    7.00    0.70
  -1  13   1    6.10    0.40
   0 -13  -1   12.30    0.70
   0 -13   1   11.40    0.60
   0 -13  -1   12.40    0.40
   0 -13   1   11.90    0.80
   0 -13   1   11.60    0.70
   0 -13  -1   12.30    0.80
   0 -13  -1   11.60    0.80
   0 -13   1   12.50    0.80
   0 -13  -1   11.10    0.80
   0  13   1   11.30    0.40
   1 -13   1   27.40    1.10
   1 -13   1   24.70    1.10
  -1 -13  -1   24.80    1.00
  -1 -13  -1   26.30    1.10
  -1 -13  -1   27.50    0.80
  -1 -13  -1   25.30    0.90
  -1 -13  -1   26.70    0.80
   1 -13   1   26.80    1.20
  -1 -13  -1   27.40    1.10
   1 -13   1   26.00    1.10
  -1 -13  -1   26.00    1.00
  -1  13  -1   25.90    0.90
   2 -13   1    4.60    0.50
   2 -13   1    4.70    0.50
   2 -13   1    4.40    0.70
   2 -13   1    4.30    0.50
  -2 -13  -1    4.50    0.40
  -2 -13  -1    4.30    0.40
  -2 -13  -1    4.90    0.30
  -2 -13  -1    4.10    0.30
  -2 -13  -1    4.50    0.50
  -2 -13  -1    4.20    0.40
  -2 -13  -1    4.30    0.30
  -2  13  -1    4.70    0.30
  -2  13  -1    4.00    0.30
  -3 -13  -1   15.70    0.60
   3 -13   1   15.00    0.80
   3 -13   1   15.50    1.10
  -3 -13  -1   15.10    0.60
  -3 -13  -1   15.20    0.70
  -3 -13  -1   15.00    0.70
  -3 -13  -1   15.20    0.60
   3 -13   1   15.00    0.80
   3 -13   1   15.40    0.80
  -3 -13  -1   15.40    0.60
  -3  13  -1   15.40    0.60
  -3  13  -1   15.40    0.60
   4 -13   1    2.70    0.40
  -4 -13  -1    3.10    0.30
   4 -13   1    2.70    0.40
  -4 -13  -1    2.90    0.20
  -4 -13  -1    3.00    0.30
   4 -13   1    2.80    0.40
  -4 -13  -1    2.90    0.30
  -4  13  -1    3.20    0.30
  -4  13  -1    2.80    0.30
   5 -13   1    3.60    0.40
   5 -13   1    4.10    0.40
  -5 -13  -1    3.60    0.30
  -5 -13  -1    3.70    0.30
   5 -13   1    3.80    0.40
  -5 -13  -1    4.00    0.30
  -5 -13  -1    4.10    0.30
  -5  13  -1    3.40    0.30
  -5  13  -1    4.00    0.30
  -5  13  -1    4.20    0.30
  -6 -13  -1    1.70    0.30
   6 -13   1    1.20    0.40
  -6 -13  -1    1.60    0.30
  -6 -13  -1    1.70    0.20
   6 -13   1    1.60    0.30
  -6 -13  -1    1.50    0.20
   6 -13   1    1.40    0.30
  -6  13  -1    1.70    0.20
  -6  13  -1    1.50    0.20
  -6  13  -1    1.60    0.20
  -7 -13  -1    8.70    0.40
  -7 -13  -1    8.70    0.40
   7 -13   1    8.40    0.50
   7 -13   1    9.70    0.50
  -7 -13  -1    9.10    0.40
  -7 -13  -1    9.00    0.40
  -7  13  -1    9.50    0.40
  -7  13  -1    9.50    0.40
  -7  13  -1    9.20    0.50
  -8 -13  -1   55.39    1.60
  -8 -13  -1   55.69    1.60
   8 -13   1   54.89    1.60
  -8 -13  -1   54.49    1.60
  -8  13  -1   59.49    1.60
  -8  13  -1   57.19    1.60
  -7 -14   1   47.20    1.40
  -7 -14   1   51.09    1.40
   7 -14  -1   52.49    1.50
  -7 -14   1   49.60    1.40
  -7  14   1   51.39    1.40
  -7  14   1   51.79    1.40
  -6 -14   1    0.10    0.10
  -6 -14   1    0.00    0.10
  -6 -14   1    0.20    0.10
  -6 -14   1    0.10    0.10
   6 -14  -1    0.00    0.20
   6 -14  -1    0.10    0.20
  -6  14   1    0.10    0.10
  -5 -14   1   20.30    0.70
   5 -14  -1   19.80    0.70
  -5 -14   1   20.10    0.70
  -5 -14   1   21.20    0.60
  -5 -14   1   20.40    0.60
   5 -14  -1   21.40    0.80
   5 -14  -1   20.20    0.80
  -5  14   1   19.40    0.70
  -5  14   1   18.60    0.70
  -5  14   1   19.70    0.60
  -4 -14   1    5.40    0.40
  -4 -14   1    6.10    0.30
  -4 -14   1    6.60    0.30
   4 -14  -1    6.80    0.60
   4 -14  -1    5.60    0.40
   4 -14  -1    6.90    0.60
  -4 -14   1    6.50    0.30
  -4  14   1    6.50    0.30
  -4  14   1    6.10    0.40
   3 -14  -1   74.69    2.20
  -3 -14   1   71.59    2.10
   3 -14  -1   69.79    2.10
   3 -14  -1   72.89    2.20
  -3 -14   1   71.09    2.00
  -3 -14   1   73.79    2.00
  -3 -14   1   68.19    2.10
  -3 -14   1   73.99    2.10
  -3 -14   1   74.09    2.00
  -3 -14   1   71.59    2.10
  -3  14   1   69.39    2.10
  -2 -14   1    4.70    0.20
   2 -14  -1    4.30    0.50
  -2 -14   1    4.00    0.40
   2 -14  -1    3.80    0.30
  -2 -14   1    4.00    0.30
  -2 -14   1    4.30    0.40
  -2 -14   1    4.40    0.40
   2 -14  -1    4.10    0.40
  -2 -14   1    3.70    0.30
  -2 -14   1    4.20    0.70
  -2  14   1    4.20    0.30
  -1 -14   1    0.30    0.30
  -1 -14   1    0.90    0.50
  -1 -14   1    0.40    0.30
   1 -14  -1    0.30    0.30
   1 -14  -1    0.60    0.20
   1 -14  -1    0.50    0.40
  -1 -14   1    0.30    0.20
  -1  14   1    0.10    0.20
   0 -14   1   52.59    1.70
   0 -14   1   50.99    1.70
   0 -14  -1   51.69    1.60
   0 -14   1   53.39    1.70
   0 -14  -1   52.99    1.70
   0 -14  -1   53.59    1.70
   0 -14   1   53.59    1.80
   1 -14   1   16.40    0.70
  -1 -14  -1   16.20    0.80
   1 -14   1   17.80    0.90
  -1 -14  -1   16.90    0.50
  -1 -14  -1   16.20    0.50
   1 -14   1   16.50    0.80
   1 -14   1   16.40    1.00
  -1 -14  -1   16.90    0.80
   2 -14   1   45.00    1.50
   2 -14   1   44.70    1.50
  -2 -14  -1   44.00    1.30
  -2 -14  -1   44.00    1.40
  -2 -14  -1   43.90    1.30
   2 -14   1   45.90    1.50
  -2 -14  -1   46.70    1.40
  -2  14  -1   39.80    1.30
  -2  14  -1   41.40    1.30
   3 -14   1   42.40    1.40
   3 -14   1   41.10    1.40
  -3 -14  -1   40.70    1.20
  -3 -14  -1   36.20    1.20
  -3 -14  -1   40.80    1.30
  -3 -14  -1   40.20    1.20
   3 -14   1   40.10    1.30
  -3 -14  -1   41.30    1.20
  -3  14  -1   36.90    1.20
  -4 -14  -1    6.20    0.30
  -4 -14  -1    5.30    0.50
   4 -14   1    5.10    0.60
  -4 -14  -1    6.00    0.30
  -4 -14  -1    6.70    0.30
   4 -14   1    5.70    0.40
   4 -14   1    6.20    0.60
  -4  14  -1    5.70    0.30
  -4  14  -1    5.00    0.40
  -4  14  -1    5.90    0.30
   5 -14   1    1.60    0.30
   5 -14   1    1.10    0.20
  -5 -14  -1    1.50    0.20
  -5 -14  -1    1.40    0.20
   5 -14   1    1.10    0.30
  -5 -14  -1    1.30    0.20
  -5 -14  -1    1.60    0.20
  -5  14  -1    0.90    0.20
  -5  14  -1    1.50    0.20
  -5  14  -1    2.00    0.20
  -6 -14  -1   38.10    1.10
   6 -14   1   36.00    1.20
   6 -14   1   37.30    1.20
  -6 -14  -1   38.10    1.10
  -6 -14  -1   38.00    1.10
   6 -14   1   39.10    1.20
  -6  14  -1   38.50    1.10
  -6  14  -1   36.40    1.10
  -7 -14  -1   16.70    0.50
  -7 -14  -1   17.10    0.50
   7 -14   1   17.20    0.60
  -7 -14  -1   16.90    0.50
  -7  14  -1   17.40    0.50
  -7  14  -1   17.60    0.60
   6 -15  -1    1.90    0.20
  -6 -15   1    1.80    0.10
  -6 -15   1    1.60    0.10
   5 -15  -1    0.20    0.20
  -5 -15   1    0.30    0.10
  -5 -15   1    0.30    0.10
   5 -15  -1    0.30    0.20
  -5 -15   1    0.10    0.10
  -5  15   1    0.20    0.10
  -4 -15   1   39.50    1.10
   4 -15  -1   40.80    1.20
  -4 -15   1   38.10    1.10
   4 -15  -1   40.50    1.20
  -4  15   1   34.10    1.10
  -4  15   1   33.80    1.00
  -3 -15   1    0.10    0.10
   3 -15  -1    0.30    0.30
   3 -15  -1    0.00    0.20
  -3 -15   1    0.20    0.10
   2 -15  -1    3.30    0.40
  -2 -15   1    3.00    0.30
  -2 -15   1    2.90    0.30
   2 -15  -1    3.20    0.40
   1 -15  -1    0.60    0.30
  -1 -15   1    0.60    0.30
   1 -15  -1    0.60    0.30
  -1 -15   1    0.90    0.30
   0 -15   1    2.40    0.20
   0 -15  -1    2.10    0.30
   0 -15  -1    1.80    0.30
   0 -15   1    2.50    0.30
   0 -15   1    2.40    0.30
   1 -15   1    2.40    0.30
  -1 -15  -1    2.00    0.30
  -1 -15  -1    1.90    0.30
   1 -15   1    1.30    0.30
  -2 -15  -1   31.60    1.00
  -2 -15  -1   27.80    0.80
   2 -15   1   30.30    1.10
   2 -15   1   31.80    1.10
  -2 -15  -1   28.40    0.80
   3 -15   1    0.40    0.20
  -3 -15  -1    0.40    0.10
   3 -15   1    0.30    0.30
   3 -15   1    0.30    0.30
  -3 -15  -1    0.40    0.10
   4 -15   1    0.70    0.30
  -4 -15  -1    0.60    0.10
  -4 -15  -1    1.10    0.10
   4 -15   1    0.80    0.20
   4 -15   1    0.40    0.20
  -5 -15  -1    0.70    0.10
  -5 -15  -1    0.70    0.10
   5 -15   1    0.80    0.20
   5 -15   1    0.80    0.20
  -5  15  -1    0.50    0.10
  -6 -15  -1   21.40    0.60
   3 -16  -1  132.49    3.50
   3 -16  -1  125.89    3.50
   2 -16  -1    3.90    0.30
   2 -16  -1    4.70    0.50
  -1 -16   1    4.10    0.30
   1 -16  -1    3.90    0.30
   1 -16  -1    4.30    0.50
   0 -16   1   13.60    0.50
   0 -16   1   13.50    0.50
   0 -16  -1   13.70    0.50
   1 -16   1   37.50    1.10
  -1 -16  -1   37.80    1.10
   2 -16   1   21.70    0.70
   2 -16   1   21.60    0.80
   3 -16   1    8.00    0.40
   3 -16   1    8.50    0.40
  14   0  -2  399.26   10.40
 -14   0   2  375.76   10.40
  13   0  -2    0.20    0.20
  13   0  -2    0.20    0.20
  13   0  -2   -0.20    0.40
  12   0  -2    8.20    0.50
  12   0  -2    7.70    0.40
  12   0  -2    6.40    0.70
  12   0  -2    7.50    0.60
  12   0  -2    6.90    0.30
  12   0  -2    8.10    0.30
  11   0  -2    0.00    0.20
  11   0  -2    0.20    0.20
  11   0  -2   -0.30    0.40
  11   0  -2    0.00    0.30
 -11   0   2   -1.80    3.40
 -11   0   2   -0.10    0.20
  11   0  -2   -0.10    0.30
  11   0  -2   -0.20    0.20
  11   0  -2   -0.10    0.30
  10   0  -2  170.28    5.20
 -10   0   2  171.38    9.70
  10   0  -2  181.88    4.80
  10   0  -2  174.08    4.90
  10   0  -2  180.18    5.00
  10   0  -2  170.98    4.80
 -10   0   2  176.38    4.80
  10   0  -2  178.28    5.10
  10   0  -2  173.88    4.90
   9   0  -2    0.00    0.30
  -9   0   2    0.30    0.20
   9   0  -2   -0.30    0.30
   9   0  -2   -0.10    0.20
   9   0  -2    0.30    0.20
   9   0  -2   -0.30    0.40
  -9   0   2    0.80    2.10
   8   0  -2  295.67    7.90
   8   0  -2  295.17    7.80
  -8   0   2  286.27    7.70
  -8   0   2  287.57   11.70
   8   0  -2  279.27    9.30
   8   0  -2  269.87    7.70
   8   0  -2  283.37    7.70
   8   0  -2  281.27    7.60
   8   0  -2  275.97    8.00
  -8   0   2  281.37    7.70
   8   0  -2  288.77    7.80
  -8   0   2  287.77    8.10
  -7   0   2   -3.10    8.80
   7   0  -2    0.30    0.20
  -7   0   2    0.80    0.40
   7   0  -2    1.20    0.70
  -7   0   2    1.70    1.60
  -7   0   2    5.60    9.10
  -6   0   2  195.78    6.00
  -6   0   2  226.38    6.30
   6   0  -2  229.38    6.00
  -6   0   2  222.58    6.50
  -6   0   2  228.08    8.60
   6   0  -2  222.98    6.10
   6   0  -2  227.28    6.00
   6   0  -2  221.48    6.00
  -6   0   2  202.88   14.50
   6   0  -2  219.48    7.00
  -6   0   2  216.58   10.60
  -5   0   2    0.60    0.30
  -5   0   2   -2.60    3.80
   5   0  -2   -0.10    0.20
  -5   0   2   -1.50    2.10
  -5   0   2    2.20    1.30
  -4   0   2   17.60    0.80
   4   0  -2   18.10    0.60
   4   0  -2   15.90    0.70
  -4   0   2   15.00    3.70
  -4   0   2   16.40    1.00
  -4   0   2   22.30    2.60
  -4   0   2   17.70    1.80
   3   0  -2    0.20    1.10
  -3   0   2   -0.10    0.30
  -3   0   2   -0.20    0.20
  -3   0   2    0.90    0.90
  -3   0   2   -0.10    1.10
   2   0  -2 5340.87  162.68
  -1   0   2    0.40    0.40
   1   0  -2   -0.10    0.10
  -1   0   2    0.10    0.10
   1   0  -2   -0.50    0.40
   0   0  -2  403.96   11.10
   0   0  -2  427.46   11.10
   0   0   2  408.76   11.40
   0   0   2  423.26   11.10
   0   0   2  404.06   11.10
   0   0   2  410.86   11.60
   0   0  -2  416.06   11.60
  -1   0  -2    0.30    0.70
   1   0   2   -1.10    0.70
  -1   0  -2    0.20    0.10
   1   0   2    0.20    0.70
  -1   0  -2    0.50    0.20
   1   0   2    0.20    0.20
   1   0   2    0.20    0.10
  -2   0  -2 2507.55   72.89
   2   0   2 2878.71   75.39
  -2   0  -2 2816.02   75.09
  -3   0  -2    0.00    0.20
   3   0   2    1.50    2.00
   3   0   2   -0.60    1.50
  -3   0  -2    0.10    0.20
   3   0   2   -0.10    0.30
  -3   0  -2    0.50    1.80
  -4   0  -2  702.63   22.20
  -4   0  -2  711.13   19.50
   4   0   2  737.13   19.80
  -4   0  -2  729.73   21.10
   4   0   2  687.63   19.20
  -4   0  -2  752.92   24.30
  -4   0  -2  726.83   19.40
  -5   0  -2    0.20    0.10
  -5   0  -2    0.50    3.30
   5   0   2    0.30    0.40
  -5   0  -2   -1.70    2.40
  -5   0  -2    2.00    1.40
  -5   0  -2    0.30    0.30
  -5   0  -2    0.30    0.30
  -6   0  -2  272.07    7.80
   6   0   2  274.37    8.40
  -6   0  -2  281.77   10.40
  -6   0  -2  290.37   16.20
   6   0   2  281.57    7.40
   6   0   2  271.77    7.50
  -6   0  -2  275.07    7.50
   6   0   2  276.17    7.60
   6   0   2  275.17    7.50
  -6   0  -2  260.77   12.90
  -7   0  -2    4.10    7.10
  -7   0  -2   -0.20    0.20
  -7   0  -2    3.50   10.20
   7   0   2    0.10    0.10
   7   0   2   -0.20    0.20
   7   0   2    0.20    0.30
   7   0   2    0.40    0.20
   7   0   2    0.10    0.20
  -7   0  -2   -1.40    1.50
   7   0   2    0.20    0.20
   8   0   2 1070.99   30.00
  -8   0  -2 1097.89   33.10
   8   0   2 1074.19   28.40
   8   0   2 1051.69   28.50
   8   0   2 1053.09   28.50
   8   0   2 1085.69   28.60
   8   0   2 1048.00   28.40
  -8   0  -2 1071.29   28.50
   8   0   2 1093.19   28.70
  -8   0  -2 1029.30   28.50
  -9   0  -2    0.30    0.20
  -9   0  -2    0.10    0.20
  -9   0  -2    0.40    2.60
   9   0   2    0.20    0.20
   9   0   2    0.10    0.40
   9   0   2    0.00    0.20
   9   0   2    0.00    0.20
   9   0   2    0.00    0.20
   9   0   2    0.20    0.30
   9   0   2    0.10    0.30
  10   0   2  131.49    3.60
 -10   0  -2  129.69    3.60
  10   0   2  121.89    3.60
  10   0   2  125.09    3.50
 -10   0  -2  122.29    8.30
  10   0   2  126.59    3.50
  10   0   2  127.99    3.70
  10   0   2  125.59    3.80
  10   0   2  128.29    3.90
 -10   0  -2  126.29    3.50
  11   0   2   -0.30    0.30
  11   0   2    0.10    0.20
  11   0   2    0.00    0.20
 -11   0  -2    0.10    0.20
  11   0   2    0.10    0.30
  11   0   2    0.20    0.40
  11   0   2    0.20    0.20
 -11   0  -2    1.80    3.90
  11   0   2    0.10    0.20
  12   0   2    1.50    0.20
  12   0   2    1.30    0.20
  12   0   2    1.50    0.40
  12   0   2    1.10    0.30
  12   0   2    1.70    0.30
  12   0   2    1.80    0.20
  13   0   2    0.20    0.30
  13   0   2    0.10    0.20
  13   0   2    0.00    0.20
  13   0   2    0.40    0.30
  14   0   2   44.60    1.30
  14  -1  -2   20.60    0.60
 -14  -1   2   20.20    0.70
  14   1  -2   20.40    0.70
  13  -1  -2   60.19    1.90
  13  -1  -2   59.79    1.70
  13  -1  -2   59.09    1.80
  13  -1  -2   59.39    1.90
  13   1  -2   57.69    1.90
  13   1  -2   60.49    1.70
  13   1  -2   57.99    1.60
  13   1  -2   63.09    1.90
  12  -1  -2   68.59    2.10
  12  -1  -2   68.19    1.90
  12  -1  -2   67.09    2.20
  12  -1  -2   69.79    2.30
  12  -1  -2   73.59    2.00
  12   1  -2   70.59    1.90
 -12   1   2   69.59    2.00
  12   1  -2   66.19    2.10
  12   1  -2   73.09    2.00
  12   1  -2   71.79    2.10
  12   1  -2   69.29    2.00
  12   1  -2   69.19    2.30
  12   1  -2   69.09    2.20
  11  -1  -2    4.90    0.30
 -11  -1   2    3.30    3.30
  11  -1  -2    5.70    0.60
  11  -1  -2    5.30    0.50
  11  -1  -2    5.60    0.60
  11  -1  -2    5.30    0.30
  11  -1  -2    5.70    0.40
  11   1  -2    5.60    0.60
 -11   1   2    3.60    4.60
  11   1  -2    5.40    0.40
  11   1  -2    5.20    0.40
  11   1  -2    6.10    0.50
 -11   1   2    5.10    0.40
  11   1  -2    4.80    0.50
  11   1  -2    5.50    0.40
  11   1  -2    4.80    0.60
  10  -1  -2    1.70    0.30
  10  -1  -2    1.40    0.30
  10  -1  -2    1.70    0.20
  10  -1  -2    1.30    0.30
 -10  -1   2    1.30    0.20
  10  -1  -2    1.90    0.20
  10  -1  -2    1.70    0.40
 -10  -1   2    3.70    2.50
  10  -1  -2    1.40    0.50
  10   1  -2    1.70    0.30
  10   1  -2    2.40    0.30
  10   1  -2    1.70    0.20
 -10   1   2   -0.60    3.60
  10   1  -2    1.10    0.50
  10   1  -2    1.30    0.40
  10   1  -2    1.70    0.30
  10   1  -2    1.60    0.30
 -10   1   2    1.80    0.30
   9  -1  -2   50.69    1.70
  -9  -1   2   48.90    4.70
  -9  -1   2   48.10    1.50
   9  -1  -2   50.99    1.50
   9  -1  -2   48.90    1.60
   9  -1  -2   51.49    1.60
   9  -1  -2   39.70    3.60
   9  -1  -2   46.40    1.80
  -9   1   2   49.90    5.50
  -9   1   2   47.00    1.60
   9   1  -2   50.89    1.50
   9   1  -2   54.19    1.70
   9   1  -2   46.30    1.80
   9   1  -2   51.79    1.60
   9   1  -2   51.49    1.60
   8  -1  -2   76.19    2.10
  -8  -1   2   72.79    2.30
   8  -1  -2   76.09    2.30
   8  -1  -2   77.39    2.50
   8  -1  -2   78.09    3.60
  -8  -1   2   71.29    5.20
   8  -1  -2   75.59    2.20
   8  -1  -2   78.19    2.20
  -8  -1   2   77.99    2.20
  -8  -1   2   75.59    2.70
   8   1  -2   73.89    2.10
   8   1  -2   78.09    3.70
   8   1  -2   79.29    2.20
  -8   1   2   75.19    2.20
  -8   1   2   78.29    2.20
   8   1  -2   74.19    2.20
  -8   1   2   77.19    5.70
   8   1  -2   76.49    2.40
  -8   1   2   77.29    2.20
   8   1  -2   76.39    2.30
   7  -1  -2    1.30    0.70
   7  -1  -2    1.40    0.20
  -7  -1   2   -4.90    9.40
   7  -1  -2    1.50    0.20
   7  -1  -2    1.10    0.20
  -7  -1   2    1.50    0.20
  -7  -1   2    0.80    0.40
  -7  -1   2    1.70    1.50
   7  -1  -2    1.40    0.30
  -7  -1   2    8.10    5.40
   7  -1  -2    1.30    0.30
   7  -1  -2    1.40    0.20
  -7   1   2    1.50    0.60
  -7   1   2    2.60    1.70
   7   1  -2    1.30    0.20
  -7   1   2    1.80    0.20
  -7   1   2    5.40    9.80
   7   1  -2    1.10    0.20
   7   1  -2    1.10    0.30
  -7   1   2    3.50    6.50
  -7   1   2    1.20    0.30
   7   1  -2    1.10    0.30
   7   1  -2    0.50    0.70
  -6  -1   2   67.69    6.30
   6  -1  -2   77.99    2.20
   6  -1  -2   76.89    2.30
   6  -1  -2   77.79    3.00
  -6  -1   2   78.49    2.60
   6  -1  -2   77.39    2.30
  -6  -1   2   76.09    4.40
  -6  -1   2   91.19   10.80
   6   1  -2   74.69    2.20
  -6   1   2   76.79    2.20
  -6   1   2   76.19    2.20
   6   1  -2   79.89    2.30
   6   1  -2   80.99    3.30
   6   1  -2   78.79    2.30
  -6   1   2   81.79    4.70
  -6   1   2   94.29   10.60
  -6   1   2   79.59    2.40
  -6   1   2   75.09    7.30
   6   1  -2   77.99    2.20
   5  -1  -2   82.49    2.30
   5  -1  -2   79.59    2.30
  -5  -1   2   72.39    5.40
  -5  -1   2   82.39    4.10
  -5  -1   2   79.79    2.60
  -5  -1   2   85.69    8.10
  -5  -1   2   77.79    2.30
  -5  -1   2   80.39    2.40
  -5   1   2   98.29    9.10
  -5   1   2   73.59    5.40
  -5   1   2   79.29    2.20
   5   1  -2   79.09    2.30
  -5   1   2   82.49    2.40
  -5   1   2   75.79    4.20
  -4  -1   2    1.80    0.20
   4  -1  -2    1.10    0.20
  -4  -1   2    2.60    1.40
  -4  -1   2   -0.80    2.20
  -4  -1   2    1.90    0.90
  -4  -1   2    1.60    0.40
   4  -1  -2    1.30    0.20
  -4   1   2    1.60    1.70
  -4   1   2    1.90    2.80
  -4   1   2    1.30    0.20
   4   1  -2    1.70    0.20
  -4   1   2    2.60    1.20
   4   1  -2    1.80    0.20
  -3  -1   2   23.70    1.80
  -3  -1   2   25.40    1.00
  -3  -1   2   25.50    0.80
  -3  -1   2   20.50    2.10
   3  -1  -2   26.00    2.50
  -3   1   2   25.70    2.40
  -3   1   2   25.30    0.90
   3   1  -2   26.80    2.30
  -3   1   2   23.90    1.90
  -2  -1   2 3623.24   96.49
   2  -1  -2 3557.84   96.89
  -2  -1   2 3663.33   96.09
  -2   1   2 3518.45   96.29
  -2   1   2 3579.54   96.79
   2   1  -2 3609.44   96.59
  -1  -1   2 2388.86   65.39
  -1  -1   2 2359.86   65.69
   1  -1  -2 2578.54   65.99
   1   1  -2 2445.56   65.69
  -1   1   2 2479.45   65.89
   0  -1  -2 4281.47  119.79
   1  -1   2 1926.61   52.59
   1  -1   2 1946.71   53.29
   1   1   2 2054.09   53.09
  -1   1  -2 1848.92   53.09
  -2  -1  -2 2337.57   71.89
   2  -1   2 2659.73   72.89
   2  -1   2 2583.54   71.69
  -2   1  -2 2652.03   70.09
  -2   1  -2 2786.82   72.79
   2   1   2 2787.22   72.59
  -3  -1  -2  259.47    7.00
  -3  -1  -2  239.28    9.90
   3  -1   2  262.57    7.30
   3  -1   2  258.07    9.40
   3  -1   2  254.27   10.80
  -3  -1  -2  253.47    7.20
   3   1   2  265.67   10.60
  -3   1  -2  253.17   10.50
   3   1   2  265.67    9.50
  -3   1  -2  263.67    7.40
   3   1   2  265.27    7.50
   4  -1   2  177.88    5.30
  -4  -1  -2  177.58    9.00
   4  -1   2  178.28    4.80
  -4  -1  -2  183.58    6.60
  -4  -1  -2  180.28    7.60
   4  -1   2  179.88    4.90
  -4  -1  -2  183.08    5.00
  -4  -1  -2  180.08    5.10
  -4   1  -2  170.28    4.80
  -4   1  -2  173.18    6.70
   4   1   2  173.78    4.90
  -4   1  -2  172.58    7.70
   4   1   2  188.88    5.60
  -4   1  -2  176.98    9.60
   4   1   2  177.08    4.80
  -4   1  -2  182.88    5.40
  -5  -1  -2    5.30    0.60
  -5  -1  -2   -2.20    2.30
   5  -1   2    4.10    0.60
   5  -1   2    4.40    0.30
  -5  -1  -2    7.00    1.70
  -5  -1  -2    4.30    0.40
  -5  -1  -2    2.40    3.50
   5   1   2    3.00    0.60
  -5   1  -2    4.60    0.30
  -5   1  -2    3.00    2.40
  -5   1  -2    8.10    4.30
  -5   1  -2    3.20    1.50
  -5   1  -2    4.30    0.60
   5   1   2    4.50    0.40
  -6  -1  -2  152.68    4.70
   6  -1   2  148.79    4.10
   6  -1   2  149.29    4.20
  -6  -1  -2  155.88   11.50
  -6  -1  -2  139.89    9.30
   6  -1   2  153.38    4.20
  -6  -1  -2  152.98    4.20
  -6  -1  -2  147.59    6.70
   6  -1   2  150.98    4.90
  -6   1  -2  142.59    6.90
  -6   1  -2  151.98    4.70
  -6   1  -2  142.89    9.80
   6   1   2  148.79    5.20
   6   1   2  151.58    4.10
   6   1   2  151.98    4.20
   6   1   2  153.18    4.10
  -6   1  -2  144.19    4.10
  -6   1  -2  148.39   12.10
   6   1   2  145.79    4.20
   7  -1   2    8.90    0.50
  -7  -1  -2   15.50   10.30
  -7  -1  -2    1.70    8.90
  -7  -1  -2   12.00    2.50
   7  -1   2    9.40    0.60
   7  -1   2    9.70    0.50
   7  -1   2    9.80    0.40
   7  -1   2   10.20    1.20
   7  -1   2    9.20    0.40
   7  -1   2    9.60    0.50
  -7  -1  -2    9.60    0.50
  -7   1  -2   10.30    0.40
   7   1   2    9.40    0.60
  -7   1  -2   11.50    0.90
  -7   1  -2    9.00    0.40
  -7   1  -2    9.40    0.50
   7   1   2   10.20    1.30
  -7   1  -2   10.80    0.50
   7   1   2    9.70    0.40
  -7   1  -2   11.40    7.20
  -7   1  -2    9.50    2.50
  -7   1  -2    4.60   10.90
   7   1   2    9.70    0.50
   7   1   2    9.30    0.50
   7   1   2    9.70    0.40
   7   1   2   10.00    0.50
   8  -1   2   21.00    0.80
  -8  -1  -2   19.60    0.80
  -8  -1  -2   19.10    0.70
   8  -1   2   21.60    1.00
   8  -1   2   22.30    1.10
   8  -1   2   20.40    0.80
   8  -1   2   20.90    0.70
  -8  -1  -2   20.00    3.10
   8  -1   2   20.80    0.90
   8  -1   2   20.90    0.70
   8  -1   2   18.20    1.80
   8   1   2   21.10    0.90
  -8   1  -2   20.60    0.80
  -8   1  -2   20.50    0.70
   8   1   2   20.80    0.70
   8   1   2   19.80    2.10
   8   1   2   20.50    0.70
  -8   1  -2   20.80    0.60
   8   1   2   21.50    0.90
   8   1   2   20.20    1.10
   8   1   2   21.50    0.90
  -8   1  -2   20.80    0.80
  -8   1  -2   14.10    3.10
   9  -1   2   14.50    0.80
  -9  -1  -2   13.50    0.50
   9  -1   2   13.60    0.60
   9  -1   2   13.60    0.60
  -9  -1  -2   13.30    0.60
   9  -1   2   12.80    1.00
   9  -1   2   14.80    0.70
   9  -1   2   13.20    0.50
  -9  -1  -2   10.30    2.80
   9  -1   2   13.60    0.60
   9   1   2   13.90    0.50
  -9   1  -2   19.40    4.20
   9   1   2   12.20    0.90
   9   1   2   13.20    0.70
  -9   1  -2   14.10    0.70
   9   1   2   13.20    0.60
  -9   1  -2   12.90    0.60
   9   1   2   13.80    0.70
  -9   1  -2   13.20    0.40
   9   1   2   12.90    0.60
   9   1   2   14.30    0.80
 -10  -1  -2    5.30    3.10
  10  -1   2   10.70    0.80
  10  -1   2   12.30    0.50
  10  -1   2   11.00    0.60
 -10  -1  -2   11.80    0.60
 -10  -1  -2   11.70    0.50
  10  -1   2   12.10    0.70
  10  -1   2   13.20    0.60
  10  -1   2   11.80    0.50
  10  -1   2   12.40    1.00
  10   1   2   12.00    0.70
  10   1   2   11.90    0.50
  10   1   2   11.60    0.60
  10   1   2   11.90    0.60
 -10   1  -2   11.30    4.20
 -10   1  -2   11.90    0.60
 -10   1  -2   11.90    0.60
  10   1   2   12.00    0.70
  10   1   2    9.30    0.90
  10   1   2   12.10    0.80
 -11  -1  -2    8.20    3.60
  11  -1   2    4.70    0.40
  11  -1   2    5.10    0.30
  11  -1   2    5.10    0.50
  11  -1   2    5.40    0.60
  11  -1   2    5.70    0.70
  11  -1   2    5.30    0.30
  11   1   2    4.60    0.40
  11   1   2    5.00    0.30
 -11   1  -2    6.70    4.90
  11   1   2    5.50    0.40
  11   1   2    5.70    0.60
  11   1   2    5.90    0.70
 -11   1  -2    4.60    0.40
  11   1   2    5.90    0.60
  11   1   2    5.20    0.50
  12  -1   2   61.39    2.00
  12  -1   2   54.79    1.60
  12  -1   2   58.29    1.70
  12  -1   2   59.99    2.00
  12  -1   2   59.69    1.90
  12   1   2   58.59    2.00
 -12   1  -2   60.59    1.70
  12   1   2   60.69    1.90
  12   1   2   58.19    1.70
  12   1   2   58.99    2.00
  12   1   2   61.99    1.80
  12   1   2   58.79    1.70
  12   1   2   54.69    1.80
  13  -1   2   19.50    0.90
  13  -1   2   20.90    0.80
  13  -1   2   21.70    1.00
  13  -1   2   21.50    0.70
  13   1   2   21.40    0.70
  13   1   2   20.40    0.60
  14  -1   2   90.99    2.60
  14  -1   2  100.09    2.80
  14   1   2   93.19    2.60
  14  -2  -2   51.49    1.50
  14  -2  -2   50.89    1.40
 -14  -2   2   52.19    1.50
 -14  -2   2   48.20    1.50
  14   2  -2   51.49    1.40
  13  -2  -2    3.60    0.30
  13  -2  -2    3.50    0.30
  13  -2  -2    3.30    0.50
  13  -2  -2    3.80    0.40
  13   2  -2    3.40    0.30
  13   2  -2    3.40    0.30
  13   2  -2    3.50    0.20
  13   2  -2    3.90    0.30
 -13   2   2    3.00    0.20
  12  -2  -2   16.20    0.60
  12  -2  -2   17.50    0.90
  12  -2  -2   17.60    0.90
  12  -2  -2   16.80    0.70
  12   2  -2   16.50    0.60
  12   2  -2   16.20    0.70
  12   2  -2   16.70    0.60
  12   2  -2   16.00    0.60
 -12   2   2   16.20    0.60
  12   2  -2   16.00    0.80
  12   2  -2   15.70    0.70
  11  -2  -2    2.20    0.30
  11  -2  -2    2.50    0.40
  11  -2  -2    2.10    0.20
 -11  -2   2    3.20    2.70
  11  -2  -2    2.30    0.40
  11  -2  -2    1.60    0.50
  11   2  -2    3.00    0.40
  11   2  -2    2.50    0.30
 -11   2   2   -4.70    5.70
  11   2  -2    3.00    0.40
 -11   2   2    2.30    0.30
  11   2  -2    3.30    0.30
  11   2  -2    2.50    0.20
  11   2  -2    2.60    0.40
 -10  -2   2   52.59    1.50
  10  -2  -2   56.89    2.00
  10  -2  -2   56.79    1.80
  10  -2  -2   54.39    1.70
  10  -2  -2   53.39    1.50
  10  -2  -2   55.79    1.90
  10  -2  -2   51.99    1.60
 -10  -2   2   53.39    5.30
  10   2  -2   54.69    1.80
 -10   2   2   46.70    6.20
  10   2  -2   55.69    1.80
  10   2  -2   54.89    1.70
 -10   2   2   54.39    1.60
  10   2  -2   53.69    1.60
  10   2  -2   55.39    1.90
  10   2  -2   55.99    1.70
   9  -2  -2   11.60    0.60
  -9  -2   2   11.40    2.50
   9  -2  -2   13.20    0.50
   9  -2  -2   12.20    0.60
  -9  -2   2   11.10    0.50
  -9  -2   2   11.10    0.50
  -9  -2   2   11.60    0.50
   9  -2  -2   12.70    0.70
   9  -2  -2   12.50    0.80
   9  -2  -2   12.70    0.50
  -9  -2   2   13.60    1.20
  -9   2   2   12.40    0.40
   9   2  -2   13.90    0.60
  -9   2   2   12.30    0.60
  -9   2   2   20.00    4.70
   9   2  -2   11.80    0.50
   9   2  -2   12.70    0.70
   9   2  -2   13.20    0.60
  -9   2   2   11.60    0.50
   9   2  -2   12.10    0.70
   9   2  -2   12.90    0.60
   8  -2  -2    8.00    1.30
   8  -2  -2    7.50    0.40
   8  -2  -2    7.80    0.40
  -8  -2   2    7.20    0.40
  -8  -2   2    8.30    0.40
   8  -2  -2    8.40    0.60
  -8  -2   2    8.10    0.40
  -8  -2   2    8.30    0.40
   8  -2  -2    6.00    0.60
  -8  -2   2    7.30    0.90
   8  -2  -2    8.90    0.40
   8  -2  -2    7.70    0.30
   8  -2  -2    7.60    0.50
  -8  -2   2    5.80    2.10
   8   2  -2    8.70    0.70
  -8   2   2    7.10    0.50
  -8   2   2    5.20    2.90
   8   2  -2    8.10    0.50
   8   2  -2    8.20    0.50
  -8   2   2    7.80    0.40
   8   2  -2    7.90    0.50
  -8   2   2    7.20    1.10
   8   2  -2    7.80    0.40
  -8   2   2    7.60    0.30
   8   2  -2    8.40    0.40
  -8   2   2    7.10    0.40
  -8   2   2    7.90    0.40
  -7  -2   2   28.80   10.40
  -7  -2   2   15.80    1.10
   7  -2  -2   15.30    0.70
   7  -2  -2   15.30    0.60
   7  -2  -2   15.80    0.50
  -7  -2   2   15.10    0.60
   7  -2  -2   15.20    0.70
   7  -2  -2   14.30    0.50
   7  -2  -2   13.60    0.60
   7  -2  -2   12.80    1.40
  -7  -2   2   14.10    2.20
   7   2  -2   16.40    1.70
  -7   2   2   15.30    0.60
   7   2  -2   14.60    0.60
  -7   2   2   10.00    7.20
   7   2  -2   15.10    0.60
  -7   2   2   14.60    0.50
  -7   2   2   14.10    0.60
   7   2  -2   15.50    0.60
  -7   2   2   15.50    0.50
   7   2  -2   14.60    0.70
  -7   2   2   11.90   11.10
  -6  -2   2    9.10    3.50
   6  -2  -2   11.90    1.10
  -6  -2   2   13.30    1.00
   6  -2  -2   12.30    0.50
  -6  -2   2   15.00    6.00
   6  -2  -2   12.10    0.60
   6  -2  -2   11.90    0.60
  -6  -2   2   11.00    1.80
  -6   2   2    3.90    4.40
   6   2  -2   12.80    0.60
  -6   2   2    8.70    2.40
   6   2  -2   11.80    0.50
  -6   2   2   12.00    0.50
  -6   2   2    3.00    7.20
   6   2  -2   11.80    0.50
   6   2  -2   12.50    0.50
  -6   2   2   12.20    0.50
   6   2  -2   12.80    1.40
  -5  -2   2  629.34   20.80
  -5  -2   2  646.94   19.40
  -5  -2   2  655.33   18.00
   5  -2  -2  669.43   17.40
   5   2  -2  659.93   17.40
  -5   2   2  657.63   17.40
  -5   2   2  670.23   25.20
   5   2  -2  651.13   17.50
  -5   2   2  645.04   17.40
  -5   2   2  596.24   17.60
  -5   2   2  667.63   20.10
  -5   2   2  686.63   21.90
  -4  -2   2  498.85   14.50
  -4  -2   2  483.25   15.50
  -4  -2   2  491.65   17.60
   4  -2  -2  487.35   13.10
   4  -2  -2  487.15   13.10
  -4  -2   2  498.05   13.40
  -4   2   2  487.15   13.10
   4   2  -2  474.55   13.00
  -4   2   2  478.35   13.10
  -4   2   2  509.15   19.10
  -4   2   2  496.15   16.30
   4   2  -2  477.15   13.10
  -4   2   2  488.25   15.10
  -3  -2   2    2.10    1.50
  -3  -2   2    0.40    0.30
   3  -2  -2    1.00    1.30
  -3  -2   2    0.80    0.60
  -3  -2   2    2.10    1.80
   3  -2  -2    0.30    0.10
  -3  -2   2   -0.10    1.00
  -3   2   2   -0.90    1.20
  -3   2   2    0.40    0.10
  -3   2   2    0.10    0.10
  -3   2   2    0.80    1.00
   2  -2  -2  697.53   19.70
  -2  -2   2  652.43   18.70
   2  -2  -2  691.03   18.00
  -2  -2   2  664.53   18.10
  -2  -2   2  677.93   18.90
  -2   2   2  674.13   19.50
   2   2  -2  674.23   17.90
   2   2  -2  673.63   19.00
  -2   2   2  632.54   19.00
   1  -2  -2  789.02   21.00
  -1  -2   2  783.82   21.30
  -1  -2   2  755.32   21.00
  -1  -2   2  766.32   21.10
   1   2  -2  805.02   21.40
  -1   2   2  767.72   21.00
   1   2  -2  799.32   21.00
  -1   2   2  807.92   21.90
   0  -2   2  165.48    5.10
   0  -2  -2  169.28    5.30
   0  -2   2  167.78    4.70
   0  -2   2  169.08    5.50
   0  -2  -2  174.38    4.80
   0  -2  -2  163.98    5.00
   0  -2  -2  175.88    4.70
   0   2   2  167.78    4.80
   0   2   2  176.88    5.30
   0   2  -2  176.78    5.20
   0   2  -2  169.48    4.90
   1  -2   2  132.39    4.70
  -1  -2  -2  124.99    4.10
  -1  -2  -2  130.39    3.70
   1  -2   2  126.99    5.40
  -1  -2  -2  125.59    4.40
  -1  -2  -2  128.69    3.90
   1  -2   2  124.19    3.50
  -1   2  -2  139.89    5.30
   1   2   2  125.39    3.70
   1   2   2  134.19    3.80
  -1   2  -2  131.39    3.60
   1   2   2  134.29    4.90
   2  -2   2  415.36   10.90
  -2  -2  -2  415.76   11.10
   2  -2   2  396.36   12.70
   2  -2   2  380.46   13.70
  -2  -2  -2  387.06   12.10
   2  -2   2  389.26   10.80
  -2  -2  -2  407.66   12.70
  -2   2  -2  426.76   13.80
   2   2   2  418.66   11.30
   2   2   2  422.46   13.30
   2   2   2  405.46   10.90
  -3  -2  -2  430.26   11.70
  -3  -2  -2  437.36   11.90
   3  -2   2  442.36   11.80
   3  -2   2  424.06   11.60
  -3  -2  -2  435.06   14.60
  -3   2  -2  442.06   14.10
  -3   2  -2  437.06   13.30
  -3   2  -2  420.56   11.60
  -3   2  -2  433.46   15.70
   3   2   2  428.66   15.20
   3   2   2  442.06   12.20
  -4  -2  -2   61.29    2.10
   4  -2   2   59.59    1.80
  -4  -2  -2   52.39    4.10
   4  -2   2   61.29    2.10
  -4  -2  -2   60.79    3.20
   4   2   2   60.09    1.70
  -4   2  -2   56.49    2.40
  -4   2  -2   60.79    3.60
  -4   2  -2   56.59    4.40
  -4   2  -2   52.69    5.70
   4   2   2   61.59    2.40
  -5  -2  -2  230.88    6.80
  -5  -2  -2  233.18   11.80
   5  -2   2  229.78    6.20
  -5  -2  -2  234.78    8.30
   5  -2   2  231.78    6.30
   5  -2   2  233.58    6.70
  -5  -2  -2  224.88    9.80
   5  -2   2  228.48    6.20
  -5   2  -2  218.48    8.70
  -5   2  -2  225.78    6.20
  -5   2  -2  214.78   10.20
   5   2   2  228.28    6.30
  -5   2  -2  233.18    7.00
   5   2   2  225.18    6.20
   5   2   2  228.98    7.20
  -5   2  -2  225.08   12.50
   6  -2   2    0.20    0.20
  -6  -2  -2    0.10    5.10
   6  -2   2    0.30    0.40
   6  -2   2    0.20    0.20
  -6  -2  -2    0.40    0.40
  -6  -2  -2   -0.40    1.10
  -6  -2  -2    2.50    3.40
  -6   2  -2    0.20    0.40
  -6   2  -2   -3.80    4.40
  -6   2  -2  -13.60    6.40
  -6   2  -2    0.40    0.20
  -6   2  -2    0.30    0.10
   6   2   2    0.40    0.20
   6   2   2    0.70    0.20
   6   2   2    0.20    0.20
  -6   2  -2    1.10    1.70
   6   2   2   -0.10    0.50
   7  -2   2   41.70    1.20
   7  -2   2   36.90    1.40
  -7  -2  -2   40.80    1.30
   7  -2   2   41.40    1.20
   7  -2   2   38.60    1.50
  -7  -2  -2   44.00    3.70
   7  -2   2   36.90    2.00
  -7  -2  -2   41.20    1.80
   7  -2   2   41.70    1.30
   7  -2   2   42.30    1.30
   7  -2   2   41.10    1.30
   7  -2   2   41.80    1.40
  -7   2  -2   41.90    1.30
  -7   2  -2   41.90    2.20
   7   2   2   40.50    2.50
   7   2   2   41.10    1.30
  -7   2  -2   41.20    1.20
  -7   2  -2   44.60    1.40
   7   2   2   41.90    1.40
   7   2   2   42.40    1.30
  -7   2  -2   35.40    8.60
  -7   2  -2   38.80    1.30
   7   2   2   39.90    1.20
  -7   2  -2   40.70    1.20
  -7   2  -2   38.40   12.20
   7   2   2   40.90    1.30
   8  -2   2  296.97    8.00
  -8  -2  -2  281.87    7.80
   8  -2   2  281.57    8.10
   8  -2   2  286.47    7.80
   8  -2   2  285.27    7.70
   8  -2   2  288.17    8.90
   8  -2   2  294.17    7.90
  -8  -2  -2  267.57    7.80
  -8  -2  -2  255.97    7.70
   8  -2   2  287.77    7.80
  -8  -2  -2  287.37   11.50
   8  -2   2  289.37    7.70
  -8   2  -2  285.07    7.80
  -8   2  -2  298.27   12.90
  -8   2  -2  286.77    7.80
   8   2   2  294.27    8.00
   8   2   2  296.17    9.90
  -8   2  -2  279.67    8.60
   8   2   2  291.77    7.80
   8   2   2  294.17    7.70
  -8   2  -2  290.27    7.70
  -8   2  -2  285.37    7.70
   8   2   2  288.67    7.90
   8   2   2  291.97    7.80
   8   2   2  288.97    7.90
  -8   2  -2  286.77    7.80
   9  -2   2  110.19    3.10
   9  -2   2  114.09    3.20
  -9  -2  -2  119.39    7.10
   9  -2   2  126.79    3.70
   9  -2   2  115.49    3.30
   9  -2   2  112.59    3.10
  -9  -2  -2  107.19    3.10
   9  -2   2  114.99    3.40
  -9  -2  -2  112.49    3.20
  -9  -2  -2  107.69    3.20
   9  -2   2  113.49    3.20
  -9   2  -2  111.99    3.10
   9   2   2  113.99    3.30
  -9   2  -2  116.39    3.20
   9   2   2  114.59    3.20
  -9   2  -2  114.69    3.30
   9   2   2  114.79    3.20
  -9   2  -2  109.99    8.90
   9   2   2  111.19    3.20
   9   2   2  114.99    3.40
   9   2   2  114.49    3.30
  10  -2   2   96.19    3.00
 -10  -2  -2  104.09    9.10
  10  -2   2   93.29    3.10
 -10  -2  -2   86.89    2.60
  10  -2   2   97.19    2.70
 -10  -2  -2   92.79    2.70
  10  -2   2   96.69    2.80
  10  -2   2   91.79    2.60
  10   2   2   93.49    2.70
 -10   2  -2   97.79    2.80
  10   2   2   93.89    2.60
  10   2   2   95.89    2.80
  10   2   2   91.49    2.80
  10   2   2   93.59    2.70
 -10   2  -2   95.09    2.70
  10   2   2   98.19    3.00
 -11  -2  -2   51.39    6.10
  11  -2   2   52.79    1.90
  11  -2   2   53.69    1.50
  11  -2   2   55.19    1.80
  11  -2   2   55.59    2.00
  11  -2   2   53.79    1.60
  11   2   2   55.29    1.80
  11   2   2   54.29    1.90
  11   2   2   52.89    1.60
 -11   2  -2   55.29    1.60
  11   2   2   52.09    1.70
  11   2   2   54.39    1.70
  11   2   2   53.79    1.60
  12  -2   2   31.40    1.30
  12  -2   2   29.90    1.00
  12  -2   2   31.20    1.10
  12   2   2   27.80    1.00
 -12   2  -2   31.00    1.00
  12   2   2   30.00    1.10
  12   2   2   31.10    0.90
  12   2   2   30.90    1.00
  12   2   2   30.10    1.00
  12   2   2   31.40    1.20
  13  -2   2    1.60    0.40
  13  -2   2    1.60    0.50
  13  -2   2    1.40    0.20
  13   2   2    1.70    0.30
 -13   2  -2    1.50    0.20
  13   2   2    1.60    0.20
  13   2   2    1.60    0.30
  13   2   2    1.90    0.20
 -14  -2  -2    0.20    0.10
  14   2   2    0.30    0.10
 -14  -3   2   32.50    0.90
  14  -3  -2   27.70    1.00
  14   3  -2   33.80    0.90
  13  -3  -2  109.69    3.30
  13  -3  -2  117.59    3.10
  13  -3  -2  119.19    3.30
  13  -3  -2  115.09    3.30
  13   3  -2  117.99    3.10
 -13   3   2  117.59    3.20
  13   3  -2  114.29    3.10
  13   3  -2  109.99    3.20
  13   3  -2  117.79    3.20
  12  -3  -2   41.70    1.50
  12  -3  -2   40.00    1.20
  12  -3  -2   42.60    1.50
  12  -3  -2   40.20    1.40
  12   3  -2   41.20    1.30
  12   3  -2   40.50    1.20
 -12   3   2   41.90    1.20
  12   3  -2   39.90    1.40
  12   3  -2   40.00    1.30
  12   3  -2   42.50    1.30
  12   3  -2   41.60    1.20
  11  -3  -2   81.69    2.60
  11  -3  -2   81.39    2.70
 -11  -3   2   79.39    5.80
  11  -3  -2   81.89    2.50
  11  -3  -2   82.59    2.30
 -11  -3   2   72.39    2.60
  11   3  -2   80.79    2.40
  11   3  -2   80.59    2.50
  11   3  -2   84.39    2.50
  11   3  -2   84.39    2.50
 -11   3   2   83.99    2.40
  11   3  -2   85.19    2.30
  11   3  -2   79.99    2.30
  10  -3  -2   14.10    0.70
  10  -3  -2   12.60    0.80
 -10  -3   2   12.70    0.50
 -10  -3   2    7.30    3.30
 -10  -3   2   12.70    0.50
  10  -3  -2   13.20    0.60
  10  -3  -2   12.80    0.40
  10  -3  -2   13.50    1.00
  10   3  -2   13.70    0.60
  10   3  -2   14.40    0.60
  10   3  -2   14.00    0.70
 -10   3   2   13.50    0.60
  10   3  -2   14.70    0.80
  10   3  -2   14.00    0.60
  10   3  -2   13.80    0.70
 -10   3   2   13.00    0.40
  -9  -3   2    3.40    0.30
   9  -3  -2    4.30    0.30
   9  -3  -2    4.30    0.40
  -9  -3   2    3.50    0.80
   9  -3  -2    3.50    0.50
  -9  -3   2    6.00    2.20
   9  -3  -2    3.60    0.40
  -9  -3   2    3.70    0.30
   9  -3  -2    3.60    0.50
   9   3  -2    4.10    0.40
  -9   3   2    4.00    0.30
   9   3  -2    3.70    0.30
   9   3  -2    4.30    0.50
  -9   3   2    4.20    0.40
  -9   3   2    4.90    0.40
   9   3  -2    4.10    0.40
  -9   3   2    2.30    4.80
  -9   3   2    3.90    0.30
   9   3  -2    3.80    0.40
   9   3  -2    4.60    0.40
   8  -3  -2   17.60    0.60
   8  -3  -2   16.60    0.70
  -8  -3   2   16.40    0.60
   8  -3  -2   15.80    0.60
  -8  -3   2   17.40    1.30
   8  -3  -2   15.90    1.00
  -8  -3   2   16.40    0.60
  -8  -3   2   12.30    2.30
   8  -3  -2   17.30    0.80
   8  -3  -2   15.80    0.60
  -8   3   2   16.00    0.60
   8   3  -2   15.50    0.70
  -8   3   2   16.20    0.60
  -8   3   2   16.70    0.70
   8   3  -2   16.50    0.70
   8   3  -2   16.30    0.60
  -8   3   2   10.40    3.70
  -8   3   2   16.70    1.70
   8   3  -2   13.60    1.90
  -8   3   2   16.20    0.70
   7  -3  -2  179.08    4.90
   7  -3  -2  182.78    5.00
   7  -3  -2  185.88    5.10
  -7  -3   2  189.28    5.00
  -7  -3   2  184.08    5.00
   7  -3  -2  174.98    4.90
  -7  -3   2  188.78    7.60
   7  -3  -2  174.78    4.90
   7  -3  -2  179.68    4.90
  -7  -3   2  181.28    5.70
   7  -3  -2  176.48    5.20
   7  -3  -2  178.38    5.70
   7   3  -2  180.88    6.60
  -7   3   2  166.08    8.60
  -7   3   2  181.58    5.00
   7   3  -2  180.68    5.00
  -7   3   2  131.49   17.30
   7   3  -2  185.18    5.00
   7   3  -2  185.38    5.00
  -7   3   2  174.98   14.00
   7   3  -2  183.98    5.10
  -7   3   2  178.08    4.90
  -6  -3   2  323.97   10.70
   6  -3  -2  298.97    9.10
  -6  -3   2  289.07   12.90
   6  -3  -2  320.97    8.50
  -6  -3   2  318.97    9.10
   6  -3  -2  304.77    8.30
  -6  -3   2  311.07   16.30
   6  -3  -2  313.67    8.40
   6  -3  -2  313.47    8.40
  -6   3   2  314.17    8.40
   6   3  -2  305.47    8.30
   6   3  -2  305.27    8.40
  -6   3   2  307.97   11.90
   6   3  -2  318.47    9.80
   6   3  -2  311.07    8.40
  -6   3   2  321.17   15.10
   6   3  -2  302.57    8.50
  -6   3   2  316.17    8.40
  -6   3   2  294.27   19.70
  -5  -3   2  221.78    9.10
  -5  -3   2  214.38   11.50
  -5  -3   2  207.48    9.50
  -5  -3   2  230.38    6.50
   5  -3  -2  223.48    6.40
   5  -3  -2  215.38    6.40
   5  -3  -2  222.18    6.00
   5  -3  -2  215.38    5.90
  -5  -3   2  233.18    7.80
  -5   3   2  206.98   13.70
  -5   3   2  219.28    6.00
  -5   3   2  214.68    8.60
   5   3  -2  213.48    6.00
  -5   3   2  211.68   10.00
  -5   3   2  212.78    5.90
   5   3  -2  223.98    5.90
  -4  -3   2  105.59    6.70
  -4  -3   2   87.49    5.10
  -4  -3   2   88.49    5.60
   4  -3  -2   98.29    2.90
  -4   3   2   93.19    4.70
   4   3  -2   90.49    2.50
  -4   3   2  100.89    5.80
  -4   3   2   85.09    8.10
  -4   3   2   87.39    2.70
  -3  -3   2  201.78    6.90
  -3  -3   2  215.68    8.40
  -3  -3   2  197.78    7.10
  -3  -3   2  204.78    5.80
   3  -3  -2  205.18    5.60
   3  -3  -2  192.48    5.50
  -3  -3   2  207.28    6.30
  -3   3   2  195.48    7.80
  -3   3   2  194.48    7.10
  -3   3   2  195.88    5.40
  -2  -3   2 3687.03   99.79
  -2  -3   2 3742.23   99.49
  -2  -3   2 3602.54   99.99
  -2  -3   2 3739.83  100.69
  -2   3   2 3904.21  100.99
   2   3  -2 3727.03   99.19
  -1  -3   2   78.19    2.50
   1  -3  -2   71.89    2.90
  -1  -3   2   72.49    2.30
  -1  -3   2   79.09    2.30
   1  -3  -2   77.49    2.30
   1  -3  -2   76.99    3.30
  -1   3   2   77.49    3.30
  -1   3   2   78.79    2.20
   1   3  -2   76.29    2.40
   1   3  -2   76.79    2.40
   0  -3  -2  367.86   10.60
   0  -3  -2  367.26   10.10
   0  -3   2  362.56   10.00
   0  -3   2  358.36   10.40
   0  -3  -2  354.36   10.30
   0  -3   2  355.66   10.70
   0  -3  -2  374.46   10.00
   0   3  -2  383.86   10.40
   0   3   2  380.06   10.60
   0   3   2  372.46   10.10
   1  -3   2  282.57    7.90
  -1  -3  -2  291.27    8.00
  -1  -3  -2  279.17    8.20
  -1   3  -2  286.97    7.80
   1   3   2  284.47    8.10
   1   3   2  297.07    9.10
  -1   3  -2  293.17    9.60
   1   3   2  304.07    8.20
  -2  -3  -2 3521.95   96.49
   2  -3   2 3527.25   95.59
  -2  -3  -2 3591.14   97.19
  -2   3  -2 3677.83   98.89
   2   3   2 3589.54   95.69
  -2   3  -2 3607.74   97.59
   2   3   2 3707.73   97.99
  -3  -3  -2   63.49    2.10
   3  -3   2   59.69    1.70
  -3  -3  -2   56.39    3.20
   3  -3   2   59.19    1.80
  -3  -3  -2   57.99    4.00
  -3   3  -2   55.19    3.70
   3   3   2   60.69    2.30
  -3   3  -2   60.49    1.70
  -3   3  -2   60.79    5.10
  -3   3  -2   61.59    4.10
   3   3   2   58.39    1.70
  -4  -3  -2  923.41   28.70
  -4  -3  -2  955.00   26.30
  -4  -3  -2  951.00   28.10
   4  -3   2  958.90   25.50
  -4  -3  -2  978.60   27.00
   4  -3   2  988.30   25.60
  -4  -3  -2  894.61   29.20
  -4   3  -2  950.50   27.90
  -4   3  -2  961.00   29.20
  -4   3  -2  929.01   31.20
   4   3   2  994.60   26.40
   4   3   2  944.81   25.40
  -5  -3  -2   87.79    2.90
  -5  -3  -2   84.99    6.00
  -5  -3  -2   82.69    4.10
  -5  -3  -2   80.19    6.40
   5  -3   2   87.29    2.70
  -5  -3  -2   75.79    7.30
   5  -3   2   81.99    2.40
  -5   3  -2   92.59    2.70
   5   3   2   86.89    3.40
  -5   3  -2   75.99    6.80
  -5   3  -2   87.19    8.90
  -5   3  -2   87.29    3.40
   5   3   2   84.19    2.40
  -5   3  -2   80.29    5.10
   6  -3   2   24.40    1.20
  -6  -3  -2   25.10    2.60
   6  -3   2   24.70    0.80
  -6  -3  -2   18.50    6.20
  -6  -3  -2   23.10    4.60
   6  -3   2   25.90    0.90
   6  -3   2   24.70    0.90
  -6  -3  -2   25.10    1.30
  -6   3  -2   23.90    0.80
  -6   3  -2   24.30    0.80
   6   3   2   24.10    0.80
   6   3   2   23.60    0.80
   6   3   2   25.80    0.90
   6   3   2   23.20    1.80
  -6   3  -2   25.30    1.70
  -6   3  -2   36.90    9.50
  -6   3  -2   18.70    3.00
  -6   3  -2   21.90    5.40
   7  -3   2    0.10    0.20
   7  -3   2    0.70    0.60
  -7  -3  -2    0.20    0.40
   7  -3   2    0.30    0.10
   7  -3   2    0.40    0.30
  -7  -3  -2   -0.30    1.30
   7  -3   2    0.00    0.10
  -7  -3  -2    0.20    0.20
  -7   3  -2    0.70    0.30
   7   3   2    0.10    0.10
  -7   3  -2    0.00    0.20
   7   3   2    0.00    0.20
   7   3   2   -0.10    0.20
  -7   3  -2   -0.30    0.20
  -7   3  -2  -17.80   14.70
  -7   3  -2    2.60    3.00
  -7   3  -2    0.40    0.60
   7   3   2   -0.20    0.80
   7   3   2    0.60    0.20
   7   3   2    0.70    0.30
  -7   3  -2   -0.20    0.20
  -7   3  -2   -1.00    9.70
  -7   3  -2    0.20    0.10
   8  -3   2  109.09    3.20
   8  -3   2  106.39    3.30
   8  -3   2  107.09    2.90
  -8  -3  -2  105.69    3.00
   8  -3   2  109.09    3.10
  -8  -3  -2  111.89    6.20
   8  -3   2   96.59    2.90
  -8  -3  -2  104.99    2.90
  -8  -3  -2  107.59    3.00
  -8  -3  -2   96.19    3.00
   8  -3   2  110.09    3.00
  -8   3  -2  109.09    3.00
   8   3   2  109.19    3.10
   8   3   2  108.09    3.00
  -8   3  -2  107.79    3.10
  -8   3  -2  109.19    3.10
   8   3   2  106.59    3.00
  -8   3  -2  106.19    2.90
  -8   3  -2  118.99    8.50
   8   3   2  106.29    3.20
   8   3   2   98.79    4.80
  -8   3  -2  105.49    4.10
  -8   3  -2  106.29    3.00
   8   3   2  105.29    3.00
   8   3   2  110.19    3.10
  -9  -3  -2    0.60    0.20
   9  -3   2    0.40    0.10
   9  -3   2    0.80    0.40
  -9  -3  -2    1.10    0.30
   9  -3   2    1.00    0.20
   9  -3   2    0.80    0.50
  -9  -3  -2    0.90    0.20
  -9  -3  -2    2.00    2.00
   9  -3   2    0.70    0.30
   9   3   2    0.90    0.30
   9   3   2    0.70    0.20
   9   3   2    0.90    0.40
   9   3   2    1.00    0.30
  -9   3  -2    1.00    0.20
  -9   3  -2    1.10    0.30
   9   3   2    0.90    0.30
  -9   3  -2    1.00    0.20
  -9   3  -2    0.60    0.20
  -9   3  -2   -2.30    5.00
   9   3   2    0.60    0.30
  -9   3  -2    0.70    0.20
  10  -3   2    0.40    0.40
 -10  -3  -2    0.10    0.20
  10  -3   2   -0.10    0.20
  10  -3   2   -0.10    0.50
 -10  -3  -2   -1.30    2.30
 -10  -3  -2    0.10    0.20
  10  -3   2    0.40    0.30
 -10   3  -2   -0.10    0.20
  10   3   2    0.20    0.20
  10   3   2    0.50    0.40
 -10   3  -2    0.20    0.10
  10   3   2    0.00    0.20
  10   3   2    0.00    0.30
  10   3   2    0.10    0.30
  10   3   2    0.00    0.70
 -10   3  -2    0.20    0.20
 -11  -3  -2  311.77    8.70
  11  -3   2  335.97    9.10
  11  -3   2  320.67    8.70
  11  -3   2  323.17    9.00
  11  -3   2  328.17    8.90
 -11  -3  -2  317.97   12.90
  11   3   2  330.37    8.90
  11   3   2  322.17    8.70
  11   3   2  322.37    8.80
  11   3   2  320.77    9.00
 -11   3  -2  332.47    8.80
  11   3   2  322.47    8.90
  11   3   2  319.67    8.80
  12  -3   2    9.20    0.40
  12  -3   2    7.70    0.60
  12  -3   2    8.70    0.70
  12  -3   2    8.50    0.50
 -12   3  -2    9.00    0.40
  12   3   2    8.30    0.50
  12   3   2    8.70    0.50
  12   3   2    8.70    0.40
  12   3   2    8.60    0.40
  12   3   2    8.70    0.50
  12   3   2    8.20    0.60
  13  -3   2    2.20    0.20
 -13  -3  -2    2.50    0.20
  13  -3   2    2.00    0.30
  13  -3   2    2.20    0.30
  13  -3   2    1.90    0.30
  13   3   2    2.10    0.20
  13   3   2    2.50    0.20
  13   3   2    2.00    0.20
  13   3   2    1.90    0.30
  13  -4  -2   37.60    1.10
 -13  -4   2   39.30    1.20
  13  -4  -2   38.20    1.20
  13  -4  -2   40.50    1.30
  13   4  -2   39.50    1.10
  13   4  -2   40.10    1.10
  13   4  -2   39.10    1.10
 -13   4   2   38.00    1.10
  12  -4  -2   31.50    1.20
  12  -4  -2   33.10    1.20
  12  -4  -2   32.50    1.30
  12   4  -2   32.80    1.20
 -12   4   2   34.10    1.00
  12   4  -2   32.40    1.10
  12   4  -2   33.80    1.10
  12   4  -2   33.80    1.00
  12   4  -2   35.00    1.00
  12   4  -2   33.70    1.10
 -11  -4   2   11.10    0.40
 -11  -4   2   10.60    0.40
 -11  -4   2   11.10    3.10
  11  -4  -2   11.60    0.50
  11  -4  -2   11.30    0.70
  11  -4  -2   10.40    0.80
  11  -4  -2   10.90    0.60
 -11   4   2   11.10    0.50
  11   4  -2   11.70    0.50
  11   4  -2   11.90    0.50
  11   4  -2   10.70    0.70
  11   4  -2   11.40    0.50
  11   4  -2   11.00    0.60
  10  -4  -2   82.99    2.50
 -10  -4   2   78.99    2.30
  10  -4  -2   79.39    2.60
  10  -4  -2   83.89    2.70
 -10  -4   2   79.99    2.30
  10  -4  -2   83.19    2.40
 -10  -4   2   79.39    2.30
 -10  -4   2   82.39    5.40
  10   4  -2   87.29    2.50
 -10   4   2   86.39    2.40
  10   4  -2   82.19    2.60
 -10   4   2   80.09    2.30
  10   4  -2   83.99    2.30
  10   4  -2   83.79    2.50
  10   4  -2   85.19    2.40
 -10   4   2   81.29    2.30
  10   4  -2   83.69    2.40
   9  -4  -2  252.57    7.10
  -9  -4   2  246.28   10.00
  -9  -4   2  253.17    6.80
  -9  -4   2  239.38    7.80
  -9  -4   2  243.48    6.80
   9  -4  -2  245.38    7.20
   9  -4  -2  250.87    6.80
  -9  -4   2  249.18    6.80
   9  -4  -2  253.47    7.00
  -9   4   2  252.77    6.80
   9   4  -2  254.97    6.90
   9   4  -2  239.78    6.80
   9   4  -2  271.47    6.90
  -9   4   2  257.07    6.90
   9   4  -2  254.47    7.00
   9   4  -2  259.37    7.00
   9   4  -2  244.18    6.90
  -9   4   2  258.57    6.80
  -9   4   2  248.08    6.90
   8  -4  -2    5.50    0.50
  -8  -4   2    5.50    0.40
  -8  -4   2    5.60    0.90
  -8  -4   2    5.80    0.40
   8  -4  -2    4.80    0.60
   8  -4  -2    6.10    0.60
  -8  -4   2    5.10    1.70
   8  -4  -2    5.70    0.40
  -8  -4   2    5.70    0.30
   8  -4  -2    5.80    0.40
  -8   4   2    5.80    0.30
   8   4  -2    6.70    0.50
  -8   4   2    6.20    0.40
   8   4  -2    5.70    0.50
  -8   4   2    6.00    0.40
   8   4  -2    6.10    0.50
   8   4  -2    5.80    0.40
   8   4  -2    5.30    0.40
  -8   4   2    6.00    0.40
   8   4  -2    6.50    0.40
  -8   4   2    6.50    1.40
   7  -4  -2   95.69    2.80
   7  -4  -2   95.79    2.80
  -7  -4   2   90.49    2.60
   7  -4  -2   92.09    2.90
   7  -4  -2   89.99    2.60
  -7  -4   2   95.99    2.70
  -7  -4   2   99.29    3.80
   7  -4  -2   97.09    2.80
   7  -4  -2   92.39    2.70
  -7  -4   2  100.59    4.90
   7   4  -2   89.89    4.30
  -7   4   2   98.49    2.70
  -7   4   2   93.29    2.60
   7   4  -2   94.59    2.60
   7   4  -2   99.99    2.70
   7   4  -2   93.59    2.70
   7   4  -2   95.69    2.80
  -7   4   2   92.99    2.60
  -7   4   2   85.69    7.10
  -7   4   2   88.89    2.70
   6  -4  -2  148.99    4.10
  -6  -4   2  120.49   12.40
   6  -4  -2  149.99    4.00
  -6  -4   2  145.59    5.80
  -6  -4   2  145.69    4.70
   6  -4  -2  141.99    4.20
   6   4  -2  144.39    4.00
  -6   4   2  143.89    4.00
   6   4  -2  142.99    3.90
  -6   4   2  147.89    3.90
   6   4  -2  145.39    4.00
  -6   4   2  124.89    7.60
   6   4  -2  142.69    4.00
   6   4  -2  140.69    5.40
  -6   4   2  130.29   14.80
  -6   4   2  130.29   11.30
  -5  -4   2   50.79    2.10
  -5  -4   2   53.09    2.80
   5  -4  -2   50.09    1.50
   5  -4  -2   47.20    1.70
   5  -4  -2   52.09    1.60
  -5  -4   2   44.30    5.70
   5  -4  -2   50.09    1.70
  -5  -4   2   46.20    6.10
   5   4  -2   51.29    1.50
  -5   4   2   52.29    4.70
  -5   4   2   53.19    6.50
  -5   4   2   52.29    8.60
   5   4  -2   48.40    2.50
  -5   4   2   50.99    1.50
  -5   4   2   49.00    1.50
  -4  -4   2    1.60    2.50
   4  -4  -2    1.90    0.30
   4  -4  -2    1.60    0.20
   4  -4  -2    2.20    0.20
  -4  -4   2    1.80    0.50
  -4  -4   2   -3.40    2.10
   4  -4  -2    2.10    0.30
   4   4  -2    2.70    0.20
  -4   4   2    3.70    2.20
  -4   4   2    5.00    4.30
  -4   4   2    1.00    2.30
  -3  -4   2  371.36   13.20
  -3  -4   2  387.36   11.60
   3  -4  -2  400.06   10.50
  -3  -4   2  404.86   11.10
  -3  -4   2  377.76   12.60
  -3   4   2  396.06   13.20
  -3   4   2  376.36   10.40
  -3   4   2  404.86   17.00
  -2  -4   2 1341.07   35.80
   2  -4  -2 1285.67   35.50
   2  -4  -2 1338.67   35.50
  -2  -4   2 1367.66   36.00
  -2  -4   2 1327.67   35.80
   2  -4  -2 1368.76   37.70
   2  -4  -2 1297.47   36.90
  -2  -4   2 1353.46   35.60
  -2  -4   2 1325.37   35.70
  -2   4   2 1374.96   37.60
  -2   4   2 1263.47   35.40
   2   4  -2 1359.86   35.70
   1  -4  -2  661.33   18.70
   1  -4  -2  646.34   19.70
   1  -4  -2  661.23   17.90
  -1  -4   2  660.53   18.10
  -1   4   2  680.33   18.00
   1   4  -2  681.93   18.30
  -1   4   2  687.63   19.20
   0  -4  -2  146.79    5.00
   0  -4  -2  151.78    4.70
   0  -4   2  154.48    4.40
   0  -4  -2  157.68    4.40
   0   4   2  154.38    5.00
   0   4   2  154.78    4.50
   0   4  -2  154.98    4.50
   0   4  -2  154.68    4.50
  -1  -4  -2  228.18    6.80
  -1  -4  -2  226.88    6.50
  -1  -4  -2  229.18    6.50
   1  -4   2  224.28    6.40
   1   4   2  233.98    7.40
  -1   4  -2  234.38    6.20
  -1   4  -2  237.08    6.20
  -1   4  -2  221.98    8.00
   1   4   2  236.38    6.70
  -1   4  -2  229.18    7.50
   2  -4   2  228.78    6.20
  -2  -4  -2  229.98    7.20
  -2  -4  -2  230.08    6.60
  -2  -4  -2  227.48    6.80
  -2   4  -2  232.48    8.20
   2   4   2  237.68    6.80
  -2   4  -2  218.38    6.10
  -2   4  -2  230.88    9.30
   2   4   2  225.48    6.50
   2   4   2  232.88    8.20
  -3  -4  -2  137.89    5.60
  -3  -4  -2  139.29    4.40
  -3  -4  -2  146.99    6.00
   3  -4   2  142.19    4.00
  -3  -4  -2  150.18    5.20
  -3  -4  -2  146.59    4.90
   3   4   2  138.69    4.00
  -3   4  -2  134.79    8.10
   3   4   2  148.79    4.70
  -3   4  -2  143.49    3.90
  -3   4  -2  145.79    6.80
  -4  -4  -2   50.69    4.80
  -4  -4  -2   49.00    1.90
  -4  -4  -2   47.20    3.30
  -4   4  -2   56.99    6.90
  -4   4  -2   46.30    1.50
  -4   4  -2   44.60    4.20
  -4   4  -2   50.59    5.00
   4   4   2   45.70    2.20
   4   4   2   47.20    1.30
  -5  -4  -2  438.46   14.90
  -5  -4  -2  463.05   12.60
   5  -4   2  436.76   11.90
  -5  -4  -2  455.85   13.80
   5  -4   2  450.55   12.00
  -5  -4  -2  456.95   17.00
   5   4   2  453.75   13.20
   5   4   2  406.16   11.90
  -5   4  -2  424.46   15.30
  -5   4  -2  439.86   13.20
   5   4   2  448.66   11.90
  -5   4  -2  454.25   11.90
  -5   4  -2  445.06   11.90
  -5   4  -2  416.86   20.40
  -6  -4  -2   37.60    2.90
   6  -4   2   36.30    1.20
   6  -4   2   30.50    1.30
   6  -4   2   36.00    1.20
  -6  -4  -2   32.80    7.20
   6  -4   2   39.80    1.30
  -6  -4  -2   36.30    1.70
   6   4   2   33.90    1.20
  -6   4  -2   33.90    2.20
  -6   4  -2   22.80    9.30
   6   4   2   31.30    2.20
   6   4   2   34.60    1.10
  -6   4  -2   34.50    1.10
  -6   4  -2   34.70    1.10
  -6   4  -2   32.80    7.50
   6   4   2   36.00    1.10
   7  -4   2  159.88    4.50
  -7  -4  -2  153.48    4.30
  -7  -4  -2  157.98    4.30
  -7  -4  -2  154.18    4.30
   7  -4   2  156.68    4.40
   7  -4   2  159.58    4.40
   7  -4   2  150.98    4.60
   7  -4   2  158.88    4.30
  -7  -4  -2  164.38    7.00
  -7   4  -2  158.98    4.30
   7   4   2  147.59    4.20
  -7   4  -2  154.68    4.40
   7   4   2  147.49    5.90
   7   4   2  161.18    4.30
  -7   4  -2  155.88    4.20
   7   4   2  159.58    4.50
  -7   4  -2  149.59    4.30
  -7   4  -2  148.19    5.60
  -7   4  -2  154.48    4.40
   7   4   2  163.88    4.40
   7   4   2  149.79    4.30
  -8  -4  -2    1.90    0.20
   8  -4   2    1.70    0.50
  -8  -4  -2    1.40    0.20
  -8  -4  -2    2.50    1.60
   8  -4   2    1.70    0.30
   8  -4   2    1.10    0.30
   8  -4   2    1.50    0.40
  -8  -4  -2    1.20    0.20
   8  -4   2    2.00    0.20
   8   4   2    1.10    0.30
   8   4   2    1.20    0.20
   8   4   2    1.60    0.30
  -8   4  -2    1.30    0.30
  -8   4  -2    1.40    0.30
   8   4   2    1.30    0.30
  -8   4  -2    1.30    0.20
   8   4   2    1.80    0.40
  -8   4  -2    1.30    0.20
  -8   4  -2    1.40    0.30
   8   4   2    1.70    0.30
  -8   4  -2    2.50    1.10
  -9  -4  -2    3.90    0.40
  -9  -4  -2    3.90    0.40
   9  -4   2    2.70    0.40
   9  -4   2    4.10    0.60
   9  -4   2    4.10    0.40
   9  -4   2    4.00    0.50
  -9  -4  -2    3.50    0.30
  -9  -4  -2    2.60    1.90
  -9  -4  -2    4.00    0.30
  -9   4  -2    3.90    0.40
   9   4   2    4.00    0.40
   9   4   2    4.40    0.40
  -9   4  -2    4.10    0.40
  -9   4  -2    3.50    0.30
  -9   4  -2    3.60    0.30
   9   4   2    4.40    0.50
   9   4   2    4.20    0.40
   9   4   2    3.80    0.40
   9   4   2    4.20    0.50
  10  -4   2    0.90    0.40
  10  -4   2    1.10    0.30
  10  -4   2    1.10    0.20
 -10  -4  -2    1.10    0.20
 -10  -4  -2    1.50    2.10
  10  -4   2    0.80    0.50
 -10  -4  -2    1.10    0.20
  10   4   2    0.70    0.30
  10   4   2    0.90    0.30
  10   4   2    0.90    0.30
 -10   4  -2    1.10    0.30
  10   4   2    0.70    0.40
  10   4   2    1.00    0.20
 -10   4  -2    1.10    0.20
  10   4   2    1.10    0.30
  11  -4   2   74.89    2.30
  11  -4   2   73.79    2.10
  11  -4   2   77.59    2.50
 -11  -4  -2   74.99    2.10
  11  -4   2   74.49    2.40
  11   4   2   78.29    2.10
  11   4   2   74.69    2.20
  11   4   2   74.19    2.40
  11   4   2   66.29    2.40
  11   4   2   74.69    2.30
 -11   4  -2   77.49    2.20
  11   4   2   77.29    2.20
  12  -4   2    0.00    0.40
  12  -4   2    0.10    0.20
  12  -4   2    0.00    0.30
  12  -4   2    0.00    0.10
  12   4   2   -0.10    0.20
  12   4   2    0.00    0.20
 -12   4  -2   -0.10    0.20
  12   4   2   -0.10    0.20
  12   4   2    0.20    0.20
  12   4   2    0.40    0.30
  12   4   2    0.20    0.20
  13  -4   2   61.49    1.90
  13  -4   2   59.09    1.80
  13   4   2   60.69    1.80
 -13   4  -2   64.39    1.80
  13   4   2   62.19    1.70
  13   4   2   58.29    1.70
  13   4   2   62.69    1.70
  13  -5  -2   26.50    0.90
  13  -5  -2   27.80    1.00
 -13  -5   2   27.60    0.90
 -13  -5   2   25.90    0.80
  13   5  -2   27.30    0.80
  13   5  -2   27.60    0.80
  13   5  -2   27.60    0.80
 -12  -5   2    0.70    0.20
  12  -5  -2    0.50    0.20
  12  -5  -2    0.40    0.30
 -12  -5   2    0.70    0.20
  12  -5  -2    0.70    0.10
  12  -5  -2    1.50    0.50
 -12   5   2    0.60    0.30
  12   5  -2    0.80    0.20
  12   5  -2    0.40    0.20
  12   5  -2    0.20    0.20
  12   5  -2    0.70    0.20
  12   5  -2    0.40    0.20
  11  -5  -2    0.50    0.30
 -11  -5   2    0.20    0.20
 -11  -5   2   -2.20    3.30
  11  -5  -2    0.40    0.40
  11  -5  -2    0.30    0.20
 -11  -5   2    0.40    0.20
  11  -5  -2    0.60    0.30
  11   5  -2    0.00    0.20
 -11   5   2    0.20    0.20
 -11   5   2    0.50    0.10
  11   5  -2    0.50    0.20
  11   5  -2    0.20    0.30
  11   5  -2    0.50    0.20
  11   5  -2    0.20    0.20
  10  -5  -2   89.19    2.90
  10  -5  -2   90.89    2.80
 -10  -5   2   92.09    5.10
  10  -5  -2   98.29    3.10
 -10  -5   2   87.79    2.50
  10   5  -2   88.39    2.80
  10   5  -2   90.89    2.70
  10   5  -2   90.29    2.80
  10   5  -2   91.59    2.70
 -10   5   2   94.09    2.60
 -10   5   2   91.89    2.70
 -10   5   2   99.79    2.70
  10   5  -2   91.09    2.60
   9  -5  -2    7.50    0.70
  -9  -5   2    6.60    0.40
   9  -5  -2    6.90    0.50
  -9  -5   2    7.50    1.10
   9  -5  -2    7.60    0.60
   9  -5  -2    6.00    0.70
   9  -5  -2    7.50    0.40
  -9  -5   2    6.80    0.40
  -9  -5   2    6.50    0.40
  -9  -5   2    5.70    1.80
  -9   5   2    7.60    0.40
  -9   5   2    6.90    0.40
   9   5  -2    7.30    0.40
   9   5  -2    7.10    0.50
   9   5  -2    6.90    0.60
   9   5  -2    7.00    0.40
  -9   5   2    7.40    0.50
   9   5  -2    7.00    0.50
  -9   5   2    7.30    0.50
  -9   5   2    2.40    1.90
   9   5  -2    6.90    0.50
   8  -5  -2   20.70    0.90
  -8  -5   2   19.60    0.70
   8  -5  -2   21.00    1.00
  -8  -5   2   16.30    2.30
   8  -5  -2   19.40    0.80
   8  -5  -2   21.30    1.20
  -8  -5   2   22.00    1.60
   8  -5  -2   19.50    0.70
  -8  -5   2   22.10    0.80
  -8   5   2   20.30    0.80
   8   5  -2   20.80    0.80
   8   5  -2   21.50    0.80
  -8   5   2   17.30    2.20
   8   5  -2   20.40    0.70
   8   5  -2   21.40    0.80
   8   5  -2   20.40    0.80
  -8   5   2   21.60    0.80
  -8   5   2   19.70    0.70
   8   5  -2   20.40    0.90
  -8   5   2   20.50    0.70
   7  -5  -2   18.40    0.80
   7  -5  -2   18.30    0.80
  -7  -5   2   17.90    0.60
  -7  -5   2   17.20    1.40
   7  -5  -2   18.00    1.00
   7  -5  -2   17.40    0.90
  -7  -5   2   17.70    0.60
  -7  -5   2   18.50    0.70
   7  -5  -2   17.20    0.60
   7  -5  -2   18.70    0.80
   7   5  -2   18.90    0.70
   7   5  -2   17.30    0.70
  -7   5   2   18.70    0.60
   7   5  -2   19.20    0.80
  -7   5   2   17.70    0.70
  -7   5   2   18.50    0.70
   7   5  -2   18.60    2.20
   7   5  -2   17.10    0.60
   7   5  -2   19.70    0.80
   7   5  -2   19.70    0.70
  -7   5   2   18.90    0.70
  -6  -5   2  176.18    4.90
  -6  -5   2  162.68    8.30
   6  -5  -2  184.08    5.00
   6  -5  -2  190.08    5.10
   6  -5  -2  179.38    5.00
  -6  -5   2  162.98   13.60
   6  -5  -2  173.08    5.20
  -6  -5   2  182.18    6.50
  -6  -5   2  181.78    5.80
  -6  -5   2  179.88    4.90
  -6  -5   2  175.88    4.90
   6   5  -2  173.98    6.50
   6   5  -2  180.48    5.00
   6   5  -2  175.58    4.90
   6   5  -2  176.58    4.90
  -6   5   2  180.98    5.00
  -6   5   2  175.98   14.40
  -6   5   2  193.18    5.10
  -6   5   2  172.28    4.80
  -6   5   2  176.08    4.90
   5  -5  -2   19.90    1.20
  -5  -5   2   20.40    1.30
   5  -5  -2   18.40    0.70
  -5  -5   2   15.50    2.30
  -5  -5   2   19.40    3.00
   5  -5  -2   19.30    0.80
  -5  -5   2   19.90    1.60
  -5   5   2    9.00    4.60
   5   5  -2   20.70    1.70
   5   5  -2   18.10    0.60
  -5   5   2   29.70    8.30
  -5   5   2   19.10    0.70
  -5   5   2   18.00    0.60
   5   5  -2   18.40    0.70
  -4  -5   2  333.57   10.10
  -4  -5   2  311.57   10.30
   4  -5  -2  330.77    8.80
  -4  -5   2  318.87   12.30
  -4  -5   2  338.27    9.50
  -4  -5   2  325.77    9.40
   4  -5  -2  335.67    8.90
   4  -5  -2  322.47    9.20
  -4   5   2  338.57   16.50
   4   5  -2  334.27   10.00
  -4   5   2  319.77    8.80
  -4   5   2  315.07   12.80
  -4   5   2  319.17    8.70
   4   5  -2  317.17    8.70
  -3  -5   2  801.92   22.00
  -3  -5   2  797.92   21.50
  -3  -5   2  833.92   21.50
  -3  -5   2  793.92   21.60
   3   5  -2  818.52   22.40
  -3   5   2  792.22   21.40
   3   5  -2  785.82   21.50
  -3   5   2  821.22   24.60
  -3   5   2  783.92   27.20
  -2  -5   2  295.67    8.50
   2  -5  -2  303.27    8.10
  -2   5   2  278.07   12.00
   2   5  -2  318.87    8.50
  -2   5   2  288.57    8.00
   1  -5  -2  213.78    5.80
  -1  -5   2  215.38    6.20
   1   5  -2  208.68    6.40
  -1   5   2  212.68    5.90
  -1   5   2  216.28    7.20
   0  -5  -2    0.70    0.30
   0  -5   2   -0.10    0.30
   0   5   2    0.40    0.80
   0   5   2    0.70    0.30
   0   5  -2    0.60    0.30
  -1  -5  -2    4.60    0.60
   1  -5   2    5.50    0.50
  -1   5  -2    7.90    2.00
  -1   5  -2    5.80    1.20
   1   5   2    5.50    0.70
  -2  -5  -2  105.19    3.50
  -2  -5  -2  106.79    3.40
  -2  -5  -2  107.99    3.50
  -2  -5  -2  104.69    3.20
  -2  -5  -2  108.79    3.20
  -2   5  -2  115.49    5.20
  -2   5  -2   99.29    2.90
  -2   5  -2  107.89    6.20
   2   5   2  103.39    3.60
  -3  -5  -2   42.10    2.70
  -3  -5  -2   44.80    1.80
  -3  -5  -2   45.20    2.00
   3  -5   2   47.00    1.40
   3   5   2   40.00    1.80
  -3   5  -2   44.90    1.30
  -3   5  -2   44.70    5.40
   3   5   2   47.00    2.20
  -3   5  -2   48.00    4.50
   3   5   2   41.30    1.20
   4  -5   2   30.60    1.00
   4  -5   2   31.80    1.10
  -4  -5  -2   32.20    2.00
  -4  -5  -2   34.20    3.90
  -4  -5  -2   29.70    2.20
  -4  -5  -2   26.40    3.00
  -4  -5  -2   30.50    1.50
   4   5   2   29.70    0.90
  -4   5  -2   31.30    4.40
  -4   5  -2   15.60    5.20
  -4   5  -2   30.20    0.90
  -4   5  -2   31.40    1.00
   4   5   2   30.80    1.90
  -5  -5  -2    0.90    0.90
   5  -5   2    0.70    0.60
   5  -5   2    0.40    0.20
  -5  -5  -2    5.80    3.90
   5  -5   2    0.30    0.20
  -5  -5  -2    0.00    1.40
  -5  -5  -2    0.00    0.40
  -5   5  -2   -0.50    7.10
   5   5   2    0.10    0.50
  -5   5  -2   -0.20    0.60
  -5   5  -2   -0.20    0.10
   5   5   2    0.00    0.10
  -5   5  -2    0.10    0.20
  -5   5  -2    1.60    4.50
  -6  -5  -2  151.28    4.20
  -6  -5  -2  154.58    7.40
   6  -5   2  147.29    4.30
  -6  -5  -2  161.48    5.10
  -6  -5  -2  145.79    4.20
  -6  -5  -2  159.38    4.30
   6  -5   2  158.58    4.40
  -6  -5  -2  153.88    6.10
  -6  -5  -2  150.08    4.20
   6   5   2  154.28    4.40
  -6   5  -2  151.58   16.60
  -6   5  -2  161.08    4.30
  -6   5  -2  149.88    4.20
   6   5   2  153.58    4.20
   6   5   2  156.18    4.20
  -6   5  -2  146.89    5.70
  -6   5  -2  149.49    4.20
   6   5   2  149.59    5.80
  -6   5  -2  157.78    4.20
  -7  -5  -2    5.20    0.30
   7  -5   2    4.70    0.30
  -7  -5  -2    4.70    0.80
  -7  -5  -2    7.20    1.70
  -7  -5  -2    5.10    0.40
  -7  -5  -2    5.80    0.40
   7  -5   2    5.80    0.50
  -7  -5  -2    4.40    0.40
   7  -5   2    5.50    0.50
   7  -5   2    5.60    0.50
   7  -5   2    6.30    0.60
   7  -5   2    5.40    0.50
  -7   5  -2    4.50    1.10
  -7   5  -2    6.00    0.40
   7   5   2    5.30    0.40
   7   5   2    6.60    0.60
  -7   5  -2    5.40    0.40
   7   5   2    6.60    0.40
  -7   5  -2    5.30    0.30
   7   5   2    5.20    1.30
  -7   5  -2    4.80    0.40
  -7   5  -2    5.20    0.40
  -8  -5  -2   14.10    0.50
   8  -5   2   12.50    0.70
  -8  -5  -2   12.10    1.20
   8  -5   2   13.80    0.70
   8  -5   2   13.40    0.60
  -8  -5  -2   14.60    0.70
  -8  -5  -2   13.20    2.30
   8  -5   2   12.40    0.60
  -8  -5  -2   14.40    0.80
   8  -5   2   12.80    0.80
   8  -5   2   14.30    1.00
   8   5   2   13.20    0.70
  -8   5  -2   12.80    1.70
  -8   5  -2   12.80    0.60
   8   5   2   12.80    0.70
   8   5   2   12.80    0.60
   8   5   2   12.90    0.60
  -8   5  -2   11.90    0.60
  -8   5  -2   14.20    0.70
   8   5   2   11.60    0.50
  -8   5  -2   12.90    0.50
   8   5   2   12.70    0.80
  -8   5  -2   11.30    0.60
   9  -5   2  329.57    8.70
   9  -5   2  307.17    8.50
  -9  -5  -2  311.57   11.40
   9  -5   2  302.97    8.30
  -9  -5  -2  304.97    8.30
  -9  -5  -2  295.77    8.30
  -9  -5  -2  310.37    8.40
   9  -5   2  308.97    8.60
   9   5   2  311.47    8.50
  -9   5  -2  306.37    8.30
  -9   5  -2  319.47    8.40
   9   5   2  310.17    8.30
  -9   5  -2  300.67    8.30
   9   5   2  308.57    8.40
  -9   5  -2  306.47    8.40
   9   5   2  310.77    8.60
   9   5   2  305.97    8.50
   9   5   2  307.57    8.40
  -9   5  -2  286.67   10.10
  10  -5   2  116.99    3.30
 -10  -5  -2  109.99    3.20
 -10  -5  -2  115.99    3.20
  10  -5   2  115.59    3.50
  10  -5   2  114.59    3.40
 -10  -5  -2  109.59    5.90
 -10  -5  -2  115.09    3.30
  10   5   2  126.99    3.30
 -10   5  -2  119.39    3.20
  10   5   2  119.19    3.50
  10   5   2  116.69    3.40
  10   5   2  120.99    3.30
 -10   5  -2  114.59    3.40
 -10   5  -2  117.09    3.30
  10   5   2  118.29    3.40
  10   5   2  122.39    3.30
  11  -5   2    0.90    0.30
  11  -5   2    0.80    0.50
 -11  -5  -2    0.90    0.20
  11  -5   2    1.00    0.30
  11  -5   2    1.00    0.20
 -11   5  -2    1.00    0.10
  11   5   2    0.60    0.20
  11   5   2    1.00    0.30
  11   5   2    0.80    0.20
 -11   5  -2    0.90    0.20
  11   5   2    1.00    0.20
  11   5   2    0.70    0.30
  11   5   2    0.90    0.30
  12  -5   2   38.10    1.20
  12  -5   2   43.00    1.50
 -12  -5  -2   37.50    1.20
  12  -5   2   39.10    1.30
  12  -5   2   36.90    1.40
 -12   5  -2   40.90    1.20
  12   5   2   39.20    1.30
  12   5   2   39.60    1.20
  12   5   2   40.00    1.20
  13  -5   2   13.90    0.70
 -13  -5  -2   14.50    0.50
  13  -5   2   13.80    0.60
 -13   5  -2   14.00    0.50
  13   5   2   14.50    0.50
  13   5   2   13.60    0.50
  13   5   2   14.80    0.50
  13  -6  -2   28.40    1.20
  13  -6  -2   32.70    1.00
 -13   6   2   34.10    0.90
  13   6  -2   31.90    0.90
  12  -6  -2   14.40    0.70
 -12  -6   2   16.10    0.60
  12  -6  -2   15.40    0.80
 -12  -6   2   15.50    0.60
 -12  -6   2   14.40    0.50
  12  -6  -2   14.30    0.70
  12   6  -2   15.80    0.60
  12   6  -2   15.50    0.50
 -12   6   2   15.70    0.60
  12   6  -2   16.30    0.60
  12   6  -2   16.80    0.50
  11  -6  -2   12.80    0.70
 -11  -6   2   12.70    0.40
 -11  -6   2   13.00    0.50
  11  -6  -2   12.20    0.80
 -11  -6   2   12.60    0.50
  11  -6  -2   11.30    0.40
 -11  -6   2   12.70    0.60
 -11  -6   2   12.70    0.60
  11  -6  -2   12.70    0.80
 -11   6   2   13.20    0.60
  11   6  -2   13.60    0.50
  11   6  -2   13.90    0.70
  11   6  -2   13.00    0.60
  11   6  -2   12.60    0.60
 -11   6   2   12.90    0.40
  11   6  -2   11.80    0.70
  11   6  -2   12.80    0.50
 -10  -6   2   61.49    1.80
 -10  -6   2   60.39    1.80
  10  -6  -2   60.89    2.10
 -10  -6   2   61.29    1.80
  10  -6  -2   60.99    1.80
  10  -6  -2   65.29    2.10
  10  -6  -2   63.59    2.00
  10   6  -2   61.19    1.90
  10   6  -2   61.49    2.00
 -10   6   2   62.39    1.80
  10   6  -2   63.69    1.80
 -10   6   2   60.09    1.90
 -10   6   2   65.29    1.80
  10   6  -2   62.59    1.80
  10   6  -2   63.19    1.90
  10   6  -2   63.69    1.90
 -10   6   2   62.59    1.90
   9  -6  -2  218.98    6.40
   9  -6  -2  218.58    6.30
   9  -6  -2  220.48    6.00
  -9  -6   2  220.08    6.10
   9  -6  -2  218.68    6.10
  -9  -6   2  219.78    6.00
  -9  -6   2  218.48    6.00
  -9  -6   2  215.08    7.20
   9  -6  -2  225.28    6.20
  -9   6   2  222.88    6.00
   9   6  -2  219.78    6.00
  -9   6   2  224.48    6.00
   9   6  -2  219.68    6.10
   9   6  -2  217.98    6.10
  -9   6   2  231.08    6.10
   9   6  -2  227.98    6.30
   9   6  -2  228.68    6.20
   9   6  -2  221.28    6.10
  -9   6   2  219.98    6.20
   8  -6  -2    3.90    0.40
  -8  -6   2    3.60    0.30
  -8  -6   2    4.00    0.40
  -8  -6   2    4.30    0.90
  -8  -6   2    2.80    1.20
   8  -6  -2    3.30    0.30
   8  -6  -2    4.10    0.40
  -8  -6   2    5.20    2.40
   8  -6  -2    3.40    0.50
   8  -6  -2    3.40    0.60
  -8  -6   2    4.00    0.30
   8   6  -2    3.40    0.30
   8   6  -2    3.80    0.40
  -8   6   2    3.80    0.30
  -8   6   2    4.40    0.40
   8   6  -2    3.70    0.40
   8   6  -2    3.90    0.40
   8   6  -2    3.60    0.30
  -8   6   2    4.00    1.50
  -8   6   2    4.40    0.40
   7  -6  -2   17.60    0.80
   7  -6  -2   17.40    0.60
  -7  -6   2   18.20    0.70
   7  -6  -2   19.60    0.80
  -7  -6   2   18.30    0.70
  -7  -6   2   17.00    2.50
   7  -6  -2   18.20    1.00
   7  -6  -2   18.40    0.90
   7  -6  -2   18.20    0.80
  -7  -6   2   18.50    0.70
  -7  -6   2   19.10    1.90
  -7  -6   2   19.80    1.50
  -7   6   2   19.40    0.70
   7   6  -2   18.40    0.70
  -7   6   2   19.00    0.70
   7   6  -2   18.20    0.80
   7   6  -2   17.30    0.70
  -7   6   2   18.10    0.80
  -7   6   2   18.10    0.60
  -6  -6   2   98.89    2.80
  -6  -6   2   97.79    4.30
   6  -6  -2  100.79    2.90
  -6  -6   2   97.69    2.80
  -6  -6   2  100.49    3.70
  -6  -6   2   99.29    2.80
   6  -6  -2   99.69    3.00
  -6  -6   2  102.19    3.80
   6  -6  -2   99.79    2.90
   6  -6  -2   98.49    2.90
   6  -6  -2   96.19    3.00
   6   6  -2   94.19    4.50
   6   6  -2  101.29    2.80
   6   6  -2   96.39    2.70
  -6   6   2  101.59    2.80
  -6   6   2   98.69    2.80
   6   6  -2   96.19    2.90
  -6   6   2   96.99    2.70
  -6   6   2   94.39    2.90
   5  -6  -2   10.20    0.70
   5  -6  -2   10.50    0.60
  -5  -6   2   10.20    0.40
  -5  -6   2   10.40    1.10
  -5  -6   2   10.70    1.10
   5  -6  -2   10.40    0.50
  -5  -6   2    9.20    0.40
   5  -6  -2   10.90    1.00
  -5  -6   2   10.40    0.90
   5  -6  -2   10.40    0.60
   5  -6  -2    9.00    0.60
  -5   6   2   10.20    0.40
   5   6  -2   10.00    0.40
   5   6  -2   10.60    1.40
   5   6  -2   10.10    0.50
  -5   6   2    8.80    5.60
  -5   6   2    9.90    0.50
   4  -6  -2    7.00    0.50
   4  -6  -2    6.80    0.40
  -4  -6   2    5.70    0.80
   4  -6  -2    6.60    0.80
   4   6  -2    6.90    0.30
  -4   6   2    6.20    0.40
  -4   6   2   15.70    6.60
  -4   6   2    6.50    0.30
   4   6  -2    5.90    1.00
  -4   6   2    2.00    3.80
  -3  -6   2  296.47    8.60
   3  -6  -2  306.97    8.00
   3  -6  -2  298.27    8.00
   3   6  -2  296.67    9.00
  -3   6   2  278.67   14.20
   3   6  -2  276.77    8.30
   3   6  -2  304.07    8.10
  -3   6   2  271.27   11.20
   2  -6  -2 1102.69   28.70
   2  -6  -2 1054.79   28.70
  -2  -6   2 1088.09   29.20
   2   6  -2 1120.69   29.60
  -2   6   2 1036.30   33.10
  -2   6   2 1067.39   31.00
   2   6  -2 1080.99   29.20
  -2   6   2 1046.50   28.60
  -1  -6   2 1376.66   37.00
  -1   6   2 1383.96   36.70
  -1   6   2 1360.16   39.30
  -1   6   2 1290.67   36.50
   1   6  -2 1411.76   37.20
   1   6  -2 1414.76   37.40
  -1   6   2 1375.96   38.00
   0  -6   2    7.30    0.70
   0  -6  -2    8.50    0.80
   0   6   2    8.80    0.70
   0   6  -2    7.40    0.70
  -1  -6  -2    0.60    0.40
   1  -6   2    1.10    0.40
  -1   6  -2    1.70    1.20
  -1   6  -2    3.00    1.10
  -2  -6  -2  661.73   18.00
   2  -6   2  659.83   17.60
   2  -6   2  655.33   17.50
  -2   6  -2  653.33   20.80
   2   6   2  659.23   18.30
  -2   6  -2  665.13   19.80
  -2   6  -2  622.34   17.40
  -3  -6  -2   28.60    1.50
   3  -6   2   27.30    0.90
   3  -6   2   29.20    0.90
  -3   6  -2   24.00    3.70
   3   6   2   26.20    0.80
   3   6   2   26.30    1.70
   4  -6   2   41.40    1.30
  -4  -6  -2   41.50    1.80
   4  -6   2   41.30    1.30
  -4  -6  -2   39.90    3.20
  -4  -6  -2   38.80    1.90
  -4   6  -2   37.30    8.90
   4   6   2   39.30    1.10
  -4   6  -2   39.40    1.20
  -4   6  -2   38.50    1.20
  -5  -6  -2   55.89    1.60
   5  -6   2   56.89    1.80
   5  -6   2   54.99    2.20
  -5  -6  -2   55.19    1.70
  -5  -6  -2   53.29    5.70
   5  -6   2   57.89    1.70
  -5  -6  -2   58.49    2.80
   5  -6   2   57.29    1.80
  -5  -6  -2   58.09    2.70
  -5  -6  -2   54.39    2.40
   5  -6   2   52.99    1.80
  -5   6  -2   60.19    3.20
  -5   6  -2   56.39    1.70
  -5   6  -2   41.70    7.40
   5   6   2   55.59    2.90
  -5   6  -2   56.39    1.60
   5   6   2   56.59    1.60
   6  -6   2   18.70    0.80
   6  -6   2   15.90    0.90
   6  -6   2   16.50    1.30
  -6  -6  -2   16.80    0.60
  -6  -6  -2   16.20    0.60
   6  -6   2   18.00    0.80
   6  -6   2   15.10    0.80
  -6  -6  -2   17.10    0.60
  -6  -6  -2   16.20    1.80
   6  -6   2   16.60    0.80
  -6  -6  -2   17.20    0.70
  -6  -6  -2   17.30    1.40
   6  -6   2   17.10    0.70
  -6  -6  -2   17.10    2.10
   6   6   2   18.10    0.70
  -6   6  -2   13.30    1.80
   6   6   2   16.50    0.60
   6   6   2   18.60    0.80
  -6   6  -2   17.20    0.60
  -6   6  -2   18.30    0.70
  -6   6  -2   16.60    0.70
  -6   6  -2   19.30    0.80
  -7  -6  -2   13.00    0.60
   7  -6   2   13.80    0.70
  -7  -6  -2    8.90    2.20
  -7  -6  -2   12.80    0.50
  -7  -6  -2   12.30    0.60
   7  -6   2   13.00    0.70
  -7  -6  -2   12.60    1.30
   7  -6   2   12.70    0.50
  -7  -6  -2   12.20    1.80
   7  -6   2   12.80    0.90
   7  -6   2   13.40    0.70
  -7  -6  -2   12.90    0.50
   7  -6   2   13.20    0.70
  -7   6  -2   14.70    1.90
   7   6   2   12.50    0.50
  -7   6  -2   12.60    0.60
   7   6   2   14.10    0.80
   7   6   2   11.30    0.50
  -7   6  -2   11.90    0.50
  -7   6  -2   13.50    0.60
   7   6   2   13.40    0.50
   7   6   2   14.00    0.60
  -7   6  -2   13.50    0.60
   8  -6   2  109.69    3.10
  -8  -6  -2  113.39    3.20
   8  -6   2  116.99    3.30
   8  -6   2  113.19    3.50
  -8  -6  -2  111.69    3.20
  -8  -6  -2  111.49    5.10
   8  -6   2  108.79    3.20
   8  -6   2  112.39    3.40
  -8  -6  -2  111.69    3.20
  -8   6  -2  118.09    3.20
   8   6   2  108.29    3.20
   8   6   2  119.69    3.30
  -8   6  -2  114.19    3.10
  -8   6  -2  116.99    3.30
   8   6   2  114.59    3.10
   8   6   2  113.09    3.30
   8   6   2  114.19    3.40
  -8   6  -2  110.19    3.20
  -8   6  -2  102.89    4.90
   8   6   2  120.79    3.30
   9  -6   2   16.90    0.80
   9  -6   2   19.20    1.10
  -9  -6  -2   15.40    2.10
  -9  -6  -2   16.80    0.60
   9  -6   2   16.00    0.60
  -9  -6  -2   15.90    0.60
   9  -6   2   16.80    0.70
  -9  -6  -2   17.50    0.70
  -9   6  -2   17.40    0.70
   9   6   2   18.00    0.70
  -9   6  -2   17.80    1.10
  -9   6  -2   17.70    0.60
   9   6   2   17.70    0.80
  -9   6  -2   17.30    0.70
   9   6   2   16.70    0.60
   9   6   2   15.90    0.70
  10  -6   2   36.00    1.50
 -10  -6  -2   36.80    1.20
 -10  -6  -2   35.90    1.10
  10  -6   2   36.10    1.30
  10  -6   2   35.70    1.40
 -10  -6  -2   37.10    1.20
 -10  -6  -2   36.90    1.10
 -10  -6  -2   37.60    3.20
  10  -6   2   36.10    1.10
 -10   6  -2   36.50    1.20
  10   6   2   36.70    1.10
 -10   6  -2   36.70    1.20
 -10   6  -2   37.00    1.10
 -10   6  -2   36.90    1.10
  10   6   2   37.80    1.30
  10   6   2   37.80    1.40
  10   6   2   38.50    1.30
  10   6   2   37.70    1.20
  10   6   2   37.30    1.20
 -11  -6  -2   89.79    2.50
 -11  -6  -2   89.59    2.40
  11  -6   2   89.69    2.60
 -11  -6  -2   85.29    2.50
  11  -6   2   87.49    2.70
  11  -6   2   89.39    2.70
 -11  -6  -2   80.69    2.40
  11   6   2   87.59    2.50
 -11   6  -2   90.19    2.40
  11   6   2   83.89    2.70
  11   6   2   87.59    2.60
 -11   6  -2   91.79    2.50
  11   6   2   89.29    2.50
  11   6   2   88.99    2.50
  11   6   2   88.49    2.60
  12  -6   2    1.10    0.30
  12  -6   2    0.90    0.40
 -12  -6  -2    1.20    0.20
  12  -6   2    1.10    0.30
 -12  -6  -2    1.10    0.10
  12   6   2    1.40    0.20
  12   6   2    1.50    0.30
  12   6   2    1.40    0.20
 -12   6  -2    1.50    0.20
  12   6   2    1.30    0.20
  12   6   2    0.80    0.20
  13  -6   2   38.90    1.20
 -13  -6  -2   38.00    1.10
 -13   6  -2   37.60    1.10
  13   6   2   38.80    1.00
  13   6   2   34.40    1.10
 -12  -7   2    0.60    0.10
 -12  -7   2    0.30    0.10
 -12  -7   2    0.60    0.20
  12  -7  -2    1.00    0.20
 -12  -7   2    0.60    0.10
  12  -7  -2    0.60    0.30
 -12   7   2    0.50    0.20
  12   7  -2    0.60    0.10
  12   7  -2    0.50    0.20
  12   7  -2    0.70    0.10
 -11  -7   2   22.10    0.70
 -11  -7   2   22.10    0.80
 -11  -7   2   21.80    0.80
 -11  -7   2   21.10    0.70
  11  -7  -2   21.50    0.90
 -11  -7   2   20.50    0.70
  11  -7  -2   21.00    0.80
  11  -7  -2   20.90    0.90
  11   7  -2   22.80    0.70
 -11   7   2   21.60    0.80
  11   7  -2   22.50    0.80
  11   7  -2   22.90    0.80
 -11   7   2   21.50    0.70
 -11   7   2   20.80    0.70
  11   7  -2   22.10    0.70
  10  -7  -2   82.49    2.60
 -10  -7   2   81.99    2.30
 -10  -7   2   81.59    2.30
  10  -7  -2   79.69    2.70
 -10  -7   2   83.69    2.40
 -10  -7   2   83.59    2.50
  10  -7  -2   83.89    2.60
 -10  -7   2   84.39    2.40
  10   7  -2   83.19    2.30
  10   7  -2   73.09    2.60
  10   7  -2   85.39    2.50
  10   7  -2   80.79    2.40
 -10   7   2   81.39    2.50
 -10   7   2   82.29    2.40
 -10   7   2   85.19    2.30
 -10   7   2   83.59    2.30
  10   7  -2   85.29    2.30
  -9  -7   2   62.39    1.80
   9  -7  -2   62.39    2.10
   9  -7  -2   67.69    2.20
   9  -7  -2   63.49    2.00
  -9  -7   2   67.29    1.90
   9  -7  -2   65.69    2.00
  -9  -7   2   63.59    2.00
  -9  -7   2   61.39    3.00
  -9  -7   2   64.89    1.90
   9   7  -2   61.09    2.00
   9   7  -2   63.59    1.90
  -9   7   2   64.89    1.90
  -9   7   2   62.39    2.00
  -9   7   2   65.09    1.90
   9   7  -2   65.49    2.00
   9   7  -2   55.99    1.90
   9   7  -2   62.69    1.90
  -9   7   2   64.39    1.80
  -8  -7   2   45.50    1.40
   8  -7  -2   45.70    1.50
  -8  -7   2   43.00    2.40
   8  -7  -2   45.60    1.70
   8  -7  -2   45.00    1.60
  -8  -7   2   45.70    1.40
  -8  -7   2   45.90    1.50
   8  -7  -2   46.60    1.50
  -8  -7   2   43.40    1.40
   8  -7  -2   45.00    1.50
  -8   7   2   42.20    3.80
   8   7  -2   44.60    1.50
   8   7  -2   42.20    1.30
  -8   7   2   46.30    1.50
  -8   7   2   46.20    1.40
   8   7  -2   45.10    1.40
   8   7  -2   46.20    1.50
  -8   7   2   44.60    1.30
   8   7  -2   44.50    1.50
  -8   7   2   46.00    1.40
   7  -7  -2  292.47    8.10
  -7  -7   2  291.97    9.10
   7  -7  -2  294.87    8.00
   7  -7  -2  289.77    8.10
   7  -7  -2  285.87    8.00
  -7  -7   2  295.77    7.90
  -7  -7   2  288.17    7.90
  -7  -7   2  292.77    7.90
   7  -7  -2  291.47    8.00
   7  -7  -2  298.67    8.00
   7   7  -2  296.47    7.90
  -7   7   2  297.47    7.90
   7   7  -2  284.37    8.00
  -7   7   2  295.57    7.90
  -7   7   2  291.47    8.00
   7   7  -2  282.67    7.90
  -7   7   2  286.37    7.80
   7   7  -2  287.87    7.90
  -6  -7   2    9.10    0.50
  -6  -7   2    8.50    0.50
  -6  -7   2    8.00    1.10
   6  -7  -2    9.50    0.60
  -6  -7   2    9.40    0.50
  -6  -7   2    8.50    0.50
   6  -7  -2    9.10    0.70
   6  -7  -2    9.20    0.60
  -6  -7   2    9.10    0.50
   6  -7  -2   10.20    0.60
   6  -7  -2    7.10    0.70
   6  -7  -2    9.10    0.60
  -6   7   2    9.10    0.40
   6   7  -2   10.30    1.80
   6   7  -2    8.90    0.60
  -6   7   2    8.90    0.50
  -6   7   2    9.20    0.50
  -6   7   2    8.90    0.50
   5  -7  -2   18.30    0.80
   5  -7  -2   18.90    1.30
   5  -7  -2   18.60    0.90
  -5  -7   2   17.90    0.70
  -5  -7   2   18.50    1.40
  -5  -7   2   18.00    0.70
  -5  -7   2   18.40    0.70
   5  -7  -2   18.90    0.80
   5  -7  -2   18.80    0.90
   5  -7  -2   17.60    0.90
  -5  -7   2   19.80    0.80
   5  -7  -2   19.20    0.80
   5   7  -2   18.20    0.60
  -5   7   2   17.60    0.60
   5   7  -2   18.50    0.80
  -5   7   2   19.00    0.70
  -5   7   2   18.40    0.70
  -5   7   2   19.30    0.70
   5   7  -2   22.80    2.10
  -4  -7   2  103.49    3.00
   4  -7  -2  109.69    3.10
   4  -7  -2  101.59    3.10
  -4  -7   2  107.19    3.00
  -4  -7   2  106.59    3.00
   4  -7  -2  106.29    3.20
  -4  -7   2  116.69    3.90
   4  -7  -2  111.29    3.10
   4  -7  -2  115.99    3.30
  -4  -7   2  107.49    3.10
  -4   7   2   78.69    9.30
   4   7  -2  104.39    4.40
   4   7  -2  104.89    2.90
  -4   7   2  108.49    3.00
  -4   7   2  104.99    3.00
  -3  -7   2    2.80    0.60
   3  -7  -2    2.60    0.30
   3  -7  -2    3.00    0.30
  -3   7   2    3.00    0.30
  -3   7   2    5.90    3.40
   3   7  -2    2.20    0.70
   3   7  -2    2.60    0.40
  -2  -7   2    9.90    1.00
  -2   7   2    9.90    0.40
  -2   7   2    6.60    4.00
  -2   7   2    5.20    2.60
   2   7  -2   10.00    1.10
   2   7  -2   10.70    1.00
  -1  -7   2  153.78    4.80
  -1   7   2  148.49    4.20
  -1   7   2  154.28    6.30
   1   7  -2  160.38    5.20
   1   7  -2  154.28    4.90
  -1   7   2  156.58    4.30
  -1   7   2  154.68    5.50
   0  -7   2  191.58    5.60
   0  -7  -2  189.28    5.60
   0   7  -2  185.98    5.50
   0   7   2  185.38    5.50
  -1  -7  -2   37.80    1.70
   1  -7   2   35.90    1.50
   1   7   2   37.50    1.70
  -2  -7  -2  145.99    4.50
   2  -7   2  141.19    4.10
   2  -7   2  136.29    3.90
   2  -7   2  144.79    3.90
  -2   7  -2  135.79    6.20
   2   7   2  142.19    4.80
  -2   7  -2  136.49    3.80
  -2   7  -2  144.59    7.20
   3  -7   2    4.70    0.40
  -3  -7  -2    4.40    0.70
   3  -7   2    4.50    0.30
   3   7   2    4.70    0.90
   3   7   2    4.50    0.20
  -3   7  -2    4.90    0.30
  -3   7  -2    2.60    3.40
  -3   7  -2    4.70    0.30
   4  -7   2  355.06    9.60
   4  -7   2  352.46    9.50
  -4  -7  -2  345.87    9.40
  -4  -7  -2  345.67    9.40
  -4  -7  -2  348.67    9.50
  -4  -7  -2  348.77   10.30
   4  -7   2  352.36    9.60
   4  -7   2  348.27    9.60
   4  -7   2  342.67    9.60
   4  -7   2  362.26    9.60
   4   7   2  341.97    9.40
  -4   7  -2  363.16    9.50
  -4   7  -2  310.77   15.30
   4   7   2  357.86   10.90
  -4   7  -2  361.16    9.40
   5  -7   2  341.77    9.50
   5  -7   2  347.97   10.00
  -5  -7  -2  346.17   10.40
  -5  -7  -2  345.67    9.40
   5  -7   2  337.87    9.50
  -5  -7  -2  352.56    9.40
  -5  -7  -2  350.86    9.40
   5  -7   2  356.96    9.50
   5  -7   2  364.96    9.40
   5  -7   2  353.66    9.50
  -5   7  -2  337.97    9.30
  -5   7  -2  342.17    9.40
  -5   7  -2  350.46    9.40
   5   7   2  345.67    9.30
   5   7   2  328.77    9.30
  -5   7  -2  363.16    9.50
   5   7   2  341.37   11.10
  -5   7  -2  345.07   11.50
   6  -7   2    7.00    0.60
   6  -7   2    8.80    0.60
  -6  -7  -2    7.80    0.50
   6  -7   2    9.70    0.60
   6  -7   2    9.10    0.70
   6  -7   2    8.40    0.60
  -6  -7  -2    8.40    1.20
  -6  -7  -2    8.00    0.50
   6  -7   2    7.30    0.90
  -6  -7  -2    8.00    0.50
  -6  -7  -2    8.30    0.50
   6  -7   2   10.20    0.50
   6   7   2    8.20    0.50
   6   7   2    8.00    0.40
  -6   7  -2    8.60    0.40
  -6   7  -2    7.80    0.50
  -6   7  -2    8.20    0.50
  -6   7  -2    8.20    0.50
  -6   7  -2    6.50    1.30
  -7  -7  -2  193.88    6.40
   7  -7   2  183.28    5.40
  -7  -7  -2  194.58    5.30
   7  -7   2  195.38    5.40
  -7  -7  -2  191.38    5.30
  -7  -7  -2  192.68    5.30
   7  -7   2  189.18    5.50
  -7  -7  -2  186.68    5.30
   7  -7   2  199.78    5.60
   7  -7   2  197.38    5.40
   7  -7   2  197.78    5.50
   7   7   2  190.98    5.30
  -7   7  -2  197.28    5.40
  -7   7  -2  191.38    5.20
   7   7   2  172.48    5.30
  -7   7  -2  198.98    5.30
   7   7   2  195.38    5.50
  -7   7  -2  187.68    7.40
  -7   7  -2  189.28    5.30
   7   7   2  204.28    5.40
  -8  -7  -2    2.20    0.30
  -8  -7  -2    2.10    0.30
   8  -7   2    2.00    0.40
   8  -7   2    2.50    0.40
   8  -7   2    2.50    0.40
  -8  -7  -2    1.60    0.30
  -8  -7  -2    2.10    0.30
   8  -7   2    2.10    0.40
   8  -7   2    1.90    0.50
  -8   7  -2    2.30    0.30
   8   7   2    2.10    0.40
   8   7   2    2.00    0.30
   8   7   2    2.00    0.20
   8   7   2    2.00    0.30
  -8   7  -2    2.20    0.30
  -8   7  -2    1.90    0.20
   8   7   2    2.20    0.40
  -8   7  -2    2.40    0.30
   8   7   2    1.20    0.30
   9  -7   2    8.50    1.10
   9  -7   2   12.40    0.80
   9  -7   2   12.50    0.70
  -9  -7  -2   11.70    0.60
   9  -7   2   11.00    0.60
   9   7   2   13.00    0.80
   9   7   2   12.40    0.60
   9   7   2   12.90    0.70
   9   7   2   12.70    0.50
  -9   7  -2   12.30    0.60
   9   7   2   12.80    0.50
  -9   7  -2   12.60    0.60
   9   7   2   12.20    0.70
 -10  -7  -2    1.60    0.20
 -10  -7  -2    1.40    0.20
 -10  -7  -2    0.90    0.20
  10  -7   2    1.00    0.40
  10  -7   2    1.00    0.30
  10  -7   2    1.50    0.30
 -10  -7  -2    1.80    0.30
 -10   7  -2    1.20    0.20
  10   7   2    1.50    0.40
  10   7   2    1.50    0.30
  10   7   2    1.20    0.30
  10   7   2    1.40    0.20
 -10   7  -2    1.50    0.30
 -10   7  -2    1.60    0.20
  10   7   2    1.00    0.20
  10   7   2    1.50    0.30
  11  -7   2   42.70    1.40
 -11  -7  -2   41.80    1.30
  11  -7   2   43.50    1.50
 -11  -7  -2   41.70    1.20
  11  -7   2   41.80    1.50
 -11  -7  -2   42.80    1.40
 -11  -7  -2   44.10    1.20
 -11   7  -2   43.40    1.30
  11   7   2   43.50    1.30
  11   7   2   44.00    1.30
 -11   7  -2   40.00    1.20
 -11   7  -2   43.50    1.20
  11   7   2   43.40    1.40
  12  -7   2   21.20    0.80
  12  -7   2   22.30    0.90
 -12  -7  -2   20.30    0.60
 -12  -7  -2   22.30    0.80
  12   7   2   22.40    0.70
  12   7   2   21.50    0.70
 -12   7  -2   22.40    0.70
  12   7   2   22.90    0.70
 -12  -8   2    0.00    0.20
  12  -8  -2   -0.10    0.20
  12   8  -2    0.20    0.10
  12   8  -2    0.30    0.20
 -12   8   2    0.20    0.10
  11  -8  -2    5.30    0.50
 -11  -8   2    5.80    0.40
 -11  -8   2    5.60    0.30
 -11  -8   2    5.30    0.30
  11  -8  -2    5.10    0.40
 -11  -8   2    5.20    0.40
  11  -8  -2    5.00    0.50
 -11  -8   2    5.70    0.30
 -11   8   2    5.70    0.40
 -11   8   2    5.30    0.40
 -11   8   2    5.80    0.30
  11   8  -2    5.70    0.30
  11   8  -2    5.70    0.30
  11   8  -2    5.80    0.40
  10  -8  -2    8.20    0.60
 -10  -8   2    8.80    0.40
  10  -8  -2    8.00    0.50
 -10  -8   2    8.00    0.40
 -10  -8   2    8.00    0.40
 -10  -8   2    8.10    0.50
 -10  -8   2    7.00    0.50
 -10   8   2    7.70    0.40
  10   8  -2    8.10    0.40
 -10   8   2    7.70    0.50
 -10   8   2    8.30    0.40
 -10   8   2    8.30    0.40
  10   8  -2    8.20    0.40
  -9  -8   2   91.19    2.60
   9  -8  -2   88.89    2.60
  -9  -8   2   90.49    2.60
  -9  -8   2   89.09    2.70
   9  -8  -2   92.99    2.80
  -9  -8   2   90.29    2.50
   9  -8  -2   92.19    2.70
   9  -8  -2   90.59    2.80
  -9  -8   2   92.89    2.70
  -9   8   2   92.69    2.70
   9   8  -2   92.69    2.70
  -9   8   2   90.49    2.60
  -9   8   2   93.89    2.50
  -9   8   2   90.79    2.60
   9   8  -2   89.99    2.60
   9   8  -2   88.09    2.50
   8  -8  -2  245.38    6.80
   8  -8  -2  246.78    7.00
  -8  -8   2  253.87    6.70
   8  -8  -2  249.68    6.80
  -8  -8   2  251.97    6.70
  -8  -8   2  251.77    6.80
  -8  -8   2  250.87    6.80
  -8  -8   2  240.08    8.00
   8  -8  -2  247.18    6.80
  -8  -8   2  245.48    6.70
   8  -8  -2  242.78    6.90
   8   8  -2  239.58    6.70
   8   8  -2  243.78    6.70
   8   8  -2  244.48    6.80
   8   8  -2  256.67    6.80
  -8   8   2  247.98    6.70
   8   8  -2  230.48    6.60
  -8   8   2  245.68    6.70
  -8   8   2  240.88    6.70
  -8   8   2  244.28    6.80
   7  -8  -2   67.89    2.20
  -7  -8   2   70.89    2.10
  -7  -8   2   71.49    2.00
   7  -8  -2   72.79    2.20
  -7  -8   2   71.59    2.20
   7  -8  -2   68.99    2.20
  -7  -8   2   67.59    3.20
  -7  -8   2   70.99    2.20
  -7  -8   2   72.99    2.10
   7  -8  -2   70.39    2.30
   7  -8  -2   70.59    2.30
   7  -8  -2   70.79    2.20
  -7   8   2   70.99    2.10
  -7   8   2   72.19    2.20
   7   8  -2   70.39    2.20
  -7   8   2   65.99    4.40
   7   8  -2   69.69    2.10
  -7   8   2   71.39    2.10
   7   8  -2   73.89    2.10
  -7   8   2   69.99    2.00
  -6  -8   2   40.30    1.40
  -6  -8   2   38.70    1.40
   6  -8  -2   42.20    1.50
   6  -8  -2   39.60    1.40
  -6  -8   2   40.30    1.30
   6  -8  -2   41.30    1.50
  -6  -8   2   40.80    1.30
   6  -8  -2   41.00    1.50
   6  -8  -2   41.50    1.40
   6  -8  -2   40.40    1.50
  -6  -8   2   40.90    1.30
  -6  -8   2   41.00    2.30
   6   8  -2   38.70    1.40
   6   8  -2   39.60    1.30
  -6   8   2   40.00    1.30
  -6   8   2   42.80    1.30
  -6   8   2   41.50    1.40
   6   8  -2   38.80    1.20
   5  -8  -2    0.90    0.30
   5  -8  -2    1.20    0.40
   5  -8  -2    1.30    0.60
  -5  -8   2    1.40    0.30
  -5  -8   2    1.30    0.60
  -5  -8   2    1.10    0.20
   5  -8  -2    1.00    0.30
   5  -8  -2    1.20    0.40
   5  -8  -2    0.90    0.30
  -5  -8   2    1.30    0.20
   5  -8  -2    1.10    0.30
  -5  -8   2    1.10    0.20
  -5  -8   2    1.30    0.20
  -5   8   2    1.00    0.20
   5   8  -2    1.80    1.30
   5   8  -2    0.50    0.30
  -5   8   2    1.30    0.30
   5   8  -2    1.20    0.20
  -5   8   2    1.10    0.20
  -5   8   2    1.00    0.20
  -4  -8   2   57.19    2.00
   4  -8  -2   62.29    1.90
   4  -8  -2   64.59    1.90
   4  -8  -2   60.89    1.90
   4  -8  -2   65.99    2.00
  -4  -8   2   61.49    1.80
   4  -8  -2   62.39    2.00
  -4  -8   2   63.59    1.90
  -4  -8   2   63.49    1.80
  -4  -8   2   61.69    1.80
  -4  -8   2   62.19    1.90
   4  -8  -2   60.49    2.00
   4  -8  -2   60.99    2.30
  -4  -8   2   62.59    2.70
   4   8  -2   66.19    3.40
  -4   8   2   64.39    1.90
  -4   8   2   62.69    1.80
   4   8  -2   59.49    1.70
  -3  -8   2   10.20    1.20
   3  -8  -2    8.80    0.70
  -3  -8   2    9.50    0.50
  -3  -8   2    9.80    0.50
   3  -8  -2    9.80    0.60
  -3   8   2    9.70    0.40
  -3   8   2    3.70    4.90
   3   8  -2    9.30    1.30
  -3   8   2   10.40    0.50
   3   8  -2   10.00    0.80
  -2  -8   2   88.29    2.50
  -2  -8   2   89.59    3.30
   2  -8  -2   90.49    2.70
   2  -8  -2   86.39    2.70
  -2   8   2   89.69    8.60
  -2   8   2   80.39    2.40
  -2   8   2   86.99    2.50
   2   8  -2   91.59    3.50
   2   8  -2   94.49    3.30
  -1  -8   2    0.40    0.50
   1  -8  -2    0.40    0.30
  -1   8   2    0.30    0.10
   1   8  -2   -0.30    0.50
   0  -8  -2    2.50    0.50
   0  -8   2    2.70    0.60
   0   8   2    2.40    0.20
   0   8  -2    2.60    0.40
   0   8  -2    2.40    0.90
   0   8   2    1.90    0.50
   1  -8   2   -0.10    0.30
   1  -8   2    0.10    0.30
   1  -8   2    0.10    0.30
  -1  -8  -2    0.50    0.40
   1   8   2    0.60    0.50
  -1   8  -2    0.30    0.70
  -1   8  -2    0.40    0.10
   2  -8   2  182.18    5.10
   2  -8   2  182.08    5.10
  -2  -8  -2  182.88    4.90
  -2  -8  -2  188.68    5.70
  -2  -8  -2  173.68    4.90
   2  -8   2  179.78    5.10
   2   8   2  174.58    5.90
  -2   8  -2  179.58    4.90
   3  -8   2   51.99    1.60
   3  -8   2   51.19    1.70
  -3  -8  -2   44.80    1.70
   3  -8   2   49.99    1.60
  -3  -8  -2   52.59    1.50
  -3  -8  -2   50.99    1.60
  -3  -8  -2   51.89    1.50
   3  -8   2   57.39    1.80
   3  -8   2   52.59    1.60
   3  -8   2   55.79    2.00
  -3   8  -2   49.99    5.70
   3   8   2   51.49    2.70
  -3   8  -2   48.50    1.50
  -3   8  -2   52.99    1.50
  -3   8  -2   49.60    3.10
   3   8   2   53.39    2.30
   3   8   2   48.90    1.40
  -4  -8  -2   22.20    1.50
   4  -8   2   20.90    0.90
  -4  -8  -2   21.30    0.80
   4  -8   2   21.50    1.00
  -4  -8  -2   21.00    0.80
  -4  -8  -2   21.80    0.80
  -4  -8  -2   20.80    0.80
   4  -8   2   20.70    0.90
   4  -8   2   21.70    0.90
   4  -8   2   21.00    1.00
   4   8   2   20.30    2.00
  -4   8  -2   22.10    0.80
  -4   8  -2   25.60    2.70
   4   8   2   21.50    0.70
  -4   8  -2   22.00    0.70
   5  -8   2   13.40    0.70
   5  -8   2   13.20    0.80
  -5  -8  -2   13.80    0.60
   5  -8   2   13.80    0.80
  -5  -8  -2   14.00    0.80
   5  -8   2   12.80    0.80
   5  -8   2   13.40    0.60
   5  -8   2   13.90    0.80
  -5  -8  -2   12.70    0.60
   5  -8   2   12.20    1.20
  -5  -8  -2   13.00    0.60
  -5  -8  -2   13.10    0.60
  -5  -8  -2   14.00    1.30
  -5  -8  -2   13.50    0.60
  -5   8  -2   14.80    2.00
   5   8   2   12.50    1.80
  -5   8  -2   12.30    0.60
  -5   8  -2   12.50    0.50
   5   8   2   14.00    0.50
  -5   8  -2   13.60    0.60
  -5   8  -2   13.40    0.60
  -6  -8  -2   53.59    1.70
   6  -8   2   50.09    2.40
   6  -8   2   55.49    1.80
   6  -8   2   55.09    1.70
   6  -8   2   54.09    1.90
  -6  -8  -2   55.39    1.70
   6  -8   2   57.19    1.90
  -6  -8  -2   56.19    1.70
   6  -8   2   55.19    1.80
  -6  -8  -2   52.49    1.70
  -6  -8  -2   57.09    1.80
  -6  -8  -2   54.79    2.70
   6  -8   2   57.29    1.80
   6   8   2   56.59    1.70
  -6   8  -2   58.29    1.80
   6   8   2   55.99    1.80
  -6   8  -2   56.09    1.70
  -6   8  -2   56.29    1.80
  -6   8  -2   55.39    3.60
   6   8   2   53.99    1.60
  -7  -8  -2  153.98    4.40
   7  -8   2  158.78    4.60
   7  -8   2  163.88    4.50
   7  -8   2  149.59    4.50
   7  -8   2  162.68    4.50
  -7  -8  -2  158.18    4.50
   7  -8   2  161.58    4.60
   7  -8   2  157.38    4.50
  -7  -8  -2  159.08    4.40
  -7  -8  -2  158.78    4.40
  -7  -8  -2  149.19    5.50
  -7  -8  -2  157.58    4.30
   7   8   2  156.18    4.40
   7   8   2  157.78    4.30
  -7   8  -2  150.78    6.60
  -7   8  -2  158.38    4.50
  -7   8  -2  156.68    4.30
   7   8   2  159.78    4.60
  -7   8  -2  163.28    4.40
  -7   8  -2  154.48    4.40
   8  -8   2   67.19    2.20
  -8  -8  -2   66.39    1.90
  -8  -8  -2   64.89    2.00
  -8  -8  -2   64.79    2.00
   8  -8   2   67.19    2.10
  -8  -8  -2   66.59    1.90
  -8  -8  -2   65.49    2.00
   8  -8   2   65.69    2.20
   8  -8   2   64.39    2.00
   8  -8   2   67.59    2.10
  -8   8  -2   67.09    1.90
   8   8   2   67.09    2.10
  -8   8  -2   66.19    2.00
   8   8   2   67.69    2.00
   8   8   2   66.99    1.90
  -8   8  -2   64.59    2.10
   8   8   2   63.99    1.90
  -8   8  -2   65.69    2.00
   8   8   2   66.39    2.00
  -9  -8  -2   13.50    0.50
  -9  -8  -2   13.30    0.50
  -9  -8  -2   12.70    0.60
   9  -8   2   12.90    0.60
   9  -8   2   12.60    0.70
  -9  -8  -2   13.30    0.60
   9  -8   2   12.70    0.90
   9  -8   2   13.90    0.70
  -9   8  -2   12.80    0.60
   9   8   2   13.70    0.60
   9   8   2   12.10    0.70
  -9   8  -2   13.60    0.60
  -9   8  -2   12.90    0.70
  -9   8  -2   13.60    0.50
   9   8   2   14.10    0.70
   9   8   2   13.20    0.50
   9   8   2   13.10    0.50
  10  -8   2   17.40    0.70
  10  -8   2   17.60    0.90
 -10  -8  -2   17.00    0.60
 -10  -8  -2   17.20    0.60
 -10  -8  -2   16.80    0.70
 -10  -8  -2   17.10    0.70
  10  -8   2   17.70    0.80
  10   8   2   17.60    0.70
 -10   8  -2   18.20    0.60
  10   8   2   17.10    0.80
  10   8   2   16.60    0.60
 -10   8  -2   17.20    0.70
  10   8   2   17.40    0.90
  10   8   2   18.10    0.70
  10   8   2   17.50    0.60
 -10   8  -2   17.30    0.70
 -10   8  -2   17.20    0.60
 -11  -8  -2    0.70    0.20
  11  -8   2    0.70    0.30
 -11  -8  -2    0.80    0.10
  11  -8   2    1.00    0.20
  11  -8   2    0.70    0.30
 -11  -8  -2    0.80    0.20
  11   8   2    0.70    0.20
  11   8   2    0.80    0.20
 -11   8  -2    0.60    0.20
  11   8   2    0.70    0.20
  11   8   2    0.70    0.10
 -11   8  -2    1.10    0.10
 -12  -8  -2    5.60    0.30
  12   8   2    5.60    0.30
  12   8   2    5.30    0.30
 -12   8  -2    5.80    0.30
 -12  -9   2    0.00    0.10
 -12   9   2    0.00    0.10
  12   9  -2    0.20    0.10
 -11  -9   2   43.80    1.30
  11  -9  -2   46.80    1.40
 -11  -9   2   44.10    1.40
 -11  -9   2   43.80    1.30
 -11  -9   2   43.80    1.30
 -11   9   2   46.10    1.30
  11   9  -2   47.10    1.30
 -11   9   2   48.10    1.30
  11   9  -2   44.40    1.30
  10  -9  -2   63.99    1.90
 -10  -9   2   66.89    1.90
 -10  -9   2   61.09    1.80
 -10  -9   2   64.79    1.90
 -10  -9   2   61.89    1.80
 -10  -9   2   62.09    1.90
 -10   9   2   63.99    1.80
  10   9  -2   62.59    1.80
 -10   9   2   61.39    1.80
 -10   9   2   61.59    1.90
  10   9  -2   62.39    1.80
 -10   9   2   63.79    1.80
  10   9  -2   62.39    1.90
  -9  -9   2   13.80    0.50
  -9  -9   2   14.50    0.60
  -9  -9   2   14.00    0.60
  -9  -9   2   13.90    0.60
  -9  -9   2   15.10    0.70
   9  -9  -2   14.60    0.80
   9  -9  -2   14.00    0.70
   9  -9  -2   14.00    0.60
   9  -9  -2   13.60    0.80
  -9   9   2   15.00    0.60
  -9   9   2   14.50    0.70
   9   9  -2   14.70    0.60
  -9   9   2   14.30    0.50
   9   9  -2   13.90    0.50
  -9   9   2   14.60    0.60
   9   9  -2   15.30    0.70
  -8  -9   2   14.50    0.60
   8  -9  -2   13.30    0.60
   8  -9  -2   13.80    0.80
  -8  -9   2   13.90    0.60
   8  -9  -2   15.60    0.80
  -8  -9   2   13.80    1.50
  -8  -9   2   15.70    0.70
   8  -9  -2   14.40    0.70
  -8  -9   2   15.30    0.70
  -8  -9   2   14.90    0.60
   8  -9  -2   14.50    0.70
   8  -9  -2   14.40    0.70
   8   9  -2   13.60    0.50
  -8   9   2   13.70    0.60
  -8   9   2   13.10    0.60
   8   9  -2   14.10    0.60
  -8   9   2   14.30    0.70
   8   9  -2   14.20    0.70
  -8   9   2   13.60    0.50
   7  -9  -2   21.20    1.00
   7  -9  -2   21.70    0.90
  -7  -9   2   20.70    0.90
  -7  -9   2   22.00    0.90
   7  -9  -2   20.80    0.90
  -7  -9   2   21.00    0.80
  -7  -9   2   19.30    1.70
   7  -9  -2   23.30    1.30
  -7  -9   2   21.30    0.80
   7  -9  -2   21.10    0.90
   7  -9  -2   21.10    1.00
  -7  -9   2   21.70    0.80
  -7   9   2   21.70    0.80
  -7   9   2   21.00    0.70
   7   9  -2   20.20    0.70
  -7   9   2   20.60    0.80
   6  -9  -2    8.90    0.70
  -6  -9   2    8.90    1.30
  -6  -9   2    8.70    0.50
  -6  -9   2    8.80    0.50
  -6  -9   2    8.20    0.60
  -6  -9   2    8.50    0.60
   6  -9  -2    9.10    0.70
   6  -9  -2    8.70    0.70
   6  -9  -2    9.00    0.60
  -6  -9   2    8.00    0.50
   6  -9  -2    9.20    0.60
   6  -9  -2    8.30    0.70
  -6   9   2    8.50    0.50
  -6   9   2    8.90    0.40
   6   9  -2    8.80    0.50
   6   9  -2    9.10    0.40
  -6   9   2    8.50    0.50
  -6   9   2    9.10    0.50
  -5  -9   2   19.70    0.80
  -5  -9   2   19.90    0.80
  -5  -9   2   19.30    1.60
  -5  -9   2   19.60    0.70
   5  -9  -2   20.70    1.00
  -5  -9   2   19.70    0.70
   5  -9  -2   19.80    1.00
  -5  -9   2   16.60    0.90
   5  -9  -2   19.80    0.90
   5   9  -2   18.60    0.70
  -5   9   2   18.90    0.70
  -5   9   2   18.10    0.70
  -5   9   2   20.50    0.70
  -5   9   2   19.50    0.80
  -4  -9   2  144.39    4.00
  -4  -9   2  144.49    4.10
   4  -9  -2  145.79    4.00
   4  -9  -2  143.29    4.10
  -4  -9   2  143.59    3.90
   4  -9  -2  141.29    4.10
  -4  -9   2  140.39    4.10
   4  -9  -2  150.38    4.50
  -4  -9   2  143.89    4.00
  -4  -9   2  142.09    4.10
  -4  -9   2  144.29    3.90
   4  -9  -2  148.39    4.20
  -4  -9   2  146.09    5.10
  -4   9   2  131.89    3.90
  -4   9   2  143.09    4.00
   4   9  -2  135.09    3.90
   4   9  -2  139.89    5.90
  -4   9   2  143.39    3.90
  -4   9   2  133.69    3.90
  -3  -9   2   48.50    1.50
   3  -9  -2   48.50    1.60
  -3  -9   2   47.80    1.60
  -3  -9   2   48.70    1.60
   3  -9  -2   48.60    1.70
  -3  -9   2   48.80    1.40
   3  -9  -2   51.79    1.70
  -3  -9   2   48.20    2.40
   3  -9  -2   48.60    1.90
  -3  -9   2   48.20    1.40
  -3  -9   2   49.00    1.70
  -3  -9   2   48.50    1.50
   3   9  -2   45.40    2.90
  -3   9   2   49.40    1.40
  -2  -9   2  112.59    3.30
  -2  -9   2  109.09    4.00
  -2  -9   2  111.69    3.10
  -2  -9   2  110.19    3.10
   2  -9  -2  111.09    3.20
  -2  -9   2  108.79    3.00
  -2  -9   2  109.99    3.30
   2  -9  -2  112.19    3.30
   2  -9  -2  112.59    3.30
  -2  -9   2  110.99    3.20
  -2  -9   2  106.89    3.00
   2   9  -2  111.19    4.00
  -2   9   2  104.49    3.00
  -2   9   2  107.59    3.10
  -1  -9   2    5.10    0.30
   1  -9  -2    6.00    0.50
   1  -9  -2    5.90    0.50
  -1  -9   2    5.50    0.80
  -1  -9   2    5.60    0.50
   1  -9  -2    5.80    0.50
  -1  -9   2    5.50    0.50
  -1  -9   2    4.90    0.30
  -1  -9   2    5.10    0.40
  -1  -9   2    6.00    0.60
   1   9  -2    5.00    0.80
   1   9  -2    6.60    1.10
  -1   9   2    4.60    0.30
   0  -9   2   86.49    3.10
   0  -9  -2   82.79    2.40
   0  -9   2   85.29    2.60
   0  -9  -2   85.59    2.60
   0  -9  -2   87.19    2.70
   0  -9  -2   87.29    2.40
   0  -9  -2   83.69    2.60
   0  -9   2   86.69    2.60
   0  -9   2   90.29    2.50
   0  -9   2   87.19    2.70
   0   9  -2   82.29    3.80
   0   9   2   81.79    2.40
  -1  -9  -2  206.28    5.60
   1  -9   2  202.98    5.70
   1  -9   2  212.78    5.80
   1  -9   2  208.08    6.10
   1  -9   2  207.98    5.80
  -1  -9  -2  207.98    6.30
  -1  -9  -2  202.18    5.70
  -1  -9  -2  208.88    5.60
  -1  -9  -2  194.18    5.70
  -1   9  -2  209.38    7.40
   1   9   2  197.58    6.30
  -1   9  -2  200.98    5.50
  -2  -9  -2   49.70    1.70
   2  -9   2   44.80    1.50
  -2  -9  -2   46.90    1.60
  -2  -9  -2   45.20    1.40
  -2  -9  -2   44.80    1.40
   2  -9   2   45.90    1.60
   2  -9   2   45.20    1.60
   2  -9   2   46.70    1.60
  -2  -9  -2   44.70    1.50
  -2  -9  -2   46.60    2.20
  -2  -9  -2   44.80    1.50
  -2  -9  -2   45.50    1.40
  -2   9  -2   44.70    1.40
   2   9   2   49.50    2.60
  -2   9  -2   43.40    2.90
   2   9   2   43.60    2.40
  -3  -9  -2  123.99    3.50
   3  -9   2  123.09    3.70
  -3  -9  -2  122.89    4.40
   3  -9   2  124.09    3.60
   3  -9   2  122.69    3.50
  -3  -9  -2  121.29    3.40
  -3  -9  -2  124.79    3.40
   3  -9   2  127.19    3.70
   3  -9   2  118.89    3.40
  -3  -9  -2  124.39    3.40
  -3  -9  -2  126.29    3.50
  -3  -9  -2  125.59    3.60
   3   9   2  118.89    3.30
   3   9   2  119.79    4.80
  -3   9  -2  117.29    3.40
  -3   9  -2  122.29    5.40
  -4  -9  -2    5.70    0.40
  -4  -9  -2    6.10    0.40
   4  -9   2    5.30    0.50
   4  -9   2    6.60    0.60
  -4  -9  -2    5.80    0.50
  -4  -9  -2    5.90    0.50
   4  -9   2    6.30    0.60
  -4  -9  -2    5.90    0.40
  -4  -9  -2    5.10    1.00
  -4  -9  -2    5.90    0.40
   4  -9   2    5.80    0.60
  -4   9  -2    5.00    0.30
  -4   9  -2    5.70    0.40
   4   9   2    5.00    0.30
  -4   9  -2    4.60    0.30
  -4   9  -2    3.60    1.30
   4   9   2    4.60    1.50
   5  -9   2  267.57    7.30
   5  -9   2  257.57    7.30
   5  -9   2  263.17    7.30
  -5  -9  -2  255.17    7.20
  -5  -9  -2  260.47    7.10
  -5  -9  -2  259.07    7.10
  -5  -9  -2  260.37    8.30
  -5  -9  -2  260.67    7.30
   5  -9   2  265.37    7.30
   5  -9   2  261.77    7.20
   5  -9   2  269.57    7.20
  -5  -9  -2  261.47    7.20
   5  -9   2  259.07    7.80
  -5  -9  -2  261.27    7.10
  -5   9  -2  260.47    7.10
  -5   9  -2  271.77    7.20
  -5   9  -2  250.77    9.50
  -5   9  -2  265.07    7.10
  -5   9  -2  245.48    7.10
   5   9   2  265.07    7.10
   6  -9   2   15.20    0.80
   6  -9   2   15.60    0.90
   6  -9   2   14.20    1.40
  -6  -9  -2   15.80    0.70
   6  -9   2   15.70    0.80
  -6  -9  -2   16.20    0.70
   6  -9   2   14.40    0.70
  -6  -9  -2   17.50    1.50
  -6  -9  -2   15.40    0.70
   6  -9   2   14.70    0.80
  -6  -9  -2   16.70    0.70
  -6  -9  -2   15.00    0.70
   6  -9   2   13.80    0.90
   6   9   2   15.80    0.70
  -6   9  -2   15.60    0.70
   6   9   2   15.10    0.80
  -6   9  -2   16.40    0.70
  -6   9  -2   15.60    0.60
  -6   9  -2   16.90    2.40
  -6   9  -2   15.50    0.70
   6   9   2   15.60    0.60
   7  -9   2    6.90    0.60
   7  -9   2    6.60    0.70
   7  -9   2    6.90    0.70
  -7  -9  -2    7.80    0.50
   7  -9   2    6.90    0.70
   7  -9   2    6.80    0.60
  -7  -9  -2    7.30    0.50
  -7  -9  -2    7.20    0.50
  -7  -9  -2    7.00    0.50
   7   9   2    6.70    0.50
  -7   9  -2    7.70    0.50
   7   9   2    7.00    0.40
   7   9   2    8.50    0.60
  -7   9  -2    7.30    0.40
  -7   9  -2    6.60    0.50
  -7   9  -2    7.80    0.50
  -8  -9  -2    9.80    0.50
   8  -9   2   10.90    0.60
  -8  -9  -2   10.20    0.50
   8  -9   2   10.10    0.60
   8  -9   2    9.00    0.50
  -8  -9  -2   10.10    0.60
   8  -9   2   11.10    0.70
   8  -9   2   10.00    0.70
   8  -9   2   11.10    0.80
  -8  -9  -2   10.90    0.50
   8   9   2   10.80    0.60
   8   9   2   10.70    0.60
   8   9   2    9.80    0.50
  -8   9  -2   10.20    0.50
  -8   9  -2   10.20    0.50
   8   9   2   10.40    0.70
  -8   9  -2   11.40    0.60
  -8   9  -2   10.40    0.50
   8   9   2   10.20    0.50
   9  -9   2    0.90    0.40
   9  -9   2    0.30    0.20
  -9  -9  -2    0.50    0.20
   9  -9   2    0.50    0.30
  -9  -9  -2    0.40    0.20
  -9  -9  -2    0.60    0.20
   9  -9   2    0.40    0.20
  -9  -9  -2    0.40    0.20
   9   9   2    0.20    0.20
   9   9   2    0.50    0.20
   9   9   2    0.40    0.20
  -9   9  -2    0.50    0.20
  -9   9  -2    0.60    0.20
  -9   9  -2    0.70    0.20
   9   9   2    0.20    0.30
  -9   9  -2    0.50    0.20
   9   9   2    0.10    0.20
  10  -9   2   30.20    1.10
 -10  -9  -2   31.30    0.90
 -10  -9  -2   31.30    0.90
  10  -9   2   34.10    1.50
 -10  -9  -2   31.60    1.00
  10  -9   2   31.40    1.20
  10   9   2   32.00    0.90
 -10   9  -2   30.80    1.00
  10   9   2   28.90    1.00
  10   9   2   30.90    1.10
 -10   9  -2   32.30    1.00
  10   9   2   32.00    1.00
 -11  -9  -2   72.19    2.00
 -11  -9  -2   74.89    2.10
 -11  -9  -2   71.69    2.00
 -11  -9  -2   72.89    2.10
  11  -9   2   74.99    2.10
 -11   9  -2   74.99    2.10
  11   9   2   73.89    2.10
  11   9   2   76.19    2.00
 -11   9  -2   74.09    2.00
 -11 -10   2   28.50    0.80
 -11 -10   2   28.40    0.80
 -11 -10   2   28.60    0.90
 -11  10   2   28.40    0.80
 -11  10   2   28.90    0.80
  11  10  -2   28.90    0.80
 -10 -10   2    2.70    0.20
  10 -10  -2    2.40    0.20
 -10 -10   2    2.40    0.20
 -10 -10   2    2.60    0.30
 -10 -10   2    2.40    0.30
 -10  10   2    3.00    0.20
 -10  10   2    2.60    0.20
 -10  10   2    2.50    0.20
  10  10  -2    2.40    0.20
  10  10  -2    2.80    0.30
  10  10  -2    2.50    0.30
  -9 -10   2   56.09    1.60
  -9 -10   2   55.79    1.70
   9 -10  -2   53.89    1.70
  -9 -10   2   53.19    1.70
  -9 -10   2   56.89    1.60
  -9 -10   2   56.29    1.60
   9 -10  -2   54.19    1.70
   9  10  -2   56.79    1.60
  -9  10   2   57.59    1.60
   9  10  -2   56.69    1.60
  -9  10   2   54.49    1.70
  -9  10   2   55.89    1.60
   9  10  -2   53.79    1.70
  -9  10   2   56.49    1.60
  -8 -10   2   25.80    0.80
  -8 -10   2   24.70    0.90
  -8 -10   2   25.00    0.90
  -8 -10   2   25.90    0.80
   8 -10  -2   25.20    0.90
   8 -10  -2   25.30    0.90
   8 -10  -2   25.10    1.00
  -8 -10   2   26.70    0.90
   8  10  -2   25.80    0.80
  -8  10   2   26.50    0.90
  -8  10   2   25.10    0.90
   8  10  -2   24.50    0.90
  -8  10   2   24.90    0.80
  -8  10   2   23.90    0.90
  -7 -10   2   27.30    1.00
  -7 -10   2   26.20    1.90
  -7 -10   2   26.90    0.90
  -7 -10   2   28.30    1.00
  -7 -10   2   28.40    0.90
   7 -10  -2   28.30    1.10
  -7 -10   2   28.70    0.90
   7 -10  -2   26.60    1.00
   7 -10  -2   28.20    1.00
   7 -10  -2   27.40    1.00
  -7  10   2   27.00    1.00
   7  10  -2   26.80    0.90
   7  10  -2   27.10    0.90
  -7  10   2   27.40    0.90
  -7  10   2   26.30    0.90
  -7  10   2   27.80    0.90
   6 -10  -2   36.70    1.30
  -6 -10   2   38.00    1.20
  -6 -10   2   36.30    1.20
  -6 -10   2   36.40    1.30
  -6 -10   2   37.00    1.20
   6 -10  -2   36.40    1.20
  -6 -10   2   35.60    2.30
   6 -10  -2   36.10    1.30
   6 -10  -2   37.70    1.40
  -6 -10   2   37.60    1.30
   6  10  -2   40.10    1.30
  -6  10   2   38.90    1.30
  -6  10   2   35.10    1.10
  -6  10   2   36.40    1.20
  -6  10   2   36.40    1.20
  -5 -10   2    2.70    0.40
  -5 -10   2    2.90    0.30
   5 -10  -2    2.60    0.50
   5 -10  -2    2.80    0.30
   5 -10  -2    3.00    0.50
  -5 -10   2    2.80    0.40
   5 -10  -2    3.20    0.40
  -5 -10   2    3.60    0.90
  -5 -10   2    3.50    0.30
  -5 -10   2    3.60    0.40
  -5 -10   2    2.80    0.30
  -5  10   2    3.10    0.40
  -5  10   2    3.10    0.30
   5  10  -2    2.60    0.30
  -5  10   2    3.10    0.30
  -5  10   2    3.10    0.30
  -4 -10   2   77.29    3.30
   4 -10  -2   75.59    2.40
  -4 -10   2   77.29    2.40
  -4 -10   2   78.29    2.30
   4 -10  -2   79.79    2.50
  -4 -10   2   77.99    2.20
   4 -10  -2   75.69    2.40
  -4 -10   2   77.19    2.30
   4 -10  -2   79.19    2.90
  -4 -10   2   76.59    2.20
  -4 -10   2   76.79    2.40
  -4  10   2   80.19    2.30
  -4  10   2   76.79    2.30
  -4  10   2   77.79    2.20
  -3 -10   2    4.20    0.50
  -3 -10   2    4.20    0.50
   3 -10  -2    4.80    0.50
   3 -10  -2    3.70    0.50
   3 -10  -2    3.10    0.70
   3 -10  -2    3.90    0.50
  -3 -10   2    4.50    0.40
  -3 -10   2    4.20    0.40
  -3 -10   2    5.30    0.50
  -3 -10   2    3.60    0.80
  -3  10   2    4.50    0.40
  -3  10   2    4.40    0.30
  -2 -10   2    6.90    0.70
  -2 -10   2    6.70    0.40
   2 -10  -2    6.30    0.60
   2 -10  -2    6.20    0.60
  -2 -10   2    6.30    0.40
  -2 -10   2    6.70    0.50
   2 -10  -2    5.30    0.50
   2 -10  -2    6.90    0.60
  -2 -10   2    6.60    0.40
  -2 -10   2    5.80    0.50
  -2 -10   2    5.80    0.90
  -2 -10   2    6.60    0.50
  -2  10   2    6.00    0.30
  -2  10   2    6.30    0.40
  -1 -10   2    8.70    0.50
  -1 -10   2    7.80    0.40
  -1 -10   2    7.90    0.40
   1 -10  -2    7.60    0.60
   1 -10  -2    8.10    0.50
  -1 -10   2    8.70    0.40
  -1 -10   2    9.00    1.00
  -1 -10   2    7.70    0.70
   1 -10  -2    8.50    0.70
  -1 -10   2    8.60    0.60
   1 -10  -2    8.00    0.40
  -1 -10   2    9.50    0.70
   1 -10  -2    7.40    0.70
   1  10  -2    6.70    1.20
  -1  10   2    8.20    0.40
   0 -10   2   18.10    0.80
   0 -10  -2   17.70    0.80
   0 -10   2   17.20    0.90
   0 -10  -2   17.40    0.70
   0 -10   2   18.30    1.30
   0 -10   2   18.00    0.60
   0 -10   2   16.80    0.70
   0 -10   2   17.40    0.60
   0 -10  -2   17.10    0.90
   0 -10  -2   17.80    0.60
   0 -10  -2   18.20    0.60
   0 -10   2   17.10    0.60
   0 -10   2   17.70    0.90
   0 -10  -2   17.30    0.90
   0  10  -2   16.70    0.60
   0  10   2   17.50    0.60
   1 -10   2   97.69    2.90
  -1 -10  -2   96.79    2.70
  -1 -10  -2   97.19    2.70
  -1 -10  -2   92.79    2.70
  -1 -10  -2   95.49    2.90
   1 -10   2   95.99    2.80
  -1 -10  -2   92.09    2.80
  -1 -10  -2   96.29    2.90
   1 -10   2   93.99    2.90
   1 -10   2   96.19    2.90
  -1 -10  -2   96.19    2.70
  -1  10  -2   93.59    4.50
   1  10   2   90.59    2.60
  -1  10  -2   93.19    2.60
   1  10   2   87.99    4.30
  -2 -10  -2    6.60    0.50
   2 -10   2    6.00    0.60
  -2 -10  -2    7.00    0.60
  -2 -10  -2    6.80    0.40
  -2 -10  -2    6.00    0.40
   2 -10   2    7.60    0.70
   2 -10   2    5.90    0.60
  -2 -10  -2    7.00    0.40
  -2 -10  -2    6.40    0.40
  -2 -10  -2    6.20    0.60
   2 -10   2    6.10    0.50
  -2  10  -2    5.40    1.30
  -2  10  -2    5.60    0.30
  -2  10  -2    6.50    0.40
  -3 -10  -2    0.60    0.30
  -3 -10  -2    0.80    0.30
   3 -10   2    0.80    0.40
  -3 -10  -2    0.50    0.30
  -3 -10  -2    0.40    0.20
  -3 -10  -2    0.40    0.60
   3 -10   2    0.30    0.40
  -3 -10  -2    0.80    0.30
  -3 -10  -2    0.70    0.20
   3 -10   2    0.20    0.40
  -3 -10  -2    0.70    0.20
  -3  10  -2    0.30    0.20
  -3  10  -2    0.90    1.10
  -3  10  -2    0.60    0.20
  -4 -10  -2  271.27    7.40
  -4 -10  -2  272.97    7.30
   4 -10   2  263.17    7.50
  -4 -10  -2  258.57    8.40
  -4 -10  -2  274.77    7.30
   4 -10   2  270.87    7.50
  -4 -10  -2  250.57    7.40
   4 -10   2  268.57    7.90
  -4 -10  -2  276.77    7.30
   4 -10   2  271.27    7.50
  -4  10  -2  263.17    7.30
   4  10   2  263.67    7.20
  -4  10  -2  276.87    7.40
   5 -10   2    2.70    0.30
   5 -10   2    2.70    0.50
   5 -10   2    2.70    0.80
   5 -10   2    3.00    0.50
  -5 -10  -2    2.60    0.30
  -5 -10  -2    2.80    0.30
   5 -10   2    1.60    0.40
  -5 -10  -2    2.80    0.30
  -5 -10  -2    2.30    0.50
  -5 -10  -2    3.00    0.30
  -5 -10  -2    2.00    0.30
  -5  10  -2    3.10    0.30
  -5  10  -2    2.90    0.40
  -5  10  -2    2.80    0.30
  -5  10  -2    2.20    0.20
   5  10   2    2.90    0.30
  -6 -10  -2   47.90    1.50
  -6 -10  -2   47.50    1.50
   6 -10   2   49.40    1.70
   6 -10   2   47.20    1.60
   6 -10   2   48.10    1.70
  -6 -10  -2   47.20    1.50
   6 -10   2   47.50    1.50
  -6 -10  -2   48.20    1.50
   6 -10   2   51.29    2.40
   6  10   2   48.90    1.60
  -6  10  -2   47.10    1.50
   6  10   2   48.20    1.50
  -6  10  -2   47.50    1.60
  -6  10  -2   47.00    1.40
   6  10   2   46.40    1.40
  -6  10  -2   46.10    1.50
  -7 -10  -2  120.19    3.30
   7 -10   2  117.29    3.50
  -7 -10  -2  119.39    3.30
  -7 -10  -2  121.49    3.40
   7 -10   2  118.09    3.50
   7 -10   2  122.19    3.40
   7 -10   2  115.29    3.40
  -7 -10  -2  118.69    3.40
  -7  10  -2  116.49    3.40
   7  10   2  122.49    3.40
  -7  10  -2  122.39    3.40
  -7  10  -2  115.49    3.30
   7  10   2  117.69    3.50
  -7  10  -2  120.79    3.50
   7  10   2  119.79    3.30
   8 -10   2   14.40    0.70
  -8 -10  -2   13.80    0.60
   8 -10   2   11.20    0.80
   8 -10   2   13.00    0.70
  -8 -10  -2   13.00    0.50
  -8 -10  -2   13.40    0.50
   8 -10   2   13.00    0.70
  -8 -10  -2   13.30    0.60
  -8  10  -2   13.40    0.50
   8  10   2   13.90    0.60
  -8  10  -2   13.90    0.60
  -8  10  -2   14.20    0.60
   8  10   2   11.30    0.70
   8  10   2   13.30    0.60
   8  10   2   14.50    0.60
  -8  10  -2   12.50    0.60
  -9 -10  -2  125.49    3.50
  -9 -10  -2  128.89    3.50
  -9 -10  -2  127.09    3.60
   9 -10   2  120.89    3.50
   9 -10   2  134.29    3.70
  -9  10  -2  122.49    3.60
   9  10   2  127.39    3.60
  -9  10  -2  131.89    3.50
   9  10   2  127.99    3.50
   9  10   2  132.19    3.50
  -9  10  -2  127.69    3.50
 -10 -10  -2    2.20    0.20
 -10 -10  -2    2.40    0.20
 -10 -10  -2    2.20    0.20
 -10 -10  -2    2.20    0.20
  10 -10   2    2.30    0.20
  10  10   2    2.50    0.20
  10  10   2    1.90    0.30
 -10  10  -2    2.10    0.20
 -10  10  -2    2.40    0.20
  10  10   2    2.30    0.20
 -10  10  -2    2.60    0.20
 -11 -10  -2    3.50    0.20
 -11 -10  -2    3.20    0.20
 -11 -10  -2    3.50    0.20
  11  10   2    3.80    0.20
 -11  10  -2    3.70    0.20
 -11  10  -2    4.00    0.20
 -10 -11   2   62.39    1.90
 -10 -11   2   67.59    1.80
 -10 -11   2   69.49    2.00
 -10 -11   2   68.09    1.90
 -10  11   2   70.99    1.80
 -10  11   2   68.29    1.90
 -10  11   2   65.29    1.90
  10  11  -2   65.59    1.80
  -9 -11   2    1.10    0.20
  -9 -11   2    1.00    0.20
  -9 -11   2    1.00    0.20
   9 -11  -2    1.30    0.20
  -9 -11   2    1.10    0.20
   9  11  -2    1.20    0.10
  -9  11   2    1.70    0.20
   9  11  -2    1.10    0.20
  -9  11   2    1.10    0.20
  -9  11   2    1.10    0.20
  -9  11   2    1.10    0.20
  -8 -11   2   23.00    0.90
   8 -11  -2   23.10    0.70
  -8 -11   2   24.10    0.80
   8 -11  -2   21.80    0.80
   8 -11  -2   24.10    0.90
  -8 -11   2   23.70    0.80
  -8 -11   2   23.20    0.80
  -8 -11   2   23.00    0.80
  -8  11   2   23.10    0.90
  -8  11   2   23.20    0.70
   8  11  -2   22.90    0.80
  -8  11   2   24.10    0.80
  -8  11   2   22.10    0.90
  -7 -11   2    6.40    0.40
   7 -11  -2    7.10    0.50
   7 -11  -2    6.60    0.30
   7 -11  -2    7.30    0.60
   7 -11  -2    6.30    0.50
  -7 -11   2    6.50    0.50
  -7 -11   2    7.10    0.40
  -7 -11   2    6.30    0.40
  -7 -11   2    6.00    0.50
   7  11  -2    6.20    0.40
  -7  11   2    6.60    0.40
  -7  11   2    6.70    0.40
  -7  11   2    6.90    0.50
  -7  11   2    7.10    0.40
   7  11  -2    7.00    0.50
   6 -11  -2    3.00    0.40
   6 -11  -2    3.50    0.40
  -6 -11   2    3.10    0.90
  -6 -11   2    3.80    0.40
  -6 -11   2    3.90    0.40
  -6 -11   2    3.30    0.40
   6 -11  -2    3.20    0.30
  -6 -11   2    3.60    0.30
   6 -11  -2    3.90    0.50
  -6 -11   2    3.10    0.30
  -6  11   2    3.20    0.30
  -6  11   2    3.20    0.30
  -6  11   2    3.70    0.40
  -6  11   2    3.40    0.30
   6  11  -2    3.90    0.30
  -5 -11   2   23.40    0.80
  -5 -11   2   24.30    1.00
  -5 -11   2   23.20    0.80
  -5 -11   2   23.10    0.80
   5 -11  -2   24.60    1.00
   5 -11  -2   22.40    1.00
   5 -11  -2   23.50    1.10
  -5 -11   2   23.60    0.90
  -5 -11   2   20.70    1.80
  -5  11   2   23.80    0.80
  -5  11   2   22.60    0.80
  -5  11   2   22.90    0.90
   5  11  -2   22.00    0.80
  -4 -11   2  344.67    9.10
  -4 -11   2  333.37   10.50
  -4 -11   2  333.17    9.30
   4 -11  -2  343.67    9.40
   4 -11  -2  338.07    9.30
  -4 -11   2  338.37    9.10
  -4 -11   2  337.17    9.20
  -4 -11   2  340.27    9.30
  -4 -11   2  344.77    9.20
   4 -11  -2  336.77    9.30
  -4 -11   2  344.97    9.30
  -4  11   2  337.67    9.10
  -4  11   2  350.36    9.20
  -4  11   2  315.47    9.10
  -3 -11   2  329.47    9.00
   3 -11  -2  324.27    9.00
  -3 -11   2  322.67   10.10
   3 -11  -2  325.87    9.30
  -3 -11   2  329.57    8.80
  -3 -11   2  329.37    8.80
  -3 -11   2  326.97    8.80
   3 -11  -2  318.87    9.00
  -3 -11   2  327.37    9.00
  -3 -11   2  335.57    9.00
  -3 -11   2  327.37    9.00
   3 -11  -2  321.67    9.00
  -3  11   2  331.67   12.10
  -3  11   2  313.87    8.80
  -3  11   2  341.07    8.90
  -2 -11   2  132.89    4.90
  -2 -11   2  140.19    4.00
  -2 -11   2  143.49    3.90
  -2 -11   2  141.49    4.10
   2 -11  -2  138.59    4.10
   2 -11  -2  142.29    4.30
  -2 -11   2  138.09    3.80
   2 -11  -2  140.49    4.10
   2 -11  -2  138.19    4.00
  -2 -11   2  140.09    3.80
  -2 -11   2  139.69    4.10
  -2 -11   2  140.99    4.00
  -2  11   2  133.89    3.80
  -2  11   2  140.19    3.90
  -1 -11   2    9.30    1.10
  -1 -11   2   10.10    0.80
  -1 -11   2   10.20    0.50
  -1 -11   2   10.40    0.50
  -1 -11   2   11.20    0.80
  -1 -11   2   10.20    0.40
   1 -11  -2   11.00    0.70
   1 -11  -2    9.90    0.50
  -1 -11   2    9.80    0.70
   1 -11  -2   11.00    0.80
   1 -11  -2   10.90    0.80
  -1 -11   2   10.30    0.60
  -1  11   2   10.20    0.50
  -1  11   2    8.30    1.80
   0 -11   2   17.00    1.00
   0 -11  -2   16.00    0.60
   0 -11   2   16.50    0.80
   0 -11   2   15.70    0.60
   0 -11  -2   16.10    0.60
   0 -11   2   17.80    0.80
   0 -11   2   17.60    1.00
   0 -11  -2   16.70    0.90
   0 -11  -2   16.70    0.90
   0 -11  -2   16.70    0.80
   0  11  -2   15.20    1.90
   0  11  -2   16.30    0.60
   0  11   2   15.70    0.60
   0  11   2   15.90    2.20
   1 -11   2   66.09    2.10
  -1 -11  -2   66.69    2.10
   1 -11   2   67.29    2.20
  -1 -11  -2   66.49    1.90
   1 -11   2   65.59    2.10
  -1 -11  -2   65.29    2.10
  -1 -11  -2   66.89    1.90
  -1 -11  -2   67.49    1.90
  -1 -11  -2   65.19    2.00
   1 -11   2   67.09    2.20
  -1 -11  -2   66.39    2.10
  -1  11  -2   64.59    3.80
   1  11   2   64.79    1.90
  -1  11  -2   65.69    1.90
   2 -11   2    2.40    0.50
  -2 -11  -2    2.00    0.40
   2 -11   2    1.70    0.50
  -2 -11  -2    2.50    0.30
   2 -11   2    2.10    0.40
  -2 -11  -2    1.80    0.20
  -2 -11  -2    1.70    0.30
  -2 -11  -2    1.60    0.20
  -2 -11  -2    2.20    0.30
  -2 -11  -2    2.10    0.40
   2 -11   2    1.80    0.30
  -2  11  -2    1.60    0.20
  -2  11  -2    1.90    0.20
  -2  11  -2    2.00    1.30
  -3 -11  -2  307.97    8.60
   3 -11   2  309.67    8.70
  -3 -11  -2  302.97    8.60
  -3 -11  -2  319.37    8.50
  -3 -11  -2  313.17    8.50
  -3 -11  -2  314.67    8.60
  -3 -11  -2  319.17    8.50
   3 -11   2  318.07    8.70
   3 -11   2  312.77    8.70
  -3 -11  -2  320.67    8.50
  -3  11  -2  302.37   11.90
  -3  11  -2  314.97    8.50
  -3  11  -2  306.97    8.40
  -4 -11  -2   39.10    1.20
  -4 -11  -2   37.40    1.20
  -4 -11  -2   38.40    1.20
   4 -11   2   36.80    1.90
   4 -11   2   38.60    1.50
  -4 -11  -2   37.40    1.30
  -4 -11  -2   37.00    1.30
   4 -11   2   37.50    1.40
  -4 -11  -2   37.10    1.30
   4 -11   2   38.40    1.50
  -4  11  -2   38.70    1.30
  -4  11  -2   38.10    1.20
  -4  11  -2   35.80    1.10
   4  11   2   38.10    1.10
  -5 -11  -2    0.30    0.20
   5 -11   2   -0.50    0.60
   5 -11   2    0.20    0.40
  -5 -11  -2    0.60    0.40
  -5 -11  -2    0.50    0.20
   5 -11   2   -0.10    0.30
  -5 -11  -2    0.20    0.20
   5 -11   2    0.10    0.40
  -5  11  -2    0.20    0.20
   5  11   2   -0.10    0.30
   5  11   2    0.00    0.20
  -5  11  -2    0.20    0.20
  -5  11  -2    0.20    0.20
   6 -11   2   91.99    2.80
  -6 -11  -2   96.69    2.60
  -6 -11  -2   95.19    2.70
   6 -11   2   93.39    2.80
  -6 -11  -2   95.29    2.60
   6 -11   2   91.69    2.80
  -6 -11  -2   95.19    2.70
   6  11   2   86.69    2.80
  -6  11  -2   92.99    2.60
   6  11   2   89.79    2.60
  -6  11  -2   88.19    2.60
  -6  11  -2   92.29    2.70
  -6  11  -2   94.29    2.70
   6  11   2   95.09    2.70
  -7 -11  -2   61.19    1.80
  -7 -11  -2   58.49    1.80
   7 -11   2   59.59    1.90
  -7 -11  -2   61.89    1.80
   7 -11   2   60.59    1.90
   7 -11   2   57.89    1.90
  -7 -11  -2   60.59    1.80
  -7  11  -2   61.79    1.90
   7  11   2   61.39    1.80
  -7  11  -2   61.49    1.80
  -7  11  -2   60.59    1.70
  -7  11  -2   59.69    1.80
   8 -11   2    1.10    0.30
  -8 -11  -2    1.30    0.20
  -8 -11  -2    0.90    0.20
   8 -11   2    0.40    0.20
  -8 -11  -2    0.80    0.20
   8 -11   2    1.00    0.10
  -8 -11  -2    1.40    0.30
   8 -11   2    1.50    0.40
  -8  11  -2    0.90    0.20
   8  11   2    1.40    0.20
  -8  11  -2    0.90    0.20
   8  11   2    1.20    0.20
  -8  11  -2    0.90    0.20
  -8  11  -2    1.30    0.20
  -9 -11  -2    5.10    0.30
  -9 -11  -2    5.40    0.30
   9 -11   2    4.70    0.30
  -9 -11  -2    5.00    0.30
  -9 -11  -2    5.40    0.30
  -9  11  -2    5.70    0.30
  -9  11  -2    4.50    0.40
   9  11   2    5.40    0.30
  -9  11  -2    5.80    0.50
  -9  11  -2    5.30    0.30
   9  11   2    5.00    0.30
 -10 -11  -2   42.10    1.20
 -10 -11  -2   40.30    1.10
 -10 -11  -2   42.30    1.20
 -10 -11  -2   40.00    1.20
 -10  11  -2   40.80    1.10
  10  11   2   40.10    1.10
 -10  11  -2   41.30    1.20
 -10  11  -2   40.50    1.20
  -9 -12   2   10.50    0.40
  -9 -12   2   10.30    0.40
   9 -12  -2   10.10    0.40
  -9 -12   2   10.20    0.40
  -9  12   2   10.90    0.40
  -9  12   2   11.00    0.40
  -9  12   2   10.00    0.40
   8 -12  -2   45.10    1.40
  -8 -12   2   46.60    1.40
  -8 -12   2   45.20    1.30
  -8 -12   2   44.60    1.30
  -8 -12   2   45.10    1.30
  -8  12   2   45.70    1.50
  -8  12   2   47.60    1.30
  -8  12   2   45.80    1.30
  -8  12   2   42.40    1.30
  -7 -12   2    0.00    0.20
  -7 -12   2    0.00    0.20
  -7 -12   2    0.30    0.20
   7 -12  -2    0.30    0.20
   7 -12  -2   -0.20    0.30
  -7 -12   2    0.20    0.20
  -7 -12   2    0.10    0.20
  -7  12   2    0.10    0.20
  -7  12   2    0.00    0.20
  -7  12   2    0.30    0.10
  -7  12   2    0.30    0.20
   7  12  -2    0.00    0.20
   6 -12  -2   -0.10    0.30
   6 -12  -2    0.60    0.30
  -6 -12   2   -0.10    0.20
  -6 -12   2    0.00    0.20
  -6 -12   2    0.20    0.20
  -6 -12   2   -0.10    0.20
  -6 -12   2    0.10    0.20
   6 -12  -2    0.00    0.30
  -6  12   2    0.50    0.20
  -6  12   2    0.20    0.20
  -6  12   2    0.00    0.20
  -6  12   2    0.10    0.20
  -5 -12   2   41.00    1.40
  -5 -12   2   42.60    1.40
  -5 -12   2   41.10    1.50
  -5 -12   2   41.50    1.30
  -5 -12   2   42.70    1.30
  -5 -12   2   42.80    1.30
   5 -12  -2   40.50    1.40
   5 -12  -2   43.20    1.50
   5 -12  -2   42.40    1.50
  -5  12   2   42.30    1.20
  -5  12   2   41.20    1.30
  -5  12   2   42.40    1.40
  -4 -12   2    4.20    0.30
   4 -12  -2    4.70    0.50
  -4 -12   2    4.40    0.40
  -4 -12   2    3.80    0.40
  -4 -12   2    3.60    0.30
  -4 -12   2    3.10    0.40
  -4 -12   2    3.70    0.40
   4 -12  -2    3.70    0.50
  -4 -12   2    3.80    0.30
  -4 -12   2    3.50    1.00
   4 -12  -2    3.60    0.40
  -4  12   2    3.50    0.30
  -4  12   2    3.90    0.40
  -4  12   2    3.80    0.30
  -3 -12   2   60.39    1.80
  -3 -12   2   67.59    1.90
   3 -12  -2   57.79    2.00
   3 -12  -2   58.79    2.00
  -3 -12   2   57.59    2.30
  -3 -12   2   62.99    1.80
  -3 -12   2   60.79    2.00
  -3 -12   2   53.59    2.80
  -3  12   2   60.59    1.80
  -3  12   2   58.79    1.80
  -2 -12   2    1.50    0.30
  -2 -12   2    1.40    0.20
  -2 -12   2    1.10    0.40
   2 -12  -2    1.40    0.30
  -2 -12   2    1.60    0.20
   2 -12  -2    1.30    0.60
   2 -12  -2    1.30    0.40
  -2 -12   2    1.50    0.40
  -2 -12   2    1.20    0.40
   2 -12  -2    0.80    0.40
  -2 -12   2    1.20    0.20
  -2  12   2    1.80    0.20
  -2  12   2    1.60    0.20
   1 -12  -2   12.30    0.80
   1 -12  -2   10.00    0.60
   1 -12  -2   12.50    0.90
  -1 -12   2   11.70    0.80
  -1 -12   2   11.90    0.60
  -1 -12   2   12.70    0.80
  -1 -12   2   10.90    0.50
   1 -12  -2   11.70    0.80
  -1 -12   2   11.40    0.50
  -1 -12   2   11.50    0.50
  -1 -12   2   10.70    0.70
   0 -12   2    4.00    0.30
   0 -12   2    4.60    0.50
   0 -12  -2    5.70    0.40
   0 -12   2    4.60    0.60
   0 -12  -2    4.60    0.30
   0 -12  -2    4.30    0.30
   0 -12  -2    4.70    0.40
   0 -12  -2    5.20    0.60
   0 -12   2    4.10    0.60
   0 -12  -2    4.40    0.50
   0 -12   2    5.40    0.50
   0 -12   2    4.70    0.30
   0 -12  -2    4.70    0.50
   0  12   2    4.70    0.30
   0  12  -2    5.30    0.30
   1 -12   2    4.40    0.50
  -1 -12  -2    4.80    0.50
  -1 -12  -2    4.30    0.30
  -1 -12  -2    3.90    0.40
   1 -12   2    4.50    0.60
  -1 -12  -2    4.30    0.40
  -1 -12  -2    4.40    0.30
   1 -12   2    4.80    0.60
   1 -12   2    4.90    0.50
  -1 -12  -2    3.80    0.30
  -1 -12  -2    4.70    0.50
  -2 -12  -2   22.00    0.80
  -2 -12  -2   21.80    1.00
  -2 -12  -2   21.70    0.80
  -2 -12  -2   22.30    0.90
   2 -12   2   22.40    1.10
  -2 -12  -2   21.50    0.80
   2 -12   2   20.90    1.00
   2 -12   2   24.10    1.10
  -2 -12  -2   22.30    0.80
  -2 -12  -2   23.50    1.00
  -2  12  -2   20.40    0.70
  -2  12  -2   21.00    0.80
  -3 -12  -2   -0.10    0.20
   3 -12   2    0.10    0.40
   3 -12   2    0.50    0.60
  -3 -12  -2    0.30    0.20
  -3 -12  -2    0.20    0.20
  -3 -12  -2    0.90    0.30
   3 -12   2    0.40    0.40
   3 -12   2    0.60    0.40
  -3  12  -2    0.40    0.20
  -3  12  -2    0.30    0.20
   4 -12   2   50.39    1.70
  -4 -12  -2   48.70    1.50
  -4 -12  -2   48.60    1.50
  -4 -12  -2   50.69    1.50
   4 -12   2   51.79    1.70
  -4 -12  -2   51.99    1.50
  -4 -12  -2   50.79    1.60
   4 -12   2   50.99    2.10
   4 -12   2   50.19    1.80
  -4  12  -2   50.59    1.60
  -4  12  -2   48.60    1.50
  -4  12  -2   50.19    1.50
  -5 -12  -2    0.90    0.20
  -5 -12  -2    1.20    0.20
   5 -12   2    0.50    0.40
  -5 -12  -2    1.00    0.20
   5 -12   2    1.50    0.40
   5 -12   2    1.30    0.30
  -5 -12  -2    0.80    0.20
  -5  12  -2    0.70    0.20
  -5  12  -2    1.20    0.20
   6 -12   2    6.50    0.60
  -6 -12  -2    7.50    0.40
   6 -12   2    6.60    0.60
  -6 -12  -2    6.60    0.40
   6 -12   2    6.70    0.50
  -6 -12  -2    6.70    0.40
  -6 -12  -2    7.00    0.40
   6  12   2    6.30    0.40
  -6  12  -2    6.90    0.50
  -6  12  -2    7.40    0.40
  -6  12  -2    5.70    0.30
  -6  12  -2    6.30    0.40
   7 -12   2   26.60    1.00
   7 -12   2   24.20    0.90
  -7 -12  -2   25.20    0.80
  -7 -12  -2   25.50    0.90
   7 -12   2   25.30    0.90
  -7 -12  -2   25.50    0.80
  -7 -12  -2   24.90    0.80
  -7  12  -2   26.20    0.80
  -7  12  -2   23.50    0.80
   7  12   2   25.10    0.80
  -7  12  -2   26.00    0.90
   8 -12   2   83.69    2.40
  -8 -12  -2   88.69    2.40
  -8 -12  -2   84.19    2.40
  -8 -12  -2   84.99    2.40
  -8 -12  -2   84.99    2.40
  -8  12  -2   79.09    2.40
   8  12   2   81.09    2.40
  -8  12  -2   89.59    2.30
  -8  12  -2   87.69    2.40
  -9 -12  -2    0.10    0.10
  -9 -12  -2    0.10    0.10
   9 -12   2    0.30    0.10
  -9 -12  -2   -0.10    0.10
  -9  12  -2    0.00    0.10
  -9  12  -2    0.20    0.10
  -9  12  -2    0.00    0.10
  -8 -13   2   75.39    2.20
   8 -13  -2   76.59    2.20
  -8 -13   2   77.99    2.10
  -8 -13   2   77.29    2.10
  -8 -13   2   75.99    2.10
  -8  13   2   77.29    2.10
  -8  13   2   78.29    2.10
  -7 -13   2   69.49    1.90
  -7 -13   2   68.89    1.90
   7 -13  -2   64.29    1.90
  -7 -13   2   68.19    2.00
   7 -13  -2   67.69    2.00
  -7 -13   2   68.29    1.90
  -7  13   2   67.69    2.00
  -7  13   2   68.49    1.90
  -7  13   2   69.09    1.90
   6 -13  -2   81.09    2.30
   6 -13  -2   82.69    2.40
   6 -13  -2   78.49    2.30
  -6 -13   2   79.29    2.30
  -6 -13   2   74.09    2.30
  -6  13   2   80.79    2.20
  -6  13   2   82.19    2.30
  -6  13   2   80.29    2.30
   5 -13  -2    0.30    0.30
  -5 -13   2   -0.20    0.20
  -5 -13   2    0.10    0.20
  -5 -13   2    0.20    0.20
  -5 -13   2    0.00    0.20
  -5 -13   2    0.00    0.20
   5 -13  -2    0.30    0.30
  -5  13   2    0.20    0.10
  -5  13   2   -0.10    0.10
  -5  13   2    0.10    0.20
   4 -13  -2   40.50    1.30
   4 -13  -2   39.30    1.40
  -4 -13   2   40.30    1.40
  -4 -13   2   40.60    1.40
  -4 -13   2   40.80    1.20
  -4 -13   2   40.70    1.30
   4 -13  -2   41.60    1.40
  -4 -13   2   42.10    1.30
  -4 -13   2   40.50    1.20
  -4 -13   2   41.00    1.20
  -4  13   2   42.00    1.20
  -4  13   2   41.20    1.30
  -4  13   2   40.40    1.30
   3 -13  -2   37.40    1.30
   3 -13  -2   37.30    1.40
  -3 -13   2   37.30    1.20
  -3 -13   2   38.40    1.10
  -3 -13   2   38.10    1.30
   3 -13  -2   39.20    1.40
  -3 -13   2   37.30    1.30
  -3 -13   2   38.20    1.30
  -3 -13   2   38.60    1.10
  -3 -13   2   38.30    1.30
  -3  13   2   36.20    1.20
  -3  13   2   38.90    1.20
   2 -13  -2    0.10    0.40
  -2 -13   2    0.30    0.20
  -2 -13   2    0.00    0.30
  -2 -13   2   -0.20    0.30
  -2 -13   2    0.00    0.10
  -2 -13   2    0.40    0.20
  -2 -13   2    0.30    0.20
   2 -13  -2    0.10    0.40
   2 -13  -2    0.00    0.30
  -2 -13   2    0.20    0.30
  -2  13   2    0.10    0.20
  -2  13   2   -0.10    0.10
   1 -13  -2   90.09    2.70
  -1 -13   2   92.89    2.60
  -1 -13   2   95.19    2.60
  -1 -13   2   97.19    2.90
  -1 -13   2   92.99    2.80
  -1 -13   2   96.19    2.80
   1 -13  -2   96.29    2.90
  -1 -13   2   94.69    2.90
   1 -13  -2   94.89    2.80
  -1 -13   2   91.29    2.60
  -1  13   2   93.89    2.70
   0 -13   2    1.70    0.40
   0 -13   2    1.30    0.40
   0 -13  -2    1.90    0.40
   0 -13  -2    2.30    0.40
   0 -13   2    2.10    0.30
   0 -13  -2    1.80    0.30
   0 -13  -2    2.10    0.20
   0 -13   2    2.10    0.40
   0  13   2    1.60    0.20
  -1 -13  -2   96.39    2.80
  -1 -13  -2   93.49    2.80
   1 -13   2   96.99    2.90
  -1 -13  -2   92.59    2.60
  -1 -13  -2   92.89    2.60
   1 -13   2   93.29    2.90
   1 -13   2   92.79    2.80
  -1  13  -2   88.79    2.60
   2 -13   2   18.90    1.00
   2 -13   2   17.50    0.90
   2 -13   2   17.80    0.90
  -2 -13  -2   18.40    0.60
   2 -13   2   19.90    1.20
  -2 -13  -2   17.90    0.80
  -2 -13  -2   19.20    0.80
  -2 -13  -2   17.90    0.60
  -2 -13  -2   18.50    0.70
  -2  13  -2   17.00    0.60
  -2  13  -2   17.10    0.70
  -3 -13  -2   93.09    2.50
  -3 -13  -2   89.89    2.50
   3 -13   2   89.89    2.80
   3 -13   2   89.89    3.10
  -3 -13  -2   89.49    2.60
   3 -13   2   91.69    2.80
  -3 -13  -2   88.49    2.60
   3 -13   2   88.09    2.70
  -3 -13  -2   89.99    2.50
  -3  13  -2   89.49    2.50
  -3  13  -2   88.79    2.60
   4 -13   2   10.00    0.60
  -4 -13  -2   10.60    0.50
   4 -13   2    8.90    0.70
  -4 -13  -2   10.00    0.40
   4 -13   2    9.80    0.70
  -4 -13  -2   10.70    0.50
  -4  13  -2   10.00    0.60
  -4  13  -2   11.50    0.50
  -4  13  -2   10.00    0.50
   5 -13   2   24.70    1.00
  -5 -13  -2   24.60    0.80
  -5 -13  -2   23.20    0.80
   5 -13   2   24.00    1.00
  -5 -13  -2   25.00    0.80
   5 -13   2   24.30    0.90
  -5 -13  -2   24.40    0.80
  -5  13  -2   24.20    0.80
  -5  13  -2   22.40    0.90
  -5  13  -2   24.70    0.80
   6 -13   2    2.50    0.30
  -6 -13  -2    2.80    0.30
  -6 -13  -2    2.00    0.20
   6 -13   2    2.10    0.30
  -6  13  -2    2.10    0.20
  -6  13  -2    2.20    0.30
  -6  13  -2    2.50    0.20
  -7 -13  -2   26.50    0.80
   7 -13   2   27.00    0.90
  -7 -13  -2   25.70    0.80
  -7 -13  -2   27.30    0.80
  -7 -13  -2   26.80    0.80
   7 -13   2   27.10    0.90
  -7  13  -2   26.80    0.90
  -7  13  -2   27.00    0.80
  -7  13  -2   26.20    0.80
  -8 -13  -2   20.40    0.60
  -8 -13  -2   21.20    0.60
  -8 -13  -2   20.80    0.70
   8 -13   2   19.50    0.70
  -8  13  -2   21.40    0.70
  -8  13  -2   21.00    0.70
  -7 -14   2    8.50    0.30
   7 -14  -2    8.80    0.50
  -7 -14   2    8.40    0.30
  -7 -14   2    8.70    0.30
  -7  14   2    8.20    0.30
  -7  14   2    8.80    0.30
   6 -14  -2   -0.20    0.20
   6 -14  -2    0.10    0.20
  -6 -14   2    0.00    0.10
  -6 -14   2   -0.10    0.10
  -6 -14   2    0.10    0.20
  -6 -14   2    0.10    0.10
  -6  14   2   -0.10    0.10
   5 -14  -2   38.90    1.20
  -5 -14   2   38.50    1.10
  -5 -14   2   38.70    1.10
  -5 -14   2   37.50    1.20
  -5 -14   2   38.30    1.10
   5 -14  -2   37.30    1.20
  -5  14   2   35.10    1.20
  -5  14   2   36.70    1.10
  -5  14   2   37.10    1.10
  -4 -14   2    1.10    0.20
   4 -14  -2    0.40    0.40
   4 -14  -2    0.60    0.40
  -4 -14   2    0.80    0.20
   4 -14  -2    0.90    0.20
  -4 -14   2    1.00    0.20
  -4 -14   2    0.90    0.20
  -4  14   2    1.00    0.10
  -4  14   2    1.00    0.20
  -3 -14   2    0.30    0.20
  -3 -14   2    0.30    0.20
   3 -14  -2    0.50    0.20
  -3 -14   2    0.30    0.20
  -3 -14   2    0.30    0.30
  -3 -14   2    0.30    0.20
  -3 -14   2    0.30    0.10
   3 -14  -2    0.40    0.30
  -3 -14   2    0.00    0.20
   3 -14  -2    0.30    0.30
  -3  14   2    0.40    0.20
  -3  14   2    0.30    0.20
   2 -14  -2    3.50    0.40
  -2 -14   2    4.30    0.40
   2 -14  -2    3.50    0.30
  -2 -14   2    4.10    0.40
  -2 -14   2    4.00    0.30
  -2 -14   2    3.70    0.20
  -2 -14   2    3.80    0.30
   2 -14  -2    4.40    0.40
  -2 -14   2    4.00    0.40
  -2  14   2    4.10    0.30
   1 -14  -2    0.70    0.30
   1 -14  -2    0.60    0.30
  -1 -14   2    0.90    0.30
  -1 -14   2    0.20    0.30
  -1 -14   2    0.30    0.30
  -1 -14   2    0.70    0.30
  -1  14   2    0.70    0.20
   0 -14   2   33.60    1.30
   0 -14   2   33.30    1.20
   0 -14  -2   32.40    1.20
   0 -14   2   32.80    1.20
   0 -14  -2   32.60    1.20
   0 -14   2   31.30    1.20
   1 -14   2   -0.10    0.30
  -1 -14  -2    0.60    0.30
  -1 -14  -2    0.00    0.30
   1 -14   2    0.00    0.30
   1 -14   2    0.40    0.40
   1 -14   2    0.20    0.30
  -1 -14  -2    0.10    0.10
  -1 -14  -2    0.30    0.10
  -2 -14  -2    0.40    0.30
   2 -14   2    0.40    0.30
  -2 -14  -2    0.60    0.20
   2 -14   2   -0.10    0.30
   2 -14   2    0.60    0.50
  -2 -14  -2    0.50    0.20
   2 -14   2    0.70    0.30
  -2 -14  -2    0.70    0.30
  -2  14  -2    0.50    0.10
  -2  14  -2    0.30    0.20
  -3 -14  -2    1.50    0.20
   3 -14   2    1.60    0.40
  -3 -14  -2    1.60    0.20
   3 -14   2    2.10    0.40
   3 -14   2    1.90    0.40
  -3 -14  -2    1.50    0.20
  -3 -14  -2    2.10    0.30
  -3  14  -2    1.40    0.20
  -3  14  -2    1.50    0.20
  -4 -14  -2   41.20    1.20
   4 -14   2   41.20    1.30
  -4 -14  -2   40.20    1.20
   4 -14   2   41.60    1.40
  -4 -14  -2   42.30    1.20
  -4  14  -2   37.20    1.20
  -4  14  -2   37.70    1.20
  -4  14  -2   38.40    1.20
  -5 -14  -2    1.90    0.20
   5 -14   2    2.00    0.30
  -5 -14  -2    2.00    0.20
   5 -14   2    1.90    0.30
  -5 -14  -2    1.90    0.20
   5 -14   2    2.00    0.30
  -5  14  -2    2.10    0.20
  -5  14  -2    1.60    0.20
  -5  14  -2    1.90    0.20
   6 -14   2   11.60    0.50
   6 -14   2   11.90    0.50
  -6 -14  -2   11.70    0.40
  -6 -14  -2   11.80    0.40
   6 -14   2   12.10    0.50
  -6 -14  -2   12.00    0.40
  -6  14  -2   11.20    0.40
  -6  14  -2   11.30    0.40
   7 -14   2    0.40    0.20
  -7 -14  -2    0.60    0.10
  -7 -14  -2    0.60    0.10
  -7 -14  -2    0.50    0.10
  -7  14  -2    0.60    0.10
  -7  14  -2    0.70    0.10
   5 -15  -2   34.50    1.00
  -5 -15   2   33.00    0.90
   5 -15  -2   34.60    1.00
  -5 -15   2   30.20    0.90
  -5 -15   2   33.60    0.90
   4 -15  -2    0.90    0.30
   4 -15  -2    1.00    0.30
  -4 -15   2    0.80    0.10
  -4 -15   2    0.70    0.10
  -4  15   2    0.80    0.10
  -4  15   2    1.00    0.10
  -3 -15   2    0.70    0.20
   3 -15  -2    0.80    0.30
  -3 -15   2    0.50    0.10
   3 -15  -2    0.40    0.30
  -3  15   2    0.40    0.10
   2 -15  -2    3.40    0.40
   2 -15  -2    2.80    0.30
  -2 -15   2    3.00    0.30
  -1 -15   2   18.60    0.70
  -1 -15   2   17.40    0.60
   1 -15  -2   16.80    0.70
   1 -15  -2   18.20    0.80
  -1 -15   2   17.20    0.70
   0 -15  -2    0.10    0.30
   0 -15   2    0.30    0.30
   0 -15   2    0.10    0.20
   0 -15   2   -0.10    0.30
   0 -15  -2    0.20    0.20
   1 -15   2    1.40    0.30
   1 -15   2    2.00    0.30
  -1 -15  -2    1.00    0.30
  -1 -15  -2    2.00    0.30
   1 -15   2    1.60    0.30
  -2 -15  -2   -0.20    0.10
   2 -15   2   -0.20    0.30
  -2 -15  -2    0.30    0.20
  -2 -15  -2    0.00    0.10
   2 -15   2   -0.20    0.20
   2 -15   2    0.60    0.30
   3 -15   2   24.20    0.90
  -3 -15  -2   22.90    0.70
   3 -15   2   23.60    0.90
  -3 -15  -2   22.70    0.70
  -4 -15  -2   17.90    0.50
   4 -15   2   18.40    0.70
  -4 -15  -2   18.10    0.60
   4 -15   2   18.50    0.70
   4 -15   2   17.20    0.60
  -5 -15  -2    0.00    0.10
  -5 -15  -2    0.00    0.10
   5 -15   2    0.20    0.20
   5 -15   2   -0.20    0.20
   3 -16  -2   27.10    0.80
   3 -16  -2   28.10    0.90
   2 -16  -2   49.20    1.40
   2 -16  -2   44.90    1.30
  -1 -16   2  107.99    3.00
   1 -16  -2  113.19    3.10
   0 -16   2   23.80    0.80
   0 -16  -2   23.50    0.80
   0 -16   2   23.60    0.80
   1 -16   2   21.50    0.70
  -1 -16  -2   20.70    0.70
   1 -16   2   18.20    0.90
   2 -16   2   22.70    0.80
   2 -16   2   24.30    0.80
   3 -16   2    0.50    0.20
   3 -16   2    0.70    0.20
 -14   0   3    0.00    0.20
  14   0  -3    0.20    0.10
  13   0  -3  209.88    6.20
  13   0  -3  207.08    5.80
  13   0  -3  220.98    6.00
  12   0  -3   -0.20    0.20
  12   0  -3    0.20    0.10
  12   0  -3   -0.30    0.30
  12   0  -3   -0.10    0.10
  12   0  -3   -0.20    0.20
  12   0  -3    0.10    0.30
  11   0  -3  134.79    3.80
  11   0  -3  129.29    3.70
 -11   0   3  134.49    8.80
  11   0  -3  131.49    3.70
  11   0  -3  130.69    4.00
 -11   0   3  130.09    3.60
  11   0  -3  137.19    3.60
  11   0  -3  131.99    3.90
  10   0  -3    0.30    0.30
 -10   0   3    0.00    0.20
  10   0  -3    0.20    0.20
  10   0  -3    0.10    0.20
  10   0  -3    0.20    0.20
  10   0  -3    0.00    0.30
  10   0  -3    0.30    0.20
 -10   0   3   -1.00    2.80
  10   0  -3    0.50    0.40
  -9   0   3   35.10    1.10
   9   0  -3   38.20    1.20
   9   0  -3   36.50    1.50
   9   0  -3   35.50    1.30
   9   0  -3   36.00    1.20
   9   0  -3   35.90    1.40
   9   0  -3   35.80    1.10
  -9   0   3   35.40    4.60
   8   0  -3    0.30    0.30
  -8   0   3    0.50    0.20
  -8   0   3   -0.40    1.80
   8   0  -3   -0.10    0.20
   8   0  -3    0.20    0.20
   8   0  -3    0.30    0.40
   8   0  -3    0.10    0.20
   8   0  -3    0.30    0.20
   8   0  -3    0.60    0.90
  -8   0   3    0.60    0.40
  -8   0   3    0.20    0.20
   8   0  -3    0.20    0.20
  -7   0   3   55.09    4.10
   7   0  -3   50.19    1.40
  -7   0   3   49.10    1.50
  -7   0   3   47.60    1.90
  -7   0   3   52.39   12.30
  -7   0   3   32.50    7.00
   7   0  -3   47.30    1.60
   7   0  -3   49.70    1.50
  -7   0   3   50.19    1.90
   7   0  -3   49.00    1.50
   7   0  -3   48.70    1.40
  -6   0   3  -11.10    5.90
   6   0  -3    0.10    0.20
   6   0  -3    0.10    0.10
  -6   0   3   -0.50    0.30
  -6   0   3    0.30    3.30
  -6   0   3   -1.00    1.30
   6   0  -3    0.10    0.20
   5   0  -3    0.70    0.20
  -5   0   3    1.00    1.10
  -5   0   3    0.80    0.30
  -5   0   3    0.50    4.10
  -5   0   3   -0.20    2.00
  -4   0   3    0.00    0.80
  -4   0   3    0.30    0.30
  -4   0   3   -1.10    1.30
   4   0  -3    0.80    0.20
   4   0  -3    0.90    1.70
   4   0  -3    0.20    0.20
  -4   0   3    0.20    0.40
   3   0  -3 2144.69   58.09
  -3   0   3 2141.89   57.19
  -3   0   3 2022.10   56.09
  -3   0   3 2056.89   55.99
  -3   0   3 2145.59   57.99
  -2   0   3    0.80    0.80
  -2   0   3    0.60    1.00
  -2   0   3    0.70    0.30
  -2   0   3    0.20    0.20
   2   0  -3   -0.10    1.00
  -1   0   3  266.37    7.90
  -1   0   3  281.57    8.30
   1   0  -3  292.37    8.40
  -1   0   3  262.97    7.50
   1   0  -3  272.77    7.50
   1   0  -3  269.97    7.60
   0   0   3   -0.10    0.50
   0   0  -3    0.40    0.50
   0   0  -3    0.10    0.10
   0   0   3    0.00    0.10
   0   0  -3    0.10    0.10
   0   0   3    0.30    0.10
   0   0   3    0.00    0.40
  -1   0  -3 9999.00  274.67
  -2   0  -3    0.20    0.20
   2   0   3    0.10    0.30
  -2   0  -3    0.20    0.30
   2   0   3   -0.40    1.80
   2   0   3   -0.40    1.40
  -2   0  -3    1.20    1.50
   3   0   3  942.91   28.40
   3   0   3  977.90   26.20
   3   0   3  983.70   30.40
  -3   0  -3  966.10   26.00
  -3   0  -3  969.00   29.50
  -4   0  -3   -0.10    2.20
   4   0   3    0.40    0.30
   4   0   3    1.40    2.10
   4   0   3   -0.10    0.20
   4   0   3    2.40    3.10
   4   0   3    0.20    0.10
  -5   0  -3  795.22   21.80
  -5   0  -3  791.42   27.80
  -5   0  -3  839.02   24.10
  -5   0  -3  818.12   25.80
   5   0   3  794.72   22.20
  -5   0  -3  780.22   21.40
   6   0   3    0.50    0.50
   6   0   3    0.20    0.20
  -6   0  -3   -1.30    3.60
  -6   0  -3    0.40    1.50
   6   0   3    0.10    0.20
  -6   0  -3    0.00    0.30
   6   0   3    0.00    0.20
   6   0   3    0.50    0.20
  -6   0  -3   -3.80    5.30
   7   0   3  167.38    4.60
   7   0   3  165.88    5.70
   7   0   3  168.58    4.60
   7   0   3  160.48    4.50
  -7   0  -3  162.18    4.60
   7   0   3  156.48    4.50
  -7   0  -3  168.18   19.30
  -7   0  -3  158.68   12.70
  -7   0  -3  174.48    8.00
  -7   0  -3  168.58    4.90
  -7   0  -3  156.88    4.50
   7   0   3  168.98    4.50
   7   0   3  166.38    4.70
   8   0   3    0.30    0.20
   8   0   3    0.20    0.30
  -8   0  -3    0.20    0.20
   8   0   3   -1.10    0.90
   8   0   3    0.30    0.20
   8   0   3    0.00    0.20
   8   0   3   -0.10    0.20
  -8   0  -3    1.20    2.20
   8   0   3   -0.10    0.40
   8   0   3    0.30    0.30
  -8   0  -3    0.30    0.20
   9   0   3   18.60    0.80
   9   0   3   18.20    0.90
   9   0   3   18.10    0.60
   9   0   3   19.10    0.70
  -9   0  -3   14.20    3.50
   9   0   3   18.70    0.80
  -9   0  -3   18.70    0.80
   9   0   3   18.00    1.10
  10   0   3    0.60    0.30
  10   0   3    0.20    0.40
  10   0   3    0.10    0.30
 -10   0  -3   -0.10    0.20
 -10   0  -3    2.90    3.50
 -10   0  -3    0.00    0.20
  10   0   3    0.20    0.40
  10   0   3    0.20    0.20
  10   0   3    0.10    0.20
  10   0   3    0.00    0.20
  11   0   3    4.00    0.40
  11   0   3    3.10    0.40
 -11   0  -3    3.60    0.40
  11   0   3    3.20    0.30
  11   0   3    2.70    0.40
  11   0   3    3.20    0.30
  11   0   3    3.60    0.30
  11   0   3    3.10    0.60
 -11   0  -3    5.80    4.20
 -11   0  -3    3.30    0.30
  12   0   3    0.00    0.30
  12   0   3    0.10    0.10
  12   0   3    0.30    0.30
  12   0   3    0.00    0.20
  13   0   3    5.70    0.50
  13   0   3    5.90    0.50
  13   0   3    5.60    0.30
  14   0   3    0.10    0.10
 -14  -1   3    3.60    0.20
  14  -1  -3    3.60    0.20
  14   1  -3    3.80    0.30
  13  -1  -3   20.00    0.70
  13  -1  -3   18.70    0.80
  13  -1  -3   18.30    0.80
  13  -1  -3   17.30    1.00
  13   1  -3   18.50    0.70
  13   1  -3   20.10    0.70
  13   1  -3   18.80    0.60
  13   1  -3   18.10    0.80
  12  -1  -3   55.89    1.70
  12  -1  -3   53.59    1.50
  12  -1  -3   56.19    1.60
  12  -1  -3   50.49    1.80
  12  -1  -3   53.29    1.80
  12   1  -3   55.19    1.60
  12   1  -3   54.59    1.70
 -12   1   3   54.89    1.60
  12   1  -3   55.79    1.60
  12   1  -3   54.39    1.50
  12   1  -3   55.39    1.80
  12   1  -3   50.99    1.60
 -11  -1   3   75.49    6.80
  11  -1  -3   80.79    2.30
  11  -1  -3   84.49    2.40
  11  -1  -3   82.49    2.50
  11  -1  -3   81.59    2.60
  11  -1  -3   84.89    2.70
  11  -1  -3   82.09    2.30
  11   1  -3   85.69    2.40
  11   1  -3   82.59    2.30
  11   1  -3   83.49    2.50
  11   1  -3   84.39    2.70
  11   1  -3   80.49    2.40
 -11   1   3   82.39    2.30
  11   1  -3   80.09    2.60
  11   1  -3   82.99    2.40
 -11   1   3   79.99    8.70
 -10  -1   3   39.90    5.10
  10  -1  -3   42.30    1.30
  10  -1  -3   42.60    1.20
  10  -1  -3   43.60    1.60
 -10  -1   3   40.60    1.20
  10  -1  -3   43.90    1.70
  10  -1  -3   42.50    1.30
  10  -1  -3   43.40    1.50
  10  -1  -3   40.20    1.40
  10   1  -3   43.30    1.30
 -10   1   3   40.70    1.30
 -10   1   3   31.60    4.90
  10   1  -3   43.30    1.50
  10   1  -3   42.40    1.40
  10   1  -3   43.00    1.30
  10   1  -3   39.40    1.60
  10   1  -3   43.90    1.30
  10   1  -3   42.10    1.40
  -9  -1   3  152.18    4.30
  -9  -1   3  158.18    8.30
   9  -1  -3  158.88    4.70
   9  -1  -3  160.88    4.40
   9  -1  -3  160.08    4.30
   9  -1  -3  147.39    6.40
   9  -1  -3  153.38    4.40
  -9  -1   3  154.58    4.30
   9  -1  -3  160.98    4.60
   9  -1  -3  155.78    4.30
   9  -1  -3  160.58    4.50
   9   1  -3  152.08    4.30
   9   1  -3  156.08    4.30
  -9   1   3  161.68    8.90
   9   1  -3  159.98    4.40
   9   1  -3  147.39    4.60
   9   1  -3  157.78    4.50
   9   1  -3  164.98    4.40
   8  -1  -3  166.58    4.40
   8  -1  -3  150.68    5.70
   8  -1  -3  153.68    4.70
  -8  -1   3  173.28    7.90
  -8  -1   3  156.18    4.40
   8  -1  -3  161.28    4.30
   8  -1  -3  157.48    4.40
   8  -1  -3  157.98    4.40
  -8  -1   3  162.48    5.00
   8  -1  -3  156.38    4.50
  -8  -1   3  150.28    4.30
   8   1  -3  161.88    4.50
   8   1  -3  152.98    4.30
  -8   1   3  156.78    8.20
  -8   1   3  163.58    4.40
   8   1  -3  153.78    6.00
   8   1  -3  161.98    4.50
   8   1  -3  160.38    4.40
   8   1  -3  162.58    4.40
  -7  -1   3  105.79    3.40
   7  -1  -3  103.99    2.90
  -7  -1   3  108.59    5.70
   7  -1  -3  103.29    3.00
   7  -1  -3   99.99    2.80
   7  -1  -3   99.59    4.00
  -7  -1   3   93.89   13.80
   7  -1  -3   99.39    2.80
  -7  -1   3  102.89    2.90
   7  -1  -3   97.39    2.90
   7  -1  -3  103.89    2.90
  -7   1   3   95.49    2.90
  -7   1   3  103.09    5.80
   7   1  -3  101.79    2.90
   7   1  -3   99.79    4.20
  -7   1   3  112.99   11.90
  -7   1   3  104.19    2.80
   7   1  -3  106.29    2.90
  -7   1   3  103.69    3.10
   7   1  -3  103.99    2.90
  -7   1   3   91.39   14.50
   7   1  -3  104.29    3.00
  -7   1   3  106.39    3.00
  -6  -1   3  141.19   12.30
   6  -1  -3  127.39    3.60
   6  -1  -3  131.09    3.60
   6  -1  -3  128.29    3.70
  -6  -1   3  119.09    8.10
  -6  -1   3  135.79    6.00
   6  -1  -3  127.19    3.60
  -6  -1   3  133.19    4.10
   6   1  -3  132.19    3.60
  -6   1   3  135.99   13.70
  -6   1   3  114.99    8.20
  -6   1   3  134.59    6.30
   6   1  -3  132.89    3.60
  -6   1   3  135.59    3.90
   6   1  -3  132.79    3.70
  -6   1   3  127.79    3.60
  -6   1   3  123.89    3.50
  -5  -1   3   69.59    7.70
  -5  -1   3   72.19    2.20
  -5  -1   3   73.89    3.90
  -5  -1   3   73.39    5.30
   5  -1  -3   74.09    2.20
   5  -1  -3   73.49    2.10
  -5  -1   3   73.49    2.50
  -5   1   3   73.39    2.30
  -5   1   3   77.69    4.10
   5   1  -3   72.19    2.10
  -5   1   3   68.29    5.60
  -5   1   3   77.59    2.10
  -5   1   3   74.49    8.00
  -4  -1   3   14.60    0.60
   4  -1  -3   13.40    0.50
  -4  -1   3   14.20    0.80
   4  -1  -3   15.60    2.50
  -4  -1   3   13.30    1.70
  -4  -1   3   11.90    2.20
  -4   1   3   12.00    2.20
   4   1  -3   13.20    0.50
   4   1  -3   13.80    0.50
  -4   1   3   12.90    0.50
  -4   1   3   12.90    0.60
   3  -1  -3   79.69    4.20
  -3  -1   3   78.39    2.40
  -3  -1   3   75.89    2.30
  -3  -1   3   77.39    3.90
  -3  -1   3   74.39    3.20
  -3   1   3   76.59    2.30
  -3   1   3   84.89    4.20
  -3   1   3   81.69    3.50
   3   1  -3   75.99    4.00
  -2  -1   3  370.86    9.80
  -2  -1   3  360.06    9.70
   2  -1  -3  362.26   10.00
  -2  -1   3  353.36   10.40
   2  -1  -3  368.56   11.30
  -2  -1   3  351.56   10.90
  -2   1   3  380.06   11.30
   2   1  -3  362.76   11.00
  -2   1   3  338.97   10.00
  -2   1   3  351.56   10.60
   2   1  -3  360.96    9.80
   1  -1  -3  118.89    4.30
   1  -1  -3  124.09    3.40
  -1  -1   3  118.59    3.80
  -1  -1   3  115.09    3.40
  -1  -1   3  120.79    3.40
  -1  -1   3  120.69    4.10
   1   1  -3  124.29    4.10
  -1   1   3  112.89    3.90
   1   1  -3  120.59    3.40
  -1   1   3  118.99    4.30
  -1   1   3  124.59    3.50
   0  -1   3 1622.74   43.50
   0  -1   3 1555.84   42.70
   0  -1   3 1640.24   43.10
   0  -1  -3 1545.55   43.30
   0   1  -3 1610.44   43.30
   0   1   3 1612.94   43.40
   1  -1   3  937.61   25.90
  -1  -1  -3  873.81   25.90
   1  -1   3  867.51   27.40
  -1  -1  -3  932.41   25.10
  -1  -1  -3  966.20   24.80
   1  -1   3  959.90   24.80
   1  -1   3  869.71   25.00
  -1   1  -3  920.71   24.90
   1   1   3  937.81   24.80
   1   1   3  971.10   26.40
  -1   1  -3  947.11   24.80
   1   1   3  946.01   24.90
   2  -1   3 5859.31  160.38
   2  -1   3 5818.12  159.18
  -2   1  -3 6111.89  160.28
   3  -1   3 1663.33   49.60
  -3  -1  -3 1702.93   48.70
  -3  -1  -3 1722.63   45.40
   3  -1   3 1705.63   45.50
   3  -1   3 1677.43   47.90
  -3  -1  -3 1713.93   45.30
  -3   1  -3 1665.23   45.60
  -3   1  -3 1779.42   49.40
   3   1   3 1734.13   49.40
   3   1   3 1673.23   47.90
   3   1   3 1664.73   45.70
  -4  -1  -3   26.30    4.00
   4  -1   3   24.40    1.20
  -4  -1  -3   27.00    1.00
   4  -1   3   23.90    0.80
  -4  -1  -3   26.70    1.10
  -4   1  -3   25.60    0.80
   4   1   3   26.10    1.40
  -4   1  -3   20.40    3.90
   4   1   3   24.20    0.80
  -4   1  -3   24.50    1.20
   4   1   3   17.90    3.80
   4   1   3   25.00    0.80
   4   1   3   27.50    3.60
   5  -1   3   25.40    0.90
  -5  -1  -3   27.40    1.00
  -5  -1  -3   22.10    3.40
   5  -1   3   26.00    0.90
  -5  -1  -3   25.70    4.80
   5  -1   3   26.30    1.40
   5  -1   3   27.50    1.00
  -5  -1  -3   28.10    1.20
  -5  -1  -3   26.80    2.60
  -5   1  -3   27.10    3.00
  -5   1  -3   26.00    1.30
   5   1   3   26.70    1.60
  -5   1  -3   26.20    0.90
  -5   1  -3   22.80    5.30
   5   1   3   26.60    0.80
  -5   1  -3   24.60    4.00
   6  -1   3  195.48    5.50
   6  -1   3  200.68    6.20
  -6  -1  -3  199.48   11.00
  -6  -1  -3  196.18    5.60
  -6  -1  -3  185.78   13.80
   6  -1   3  201.18    5.40
   6  -1   3  203.68    5.40
  -6  -1  -3  204.38    8.20
   6  -1   3  199.68    5.50
  -6   1  -3  219.88   15.10
   6   1   3  202.68    5.50
   6   1   3  199.18    5.40
  -6   1  -3  185.78   10.70
   6   1   3  196.08    6.50
   6   1   3  200.98    5.40
  -6   1  -3  188.08    8.30
  -6   1  -3  199.18    6.00
  -7  -1  -3  287.57    8.10
   7  -1   3  301.17    8.00
   7  -1   3  308.97    8.20
   7  -1   3  298.77    8.00
  -7  -1  -3  286.67   19.60
   7  -1   3  281.17    8.00
  -7  -1  -3  306.97   11.50
   7  -1   3  304.57    8.10
   7  -1   3  301.17    8.10
   7  -1   3  294.57    9.10
  -7   1  -3  295.27    8.10
   7   1   3  305.37    8.10
  -7   1  -3  299.37    8.60
   7   1   3  304.67    8.20
  -7   1  -3  294.67   22.90
   7   1   3  288.97    9.40
  -7   1  -3  293.37    8.00
   7   1   3  300.67    8.00
   7   1   3  283.67    8.00
  -7   1  -3  293.37   17.50
  -7   1  -3  297.67   11.90
   7   1   3  303.67    8.10
  -7   1  -3  291.57    8.00
  -8  -1  -3   12.40    0.50
  -8  -1  -3   12.10    0.60
   8  -1   3   11.80    0.70
   8  -1   3   13.10    0.90
   8  -1   3   12.70    0.50
  -8  -1  -3   13.10    2.90
   8  -1   3   12.10    0.50
   8  -1   3   12.60    0.60
   8  -1   3   11.90    0.60
   8  -1   3   11.70    1.50
   8  -1   3   12.00    0.70
  -8  -1  -3   12.50    0.50
   8   1   3   13.40    0.90
   8   1   3   11.60    1.60
  -8   1  -3   12.60    0.60
  -8   1  -3   11.60    0.40
  -8   1  -3   13.60    3.40
   8   1   3   13.00    0.70
   8   1   3   13.20    0.60
  -8   1  -3   11.90    0.40
   8   1   3   13.10    0.60
  -8   1  -3   12.20    0.60
   8   1   3   14.10    0.80
   8   1   3   12.70    0.50
   8   1   3   12.00    0.60
   9  -1   3  153.58    4.30
  -9  -1  -3  143.69    4.20
  -9  -1  -3  151.48    8.50
   9  -1   3  155.28    4.50
   9  -1   3  158.88    4.40
   9  -1   3  154.98    4.20
   9  -1   3  152.68    4.20
  -9  -1  -3  155.78    4.30
   9  -1   3  150.58    4.30
  -9  -1  -3  155.58    4.30
   9   1   3  147.69    4.20
  -9   1  -3  166.88    9.50
   9   1   3  148.29    4.60
   9   1   3  153.88    4.40
   9   1   3  153.38    4.30
   9   1   3  155.68    4.30
   9   1   3  156.68    4.40
  -9   1  -3  157.48    4.30
  -9   1  -3  154.38    4.30
   9   1   3  155.48    4.50
  -9   1  -3  152.38    4.10
 -10  -1  -3    3.10    3.00
  10  -1   3    3.40    0.40
  10  -1   3    2.70    0.40
  10  -1   3    2.60    0.40
 -10  -1  -3    3.10    0.30
  10  -1   3    3.90    0.30
  10  -1   3    3.90    0.60
 -10  -1  -3    3.90    0.40
  10  -1   3    3.40    0.30
  10  -1   3    4.00    0.40
  10   1   3    3.60    0.30
 -10   1  -3    8.30    4.20
 -10   1  -3    3.20    0.40
  10   1   3    3.40    0.30
  10   1   3    2.40    0.60
  10   1   3    3.70    0.50
 -10   1  -3    3.30    0.30
  10   1   3    3.70    0.50
  10   1   3    3.20    0.40
  10   1   3    3.80    0.40
  11  -1   3    5.50    0.60
 -11  -1  -3    6.40    3.40
 -11  -1  -3    4.90    0.40
  11  -1   3    4.90    0.30
  11  -1   3    5.30    0.70
  11  -1   3    5.40    0.40
  11  -1   3    4.70    0.50
 -11   1  -3    8.90    5.30
  11   1   3    4.10    0.50
  11   1   3    4.90    0.40
  11   1   3    4.40    0.40
  11   1   3    4.80    0.30
  11   1   3    5.60    0.50
 -11   1  -3    4.70    0.40
  11   1   3    4.90    0.40
  11   1   3    5.00    0.60
 -11   1  -3    4.20    0.40
  12  -1   3   25.20    1.20
  12  -1   3   27.30    1.00
  12  -1   3   29.40    0.90
  12   1   3   27.80    1.00
 -12   1  -3   27.10    1.00
  12   1   3   28.20    0.80
  12   1   3   28.30    1.20
  12   1   3   26.70    0.90
  12   1   3   27.60    0.90
  13  -1   3   11.80    0.70
  13  -1   3   13.50    0.50
  13   1   3   12.50    0.80
  13   1   3   13.10    0.70
  13   1   3   12.30    0.50
  13   1   3   11.40    0.40
  14  -1   3    2.10    0.20
  14   1   3    2.10    0.20
 -14  -2   3   23.70    0.80
  14  -2  -3   28.00    0.90
 -14  -2   3   24.10    0.80
  14  -2  -3   24.10    0.70
  14   2  -3   25.70    0.70
  13  -2  -3   34.20    1.20
  13  -2  -3   34.30    1.00
  13  -2  -3   33.40    1.40
  13   2  -3   35.40    1.00
 -13   2   3   34.80    1.00
  13   2  -3   31.70    1.10
  13   2  -3   33.20    1.00
  13   2  -3   34.70    1.00
  12  -2  -3  242.68    7.20
  12  -2  -3  256.17    6.90
  12  -2  -3  257.57    7.00
  12  -2  -3  259.57    7.10
  12   2  -3  250.67    7.00
  12   2  -3  254.87    6.90
  12   2  -3  260.27    6.80
  12   2  -3  254.17    6.90
  12   2  -3  251.07    7.10
 -12   2   3  253.07    6.80
  12   2  -3  251.77    6.90
  11  -2  -3    0.80    0.30
  11  -2  -3    0.70    0.20
  11  -2  -3    0.70    0.10
  11  -2  -3    0.20    0.30
  11  -2  -3    0.80    0.50
 -11  -2   3    0.50    2.70
  11   2  -3    0.70    0.20
 -11   2   3    0.70    0.20
  11   2  -3    0.80    0.20
  11   2  -3    1.00    0.30
 -11   2   3  -10.10    5.50
  11   2  -3    0.40    0.30
  10  -2  -3   45.30    1.40
 -10  -2   3   41.30    4.90
  10  -2  -3   46.20    1.70
  10  -2  -3   47.00    1.30
  10  -2  -3   47.20    1.40
  10  -2  -3   47.30    1.80
  10  -2  -3   47.80    1.60
 -10  -2   3   46.60    1.40
  10   2  -3   48.10    1.50
  10   2  -3   46.30    1.40
 -10   2   3   43.10    6.40
  10   2  -3   47.10    1.50
  10   2  -3   48.20    1.60
  10   2  -3   46.90    1.70
  10   2  -3   47.40    1.50
 -10   2   3   47.20    1.50
   9  -2  -3  245.38    7.00
  -9  -2   3  262.27   10.80
   9  -2  -3  244.38    6.70
  -9  -2   3  243.58    6.70
  -9  -2   3  235.48    7.50
   9  -2  -3  248.88    6.80
   9  -2  -3  249.88    6.70
  -9  -2   3  222.28    6.70
   9  -2  -3  243.78    6.80
   9  -2  -3  251.87    6.90
   9   2  -3  251.87    7.00
   9   2  -3  254.97    6.80
   9   2  -3  251.27    6.90
   9   2  -3  256.07    6.80
   9   2  -3  258.27    6.90
   9   2  -3  247.08    6.70
  -9   2   3  257.27   12.20
  -9   2   3  246.08    6.70
  -9   2   3  252.07    6.80
  -8  -2   3   11.60    2.50
   8  -2  -3   10.20    0.80
   8  -2  -3   10.50    1.40
  -8  -2   3   10.00    1.00
   8  -2  -3    9.10    0.50
   8  -2  -3    9.60    0.40
   8  -2  -3    9.20    0.60
  -8  -2   3   10.20    0.40
   8  -2  -3   10.70    0.70
   8  -2  -3    9.90    0.50
   8  -2  -3    9.90    0.40
  -8  -2   3    9.90    0.40
  -8  -2   3    9.40    0.40
   8   2  -3   10.30    0.60
   8   2  -3   11.90    2.40
   8   2  -3   10.90    0.70
   8   2  -3   10.10    0.40
  -8   2   3    9.60    0.50
  -8   2   3    7.90    2.90
[truncated: 2,465,199 more chars]
