# Supplementary material for: Overcrowded Alkene Photo‐Redox‐Switches Based on Quinolinium/Carbene Building Blocks
Source: Angew Chem Int Ed Engl. 2026 May 21;65(29):e9975231. doi: 10.1002/anie.9975231 (PMC13360384; doi:10.1002/anie.9975231)
Supplement: Supplementary file 2 — Supporting File 2: anie72720‐sup‐0002‐DataFiles.zip. [file ANIE-65-e9975231-s001.zip › E_2j_2.cif]

data_cb348_2
_vrf_PLAT097_cb348_2                                                           
;
PROBLEM: Large Reported Max.  (Positive) Residual Density       0.75 eA-3  
RESPONSE: Highest residual peaks of electron denisty are located on 
bonds of aromatic pi system. This indicates an excellent crystal 
and measurement quality. 
Residuals could be further improved by employing
non-spherical scattering factors in the refinement. 
As only the standard SHELX IAM model was employed 
for refinement, high maxima of residual electron density remain after
complete modelling.
;


_audit_contact_author_name        'Julian J. Holstein'
_audit_contact_author_phone       '+49 231 755 3426'
_audit_contact_author_email       julian.holstein@tu-dortmund.de
_audit_contact_author_address
;Department of Chemistry and Chemical Biology
TU Dortmund University
Otto-Hahn-Str. 6
44227 Dortmund
Germany
;
_audit_creation_method
;FinalCif V152 by Daniel Kratzert, Freiburg 2026, 
https://dkratzert.de/finalcif.html
;
_publ_contact_author_id_orcid     0000-0002-8385-7805
_publ_section_references
;Sheldrick, G.M. (2015). Acta Cryst. A71, 3-8.
Sheldrick, G.M. (2015). Acta Cryst. C71, 3-8.
;
_shelx_SHELXL_version_number      '2019/3'
_chemical_name_systematic         ?
_chemical_name_common             ?
_chemical_formula_sum             'C46 H54 N2'
_chemical_formula_moiety          ?
_chemical_formula_weight          634.91
_chemical_melting_point           ?
_space_group_crystal_system       triclinic
_space_group_IT_number            2
_space_group_name_H-M_alt         'P -1'
_space_group_name_Hall            '-P 1'
_shelx_space_group_comment
;
The symmetry employed for this shelxl refinement is uniquely defined
by the following loop, which should always be used as a source of
symmetry information in preference to the above space-group names.
They are only intended as comments.
;

loop_
_space_group_symop_operation_xyz
'x, y, z'
'-x, -y, -z'

_cell_length_a                    8.7457(4)
_cell_length_b                    10.5550(5)
_cell_length_c                    20.9805(10)
_cell_angle_alpha                 104.191(2)
_cell_angle_beta                  100.080(2)
_cell_angle_gamma                 92.908(2)
_cell_volume                      1839.73(15)
_cell_formula_units_Z             2
_cell_measurement_temperature     100(2)
_cell_measurement_reflns_used     9650
_cell_measurement_theta_min       2.4165
_cell_measurement_theta_max       33.109
_exptl_crystal_description        block
_exptl_crystal_colour             orange
_exptl_crystal_recrystallization_method ?
_exptl_crystal_density_meas       ?
_exptl_crystal_density_method     ?
_exptl_crystal_density_diffrn     1.146
_exptl_crystal_F_000              688
_exptl_crystal_size_max           0.250
_exptl_crystal_size_mid           0.200
_exptl_crystal_size_min           0.100
_exptl_absorpt_coefficient_mu     0.043
_exptl_absorpt_correction_type    multi-scan
_exptl_absorpt_correction_T_min   0.6984
_exptl_absorpt_correction_T_max   0.7467
_exptl_absorpt_process_details
;SADABS-2016/2 - Bruker AXS area detector scaling and absorption correction: 
Krause, L., Herbst-Irmer, R., Sheldrick G.M. & Stalke D., J. Appl. Cryst. 48 
(2015) 3-10
;
_exptl_absorpt_special_details    ?
_shelx_estimated_absorpt_T_min    0.989
_shelx_estimated_absorpt_T_max    0.996
_exptl_transmission_factor_min    ?
_exptl_transmission_factor_max    ?
_exptl_special_details            ?
_diffrn_ambient_temperature       100(2)
_diffrn_radiation_type            AgK\a
_diffrn_radiation_wavelength      0.56086
_diffrn_radiation_monochromator   'mirror optics'
_diffrn_measurement_ambient_temperature_device_make ?
_diffrn_radiation_probe           x-ray
_diffrn_source                    'microfocus sealed X-ray tube'
_diffrn_source_type               'Incoatec I\ms 3.0'
_diffrn_source_voltage            ?
_diffrn_source_current            ?
_diffrn_detector                  HPAD
_diffrn_detector_type             'Bruker PHOTON III'
_diffrn_detector_area_resol_mean  7.41
_diffrn_measurement_device        'four-circle diffractometer'
_diffrn_measurement_device_type   'Bruker D8 VENTURE dual wavelength Ag/Cu'
_diffrn_measurement_method        '\w and \f scans'
_diffrn_measurement_specimen_support 'MiTeGen micromount'
_diffrn_reflns_number             280076
_diffrn_reflns_av_unetI/netI      0.0433
_diffrn_reflns_av_R_equivalents   0.0730
_diffrn_reflns_theta_min          1.892
_diffrn_reflns_theta_max          34.147
_diffrn_reflns_theta_full         19.665
_diffrn_reflns_limit_h_min        -17
_diffrn_reflns_limit_h_max        17
_diffrn_reflns_limit_k_min        -21
_diffrn_reflns_limit_k_max        21
_diffrn_reflns_limit_l_min        -41
_diffrn_reflns_limit_l_max        41
_diffrn_measured_fraction_theta_max 0.997
_diffrn_measured_fraction_theta_full 0.998
_diffrn_reflns_Laue_measured_fraction_max 0.997
_diffrn_reflns_Laue_measured_fraction_full 0.998
_diffrn_reflns_point_group_measured_fraction_max 0.997
_diffrn_reflns_point_group_measured_fraction_full 0.998
_reflns_number_total              30812
_reflns_number_gt                 24943
_reflns_threshold_expression      'I > 2\s(I)'
_reflns_Friedel_coverage          0.000
_reflns_Friedel_fraction_max      .
_reflns_Friedel_fraction_full     .
_reflns_special_details
;
 Reflections were merged by SHELXL according to the crystal
 class for the calculation of statistics and refinement.
 
 _reflns_Friedel_fraction is defined as the number of unique
 Friedel pairs measured divided by the number that would be
 possible theoretically, ignoring centric projections and
 systematic absences.
;
_computing_data_collection        ?
_computing_cell_refinement        'SAINT V8.40B'
_computing_data_reduction         'SAINT V8.40B'
_computing_structure_solution     'SHELXT 2018/2 (Sheldrick, 2018)'
_computing_structure_refinement   'SHELXL-2019/2 (Sheldrick, 2019)'
_computing_molecular_graphics     ?
_computing_publication_material   ?
_refine_special_details           ?
_refine_ls_structure_factor_coef  Fsqd
_refine_ls_matrix_type            full
_refine_ls_weighting_scheme       calc
_refine_ls_weighting_details      'w=1/[\s^2^(Fo^2^)+(0.0540P)^2^+0.6904P] where P=(Fo^2^+2Fc^2^)/3'
_atom_sites_solution_primary      direct
_atom_sites_solution_secondary    ?
_atom_sites_solution_hydrogens    geom
_refine_ls_hydrogen_treatment     constr
_refine_ls_number_reflns          30812
_refine_ls_number_parameters      442
_refine_ls_number_restraints      0
_refine_ls_R_factor_all           0.0959
_refine_ls_R_factor_gt            0.0760
_refine_ls_wR_factor_ref          0.1657
_refine_ls_wR_factor_gt           0.1572
_refine_ls_goodness_of_fit_ref    1.154
_refine_ls_restrained_S_all       1.154
_refine_ls_shift/su_max           0.001
_refine_ls_shift/su_mean          0.000
_refine_diff_density_max          0.749
_refine_diff_density_min          -0.361
_refine_diff_density_rms          0.073
_refine_ls_extinction_method      none
_refine_ls_extinction_coef        .

loop_
_atom_type_symbol
_atom_type_description
_atom_type_scat_dispersion_real
_atom_type_scat_dispersion_imag
_atom_type_scat_source
'C' 'C' 0.0015 0.0009 'International Tables Vol C Tables 4.2.6.8 and 6.1.1.4'
'H' 'H' 0.0000 0.0000 'International Tables Vol C Tables 4.2.6.8 and 6.1.1.4'
'N' 'N' 0.0030 0.0019 'International Tables Vol C Tables 4.2.6.8 and 6.1.1.4'

_geom_special_details
;
 All esds (except the esd in the dihedral angle between two l.s. planes)
 are estimated using the full covariance matrix.  The cell esds are taken
 into account individually in the estimation of esds in distances, angles
 and torsion angles; correlations between esds in cell parameters are only
 used when they are defined by crystal symmetry.  An approximate (isotropic)
 treatment of cell esds is used for estimating esds involving l.s. planes.
;

loop_
_atom_site_label
_atom_site_type_symbol
_atom_site_fract_x
_atom_site_fract_y
_atom_site_fract_z
_atom_site_U_iso_or_equiv
_atom_site_adp_type
_atom_site_occupancy
_atom_site_site_symmetry_order
_atom_site_calc_flag
_atom_site_refinement_flags_posn
_atom_site_refinement_flags_adp
_atom_site_refinement_flags_occupancy
_atom_site_disorder_assembly
_atom_site_disorder_group
C1_1   C 0.58771(7)  0.57897(6)  0.79880(3) 0.00707(8)  Uani 1 1 d    . . . . .
N2_1   N 0.49115(6)  0.68059(5)  0.80725(3) 0.00796(7)  Uani 1 1 d    . . . . .
C2_1   C 0.69530(7)  0.56249(6)  0.75764(3) 0.00804(8)  Uani 1 1 d    . . . . .
C3_1   C 0.71422(8)  0.63759(6)  0.70799(3) 0.00893(9)  Uani 1 1 d    . . . . .
H3_1   H 0.733581    0.730602    0.720989   0.011       Uiso 1 1 calc R U . . .
C4_1   C 0.70297(8)  0.56901(6)  0.64331(3) 0.00941(9)  Uani 1 1 d    . . . . .
C5_1   C 0.75201(8)  0.37091(6)  0.67474(3) 0.00928(9)  Uani 1 1 d    . . . . .
C6_1   C 0.78110(7)  0.44325(6)  0.74278(3) 0.00844(8)  Uani 1 1 d    . . . . .
C7_1   C 0.38583(8)  0.67461(7)  0.85542(3) 0.01044(9)  Uani 1 1 d    . . . . .
C8_1   C 0.38702(8)  0.53096(7)  0.85773(4) 0.01162(10) Uani 1 1 d    . . . . .
H8A_1  H 0.295224    0.477711    0.826447   0.014       Uiso 1 1 calc R U . . .
H8B_1  H 0.382881    0.523373    0.903511   0.014       Uiso 1 1 calc R U . . .
C9_1   C 0.53912(8)  0.48154(6)  0.83724(3) 0.00911(9)  Uani 1 1 d    . . . . .
C10_1  C 0.88927(8)  0.39897(6)  0.78777(3) 0.00981(9)  Uani 1 1 d    . . . . .
H10_1  H 0.925515    0.454155    0.831615   0.012       Uiso 1 1 calc R U . . .
C11_1  C 0.94632(8)  0.27542(6)  0.77032(3) 0.01026(9)  Uani 1 1 d    . . . . .
C12_1  C 0.89544(9)  0.19777(7)  0.70482(4) 0.01223(10) Uani 1 1 d    . . . . .
H12_1  H 0.924588    0.110866    0.692920   0.015       Uiso 1 1 calc R U . . .
C13_1  C 0.80292(9)  0.24579(7)  0.65689(3) 0.01177(10) Uani 1 1 d    . . . . .
H13_1  H 0.774193    0.193668    0.611984   0.014       Uiso 1 1 calc R U . . .
C14_1  C 1.05437(8)  0.22651(7)  0.81981(4) 0.01080(9)  Uani 1 1 d    . . . . .
C15_1  C 1.05092(9)  0.26439(8)  0.88845(4) 0.01468(11) Uani 1 1 d    . . . . .
H15_1  H 0.978762    0.323303    0.903903   0.018       Uiso 1 1 calc R U . . .
C16_1  C 1.15181(10) 0.21680(9)  0.93421(4) 0.01794(13) Uani 1 1 d    . . . . .
H16_1  H 1.147803    0.243327    0.980500   0.022       Uiso 1 1 calc R U . . .
C17_1  C 1.25854(10) 0.13060(8)  0.91256(4) 0.01706(13) Uani 1 1 d    . . . . .
H17_1  H 1.327585    0.098563    0.943918   0.020       Uiso 1 1 calc R U . . .
C18_1  C 1.26335(9)  0.09176(8)  0.84479(4) 0.01537(12) Uani 1 1 d    . . . . .
H18_1  H 1.335884    0.032937    0.829667   0.018       Uiso 1 1 calc R U . . .
C19_1  C 1.16199(9)  0.13894(7)  0.79899(4) 0.01302(10) Uani 1 1 d    . . . . .
H19_1  H 1.165838    0.111238    0.752711   0.016       Uiso 1 1 calc R U . . .
C20_1  C 0.62366(11) 0.35397(8)  0.55882(4) 0.01810(14) Uani 1 1 d    . . . . .
H20A_1 H 0.560139    0.405687    0.533419   0.027       Uiso 1 1 calc R U . . .
H20B_1 H 0.561242    0.273568    0.557947   0.027       Uiso 1 1 calc R U . . .
H20C_1 H 0.714705    0.330905    0.538600   0.027       Uiso 1 1 calc R U . . .
C21_1  C 0.73008(8)  0.62670(7)  0.58929(3) 0.01109(9)  Uani 1 1 d    . . . . .
H21_1  H 0.764299    0.571471    0.552518   0.013       Uiso 1 1 calc R U . . .
C22_1  C 0.71084(9)  0.75131(7)  0.58700(4) 0.01230(10) Uani 1 1 d    . . . . .
H22_1  H 0.667246    0.804709    0.621400   0.015       Uiso 1 1 calc R U . . .
C23_1  C 0.75229(9)  0.81057(7)  0.53527(3) 0.01218(10) Uani 1 1 d    . . . . .
C24_1  C 0.69526(11) 0.92948(8)  0.52909(4) 0.01734(13) Uani 1 1 d    . . . . .
H24_1  H 0.632626    0.971350    0.559165   0.021       Uiso 1 1 calc R U . . .
C25_1  C 0.72890(13) 0.98729(9)  0.47957(5) 0.02236(16) Uani 1 1 d    . . . . .
H25_1  H 0.688921    1.067838    0.476036   0.027       Uiso 1 1 calc R U . . .
C26_1  C 0.82045(13) 0.92779(10) 0.43544(5) 0.02250(16) Uani 1 1 d    . . . . .
H26_1  H 0.843512    0.967299    0.401682   0.027       Uiso 1 1 calc R U . . .
C27_1  C 0.87854(12) 0.80946(11) 0.44089(5) 0.02257(16) Uani 1 1 d    . . . . .
H27_1  H 0.940408    0.767704    0.410435   0.027       Uiso 1 1 calc R U . . .
C28_1  C 0.84629(11) 0.75267(9)  0.49059(4) 0.01851(13) Uani 1 1 d    . . . . .
H28_1  H 0.888558    0.673145    0.494491   0.022       Uiso 1 1 calc R U . . .
C29_1  C 0.50340(9)  0.33909(7)  0.79258(4) 0.01275(10) Uani 1 1 d    . . . . .
H29A_1 H 0.603355    0.303823    0.785066   0.015       Uiso 1 1 calc R U . . .
H29B_1 H 0.453975    0.284830    0.817213   0.015       Uiso 1 1 calc R U . . .
C30_1  C 0.39720(10) 0.32388(8)  0.72443(4) 0.01691(12) Uani 1 1 d    . . . . .
H30A_1 H 0.446011    0.375144    0.698902   0.025       Uiso 1 1 calc R U . . .
H30B_1 H 0.296339    0.355691    0.731071   0.025       Uiso 1 1 calc R U . . .
H30C_1 H 0.381221    0.231074    0.699648   0.025       Uiso 1 1 calc R U . . .
C31_1  C 0.66242(9)  0.48917(8)  0.90123(4) 0.01420(11) Uani 1 1 d    . . . . .
H31A_1 H 0.765339    0.477442    0.888258   0.017       Uiso 1 1 calc R U . . .
H31B_1 H 0.669163    0.578302    0.931497   0.017       Uiso 1 1 calc R U . . .
C32_1  C 0.63135(14) 0.38905(11) 0.94020(5) 0.02482(18) Uani 1 1 d    . . . . .
H32A_1 H 0.526495    0.394847    0.950529   0.037       Uiso 1 1 calc R U . . .
H32B_1 H 0.708744    0.407556    0.982009   0.037       Uiso 1 1 calc R U . . .
H32C_1 H 0.638874    0.300493    0.913081   0.037       Uiso 1 1 calc R U . . .
C33_1  C 0.44517(11) 0.77104(8)  0.92435(4) 0.01728(13) Uani 1 1 d    . . . . .
H33A_1 H 0.452708    0.860915    0.919326   0.026       Uiso 1 1 calc R U . . .
H33B_1 H 0.548326    0.750408    0.943628   0.026       Uiso 1 1 calc R U . . .
H33C_1 H 0.372322    0.763342    0.954087   0.026       Uiso 1 1 calc R U . . .
C34_1  C 0.21991(9)  0.70468(9)  0.83148(5) 0.01762(13) Uani 1 1 d    . . . . .
H34A_1 H 0.222148    0.793845    0.825400   0.026       Uiso 1 1 calc R U . . .
H34B_1 H 0.156581    0.697882    0.864911   0.026       Uiso 1 1 calc R U . . .
H34C_1 H 0.174448    0.641606    0.788764   0.026       Uiso 1 1 calc R U . . .
C35_1  C 0.51005(7)  0.79338(6)  0.78171(3) 0.00788(8)  Uani 1 1 d    . . . . .
C36_1  C 0.63161(7)  0.89397(6)  0.81422(3) 0.00899(9)  Uani 1 1 d    . . . . .
C37_1  C 0.65300(9)  0.99858(7)  0.78572(4) 0.01307(10) Uani 1 1 d    . . . . .
H37_1  H 0.734973    1.066183    0.807032   0.016       Uiso 1 1 calc R U . . .
C38_1  C 0.55677(10) 1.00551(7)  0.72692(4) 0.01522(12) Uani 1 1 d    . . . . .
H38_1  H 0.573327    1.076857    0.707952   0.018       Uiso 1 1 calc R U . . .
C39_1  C 0.43624(9)  0.90760(8)  0.69602(4) 0.01440(11) Uani 1 1 d    . . . . .
H39_1  H 0.369057    0.913915    0.656342   0.017       Uiso 1 1 calc R U . . .
C40_1  C 0.41115(8)  0.79981(7)  0.72181(3) 0.01046(9)  Uani 1 1 d    . . . . .
C41_1  C 0.28137(9)  0.69366(9)  0.68279(4) 0.01552(12) Uani 1 1 d    . . . . .
H41_1  H 0.276674    0.625673    0.708429   0.019       Uiso 1 1 calc R U . . .
C42_1  C 0.12219(10) 0.74966(13) 0.67528(6) 0.02592(19) Uani 1 1 d    . . . . .
H42A_1 H 0.117291    0.804217    0.643452   0.039       Uiso 1 1 calc R U . . .
H42B_1 H 0.109006    0.803148    0.718917   0.039       Uiso 1 1 calc R U . . .
H42C_1 H 0.038827    0.677295    0.658681   0.039       Uiso 1 1 calc R U . . .
C43_1  C 0.31113(12) 0.62617(12) 0.61315(5) 0.02508(18) Uani 1 1 d    . . . . .
H43A_1 H 0.223483    0.560568    0.589179   0.038       Uiso 1 1 calc R U . . .
H43B_1 H 0.407510    0.582942    0.617873   0.038       Uiso 1 1 calc R U . . .
H43C_1 H 0.321423    0.691863    0.587885   0.038       Uiso 1 1 calc R U . . .
C44_1  C 0.74737(8)  0.89085(7)  0.87689(4) 0.01154(10) Uani 1 1 d    . . . . .
H44_1  H 0.714009    0.813030    0.892164   0.014       Uiso 1 1 calc R U . . .
C45_1  C 0.75061(10) 1.01457(8)  0.93406(4) 0.01773(13) Uani 1 1 d    . . . . .
H45A_1 H 0.791074    1.091418    0.921526   0.027       Uiso 1 1 calc R U . . .
H45B_1 H 0.818197    1.005255    0.974817   0.027       Uiso 1 1 calc R U . . .
H45C_1 H 0.644642    1.025926    0.942297   0.027       Uiso 1 1 calc R U . . .
C46_1  C 0.91203(9)  0.87563(9)  0.86211(5) 0.01843(14) Uani 1 1 d    . . . . .
H46A_1 H 0.910881    0.794015    0.827451   0.028       Uiso 1 1 calc R U . . .
H46B_1 H 0.983962    0.872773    0.903069   0.028       Uiso 1 1 calc R U . . .
H46C_1 H 0.946486    0.950357    0.846377   0.028       Uiso 1 1 calc R U . . .
N1_1   N 0.67531(8)  0.43052(6)  0.62760(3) 0.01100(9)  Uani 1 1 d    . . . . .

loop_
_atom_site_aniso_label
_atom_site_aniso_U_11
_atom_site_aniso_U_22
_atom_site_aniso_U_33
_atom_site_aniso_U_23
_atom_site_aniso_U_13
_atom_site_aniso_U_12
C1_1  0.00778(19) 0.00657(18) 0.00745(19) 0.00235(15) 0.00220(15)  0.00110(15)
N2_1  0.00857(18) 0.00739(17) 0.01000(18) 0.00416(14) 0.00414(14)  0.00232(14)
C2_1  0.0092(2)   0.00793(19) 0.00789(19) 0.00279(16) 0.00281(16)  0.00133(16)
C3_1  0.0100(2)   0.0092(2)   0.0085(2)   0.00319(16) 0.00305(16)  0.00117(17)
C4_1  0.0105(2)   0.0102(2)   0.0081(2)   0.00331(17) 0.00220(16)  0.00045(17)
C5_1  0.0103(2)   0.0090(2)   0.0085(2)   0.00194(16) 0.00226(16)  0.00084(17)
C6_1  0.0092(2)   0.0082(2)   0.0085(2)   0.00209(16) 0.00294(16)  0.00156(16)
C7_1  0.0113(2)   0.0099(2)   0.0129(2)   0.00468(18) 0.00695(18)  0.00286(18)
C8_1  0.0121(2)   0.0103(2)   0.0157(3)   0.00614(19) 0.0074(2)    0.00193(18)
C9_1  0.0111(2)   0.0077(2)   0.0103(2)   0.00409(16) 0.00413(17)  0.00147(17)
C10_1 0.0102(2)   0.0099(2)   0.0096(2)   0.00264(17) 0.00235(17)  0.00226(17)
C11_1 0.0104(2)   0.0093(2)   0.0120(2)   0.00341(18) 0.00326(18)  0.00272(17)
C12_1 0.0146(3)   0.0090(2)   0.0130(2)   0.00160(18) 0.0039(2)    0.00276(19)
C13_1 0.0148(3)   0.0094(2)   0.0103(2)   0.00050(17) 0.00283(19)  0.00194(19)
C14_1 0.0096(2)   0.0097(2)   0.0140(2)   0.00424(18) 0.00284(18)  0.00191(17)
C15_1 0.0157(3)   0.0150(3)   0.0134(3)   0.0036(2)   0.0020(2)    0.0053(2)
C16_1 0.0193(3)   0.0186(3)   0.0143(3)   0.0040(2)   -0.0014(2)   0.0048(3)
C17_1 0.0140(3)   0.0166(3)   0.0202(3)   0.0072(2)   -0.0018(2)   0.0031(2)
C18_1 0.0112(2)   0.0140(3)   0.0231(3)   0.0084(2)   0.0037(2)    0.0038(2)
C19_1 0.0118(2)   0.0123(2)   0.0181(3)   0.0070(2)   0.0058(2)    0.0044(2)
C20_1 0.0263(4)   0.0142(3)   0.0097(2)   0.0007(2)   -0.0033(2)   -0.0006(3)
C21_1 0.0127(2)   0.0131(2)   0.0082(2)   0.00371(18) 0.00280(18)  0.00068(19)
C22_1 0.0142(3)   0.0136(2)   0.0108(2)   0.00495(19) 0.00423(19)  0.0015(2)
C23_1 0.0141(3)   0.0134(2)   0.0096(2)   0.00449(19) 0.00217(19)  -0.0008(2)
C24_1 0.0261(4)   0.0127(3)   0.0144(3)   0.0051(2)   0.0051(3)    0.0013(2)
C25_1 0.0352(5)   0.0158(3)   0.0182(3)   0.0090(3)   0.0047(3)    0.0002(3)
C26_1 0.0302(4)   0.0239(4)   0.0160(3)   0.0115(3)   0.0044(3)    -0.0041(3)
C27_1 0.0263(4)   0.0285(4)   0.0189(3)   0.0121(3)   0.0114(3)    0.0035(3)
C28_1 0.0207(3)   0.0220(3)   0.0185(3)   0.0107(3)   0.0100(3)    0.0052(3)
C29_1 0.0134(2)   0.0080(2)   0.0178(3)   0.00394(19) 0.0051(2)    0.00029(19)
C30_1 0.0161(3)   0.0136(3)   0.0185(3)   0.0009(2)   0.0024(2)    -0.0028(2)
C31_1 0.0157(3)   0.0186(3)   0.0115(2)   0.0082(2)   0.0043(2)    0.0048(2)
C32_1 0.0345(5)   0.0277(4)   0.0201(4)   0.0177(3)   0.0079(3)    0.0092(4)
C33_1 0.0247(4)   0.0142(3)   0.0143(3)   0.0014(2)   0.0110(3)    0.0008(2)
C34_1 0.0127(3)   0.0212(3)   0.0260(4)   0.0133(3)   0.0106(3)    0.0078(2)
C35_1 0.00786(19) 0.00766(19) 0.0094(2)   0.00375(16) 0.00247(16)  0.00183(16)
C36_1 0.0087(2)   0.00744(19) 0.0115(2)   0.00286(16) 0.00294(17)  0.00166(16)
C37_1 0.0150(3)   0.0086(2)   0.0173(3)   0.0048(2)   0.0057(2)    0.00055(19)
C38_1 0.0203(3)   0.0120(2)   0.0181(3)   0.0093(2)   0.0078(2)    0.0047(2)
C39_1 0.0158(3)   0.0169(3)   0.0142(3)   0.0097(2)   0.0034(2)    0.0056(2)
C40_1 0.0086(2)   0.0135(2)   0.0106(2)   0.00572(18) 0.00154(17)  0.00238(18)
C41_1 0.0093(2)   0.0223(3)   0.0137(3)   0.0052(2)   -0.00120(19) -0.0005(2)
C42_1 0.0102(3)   0.0414(6)   0.0270(4)   0.0133(4)   -0.0005(3)   0.0036(3)
C43_1 0.0190(3)   0.0360(5)   0.0139(3)   -0.0011(3)  -0.0013(3)   -0.0034(3)
C44_1 0.0097(2)   0.0108(2)   0.0126(2)   0.00121(18) 0.00083(18)  0.00082(18)
C45_1 0.0186(3)   0.0157(3)   0.0151(3)   -0.0025(2)  0.0030(2)    0.0000(2)
C46_1 0.0093(2)   0.0215(3)   0.0202(3)   -0.0011(3)  0.0006(2)    0.0023(2)
N1_1  0.0142(2)   0.00976(19) 0.00790(19) 0.00184(15) -0.00012(16) 0.00027(17)

loop_
_geom_bond_atom_site_label_1
_geom_bond_atom_site_label_2
_geom_bond_distance
_geom_bond_site_symmetry_2
_geom_bond_publ_flag
C1_1  C2_1   1.3742(8)  . ?
C1_1  N2_1   1.3951(8)  . ?
C1_1  C9_1   1.5398(8)  . ?
N2_1  C35_1  1.4337(8)  . ?
N2_1  C7_1   1.4917(8)  . ?
C2_1  C3_1   1.4809(9)  . ?
C2_1  C6_1   1.4932(9)  . ?
C3_1  C4_1   1.3563(9)  . ?
C3_1  H3_1   0.9500     . ?
C4_1  N1_1   1.4156(9)  . ?
C4_1  C21_1  1.4593(9)  . ?
C5_1  N1_1   1.3928(9)  . ?
C5_1  C13_1  1.3993(9)  . ?
C5_1  C6_1   1.4158(9)  . ?
C6_1  C10_1  1.3975(9)  . ?
C7_1  C34_1  1.5259(11) . ?
C7_1  C8_1   1.5293(9)  . ?
C7_1  C33_1  1.5358(11) . ?
C8_1  C9_1   1.5450(9)  . ?
C8_1  H8A_1  0.9900     . ?
C8_1  H8B_1  0.9900     . ?
C9_1  C29_1  1.5476(10) . ?
C9_1  C31_1  1.5501(10) . ?
C10_1 C11_1  1.4069(9)  . ?
C10_1 H10_1  0.9500     . ?
C11_1 C12_1  1.3981(10) . ?
C11_1 C14_1  1.4853(10) . ?
C12_1 C13_1  1.3891(10) . ?
C12_1 H12_1  0.9500     . ?
C13_1 H13_1  0.9500     . ?
C14_1 C19_1  1.4019(10) . ?
C14_1 C15_1  1.4032(10) . ?
C15_1 C16_1  1.3919(11) . ?
C15_1 H15_1  0.9500     . ?
C16_1 C17_1  1.3919(12) . ?
C16_1 H16_1  0.9500     . ?
C17_1 C18_1  1.3886(13) . ?
C17_1 H17_1  0.9500     . ?
C18_1 C19_1  1.3923(11) . ?
C18_1 H18_1  0.9500     . ?
C19_1 H19_1  0.9500     . ?
C20_1 N1_1   1.4499(9)  . ?
C20_1 H20A_1 0.9800     . ?
C20_1 H20B_1 0.9800     . ?
C20_1 H20C_1 0.9800     . ?
C21_1 C22_1  1.3457(10) . ?
C21_1 H21_1  0.9500     . ?
C22_1 C23_1  1.4658(10) . ?
C22_1 H22_1  0.9500     . ?
C23_1 C24_1  1.4005(11) . ?
C23_1 C28_1  1.4028(11) . ?
C24_1 C25_1  1.3920(12) . ?
C24_1 H24_1  0.9500     . ?
C25_1 C26_1  1.3850(15) . ?
C25_1 H25_1  0.9500     . ?
C26_1 C27_1  1.3947(15) . ?
C26_1 H26_1  0.9500     . ?
C27_1 C28_1  1.3851(12) . ?
C27_1 H27_1  0.9500     . ?
C28_1 H28_1  0.9500     . ?
C29_1 C30_1  1.5299(12) . ?
C29_1 H29A_1 0.9900     . ?
C29_1 H29B_1 0.9900     . ?
C30_1 H30A_1 0.9800     . ?
C30_1 H30B_1 0.9800     . ?
C30_1 H30C_1 0.9800     . ?
C31_1 C32_1  1.5269(11) . ?
C31_1 H31A_1 0.9900     . ?
C31_1 H31B_1 0.9900     . ?
C32_1 H32A_1 0.9800     . ?
C32_1 H32B_1 0.9800     . ?
C32_1 H32C_1 0.9800     . ?
C33_1 H33A_1 0.9800     . ?
C33_1 H33B_1 0.9800     . ?
C33_1 H33C_1 0.9800     . ?
C34_1 H34A_1 0.9800     . ?
C34_1 H34B_1 0.9800     . ?
C34_1 H34C_1 0.9800     . ?
C35_1 C40_1  1.4139(9)  . ?
C35_1 C36_1  1.4140(9)  . ?
C36_1 C37_1  1.3977(9)  . ?
C36_1 C44_1  1.5210(10) . ?
C37_1 C38_1  1.3866(11) . ?
C37_1 H37_1  0.9500     . ?
C38_1 C39_1  1.3861(12) . ?
C38_1 H38_1  0.9500     . ?
C39_1 C40_1  1.3977(10) . ?
C39_1 H39_1  0.9500     . ?
C40_1 C41_1  1.5198(11) . ?
C41_1 C43_1  1.5335(13) . ?
C41_1 C42_1  1.5377(12) . ?
C41_1 H41_1  1.0000     . ?
C42_1 H42A_1 0.9800     . ?
C42_1 H42B_1 0.9800     . ?
C42_1 H42C_1 0.9800     . ?
C43_1 H43A_1 0.9800     . ?
C43_1 H43B_1 0.9800     . ?
C43_1 H43C_1 0.9800     . ?
C44_1 C46_1  1.5333(11) . ?
C44_1 C45_1  1.5366(10) . ?
C44_1 H44_1  1.0000     . ?
C45_1 H45A_1 0.9800     . ?
C45_1 H45B_1 0.9800     . ?
C45_1 H45C_1 0.9800     . ?
C46_1 H46A_1 0.9800     . ?
C46_1 H46B_1 0.9800     . ?
C46_1 H46C_1 0.9800     . ?

loop_
_geom_angle_atom_site_label_1
_geom_angle_atom_site_label_2
_geom_angle_atom_site_label_3
_geom_angle
_geom_angle_site_symmetry_1
_geom_angle_site_symmetry_3
_geom_angle_publ_flag
C2_1   C1_1  N2_1   125.57(5) . . ?
C2_1   C1_1  C9_1   126.29(5) . . ?
N2_1   C1_1  C9_1   107.81(5) . . ?
C1_1   N2_1  C35_1  123.00(5) . . ?
C1_1   N2_1  C7_1   114.16(5) . . ?
C35_1  N2_1  C7_1   121.95(5) . . ?
C1_1   C2_1  C3_1   126.17(6) . . ?
C1_1   C2_1  C6_1   123.95(6) . . ?
C3_1   C2_1  C6_1   108.00(5) . . ?
C4_1   C3_1  C2_1   117.70(6) . . ?
C4_1   C3_1  H3_1   121.1     . . ?
C2_1   C3_1  H3_1   121.1     . . ?
C3_1   C4_1  N1_1   118.14(6) . . ?
C3_1   C4_1  C21_1  124.60(6) . . ?
N1_1   C4_1  C21_1  117.07(6) . . ?
N1_1   C5_1  C13_1  122.52(6) . . ?
N1_1   C5_1  C6_1   117.41(6) . . ?
C13_1  C5_1  C6_1   120.05(6) . . ?
C10_1  C6_1  C5_1   117.35(6) . . ?
C10_1  C6_1  C2_1   127.33(6) . . ?
C5_1   C6_1  C2_1   115.28(6) . . ?
N2_1   C7_1  C34_1  113.52(6) . . ?
N2_1   C7_1  C8_1   101.29(5) . . ?
C34_1  C7_1  C8_1   110.30(6) . . ?
N2_1   C7_1  C33_1  112.60(6) . . ?
C34_1  C7_1  C33_1  106.46(6) . . ?
C8_1   C7_1  C33_1  112.80(6) . . ?
C7_1   C8_1  C9_1   107.81(5) . . ?
C7_1   C8_1  H8A_1  110.1     . . ?
C9_1   C8_1  H8A_1  110.1     . . ?
C7_1   C8_1  H8B_1  110.1     . . ?
C9_1   C8_1  H8B_1  110.1     . . ?
H8A_1  C8_1  H8B_1  108.5     . . ?
C1_1   C9_1  C8_1   103.17(5) . . ?
C1_1   C9_1  C29_1  112.45(5) . . ?
C8_1   C9_1  C29_1  109.07(6) . . ?
C1_1   C9_1  C31_1  111.37(5) . . ?
C8_1   C9_1  C31_1  109.19(6) . . ?
C29_1  C9_1  C31_1  111.23(6) . . ?
C6_1   C10_1 C11_1  122.23(6) . . ?
C6_1   C10_1 H10_1  118.9     . . ?
C11_1  C10_1 H10_1  118.9     . . ?
C12_1  C11_1 C10_1  117.88(6) . . ?
C12_1  C11_1 C14_1  120.49(6) . . ?
C10_1  C11_1 C14_1  121.62(6) . . ?
C13_1  C12_1 C11_1  121.00(6) . . ?
C13_1  C12_1 H12_1  119.5     . . ?
C11_1  C12_1 H12_1  119.5     . . ?
C12_1  C13_1 C5_1   120.02(6) . . ?
C12_1  C13_1 H13_1  120.0     . . ?
C5_1   C13_1 H13_1  120.0     . . ?
C19_1  C14_1 C15_1  117.82(7) . . ?
C19_1  C14_1 C11_1  120.70(6) . . ?
C15_1  C14_1 C11_1  121.47(6) . . ?
C16_1  C15_1 C14_1  120.88(7) . . ?
C16_1  C15_1 H15_1  119.6     . . ?
C14_1  C15_1 H15_1  119.6     . . ?
C17_1  C16_1 C15_1  120.41(8) . . ?
C17_1  C16_1 H16_1  119.8     . . ?
C15_1  C16_1 H16_1  119.8     . . ?
C18_1  C17_1 C16_1  119.51(7) . . ?
C18_1  C17_1 H17_1  120.2     . . ?
C16_1  C17_1 H17_1  120.2     . . ?
C17_1  C18_1 C19_1  120.08(7) . . ?
C17_1  C18_1 H18_1  120.0     . . ?
C19_1  C18_1 H18_1  120.0     . . ?
C18_1  C19_1 C14_1  121.30(7) . . ?
C18_1  C19_1 H19_1  119.4     . . ?
C14_1  C19_1 H19_1  119.4     . . ?
N1_1   C20_1 H20A_1 109.5     . . ?
N1_1   C20_1 H20B_1 109.5     . . ?
H20A_1 C20_1 H20B_1 109.5     . . ?
N1_1   C20_1 H20C_1 109.5     . . ?
H20A_1 C20_1 H20C_1 109.5     . . ?
H20B_1 C20_1 H20C_1 109.5     . . ?
C22_1  C21_1 C4_1   125.70(6) . . ?
C22_1  C21_1 H21_1  117.2     . . ?
C4_1   C21_1 H21_1  117.2     . . ?
C21_1  C22_1 C23_1  124.71(7) . . ?
C21_1  C22_1 H22_1  117.6     . . ?
C23_1  C22_1 H22_1  117.6     . . ?
C24_1  C23_1 C28_1  117.84(7) . . ?
C24_1  C23_1 C22_1  119.32(7) . . ?
C28_1  C23_1 C22_1  122.84(7) . . ?
C25_1  C24_1 C23_1  121.05(8) . . ?
C25_1  C24_1 H24_1  119.5     . . ?
C23_1  C24_1 H24_1  119.5     . . ?
C26_1  C25_1 C24_1  120.22(9) . . ?
C26_1  C25_1 H25_1  119.9     . . ?
C24_1  C25_1 H25_1  119.9     . . ?
C25_1  C26_1 C27_1  119.55(8) . . ?
C25_1  C26_1 H26_1  120.2     . . ?
C27_1  C26_1 H26_1  120.2     . . ?
C28_1  C27_1 C26_1  120.18(9) . . ?
C28_1  C27_1 H27_1  119.9     . . ?
C26_1  C27_1 H27_1  119.9     . . ?
C27_1  C28_1 C23_1  121.13(8) . . ?
C27_1  C28_1 H28_1  119.4     . . ?
C23_1  C28_1 H28_1  119.4     . . ?
C30_1  C29_1 C9_1   115.08(6) . . ?
C30_1  C29_1 H29A_1 108.5     . . ?
C9_1   C29_1 H29A_1 108.5     . . ?
C30_1  C29_1 H29B_1 108.5     . . ?
C9_1   C29_1 H29B_1 108.5     . . ?
H29A_1 C29_1 H29B_1 107.5     . . ?
C29_1  C30_1 H30A_1 109.5     . . ?
C29_1  C30_1 H30B_1 109.5     . . ?
H30A_1 C30_1 H30B_1 109.5     . . ?
C29_1  C30_1 H30C_1 109.5     . . ?
H30A_1 C30_1 H30C_1 109.5     . . ?
H30B_1 C30_1 H30C_1 109.5     . . ?
C32_1  C31_1 C9_1   115.52(7) . . ?
C32_1  C31_1 H31A_1 108.4     . . ?
C9_1   C31_1 H31A_1 108.4     . . ?
C32_1  C31_1 H31B_1 108.4     . . ?
C9_1   C31_1 H31B_1 108.4     . . ?
H31A_1 C31_1 H31B_1 107.5     . . ?
C31_1  C32_1 H32A_1 109.5     . . ?
C31_1  C32_1 H32B_1 109.5     . . ?
H32A_1 C32_1 H32B_1 109.5     . . ?
C31_1  C32_1 H32C_1 109.5     . . ?
H32A_1 C32_1 H32C_1 109.5     . . ?
H32B_1 C32_1 H32C_1 109.5     . . ?
C7_1   C33_1 H33A_1 109.5     . . ?
C7_1   C33_1 H33B_1 109.5     . . ?
H33A_1 C33_1 H33B_1 109.5     . . ?
C7_1   C33_1 H33C_1 109.5     . . ?
H33A_1 C33_1 H33C_1 109.5     . . ?
H33B_1 C33_1 H33C_1 109.5     . . ?
C7_1   C34_1 H34A_1 109.5     . . ?
C7_1   C34_1 H34B_1 109.5     . . ?
H34A_1 C34_1 H34B_1 109.5     . . ?
C7_1   C34_1 H34C_1 109.5     . . ?
H34A_1 C34_1 H34C_1 109.5     . . ?
H34B_1 C34_1 H34C_1 109.5     . . ?
C40_1  C35_1 C36_1  120.31(6) . . ?
C40_1  C35_1 N2_1   119.36(6) . . ?
C36_1  C35_1 N2_1   120.25(6) . . ?
C37_1  C36_1 C35_1  118.85(6) . . ?
C37_1  C36_1 C44_1  117.67(6) . . ?
C35_1  C36_1 C44_1  123.38(6) . . ?
C38_1  C37_1 C36_1  121.22(7) . . ?
C38_1  C37_1 H37_1  119.4     . . ?
C36_1  C37_1 H37_1  119.4     . . ?
C39_1  C38_1 C37_1  119.53(7) . . ?
C39_1  C38_1 H38_1  120.2     . . ?
C37_1  C38_1 H38_1  120.2     . . ?
C38_1  C39_1 C40_1  121.60(7) . . ?
C38_1  C39_1 H39_1  119.2     . . ?
C40_1  C39_1 H39_1  119.2     . . ?
C39_1  C40_1 C35_1  118.48(6) . . ?
C39_1  C40_1 C41_1  118.06(6) . . ?
C35_1  C40_1 C41_1  123.44(6) . . ?
C40_1  C41_1 C43_1  112.06(7) . . ?
C40_1  C41_1 C42_1  111.23(8) . . ?
C43_1  C41_1 C42_1  109.21(7) . . ?
C40_1  C41_1 H41_1  108.1     . . ?
C43_1  C41_1 H41_1  108.1     . . ?
C42_1  C41_1 H41_1  108.1     . . ?
C41_1  C42_1 H42A_1 109.5     . . ?
C41_1  C42_1 H42B_1 109.5     . . ?
H42A_1 C42_1 H42B_1 109.5     . . ?
C41_1  C42_1 H42C_1 109.5     . . ?
H42A_1 C42_1 H42C_1 109.5     . . ?
H42B_1 C42_1 H42C_1 109.5     . . ?
C41_1  C43_1 H43A_1 109.5     . . ?
C41_1  C43_1 H43B_1 109.5     . . ?
H43A_1 C43_1 H43B_1 109.5     . . ?
C41_1  C43_1 H43C_1 109.5     . . ?
H43A_1 C43_1 H43C_1 109.5     . . ?
H43B_1 C43_1 H43C_1 109.5     . . ?
C36_1  C44_1 C46_1  111.09(6) . . ?
C36_1  C44_1 C45_1  111.74(6) . . ?
C46_1  C44_1 C45_1  109.60(6) . . ?
C36_1  C44_1 H44_1  108.1     . . ?
C46_1  C44_1 H44_1  108.1     . . ?
C45_1  C44_1 H44_1  108.1     . . ?
C44_1  C45_1 H45A_1 109.5     . . ?
C44_1  C45_1 H45B_1 109.5     . . ?
H45A_1 C45_1 H45B_1 109.5     . . ?
C44_1  C45_1 H45C_1 109.5     . . ?
H45A_1 C45_1 H45C_1 109.5     . . ?
H45B_1 C45_1 H45C_1 109.5     . . ?
C44_1  C46_1 H46A_1 109.5     . . ?
C44_1  C46_1 H46B_1 109.5     . . ?
H46A_1 C46_1 H46B_1 109.5     . . ?
C44_1  C46_1 H46C_1 109.5     . . ?
H46A_1 C46_1 H46C_1 109.5     . . ?
H46B_1 C46_1 H46C_1 109.5     . . ?
C5_1   N1_1  C4_1   115.78(6) . . ?
C5_1   N1_1  C20_1  119.28(6) . . ?
C4_1   N1_1  C20_1  120.87(6) . . ?

loop_
_geom_torsion_atom_site_label_1
_geom_torsion_atom_site_label_2
_geom_torsion_atom_site_label_3
_geom_torsion_atom_site_label_4
_geom_torsion
_geom_torsion_site_symmetry_1
_geom_torsion_site_symmetry_2
_geom_torsion_site_symmetry_3
_geom_torsion_site_symmetry_4
_geom_torsion_publ_flag
C2_1  C1_1  N2_1  C35_1 -10.37(10) . . . . ?
C9_1  C1_1  N2_1  C35_1 175.91(6)  . . . . ?
C2_1  C1_1  N2_1  C7_1  -179.71(6) . . . . ?
C9_1  C1_1  N2_1  C7_1  6.57(7)    . . . . ?
N2_1  C1_1  C2_1  C3_1  -8.92(11)  . . . . ?
C9_1  C1_1  C2_1  C3_1  163.66(6)  . . . . ?
N2_1  C1_1  C2_1  C6_1  -171.38(6) . . . . ?
C9_1  C1_1  C2_1  C6_1  1.20(10)   . . . . ?
C1_1  C2_1  C3_1  C4_1  -122.96(7) . . . . ?
C6_1  C2_1  C3_1  C4_1  41.80(8)   . . . . ?
C2_1  C3_1  C4_1  N1_1  -0.53(9)   . . . . ?
C2_1  C3_1  C4_1  C21_1 -175.22(6) . . . . ?
N1_1  C5_1  C6_1  C10_1 -164.80(6) . . . . ?
C13_1 C5_1  C6_1  C10_1 13.78(10)  . . . . ?
N1_1  C5_1  C6_1  C2_1  13.05(9)   . . . . ?
C13_1 C5_1  C6_1  C2_1  -168.37(6) . . . . ?
C1_1  C2_1  C6_1  C10_1 -65.05(10) . . . . ?
C3_1  C2_1  C6_1  C10_1 129.77(7)  . . . . ?
C1_1  C2_1  C6_1  C5_1  117.35(7)  . . . . ?
C3_1  C2_1  C6_1  C5_1  -47.83(7)  . . . . ?
C1_1  N2_1  C7_1  C34_1 -137.39(6) . . . . ?
C35_1 N2_1  C7_1  C34_1 53.15(9)   . . . . ?
C1_1  N2_1  C7_1  C8_1  -19.18(7)  . . . . ?
C35_1 N2_1  C7_1  C8_1  171.36(6)  . . . . ?
C1_1  N2_1  C7_1  C33_1 101.55(7)  . . . . ?
C35_1 N2_1  C7_1  C33_1 -67.91(8)  . . . . ?
N2_1  C7_1  C8_1  C9_1  23.93(7)   . . . . ?
C34_1 C7_1  C8_1  C9_1  144.45(6)  . . . . ?
C33_1 C7_1  C8_1  C9_1  -96.66(7)  . . . . ?
C2_1  C1_1  C9_1  C8_1  -164.64(6) . . . . ?
N2_1  C1_1  C9_1  C8_1  9.03(7)    . . . . ?
C2_1  C1_1  C9_1  C29_1 -47.27(9)  . . . . ?
N2_1  C1_1  C9_1  C29_1 126.40(6)  . . . . ?
C2_1  C1_1  C9_1  C31_1 78.36(8)   . . . . ?
N2_1  C1_1  C9_1  C31_1 -107.98(6) . . . . ?
C7_1  C8_1  C9_1  C1_1  -20.85(7)  . . . . ?
C7_1  C8_1  C9_1  C29_1 -140.58(6) . . . . ?
C7_1  C8_1  C9_1  C31_1 97.68(7)   . . . . ?
C5_1  C6_1  C10_1 C11_1 -11.73(10) . . . . ?
C2_1  C6_1  C10_1 C11_1 170.71(6)  . . . . ?
C6_1  C10_1 C11_1 C12_1 2.15(10)   . . . . ?
C6_1  C10_1 C11_1 C14_1 -176.48(6) . . . . ?
C10_1 C11_1 C12_1 C13_1 5.72(10)   . . . . ?
C14_1 C11_1 C12_1 C13_1 -175.62(7) . . . . ?
C11_1 C12_1 C13_1 C5_1  -3.57(11)  . . . . ?
N1_1  C5_1  C13_1 C12_1 172.05(7)  . . . . ?
C6_1  C5_1  C13_1 C12_1 -6.46(10)  . . . . ?
C12_1 C11_1 C14_1 C19_1 29.96(10)  . . . . ?
C10_1 C11_1 C14_1 C19_1 -151.44(7) . . . . ?
C12_1 C11_1 C14_1 C15_1 -149.07(7) . . . . ?
C10_1 C11_1 C14_1 C15_1 29.53(10)  . . . . ?
C19_1 C14_1 C15_1 C16_1 0.31(12)   . . . . ?
C11_1 C14_1 C15_1 C16_1 179.36(7)  . . . . ?
C14_1 C15_1 C16_1 C17_1 0.11(13)   . . . . ?
C15_1 C16_1 C17_1 C18_1 -0.28(13)  . . . . ?
C16_1 C17_1 C18_1 C19_1 0.01(13)   . . . . ?
C17_1 C18_1 C19_1 C14_1 0.42(12)   . . . . ?
C15_1 C14_1 C19_1 C18_1 -0.58(11)  . . . . ?
C11_1 C14_1 C19_1 C18_1 -179.64(7) . . . . ?
C3_1  C4_1  C21_1 C22_1 -27.05(12) . . . . ?
N1_1  C4_1  C21_1 C22_1 158.21(7)  . . . . ?
C4_1  C21_1 C22_1 C23_1 174.14(7)  . . . . ?
C21_1 C22_1 C23_1 C24_1 165.51(8)  . . . . ?
C21_1 C22_1 C23_1 C28_1 -13.84(12) . . . . ?
C28_1 C23_1 C24_1 C25_1 0.94(13)   . . . . ?
C22_1 C23_1 C24_1 C25_1 -178.45(8) . . . . ?
C23_1 C24_1 C25_1 C26_1 -0.21(15)  . . . . ?
C24_1 C25_1 C26_1 C27_1 0.08(16)   . . . . ?
C25_1 C26_1 C27_1 C28_1 -0.72(16)  . . . . ?
C26_1 C27_1 C28_1 C23_1 1.49(15)   . . . . ?
C24_1 C23_1 C28_1 C27_1 -1.58(13)  . . . . ?
C22_1 C23_1 C28_1 C27_1 177.78(9)  . . . . ?
C1_1  C9_1  C29_1 C30_1 -47.56(8)  . . . . ?
C8_1  C9_1  C29_1 C30_1 66.25(8)   . . . . ?
C31_1 C9_1  C29_1 C30_1 -173.26(6) . . . . ?
C1_1  C9_1  C31_1 C32_1 -175.54(7) . . . . ?
C8_1  C9_1  C31_1 C32_1 71.17(8)   . . . . ?
C29_1 C9_1  C31_1 C32_1 -49.25(9)  . . . . ?
C1_1  N2_1  C35_1 C40_1 100.89(7)  . . . . ?
C7_1  N2_1  C35_1 C40_1 -90.59(8)  . . . . ?
C1_1  N2_1  C35_1 C36_1 -75.85(8)  . . . . ?
C7_1  N2_1  C35_1 C36_1 92.67(8)   . . . . ?
C40_1 C35_1 C36_1 C37_1 -0.69(9)   . . . . ?
N2_1  C35_1 C36_1 C37_1 176.02(6)  . . . . ?
C40_1 C35_1 C36_1 C44_1 -177.02(6) . . . . ?
N2_1  C35_1 C36_1 C44_1 -0.31(9)   . . . . ?
C35_1 C36_1 C37_1 C38_1 0.55(10)   . . . . ?
C44_1 C36_1 C37_1 C38_1 177.09(7)  . . . . ?
C36_1 C37_1 C38_1 C39_1 0.54(12)   . . . . ?
C37_1 C38_1 C39_1 C40_1 -1.53(12)  . . . . ?
C38_1 C39_1 C40_1 C35_1 1.38(11)   . . . . ?
C38_1 C39_1 C40_1 C41_1 -176.98(7) . . . . ?
C36_1 C35_1 C40_1 C39_1 -0.25(10)  . . . . ?
N2_1  C35_1 C40_1 C39_1 -176.99(6) . . . . ?
C36_1 C35_1 C40_1 C41_1 178.02(6)  . . . . ?
N2_1  C35_1 C40_1 C41_1 1.27(10)   . . . . ?
C39_1 C40_1 C41_1 C43_1 62.75(10)  . . . . ?
C35_1 C40_1 C41_1 C43_1 -115.52(8) . . . . ?
C39_1 C40_1 C41_1 C42_1 -59.82(9)  . . . . ?
C35_1 C40_1 C41_1 C42_1 121.91(8)  . . . . ?
C37_1 C36_1 C44_1 C46_1 -63.96(8)  . . . . ?
C35_1 C36_1 C44_1 C46_1 112.41(7)  . . . . ?
C37_1 C36_1 C44_1 C45_1 58.78(9)   . . . . ?
C35_1 C36_1 C44_1 C45_1 -124.85(7) . . . . ?
C13_1 C5_1  N1_1  C4_1  -147.52(7) . . . . ?
C6_1  C5_1  N1_1  C4_1  31.02(9)   . . . . ?
C13_1 C5_1  N1_1  C20_1 10.03(11)  . . . . ?
C6_1  C5_1  N1_1  C20_1 -171.43(7) . . . . ?
C3_1  C4_1  N1_1  C5_1  -38.37(9)  . . . . ?
C21_1 C4_1  N1_1  C5_1  136.72(6)  . . . . ?
C3_1  C4_1  N1_1  C20_1 164.46(7)  . . . . ?
C21_1 C4_1  N1_1  C20_1 -20.45(10) . . . . ?

_diffrn_ambient_temperature_device 'Oxford Cryostream 1000'
_shelx_res_file
;
TITL full_a.res in P-1
    cb348_2.res
    created by SHELXL-2019/3 at 16:17:42 on 26-Jan-2026
REM Old TITL full in P-1
REM SHELXT solution in P-1: R1 0.130, Rweak 0.009, Alpha 0.041
REM <I/s>   0.000 for    0 systematic absences,  Orientation as input
REM Formula found by SHELXT:  C46 N2
CELL  0.56086   8.7457  10.5550  20.9805  104.191  100.080   92.908
ZERR    2.000   0.0004   0.0005   0.0010    0.002    0.002    0.002
LATT  1
SFAC C H N
UNIT 92 108 4
OMIT -8 0 12
OMIT 4 4 4
OMIT 4 0 0
OMIT -8 -4 12
OMIT 8 4 8
TEMP -173.150
SIZE 0.10 0.20 0.25
L.S. 10
BOND $H
ACTA
WPDB -2
LIST 4
CONF
FMAP 2
PLAN 20
WGHT    0.054000    0.690400
FVAR       0.61980
RESI 1 MOL
C1    1    0.587713    0.578968    0.798796    11.00000    0.00778    0.00657 =
         0.00745    0.00235    0.00220    0.00110
N2    3    0.491154    0.680594    0.807246    11.00000    0.00857    0.00739 =
         0.01000    0.00416    0.00414    0.00232
C2    1    0.695298    0.562490    0.757642    11.00000    0.00918    0.00793 =
         0.00789    0.00279    0.00281    0.00133
C3    1    0.714223    0.637593    0.707988    11.00000    0.01001    0.00925 =
         0.00850    0.00319    0.00305    0.00117
AFIX  43
H3    2    0.733581    0.730602    0.720989    11.00000   -1.20000
AFIX   0
C4    1    0.702966    0.569005    0.643311    11.00000    0.01049    0.01023 =
         0.00811    0.00331    0.00220    0.00045
C5    1    0.752012    0.370907    0.674737    11.00000    0.01029    0.00902 =
         0.00853    0.00194    0.00226    0.00084
C6    1    0.781100    0.443254    0.742783    11.00000    0.00915    0.00820 =
         0.00846    0.00209    0.00294    0.00156
C7    1    0.385831    0.674615    0.855420    11.00000    0.01135    0.00991 =
         0.01292    0.00468    0.00695    0.00286
C8    1    0.387024    0.530965    0.857726    11.00000    0.01215    0.01030 =
         0.01574    0.00614    0.00741    0.00193
AFIX  23
H8A   2    0.295224    0.477711    0.826447    11.00000   -1.20000
H8B   2    0.382881    0.523373    0.903511    11.00000   -1.20000
AFIX   0
C9    1    0.539124    0.481537    0.837241    11.00000    0.01109    0.00767 =
         0.01034    0.00409    0.00413    0.00147
C10   1    0.889273    0.398967    0.787769    11.00000    0.01025    0.00991 =
         0.00962    0.00264    0.00235    0.00226
AFIX  43
H10   2    0.925515    0.454155    0.831615    11.00000   -1.20000
AFIX   0
C11   1    0.946318    0.275420    0.770321    11.00000    0.01039    0.00931 =
         0.01202    0.00341    0.00326    0.00272
C12   1    0.895441    0.197774    0.704823    11.00000    0.01464    0.00905 =
         0.01296    0.00160    0.00390    0.00276
AFIX  43
H12   2    0.924588    0.110866    0.692920    11.00000   -1.20000
AFIX   0
C13   1    0.802917    0.245790    0.656893    11.00000    0.01475    0.00939 =
         0.01029    0.00050    0.00283    0.00194
AFIX  43
H13   2    0.774193    0.193668    0.611984    11.00000   -1.20000
AFIX   0
C14   1    1.054367    0.226515    0.819808    11.00000    0.00965    0.00969 =
         0.01399    0.00424    0.00284    0.00191
C15   1    1.050918    0.264394    0.888453    11.00000    0.01571    0.01498 =
         0.01340    0.00360    0.00198    0.00535
AFIX  43
H15   2    0.978762    0.323303    0.903903    11.00000   -1.20000
AFIX   0
C16   1    1.151810    0.216805    0.934207    11.00000    0.01931    0.01863 =
         0.01428    0.00396   -0.00145    0.00477
AFIX  43
H16   2    1.147803    0.243327    0.980500    11.00000   -1.20000
AFIX   0
C17   1    1.258540    0.130597    0.912561    11.00000    0.01398    0.01657 =
         0.02021    0.00720   -0.00179    0.00315
AFIX  43
H17   2    1.327585    0.098563    0.943918    11.00000   -1.20000
AFIX   0
C18   1    1.263349    0.091763    0.844793    11.00000    0.01125    0.01405 =
         0.02313    0.00841    0.00365    0.00382
AFIX  43
H18   2    1.335884    0.032937    0.829667    11.00000   -1.20000
AFIX   0
C19   1    1.161991    0.138939    0.798987    11.00000    0.01180    0.01226 =
         0.01811    0.00703    0.00582    0.00444
AFIX  43
H19   2    1.165838    0.111238    0.752711    11.00000   -1.20000
AFIX   0
C20   1    0.623664    0.353967    0.558818    11.00000    0.02630    0.01420 =
         0.00967    0.00066   -0.00330   -0.00059
AFIX 137
H20A  2    0.560139    0.405687    0.533419    11.00000   -1.50000
H20B  2    0.561242    0.273568    0.557947    11.00000   -1.50000
H20C  2    0.714705    0.330905    0.538600    11.00000   -1.50000
AFIX   0
C21   1    0.730078    0.626701    0.589286    11.00000    0.01275    0.01310 =
         0.00818    0.00371    0.00280    0.00068
AFIX  43
H21   2    0.764299    0.571471    0.552518    11.00000   -1.20000
AFIX   0
C22   1    0.710836    0.751307    0.587003    11.00000    0.01419    0.01355 =
         0.01080    0.00495    0.00423    0.00146
AFIX  43
H22   2    0.667246    0.804709    0.621400    11.00000   -1.20000
AFIX   0
C23   1    0.752288    0.810571    0.535268    11.00000    0.01409    0.01339 =
         0.00960    0.00449    0.00217   -0.00076
C24   1    0.695263    0.929479    0.529085    11.00000    0.02613    0.01268 =
         0.01443    0.00509    0.00506    0.00128
AFIX  43
H24   2    0.632626    0.971350    0.559165    11.00000   -1.20000
AFIX   0
C25   1    0.728898    0.987292    0.479570    11.00000    0.03518    0.01581 =
         0.01816    0.00901    0.00470    0.00021
AFIX  43
H25   2    0.688921    1.067838    0.476036    11.00000   -1.20000
AFIX   0
C26   1    0.820447    0.927786    0.435439    11.00000    0.03022    0.02394 =
         0.01599    0.01150    0.00445   -0.00413
AFIX  43
H26   2    0.843512    0.967299    0.401682    11.00000   -1.20000
AFIX   0
C27   1    0.878542    0.809464    0.440893    11.00000    0.02629    0.02849 =
         0.01887    0.01213    0.01142    0.00355
AFIX  43
H27   2    0.940408    0.767704    0.410435    11.00000   -1.20000
AFIX   0
C28   1    0.846292    0.752672    0.490592    11.00000    0.02069    0.02199 =
         0.01846    0.01071    0.01003    0.00516
AFIX  43
H28   2    0.888558    0.673145    0.494491    11.00000   -1.20000
AFIX   0
C29   1    0.503401    0.339091    0.792583    11.00000    0.01339    0.00802 =
         0.01784    0.00394    0.00508    0.00029
AFIX  23
H29A  2    0.603355    0.303823    0.785066    11.00000   -1.20000
H29B  2    0.453975    0.284830    0.817213    11.00000   -1.20000
AFIX   0
C30   1    0.397200    0.323883    0.724427    11.00000    0.01614    0.01358 =
         0.01848    0.00091    0.00241   -0.00281
AFIX 137
H30A  2    0.446011    0.375144    0.698902    11.00000   -1.50000
H30B  2    0.296339    0.355691    0.731071    11.00000   -1.50000
H30C  2    0.381221    0.231074    0.699648    11.00000   -1.50000
AFIX   0
C31   1    0.662420    0.489174    0.901229    11.00000    0.01573    0.01863 =
         0.01150    0.00819    0.00433    0.00476
AFIX  23
H31A  2    0.765339    0.477442    0.888258    11.00000   -1.20000
H31B  2    0.669163    0.578302    0.931497    11.00000   -1.20000
AFIX   0
C32   1    0.631351    0.389052    0.940202    11.00000    0.03447    0.02772 =
         0.02007    0.01766    0.00794    0.00921
AFIX 137
H32A  2    0.526495    0.394847    0.950529    11.00000   -1.50000
H32B  2    0.708744    0.407556    0.982009    11.00000   -1.50000
H32C  2    0.638874    0.300493    0.913081    11.00000   -1.50000
AFIX   0
C33   1    0.445165    0.771045    0.924352    11.00000    0.02468    0.01420 =
         0.01432    0.00137    0.01101    0.00076
AFIX 137
H33A  2    0.452708    0.860915    0.919326    11.00000   -1.50000
H33B  2    0.548326    0.750408    0.943628    11.00000   -1.50000
H33C  2    0.372322    0.763342    0.954087    11.00000   -1.50000
AFIX   0
C34   1    0.219913    0.704676    0.831483    11.00000    0.01271    0.02120 =
         0.02601    0.01326    0.01057    0.00779
AFIX 137
H34A  2    0.222148    0.793845    0.825400    11.00000   -1.50000
H34B  2    0.156581    0.697882    0.864911    11.00000   -1.50000
H34C  2    0.174448    0.641606    0.788764    11.00000   -1.50000
AFIX   0
C35   1    0.510050    0.793381    0.781706    11.00000    0.00786    0.00766 =
         0.00936    0.00375    0.00247    0.00183
C36   1    0.631608    0.893968    0.814222    11.00000    0.00870    0.00744 =
         0.01151    0.00286    0.00294    0.00166
C37   1    0.652995    0.998582    0.785723    11.00000    0.01496    0.00861 =
         0.01732    0.00478    0.00573    0.00055
AFIX  43
H37   2    0.734973    1.066183    0.807032    11.00000   -1.20000
AFIX   0
C38   1    0.556766    1.005513    0.726921    11.00000    0.02028    0.01201 =
         0.01811    0.00927    0.00779    0.00472
AFIX  43
H38   2    0.573327    1.076857    0.707952    11.00000   -1.20000
AFIX   0
C39   1    0.436240    0.907603    0.696017    11.00000    0.01585    0.01686 =
         0.01418    0.00972    0.00342    0.00565
AFIX  43
H39   2    0.369057    0.913915    0.656342    11.00000   -1.20000
AFIX   0
C40   1    0.411148    0.799811    0.721811    11.00000    0.00861    0.01355 =
         0.01064    0.00572    0.00154    0.00238
C41   1    0.281372    0.693660    0.682790    11.00000    0.00931    0.02229 =
         0.01373    0.00518   -0.00120   -0.00055
AFIX  13
H41   2    0.276674    0.625673    0.708429    11.00000   -1.20000
AFIX   0
C42   1    0.122190    0.749658    0.675279    11.00000    0.01024    0.04142 =
         0.02703    0.01325   -0.00051    0.00364
AFIX 137
H42A  2    0.117291    0.804217    0.643452    11.00000   -1.50000
H42B  2    0.109006    0.803148    0.718917    11.00000   -1.50000
H42C  2    0.038827    0.677295    0.658681    11.00000   -1.50000
AFIX   0
C43   1    0.311133    0.626168    0.613148    11.00000    0.01897    0.03602 =
         0.01387   -0.00112   -0.00134   -0.00335
AFIX 137
H43A  2    0.223483    0.560568    0.589179    11.00000   -1.50000
H43B  2    0.407510    0.582942    0.617873    11.00000   -1.50000
H43C  2    0.321423    0.691863    0.587885    11.00000   -1.50000
AFIX   0
C44   1    0.747369    0.890849    0.876887    11.00000    0.00974    0.01081 =
         0.01257    0.00121    0.00083    0.00082
AFIX  13
H44   2    0.714009    0.813030    0.892164    11.00000   -1.20000
AFIX   0
C45   1    0.750614    1.014565    0.934059    11.00000    0.01857    0.01575 =
         0.01514   -0.00247    0.00301   -0.00004
AFIX 137
H45A  2    0.791074    1.091418    0.921526    11.00000   -1.50000
H45B  2    0.818197    1.005255    0.974817    11.00000   -1.50000
H45C  2    0.644642    1.025926    0.942297    11.00000   -1.50000
AFIX   0
C46   1    0.912029    0.875625    0.862113    11.00000    0.00935    0.02150 =
         0.02018   -0.00115    0.00063    0.00226
AFIX 137
H46A  2    0.910881    0.794015    0.827451    11.00000   -1.50000
H46B  2    0.983962    0.872773    0.903069    11.00000   -1.50000
H46C  2    0.946486    0.950357    0.846377    11.00000   -1.50000
AFIX   0
N1    3    0.675306    0.430518    0.627596    11.00000    0.01417    0.00976 =
         0.00790    0.00184   -0.00012    0.00027
RESI 0

REM <hkl>
REM cb348_2.hkl
REM </hkl>
HKLF 4


REM  full_a.res in P-1
REM wR2 = 0.1657, GooF = S = 1.154, Restrained GooF = 1.154 for all data
REM R1 = 0.0760 for 24943 Fo > 4sig(Fo) and 0.0959 for all 30812 data
REM 442 parameters refined using 0 restraints

END

WGHT      0.0548      0.6547

REM Highest difference peak  0.749,  deepest hole -0.361,  1-sigma level  0.073
Q1    1   0.7706  0.4118  0.7096  11.00000  0.05    0.75
Q2    1   0.7121  0.5984  0.6757  11.00000  0.05    0.70
Q3    1   0.7799  0.3123  0.6652  11.00000  0.05    0.68
Q4    1   0.5090  0.9600  0.7095  11.00000  0.05    0.66
Q5    1   0.7142  0.6821  0.5840  11.00000  0.05    0.65
Q6    1   0.8295  0.4190  0.7669  11.00000  0.05    0.63
Q7    1   1.2588  0.1243  0.8771  11.00000  0.05    0.62
Q8    1   0.6389  0.9474  0.8001  11.00000  0.05    0.59
Q9    1   1.1009  0.2380  0.9091  11.00000  0.05    0.59
Q10   1   0.7248  0.8666  0.5324  11.00000  0.05    0.59
Q11   1   0.6147  1.0005  0.7567  11.00000  0.05    0.59
Q12   1   0.8442  0.2212  0.6814  11.00000  0.05    0.59
Q13   1   0.6426  0.5778  0.7813  11.00000  0.05    0.57
Q14   1   0.8637  0.7825  0.4663  11.00000  0.05    0.57
Q15   1   0.9313  0.2429  0.7372  11.00000  0.05    0.57
Q16   1   0.7202  0.9560  0.5054  11.00000  0.05    0.57
Q17   1   0.8598  0.8784  0.4429  11.00000  0.05    0.56
Q18   1   0.9069  0.3383  0.7783  11.00000  0.05    0.55
Q19   1   0.8041  0.7784  0.5146  11.00000  0.05    0.55
Q20   1   0.4276  0.8519  0.7080  11.00000  0.05    0.54
;
_shelx_res_checksum               86343
_shelx_hkl_file
;
   2   0   0 3346.37  114.19
   2   0   0 3164.48  147.29
  -3   0   0  141.69    4.50
  -3   0   0  147.59    5.10
  -3   0   0  146.39    5.20
  -3   0   0  149.99    5.60
  -3   0   0  148.39    5.30
  -3   0   0  140.39    5.40
  -3   0   0  143.49    4.70
   3   0   0  144.49    4.60
   3   0   0  151.18    5.60
   3   0   0  146.09    5.30
   3   0   0  141.09    5.30
   3   0   0  148.89    5.50
   3   0   0  149.59    5.80
   3   0   0  148.09    5.20
   3   0   0  147.69    5.30
   3   0   0  147.39    4.90
   3   0   0  138.99    5.50
  -4   0   0   54.29    3.30
  -4   0   0   64.19    4.10
  -4   0   0   72.49    3.50
  -4   0   0   59.39    4.10
  -4   0   0   60.09    3.00
   4   0   0   57.29    2.70
   4   0   0   65.59    3.30
   4   0   0   64.39    3.50
   4   0   0   64.29    3.80
   4   0   0   52.59    3.20
   4   0   0   54.49    3.10
   4   0   0   63.19    3.30
   4   0   0   64.29    3.00
   4   0   0   72.69    3.80
   4   0   0   70.89    3.70
  -5   0   0  423.36   13.80
  -5   0   0  425.86   13.60
  -5   0   0  421.26   14.30
  -5   0   0  431.06   13.40
  -5   0   0  438.86   12.80
  -5   0   0  418.26   14.10
  -5   0   0  413.76   15.40
   5   0   0  414.66   13.90
   5   0   0  434.16   13.90
   5   0   0  435.86   14.20
   5   0   0  420.16   12.70
   5   0   0  431.06   13.80
   5   0   0  421.66   14.80
   5   0   0  431.06   13.30
   5   0   0  459.05   14.60
   5   0   0  422.76   14.30
   5   0   0  446.76   14.00
   5   0   0  451.25   12.40
  -6   0   0  206.88    8.30
  -6   0   0  206.08    7.90
  -6   0   0  209.48    8.60
  -6   0   0  210.68    7.60
  -6   0   0  211.48    8.10
  -6   0   0  208.08    6.90
   6   0   0  217.08    8.40
   6   0   0  209.48    8.30
   6   0   0  206.48    8.20
   6   0   0  210.08    8.10
   6   0   0  191.08    8.00
   6   0   0  207.18    7.70
   6   0   0  209.98    8.80
   6   0   0  208.18    8.80
   6   0   0  196.48    7.00
   6   0   0  192.18    9.00
   6   0   0  208.78    6.50
  -7   0   0   39.50    3.20
  -7   0   0   44.30    3.80
  -7   0   0   45.10    3.20
  -7   0   0   48.30    2.80
  -7   0   0   43.70    3.60
  -7   0   0   38.60    3.30
  -7   0   0   44.10    3.50
   7   0   0   45.50    3.60
   7   0   0   38.20    2.20
   7   0   0   47.00    4.00
   7   0   0   49.00    4.50
   7   0   0   42.60    3.50
   7   0   0   40.60    4.10
   7   0   0   40.70    3.90
   7   0   0   44.50    3.50
   7   0   0   42.50    3.70
  -8   0   0   54.39    4.40
  -8   0   0   65.89    5.10
  -8   0   0   65.39    4.50
  -8   0   0   71.69    4.20
  -8   0   0   67.09    4.10
  -8   0   0   62.09    3.80
  -8   0   0   72.79    4.80
  -8   0   0   77.29    3.60
   8   0   0   65.39    5.00
   8   0   0   65.19    4.90
   8   0   0   56.89    3.00
   8   0   0   66.99    5.10
   8   0   0   70.39    5.70
   8   0   0   68.59    4.70
   8   0   0   59.89    4.30
   8   0   0   80.99    5.00
   8   0   0   70.49    5.80
  -9   0   0  144.99    6.20
  -9   0   0  147.39    6.70
  -9   0   0  141.09    6.60
  -9   0   0  134.99    6.90
  -9   0   0  144.79    7.10
  -9   0   0  144.59    5.50
   9   0   0  135.29    7.20
   9   0   0  148.99    7.50
   9   0   0  132.19    7.80
   9   0   0  134.79    7.50
   9   0   0  144.39    8.80
   9   0   0  148.69    8.50
   9   0   0  135.09    7.90
   9   0   0  118.29    7.10
   9   0   0  128.79    6.70
 -10   0   0    2.20    2.70
 -10   0   0    7.90    2.30
 -10   0   0    3.70    2.60
 -10   0   0    6.00    1.60
 -10   0   0    5.80    1.70
 -10   0   0    2.50    2.00
  10   0   0    7.00    2.60
  10   0   0    4.80    2.60
  10   0   0   15.00    4.00
  10   0   0    5.90    2.80
  10   0   0    3.60    3.10
  10   0   0    7.10    2.50
 -11   0   0   11.10    3.50
 -11   0   0    9.40    3.30
 -11   0   0   11.90    2.20
 -11   0   0   10.50    2.70
 -11   0   0   11.10    2.00
 -11   0   0   13.10    3.00
  11   0   0    9.70    1.70
  11   0   0   11.50    4.30
  11   0   0   10.50    3.40
  11   0   0   10.80    4.10
  11   0   0    9.40    3.00
  11   0   0    9.50    3.20
 -12   0   0    1.50    1.50
 -12   0   0   -3.00    2.00
 -12   0   0    2.40    2.30
 -12   0   0   -1.40    2.30
 -12   0   0    2.30    1.20
 -12   0   0    0.00    2.60
  12   0   0    0.80    2.50
  12   0   0   -0.70    2.10
  12   0   0    5.80    3.60
  12   0   0    2.30    2.30
  12   0   0   -0.30    2.10
 -13   0   0    1.90    3.00
 -13   0   0   14.80    3.70
 -13   0   0    9.80    3.50
 -13   0   0    7.80    2.80
  13   0   0    9.80    3.20
  13   0   0   17.60    4.80
  13   0   0    9.80    4.20
  13   0   0    8.70    3.70
  13   0   0   12.50    3.50
  13   0   0    4.80    2.70
 -14   0   0    1.60    2.90
 -14   0   0   -0.80    1.80
 -14   0   0    1.90    3.00
 -14   0   0    0.30    2.50
  14   0   0    3.80    3.10
  14   0   0    1.30    2.70
  14   0   0    0.60    3.00
  14   0   0    3.80    3.20
 -15   0   0   -0.10    2.80
 -15   0   0    5.70    3.10
 -15   0   0    1.20    1.80
  15   0   0    5.50    4.20
  15   0   0   10.30    3.90
  15   0   0    2.40    2.90
 -16   0   0    5.90    3.90
  16   0   0    4.10    2.50
  16   0   0    9.20    3.50
  16   0   0    5.30    3.00
  16   0   0    6.30    4.20
 -17   0   0    5.10    3.60
  17   0   0    6.80    4.50
  17   0   0    1.40    3.20
  17   0   0    1.10    2.90
  17  -1   0   -0.60    2.60
  17  -1   0    1.60    2.80
  17  -1   0    3.90    4.50
  17  -1   0    4.20    3.70
 -17   1   0    3.80    4.10
  16  -1   0    1.60    2.50
  16  -1   0    4.10    3.80
  16  -1   0   -0.60    2.40
  16  -1   0    3.80    2.20
 -16   1   0    2.00    3.50
 -16   1   0   -1.80    1.80
  15  -1   0    0.60    2.90
  15  -1   0    4.50    2.70
  15  -1   0    6.90    3.90
  15  -1   0    0.00    2.30
 -15   1   0    2.10    3.20
 -15   1   0    4.10    3.00
  14  -1   0    2.40    2.70
  14  -1   0    4.10    2.80
  14  -1   0    4.10    3.50
  14  -1   0    6.40    4.40
 -14   1   0    4.60    2.30
 -14   1   0    0.10    2.70
 -14   1   0   -0.60    2.70
  13  -1   0   11.60    3.70
  13  -1   0    7.30    4.20
  13  -1   0    7.70    2.90
  13  -1   0    2.60    2.60
  13  -1   0    6.70    3.40
  13  -1   0    5.50    3.20
 -13   1   0    9.50    3.20
 -13   1   0    8.00    3.00
 -13   1   0    3.30    2.80
  12  -1   0   29.60    5.20
  12  -1   0   41.80    6.80
  12  -1   0   21.00    4.20
  12  -1   0   19.90    5.10
  12  -1   0   32.00    4.80
 -12   1   0   18.70    3.80
 -12   1   0   29.50    4.40
 -12   1   0   30.60    4.50
 -12   1   0   30.50    4.10
  11  -1   0    8.70    3.80
  11  -1   0   -0.70    1.70
  11  -1   0    2.40    2.00
  11  -1   0    6.30    2.30
  11  -1   0    4.30    2.80
 -11   1   0   -1.70    1.70
 -11   1   0    2.20    2.20
 -11   1   0   -0.70    2.00
 -11   1   0    1.50    1.90
  10  -1   0  435.86   17.10
  10  -1   0  442.46   15.50
  10  -1   0  422.36   15.70
  10  -1   0  436.96   17.10
  10  -1   0  400.96   15.50
  10  -1   0  401.36   13.20
  10  -1   0  435.66   18.00
  10  -1   0  402.46   16.30
  10  -1   0  412.46   14.90
 -10   1   0  421.46   14.90
 -10   1   0  420.06   14.60
 -10   1   0  421.66   15.00
 -10   1   0  418.66   13.20
 -10   1   0  401.96   14.50
   9  -1   0   41.90    5.40
   9  -1   0   30.60    4.20
   9  -1   0   43.40    6.20
   9  -1   0   29.40    2.30
   9  -1   0   27.90    3.90
   9  -1   0   22.80    3.50
   9  -1   0   39.60    4.80
   9  -1   0   33.80    4.70
   9  -1   0   29.90    4.30
  -9   1   0   22.80    3.10
  -9   1   0   32.00    3.40
  -9   1   0   22.90    3.80
  -9   1   0   32.50    3.00
  -9   1   0   35.10    3.90
  -9   1   0   29.70    3.50
  -9   1   0   28.10    2.00
  -9   1   0   30.10    2.20
   8  -1   0  274.87   10.50
   8  -1   0  235.48   11.80
   8  -1   0  270.77    8.80
   8  -1   0  259.57   10.30
   8  -1   0  260.67   10.40
   8  -1   0  273.37   10.60
   8  -1   0  269.27   11.50
   8  -1   0  258.47    9.80
   8  -1   0  259.77   11.20
   8  -1   0  271.47   12.10
  -8   1   0  262.77    9.90
  -8   1   0  265.27   10.10
  -8   1   0  276.57   10.20
  -8   1   0  275.27    8.40
  -8   1   0  271.67    9.10
  -8   1   0  269.97   10.30
  -8   1   0  259.97   11.70
  -8   1   0  278.17    9.80
  -8   1   0  274.87   10.10
   7  -1   0   31.00    2.80
   7  -1   0   27.70    2.80
   7  -1   0   42.40    4.80
   7  -1   0   28.90    2.90
   7  -1   0   33.10    3.20
   7  -1   0   33.50    3.20
   7  -1   0   43.30    5.10
   7  -1   0   31.50    2.10
   7  -1   0   22.60    2.90
   7  -1   0   31.90    3.40
  -7   1   0   30.60    2.70
  -7   1   0   26.20    2.50
  -7   1   0   25.80    2.90
  -7   1   0   29.90    2.20
  -7   1   0   35.10    2.90
  -7   1   0   32.90    2.70
  -7   1   0   33.00    2.00
  -7   1   0   27.10    2.90
  -7   1   0   28.00    3.10
   6  -1   0  237.98    7.50
   6  -1   0  230.28    9.10
   6  -1   0  229.78    8.60
   6  -1   0  239.18    9.90
   6  -1   0  240.48    9.20
   6  -1   0  248.28    9.30
   6  -1   0  219.08    8.50
   6  -1   0  244.38    8.20
   6  -1   0  221.38    8.60
   6  -1   0  234.58    9.60
   6  -1   0  230.38    8.50
   6  -1   0  212.48    9.00
  -6   1   0  238.38    8.50
  -6   1   0  242.28    9.20
  -6   1   0  226.08    8.40
  -6   1   0  233.78    8.10
  -6   1   0  234.48    8.70
  -6   1   0  239.88    7.80
  -6   1   0  235.08    8.30
  -6   1   0  235.38    8.50
  -6   1   0  234.58    7.20
   5  -1   0   40.20    2.60
   5  -1   0   47.70    3.40
   5  -1   0   38.30    2.30
   5  -1   0   45.60    2.10
   5  -1   0   41.00    2.90
   5  -1   0   38.10    2.60
   5  -1   0   38.70    2.10
   5  -1   0   40.90    2.60
   5  -1   0   39.90    3.10
   5  -1   0   38.40    2.80
   5  -1   0   42.60    2.60
  -5   1   0   36.60    2.60
  -5   1   0   45.30    3.00
  -5   1   0   36.30    2.80
  -5   1   0   42.60    1.90
  -5   1   0   37.10    2.30
  -5   1   0   41.20    2.60
  -5   1   0   41.80    2.20
  -5   1   0   36.90    2.50
  -5   1   0   39.30    2.60
   4  -1   0  412.86   12.20
   4  -1   0  379.16   12.40
   4  -1   0  399.16   11.60
   4  -1   0  397.26   12.80
   4  -1   0  413.26   11.50
   4  -1   0  372.06   12.10
   4  -1   0  405.06   12.60
   4  -1   0  393.56   13.10
   4  -1   0  397.76   12.20
  -4   1   0  395.76   12.20
  -4   1   0  381.86   11.90
  -4   1   0  397.26   12.10
  -4   1   0  390.76   11.60
  -4   1   0  404.26   11.20
  -4   1   0  385.56   13.10
  -4   1   0  403.86   11.80
  -4   1   0  394.36   12.80
  -4   1   0  388.66   12.10
   3  -1   0 1643.04   45.90
   3  -1   0 1619.44   46.10
   3  -1   0 1762.52   45.70
   3  -1   0 1680.03   46.30
   3  -1   0 1640.34   45.50
  -3   1   0 1681.43   45.80
  -3   1   0 1665.53   46.90
  -3   1   0 1686.83   45.90
   2  -1   0  288.17    9.20
   2  -1   0  282.07    8.60
   2  -1   0  300.07    8.80
   2  -1   0  304.47    9.30
   2  -1   0  300.57    8.60
   2  -1   0  305.27    8.70
   2  -1   0  309.67    8.70
   2  -1   0  305.97    8.30
   2  -1   0  286.87    8.70
   2  -1   0  294.57    8.90
   2  -1   0  302.67    9.00
   2  -1   0  305.77    9.00
  -2   1   0  313.37    9.10
  -2   1   0  302.07    9.10
  -2   1   0  292.87    8.70
  -2   1   0  298.17    9.10
  -2   1   0  308.37    8.60
  -2   1   0  309.37    9.40
  -1  -1   0  469.15   13.30
  -1  -1   0  475.05   13.30
  -1  -1   0  457.75   13.60
  -1  -1   0  470.05   13.50
  -1  -1   0  477.75   13.50
   1   1   0  464.05   13.60
   1   1   0  472.55   13.40
   1   1   0  461.45   13.60
   1   1   0  481.95   13.50
   1   1   0  468.75   13.30
   1   1   0  475.55   13.50
  -2  -1   0  560.24   16.10
  -2  -1   0  545.05   16.20
  -2  -1   0  527.75   16.30
  -2  -1   0  541.65   15.70
  -2  -1   0  522.55   16.10
  -2  -1   0  544.85   15.50
  -2  -1   0  525.65   15.90
  -2  -1   0  555.34   16.00
  -2  -1   0  561.94   15.90
   2   1   0  541.35   16.00
   2   1   0  538.65   16.30
   2   1   0  542.55   16.30
   2   1   0  565.34   16.00
   2   1   0  562.14   15.80
   2   1   0  539.55   15.50
   2   1   0  569.04   16.10
   2   1   0  550.34   16.30
   2   1   0  537.25   16.00
  -3  -1   0   -0.10    0.60
  -3  -1   0   -0.50    0.70
  -3  -1   0    0.10    1.20
  -3  -1   0    0.60    0.60
  -3  -1   0    0.90    1.10
  -3  -1   0    0.20    0.70
  -3  -1   0    0.10    0.70
  -3  -1   0    1.80    0.90
  -3  -1   0   -0.60    0.60
   3   1   0    0.50    0.70
   3   1   0   -0.60    0.50
   3   1   0    0.30    0.90
   3   1   0    1.10    1.10
   3   1   0    0.00    1.20
   3   1   0    0.30    0.80
   3   1   0    1.30    0.70
   3   1   0   -0.50    0.60
   3   1   0    1.30    0.80
   3   1   0    0.00    0.60
  -4  -1   0  157.68    6.20
  -4  -1   0  169.68    5.50
  -4  -1   0  163.68    6.40
  -4  -1   0  155.68    5.70
  -4  -1   0  162.58    6.70
  -4  -1   0  166.28    6.70
  -4  -1   0  160.98    6.40
  -4  -1   0  165.08    6.70
  -4  -1   0  162.08    6.10
   4   1   0  153.48    6.40
   4   1   0  154.18    5.60
   4   1   0  149.88    6.70
   4   1   0  159.98    6.80
   4   1   0  165.98    6.40
   4   1   0  166.28    7.00
   4   1   0  165.88    7.00
   4   1   0  163.78    6.30
   4   1   0  145.19    6.30
  -5  -1   0   18.50    1.90
  -5  -1   0   17.80    2.70
  -5  -1   0   15.50    2.30
  -5  -1   0   10.00    2.40
  -5  -1   0   16.10    2.10
  -5  -1   0   17.60    2.60
   5   1   0   16.80    2.70
   5   1   0   10.30    1.90
   5   1   0   16.50    3.00
   5   1   0   18.00    2.40
   5   1   0   18.00    2.00
   5   1   0   22.60    3.10
   5   1   0   18.10    2.50
   5   1   0   14.20    2.60
   5   1   0   15.90    2.60
   5   1   0   18.80    2.70
  -6  -1   0    4.80    1.60
  -6  -1   0    5.50    1.80
  -6  -1   0    2.50    2.00
  -6  -1   0    2.70    2.00
  -6  -1   0    5.20    1.60
  -6  -1   0    2.90    1.50
  -6  -1   0    4.50    1.60
  -6  -1   0    5.40    1.50
   6   1   0    2.40    2.00
   6   1   0    4.40    1.70
   6   1   0    2.10    1.50
   6   1   0    3.20    2.30
   6   1   0    5.10    1.60
   6   1   0    4.10    1.60
   6   1   0    3.60    1.80
   6   1   0    3.90    1.70
   6   1   0    3.40    1.60
   6   1   0    4.90    2.00
  -7  -1   0   -1.20    1.40
  -7  -1   0   -0.70    2.10
  -7  -1   0    1.60    1.40
  -7  -1   0    2.30    2.10
  -7  -1   0    0.70    1.10
  -7  -1   0   -0.90    0.90
  -7  -1   0    1.60    1.60
  -7  -1   0    2.20    1.30
   7   1   0    1.10    1.70
   7   1   0    1.50    1.40
   7   1   0   -1.30    1.10
   7   1   0    1.60    1.60
   7   1   0   -1.10    1.50
   7   1   0   -1.10    1.40
   7   1   0    3.40    1.90
   7   1   0   -0.60    2.10
  -8  -1   0  161.88    7.60
  -8  -1   0  155.98    8.10
  -8  -1   0  143.59    6.80
  -8  -1   0  155.98    7.70
  -8  -1   0  156.88    7.90
  -8  -1   0  156.28    7.90
  -8  -1   0  161.48    6.30
   8   1   0  160.88    5.40
   8   1   0  167.18    8.10
   8   1   0  158.38    8.70
   8   1   0  155.78   13.10
   8   1   0  141.29    8.70
   8   1   0  145.49   10.10
   8   1   0  160.38    7.90
  -9  -1   0   13.10    2.60
  -9  -1   0    9.50    2.30
  -9  -1   0   12.60    3.40
  -9  -1   0   13.70    2.60
  -9  -1   0   11.80    2.50
  -9  -1   0   19.00    3.80
   9   1   0   10.80    1.60
   9   1   0   15.20    3.50
   9   1   0   19.10    4.10
   9   1   0   17.50    3.80
   9   1   0   19.00    3.90
   9   1   0   16.20    4.30
   9   1   0   20.90    3.90
   9   1   0   13.00    3.00
   9   1   0    8.50    2.90
 -10  -1   0   12.60    2.70
 -10  -1   0   11.70    3.70
 -10  -1   0   14.60    2.60
 -10  -1   0   24.70    3.30
 -10  -1   0    6.20    2.40
 -10  -1   0   16.10    3.90
  10   1   0   15.20    2.00
  10   1   0   12.60    3.20
  10   1   0   10.30    3.20
  10   1   0   14.90    4.10
  10   1   0    7.70    2.60
  10   1   0   13.20    4.00
  10   1   0   19.00    3.80
  10   1   0   10.40    3.40
 -11  -1   0  222.58    9.30
 -11  -1   0  212.68    9.50
 -11  -1   0  230.08    8.60
 -11  -1   0  210.28   11.10
 -11  -1   0  207.58   10.10
 -11  -1   0  214.58    9.10
  11   1   0  225.88   10.70
  11   1   0  247.18   12.40
  11   1   0  207.78   12.40
  11   1   0  199.28   11.20
  11   1   0  207.58   10.70
  11   1   0  206.78    7.50
 -12  -1   0   67.19    5.20
 -12  -1   0   69.79    4.10
 -12  -1   0   63.59    5.50
 -12  -1   0   61.39    5.80
 -12  -1   0   66.99    4.50
  12   1   0   59.49    6.30
  12   1   0   81.09    7.70
  12   1   0   59.79    3.60
  12   1   0   69.59    8.50
  12   1   0   66.99    6.10
  12   1   0   63.99    5.70
 -13  -1   0   22.90    4.80
 -13  -1   0   31.70    3.30
 -13  -1   0   22.70    4.30
 -13  -1   0   28.20    3.00
 -13  -1   0   32.50    5.10
 -13  -1   0   23.50    3.80
  13   1   0   33.80    6.20
  13   1   0   18.30    4.10
  13   1   0   36.00    7.00
  13   1   0   20.90    5.70
  13   1   0   26.20    4.90
 -14  -1   0   -1.60    1.50
 -14  -1   0    3.20    3.50
 -14  -1   0    1.90    1.80
 -14  -1   0    0.50    2.60
 -14  -1   0    7.30    2.70
  14   1   0    2.30    2.50
  14   1   0    5.50    3.50
  14   1   0    1.40    2.60
  14   1   0    1.30    2.50
 -15  -1   0    6.20    3.60
  15   1   0   10.40    4.20
  15   1   0    5.80    3.40
  15   1   0   10.10    3.40
  15   1   0   16.80    5.10
 -16  -1   0    2.10    3.30
 -16  -1   0   -0.70    2.40
  16   1   0    2.00    4.10
  16   1   0    8.20    3.70
  16   1   0    4.40    3.30
  16   1   0    2.40    2.80
 -17  -1   0    5.50    3.70
  17   1   0   14.00    5.60
  17   1   0    5.00    3.40
  17   1   0    9.70    4.30
  17   1   0    3.30    3.40
  17  -2   0    1.30    2.60
  17  -2   0    9.80    7.10
  17  -2   0    5.10    3.50
  17  -2   0    3.80    2.90
 -17   2   0   -3.00    3.00
  16  -2   0   -1.70    3.30
  16  -2   0    2.80    2.20
  16  -2   0   -0.50    3.10
  16  -2   0    3.40    2.60
 -16   2   0   -0.50    2.70
 -16   2   0    2.30    2.60
  15  -2   0   16.80    3.50
  15  -2   0   14.00    4.10
  15  -2   0    8.00    4.30
  15  -2   0    9.20    3.90
 -15   2   0   13.50    3.80
 -15   2   0   10.40    4.00
  14  -2   0    4.00    4.00
  14  -2   0    2.30    2.40
  14  -2   0    0.60    2.70
  14  -2   0    1.60    2.50
  14  -2   0    2.70    3.30
 -14   2   0    6.30    3.00
 -14   2   0    3.90    2.60
  13  -2   0   68.89    6.20
  13  -2   0   67.39    5.30
  13  -2   0   67.49    7.10
  13  -2   0   60.89    5.70
  13  -2   0   62.89    8.60
  13  -2   0   57.79    5.50
 -13   2   0   64.09    5.90
 -13   2   0   64.29    5.80
 -13   2   0   64.29    4.60
  12  -2   0   -1.70    1.70
  12  -2   0    1.90    3.00
  12  -2   0   -0.90    1.50
  12  -2   0    2.70    2.50
  12  -2   0   -0.10    2.30
 -12   2   0   -1.20    2.20
 -12   2   0    4.40    2.40
 -12   2   0   -1.20    2.00
  11  -2   0   28.90    4.90
  11  -2   0   31.20    4.20
  11  -2   0   27.10    4.10
  11  -2   0   32.50    5.60
  11  -2   0   32.10    6.00
 -11   2   0   34.90    4.60
 -11   2   0   37.10    4.10
 -11   2   0   29.90    4.10
  10  -2   0   87.39    5.40
  10  -2   0  100.49    8.10
  10  -2   0   80.39    5.50
  10  -2   0   93.89    6.90
  10  -2   0   89.29    7.20
  10  -2   0   98.09    5.40
  10  -2   0   89.09    6.20
 -10   2   0   91.79    5.10
 -10   2   0   94.29    5.20
 -10   2   0   92.59    5.60
 -10   2   0   94.69    5.10
 -10   2   0  100.59    6.10
   9  -2   0  618.24   22.90
   9  -2   0  642.74   22.50
   9  -2   0  621.14   20.70
   9  -2   0  664.43   21.70
   9  -2   0  616.84   20.70
   9  -2   0  644.74   20.00
   9  -2   0  634.84   19.20
   9  -2   0  635.84   20.70
   9  -2   0  634.24   21.40
  -9   2   0  625.94   20.60
  -9   2   0  577.24   20.70
  -9   2   0  627.04   19.50
  -9   2   0  643.04   20.00
  -9   2   0  646.44   19.80
  -9   2   0  645.64   21.60
   8  -2   0  147.19    6.80
   8  -2   0  143.79    6.60
   8  -2   0  149.59    8.10
   8  -2   0  141.79    5.70
   8  -2   0  145.59    6.90
   8  -2   0  156.28    7.00
   8  -2   0  152.78    6.40
   8  -2   0  154.38    7.60
   8  -2   0  143.99    7.90
   8  -2   0  156.58    8.30
  -8   2   0  149.09    8.30
  -8   2   0  141.69    6.20
  -8   2   0  148.49    6.40
  -8   2   0  151.48    6.90
  -8   2   0  155.08    6.50
  -8   2   0  142.09    6.30
  -8   2   0  143.59    6.40
   7  -2   0   14.20    3.10
   7  -2   0   14.90    2.30
   7  -2   0   16.90    2.50
   7  -2   0    8.70    1.80
   7  -2   0   12.90    2.30
   7  -2   0   15.00    2.80
   7  -2   0   15.60    2.80
   7  -2   0   16.10    2.00
   7  -2   0   14.60    2.30
   7  -2   0   11.70    2.90
  -7   2   0   12.80    2.10
  -7   2   0   12.80    2.00
  -7   2   0   11.30    2.50
  -7   2   0   15.90    2.30
  -7   2   0   10.20    2.20
  -7   2   0   13.80    2.20
  -7   2   0   15.30    1.80
   6  -2   0  133.99    6.60
   6  -2   0  117.39    5.20
   6  -2   0  137.59    6.70
   6  -2   0  119.49    5.40
   6  -2   0  134.59    5.50
   6  -2   0  131.59    4.90
   6  -2   0  132.09    6.20
   6  -2   0  137.29    5.00
   6  -2   0  127.09    5.90
   6  -2   0  131.69    5.80
  -6   2   0  136.69    6.10
  -6   2   0  126.59    5.00
  -6   2   0  127.49    5.20
  -6   2   0  125.19    5.20
   5  -2   0   16.00    2.30
   5  -2   0   12.70    2.00
   5  -2   0   16.20    1.80
   5  -2   0   16.10    1.90
   5  -2   0   14.80    1.90
   5  -2   0   12.80    1.60
   5  -2   0   18.60    2.40
   5  -2   0   19.90    1.80
  -5   2   0   17.70    2.40
  -5   2   0   13.20    1.70
  -5   2   0   16.30    1.80
  -5   2   0   17.00    2.30
  -5   2   0   13.70    2.60
   4  -2   0  101.49    3.80
   4  -2   0   94.89    4.50
   4  -2   0  101.99    4.60
   4  -2   0   90.49    3.90
   4  -2   0   86.99    3.70
   4  -2   0   99.99    3.70
   4  -2   0   89.59    3.80
   4  -2   0   93.49    4.00
   4  -2   0   92.89    3.20
   4  -2   0  102.49    3.70
  -4   2   0   98.09    4.30
  -4   2   0   94.79    4.30
  -4   2   0  100.59    3.60
  -4   2   0   92.59    3.70
  -4   2   0   90.39    5.20
   3  -2   0  582.04   17.90
   3  -2   0  630.54   17.80
   3  -2   0  615.24   17.20
   3  -2   0  603.44   17.50
   3  -2   0  618.54   17.40
   3  -2   0  594.74   18.10
  -3   2   0  592.04   17.80
  -3   2   0  612.74   17.20
  -3   2   0  609.74   17.30
  -3   2   0  604.94   18.30
  -3   2   0  589.64   17.80
   2  -2   0  524.55   14.40
   2  -2   0  518.65   14.70
   2  -2   0  507.45   14.70
   2  -2   0  476.65   15.10
   2  -2   0  511.25   14.60
   2  -2   0  513.65   14.90
   2  -2   0  513.05   15.00
  -2   2   0  504.75   14.70
  -2   2   0  511.15   14.60
  -2   2   0  510.65   14.50
  -2   2   0  503.35   15.00
  -2   2   0  497.65   15.20
  -2   2   0  509.25   15.10
   1  -2   0  599.44   17.00
   1  -2   0  593.34   17.10
   1  -2   0  590.84   16.80
   1  -2   0  603.74   16.90
  -1   2   0  592.04   17.10
  -1   2   0  586.14   16.70
  -1   2   0  590.34   17.00
  -1   2   0  599.94   16.90
  -1   2   0  604.34   17.00
   0  -2   0  882.61   24.40
   0  -2   0  856.01   24.10
   0  -2   0  824.32   24.50
   0  -2   0  911.21   24.80
   0  -2   0  889.71   24.40
   0  -2   0  880.61   25.10
   0  -2   0  976.10   25.10
   0   2   0  860.41   24.40
   0   2   0  861.81   24.20
   0   2   0  867.71   24.10
   0   2   0  846.22   24.30
   0   2   0  843.72   24.40
   0   2   0  873.21   24.50
  -1  -2   0 8867.41  340.77
  -1  -2   0 9340.77  290.27
   1   2   0 9474.85  344.37
   1   2   0 9999.00  291.87
  -2  -2   0 1577.44   45.00
  -2  -2   0 1632.84   44.40
  -2  -2   0 1596.94   44.70
  -2  -2   0 1578.04   44.70
  -2  -2   0 1585.54   44.30
   2   2   0 1613.34   44.40
   2   2   0 1584.04   45.00
   2   2   0 1613.14   44.40
   2   2   0 1617.84   44.80
   2   2   0 1606.44   44.70
  -3  -2   0 1467.05   42.90
  -3  -2   0 1520.25   42.60
  -3  -2   0 1516.45   42.10
  -3  -2   0 1519.25   42.70
  -3  -2   0 1496.25   42.80
  -3  -2   0 1482.45   41.90
  -3  -2   0 1522.05   42.60
  -3  -2   0 1550.34   42.60
   3   2   0 1506.15   42.70
   3   2   0 1479.15   42.60
   3   2   0 1508.35   43.30
   3   2   0 1504.95   42.70
   3   2   0 1469.35   43.00
   3   2   0 1555.14   42.30
   3   2   0 1505.85   42.00
  -4  -2   0   38.30    3.20
  -4  -2   0   43.90    3.10
  -4  -2   0   42.70    3.10
  -4  -2   0   46.00    2.90
  -4  -2   0   49.40    3.70
  -4  -2   0   44.40    3.20
  -4  -2   0   44.80    2.80
  -4  -2   0   44.80    3.10
  -4  -2   0   47.80    3.00
   4   2   0   47.40    3.40
   4   2   0   43.60    2.80
   4   2   0   43.50    3.30
   4   2   0   40.80    3.00
   4   2   0   41.30    2.90
   4   2   0   42.20    3.00
   4   2   0   44.00    3.60
   4   2   0   48.00    3.40
   4   2   0   47.10    3.40
  -5  -2   0   75.59    4.40
  -5  -2   0   76.19    4.30
  -5  -2   0   70.89    4.80
  -5  -2   0   76.39    3.70
  -5  -2   0   75.09    4.60
  -5  -2   0   69.99    3.80
  -5  -2   0   77.19    4.50
  -5  -2   0   73.99    4.20
  -5  -2   0   78.89    4.70
   5   2   0   76.39    4.40
   5   2   0   73.39    4.90
   5   2   0   75.59    4.80
   5   2   0   76.89    3.90
   5   2   0   78.49    4.60
   5   2   0   70.79    3.90
   5   2   0   70.59    4.70
   5   2   0   76.39    4.10
   5   2   0   77.19    4.60
   5   2   0   80.79    4.50
  -6  -2   0   31.30    4.10
  -6  -2   0   25.20    3.90
  -6  -2   0   27.90    3.00
  -6  -2   0   24.40    2.60
  -6  -2   0   28.40    3.10
  -6  -2   0   26.70    3.40
  -6  -2   0   28.70    2.60
  -6  -2   0   31.40    3.80
  -6  -2   0   26.60    2.70
   6   2   0   26.20    3.30
   6   2   0   24.20    2.50
   6   2   0   25.20    3.10
   6   2   0   19.00    3.10
   6   2   0   31.80    4.30
   6   2   0   20.70    3.20
   6   2   0   30.30    3.80
   6   2   0   23.30    3.20
   6   2   0   32.50    4.10
  -7  -2   0   32.80    3.50
  -7  -2   0   38.40    4.80
  -7  -2   0   37.10    3.50
  -7  -2   0   35.30    3.10
  -7  -2   0   34.90    3.00
  -7  -2   0   37.70    5.00
  -7  -2   0   36.70    3.40
  -7  -2   0   38.40    3.80
   7   2   0   29.80    4.00
   7   2   0   39.10    4.20
   7   2   0   31.60    3.30
   7   2   0   36.30    3.60
   7   2   0   36.60    3.90
   7   2   0   36.60    3.30
   7   2   0   43.50    5.40
   7   2   0   35.40    4.00
   7   2   0   34.80    3.90
  -8  -2   0   12.50    2.70
  -8  -2   0   15.60    3.70
  -8  -2   0   12.50    2.60
  -8  -2   0   10.10    3.20
  -8  -2   0   14.10    2.90
  -8  -2   0   13.50    2.50
  -8  -2   0   11.90    2.80
  -8  -2   0   20.20    3.90
   8   2   0   16.80    3.10
   8   2   0   15.30    3.20
   8   2   0   15.80    3.30
   8   2   0   17.40    4.20
   8   2   0   15.60    3.20
   8   2   0   14.80    2.90
   8   2   0    7.70    2.70
   8   2   0   15.00    3.60
  -9  -2   0    4.20    3.30
  -9  -2   0    7.70    3.40
  -9  -2   0    1.80    1.50
  -9  -2   0    6.30    2.20
   9   2   0   -1.40    2.70
   9   2   0    2.50    2.50
   9   2   0    2.80    1.10
   9   2   0    0.70    2.10
   9   2   0    4.40    2.30
   9   2   0    3.30    2.30
   9   2   0    2.70    2.10
   9   2   0    5.80    2.80
 -10  -2   0   10.40    3.40
 -10  -2   0   13.10    4.00
 -10  -2   0   12.40    2.80
 -10  -2   0   10.30    2.40
  10   2   0   14.60    4.40
  10   2   0   15.60    3.10
  10   2   0   14.30    3.80
  10   2   0   10.70    3.30
  10   2   0   11.20    3.40
  10   2   0   10.50    3.30
  10   2   0    7.60    1.50
 -11  -2   0   65.99    4.60
 -11  -2   0   72.59    5.50
 -11  -2   0   64.89    6.10
 -11  -2   0   72.69    5.00
 -11  -2   0   78.39    8.90
 -11  -2   0   82.19    5.20
  11   2   0   75.79    7.60
  11   2   0   61.59    3.40
  11   2   0   64.99    5.80
  11   2   0   68.29    6.40
  11   2   0   67.59    7.10
  11   2   0   65.59    5.90
 -12  -2   0   19.70    3.90
 -12  -2   0   25.70    3.70
 -12  -2   0   30.60    4.20
 -12  -2   0   32.30    3.90
 -12  -2   0   17.70    4.20
 -12  -2   0   19.90    4.60
  12   2   0   22.80    4.80
  12   2   0   15.80    4.00
  12   2   0   26.20    5.90
  12   2   0   27.90    5.30
  12   2   0   17.80    4.70
 -13  -2   0   -3.00    3.20
 -13  -2   0    0.50    3.20
 -13  -2   0    2.70    2.50
 -13  -2   0   -0.10    1.90
 -13  -2   0    1.00    2.00
 -13  -2   0    3.60    3.20
  13   2   0    0.30    2.50
  13   2   0    4.70    3.10
  13   2   0   -5.10    3.50
  13   2   0   13.50    4.60
  13   2   0    4.40    3.00
 -14  -2   0   26.10    3.80
 -14  -2   0   25.40    3.30
 -14  -2   0   18.90    4.20
 -14  -2   0   19.80    4.60
  14   2   0   24.90    6.70
  14   2   0   26.20    5.60
  14   2   0   16.10    4.40
  14   2   0   23.40    6.30
 -15  -2   0   12.10    3.90
 -15  -2   0   10.70    4.00
 -15  -2   0   17.40    2.70
  15   2   0   18.10    4.90
  15   2   0   14.00    4.60
  15   2   0   23.70    6.30
  15   2   0   11.90    4.30
 -16  -2   0    0.10    3.10
 -16  -2   0   -0.90    2.50
  16   2   0   -1.50    3.20
  16   2   0    3.00    3.60
  16   2   0    3.20    3.30
  16   2   0    2.20    3.10
  17  -3   0    5.90    3.40
  17  -3   0    1.90    2.50
  17  -3   0    7.00    4.80
  17  -3   0    0.40    2.50
 -17   3   0    2.90    3.00
 -17   3   0   -1.70    2.00
  16  -3   0   -0.20    2.70
  16  -3   0   -1.80    3.00
  16  -3   0   -0.60    2.10
 -16   3   0   -1.30    2.90
 -16   3   0    5.40    3.10
  15  -3   0    0.30    2.50
  15  -3   0    4.70    2.90
  15  -3   0    4.70    2.50
  15  -3   0   -1.10    3.10
 -15   3   0   -3.60    2.60
 -15   3   0    1.70    3.30
  14  -3   0    8.00    2.60
  14  -3   0    1.80    2.20
  14  -3   0    5.70    2.30
  14  -3   0    4.80    4.10
  14  -3   0    2.40    2.50
 -14   3   0    2.20    3.20
 -14   3   0    3.60    3.30
  13  -3   0    8.00    2.90
  13  -3   0    6.50    3.30
  13  -3   0    5.50    2.60
  13  -3   0   10.40    3.60
  13  -3   0    4.70    2.20
  13  -3   0    8.00    2.90
 -13   3   0    9.90    3.60
 -13   3   0   10.40    3.20
  12  -3   0    4.10    2.30
  12  -3   0    3.50    2.50
  12  -3   0    4.90    1.90
  12  -3   0    6.90    2.70
  12  -3   0    9.70    3.60
  12  -3   0    4.10    3.10
 -12   3   0    5.30    3.00
 -12   3   0    9.80    3.10
  11  -3   0    9.10    2.90
  11  -3   0    5.80    2.70
  11  -3   0    9.70    2.80
  11  -3   0   13.50    3.50
  11  -3   0    9.60    3.70
  11  -3   0    7.20    2.20
 -11   3   0   11.70    3.30
 -11   3   0   10.30    3.00
  10  -3   0    1.80    1.90
  10  -3   0    7.90    2.80
  10  -3   0    8.80    2.40
  10  -3   0    1.40    1.50
  10  -3   0    2.60    2.20
  10  -3   0    4.00    1.80
  10  -3   0    2.10    2.30
  10  -3   0    5.90    2.30
 -10   3   0    2.80    2.00
 -10   3   0    3.10    2.40
   9  -3   0  235.38    9.50
   9  -3   0  229.18    9.30
   9  -3   0  222.28    9.20
   9  -3   0  233.58   11.00
   9  -3   0  236.48   10.20
   9  -3   0  230.08    8.70
   9  -3   0  226.38   11.20
   9  -3   0  235.88    9.00
   9  -3   0  226.48    9.80
  -9   3   0  228.28    9.80
  -9   3   0  227.18    9.10
   8  -3   0   90.99    5.00
   8  -3   0   91.99    6.20
   8  -3   0   86.79    5.00
   8  -3   0   86.19    4.40
   8  -3   0   85.79    6.00
   8  -3   0   78.19    5.70
   8  -3   0   83.29    4.30
   8  -3   0   85.39    4.50
   8  -3   0   98.39    6.20
   8  -3   0   92.79    4.80
  -8   3   0   86.09    4.70
  -8   3   0   95.99    5.60
   7  -3   0   42.40    2.80
   7  -3   0   47.70    3.00
   7  -3   0   38.70    3.80
   7  -3   0   50.09    4.20
   7  -3   0   50.19    3.00
   7  -3   0   47.80    3.40
   7  -3   0   45.90    3.30
   7  -3   0   42.40    3.00
  -7   3   0   43.70    4.30
  -7   3   0   52.89    3.90
  -7   3   0   45.70    3.10
   6  -3   0   15.60    2.50
   6  -3   0   16.80    2.30
   6  -3   0   18.50    2.00
   6  -3   0   16.30    2.00
   6  -3   0   15.50    2.00
   6  -3   0   16.40    1.70
   6  -3   0   17.20    2.30
   6  -3   0   15.90    2.80
  -6   3   0   21.20    3.70
  -6   3   0   13.50    2.20
  -6   3   0   16.10    2.80
   5  -3   0   20.10    1.60
   5  -3   0   17.00    2.20
   5  -3   0   17.90    1.70
   5  -3   0   18.90    1.50
   5  -3   0   20.90    2.10
   5  -3   0   20.80    2.70
   5  -3   0   18.10    1.70
  -5   3   0   21.20    2.40
  -5   3   0   24.40    3.30
  -5   3   0   17.90    1.70
  -5   3   0   21.00    1.70
   4  -3   0  255.07    8.30
   4  -3   0  250.57    9.30
   4  -3   0  255.87    8.30
   4  -3   0  245.68    8.80
   4  -3   0  257.97    8.70
   4  -3   0  252.57    7.90
   4  -3   0  256.07    9.00
  -4   3   0  236.48    8.80
  -4   3   0  245.88    8.10
  -4   3   0  255.57    9.40
  -4   3   0  242.08    8.70
   3  -3   0    9.20    1.60
   3  -3   0    5.20    1.10
   3  -3   0    6.40    1.30
   3  -3   0    6.90    1.20
   3  -3   0    6.90    1.00
   3  -3   0    7.10    1.20
  -3   3   0    6.30    1.00
  -3   3   0    6.70    1.10
  -3   3   0    6.30    1.40
  -3   3   0    7.30    1.40
  -3   3   0    6.50    1.40
   2  -3   0   77.49    2.90
   2  -3   0   74.79    3.00
   2  -3   0   77.89    3.50
   2  -3   0   72.29    3.40
   2  -3   0   75.39    3.30
   2  -3   0   72.29    3.20
  -2   3   0   72.49    3.50
  -2   3   0   77.69    3.10
  -2   3   0   80.29    3.60
  -2   3   0   75.59    3.00
  -2   3   0   71.59    3.20
  -2   3   0   73.49    3.40
   1  -3   0   82.29    3.40
   1  -3   0   82.89    3.50
   1  -3   0   87.59    3.20
   1  -3   0   79.19    3.20
   1  -3   0   85.59    3.10
   1  -3   0   81.69    3.00
  -1   3   0   82.49    3.20
  -1   3   0   81.29    3.30
  -1   3   0   82.69    3.20
  -1   3   0   76.49    3.50
  -1   3   0   81.89    3.50
  -1   3   0   81.49    3.10
  -1   3   0   85.99    3.30
   0  -3   0  201.58    7.10
   0  -3   0  209.48    7.00
   0  -3   0  213.28    6.90
   0  -3   0  200.28    7.00
   0  -3   0  213.58    7.00
   0  -3   0  206.18    7.30
   0  -3   0  212.88    6.80
   0  -3   0  206.08    6.80
   0  -3   0  216.38    6.60
   0  -3   0  212.38    7.10
   0  -3   0  213.18    6.60
   0   3   0  210.98    6.50
   0   3   0  209.98    6.40
   0   3   0  210.58    7.00
   0   3   0  213.88    6.70
   0   3   0  216.68    6.40
   0   3   0  215.58    7.00
   0   3   0  208.88    6.40
   0   3   0  195.18    6.90
  -1  -3   0 1606.44   44.50
  -1  -3   0 1536.65   44.60
  -1  -3   0 1595.24   44.30
  -1  -3   0 1524.65   44.50
  -1  -3   0 1596.44   44.10
  -1  -3   0 1603.04   44.00
   1   3   0 1551.34   44.50
   1   3   0 1607.04   44.30
   1   3   0 1610.84   44.10
   1   3   0 1609.24   44.50
   1   3   0 1645.14   44.60
  -2  -3   0   15.30    1.70
  -2  -3   0   16.90    2.20
  -2  -3   0   18.00    1.70
  -2  -3   0   19.60    2.30
  -2  -3   0   16.50    1.80
  -2  -3   0   17.00    1.90
  -2  -3   0   17.30    2.30
  -2  -3   0   20.50    2.70
  -2  -3   0   18.40    1.80
   2   3   0   18.80    1.80
   2   3   0   20.30    2.00
   2   3   0   20.50    2.70
   2   3   0   19.80    1.90
   2   3   0   21.80    2.20
   2   3   0   19.20    1.90
   2   3   0   19.80    2.10
   2   3   0   22.70    2.40
   2   3   0   19.90    1.80
  -3  -3   0  811.62   25.10
  -3  -3   0  836.42   24.60
  -3  -3   0  853.51   25.10
  -3  -3   0  836.52   24.60
  -3  -3   0  846.32   25.20
  -3  -3   0  876.31   25.80
  -3  -3   0  822.92   26.30
  -3  -3   0  823.82   25.50
   3   3   0  820.82   25.00
   3   3   0  822.02   25.20
   3   3   0  862.31   24.70
   3   3   0  853.11   24.80
   3   3   0  842.32   25.40
   3   3   0  834.12   25.60
   3   3   0  881.61   25.40
   3   3   0  848.42   25.80
  -4  -3   0  141.19    5.80
  -4  -3   0  151.98    6.60
  -4  -3   0  147.69    6.50
  -4  -3   0  152.98    6.40
  -4  -3   0  144.79    6.00
  -4  -3   0  150.08    6.90
  -4  -3   0  144.29    6.50
  -4  -3   0  137.49    6.50
  -4  -3   0  143.59    6.90
   4   3   0  150.98    6.20
   4   3   0  153.08    7.00
   4   3   0  144.19    6.80
   4   3   0  147.29    6.10
   4   3   0  142.89    6.50
   4   3   0  141.19    6.90
   4   3   0  144.39    6.40
   4   3   0  143.79    6.60
   4   3   0  143.09    6.50
  -5  -3   0   33.10    3.00
  -5  -3   0   35.40    3.70
  -5  -3   0   34.50    3.00
  -5  -3   0   36.20    3.30
  -5  -3   0   40.20    3.50
  -5  -3   0   33.40    3.80
  -5  -3   0   34.00    3.10
  -5  -3   0   33.00    3.00
  -5  -3   0   36.50    3.00
   5   3   0   35.30    3.40
   5   3   0   34.10    3.80
   5   3   0   34.70    3.20
   5   3   0   34.30    3.50
   5   3   0   32.30    2.90
   5   3   0   31.80    3.30
   5   3   0   35.00    3.10
   5   3   0   39.10    3.50
   5   3   0   33.50    2.90
  -6  -3   0   46.20    5.00
  -6  -3   0   30.30    3.20
  -6  -3   0   36.90    4.80
  -6  -3   0   27.60    3.10
  -6  -3   0   33.90    3.70
  -6  -3   0   32.60    3.40
  -6  -3   0   38.10    4.30
  -6  -3   0   31.10    3.00
  -6  -3   0   29.60    3.10
   6   3   0   36.50    4.50
   6   3   0   33.90    4.30
   6   3   0   32.40    2.80
   6   3   0   34.20    4.10
   6   3   0   28.40    3.10
   6   3   0   29.20    3.60
   6   3   0   33.30    3.40
   6   3   0   33.60    3.20
   6   3   0   35.00    3.20
   6   3   0   36.80    4.80
  -7  -3   0    4.20    2.90
  -7  -3   0    2.70    1.70
  -7  -3   0    4.70    2.00
  -7  -3   0    4.70    3.20
  -7  -3   0    8.80    2.30
  -7  -3   0    9.10    2.60
  -7  -3   0    7.60    1.90
  -7  -3   0    5.80    2.50
  -7  -3   0    7.10    2.20
   7   3   0    7.70    3.00
   7   3   0    6.30    2.90
   7   3   0    8.50    2.70
   7   3   0    8.10    2.30
   7   3   0    8.90    2.40
   7   3   0    6.00    2.90
   7   3   0    4.40    2.30
   7   3   0    8.60    2.90
  -8  -3   0    3.60    1.70
  -8  -3   0    5.10    2.10
  -8  -3   0    5.20    3.40
  -8  -3   0    3.40    1.70
  -8  -3   0    2.40    3.00
  -8  -3   0    7.50    2.60
  -8  -3   0    2.70    1.90
  -8  -3   0    3.90    2.40
   8   3   0    3.90    2.50
   8   3   0    8.40    2.50
   8   3   0    3.70    1.70
   8   3   0    3.10    2.50
   8   3   0    6.60    2.80
   8   3   0    3.40    2.00
   8   3   0    4.50    2.80
  -9  -3   0    4.70    2.50
  -9  -3   0    2.10    1.80
  -9  -3   0    5.40    3.30
  -9  -3   0   -0.70    2.10
  -9  -3   0   -0.50    2.70
   9   3   0   -0.10    1.80
   9   3   0    5.90    3.80
   9   3   0    5.80    2.50
   9   3   0    5.40    2.20
   9   3   0    3.50    2.50
   9   3   0    1.40    2.20
   9   3   0    2.70    2.70
 -10  -3   0   54.59    4.40
 -10  -3   0   46.90    4.40
 -10  -3   0   66.49    6.70
 -10  -3   0   58.39    6.00
  10   3   0   72.59    7.10
  10   3   0   49.40    5.10
  10   3   0   50.99    5.60
  10   3   0   49.20    5.20
  10   3   0   55.49    7.20
 -11  -3   0    7.80    2.90
 -11  -3   0   -0.90    3.30
 -11  -3   0    6.00    4.00
 -11  -3   0   11.60    3.70
 -11  -3   0    4.00    2.80
  11   3   0    8.60    1.60
  11   3   0   11.60    3.70
  11   3   0   24.90    5.30
  11   3   0    9.60    4.30
  11   3   0    4.80    3.20
  11   3   0    2.50    2.70
 -12  -3   0   61.09    4.80
 -12  -3   0   50.89    5.50
 -12  -3   0   69.59    6.50
 -12  -3   0   64.89    5.00
 -12  -3   0   59.99    6.60
  12   3   0   75.39    8.20
  12   3   0   77.39    8.10
  12   3   0   74.99    7.30
  12   3   0   56.79    6.10
  12   3   0   57.39    6.10
 -13  -3   0    8.00    4.40
 -13  -3   0   13.00    3.20
 -13  -3   0    6.00    3.50
 -13  -3   0    6.10    3.00
 -13  -3   0   11.30    2.80
  13   3   0    9.30    3.90
  13   3   0   12.70    4.00
  13   3   0   26.20    5.70
  13   3   0    2.50    3.50
 -14  -3   0   22.40    5.80
 -14  -3   0   11.90    4.20
 -14  -3   0   27.90    3.80
  14   3   0   18.60    5.30
  14   3   0   15.50    4.40
  14   3   0   18.30    4.70
  14   3   0   20.70    5.50
 -15  -3   0    1.60    2.00
 -15  -3   0    7.40    3.70
 -15  -3   0    9.20    4.60
  15   3   0    4.20    3.30
  15   3   0   -0.10    2.80
  15   3   0    3.50    3.70
  15   3   0   10.70    5.20
 -16  -3   0    1.40    2.90
 -16  -3   0    1.80    3.10
 -16  -3   0   -0.20    2.00
  16   3   0   11.00    4.20
  16   3   0    2.40    3.40
  16   3   0    9.20    5.10
  16   3   0    0.10    2.90
  17  -4   0    2.00    4.40
  17  -4   0    2.50    3.00
  17  -4   0    3.50    2.60
 -17   4   0   -3.30    2.10
 -17   4   0    1.80    3.50
  16  -4   0    8.20    3.20
  16  -4   0    9.00    2.90
  16  -4   0   11.10    3.60
  16  -4   0    5.10    4.10
 -16   4   0   10.00    3.60
 -16   4   0    7.60    3.90
  15  -4   0    3.80    2.40
  15  -4   0    2.60    2.50
  15  -4   0   -4.00    2.70
  15  -4   0    3.90    2.50
  15  -4   0    0.60    3.90
 -15   4   0    3.50    3.10
 -15   4   0    4.70    3.40
  14  -4   0    1.10    2.00
  14  -4   0    3.90    2.30
  14  -4   0    1.40    2.10
  14  -4   0    0.40    6.00
  14  -4   0    3.50    2.70
 -14   4   0    4.80    2.90
  13  -4   0    6.20    2.90
  13  -4   0    6.60    2.20
  13  -4   0    3.90    2.70
  13  -4   0    0.70    3.20
  13  -4   0   11.40    3.00
  13  -4   0    8.80    3.60
 -13   4   0    4.10    3.00
 -13   4   0    0.70    2.40
  12  -4   0   16.10    3.50
  12  -4   0   13.50    4.30
  12  -4   0   10.00    2.60
  12  -4   0   18.70    4.20
  12  -4   0   11.80    2.50
  12  -4   0   12.40    2.80
 -12   4   0    7.60    3.30
 -12   4   0   13.00    3.20
  11  -4   0   38.70    4.10
  11  -4   0   46.20    4.90
  11  -4   0   42.90    3.60
  11  -4   0   47.90    3.70
  11  -4   0   54.99    6.90
  11  -4   0   41.40    4.00
 -11   4   0   55.89    6.30
 -11   4   0   42.10    4.60
  10  -4   0   19.20    2.70
  10  -4   0   18.50    3.30
  10  -4   0   21.00    3.60
  10  -4   0   13.10    3.60
  10  -4   0   16.80    3.70
  10  -4   0   14.70    2.80
 -10   4   0   23.20    4.40
 -10   4   0   12.60    2.90
   9  -4   0    6.60    2.10
   9  -4   0   12.00    3.20
   9  -4   0   10.10    2.30
   9  -4   0    7.40    1.90
   9  -4   0    8.90    2.20
   9  -4   0    6.60    2.70
   9  -4   0   11.30    2.10
   9  -4   0    8.40    2.20
  -9   4   0   10.20    3.00
  -9   4   0    6.70    2.20
   8  -4   0  275.17    9.30
   8  -4   0  279.67   12.00
   8  -4   0  281.97    9.90
   8  -4   0  288.47   12.10
   8  -4   0  284.07   10.50
  -8   4   0  262.37   11.10
  -8   4   0  269.97   10.20
   7  -4   0   42.20    2.80
   7  -4   0   49.10    4.10
   7  -4   0   45.00    3.10
   7  -4   0   51.29    4.30
   7  -4   0   44.20    2.90
  -7   4   0   53.69    4.20
  -7   4   0   46.80    3.10
  -7   4   0   45.70    3.30
  -7   4   0   47.00    4.50
   6  -4   0  123.99    6.20
   6  -4   0  123.69    5.30
   6  -4   0  115.29    6.30
  -6   4   0  120.99    6.00
  -6   4   0  117.59    6.60
  -6   4   0  122.89    5.30
  -6   4   0  122.09    6.10
  -6   4   0  116.59    4.90
   5  -4   0    3.00    1.20
   5  -4   0    2.80    0.80
   5  -4   0    3.40    1.30
   5  -4   0    5.30    1.10
   5  -4   0    6.30    1.70
   5  -4   0    1.60    1.10
   5  -4   0    2.80    1.30
  -5   4   0    3.80    1.10
  -5   4   0    2.70    1.10
  -5   4   0    1.90    1.30
  -5   4   0    2.60    1.50
  -5   4   0    1.80    1.10
   4  -4   0   40.40    2.60
   4  -4   0   35.50    2.30
   4  -4   0   41.10    2.80
   4  -4   0   39.10    2.60
  -4   4   0   46.70    3.30
  -4   4   0   41.70    2.90
  -4   4   0   43.20    2.50
  -4   4   0   45.80    2.80
  -4   4   0   45.00    3.20
   3  -4   0   36.70    2.10
   3  -4   0   38.00    2.50
   3  -4   0   35.80    2.60
   3  -4   0   36.40    2.40
   3  -4   0   39.40    2.00
   3  -4   0   37.50    2.50
  -3   4   0   31.70    2.30
  -3   4   0   37.10    2.80
  -3   4   0   33.50    2.10
  -3   4   0   36.70    2.30
  -3   4   0   39.50    2.70
  -3   4   0   33.00    2.70
   2  -4   0  244.98    7.70
   2  -4   0  245.08    8.50
   2  -4   0  253.67    8.30
   2  -4   0  251.27    8.10
   2  -4   0  236.58    8.10
   2  -4   0  249.08    8.40
   2  -4   0  245.98    7.80
  -2   4   0  250.07    7.90
  -2   4   0  232.18    8.30
  -2   4   0  228.88    8.50
  -2   4   0  244.58    8.00
  -2   4   0  242.08    8.30
  -2   4   0  240.48    8.40
   1  -4   0   87.29    3.50
   1  -4   0   84.69    3.10
   1  -4   0   90.99    4.00
   1  -4   0   89.69    4.00
   1  -4   0   96.39    3.50
   1  -4   0   88.69    3.20
   1  -4   0   87.29    4.00
   1  -4   0   84.99    3.60
   1  -4   0   92.79    4.50
   1  -4   0   87.29    3.40
   1  -4   0   89.99    3.50
   1  -4   0   96.69    3.70
   1  -4   0   85.29    3.50
  -1   4   0   88.39    3.70
  -1   4   0   87.69    3.50
  -1   4   0   82.19    3.50
  -1   4   0   91.69    3.80
  -1   4   0   88.19    3.60
  -1   4   0   89.39    4.00
  -1   4   0   98.99    4.30
   0  -4   0   34.70    2.00
   0  -4   0   40.30    2.50
   0  -4   0   37.30    2.40
   0  -4   0   40.10    2.30
   0  -4   0   40.00    2.40
   0  -4   0   36.90    2.70
   0  -4   0   38.60    2.20
   0  -4   0   40.70    2.60
   0  -4   0   40.50    2.90
   0  -4   0   35.50    2.00
   0   4   0   38.60    2.50
   0   4   0   37.10    2.10
   0   4   0   36.10    1.90
   0   4   0   37.30    1.90
   0   4   0   37.50    1.80
   0   4   0   37.90    1.90
   0   4   0   37.80    2.50
   0   4   0   38.20    2.00
   0   4   0   32.00    2.30
  -1  -4   0  115.19    5.30
  -1  -4   0  117.69    5.30
  -1  -4   0  122.49    4.80
  -1  -4   0  117.99    4.80
  -1  -4   0  116.99    5.20
  -1  -4   0  114.69    5.30
  -1  -4   0  118.19    5.10
  -1  -4   0  112.99    4.90
  -1  -4   0  117.89    4.70
  -1  -4   0  116.19    4.80
   1   4   0  114.49    5.30
   1   4   0  119.69    4.90
   1   4   0  117.49    5.10
   1   4   0  121.39    4.60
   1   4   0  123.79    4.90
   1   4   0  117.29    5.10
   1   4   0  113.89    4.60
   1   4   0  118.49    5.20
   1   4   0  115.99    4.70
   1   4   0  116.99    5.00
  -2  -4   0  341.67   12.60
  -2  -4   0  351.36   12.20
  -2  -4   0  370.06   12.70
  -2  -4   0  353.56   12.50
  -2  -4   0  381.66   12.30
  -2  -4   0  372.36   12.00
  -2  -4   0  367.26   12.30
  -2  -4   0  373.96   12.20
  -2  -4   0  388.76   12.30
   2   4   0  385.86   12.30
   2   4   0  373.96   12.70
   2   4   0  363.86   11.90
   2   4   0  383.76   12.60
   2   4   0  373.36   12.70
   2   4   0  363.36   12.20
   2   4   0  357.56   12.00
   2   4   0  361.26   12.20
  -3  -4   0  155.78    6.90
  -3  -4   0  152.18    6.40
  -3  -4   0  166.78    6.90
  -3  -4   0  157.48    7.30
  -3  -4   0  158.78    6.60
  -3  -4   0  153.08    7.00
  -3  -4   0  167.88    7.30
  -3  -4   0  171.58    6.90
  -3  -4   0  142.59    6.50
   3   4   0  169.48    6.60
   3   4   0  155.68    6.80
   3   4   0  159.68    6.80
   3   4   0  154.38    6.80
   3   4   0  154.68    6.60
   3   4   0  160.68    7.20
   3   4   0  168.28    6.70
   3   4   0  163.68    7.00
  -4  -4   0    4.40    1.90
  -4  -4   0    6.40    1.70
  -4  -4   0    4.00    2.10
  -4  -4   0    4.70    1.90
  -4  -4   0    4.10    1.50
  -4  -4   0    5.50    1.70
  -4  -4   0    4.20    1.50
  -4  -4   0    3.60    1.50
  -4  -4   0    7.00    2.50
   4   4   0    1.00    1.40
   4   4   0    6.10    1.80
   4   4   0    3.70    1.50
   4   4   0    3.20    1.20
   4   4   0    5.30    1.80
   4   4   0    4.00    1.80
   4   4   0    5.90    1.80
   4   4   0    6.50    1.80
   4   4   0    4.60    2.10
  -5  -4   0  112.39    5.90
  -5  -4   0  107.69    5.60
  -5  -4   0  103.59    5.80
  -5  -4   0  105.79    6.10
  -5  -4   0   98.79    6.00
  -5  -4   0  102.79    5.40
  -5  -4   0  103.49    6.50
  -5  -4   0   97.79    5.30
  -5  -4   0  102.59    5.80
   5   4   0  107.09    5.90
   5   4   0  109.89    5.50
   5   4   0  100.49    6.20
   5   4   0  100.99    5.90
   5   4   0   97.29    5.30
   5   4   0  103.89    6.40
   5   4   0  101.59    5.90
   5   4   0  104.19    6.10
  -6  -4   0    8.70    2.90
  -6  -4   0    1.30    2.90
  -6  -4   0    6.20    2.50
  -6  -4   0    5.10    2.80
  -6  -4   0    5.20    1.70
  -6  -4   0    4.20    1.70
  -6  -4   0    3.50    1.80
  -6  -4   0    6.40    2.40
  -6  -4   0    5.20    2.10
   6   4   0    3.70    1.90
   6   4   0    7.40    2.30
   6   4   0    1.70    1.70
   6   4   0    3.40    2.30
   6   4   0    2.20    1.60
   6   4   0    8.20    2.80
   6   4   0    4.90    2.70
   6   4   0    2.10    2.30
   6   4   0    4.50    2.20
   6   4   0    6.90    1.80
  -7  -4   0   -0.50    2.00
  -7  -4   0    2.00    2.40
  -7  -4   0    2.50    1.60
  -7  -4   0    1.10    2.20
  -7  -4   0    1.40    1.30
  -7  -4   0   -2.60    2.40
  -7  -4   0   -1.40    2.70
  -7  -4   0    0.40    1.30
   7   4   0    3.50    1.80
   7   4   0    0.10    2.00
   7   4   0   -0.20    1.30
   7   4   0   -1.30    2.50
   7   4   0    2.70    2.20
   7   4   0    2.80    3.00
   7   4   0   -0.20    1.70
  -8  -4   0   29.50    4.50
  -8  -4   0   20.80    3.30
  -8  -4   0   25.10    3.90
  -8  -4   0   29.40    4.60
  -8  -4   0   31.40    5.00
  -8  -4   0   28.60    5.30
  -8  -4   0   29.80    3.80
   8   4   0   25.70    4.40
   8   4   0   26.20    5.00
   8   4   0   20.60    3.50
   8   4   0   29.10    5.10
   8   4   0   24.70    5.00
   8   4   0   25.30    3.70
  -9  -4   0   55.19    4.50
  -9  -4   0   58.39    4.70
  -9  -4   0   53.89    6.60
  -9  -4   0   53.49    6.20
  -9  -4   0   49.30    4.40
   9   4   0   62.29    6.00
   9   4   0   50.39    4.80
   9   4   0   50.59    5.10
   9   4   0   46.60    6.00
   9   4   0   63.29    6.40
   9   4   0   51.79    5.50
   9   4   0   49.99    5.10
 -10  -4   0   44.00    4.60
 -10  -4   0   57.09    6.70
 -10  -4   0   63.99    6.50
 -10  -4   0   51.59    4.80
  10   4   0   64.19    5.80
  10   4   0   71.49    7.60
  10   4   0   48.60    5.80
  10   4   0   47.80    5.30
  10   4   0   60.49    5.20
  10   4   0   61.59    6.70
 -11  -4   0   22.60    5.20
 -11  -4   0   27.10    5.80
 -11  -4   0   32.00    4.50
 -11  -4   0   28.40    4.10
  11   4   0   32.40    6.20
  11   4   0   19.80    4.60
  11   4   0   28.60    6.20
  11   4   0   27.20    5.70
  11   4   0   34.50    6.30
  11   4   0   24.10    4.50
 -12  -4   0   85.09    7.80
 -12  -4   0   90.89    8.70
 -12  -4   0  101.19    6.20
  12   4   0  104.69    8.60
  12   4   0  105.29    8.20
  12   4   0  106.39   10.10
  12   4   0   97.29    7.80
  12   4   0   88.99    8.70
 -13  -4   0   10.30    5.10
 -13  -4   0   12.00    3.00
 -13  -4   0    6.70    3.40
 -13  -4   0   14.00    4.60
 -13  -4   0    9.60    3.10
  13   4   0   11.80    5.20
  13   4   0    9.60    4.00
  13   4   0   11.00    3.90
 -14  -4   0    7.00    2.60
 -14  -4   0    3.70    3.20
 -14  -4   0   12.30    4.40
  14   4   0    4.10    3.00
  14   4   0    7.80    4.60
  14   4   0    1.80    3.10
  14   4   0    4.10    3.30
 -15  -4   0   23.80    5.40
 -15  -4   0   31.90    6.10
  15   4   0   32.70    6.40
  15   4   0   30.80    6.50
  15   4   0   36.50    8.10
  15   4   0   30.00    6.10
 -16  -4   0   22.40    3.40
 -16  -4   0   20.00    5.00
  16   4   0   30.40   10.70
  16   4   0   24.90    5.70
  16   4   0   20.10    5.20
  17  -5   0   35.70    7.90
  17  -5   0   41.80    5.50
  17  -5   0   33.20    5.30
 -17   5   0   43.60    6.60
  16  -5   0   25.10    6.50
  16  -5   0   29.30    5.10
  16  -5   0   29.60    4.60
 -16   5   0   29.10    5.30
 -16   5   0   25.90    5.40
  15  -5   0    3.30    2.50
  15  -5   0    1.50    2.40
  15  -5   0    2.50    3.40
  15  -5   0    2.40    3.80
 -15   5   0    3.30    3.00
 -15   5   0   -0.70    2.70
  14  -5   0    0.30    1.70
  14  -5   0   -2.30    1.60
  14  -5   0   -1.00    2.00
 -14   5   0    3.30    2.60
 -14   5   0   -0.20    2.70
  13  -5   0   14.60    3.50
  13  -5   0   13.10    4.30
  13  -5   0   20.20    3.50
 -13   5   0   15.20    4.10
 -13   5   0   11.50    3.60
  12  -5   0   10.90    2.90
  12  -5   0   11.30    2.70
  12  -5   0   14.10    4.00
  12  -5   0   20.70    4.30
 -12   5   0   13.00    3.50
 -12   5   0    7.00    3.50
  11  -5   0    6.80    2.00
  11  -5   0    1.50    2.50
  11  -5   0    3.30    1.70
  11  -5   0   -0.60    2.30
  11  -5   0    4.50    2.30
 -11   5   0    3.10    3.20
 -11   5   0    2.70    2.50
  10  -5   0    3.10    2.20
  10  -5   0   -0.40    1.20
  10  -5   0    0.50    1.70
  10  -5   0    1.60    1.50
  10  -5   0    4.10    2.20
 -10   5   0    1.10    2.50
 -10   5   0    0.60    1.80
   9  -5   0   24.50    2.50
   9  -5   0   32.90    2.70
   9  -5   0   28.20    4.20
   9  -5   0   32.90    4.60
  -9   5   0   29.50    4.60
  -9   5   0   34.50    4.20
   8  -5   0   94.29    4.30
   8  -5   0   94.99    6.20
   8  -5   0   86.79    5.90
   8  -5   0   87.89    3.90
  -8   5   0   85.59    6.50
  -8   5   0   90.99    4.70
  -8   5   0   88.09    5.90
  -8   5   0   78.29    4.90
   7  -5   0  205.68    9.20
   7  -5   0  182.08    8.50
  -7   5   0  192.58    7.70
  -7   5   0  184.18    8.70
  -7   5   0  182.18    7.20
  -7   5   0  178.18    9.20
   6  -5   0   28.20    3.40
   6  -5   0   23.50    3.60
   6  -5   0   22.50    3.20
  -6   5   0   17.60    3.10
  -6   5   0   17.80    3.10
  -6   5   0   30.30    3.40
  -6   5   0   19.30    2.70
  -6   5   0   24.10    2.80
   5  -5   0  181.18    7.20
   5  -5   0  186.68    8.10
   5  -5   0  186.38    7.60
   5  -5   0  180.88    7.40
   5  -5   0  188.08    6.90
   5  -5   0  194.18    7.60
  -5   5   0  172.88    6.90
  -5   5   0  183.58    8.20
  -5   5   0  181.48    7.40
  -5   5   0  191.28    8.10
  -5   5   0  172.38    6.90
   4  -5   0   21.40    1.90
   4  -5   0   20.30    2.10
   4  -5   0   21.70    1.80
   4  -5   0   19.10    2.10
   4  -5   0   20.90    2.30
   4  -5   0   22.30    1.70
  -4   5   0   19.00    1.90
  -4   5   0   18.70    2.40
  -4   5   0   25.70    2.90
  -4   5   0   23.00    3.10
  -4   5   0   22.00    2.00
   3  -5   0    2.60    1.10
   3  -5   0    4.80    1.70
   3  -5   0    3.50    1.10
   3  -5   0    1.70    0.60
   3  -5   0    3.00    1.20
   3  -5   0    2.90    0.80
  -3   5   0    5.40    1.70
  -3   5   0    1.90    1.40
  -3   5   0    1.70    0.80
  -3   5   0    5.10    1.60
  -3   5   0    1.60    1.10
  -3   5   0    2.10    1.20
   2  -5   0  155.88    6.20
   2  -5   0  151.38    5.90
   2  -5   0  163.18    5.80
   2  -5   0  148.49    6.10
   2  -5   0  158.68    5.70
   2  -5   0  152.68    5.50
   2  -5   0  149.29    6.20
  -2   5   0  156.78    6.00
  -2   5   0  153.48    7.30
  -2   5   0  157.38    5.90
  -2   5   0  149.88    5.70
  -2   5   0  156.88    6.20
   1  -5   0    2.60    0.90
   1  -5   0    7.10    1.40
   1  -5   0    3.00    0.90
   1  -5   0    3.80    1.00
   1  -5   0    5.30    1.10
   1  -5   0    1.00    1.90
   1  -5   0    4.50    1.10
   1  -5   0    3.60    1.40
   1  -5   0    3.60    1.50
   1  -5   0    4.10    1.60
   1  -5   0    3.70    1.20
   1  -5   0    5.10    1.30
  -1   5   0    3.50    1.40
  -1   5   0    6.20    1.40
  -1   5   0    2.00    1.20
  -1   5   0    3.80    1.10
  -1   5   0    4.50    1.10
  -1   5   0    4.90    1.10
  -1   5   0    4.90    1.00
  -1   5   0    5.20    1.40
   0  -5   0  120.79    4.90
   0  -5   0  119.79    5.20
   0  -5   0  118.39    5.30
   0  -5   0  123.49    5.50
   0  -5   0  120.79    4.80
   0  -5   0  124.59    5.70
   0  -5   0  122.39    4.90
   0  -5   0  122.89    5.10
   0  -5   0  122.49    5.20
   0  -5   0  121.39    5.90
   0   5   0  120.39    5.30
   0   5   0  129.09    4.60
   0   5   0  122.49    4.50
   0   5   0  130.99    4.50
   0   5   0  127.09    4.60
   0   5   0  130.99    6.00
   0   5   0  129.19    5.50
   0   5   0  130.89    5.70
   0   5   0  126.69    5.20
  -1  -5   0   29.10    2.30
  -1  -5   0   30.80    2.60
  -1  -5   0   26.20    2.40
  -1  -5   0   27.80    2.40
  -1  -5   0   29.70    2.80
  -1  -5   0   25.60    2.90
  -1  -5   0   32.50    2.30
  -1  -5   0   27.00    3.00
  -1  -5   0   30.30    3.10
  -1  -5   0   31.40    2.30
   1   5   0   27.60    2.30
   1   5   0   27.30    2.10
   1   5   0   32.50    2.60
   1   5   0   29.20    2.50
   1   5   0   30.60    2.30
   1   5   0   31.10    2.80
   1   5   0   30.00    2.20
   1   5   0   26.40    2.60
  -2  -5   0    4.80    1.60
  -2  -5   0    2.00    1.60
  -2  -5   0    3.00    1.40
  -2  -5   0    3.50    1.30
  -2  -5   0    2.50    1.20
  -2  -5   0    3.30    2.00
  -2  -5   0    5.30    1.30
  -2  -5   0    5.90    2.10
  -2  -5   0    3.00    1.80
  -2  -5   0    5.00    1.60
   2   5   0    5.90    1.90
   2   5   0    5.60    1.50
   2   5   0    3.40    1.50
   2   5   0    0.50    1.00
   2   5   0    3.70    1.50
   2   5   0    2.20    1.20
   2   5   0    4.80    1.60
   2   5   0    4.80    1.80
   2   5   0    1.40    1.40
   2   5   0    2.30    1.20
  -3  -5   0    1.20    1.00
  -3  -5   0    2.50    1.80
  -3  -5   0   -0.10    0.90
  -3  -5   0    2.30    2.00
  -3  -5   0    0.10    1.00
  -3  -5   0    4.40    2.20
  -3  -5   0    1.70    1.30
  -3  -5   0    1.60    1.30
  -3  -5   0    0.10    1.80
   3   5   0   -0.10    1.10
   3   5   0   -0.30    1.30
   3   5   0   -1.20    0.90
   3   5   0   -1.00    0.90
   3   5   0    2.00    1.60
   3   5   0    1.20    1.60
   3   5   0    0.60    1.60
   3   5   0    2.60    1.30
   3   5   0    1.90    1.30
  -4  -5   0  288.97   10.90
  -4  -5   0  273.67   10.90
  -4  -5   0  246.98   11.10
  -4  -5   0  283.97   10.60
  -4  -5   0  271.37   10.30
  -4  -5   0  261.07   10.70
  -4  -5   0  275.47   10.70
  -4  -5   0  265.77   10.20
  -4  -5   0  267.97   11.20
   4   5   0  264.67   10.80
   4   5   0  275.37   11.30
   4   5   0  257.97   10.40
   4   5   0  282.67   10.50
   4   5   0  266.87   10.80
   4   5   0  283.17   10.80
   4   5   0  286.67   11.40
   4   5   0  273.67   10.20
   4   5   0  269.47   10.70
  -5  -5   0   19.70    3.70
  -5  -5   0   17.70    4.20
  -5  -5   0   12.10    2.20
  -5  -5   0   14.80    2.50
  -5  -5   0   16.80    3.10
  -5  -5   0   20.90    3.90
  -5  -5   0   14.80    2.80
  -5  -5   0    9.20    2.60
  -5  -5   0   17.00    3.20
   5   5   0   14.60    2.80
   5   5   0   14.00    2.90
   5   5   0   21.30    4.00
   5   5   0   17.00    3.20
   5   5   0   21.00    3.20
   5   5   0   10.70    2.60
   5   5   0   15.90    3.50
   5   5   0   12.20    2.40
   5   5   0   18.80    3.30
  -6  -5   0    1.30    1.50
  -6  -5   0   -1.40    1.70
  -6  -5   0    2.10    1.60
  -6  -5   0    3.80    2.00
  -6  -5   0   -1.20    2.30
  -6  -5   0   -2.60    2.90
  -6  -5   0    3.00    2.10
  -6  -5   0   -0.60    2.60
   6   5   0   -0.80    1.40
   6   5   0    2.70    1.90
   6   5   0    0.10    1.50
   6   5   0    2.10    2.20
   6   5   0   -2.90    2.00
   6   5   0    1.70    2.20
   6   5   0   -0.60    1.60
   6   5   0    3.90    2.40
   6   5   0    0.00    1.40
  -7  -5   0    0.10    2.20
  -7  -5   0    2.10    1.50
  -7  -5   0    5.20    2.10
  -7  -5   0    1.50    2.50
  -7  -5   0    3.10    3.30
  -7  -5   0    1.50    2.50
  -7  -5   0    4.80    2.40
  -7  -5   0    1.10    3.30
  -7  -5   0    2.10    1.60
   7   5   0    1.80    1.80
   7   5   0    3.00    1.90
   7   5   0    4.10    2.70
   7   5   0    1.80    1.90
   7   5   0    1.00    1.80
   7   5   0    3.40    3.50
   7   5   0    4.80    2.40
   7   5   0    4.40    2.70
   7   5   0    3.90    2.30
  -8  -5   0   53.59    4.80
  -8  -5   0   53.49    4.50
  -8  -5   0   62.39    7.50
  -8  -5   0   54.09    6.60
  -8  -5   0   49.99    5.00
  -8  -5   0   54.49    4.90
   8   5   0   48.60    4.90
   8   5   0   49.10    5.40
   8   5   0   65.09    6.00
   8   5   0   60.69    5.00
   8   5   0   61.19    6.20
   8   5   0   50.89    5.00
   8   5   0   49.60    5.40
  -9  -5   0   94.19    7.40
  -9  -5   0   83.99    5.80
  -9  -5   0   73.99    5.70
  -9  -5   0   73.09    6.20
  -9  -5   0   76.79    7.70
   9   5   0   84.19    6.20
   9   5   0   84.39    7.00
   9   5   0   71.79    6.30
   9   5   0   96.19    8.20
   9   5   0   70.29    6.70
   9   5   0   84.19    6.50
 -10  -5   0    8.70    4.50
 -10  -5   0   20.50    4.00
 -10  -5   0   19.20    4.30
 -10  -5   0   15.20    5.20
  10   5   0    6.80    3.40
  10   5   0   13.30    4.30
  10   5   0    8.50    3.10
  10   5   0   10.70    4.00
  10   5   0   24.70    6.50
  10   5   0   19.40    4.90
 -11  -5   0   52.29    8.20
 -11  -5   0   37.60    5.40
 -11  -5   0   41.80    5.30
 -11  -5   0   44.30    7.00
  11   5   0   47.80    7.60
  11   5   0   44.20    5.50
  11   5   0   45.60    6.60
  11   5   0   42.20    6.00
  11   5   0   38.70    6.80
 -12  -5   0   45.70    7.10
 -12  -5   0   53.39    8.50
 -12  -5   0   37.90    4.90
 -12  -5   0   40.80    5.20
  12   5   0   39.60    7.70
  12   5   0   40.30    6.40
  12   5   0   57.69    7.70
  12   5   0   46.40    7.60
  12   5   0   43.30    7.10
 -13  -5   0    3.50    3.10
 -13  -5   0    4.70    3.00
 -13  -5   0    5.90    4.40
  13   5   0    4.70    3.30
  13   5   0    3.90    3.40
  13   5   0    4.20    3.80
  13   5   0   11.10    4.50
 -14  -5   0    4.90    4.60
 -14  -5   0    2.00    3.10
 -14  -5   0    4.20    3.00
 -14  -5   0    5.70    3.00
  14   5   0    4.50    3.20
  14   5   0   10.20    4.80
  14   5   0    1.00    3.10
  14   5   0   10.50    4.10
 -15  -5   0    2.00    3.20
 -15  -5   0    8.30    4.20
 -15  -5   0    7.00    3.00
  15   5   0    8.00    4.80
  15   5   0    2.50    3.50
  15   5   0   -2.10    3.20
  15   5   0    5.60    3.70
 -16  -5   0   11.80    5.00
 -16  -5   0   16.70    4.50
 -16  -5   0   14.10    3.30
  16   5   0    8.40    5.50
  16   5   0   22.10    8.20
  16   5   0   24.20    6.10
  16  -6   0    2.20    3.80
  16  -6   0   -2.40    1.70
  16  -6   0    2.00    2.20
 -16   6   0    5.00    3.50
 -16   6   0    1.50    3.30
  15  -6   0   21.50    3.70
  15  -6   0   23.60    4.30
  15  -6   0   16.90    4.90
  15  -6   0   26.60    5.50
 -15   6   0   19.70    4.80
 -15   6   0   24.20    5.10
  14  -6   0   37.90    4.80
  14  -6   0   39.20    5.20
  14  -6   0   29.90    5.40
 -14   6   0   27.30    5.00
 -14   6   0   31.30    5.10
  13  -6   0   35.50    6.20
  13  -6   0   40.60    4.80
 -13   6   0   44.30    6.00
 -13   6   0   26.00    4.50
  12  -6   0   -3.70    1.70
  12  -6   0    0.80    1.60
  12  -6   0    2.60    2.20
 -12   6   0    0.60    2.60
 -12   6   0    2.00    2.50
  11  -6   0   54.69    6.80
  11  -6   0   43.30    3.50
  11  -6   0   46.70    6.10
 -11   6   0   39.50    5.00
 -11   6   0   53.59    6.30
  10  -6   0    2.90    2.10
  10  -6   0    1.10    1.20
  10  -6   0    5.20    1.40
 -10   6   0   -2.40    2.80
 -10   6   0   -1.40    2.40
   9  -6   0   -1.20    1.70
   9  -6   0    2.40    1.30
   9  -6   0    1.10    1.80
  -9   6   0    0.30    2.60
  -9   6   0    0.40    1.50
   8  -6   0  170.18    8.80
   8  -6   0  192.08    9.50
  -8   6   0  196.08    7.70
  -8   6   0  183.08    8.10
  -8   6   0  196.48    9.40
  -8   6   0  186.18   10.00
   7  -6   0    2.60    1.80
   7  -6   0    6.20    2.10
  -7   6   0    3.00    2.00
  -7   6   0    9.10    2.80
  -7   6   0    7.70    2.40
  -7   6   0    8.60    2.10
  -7   6   0   13.00    2.30
   6  -6   0    6.90    1.90
   6  -6   0    3.10    1.50
  -6   6   0    4.90    2.20
  -6   6   0    8.90    2.50
  -6   6   0    7.20    2.00
  -6   6   0    9.20    2.40
  -6   6   0    5.30    1.60
   5  -6   0   10.20    2.00
  -5   6   0    9.30    2.50
  -5   6   0   15.60    2.60
  -5   6   0   14.30    2.40
  -5   6   0   16.50    2.40
  -5   6   0   12.00    2.70
   4  -6   0    9.70    1.80
   4  -6   0   12.30    1.90
   4  -6   0   18.90    3.10
   4  -6   0   17.20    2.60
   4  -6   0   15.90    1.90
   4  -6   0   10.60    1.80
   4  -6   0   12.80    1.70
  -4   6   0   20.60    3.20
  -4   6   0   14.30    2.10
  -4   6   0   18.90    2.80
  -4   6   0   17.10    3.10
  -4   6   0   12.00    2.50
  -4   6   0   15.30    3.00
   3  -6   0   79.09    4.30
   3  -6   0   81.59    3.90
   3  -6   0   84.69    3.80
   3  -6   0   72.39    4.20
   3  -6   0   77.09    4.20
   3  -6   0   74.49    3.40
   3  -6   0   79.69    4.20
  -3   6   0   74.09    4.60
  -3   6   0   72.99    3.90
  -3   6   0   76.89    3.80
  -3   6   0   72.69    4.20
  -3   6   0   77.19    4.20
  -3   6   0   74.19    4.40
   2  -6   0  163.18    5.50
   2  -6   0  175.68    6.30
   2  -6   0  171.38    6.50
   2  -6   0  170.48    6.50
   2  -6   0  174.28    7.10
   2  -6   0  160.78    7.50
   2  -6   0  166.28    6.90
  -2   6   0  169.48    6.80
  -2   6   0  165.98    7.00
  -2   6   0  165.78    7.20
  -2   6   0  165.98    6.60
  -2   6   0  175.08    6.40
   1  -6   0  329.97   10.80
   1  -6   0  312.97   10.50
   1  -6   0  323.37   11.20
   1  -6   0  357.66   10.90
   1  -6   0  327.37   11.10
   1  -6   0  333.57   10.60
   1  -6   0  327.17   12.20
   1  -6   0  332.27   11.50
   1  -6   0  335.97   11.60
   1  -6   0  338.57   10.80
   1  -6   0  331.97   11.70
   1  -6   0  340.97   10.60
  -1   6   0  326.37   10.60
  -1   6   0  335.47   11.70
  -1   6   0  334.07   10.50
  -1   6   0  335.27   11.50
  -1   6   0  338.87   10.80
  -1   6   0  346.07   11.90
  -1   6   0  325.47   10.50
  -1   6   0  347.57   11.00
  -1   6   0  354.56   11.30
  -1   6   0  340.37   10.50
   0  -6   0  103.59    5.00
   0  -6   0  106.79    5.50
   0  -6   0   99.89    5.20
   0  -6   0  108.19    4.60
   0  -6   0  103.29    5.70
   0  -6   0  111.69    4.70
   0  -6   0  107.19    4.70
   0  -6   0  100.69    5.00
   0  -6   0  104.09    4.80
   0   6   0  105.29    4.60
   0   6   0  105.59    4.10
   0   6   0   99.59    4.00
   0   6   0  101.09    4.70
   0   6   0  102.89    4.80
   0   6   0  108.69    5.20
   0   6   0  105.19    4.30
   0   6   0  104.69    5.20
   0   6   0  102.79    4.10
   0   6   0  105.99    5.00
  -1  -6   0  290.17   10.10
  -1  -6   0  281.27   10.40
  -1  -6   0  285.07   10.90
  -1  -6   0  298.57   10.80
  -1  -6   0  304.37   11.20
  -1  -6   0  290.67   10.10
  -1  -6   0  293.17   11.10
  -1  -6   0  293.77   10.40
  -1  -6   0  293.97   10.90
  -1  -6   0  287.47   10.20
   1   6   0  291.47   10.50
   1   6   0  290.77    9.70
   1   6   0  281.27   10.50
   1   6   0  281.27    9.70
   1   6   0  286.57   10.20
   1   6   0  294.87   10.70
   1   6   0  286.17    9.90
  -2  -6   0   45.70    3.40
  -2  -6   0   43.30    3.10
  -2  -6   0   45.00    3.30
  -2  -6   0   43.00    3.90
  -2  -6   0   44.40    3.20
  -2  -6   0   42.50    3.50
  -2  -6   0   37.50    3.70
  -2  -6   0   37.20    4.00
  -2  -6   0   41.10    3.20
  -2  -6   0   42.10    4.00
   2   6   0   42.90    3.00
   2   6   0   45.00    3.20
   2   6   0   38.90    3.20
   2   6   0   44.10    3.40
   2   6   0   44.50    3.50
   2   6   0   43.60    3.80
   2   6   0   45.90    3.50
   2   6   0   39.60    3.70
   2   6   0   39.70    3.00
  -3  -6   0    5.10    1.60
  -3  -6   0    3.20    1.20
  -3  -6   0    9.00    2.40
  -3  -6   0    5.40    2.20
  -3  -6   0    6.70    2.50
  -3  -6   0    3.60    1.50
  -3  -6   0    5.30    2.40
  -3  -6   0    4.60    1.60
  -3  -6   0    5.70    2.80
   3   6   0    6.70    1.80
   3   6   0    3.90    1.40
   3   6   0    6.50    1.90
   3   6   0    6.30    2.20
   3   6   0    6.80    2.30
   3   6   0    7.00    2.20
   3   6   0    6.90    2.00
   3   6   0    3.50    2.40
   3   6   0    3.30    1.60
   3   6   0    6.60    2.10
  -4  -6   0   14.50    2.70
  -4  -6   0   10.60    3.10
  -4  -6   0   15.30    2.80
  -4  -6   0   12.70    3.20
  -4  -6   0   18.90    3.80
  -4  -6   0   16.40    3.20
  -4  -6   0   10.30    2.80
  -4  -6   0    9.70    3.40
  -4  -6   0   10.60    2.90
   4   6   0   11.90    2.50
   4   6   0   11.00    2.60
   4   6   0   12.80    3.00
   4   6   0   17.10    3.70
   4   6   0   14.10    3.20
   4   6   0   14.30    2.90
   4   6   0   15.00    3.00
   4   6   0   12.10    2.90
   4   6   0   11.70    2.50
  -5  -6   0    8.80    2.80
  -5  -6   0    8.80    3.00
  -5  -6   0    0.10    2.70
  -5  -6   0    8.70    2.60
  -5  -6   0    6.30    2.50
  -5  -6   0    5.00    1.90
  -5  -6   0    1.50    3.20
  -5  -6   0    7.90    3.00
  -5  -6   0    8.60    2.40
   5   6   0   10.30    3.40
   5   6   0    5.50    2.40
   5   6   0    7.50    2.70
   5   6   0    6.10    2.90
   5   6   0    5.70    2.10
   5   6   0    5.80    2.60
   5   6   0    7.80    2.70
   5   6   0    2.70    1.60
   5   6   0    5.50    2.00
  -6  -6   0    4.40    2.10
  -6  -6   0    1.60    1.50
  -6  -6   0    1.40    1.40
  -6  -6   0    4.90    2.90
  -6  -6   0    0.80    1.30
  -6  -6   0    4.30    3.70
  -6  -6   0    1.30    2.40
  -6  -6   0    3.10    3.10
  -6  -6   0    4.10    2.30
   6   6   0   -1.20    2.20
   6   6   0    2.40    1.90
   6   6   0    0.10    1.80
   6   6   0    1.80    2.60
   6   6   0    2.40    2.20
   6   6   0    2.00    2.10
   6   6   0    0.90    1.90
   6   6   0    1.20    2.60
   6   6   0    2.50    1.70
  -7  -6   0  211.98   10.70
  -7  -6   0  200.38   10.90
  -7  -6   0  188.78    8.90
  -7  -6   0  193.58   10.90
  -7  -6   0  193.18    9.80
  -7  -6   0  213.28   11.20
  -7  -6   0  173.38    8.70
   7   6   0  207.38   10.80
   7   6   0  170.78    9.30
   7   6   0  190.38   10.30
   7   6   0  200.18   10.10
   7   6   0  180.98    9.70
   7   6   0  226.58   11.40
   7   6   0  213.28    9.70
  -8  -6   0  163.18    8.90
  -8  -6   0  153.48   10.20
  -8  -6   0  157.48    9.50
  -8  -6   0  150.18    8.10
  -8  -6   0  149.59    8.00
   8   6   0  152.28    9.50
   8   6   0  144.49    8.60
   8   6   0  161.48   10.00
   8   6   0  155.78    9.00
   8   6   0  167.28   10.30
   8   6   0  150.88    9.40
  -9  -6   0   21.40    5.70
  -9  -6   0   12.50    3.70
  -9  -6   0   27.70    5.90
  -9  -6   0   20.70    4.20
  -9  -6   0   23.50    7.10
   9   6   0   15.10    4.40
   9   6   0   32.10    5.00
   9   6   0   13.40    3.90
   9   6   0   20.40    4.40
   9   6   0   17.80    4.50
 -10  -6   0   -0.30    3.00
 -10  -6   0    0.90    4.20
 -10  -6   0   -1.60    3.10
 -10  -6   0    3.10    4.90
  10   6   0   -1.70    2.50
  10   6   0   -0.80    2.10
  10   6   0    5.00    4.50
  10   6   0    1.20    2.70
  10   6   0    2.10    2.60
  10   6   0    9.10    3.50
 -11  -6   0    2.70    3.50
 -11  -6   0    5.70    4.90
 -11  -6   0    5.10    4.20
 -11  -6   0    5.50    3.40
  11   6   0    3.30    3.30
  11   6   0    2.90    2.90
  11   6   0    1.90    2.70
  11   6   0    4.20    3.50
 -12  -6   0   62.59    5.90
 -12  -6   0   72.19    8.70
 -12  -6   0   67.39    8.80
 -12  -6   0   69.29    6.00
  12   6   0   58.79    6.50
  12   6   0   62.39    7.40
  12   6   0   72.89    9.50
  12   6   0   54.49    9.50
 -13  -6   0   25.70    6.20
 -13  -6   0   32.70    7.00
  13   6   0   34.70    6.80
  13   6   0   18.70    5.20
  13   6   0   29.70    5.60
  13   6   0   28.60    6.60
 -14  -6   0    0.00    3.00
 -14  -6   0    2.40    4.20
 -14  -6   0    9.90    4.00
 -14  -6   0   13.20    3.50
  14   6   0   11.10    4.60
  14   6   0    7.80    4.20
  14   6   0    5.40    3.60
  14   6   0    8.50    4.60
 -15  -6   0    1.90    3.50
 -15  -6   0    9.40    3.40
 -15  -6   0    5.70    4.10
  15   6   0   11.90    4.30
  15   6   0    6.70    4.30
  15   6   0    1.40    3.80
  15   6   0    5.30    4.30
  16  -7   0   10.70    2.90
  16  -7   0   12.60    4.60
 -16   7   0   17.60    4.40
 -16   7   0   16.10    4.00
  15  -7   0   11.40    4.30
  15  -7   0   19.80    3.40
 -15   7   0   28.10    5.30
 -15   7   0   26.70    5.20
  14  -7   0    0.70    1.70
 -14   7   0    1.30    2.70
 -14   7   0   -0.80    3.00
  13  -7   0    2.70    2.90
  13  -7   0    5.30    2.00
 -13   7   0    3.60    3.20
 -13   7   0   -0.40    2.60
  12  -7   0    6.20    2.00
  12  -7   0    6.80    2.90
  12  -7   0    3.30    1.80
 -12   7   0    2.20    3.10
 -12   7   0    0.80    2.40
  11  -7   0    3.50    1.60
  11  -7   0    1.00    1.90
  11  -7   0    8.50    1.70
 -11   7   0    5.40    2.50
 -11   7   0    4.00    3.20
  10  -7   0   73.29    7.20
  10  -7   0   64.09    5.90
 -10   7   0   71.19    5.50
 -10   7   0   81.89    6.50
   9  -7   0    1.60    1.90
   9  -7   0    0.10    1.40
  -9   7   0   -1.50    1.60
  -9   7   0   -0.40    2.20
  -9   7   0   -0.50    2.10
  -9   7   0    0.30    2.00
   8  -7   0  123.39    6.90
   8  -7   0  125.69    7.30
  -8   7   0  107.09    7.10
  -8   7   0  114.59    6.90
  -8   7   0  126.49    8.10
  -8   7   0  119.19    6.40
  -8   7   0  110.89    5.80
   7  -7   0    4.80    1.60
   7  -7   0    3.00    1.80
  -7   7   0    2.60    1.60
  -7   7   0    6.50    2.80
  -7   7   0    9.10    3.10
  -7   7   0    5.90    2.10
  -7   7   0    4.40    1.90
   6  -7   0   30.90    3.40
   6  -7   0   37.60    3.20
  -6   7   0   32.00    3.30
  -6   7   0   35.60    4.60
  -6   7   0   35.90    3.30
  -6   7   0   28.90    3.10
  -6   7   0   46.70    5.40
   5  -7   0   13.90    2.50
   5  -7   0   11.80    2.00
   5  -7   0   18.10    3.00
  -5   7   0   13.00    2.10
  -5   7   0   10.60    2.60
  -5   7   0    9.20    2.10
  -5   7   0    9.20    2.80
  -5   7   0   13.30    2.20
   4  -7   0    3.20    1.30
   4  -7   0    2.20    1.40
   4  -7   0   -0.60    1.30
  -4   7   0    2.70    1.30
  -4   7   0    2.20    1.50
  -4   7   0    4.40    2.00
  -4   7   0    1.60    1.80
  -4   7   0    2.60    1.30
  -4   7   0    5.40    1.80
   3  -7   0   96.89    4.70
   3  -7   0   79.19    5.50
   3  -7   0   92.19    4.40
   3  -7   0   87.19    4.90
   3  -7   0   94.89    4.80
  -3   7   0   86.39    4.40
  -3   7   0   92.99    4.90
  -3   7   0   92.79    5.10
  -3   7   0  102.29    5.70
  -3   7   0   80.79    4.90
  -3   7   0   88.79    4.70
   2  -7   0    9.20    1.50
   2  -7   0    9.20    2.60
   2  -7   0    9.00    1.50
   2  -7   0    7.10    1.40
   2  -7   0    5.80    1.20
   2  -7   0    8.00    2.20
   2  -7   0    3.80    1.70
   2  -7   0    5.20    1.30
   2  -7   0    6.90    1.50
   2  -7   0    6.20    1.30
  -2   7   0    6.00    1.50
  -2   7   0    6.20    1.50
  -2   7   0    5.50    1.50
  -2   7   0    6.90    2.00
  -2   7   0    5.80    2.00
   1  -7   0   27.20    2.40
   1  -7   0   24.20    2.20
   1  -7   0   35.60    4.20
   1  -7   0   25.50    2.70
   1  -7   0   24.10    2.00
   1  -7   0   26.50    2.10
   1  -7   0   29.70    2.60
   1  -7   0   27.80    2.90
   1  -7   0   21.00    2.00
   1  -7   0   30.80    4.10
   1  -7   0   25.80    2.10
  -1   7   0   24.30    1.90
  -1   7   0   27.00    2.20
  -1   7   0   30.90    2.20
  -1   7   0   24.50    2.20
  -1   7   0   30.20    2.30
  -1   7   0   25.10    3.50
  -1   7   0   24.70    2.20
  -1   7   0   23.30    1.90
  -1   7   0   24.60    2.60
  -1   7   0   26.10    3.30
   0  -7   0   37.70    4.00
   0  -7   0   36.90    2.90
   0  -7   0   35.10    3.30
   0  -7   0   40.50    2.80
   0  -7   0   38.30    3.20
   0  -7   0   39.30    2.70
   0  -7   0   35.70    3.60
   0  -7   0   38.10    3.70
   0  -7   0   40.00    2.90
   0  -7   0   39.00    3.10
   0   7   0   38.80    3.30
   0   7   0   40.80    3.10
   0   7   0   39.10    2.30
   0   7   0   35.10    2.20
   0   7   0   41.70    2.80
   0   7   0   40.50    2.40
   0   7   0   38.70    3.10
   0   7   0   34.30    2.70
   0   7   0   38.50    3.40
   0   7   0   35.40    3.10
   0   7   0   44.80    2.60
  -1  -7   0  309.27   11.90
  -1  -7   0  300.67   12.00
  -1  -7   0  301.07   10.90
  -1  -7   0  305.47   10.80
  -1  -7   0  304.27   11.30
  -1  -7   0  309.77   11.00
  -1  -7   0  314.07   11.00
  -1  -7   0  287.97   11.80
  -1  -7   0  303.87   11.70
  -1  -7   0  318.37   11.30
   1   7   0  297.27   10.90
   1   7   0  311.27   10.40
   1   7   0  307.67   11.40
   1   7   0  300.97   11.10
   1   7   0  297.87   10.60
   1   7   0  305.57   11.30
   1   7   0  305.27   11.30
   1   7   0  318.37   11.50
   1   7   0  317.37   10.90
  -2  -7   0  130.89    5.90
  -2  -7   0  118.99    7.00
  -2  -7   0  135.89    7.00
  -2  -7   0  137.89    7.20
  -2  -7   0  123.89    6.70
  -2  -7   0  126.39    6.30
  -2  -7   0  118.99    6.10
  -2  -7   0  134.39    6.30
  -2  -7   0  127.59    6.10
  -2  -7   0  119.29    7.10
   2   7   0  129.39    6.30
   2   7   0  128.59    5.80
   2   7   0  131.19    6.00
   2   7   0  122.49    6.30
   2   7   0  138.09    6.70
   2   7   0  131.49    6.70
   2   7   0  124.59    6.10
  -3  -7   0   24.50    4.10
  -3  -7   0   30.90    3.80
  -3  -7   0   23.90    3.30
  -3  -7   0   22.40    4.00
  -3  -7   0   21.60    3.40
  -3  -7   0   26.90    3.80
  -3  -7   0   23.70    2.90
  -3  -7   0   21.20    3.70
  -3  -7   0   27.80    4.80
   3   7   0   27.70    4.00
   3   7   0   24.40    3.60
   3   7   0   25.50    3.80
   3   7   0   22.20    3.60
   3   7   0   28.70    3.50
   3   7   0   28.00    3.80
   3   7   0   15.10    3.10
   3   7   0   18.60    3.00
   3   7   0   22.70    3.30
  -4  -7   0   25.80    4.40
  -4  -7   0   24.70    3.70
  -4  -7   0   24.60    4.70
  -4  -7   0   14.20    3.60
  -4  -7   0   26.90    3.90
  -4  -7   0   19.30    3.50
  -4  -7   0   21.50    2.70
  -4  -7   0   14.90    3.60
  -4  -7   0   18.70    4.40
  -4  -7   0   20.70    3.00
   4   7   0   23.60    3.70
   4   7   0   23.20    3.60
   4   7   0   13.40    3.00
   4   7   0   18.90    3.10
   4   7   0   25.40    4.50
   4   7   0   27.40    4.20
   4   7   0   20.30    3.40
   4   7   0   16.70    3.10
   4   7   0   22.00    4.10
  -5  -7   0   65.69    4.00
  -5  -7   0   62.19    5.50
  -5  -7   0   61.39    5.30
  -5  -7   0   58.09    4.50
  -5  -7   0   53.29    5.60
  -5  -7   0   66.19    7.70
  -5  -7   0   65.49    4.90
  -5  -7   0   63.59    5.10
   5   7   0   55.89    4.50
   5   7   0   64.59    6.00
   5   7   0   71.39    5.50
   5   7   0   56.29    5.00
   5   7   0   60.79    5.30
   5   7   0   57.69    4.90
   5   7   0   60.59    5.40
  -6  -7   0    1.20    1.30
  -6  -7   0    0.50    2.40
  -6  -7   0   -1.80    3.30
  -6  -7   0    3.00    2.80
  -6  -7   0   -0.20    3.10
  -6  -7   0   -1.20    2.30
  -6  -7   0    0.40    1.40
  -6  -7   0   -0.70    1.60
   6   7   0    2.30    2.20
   6   7   0    4.10    3.20
   6   7   0    2.20    1.60
   6   7   0    0.90    1.90
   6   7   0    0.50    1.90
   6   7   0   -0.50    1.80
  -7  -7   0   14.20    3.80
  -7  -7   0   14.40    5.10
  -7  -7   0   16.20    3.90
  -7  -7   0   13.40    7.10
  -7  -7   0   18.70    4.30
  -7  -7   0   19.00    4.60
   7   7   0   20.80    4.70
   7   7   0   23.40    5.40
   7   7   0   18.20    3.90
   7   7   0   19.60    4.10
   7   7   0   13.80    3.10
   7   7   0   15.10    3.50
  -8  -7   0    3.10    3.80
  -8  -7   0    8.50    4.80
  -8  -7   0    3.80    3.40
  -8  -7   0    2.10    3.10
  -8  -7   0    1.70    2.80
   8   7   0    2.70    2.70
   8   7   0   10.60    3.40
   8   7   0    2.70    2.80
   8   7   0    5.40    3.00
   8   7   0    8.20    3.80
   8   7   0    6.50    3.10
  -9  -7   0   73.19    8.80
  -9  -7   0   66.19    6.40
  -9  -7   0   71.69    8.40
  -9  -7   0   60.19    5.90
  -9  -7   0   60.89    6.20
   9   7   0   82.39    8.20
   9   7   0   62.29    7.80
   9   7   0   73.09    7.00
   9   7   0   71.19    6.40
   9   7   0   59.29    5.90
 -10  -7   0   82.69    7.00
 -10  -7   0   74.19    6.40
 -10  -7   0   80.49    8.90
 -10  -7   0   71.69    6.90
 -10  -7   0   77.39    9.30
  10   7   0   70.29    6.80
  10   7   0   69.39    7.30
  10   7   0   68.29    7.30
  10   7   0   70.99    6.70
 -11  -7   0    8.90    4.70
 -11  -7   0   17.20    6.00
 -11  -7   0    9.20    3.90
 -11  -7   0   15.00    4.20
  11   7   0    1.80    3.30
  11   7   0    5.90    3.30
  11   7   0   12.00    4.70
  11   7   0    8.70    4.50
 -12  -7   0    0.20    6.30
 -12  -7   0   10.00    4.10
 -12  -7   0    9.80    5.60
 -12  -7   0   -1.30    4.00
  12   7   0   -0.40    2.50
  12   7   0    4.80    3.30
  12   7   0   -1.60    2.90
  12   7   0   -2.10    2.60
 -13  -7   0    1.50    4.40
 -13  -7   0    8.90    5.80
 -13  -7   0    1.40    3.20
 -13  -7   0    2.60    3.50
  13   7   0    6.60    3.90
  13   7   0    0.20    2.90
  13   7   0    6.70    4.10
  13   7   0    7.10    3.60
 -14  -7   0    9.00    5.10
 -14  -7   0    2.40    3.10
  14   7   0    4.90    3.50
  14   7   0    1.10    4.40
  14   7   0   -1.70    2.80
  14   7   0    4.10    3.80
 -15  -7   0   13.90    3.90
 -15  -7   0    5.90    4.60
 -15  -7   0    1.20    3.70
  15   7   0    7.30    8.30
  15   7   0    3.10    3.10
  15   7   0    2.90    3.10
  16  -8   0    9.80    4.30
 -16   8   0    7.90    4.30
 -16   8   0   14.40    4.60
  15  -8   0    1.80    3.20
  15  -8   0    9.90    2.60
 -15   8   0    8.40    3.60
  14  -8   0    2.20    1.80
 -14   8   0   -1.20    3.00
 -14   8   0    5.30    3.40
  13  -8   0    2.10    2.90
 -13   8   0    1.30    2.50
 -13   8   0   -1.40    3.10
  12  -8   0    2.50    2.70
 -12   8   0    5.90    3.40
 -12   8   0    5.50    2.80
  11  -8   0  150.78    9.40
 -11   8   0  150.08    9.70
 -11   8   0  156.08    8.70
  10  -8   0  201.18   10.60
 -10   8   0  203.28    9.90
 -10   8   0  219.28    9.10
 -10   8   0  204.88   11.10
   9  -8   0   38.90    5.30
   9  -8   0   30.40    4.40
  -9   8   0   28.60    4.00
  -9   8   0   35.40    5.40
  -9   8   0   35.40    4.10
   8  -8   0    2.10    1.70
   8  -8   0    2.60    1.80
  -8   8   0    2.90    2.40
  -8   8   0    5.50    2.60
  -8   8   0    4.50    2.20
  -8   8   0    2.60    2.10
  -8   8   0    2.60    1.90
   7  -8   0   11.00    2.50
   7  -8   0   11.90    2.70
  -7   8   0    6.70    2.60
  -7   8   0   11.60    3.80
  -7   8   0    9.40    2.60
  -7   8   0    4.60    1.90
  -7   8   0    8.30    2.50
   6  -8   0   11.90    2.50
   6  -8   0   10.90    2.20
   6  -8   0   11.10    2.60
  -6   8   0    8.20    2.50
  -6   8   0   13.80    2.60
  -6   8   0   10.80    2.60
  -6   8   0    8.70    2.50
  -6   8   0    9.80    2.90
   5  -8   0    1.30    1.80
   5  -8   0    0.70    1.00
   5  -8   0    0.70    1.30
  -5   8   0    1.10    2.00
  -5   8   0    0.30    1.20
  -5   8   0    1.60    1.40
  -5   8   0    2.40    1.50
  -5   8   0    0.60    1.80
   4  -8   0   82.89    5.20
   4  -8   0   83.99    6.10
   4  -8   0  102.29    6.10
   4  -8   0   83.99    5.10
  -4   8   0   90.29    5.90
  -4   8   0   74.99    5.00
  -4   8   0   85.99    5.00
  -4   8   0   86.49    5.30
  -4   8   0   86.79    4.70
  -4   8   0   94.89    5.60
   3  -8   0  155.08    6.30
   3  -8   0  129.59    7.60
   3  -8   0  157.88    6.70
   3  -8   0  140.89    7.00
  -3   8   0  155.88    8.00
  -3   8   0  140.99    6.70
  -3   8   0  146.09    7.60
  -3   8   0  137.59    7.00
  -3   8   0  155.58    6.40
   2  -8   0  207.48    7.80
   2  -8   0  206.08    8.20
   2  -8   0  219.38    7.70
   2  -8   0  205.68    8.10
   2  -8   0  228.98    7.60
   2  -8   0  202.28    7.40
   2  -8   0  217.08    9.80
   2  -8   0  204.58    9.10
  -2   8   0  210.98    8.00
  -2   8   0  218.28    8.30
  -2   8   0  200.48    8.90
  -2   8   0  207.28    8.40
   1  -8   0    7.20    2.60
   1  -8   0   11.30    2.00
   1  -8   0    5.60    2.00
   1  -8   0    7.20    2.30
   1  -8   0    5.50    1.70
   1  -8   0   13.70    3.00
   1  -8   0    9.00    2.00
   1  -8   0    8.80    2.20
  -1   8   0    8.70    1.70
  -1   8   0    6.10    2.30
  -1   8   0    7.40    1.80
  -1   8   0    9.20    1.80
  -1   8   0    9.80    1.90
  -1   8   0   10.50    1.70
  -1   8   0    4.00    1.90
  -1   8   0    8.80    1.70
  -1   8   0    8.70    1.90
  -1   8   0   11.90    2.50
   0  -8   0   59.99    4.40
   0  -8   0   64.39    3.70
   0  -8   0   63.69    4.00
   0  -8   0   61.09    4.90
   0  -8   0   59.59    3.90
   0  -8   0   62.09    5.40
   0  -8   0   61.39    4.30
   0  -8   0   63.09    3.80
   0  -8   0   54.89    4.90
   0   8   0   67.89    3.90
   0   8   0   56.29    3.60
   0   8   0   67.69    4.70
   0   8   0   68.39    4.20
   0   8   0   63.19    3.40
   0   8   0   69.59    4.50
   0   8   0   62.19    3.30
   0   8   0   63.79    3.10
   0   8   0   53.39    3.80
   0   8   0   59.79    3.10
  -1  -8   0  108.59    6.10
  -1  -8   0  106.79    6.60
  -1  -8   0  101.09    5.50
  -1  -8   0  116.69    5.50
  -1  -8   0   95.39    6.40
  -1  -8   0  107.29    6.10
  -1  -8   0  114.39    5.80
  -1  -8   0  100.59    5.30
  -1  -8   0  106.59    6.80
   1   8   0  102.69    5.80
   1   8   0  106.39    4.90
   1   8   0  106.19    5.60
   1   8   0   99.49    4.50
   1   8   0  104.29    4.80
   1   8   0  100.59    5.10
   1   8   0  100.29    5.70
   1   8   0   99.09    5.60
   1   8   0  104.99    4.40
   1   8   0  101.99    5.90
   1   8   0   98.69    5.30
  -2  -8   0   27.40    3.30
  -2  -8   0   27.70    4.00
  -2  -8   0   20.80    4.20
  -2  -8   0   26.20    2.80
  -2  -8   0   27.30    3.30
  -2  -8   0   20.60    4.00
  -2  -8   0   27.50    4.10
  -2  -8   0   22.70    4.00
  -2  -8   0   28.90    3.00
   2   8   0   25.80    3.60
   2   8   0   23.70    3.50
   2   8   0   24.40    2.70
   2   8   0   25.50    3.40
   2   8   0   26.00    4.00
   2   8   0   23.90    2.60
   2   8   0   24.90    3.70
   2   8   0   24.10    3.40
  -3  -8   0   35.00    5.40
  -3  -8   0   33.90    4.10
  -3  -8   0   25.90    4.60
  -3  -8   0   27.30    4.30
  -3  -8   0   23.50    3.90
  -3  -8   0   24.90    4.50
  -3  -8   0   36.10    5.90
  -3  -8   0   25.80    5.00
  -3  -8   0   38.90    4.90
   3   8   0   19.00    3.00
   3   8   0   27.00    3.90
   3   8   0   21.50    4.40
   3   8   0   24.10    3.30
   3   8   0   27.30    3.70
   3   8   0   27.30    3.90
   3   8   0   35.00    4.80
  -4  -8   0  137.69    7.70
  -4  -8   0  137.39    7.50
  -4  -8   0  157.18    8.00
  -4  -8   0  167.08   10.10
  -4  -8   0  159.28   13.30
  -4  -8   0  131.39    7.40
  -4  -8   0  170.38    9.60
  -4  -8   0  144.79    8.40
  -4  -8   0  159.68    8.50
   4   8   0  154.98    8.40
   4   8   0  143.19    7.30
   4   8   0  151.18   10.00
   4   8   0  156.08    7.70
   4   8   0  138.79    8.00
   4   8   0  164.78    8.20
   4   8   0  164.48    7.80
   4   8   0  145.89    7.80
  -5  -8   0   -2.60    3.10
  -5  -8   0   -2.40    2.70
  -5  -8   0    1.20    1.30
  -5  -8   0    0.10    1.40
  -5  -8   0   -0.40    1.80
  -5  -8   0   -0.50    2.30
  -5  -8   0    2.90    2.70
   5   8   0    1.00    1.90
   5   8   0    0.80    1.60
   5   8   0    0.60    2.30
   5   8   0    1.60    2.60
   5   8   0    2.20    2.00
   5   8   0    0.60    1.70
   5   8   0    4.50    2.00
  -6  -8   0   10.10    3.10
  -6  -8   0    8.40    3.80
  -6  -8   0    8.30    3.30
  -6  -8   0   17.00    5.20
  -6  -8   0   14.30    4.10
  -6  -8   0   12.30    4.50
   6   8   0   16.50    3.60
   6   8   0   13.40    3.40
   6   8   0   19.80    4.70
   6   8   0   13.70    3.60
   6   8   0    9.70    3.10
   6   8   0   15.50    3.30
   6   8   0   12.80    3.30
  -7  -8   0    0.60    2.60
  -7  -8   0    0.80    1.70
  -7  -8   0    1.50    3.70
  -7  -8   0    1.40    4.40
  -7  -8   0    4.70    3.70
  -7  -8   0    0.20    2.70
   7   8   0    3.60    2.40
   7   8   0    1.20    2.30
   7   8   0   -0.10    1.70
   7   8   0    4.60    4.00
   7   8   0    4.50    2.50
   7   8   0   -0.30    2.10
  -8  -8   0   10.40    3.60
  -8  -8   0   23.00    9.50
  -8  -8   0   13.80    4.50
  -8  -8   0    9.40    4.60
  -8  -8   0   11.10    4.00
   8   8   0   11.90    3.50
   8   8   0    8.50    3.30
   8   8   0    2.50    2.70
   8   8   0   10.20    3.40
   8   8   0    6.70    2.80
  -9  -8   0    9.60    4.30
  -9  -8   0   12.70    6.00
  -9  -8   0    6.10    3.30
  -9  -8   0   12.70    4.20
  -9  -8   0   10.90    5.30
   9   8   0    9.90    3.90
   9   8   0   12.20    4.10
   9   8   0   10.10    4.00
   9   8   0    9.30    3.50
   9   8   0   11.60    4.40
 -10  -8   0  208.38   13.50
 -10  -8   0  190.68   10.20
 -10  -8   0  192.58   11.00
 -10  -8   0  198.68   10.40
 -10  -8   0  190.18   12.80
  10   8   0  211.28   11.70
  10   8   0  210.28   12.70
  10   8   0  193.28   12.20
  10   8   0  196.18    9.60
  10   8   0  178.68   11.00
 -11  -8   0   77.19   10.60
 -11  -8   0   65.79    6.90
 -11  -8   0   64.59    6.50
 -11  -8   0   48.40    8.10
  11   8   0   70.99    9.10
  11   8   0   68.09    6.00
  11   8   0   44.90    7.60
 -12  -8   0   11.10    5.70
 -12  -8   0    3.10    4.00
 -12  -8   0   15.70    4.60
 -12  -8   0   10.70    6.10
  12   8   0   10.20    3.80
  12   8   0    6.10    3.60
  12   8   0    9.20    4.10
  12   8   0    7.30    4.10
 -13  -8   0    7.20    4.90
 -13  -8   0    8.90    4.10
 -13  -8   0    6.90    4.90
 -13  -8   0    8.70    3.90
  13   8   0   10.20    4.20
  13   8   0    7.50    4.50
  13   8   0    7.90    3.90
  13   8   0    3.30    3.90
 -14  -8   0   12.10    4.00
 -14  -8   0    7.10    5.30
 -14  -8   0   -5.70    4.20
 -14  -8   0    4.80    3.60
  14   8   0    6.00    4.20
  14   8   0   15.40    4.60
  14   8   0   12.30    4.90
  14   8   0    3.80    3.40
 -15  -8   0    0.90    3.20
 -15  -8   0    8.90    3.60
 -15  -8   0   11.40    5.70
  15   8   0   10.50    4.30
  15   8   0   -0.10    4.30
  15   8   0    4.40    3.60
  15   8   0    2.20    3.40
  16  -9   0    1.20    3.40
 -16   9   0    1.60    3.50
 -16   9   0   -0.20    2.80
  15  -9   0   10.40    4.20
 -15   9   0    4.00    3.70
 -15   9   0    8.80    3.60
 -14   9   0   15.70    4.40
 -14   9   0   22.10    5.00
  13  -9   0    1.80    2.60
 -13   9   0    1.70    2.80
 -13   9   0   -1.00    3.10
  12  -9   0   39.70    6.20
 -12   9   0   31.00    6.10
 -12   9   0   24.20    4.50
  11  -9   0    2.10    2.40
 -11   9   0    4.10    2.70
 -11   9   0    6.60    3.50
  10  -9   0    3.30    2.60
  10  -9   0   -1.30    1.80
 -10   9   0    0.40    2.00
 -10   9   0    1.80    2.50
 -10   9   0    4.20    3.20
   9  -9   0   61.99    5.30
   9  -9   0   65.39    5.50
  -9   9   0   61.69    5.00
  -9   9   0   67.19    6.80
  -9   9   0   68.19    5.90
  -9   9   0   53.09    5.10
  -9   9   0   62.69    6.30
   8  -9   0   57.29    4.70
   8  -9   0   61.89    4.70
  -8   9   0   60.69    5.00
  -8   9   0   50.89    4.70
  -8   9   0   59.59    5.90
  -8   9   0   58.79    5.10
  -8   9   0   62.29    6.10
   7  -9   0   -0.80    1.60
   7  -9   0    0.60    1.30
   7  -9   0    0.40    1.30
  -7   9   0   -0.80    1.80
  -7   9   0   -1.50    1.70
  -7   9   0    1.00    1.80
  -7   9   0   -2.60    1.90
  -7   9   0    0.50    1.40
   6  -9   0   23.90    3.20
   6  -9   0   31.60    4.40
   6  -9   0   35.30    4.50
   6  -9   0   25.40    4.70
  -6   9   0   28.70    4.10
  -6   9   0   30.20    3.90
  -6   9   0   21.20    3.10
  -6   9   0   27.30    4.70
  -6   9   0   26.80    4.00
   5  -9   0    4.80    2.40
   5  -9   0    4.50    3.10
   5  -9   0    5.40    2.00
  -5   9   0    7.90    2.60
  -5   9   0    7.20    2.30
  -5   9   0    2.00    1.40
  -5   9   0    4.50    2.00
  -5   9   0    4.40    2.90
   4  -9   0   50.59    3.80
   4  -9   0   46.60    4.40
   4  -9   0   50.29    5.20
  -4   9   0   47.00    3.60
  -4   9   0   47.90    5.90
  -4   9   0   48.70    4.20
  -4   9   0   47.40    4.10
  -4   9   0   42.30    3.80
  -4   9   0   46.40    4.30
   3  -9   0    6.20    3.20
   3  -9   0    8.90    2.70
   3  -9   0    7.30    1.60
   3  -9   0   10.40    1.90
   3  -9   0    6.50    1.70
   3  -9   0    6.50    1.50
   3  -9   0    5.00    1.50
  -3   9   0    4.50    2.40
  -3   9   0   11.20    2.40
  -3   9   0    6.80    1.70
  -3   9   0    5.80    2.00
  -3   9   0    8.40    2.50
   2  -9   0   73.29    4.40
   2  -9   0   68.79    3.80
   2  -9   0   63.89    5.10
   2  -9   0   65.39    3.70
   2  -9   0   67.69    5.80
   2  -9   0   60.79    3.70
   2  -9   0   68.49    4.30
   2  -9   0   57.59    4.50
   2  -9   0   66.79    3.60
  -2   9   0   62.39    4.00
  -2   9   0   64.49    4.20
  -2   9   0   66.09    5.00
  -2   9   0   68.79    4.10
  -2   9   0   58.19    4.90
   1  -9   0  176.48    7.90
   1  -9   0  177.28    7.10
   1  -9   0  171.18    8.10
   1  -9   0  174.48    7.30
   1  -9   0  171.18    7.50
   1  -9   0  165.38    7.10
   1  -9   0  178.38    8.80
   1  -9   0  165.88    7.00
   1  -9   0  162.58    9.00
  -1   9   0  175.58    7.00
  -1   9   0  174.38    8.60
  -1   9   0  172.48    7.30
  -1   9   0  172.48    7.70
  -1   9   0  174.28    7.20
  -1   9   0  172.08    6.80
  -1   9   0  178.98    6.70
  -1   9   0  174.08    6.90
  -1   9   0  173.18    8.40
   0  -9   0  456.65   17.30
   0  -9   0  461.45   16.60
   0  -9   0  470.75   16.00
   0  -9   0  462.65   16.00
   0  -9   0  477.65   15.50
   0  -9   0  448.46   16.60
   0  -9   0  450.65   17.40
   0  -9   0  455.15   15.60
   0  -9   0  453.75   15.60
   0   9   0  471.65   16.20
   0   9   0  472.25   15.50
   0   9   0  466.15   14.80
   0   9   0  465.35   15.30
   0   9   0  477.15   14.30
   0   9   0  455.55   14.20
   0   9   0  473.45   15.60
   0   9   0  483.45   15.10
   0   9   0  485.85   15.80
   0   9   0  490.35   16.90
  -1  -9   0  121.89    7.90
  -1  -9   0  126.69    7.20
  -1  -9   0  140.89    6.50
  -1  -9   0  131.19    7.30
  -1  -9   0  129.59    7.80
  -1  -9   0  134.29    6.80
  -1  -9   0  136.29    6.80
  -1  -9   0  129.09    7.90
  -1  -9   0  140.09    6.70
   1   9   0  122.89    6.80
   1   9   0  131.69    6.50
   1   9   0  139.39    5.60
   1   9   0  134.19    6.70
   1   9   0  134.69    5.80
   1   9   0  139.69    5.90
   1   9   0  131.29    7.20
   1   9   0  126.79    7.00
   1   9   0  123.29    6.70
  -2  -9   0   32.60    3.50
  -2  -9   0   35.60    5.50
  -2  -9   0   38.50    3.50
  -2  -9   0   33.60    5.40
  -2  -9   0   40.60    6.50
  -2  -9   0   42.50    5.40
  -2  -9   0   37.10    4.10
  -2  -9   0   39.00    4.10
   2   9   0   41.80    4.00
   2   9   0   36.50    4.50
   2   9   0   40.80    3.80
   2   9   0   43.60    4.10
   2   9   0   32.40    3.10
   2   9   0   33.90    4.10
   2   9   0   37.90    3.50
   2   9   0   39.30    3.30
  -3  -9   0   -0.20    2.30
  -3  -9   0    3.30    1.70
  -3  -9   0    6.00    3.50
  -3  -9   0    4.00    2.00
  -3  -9   0    3.60    1.70
  -3  -9   0    1.40    2.90
  -3  -9   0    3.50    3.00
  -3  -9   0    3.40    2.50
  -3  -9   0    2.00    4.10
   3   9   0    3.20    2.20
   3   9   0    5.60    1.70
   3   9   0    4.60    2.30
   3   9   0    4.60    1.80
   3   9   0    0.60    1.60
   3   9   0    3.70    2.20
   3   9   0    1.80    2.30
   3   9   0    6.80    2.50
  -4  -9   0   26.50    5.10
  -4  -9   0   22.60    4.10
  -4  -9   0   16.90    4.20
  -4  -9   0   25.70    6.60
  -4  -9   0   17.30    3.80
  -4  -9   0   26.20    4.30
  -4  -9   0   21.20    4.60
   4   9   0   21.10    3.60
   4   9   0   19.30    3.40
   4   9   0   17.90    3.60
   4   9   0   28.00    4.60
   4   9   0   19.10    3.50
   4   9   0   23.20    4.30
  -5  -9   0    4.50    3.80
  -5  -9   0    2.80    1.70
  -5  -9   0    0.50    1.60
  -5  -9   0    3.90    3.40
  -5  -9   0    1.20    1.60
  -5  -9   0    3.60    3.20
  -5  -9   0    6.30    3.80
  -5  -9   0    3.50    2.90
   5   9   0    3.20    2.40
   5   9   0    1.90    2.00
   5   9   0   -0.30    1.80
   5   9   0    0.60    1.70
   5   9   0    1.50    2.40
   5   9   0    4.40    3.00
  -6  -9   0   15.80    4.50
  -6  -9   0   12.60    3.80
  -6  -9   0    8.00    4.00
  -6  -9   0   14.10    3.60
  -6  -9   0    4.90    4.10
  -6  -9   0   15.90    5.10
   6   9   0   14.10    3.50
   6   9   0   16.70    3.80
   6   9   0   14.30    3.80
   6   9   0   13.90    3.70
   6   9   0   13.60    3.10
  -7  -9   0   10.30    3.70
  -7  -9   0    1.60    3.50
  -7  -9   0    0.90    3.80
  -7  -9   0    5.00    4.80
  -7  -9   0    6.70    3.70
  -7  -9   0    6.30    4.30
   7   9   0    3.80    2.50
   7   9   0    2.60    2.70
   7   9   0    4.50    2.80
   7   9   0    7.00    3.00
   7   9   0    1.40    2.70
  -8  -9   0    4.10    4.50
  -8  -9   0    0.10    2.90
  -8  -9   0   -0.10    4.90
  -8  -9   0   -3.80    3.90
  -8  -9   0   -0.80    2.80
   8   9   0    0.10    2.60
   8   9   0   -1.90    2.00
   8   9   0    0.50    2.30
   8   9   0    6.70    3.20
   8   9   0    5.00    2.90
  -9  -9   0    8.90    5.90
  -9  -9   0    6.10    4.30
  -9  -9   0    3.50    3.70
  -9  -9   0    6.70    3.90
  -9  -9   0    3.00    4.30
   9   9   0    5.30    3.30
   9   9   0    6.60    3.40
   9   9   0    7.70    3.20
   9   9   0    4.60    3.00
   9   9   0    5.70    3.60
 -10  -9   0   16.80    5.00
 -10  -9   0   13.70    4.50
 -10  -9   0   12.40    4.70
 -10  -9   0   27.70    6.40
 -10  -9   0   13.30    6.00
  10   9   0    6.50    3.40
  10   9   0   12.90    3.90
  10   9   0   13.40    4.20
  10   9   0   22.70    5.60
  10   9   0   15.00    5.10
 -11  -9   0    4.30    5.70
 -11  -9   0   -1.20    3.40
 -11  -9   0   -2.00    4.00
 -11  -9   0    1.70    4.20
 -11  -9   0    1.10    3.20
  11   9   0    2.10    3.20
  11   9   0   -1.80    2.40
  11   9   0    0.90    3.00
  11   9   0   -0.80    3.00
  11   9   0   -2.60    2.80
 -12  -9   0    2.40    4.00
 -12  -9   0    0.30    3.20
 -12  -9   0    3.30    5.20
 -12  -9   0   17.00    7.10
  12   9   0    0.80    2.60
  12   9   0    3.50    3.00
  12   9   0    0.60    5.10
  12   9   0   -2.10    3.20
 -13  -9   0    4.40    4.80
 -13  -9   0    1.20    3.90
 -13  -9   0    9.60    4.40
 -13  -9   0    9.10    5.60
  13   9   0   17.30    4.80
  13   9   0    5.30    3.90
  13   9   0    7.40    3.90
  13   9   0    4.30    4.20
 -14  -9   0   -2.70    4.10
 -14  -9   0    8.30    5.60
 -14  -9   0   15.50    5.30
 -14  -9   0   15.90    5.40
  14   9   0   11.90    6.10
  14   9   0    7.10    4.50
  14   9   0    3.70    4.70
  14   9   0    4.90    4.50
  15 -10   0    3.60    3.00
 -15  10   0    0.00    2.80
 -15  10   0    0.70    2.70
  14 -10   0    1.30    3.30
 -14  10   0   -4.80    2.50
 -14  10   0    2.30    2.70
  13 -10   0   19.40    4.70
 -13  10   0   18.80    4.30
 -13  10   0   22.40    5.50
  12 -10   0    4.90    2.70
 -12  10   0    3.40    3.50
 -12  10   0    1.00    2.60
  11 -10   0    5.20    2.50
 -11  10   0   -3.10    2.00
 -11  10   0   -2.60    2.70
 -11  10   0    4.60    2.80
  10 -10   0   35.80    5.00
  10 -10   0   31.40    5.00
  10 -10   0   27.10    4.80
 -10  10   0   43.20    5.50
 -10  10   0   41.60    6.50
 -10  10   0   40.50    5.90
 -10  10   0   31.40    5.80
   9 -10   0   47.80    5.00
   9 -10   0   53.09    6.50
   9 -10   0   50.29    4.70
  -9  10   0   45.30    5.10
  -9  10   0   48.40    6.70
  -9  10   0   47.80    6.60
  -9  10   0   63.39    8.60
  -9  10   0   50.89    5.40
   8 -10   0  105.99    7.50
   8 -10   0  119.09    7.30
   8 -10   0  103.09    6.30
   8 -10   0  108.89    6.70
  -8  10   0  109.29    9.20
  -8  10   0   91.29    6.40
  -8  10   0  119.69    8.40
  -8  10   0  112.69    7.10
   7 -10   0   15.60    4.10
   7 -10   0   15.10    3.80
   7 -10   0   13.70    2.70
   7 -10   0   11.10    2.80
  -7  10   0    8.20    2.80
  -7  10   0   16.90    3.20
  -7  10   0    7.00    3.20
  -7  10   0   19.00    4.10
  -7  10   0   12.90    3.20
   6 -10   0   38.70    6.70
   6 -10   0   31.70    3.50
   6 -10   0   32.10    3.70
   6 -10   0   42.60    5.10
  -6  10   0   27.80    4.80
  -6  10   0   38.70    5.30
  -6  10   0   33.40    4.00
  -6  10   0   28.40    4.40
  -6  10   0   33.90    3.80
   5 -10   0    4.80    2.60
   5 -10   0    4.70    1.70
  -5  10   0    3.00    1.60
  -5  10   0    3.60    2.30
  -5  10   0    7.10    3.50
  -5  10   0    4.40    2.40
  -5  10   0    6.60    2.40
   4 -10   0    0.10    2.10
   4 -10   0   -0.10    1.20
  -4  10   0   -0.40    1.30
  -4  10   0   -0.80    1.40
  -4  10   0    0.40    2.00
  -4  10   0   -0.90    1.80
  -4  10   0    0.60    1.50
   3 -10   0   53.39    3.20
   3 -10   0   57.79    5.20
   3 -10   0   55.49    3.50
   3 -10   0   53.09    3.50
   3 -10   0   62.79    9.00
  -3  10   0   52.69    4.30
  -3  10   0   60.09    5.30
  -3  10   0   50.29    3.80
  -3  10   0   49.40    4.80
  -3  10   0   57.19    4.20
   2 -10   0    5.80    1.70
   2 -10   0    4.70    2.30
   2 -10   0    6.30    3.50
   2 -10   0    3.20    2.50
   2 -10   0    6.20    1.60
   2 -10   0    3.50    1.50
   2 -10   0   -2.50    2.00
   2 -10   0    1.50    2.50
   2 -10   0    2.40    1.90
  -2  10   0    4.30    1.70
  -2  10   0    3.40    2.30
  -2  10   0    2.20    2.20
  -2  10   0    5.70    2.00
  -2  10   0    6.20    1.80
   1 -10   0    1.50    2.90
   1 -10   0    0.90    2.30
   1 -10   0    1.90    2.50
   1 -10   0    2.70    1.50
   1 -10   0    2.60    1.40
   1 -10   0    2.40    2.80
   1 -10   0    5.70    2.00
   1 -10   0    3.60    1.90
   1 -10   0    3.80    1.60
  -1  10   0    3.90    2.00
  -1  10   0    3.90    1.70
  -1  10   0    4.60    1.80
  -1  10   0   -0.90    1.80
  -1  10   0    3.50    1.40
  -1  10   0    1.70    1.60
  -1  10   0    2.80    1.50
   0 -10   0   81.29    6.40
   0 -10   0   88.79    6.70
   0 -10   0   79.19    5.20
   0 -10   0   86.89    5.70
   0 -10   0   81.09    4.80
   0 -10   0   86.29    5.00
   0 -10   0   73.69    5.60
   0 -10   0   84.29    6.90
   0  10   0   83.99    4.50
   0  10   0   88.09    4.90
   0  10   0   84.99    3.90
   0  10   0   88.59    5.10
   0  10   0   83.79    5.70
   0  10   0   88.49    4.40
   0  10   0   94.49    6.30
   0  10   0   89.49    4.00
   0  10   0   87.59    4.90
   0  10   0   93.49    5.30
  -1 -10   0  134.09    6.60
  -1 -10   0  118.39    7.90
  -1 -10   0  131.49    7.00
  -1 -10   0  131.49    8.50
  -1 -10   0  133.09    6.70
  -1 -10   0  117.49    7.30
  -1 -10   0  143.19    7.80
  -1 -10   0  133.59    7.10
   1  10   0  125.19    5.60
   1  10   0  130.09    6.80
   1  10   0  126.79    5.70
   1  10   0  113.59    7.30
   1  10   0  120.39    6.40
   1  10   0  127.49    5.60
   1  10   0  130.49    5.50
   1  10   0  120.09    6.90
   1  10   0  128.49    7.20
  -2 -10   0   22.30    4.30
  -2 -10   0   24.60    4.80
  -2 -10   0   21.70    4.00
  -2 -10   0   26.40    3.80
  -2 -10   0   22.00    4.50
  -2 -10   0   18.30    4.60
  -2 -10   0   29.30    4.80
  -2 -10   0   28.90    3.70
  -2 -10   0   25.20    4.00
   2  10   0   23.70    3.80
   2  10   0   26.00    3.60
   2  10   0   33.10    3.90
   2  10   0   20.20    3.50
   2  10   0   23.60    2.30
   2  10   0   34.80    4.80
   2  10   0   32.70    3.90
   2  10   0   20.80    2.10
   2  10   0   19.30    3.80
   2  10   0   26.90    4.60
  -3 -10   0   59.29    4.90
  -3 -10   0   57.29    4.50
  -3 -10   0   66.59    6.30
  -3 -10   0   63.89    6.50
  -3 -10   0   68.69    8.10
  -3 -10   0   56.89    5.50
  -3 -10   0   67.19    5.70
  -3 -10   0   60.99    6.80
   3  10   0   63.99    5.30
   3  10   0   62.59    5.00
   3  10   0   58.69    5.40
   3  10   0   65.29    4.50
   3  10   0   60.29    4.80
  -4 -10   0    9.80    3.00
  -4 -10   0    6.60    2.30
  -4 -10   0    7.70    4.10
  -4 -10   0    8.00    4.50
  -4 -10   0    8.20    4.20
  -4 -10   0   12.40    3.70
  -4 -10   0   13.60    3.20
  -4 -10   0    2.00    3.50
   4  10   0   13.40    3.00
   4  10   0    3.50    2.90
   4  10   0   12.70    3.20
   4  10   0    5.40    2.60
   4  10   0   11.30    3.30
  -5 -10   0   20.70    5.30
  -5 -10   0   15.10    3.80
  -5 -10   0   19.50    4.90
  -5 -10   0   14.60    5.20
  -5 -10   0   13.40    4.10
  -5 -10   0   24.10    4.70
   5  10   0   18.30    4.30
   5  10   0   18.00    3.80
   5  10   0   20.00    4.20
   5  10   0   19.60    3.70
   5  10   0   18.90    3.70
  -6 -10   0   80.99    7.90
  -6 -10   0   92.19    8.10
  -6 -10   0   81.49    8.80
  -6 -10   0   82.19    6.90
  -6 -10   0   91.99    8.10
  -6 -10   0   89.29    7.50
   6  10   0   81.49    7.00
   6  10   0   88.29    7.00
   6  10   0   79.49    6.40
   6  10   0   86.69    6.90
   6  10   0   92.19    6.60
  -7 -10   0    2.50    4.00
  -7 -10   0    3.90    4.50
  -7 -10   0   -2.00    4.60
  -7 -10   0    0.60    3.10
  -7 -10   0    3.90    3.70
   7  10   0    1.70    2.20
   7  10   0    2.00    2.30
   7  10   0    5.00    3.20
   7  10   0    3.70    3.50
   7  10   0    2.30    2.80
  -8 -10   0   25.60    5.90
  -8 -10   0   18.90    5.00
  -8 -10   0   27.20    6.70
  -8 -10   0   12.90    5.50
  -8 -10   0   23.70    6.80
   8  10   0   20.50    5.00
   8  10   0   24.20    4.70
   8  10   0   24.80    5.30
   8  10   0   22.90    5.30
   8  10   0   33.40    5.80
  -9 -10   0   31.90    6.30
  -9 -10   0   30.40    6.30
  -9 -10   0   21.50    5.40
  -9 -10   0   27.60    7.20
  -9 -10   0   38.80    7.30
   9  10   0   26.30    5.50
   9  10   0   23.30    5.10
   9  10   0   30.40    5.40
   9  10   0   26.10    5.70
   9  10   0   30.40    6.20
 -10 -10   0   14.60    4.60
 -10 -10   0   19.90    6.90
 -10 -10   0   16.00    4.90
 -10 -10   0   22.30    6.00
 -10 -10   0   14.00    5.90
  10  10   0   16.90    4.60
  10  10   0   19.20    4.50
  10  10   0   23.40    6.10
  10  10   0   17.10    5.80
 -11 -10   0    7.00    5.70
 -11 -10   0    7.70    5.10
 -11 -10   0    8.30    4.30
 -11 -10   0   10.60    6.70
 -11 -10   0   19.90    5.40
  11  10   0   16.40    4.70
  11  10   0   18.10    5.20
  11  10   0   18.40    4.40
  11  10   0   19.30    5.00
  11  10   0   18.30    5.30
 -12 -10   0   43.90    7.20
 -12 -10   0   42.90    8.30
 -12 -10   0   51.49    7.00
 -12 -10   0   60.69   10.50
  12  10   0   60.29    8.40
  12  10   0   61.79    9.90
  12  10   0   53.99    8.30
  12  10   0   43.80    7.70
 -13 -10   0   19.80    7.20
 -13 -10   0   10.70    4.70
 -13 -10   0   20.50    5.70
 -13 -10   0   22.00    6.80
  13  10   0   21.60    5.70
  13  10   0   24.90    6.50
  13  10   0   24.10    6.80
  13  10   0   15.00    4.90
 -14 -10   0   16.20    6.60
 -14 -10   0   11.10    4.60
  14  10   0    8.70    4.70
  14  10   0   12.00    4.70
  14  10   0    3.50    3.90
  14  10   0    7.80    4.70
  15 -11   0   -2.60    3.00
  15 -11   0    3.10    2.90
 -15  11   0    4.20    3.70
 -15  11   0    1.00    3.30
  14 -11   0    6.20    3.30
  14 -11   0    5.60    3.00
 -14  11   0    4.60    5.10
 -14  11   0    6.10    3.90
  13 -11   0    4.60    2.90
  13 -11   0    4.10    2.70
 -13  11   0    2.10    3.20
 -13  11   0    1.30    2.90
  12 -11   0    5.20    3.00
  12 -11   0    0.10    2.20
 -12  11   0    2.30    2.50
 -12  11   0    4.50    4.10
  11 -11   0   -1.40    1.70
  11 -11   0    2.60    2.90
  11 -11   0   -0.30    2.50
 -11  11   0   -0.50    2.40
 -11  11   0    0.90    2.60
 -11  11   0    0.10    2.70
  10 -11   0   64.19    6.20
  10 -11   0   57.99    5.30
  10 -11   0   55.29    5.60
 -10  11   0   61.59    6.00
 -10  11   0   59.79    5.60
 -10  11   0   55.09    6.70
 -10  11   0   70.49    8.90
 -10  11   0   44.30    7.20
   9 -11   0   77.89    7.00
   9 -11   0   82.29    6.40
   9 -11   0   90.39    6.20
  -9  11   0   96.69    8.00
  -9  11   0   83.69    6.70
  -9  11   0   97.89    7.00
  -9  11   0   91.59    6.50
  -9  11   0  104.49    8.40
   8 -11   0   23.40    4.30
   8 -11   0   29.90    4.50
   8 -11   0   28.70    5.60
   8 -11   0   25.80    3.90
  -8  11   0   28.50    4.70
  -8  11   0   31.60    5.50
  -8  11   0   30.00    4.90
  -8  11   0   31.10    5.40
   7 -11   0    5.50    2.80
   7 -11   0    4.40    1.90
   7 -11   0    2.50    3.40
  -7  11   0    6.40    3.20
  -7  11   0    4.20    2.60
  -7  11   0    6.20    3.70
  -7  11   0    1.40    2.50
  -7  11   0    1.50    2.20
   6 -11   0    8.00    2.50
   6 -11   0    2.30    2.40
   6 -11   0    9.40    2.20
   6 -11   0    5.40    3.60
  -6  11   0    8.50    2.60
  -6  11   0   10.70    3.10
  -6  11   0    9.70    3.80
  -6  11   0    3.60    2.50
  -6  11   0   13.30    3.50
   5 -11   0    4.70    3.10
   5 -11   0    5.90    3.30
   5 -11   0    3.50    1.50
  -5  11   0    5.90    2.30
  -5  11   0    2.80    2.80
  -5  11   0    1.00    2.20
  -5  11   0    5.40    2.30
   4 -11   0   23.50    2.20
   4 -11   0   26.20    2.50
   4 -11   0   24.20    3.00
   4 -11   0   21.80    4.80
  -4  11   0   20.00    3.00
  -4  11   0   29.00    4.00
  -4  11   0   18.40    3.80
  -4  11   0   19.90    4.10
  -4  11   0   25.60    3.90
   3 -11   0   12.80    3.30
   3 -11   0   17.40    3.10
   3 -11   0   15.80    4.50
   3 -11   0   16.20    2.40
   3 -11   0   16.10    2.50
   3 -11   0   20.00    4.70
   3 -11   0   16.80    2.70
  -3  11   0   15.00    2.90
  -3  11   0   13.90    3.40
  -3  11   0   16.90    4.10
  -3  11   0   14.80    2.90
  -3  11   0   16.60    3.00
   2 -11   0   11.80    4.20
   2 -11   0   23.00    4.10
   2 -11   0   23.90    2.60
   2 -11   0   22.10    3.80
   2 -11   0   25.50    3.70
   2 -11   0   23.10    3.40
   2 -11   0   29.00    3.60
   2 -11   0   27.50    3.30
  -2  11   0   14.90    3.60
  -2  11   0   18.30    3.10
  -2  11   0   16.50    3.80
  -2  11   0   21.00    3.20
  -2  11   0   29.00    3.70
   1 -11   0   32.10    5.20
   1 -11   0   26.00    3.80
   1 -11   0   33.10    4.60
   1 -11   0   25.20    2.80
   1 -11   0   25.80    4.70
   1 -11   0   35.00    5.50
   1 -11   0   25.80    2.80
   1 -11   0   27.70    2.90
   1 -11   0   27.80    4.20
  -1  11   0   24.40    3.40
  -1  11   0   24.90    4.10
  -1  11   0   24.00    2.50
  -1  11   0   25.40    2.40
  -1  11   0   28.30    3.80
  -1  11   0   31.00    4.20
  -1  11   0   33.20    3.70
  -1  11   0   29.60    4.20
   0 -11   0   29.10    3.90
   0 -11   0   27.70    3.40
   0 -11   0   17.00    3.90
   0 -11   0   24.50    5.30
   0 -11   0   17.80    4.30
   0 -11   0   24.60    3.90
   0 -11   0   21.80    3.40
   0 -11   0   30.40    4.80
   0 -11   0   23.30    4.60
   0  11   0   25.70    3.10
   0  11   0   25.60    2.80
   0  11   0   28.10    3.10
   0  11   0   19.80    1.90
   0  11   0   21.80    3.60
   0  11   0   23.80    3.70
   0  11   0   21.60    4.10
   0  11   0   24.60    3.40
   0  11   0   22.60    3.40
   0  11   0   26.20    2.20
  -1 -11   0   45.70    6.40
  -1 -11   0   39.20    5.60
  -1 -11   0   41.20    4.50
  -1 -11   0   31.60    3.30
  -1 -11   0   40.70    3.90
  -1 -11   0   35.50    5.70
  -1 -11   0   35.90    5.60
  -1 -11   0   40.80    4.30
  -1 -11   0   38.90    3.50
   1  11   0   35.80    2.80
   1  11   0   34.00    2.90
   1  11   0   35.70    2.90
   1  11   0   40.30    5.20
   1  11   0   39.00    3.10
   1  11   0   37.30    3.60
  -2 -11   0  174.08    9.00
  -2 -11   0  184.58    8.90
  -2 -11   0  180.78    8.40
  -2 -11   0  192.78    9.90
  -2 -11   0  163.08   10.20
  -2 -11   0  171.58    9.60
  -2 -11   0  169.08   10.20
  -2 -11   0  163.58   10.10
   2  11   0  169.98    8.70
   2  11   0  186.88    8.40
   2  11   0  168.48    9.30
   2  11   0  165.68    8.30
   2  11   0  177.88    7.10
   2  11   0  185.78    7.70
   2  11   0  168.68    6.80
   2  11   0  163.78    7.60
  -3 -11   0  113.59    6.70
  -3 -11   0  117.89    7.40
  -3 -11   0  121.89    8.90
  -3 -11   0  102.69    8.60
  -3 -11   0  111.89    8.70
  -3 -11   0  108.49    7.30
  -3 -11   0  118.39    7.90
  -3 -11   0  109.09    8.20
   3  11   0  120.79    7.70
   3  11   0  115.39    7.30
   3  11   0  129.99    7.10
   3  11   0  114.59    6.40
   3  11   0  123.29    7.10
  -4 -11   0   43.00    4.70
  -4 -11   0   55.39    8.00
  -4 -11   0   44.30    6.60
  -4 -11   0   52.79    4.60
  -4 -11   0   44.20    5.10
  -4 -11   0   52.99    6.80
  -4 -11   0   43.30    6.70
  -4 -11   0   56.19    7.20
   4  11   0   55.49    6.20
   4  11   0   46.50    4.20
   4  11   0   46.50    5.00
   4  11   0   48.20    4.90
   4  11   0   47.00    4.40
   4  11   0   46.90    6.20
  -5 -11   0    3.00    3.40
  -5 -11   0   -4.10    2.70
  -5 -11   0   -0.90    3.80
  -5 -11   0    7.00    4.40
  -5 -11   0    3.40    2.80
  -5 -11   0    5.30    4.30
   5  11   0    3.40    2.60
   5  11   0    0.60    1.90
   5  11   0    0.80    2.40
   5  11   0   -1.70    2.50
   5  11   0    0.80    2.40
  -6 -11   0  104.59    8.20
  -6 -11   0  105.89    7.80
  -6 -11   0  104.69    8.80
  -6 -11   0   96.39    9.70
  -6 -11   0   94.99    8.90
  -6 -11   0   79.99    8.40
   6  11   0  104.89    7.60
   6  11   0   95.99    7.30
   6  11   0   95.19    7.70
   6  11   0  104.29    7.20
   6  11   0  112.09    7.90
  -7 -11   0    4.60    4.50
  -7 -11   0   12.10    5.00
  -7 -11   0    8.60    4.20
  -7 -11   0   13.70    5.10
  -7 -11   0   10.10    6.20
   7  11   0    5.50    3.20
   7  11   0    9.40    4.00
   7  11   0   10.70    3.70
   7  11   0    5.80    3.00
   7  11   0   12.90    4.00
  -8 -11   0   31.00    6.10
  -8 -11   0   45.60    7.30
  -8 -11   0   33.70    7.50
  -8 -11   0   45.60    9.10
  -8 -11   0   32.40    6.20
   8  11   0   49.00    7.20
   8  11   0   53.59    8.40
   8  11   0   41.60    6.40
   8  11   0   45.40    6.90
   8  11   0   44.80    6.30
  -9 -11   0   10.30    5.40
  -9 -11   0   18.70    4.90
  -9 -11   0   18.50    7.30
  -9 -11   0   20.60    6.10
  -9 -11   0   10.80    5.00
   9  11   0    9.70    3.90
   9  11   0   15.80    4.90
   9  11   0   19.00    5.50
   9  11   0   14.60    4.60
   9  11   0    9.60    3.80
 -10 -11   0   14.10    6.00
 -10 -11   0    4.60    5.00
 -10 -11   0    9.00    4.50
 -10 -11   0    9.50    5.20
 -10 -11   0    3.80    3.60
  10  11   0   13.70    4.80
  10  11   0   10.40    4.00
  10  11   0   16.00    4.50
  10  11   0    7.80    4.10
  10  11   0    4.20    3.40
 -11 -11   0   17.10    6.20
 -11 -11   0   32.30    6.60
 -11 -11   0   15.30    4.70
 -11 -11   0   20.40    8.40
 -11 -11   0   19.30    7.20
  11  11   0   19.80    5.70
  11  11   0   17.20    4.80
  11  11   0   16.30    5.20
  11  11   0   16.00    4.80
  11  11   0   27.70    5.10
 -12 -11   0   14.60    8.50
 -12 -11   0   13.60    5.50
 -12 -11   0    8.10    5.50
 -12 -11   0    0.40    4.00
  12  11   0   16.20    5.10
  12  11   0    5.80    3.90
  12  11   0    9.70    4.10
  12  11   0   10.30    4.20
  12  11   0    7.60    4.40
 -13 -11   0    3.70    3.90
 -13 -11   0   11.60    6.90
 -13 -11   0   -9.10    4.10
 -13 -11   0    5.50    5.10
  13  11   0    5.30    4.20
  13  11   0    4.10    5.10
  13  11   0    3.80    4.10
  13  11   0    0.60    3.10
  14 -12   0    0.60    2.50
  14 -12   0    5.40    3.00
 -14  12   0    4.60    3.90
 -14  12   0   -2.30    2.60
  13 -12   0   13.90    3.90
  13 -12   0    7.10    3.20
 -13  12   0   12.70    5.10
 -13  12   0    2.90    3.20
  12 -12   0    8.20    3.50
  12 -12   0    5.90    2.70
 -12  12   0    1.90    2.90
 -12  12   0    1.80    3.50
  11 -12   0   27.80    4.80
  11 -12   0   31.70    5.50
  11 -12   0   30.40    5.00
 -11  12   0   35.20    5.80
 -11  12   0   29.40    4.80
 -11  12   0   27.00    5.90
  10 -12   0   11.80    3.20
  10 -12   0   17.10    4.60
  10 -12   0   11.10    3.70
 -10  12   0   11.80    4.30
 -10  12   0   19.50    4.30
 -10  12   0   15.70    3.90
 -10  12   0   11.70    4.20
 -10  12   0    7.40    3.40
   9 -12   0   20.40    4.90
   9 -12   0   26.90    4.70
   9 -12   0   30.60    4.20
  -9  12   0   17.80    4.00
  -9  12   0   25.00    4.50
  -9  12   0   28.90    4.80
  -9  12   0   20.00    4.80
  -9  12   0   21.30    5.40
   8 -12   0   54.29    6.60
   8 -12   0   38.90    4.60
   8 -12   0   43.30    6.70
  -8  12   0   34.30    5.00
  -8  12   0   57.29    7.10
  -8  12   0   35.90    6.70
  -8  12   0   38.50    6.10
  -8  12   0   35.60    5.00
   7 -12   0    1.70    1.80
   7 -12   0    3.90    1.80
   7 -12   0   -1.30    2.30
   7 -12   0   -1.30    3.00
  -7  12   0    3.40    3.00
  -7  12   0    1.50    2.00
  -7  12   0    2.30    3.30
  -7  12   0    6.60    2.80
   6 -12   0    2.80    3.20
   6 -12   0    2.60    2.50
   6 -12   0    0.80    1.60
   6 -12   0   -0.10    1.10
  -6  12   0    1.80    2.30
  -6  12   0    0.70    1.80
  -6  12   0   -1.90    2.40
  -6  12   0   -1.50    2.50
   5 -12   0    8.60    1.80
   5 -12   0    2.00    2.70
   5 -12   0    4.00    3.70
  -5  12   0    9.90    2.70
  -5  12   0    8.90    3.00
  -5  12   0    2.90    4.00
   4 -12   0    2.80    3.40
   4 -12   0   -0.20    1.10
   4 -12   0    1.10    1.40
   4 -12   0    1.80    1.20
   4 -12   0    4.60    3.10
  -4  12   0    0.20    1.60
  -4  12   0   -0.20    1.70
  -4  12   0    3.20    2.60
  -4  12   0   -1.40    1.30
  -4  12   0   -0.50    2.30
   3 -12   0   -0.30    3.50
   3 -12   0   -1.00    2.20
   3 -12   0    4.00    1.50
   3 -12   0   -0.20    1.80
   3 -12   0    1.90    1.20
   3 -12   0    0.60    1.60
   3 -12   0    6.10    3.20
  -3  12   0   -0.10    1.60
  -3  12   0   -4.30    2.50
  -3  12   0   -0.60    1.40
  -3  12   0    1.60    1.60
  -3  12   0    1.40    2.50
   2 -12   0   24.00    3.20
   2 -12   0   28.70    3.90
   2 -12   0   25.00    3.40
   2 -12   0   15.90    4.20
   2 -12   0   22.00    5.40
   2 -12   0   18.80    4.20
   2 -12   0   23.50    4.00
   2 -12   0   29.80    3.90
   2 -12   0   21.70    3.90
  -2  12   0   24.30    3.70
  -2  12   0   16.90    4.40
  -2  12   0   24.90    3.50
  -2  12   0   19.40    3.20
   1 -12   0    5.70    1.80
   1 -12   0    1.10    3.00
   1 -12   0    4.10    1.50
   1 -12   0    4.60    2.20
   1 -12   0    0.20    2.10
   1 -12   0    7.70    3.70
   1 -12   0    4.80    1.80
   1 -12   0    5.30    3.90
   1 -12   0    7.50    3.40
  -1  12   0    5.70    2.50
  -1  12   0    8.20    2.10
  -1  12   0    5.70    1.80
  -1  12   0    3.40    2.70
  -1  12   0    6.40    2.00
  -1  12   0    8.00    2.30
   0 -12   0   29.20    5.30
   0 -12   0   26.00    4.60
   0 -12   0   20.40    5.30
   0 -12   0   25.50    4.10
   0 -12   0   24.60    4.30
   0 -12   0   27.30    5.30
   0 -12   0   25.10    3.90
   0 -12   0   21.50    4.80
   0 -12   0   16.50    2.80
   0  12   0   20.40    4.70
   0  12   0   23.80    3.10
   0  12   0   19.90    2.00
   0  12   0   22.50    5.30
   0  12   0   20.50    1.80
   0  12   0   23.30    3.30
   0  12   0   18.20    3.10
   0  12   0   22.10    3.30
  -1 -12   0  134.49    7.00
  -1 -12   0  122.99    9.00
  -1 -12   0  116.09    8.00
  -1 -12   0  138.49    7.40
  -1 -12   0  130.99    8.00
  -1 -12   0  121.69    9.30
  -1 -12   0  128.89    7.60
  -1 -12   0  115.99    8.50
   1  12   0  124.29    7.00
   1  12   0  132.19    6.90
   1  12   0  134.19    6.90
   1  12   0  117.39    8.10
   1  12   0  117.59    5.70
   1  12   0  128.79    5.80
   1  12   0  125.99    5.70
   1  12   0  123.99    5.90
  -2 -12   0   77.79    6.40
  -2 -12   0   73.19    7.60
  -2 -12   0   86.69    8.20
  -2 -12   0   92.99    6.20
  -2 -12   0   90.19    8.20
  -2 -12   0   85.49    6.60
  -2 -12   0   71.69    8.10
   2  12   0   81.49    5.80
   2  12   0   88.49    5.80
   2  12   0   87.29    4.40
   2  12   0   85.99    4.90
   2  12   0   88.19    7.00
   2  12   0   77.99    4.40
  -3 -12   0   13.90    4.80
  -3 -12   0   17.80    5.20
  -3 -12   0   11.40    4.20
  -3 -12   0   19.30    5.70
  -3 -12   0   22.40    5.00
  -3 -12   0   16.20    3.50
  -3 -12   0   16.50    3.10
  -3 -12   0    6.60    3.70
   3  12   0   13.10    4.20
   3  12   0   16.20    2.40
   3  12   0   14.10    2.70
   3  12   0   13.10    3.50
   3  12   0   15.60    3.40
   3  12   0   13.20    2.20
   3  12   0   10.80    3.30
   3  12   0   17.10    3.60
  -4 -12   0   41.00    6.70
  -4 -12   0   40.70    7.10
  -4 -12   0   43.40    6.30
  -4 -12   0   29.50    7.00
  -4 -12   0   31.70    5.60
  -4 -12   0   40.50    6.80
   4  12   0   35.40    4.70
   4  12   0   38.20    5.80
   4  12   0   41.80    5.30
   4  12   0   40.50    4.90
   4  12   0   37.60    5.30
  -5 -12   0    2.20    4.00
  -5 -12   0    1.20    2.30
  -5 -12   0   -1.70    4.80
  -5 -12   0    0.20    3.50
  -5 -12   0    0.30    4.20
  -5 -12   0    3.00    3.90
   5  12   0   -1.10    2.30
   5  12   0    3.60    3.80
   5  12   0    2.40    2.30
   5  12   0    4.00    2.70
   5  12   0   -0.80    2.30
  -6 -12   0  118.29    9.80
  -6 -12   0  103.99    9.50
  -6 -12   0  100.99    9.60
  -6 -12   0  102.59    8.10
  -6 -12   0  108.09    8.40
  -6 -12   0  104.59   10.20
   6  12   0  109.69    8.10
   6  12   0  113.59    8.00
   6  12   0  107.39    7.90
   6  12   0   93.59    7.10
   6  12   0  101.29    8.10
  -7 -12   0   15.90    5.10
  -7 -12   0   28.30    8.00
  -7 -12   0   15.80    4.50
  -7 -12   0    9.60    5.50
  -7 -12   0   19.00    6.40
   7  12   0   14.90    4.10
   7  12   0   21.40    4.80
   7  12   0   14.90    4.60
   7  12   0   10.20    3.80
   7  12   0   15.80    4.00
  -8 -12   0    3.60    4.30
  -8 -12   0   15.10    4.70
  -8 -12   0   20.70    7.00
  -8 -12   0    1.80    5.00
   8  12   0   16.30    4.80
   8  12   0   10.50    4.20
   8  12   0   13.60    5.40
   8  12   0   12.30    4.20
   8  12   0    7.00    3.70
  -9 -12   0   -5.30    4.90
  -9 -12   0    2.20    4.90
  -9 -12   0   10.50    6.50
  -9 -12   0   11.20    4.70
  -9 -12   0    6.60    5.40
   9  12   0    3.90    3.50
   9  12   0    2.50    2.60
   9  12   0    1.80    4.20
   9  12   0    1.50    3.40
 -10 -12   0   14.00    7.10
 -10 -12   0   24.60    7.50
 -10 -12   0   25.60    6.30
 -10 -12   0   25.80    6.40
 -10 -12   0   22.10    6.10
  10  12   0   26.20    5.40
  10  12   0   14.20    4.80
  10  12   0   28.70    5.90
  10  12   0   29.60    6.00
 -11 -12   0   13.60    5.60
 -11 -12   0   25.60    6.80
 -11 -12   0   26.90    9.00
 -11 -12   0   28.00    6.40
 -11 -12   0   34.10    7.00
  11  12   0   28.60    5.70
  11  12   0   23.90    5.50
  11  12   0   31.10    7.10
  11  12   0   18.70    5.40
  11  12   0   21.50    5.50
 -12 -12   0   10.10    5.80
 -12 -12   0   20.70    9.00
 -12 -12   0   16.30    6.60
 -12 -12   0   12.40    5.20
  12  12   0    0.70    3.70
  12  12   0   13.60    4.60
  12  12   0    7.40    4.10
  12  12   0   10.50    5.50
  12  12   0   10.20    4.50
  14 -13   0    1.60    2.80
  14 -13   0    4.70    2.90
 -14  13   0    2.30    3.00
 -14  13   0    2.90    3.80
  13 -13   0   -0.90    2.40
  13 -13   0    3.90    2.70
 -13  13   0    7.60    3.60
 -13  13   0   -0.10    3.40
  12 -13   0   21.90    4.80
  12 -13   0   10.00    3.90
  12 -13   0   13.00    3.60
 -12  13   0    8.50    4.40
 -12  13   0   17.70    4.30
  11 -13   0   -3.30    1.90
  11 -13   0    2.70    3.30
  11 -13   0    4.00    2.70
 -11  13   0    0.50    3.10
 -11  13   0    4.10    3.10
 -11  13   0   -0.90    3.10
  10 -13   0    5.30    2.50
  10 -13   0    2.10    3.50
  10 -13   0    6.60    3.40
 -10  13   0    7.60    3.30
 -10  13   0    1.20    3.30
 -10  13   0    4.50    3.30
 -10  13   0    5.40    3.00
   9 -13   0    1.90    2.70
   9 -13   0   -0.70    1.50
   9 -13   0    1.70    3.20
  -9  13   0    2.20    2.70
  -9  13   0    4.80    2.80
  -9  13   0    1.40    2.50
  -9  13   0    1.50    3.80
  -9  13   0   -1.60    2.60
   8 -13   0    1.80    3.30
   8 -13   0    1.10    1.80
   8 -13   0   -2.90    2.10
  -8  13   0    2.90    2.80
  -8  13   0    0.50    3.10
  -8  13   0    3.40    3.20
  -8  13   0    2.00    2.30
   7 -13   0   12.10    4.10
   7 -13   0   11.70    3.00
   7 -13   0   11.30    2.50
   7 -13   0    9.80    4.40
  -7  13   0    7.80    3.50
  -7  13   0    5.60    3.50
  -7  13   0   15.80    4.50
  -7  13   0   10.40    3.40
   6 -13   0   86.49    5.00
   6 -13   0   87.39    7.10
   6 -13   0  108.29    8.70
   6 -13   0   90.09    4.90
  -6  13   0   75.49    7.40
  -6  13   0   68.39    6.40
  -6  13   0   75.39    6.80
   5 -13   0   33.00    6.40
   5 -13   0   22.50    4.70
   5 -13   0   24.10    3.10
   5 -13   0   22.10    2.30
  -5  13   0   18.30    4.70
  -5  13   0   28.70    5.30
  -5  13   0   23.10    3.80
  -5  13   0   28.10    4.70
   4 -13   0    9.70    2.70
   4 -13   0    9.50    4.60
   4 -13   0   11.50    4.00
   4 -13   0   13.50    2.50
   4 -13   0    9.20    2.20
  -4  13   0    9.70    3.60
  -4  13   0   11.00    3.70
  -4  13   0   14.70    3.50
  -4  13   0   14.90    3.50
   3 -13   0   39.00    4.10
   3 -13   0   42.80    4.20
   3 -13   0   45.50    7.10
   3 -13   0   43.80    5.60
   3 -13   0   47.50    3.70
   3 -13   0   47.40    3.70
   3 -13   0   46.50    6.70
  -3  13   0   46.00    4.50
  -3  13   0   52.79    7.30
  -3  13   0   44.90    4.30
  -3  13   0   41.20    6.10
  -3  13   0   44.20    4.30
   2 -13   0   17.60    3.10
   2 -13   0   21.30    5.00
   2 -13   0   12.00    2.60
   2 -13   0   14.30    4.80
   2 -13   0   10.30    3.00
   2 -13   0   16.10    3.50
   2 -13   0   11.40    3.70
   2 -13   0    8.80    1.90
   2 -13   0    9.30    3.70
  -2  13   0   15.60    2.90
  -2  13   0   13.60    2.90
  -2  13   0    5.10    3.20
  -2  13   0    9.70    2.60
   1 -13   0   21.60    3.90
   1 -13   0   15.90    3.60
   1 -13   0   26.30    4.00
   1 -13   0   13.10    5.30
   1 -13   0   22.30    4.70
   1 -13   0   17.40    5.20
   1 -13   0   20.90    4.60
   1 -13   0   17.00    2.80
  -1  13   0   27.60    8.80
  -1  13   0   11.40    2.40
  -1  13   0   18.80    3.30
  -1  13   0   16.10    2.80
  -1  13   0   16.20    3.60
   0 -13   0   -0.60    2.30
   0 -13   0    0.70    1.40
   0 -13   0    0.30    1.80
   0 -13   0   -0.40    3.50
   0 -13   0    5.30    4.10
   0 -13   0    5.30    3.90
   0 -13   0    0.00    3.60
   0 -13   0    2.50    1.70
   0  13   0    1.90    1.40
   0  13   0    2.70    1.60
   0  13   0   -0.10    1.60
   0  13   0    0.30    1.60
   0  13   0    1.90    1.40
  -1 -13   0    0.30    3.70
  -1 -13   0    2.40    2.00
  -1 -13   0    3.20    4.00
  -1 -13   0    2.70    4.10
  -1 -13   0    2.00    1.80
  -1 -13   0    0.30    2.60
  -1 -13   0   -0.70    3.70
   1  13   0    3.40    5.60
   1  13   0    2.50    1.60
   1  13   0    2.90    1.30
   1  13   0   -1.00    1.80
   1  13   0    3.40    2.00
   1  13   0    0.30    1.50
   1  13   0    0.10    1.20
   1  13   0    1.40    1.50
  -2 -13   0    4.40    1.90
  -2 -13   0    2.70    3.30
  -2 -13   0    4.80    2.60
  -2 -13   0    0.60    3.90
  -2 -13   0    5.10    2.60
  -2 -13   0    2.70    4.10
  -2 -13   0    8.10    4.20
  -2 -13   0    6.00    4.40
   2  13   0    4.40    5.30
   2  13   0    2.80    2.10
   2  13   0    2.30    1.60
   2  13   0    2.10    1.80
   2  13   0    5.00    1.90
   2  13   0    3.40    2.50
   2  13   0    3.70    1.80
  -3 -13   0   -1.30    4.30
  -3 -13   0    2.90    2.40
  -3 -13   0    3.90    3.50
  -3 -13   0    0.20    3.60
  -3 -13   0   -7.30    3.50
  -3 -13   0    0.00    4.40
  -3 -13   0    1.80    2.30
   3  13   0    1.30    1.50
   3  13   0    0.20    2.10
   3  13   0    1.70    1.40
   3  13   0    0.80    2.30
   3  13   0    5.60    2.20
   3  13   0    2.70    2.30
  -4 -13   0    0.90    2.30
  -4 -13   0    2.40    3.70
  -4 -13   0    0.40    4.30
  -4 -13   0    1.30    4.50
  -4 -13   0   -3.10    3.10
  -4 -13   0    0.20    4.90
   4  13   0   -2.90    1.80
   4  13   0   -0.70    1.80
   4  13   0   -2.40    1.10
   4  13   0    1.90    2.10
   4  13   0    3.30    2.50
  -5 -13   0    1.20    3.70
  -5 -13   0   -2.20    4.40
  -5 -13   0   -1.00    3.50
  -5 -13   0    6.80    5.40
  -5 -13   0    3.30    4.50
   5  13   0    0.00    2.10
   5  13   0   10.40    3.70
   5  13   0    3.00    2.80
   5  13   0    3.20    2.40
   5  13   0   -0.10    3.80
  -6 -13   0   17.70    5.10
  -6 -13   0   16.50    6.00
  -6 -13   0   22.20    6.30
  -6 -13   0   34.40    7.80
  -6 -13   0   12.00    6.30
   6  13   0   18.30    4.30
   6  13   0   19.80    4.60
   6  13   0   27.10    4.80
   6  13   0   21.80    4.60
   6  13   0   30.20    5.80
  -7 -13   0   49.50    8.60
  -7 -13   0   38.80    7.90
  -7 -13   0   42.20    8.40
  -7 -13   0   42.40    7.30
   7  13   0   51.49    7.10
   7  13   0   42.50    6.60
   7  13   0   52.09    7.10
   7  13   0   46.90    7.50
   7  13   0   39.30    6.10
  -8 -13   0   10.40    5.60
  -8 -13   0    6.40    4.20
  -8 -13   0    3.80    6.00
  -8 -13   0    0.00    4.50
   8  13   0    8.20    4.60
   8  13   0    1.70    3.00
   8  13   0    8.80    3.60
   8  13   0    7.00    4.00
   8  13   0    5.50    3.20
  -9 -13   0   -1.00    4.50
  -9 -13   0    8.90    6.40
  -9 -13   0    2.30    4.20
  -9 -13   0    7.70    5.80
  -9 -13   0    0.00    4.20
   9  13   0    5.90    4.00
   9  13   0    3.40    3.20
   9  13   0    3.60    3.30
   9  13   0    7.60    3.70
   9  13   0    0.20    3.20
 -10 -13   0   23.40    6.20
 -10 -13   0   30.10    7.00
 -10 -13   0   16.60    5.80
 -10 -13   0   14.50    6.50
 -10 -13   0   27.90    8.40
  10  13   0   19.80    4.90
  10  13   0   30.60    6.20
  10  13   0   23.80    5.40
  10  13   0   23.40    5.80
  10  13   0   37.50    6.00
 -11 -13   0   23.80    6.40
 -11 -13   0   38.00    7.80
 -11 -13   0   22.80    7.50
 -11 -13   0   38.30    9.60
 -11 -13   0   30.50    7.20
  11  13   0   34.40    6.80
  11  13   0   29.80    6.50
  11  13   0   24.90    6.10
  11  13   0   27.80    6.70
  11  13   0   28.70    5.90
 -12 -13   0    4.60    7.50
 -12 -13   0    9.00    7.60
 -12 -13   0    9.10    5.80
 -12 -13   0    8.80    5.50
  12  13   0    9.20    4.70
  12  13   0    4.70    4.00
  12  13   0    3.70    3.90
  12  13   0   -4.70    4.60
  12  13   0    3.50    3.90
  13 -14   0   -0.20    2.80
  13 -14   0    2.00    3.50
  13 -14   0   -1.60    2.70
 -13  14   0    1.90    3.70
 -13  14   0    0.60    2.80
  12 -14   0   15.70    3.80
  12 -14   0    8.20    4.10
 -12  14   0    9.50    5.30
 -12  14   0    7.80    3.80
 -12  14   0   12.40    6.60
  11 -14   0   -0.20    1.70
  11 -14   0    1.70    2.80
  11 -14   0    5.60    3.80
 -11  14   0    3.40    3.90
 -11  14   0    5.10    3.20
 -11  14   0    0.30    2.30
  10 -14   0   44.10    6.90
  10 -14   0   38.80    4.80
  10 -14   0   34.20    5.70
 -10  14   0   36.40    6.60
 -10  14   0   39.20    5.90
 -10  14   0   34.10    6.60
 -10  14   0   43.80    6.10
   9 -14   0    6.80    3.90
   9 -14   0    1.70    3.00
   9 -14   0    4.80    2.10
  -9  14   0    3.80    3.20
  -9  14   0    2.10    3.40
  -9  14   0    7.50    3.30
  -9  14   0    1.80    3.50
   8 -14   0   54.59    7.80
   8 -14   0   37.90    3.90
   8 -14   0   33.70    5.80
  -8  14   0   37.90    5.20
  -8  14   0   48.40    7.20
  -8  14   0   48.50    6.80
  -8  14   0   39.60    5.80
   7 -14   0   29.00    3.80
   7 -14   0   35.10    6.50
   7 -14   0   26.80    3.20
   7 -14   0   25.50    5.30
  -7  14   0   23.70    5.30
  -7  14   0   34.40    6.00
  -7  14   0   26.10    5.00
  -7  14   0   39.20    5.60
   6 -14   0    1.80    3.50
   6 -14   0    2.00    3.30
   6 -14   0    1.60    1.60
   6 -14   0    1.30    1.50
  -6  14   0    3.00    3.90
  -6  14   0   -1.60    1.70
  -6  14   0    8.00    3.50
  -6  14   0    2.30    2.60
   5 -14   0   64.59    4.20
   5 -14   0   66.79    4.60
   5 -14   0   82.49    8.30
   5 -14   0   71.59    7.00
  -5  14   0   61.69    5.30
  -5  14   0   68.09    6.10
  -5  14   0   57.99    7.80
  -5  14   0   58.59    6.40
   4 -14   0   84.99    5.50
   4 -14   0   83.99    4.90
   4 -14   0   86.29    4.90
   4 -14   0   79.69    7.60
   4 -14   0   76.89    8.10
  -4  14   0   79.29    7.60
  -4  14   0   85.09    6.30
  -4  14   0   79.69    7.30
   3 -14   0   57.69    7.60
   3 -14   0   56.69    4.80
   3 -14   0   46.40    4.70
   3 -14   0   49.20    8.10
   3 -14   0   49.00    4.80
   3 -14   0   49.50    6.10
   3 -14   0   47.70    3.80
  -3  14   0   52.69    4.70
  -3  14   0   53.39    4.90
  -3  14   0   40.90    6.30
  -3  14   0   45.60    4.60
   2 -14   0   22.30    3.20
   2 -14   0   24.60    4.30
   2 -14   0   24.70    5.80
   2 -14   0   27.70    3.70
   2 -14   0   26.00    4.30
   2 -14   0   24.70    4.30
   2 -14   0   28.40    5.10
   2 -14   0   31.00    6.90
  -2  14   0   18.80    3.50
  -2  14   0   28.00    4.40
  -2  14   0   28.40    6.10
  -2  14   0   25.50    3.90
   1 -14   0    4.00    4.30
   1 -14   0    6.80    2.40
   1 -14   0    1.10    3.60
   1 -14   0    1.60    3.70
   1 -14   0    5.00    2.70
   1 -14   0    8.00    3.70
   1 -14   0    6.80    2.10
   1 -14   0    7.00    3.40
  -1  14   0    9.40    2.90
  -1  14   0    8.20    3.70
  -1  14   0   10.00    2.20
  -1  14   0    4.80    2.20
  -1  14   0    6.20    2.10
   0 -14   0   27.10    4.10
   0 -14   0   22.70    4.40
   0 -14   0   22.70    5.40
   0 -14   0   14.30    4.50
   0 -14   0   19.60    5.90
   0 -14   0   26.80    6.40
   0 -14   0   30.70    5.30
   0 -14   0   23.80    3.90
   0  14   0   29.00    4.00
   0  14   0   31.10    3.60
   0  14   0   27.40    6.40
   0  14   0   21.90    4.00
   0  14   0   27.20    3.00
   0  14   0   24.40    2.90
  -1 -14   0    3.10    4.10
  -1 -14   0   -3.10    3.40
  -1 -14   0    0.50    1.50
  -1 -14   0    1.00    4.60
  -1 -14   0    0.50    1.60
  -1 -14   0    2.70    2.20
  -1 -14   0    4.70    4.40
  -1 -14   0    1.80    3.10
   1  14   0    0.50    1.40
   1  14   0    1.90    2.10
   1  14   0    2.10    1.30
   1  14   0    0.40    1.50
   1  14   0    1.10    1.40
   1  14   0    6.10    3.40
   1  14   0    2.60    1.50
  -2 -14   0   -1.60    4.10
  -2 -14   0    5.30    2.50
  -2 -14   0    4.30    4.10
  -2 -14   0    7.90    5.50
  -2 -14   0   10.10    4.00
  -2 -14   0    7.90    2.70
  -2 -14   0    6.90    4.80
   2  14   0    6.30    1.90
   2  14   0    6.60    2.20
   2  14   0    2.30    2.40
   2  14   0    9.00    2.10
   2  14   0    7.10    2.70
   2  14   0   11.00    4.50
   2  14   0    6.70    2.00
  -3 -14   0   -1.30    4.50
  -3 -14   0    1.00    4.10
  -3 -14   0    2.00    3.80
  -3 -14   0    5.90    3.80
  -3 -14   0   -1.30    1.90
  -3 -14   0    1.90    4.50
   3  14   0    0.10    2.20
   3  14   0    4.00    2.10
   3  14   0    0.50    3.50
   3  14   0   -0.60    1.20
   3  14   0    1.60    1.90
  -4 -14   0    4.50    4.50
  -4 -14   0    5.70    5.00
  -4 -14   0    8.90    5.10
  -4 -14   0   13.00    5.70
  -4 -14   0   13.10    5.40
  -4 -14   0   11.50    4.10
   4  14   0    9.60    3.20
   4  14   0   10.40    4.90
   4  14   0    9.00    3.10
   4  14   0   11.20    2.10
   4  14   0   10.70    3.40
  -5 -14   0    7.30    4.60
  -5 -14   0    5.80    5.30
  -5 -14   0   -4.40    3.50
  -5 -14   0    2.30    2.30
  -5 -14   0    5.80    5.40
   5  14   0    0.30    2.50
   5  14   0    1.00    1.20
   5  14   0    0.40    2.00
   5  14   0   -0.30    1.30
   5  14   0   -1.90    1.80
   5  14   0   -2.60    3.30
   5  14   0   -1.80    2.10
  -6 -14   0   22.50    6.50
  -6 -14   0   25.00    6.90
  -6 -14   0   18.20    6.10
  -6 -14   0   11.80    6.30
   6  14   0   17.30    4.90
   6  14   0   31.00    5.40
   6  14   0   23.20    5.00
   6  14   0   27.40    3.00
   6  14   0   23.30    3.10
   6  14   0   22.20    5.00
   6  14   0   23.90    4.50
  -7 -14   0   11.50    6.10
  -7 -14   0   17.30    6.70
  -7 -14   0    9.20    4.80
  -7 -14   0    3.10    4.50
   7  14   0    7.40    4.60
   7  14   0    8.40    3.40
   7  14   0    5.40    3.60
   7  14   0    1.40    3.00
   7  14   0    9.30    3.70
  -8 -14   0   73.99    8.00
  -8 -14   0   79.19   11.00
  -8 -14   0   86.29   10.60
  -8 -14   0   88.89   12.20
  -8 -14   0   63.59   10.20
   8  14   0   65.49    7.90
   8  14   0   88.69    8.30
   8  14   0   70.49    6.80
   8  14   0   84.19    8.10
  -9 -14   0   14.30    5.00
  -9 -14   0    7.80    4.80
  -9 -14   0    8.60    6.50
  -9 -14   0    3.00    5.60
  -9 -14   0    2.90    5.60
   9  14   0   12.30    4.10
   9  14   0   13.00    5.20
   9  14   0    5.90    3.20
   9  14   0    2.60    3.50
   9  14   0    7.10    3.70
 -10 -14   0    4.40    4.10
 -10 -14   0    7.40    6.20
 -10 -14   0    3.60    5.90
 -10 -14   0   12.20    5.80
 -10 -14   0    2.90    4.50
  10  14   0   -1.20    3.20
  10  14   0    4.00    3.70
  10  14   0   13.70    5.00
  10  14   0    1.60    4.50
  10  14   0    3.20    3.30
 -11 -14   0   23.20    6.30
 -11 -14   0   25.60    8.60
 -11 -14   0   22.60    6.40
 -11 -14   0   13.70    6.90
  11  14   0   17.50    5.60
  11  14   0   17.40    5.60
  11  14   0   18.10    5.60
  11  14   0   31.60    6.30
  11  14   0   10.70    6.00
  12 -15   0    0.70    3.10
  12 -15   0    1.50    2.50
 -12  15   0    5.80    4.60
  11 -15   0    0.60    3.50
  11 -15   0    3.10    2.20
 -11  15   0    5.70    3.20
 -11  15   0    3.50    4.00
  10 -15   0    7.80    3.70
  10 -15   0    5.40    2.40
  10 -15   0    6.60    4.30
 -10  15   0    7.50    3.40
 -10  15   0    1.70    3.00
 -10  15   0    2.90    3.70
   9 -15   0   21.80    5.30
   9 -15   0   22.90    6.00
   9 -15   0   25.70    3.90
  -9  15   0   31.60    5.40
  -9  15   0   22.10    4.90
  -9  15   0   21.40    4.70
  -9  15   0   29.10    6.50
   8 -15   0   44.90    7.20
   8 -15   0   32.90    6.10
   8 -15   0   35.30    3.60
  -8  15   0   45.70    6.70
  -8  15   0   31.50    5.20
  -8  15   0   40.00    6.70
  -8  15   0   34.90    5.30
   7 -15   0   14.60    4.10
   7 -15   0   13.10    5.00
   7 -15   0   13.70    2.70
   7 -15   0   11.10    2.30
  -7  15   0   12.50    4.20
  -7  15   0   18.10    4.00
  -7  15   0   13.80    5.00
  -7  15   0   11.90    4.60
   6 -15   0    4.80    4.10
   6 -15   0   11.80    2.40
   6 -15   0    4.70    4.30
   6 -15   0    3.40    1.70
  -6  15   0    9.90    4.70
  -6  15   0    8.00    3.30
  -6  15   0    5.60    2.60
  -6  15   0   11.50    3.90
   5 -15   0   13.60    4.50
   5 -15   0    7.00    2.60
   5 -15   0    1.70    4.00
   5 -15   0   12.50    2.30
   5 -15   0   11.80    2.50
  -5  15   0    7.90    3.60
  -5  15   0    9.90    4.30
   4 -15   0   72.99   10.00
   4 -15   0   58.49    5.00
   4 -15   0   58.09    7.50
   4 -15   0   58.49    4.30
  -4  15   0   51.89    5.10
  -4  15   0   64.89    5.60
  -4  15   0   63.29    8.40
   3 -15   0   52.99    8.50
   3 -15   0   48.50    5.10
   3 -15   0   51.09    5.50
   3 -15   0   66.59    8.40
   3 -15   0   46.60    4.00
   3 -15   0   52.19    4.80
  -3  15   0   53.69    7.30
  -3  15   0   48.20    5.10
  -3  15   0   61.69    5.20
   2 -15   0  153.88    8.90
   2 -15   0  166.58   11.40
   2 -15   0  158.68    7.60
   2 -15   0  145.29   11.80
   2 -15   0  161.98    8.70
   2 -15   0  160.58    8.90
   2 -15   0  140.89    9.20
   2 -15   0  175.48    8.20
  -2  15   0  171.48    8.30
  -2  15   0  139.19   10.10
  -2  15   0  163.58    8.40
  -2  15   0  154.48    8.50
   1 -15   0   -0.50    4.70
   1 -15   0    0.30    1.60
   1 -15   0    1.20    2.00
   1 -15   0   -0.60    3.30
   1 -15   0    1.40    3.50
   1 -15   0    2.60    4.20
   1 -15   0   -2.30    1.70
   1 -15   0   -1.40    2.50
  -1  15   0   -0.40    1.70
  -1  15   0   -1.30    1.40
  -1  15   0    1.90    2.30
  -1  15   0   -1.60    3.50
   0 -15   0    2.50    4.00
   0 -15   0    4.80    2.00
   0 -15   0    8.40    3.80
   0 -15   0    0.00    1.90
   0 -15   0    4.20    4.00
   0 -15   0    2.80    4.90
   0 -15   0    7.60    2.80
   0 -15   0    1.80    4.20
   0  15   0    6.80    2.00
   0  15   0    2.00    3.50
   0  15   0    4.10    2.70
   0  15   0    3.60    1.60
   0  15   0    6.80    2.20
  -1 -15   0    1.00    4.30
  -1 -15   0    5.20    4.10
  -1 -15   0    1.50    2.00
  -1 -15   0    4.90    3.50
  -1 -15   0    0.90    4.90
  -1 -15   0    5.00    2.50
  -1 -15   0    1.40    4.10
   1  15   0    4.00    1.70
   1  15   0   -2.10    3.70
   1  15   0    3.60    1.70
   1  15   0    3.10    2.00
   1  15   0    4.30    2.90
   1  15   0    6.00    2.20
  -2 -15   0   36.60    7.00
  -2 -15   0   37.70    8.10
  -2 -15   0   34.40    6.80
  -2 -15   0   37.40    7.50
  -2 -15   0   37.20    7.70
  -2 -15   0   40.80    6.50
   2  15   0   30.70    4.70
   2  15   0   37.80    3.30
   2  15   0   29.70    6.00
   2  15   0   32.90    3.00
   2  15   0   33.80    4.00
   2  15   0   39.50    5.20
   2  15   0   33.90    3.30
   2  15   0   33.20    3.10
  -3 -15   0   12.90    5.20
  -3 -15   0    8.70    7.30
  -3 -15   0    9.40    5.70
  -3 -15   0   12.50    6.30
  -3 -15   0   30.60    5.90
  -3 -15   0   10.30    4.50
   3  15   0   14.80    3.80
   3  15   0   18.60    3.10
   3  15   0   17.90    2.50
   3  15   0    9.30    4.80
   3  15   0   14.50    3.20
   3  15   0   23.90    4.80
  -4 -15   0    4.60    4.50
  -4 -15   0   16.40    6.30
  -4 -15   0   13.80    6.30
  -4 -15   0   15.50    3.90
   4  15   0   11.70    3.70
   4  15   0    5.00    4.30
   4  15   0    9.60    2.60
   4  15   0   13.70    3.80
   4  15   0   15.90    2.30
  -5 -15   0    9.50    5.60
  -5 -15   0   20.40    7.00
  -5 -15   0   15.30    6.80
  -5 -15   0    7.60    5.30
  -5 -15   0    9.00    4.50
   5  15   0   18.20    5.80
   5  15   0   10.60    3.80
   5  15   0    9.60    1.80
   5  15   0    8.70    3.20
  -6 -15   0    0.00    3.80
  -6 -15   0    8.90    6.60
  -6 -15   0    8.10    6.10
  -6 -15   0   -5.70    3.20
  -6 -15   0   -0.70    5.10
   6  15   0    3.80    2.90
   6  15   0    4.70    3.00
   6  15   0    6.60    4.40
  -7 -15   0   24.30    8.40
  -7 -15   0   18.70    5.30
  -7 -15   0   12.20    6.20
  -7 -15   0   25.10    6.60
  -7 -15   0   25.30    8.30
   7  15   0   27.60    6.30
   7  15   0   23.10    5.70
   7  15   0   16.50    4.20
   7  15   0   23.40    5.20
  -8 -15   0    2.30    6.40
  -8 -15   0    8.40    4.60
  -8 -15   0   21.00    7.80
  -8 -15   0   18.40    6.70
  -8 -15   0    5.60    4.60
   8  15   0   15.50    4.50
   8  15   0   12.60    4.10
   8  15   0    3.70    3.30
   8  15   0   11.90    5.00
  -9 -15   0    6.40    4.40
  -9 -15   0   -3.50    6.10
  -9 -15   0   -1.90    5.20
  -9 -15   0    0.90    4.70
  -9 -15   0   12.50    6.80
   9  15   0    4.20    4.60
   9  15   0   -2.50    2.40
   9  15   0    3.50    3.30
   9  15   0    0.80    2.80
   9  15   0    3.30    3.30
 -10 -15   0   -1.20    6.50
 -10 -15   0   -0.50    4.40
 -10 -15   0   16.30    8.10
 -10 -15   0    3.20    4.80
  10  15   0    6.20    4.20
  10  15   0    6.80    4.50
  10  15   0    0.80    3.20
  10  15   0    4.60    3.80
  10  15   0    5.10    3.90
  12 -16   0    1.40    3.40
  12 -16   0   -0.50    4.50
  11 -16   0    9.20    4.50
  11 -16   0    0.30    2.90
 -11  16   0    8.50    4.20
 -11  16   0   -0.60    3.30
  10 -16   0    6.60    2.20
  10 -16   0    9.60    4.80
  10 -16   0   -1.50    4.20
 -10  16   0   12.20    4.60
 -10  16   0    8.10    4.00
   9 -16   0    8.60    4.40
   9 -16   0   13.80    3.00
   9 -16   0   14.00    5.70
  -9  16   0   20.90    4.90
  -9  16   0   16.40    5.60
  -9  16   0   10.40    4.60
   8 -16   0    7.80    2.40
   8 -16   0   11.20    5.50
   8 -16   0   21.00    5.40
  -8  16   0   10.30    4.30
  -8  16   0    7.10    2.90
  -8  16   0   11.40    4.90
  -8  16   0    6.10    3.20
   7 -16   0   75.59    7.80
   7 -16   0   64.69    4.40
  -7  16   0   68.29    6.20
  -7  16   0   71.59    7.10
  -7  16   0   56.79    8.10
  -7  16   0   77.99    7.50
   6 -16   0   -2.30    3.10
   6 -16   0    2.00    1.60
  -6  16   0    0.30    2.30
  -6  16   0   -0.60    2.20
  -6  16   0   -1.80    3.40
   5 -16   0   28.20    3.40
   5 -16   0   46.00    7.30
   5 -16   0   32.50    8.80
   5 -16   0   34.80    4.50
   5 -16   0   25.70    2.80
  -5  16   0   30.90    4.90
  -5  16   0   26.10    4.50
  -5  16   0   32.80    6.00
   4 -16   0   -4.00    4.50
   4 -16   0    6.00    2.00
   4 -16   0    8.70    4.90
   4 -16   0    4.20    2.90
  -4  16   0    4.30    2.50
  -4  16   0    7.80    2.70
  -4  16   0    5.30    4.20
   3 -16   0    1.80    5.60
   3 -16   0    2.90    2.00
   3 -16   0    0.70    3.80
   3 -16   0    1.00    2.70
   3 -16   0   -0.80    1.30
  -3  16   0   -1.50    3.50
  -3  16   0    0.80    2.50
  -3  16   0    0.40    2.00
   2 -16   0  100.89    7.40
   2 -16   0  107.99    6.40
   2 -16   0  109.49    7.30
   2 -16   0   97.09    6.00
   2 -16   0  101.49    9.40
   2 -16   0  106.09    7.20
  -2  16   0   96.89    6.40
  -2  16   0   86.99    8.60
  -2  16   0  107.69    7.30
   1 -16   0   12.50    3.70
   1 -16   0    4.50    2.40
   1 -16   0    7.20    3.90
   1 -16   0    7.90    4.90
   1 -16   0    4.60    2.00
   1 -16   0    9.10    3.30
   1 -16   0   12.30    5.30
  -1  16   0    6.00    2.10
  -1  16   0    4.50    2.90
  -1  16   0    3.40    2.20
  -1  16   0    4.80    4.20
   0 -16   0   69.09    6.80
   0 -16   0   66.49    8.00
   0 -16   0   70.99    8.50
   0 -16   0   79.99    6.10
   0 -16   0   82.09   11.80
   0 -16   0   62.39    9.00
   0 -16   0   81.99    6.90
   0 -16   0   78.39    5.40
   0  16   0   88.49    5.20
   0  16   0   78.69    9.30
   0  16   0   77.69    5.20
   0  16   0   81.49    6.50
   0  16   0   79.09    5.10
  -1 -16   0    0.90    2.00
  -1 -16   0    4.00    4.60
  -1 -16   0    4.10    2.50
  -1 -16   0    3.40    4.90
  -1 -16   0   -0.40    3.50
  -1 -16   0    1.30    4.20
  -1 -16   0    1.90    5.90
   1  16   0    1.30    4.30
   1  16   0   -0.20    1.40
   1  16   0    2.30    1.90
   1  16   0   -1.40    2.30
   1  16   0    2.20    1.60
   1  16   0   -0.10    1.70
  -2 -16   0  101.29    9.90
  -2 -16   0   87.29    9.70
  -2 -16   0  102.19    8.20
  -2 -16   0  103.89   11.70
  -2 -16   0  109.69    8.30
  -2 -16   0  135.69   13.80
   2  16   0  105.79    9.30
   2  16   0  119.69    7.30
   2  16   0  113.79    8.00
   2  16   0  112.09    5.60
   2  16   0  111.09    5.40
  -3 -16   0   30.50    8.10
  -3 -16   0   22.40    6.00
  -3 -16   0   21.10    7.10
  -3 -16   0   33.00    6.20
  -3 -16   0   31.90    7.60
  -3 -16   0   35.20    7.60
   3  16   0   29.60    6.60
   3  16   0   32.60    5.20
   3  16   0   36.70    6.10
   3  16   0   22.70    2.30
   3  16   0   35.50    4.30
  -4 -16   0   25.10    7.60
  -4 -16   0   15.20    6.80
  -4 -16   0   15.80    5.80
  -4 -16   0   21.30    6.60
  -4 -16   0   14.30    5.20
   4  16   0    9.00    4.80
   4  16   0   22.70    4.00
   4  16   0   15.90    4.50
  -5 -16   0   -1.30    6.40
  -5 -16   0    7.70    4.50
  -5 -16   0    9.60    6.60
  -5 -16   0    3.50    5.60
  -5 -16   0    2.30    4.90
   5  16   0   -0.20    1.70
   5  16   0    5.20    2.30
   5  16   0    3.30    4.50
   5  16   0    9.60    3.70
  -6 -16   0    6.50    5.80
  -6 -16   0    4.20    4.70
  -6 -16   0    7.20    5.60
  -6 -16   0    1.80    5.70
  -6 -16   0    0.40    4.70
   6  16   0   -3.60    3.90
   6  16   0   -3.80    1.70
   6  16   0    1.20    2.70
   6  16   0   -0.40    2.10
  -7 -16   0   10.90    5.90
  -7 -16   0    9.50    6.70
  -7 -16   0   10.50    5.40
  -7 -16   0   14.40    5.60
  -7 -16   0   -2.90    5.90
   7  16   0    8.00    4.00
   7  16   0   11.10    5.10
   7  16   0    7.60    3.00
  -8 -16   0    2.10    7.00
  -8 -16   0   17.60    7.10
  -8 -16   0    5.70    4.60
  -8 -16   0    4.30    4.10
  -8 -16   0    1.60    6.00
   8  16   0    2.50    3.60
   8  16   0    1.10    2.80
   8  16   0   -3.10    2.60
   8  16   0    3.60    3.00
   8  16   0    3.00    4.40
  -9 -16   0    0.00    7.00
  -9 -16   0   13.90    7.80
  -9 -16   0   -0.30    5.00
  -9 -16   0    0.80    6.40
  -9 -16   0    7.80    4.60
   9  16   0    4.10    4.70
   9  16   0   -1.00    2.80
   9  16   0    1.00    2.60
   9  16   0   -3.10    3.00
  10 -17   0    2.50    3.60
  10 -17   0   19.50    5.70
 -10  17   0    5.30    4.10
 -10  17   0   13.10    3.90
   9 -17   0   -1.50    3.40
   9 -17   0    6.40    4.60
  -9  17   0    4.40    2.70
  -9  17   0    6.60    4.10
   8 -17   0   21.90    7.00
   8 -17   0   24.60    6.40
   8 -17   0   19.50    2.80
  -8  17   0   20.00    4.70
  -8  17   0   22.40    5.00
  -8  17   0   29.60    5.50
   7 -17   0    0.40    1.50
   7 -17   0    0.20    4.00
   7 -17   0    1.20    4.60
  -7  17   0    3.00    3.40
  -7  17   0    0.40    2.50
  -7  17   0    0.00    2.00
   6 -17   0   24.80    5.90
   6 -17   0   25.30    6.70
   6 -17   0   27.70    2.90
  -6  17   0   29.80    5.00
  -6  17   0   23.50    6.00
  -6  17   0   22.90    4.60
   5 -17   0   10.10    1.90
   5 -17   0    9.40    4.50
   5 -17   0   13.20    4.90
   5 -17   0   -3.50    4.80
  -5  17   0   19.00    4.30
  -5  17   0    6.20    3.00
  -5  17   0   21.60    5.40
   4 -17   0    2.80    2.60
   4 -17   0    7.20    5.40
   4 -17   0   -1.90    5.10
  -4  17   0    2.80    2.50
  -4  17   0    4.50    4.20
  -4  17   0    1.30    2.10
   3 -17   0    2.70    2.90
   3 -17   0    2.20    2.30
   3 -17   0    6.80    5.40
   3 -17   0    1.40    3.70
   3 -17   0   -9.20    4.40
  -3  17   0   -3.70    3.80
  -3  17   0    1.00    2.10
  -3  17   0    1.00    2.20
   2 -17   0    3.20    3.30
   2 -17   0    0.80    3.40
   2 -17   0    1.40    3.30
   2 -17   0    6.50    4.80
   2 -17   0    0.70    1.90
   2 -17   0    9.40    6.70
  -2  17   0    8.20    5.20
  -2  17   0    2.30    2.00
  -2  17   0   -0.60    2.00
   1 -17   0    7.40    3.90
   1 -17   0    4.10    6.00
   1 -17   0    0.50    4.00
   1 -17   0    2.80    5.00
   1 -17   0   11.40    3.30
  -1  17   0    7.50    2.40
  -1  17   0    7.20    4.60
  -1  17   0    2.20    2.60
   0 -17   0    7.20    6.20
   0 -17   0    3.90    5.50
   0 -17   0   14.90    4.80
   0 -17   0    5.20    4.50
   0 -17   0   12.70    3.70
   0 -17   0    8.40    5.00
   0  17   0    8.50    2.20
   0  17   0   18.80    6.20
   0  17   0    5.40    2.90
  -1 -17   0   10.70    4.90
  -1 -17   0    6.30    3.90
  -1 -17   0    5.20    4.00
  -1 -17   0   10.10    5.60
  -1 -17   0    2.10    4.60
  -1 -17   0   -4.10    5.90
   1  17   0    1.50    2.30
   1  17   0    0.50    1.30
   1  17   0    2.10    4.40
   1  17   0   -0.40    1.00
  -2 -17   0   14.10    6.90
  -2 -17   0   -0.70    4.90
  -2 -17   0    2.00    4.10
  -2 -17   0    6.30    5.20
  -2 -17   0    6.50    5.60
   2  17   0    3.20    2.70
   2  17   0    2.90    2.00
   2  17   0   11.80    6.10
  -3 -17   0   10.10    5.70
  -3 -17   0   10.40    4.70
  -3 -17   0   17.10    6.10
  -3 -17   0    5.30    6.70
  -3 -17   0   -1.80    4.90
   3  17   0    6.80    3.00
   3  17   0    1.80    1.90
   3  17   0    9.70    3.40
   3  17   0    6.40    4.60
  -4 -17   0   17.70    6.90
  -4 -17   0   22.60    6.10
  -4 -17   0   20.00    7.00
  -4 -17   0   11.90    7.50
  -4 -17   0    3.80    5.00
   4  17   0   20.80    4.20
   4  17   0   12.60    4.10
   4  17   0   19.00    5.50
   4  17   0   13.50    3.30
  -5 -17   0   -4.00    4.70
  -5 -17   0    1.40    7.10
  -5 -17   0    0.80    4.50
  -5 -17   0   12.20    6.20
  -5 -17   0    7.60    4.00
   5  17   0    3.00    3.20
   5  17   0    4.20    3.30
   5  17   0    8.70    5.30
  -6 -17   0    6.50    4.60
  -6 -17   0    0.70    4.90
  -6 -17   0   -0.30    6.10
  -6 -17   0    5.90    7.40
  -6 -17   0   15.40    7.20
   6  17   0    2.60    2.90
   6  17   0    0.70    2.20
   6  17   0   15.60    5.70
  -7 -17   0    4.40    4.40
  -7 -17   0    9.20    6.80
  -7 -17   0    3.60    7.10
  -7 -17   0   -4.50    6.80
  -7 -17   0    0.00    4.30
   7  17   0    0.30    2.50
   7  17   0   -3.20    4.40
   7  17   0   -0.90    2.90
  -8 -17   0   13.90    7.40
  -8 -17   0   29.90    8.10
  -8 -17   0   18.10    6.20
  -8 -17   0   33.10    8.10
   8  17   0   19.00    4.50
   8  17   0   19.60    6.20
   8  17   0   12.80    4.50
   9 -18   0    7.90    5.50
  -9  18   0   12.80    5.10
   8 -18   0    6.80    4.40
   8 -18   0    4.70    4.80
  -8  18   0    9.10    4.10
  -8  18   0   10.70    3.30
   7 -18   0   16.40    5.60
   7 -18   0   20.90    6.50
  -7  18   0   24.60    6.10
  -7  18   0   20.60    4.50
  -7  18   0   16.30    4.40
   6 -18   0    4.50    5.90
   6 -18   0    8.20    5.10
  -6  18   0    5.20    3.30
  -6  18   0   -0.10    2.70
   5 -18   0    4.30    5.00
   5 -18   0    2.20    2.30
   5 -18   0    1.10    5.00
   5 -18   0   -1.80    1.20
  -5  18   0   -5.40    3.60
  -5  18   0   -0.20    2.40
  -5  18   0    2.70    2.60
   4 -18   0    3.10    4.80
   4 -18   0    7.50    2.90
   4 -18   0    0.70    5.40
  -4  18   0   -0.30    2.10
  -4  18   0    2.40    2.30
  -4  18   0    0.90    4.40
   3 -18   0    1.90    6.20
   3 -18   0   13.50    3.60
   3 -18   0    6.90    3.90
   3 -18   0    2.70    2.70
   3 -18   0   10.10    5.60
  -3  18   0    5.60    4.20
  -3  18   0   10.80    3.10
  -3  18   0    9.10    5.30
   2 -18   0   17.80    4.40
   2 -18   0   16.90    4.70
   2 -18   0    7.70    5.80
   2 -18   0   12.30    4.40
   2 -18   0   15.50    4.60
   2 -18   0   11.30    6.70
  -2  18   0   22.30    6.30
  -2  18   0   12.80    3.60
  -2  18   0   12.80    3.10
   1 -18   0    7.10    4.10
   1 -18   0    3.00    5.40
   1 -18   0   -4.50    3.10
   1 -18   0    3.70    6.00
   1 -18   0    6.90    4.10
  -1  18   0    3.60    4.40
  -1  18   0    1.10    1.20
  -1  18   0    3.60    2.60
   0 -18   0    9.80    6.90
   0 -18   0    4.00    3.80
   0 -18   0    5.90    4.00
   0 -18   0    6.40    4.80
   0 -18   0    5.40    5.10
   0  18   0   12.40    5.60
   0  18   0   -0.80    2.70
  -1 -18   0    4.40    4.90
  -1 -18   0    3.20    4.50
  -1 -18   0    6.70    6.90
  -1 -18   0    0.90    3.20
  -1 -18   0   -1.40    4.00
   1  18   0   -1.90    1.50
   1  18   0    2.20    2.40
   1  18   0    4.60    4.70
  -2 -18   0   18.00    5.60
  -2 -18   0   11.80    6.00
  -2 -18   0    5.80    5.10
  -2 -18   0   19.10    5.90
  -2 -18   0    9.90    8.30
   2  18   0   10.40    4.00
   2  18   0   23.70    6.50
  -3 -18   0   10.70    6.20
  -3 -18   0   10.90    6.40
  -3 -18   0    6.60    5.30
  -3 -18   0    1.40    7.40
  -3 -18   0   15.10    5.60
   3  18   0    2.80    2.90
   3  18   0    8.00    5.30
  -4 -18   0    7.10    5.70
  -4 -18   0    3.90    5.70
  -4 -18   0    5.50    6.50
  -4 -18   0    5.20    4.00
  -4 -18   0   -5.60    7.40
   4  18   0   -1.80    1.60
   4  18   0   -0.20    1.90
   4  18   0   -2.90    2.70
   4  18   0   -0.60    5.10
  -5 -18   0    1.10    5.60
  -5 -18   0    6.40    5.60
  -5 -18   0    3.20    7.50
  -5 -18   0   12.20    7.00
  -5 -18   0    2.30    4.30
   5  18   0    1.10    3.10
   5  18   0   -0.80    4.80
   5  18   0    0.30    2.20
   5  18   0    4.20    2.90
  -6 -18   0    9.60    7.00
  -6 -18   0   11.70    5.50
  -6 -18   0   11.80    7.80
   6  18   0   16.20    6.60
   6  18   0    5.80    3.50
   7 -19   0   11.60    5.90
   7 -19   0   -9.10    4.80
  -7  19   0    1.80    3.80
  -7  19   0   -0.70    2.20
   6 -19   0   -0.50    5.60
   6 -19   0    3.40    4.50
  -6  19   0   -1.00    4.50
  -6  19   0    1.70    2.40
   5 -19   0    2.60    5.00
   5 -19   0    6.60    3.00
   5 -19   0    1.90    5.80
  -5  19   0   -2.30    2.30
  -5  19   0    1.10    2.20
  -5  19   0    0.50    3.90
   4 -19   0    4.00    5.70
   4 -19   0    6.00    2.80
   4 -19   0    2.70    5.60
  -4  19   0    0.60    2.30
  -4  19   0    2.30    5.30
  -4  19   0    1.60    2.20
   3 -19   0    6.80    6.80
   3 -19   0   31.20    7.50
   3 -19   0   19.60    4.20
   3 -19   0   15.80    4.70
  -3  19   0   20.80    4.10
  -3  19   0   14.90    6.60
   2 -19   0    8.30    4.50
   2 -19   0   17.20    4.40
   2 -19   0   11.20    7.30
   2 -19   0    4.80    5.80
  -2  19   0    9.00    3.10
  -2  19   0    9.30    6.60
   1 -19   0   22.10    5.60
   1 -19   0   15.60    5.90
   1 -19   0   19.90    7.70
   1 -19   0   28.60    7.50
  -1  19   0   20.60    4.60
   0 -19   0   16.10    7.30
   0 -19   0   23.50    7.10
   0 -19   0   14.10    6.70
   0 -19   0   22.60    5.60
   0 -19   0   32.70    6.00
   0  19   0   26.00    4.50
  -1 -19   0   34.90    7.10
  -1 -19   0   51.49   11.40
  -1 -19   0   35.80    7.90
  -1 -19   0   58.39    8.30
  -1 -19   0   27.80    7.10
   1  19   0   37.10    5.30
  -2 -19   0    7.70    5.50
  -2 -19   0    6.20    7.50
  -2 -19   0    3.80    5.50
  -2 -19   0    8.90    4.30
  -2 -19   0    9.10    5.00
   2  19   0   -1.70    5.10
   2  19   0    1.80    2.60
  -3 -19   0   10.00    4.40
  -3 -19   0   18.70    6.20
  -3 -19   0    4.80    7.40
  -3 -19   0   15.40    6.90
   3  19   0    2.50    4.70
  -4 -19   0   -1.20    5.30
  -4 -19   0    8.10    6.80
  -4 -19   0    6.80    6.40
  -4 -19   0   -8.40    7.80
  -4 -19   0    0.70    3.80
   4  19   0   -6.10    3.90
   4  19   0    6.10    3.80
   5 -20   0   -3.40    4.80
  -5  20   0    0.00    3.00
  -5  20   0    4.40    5.30
   4 -20   0   11.80    6.60
   4 -20   0   14.20    3.60
  -4  20   0    6.00    4.30
  -4  20   0   14.50    6.30
   3 -20   0    7.30    3.60
   3 -20   0   -3.70    4.90
  -3  20   0   -2.00    4.40
  -3  20   0    1.10    2.70
   2 -20   0   19.30    5.10
   2 -20   0   -3.50    5.20
  -2  20   0   11.00    3.30
  -2  20   0    2.00    4.60
   1 -20   0    4.50    3.90
   1 -20   0   15.60    4.80
   1 -20   0    1.10    5.60
   1 -20   0    9.90    7.40
  -1  20   0   -1.60    4.70
  -1  20   0   11.60    3.60
   0 -20   0    6.60    7.40
   0 -20   0   10.90    5.00
   0 -20   0    7.80    5.50
   0 -20   0   11.80    4.10
   0 -20   0    0.90    5.20
   0  20   0    0.40    2.80
   0  20   0    1.90    5.00
  -1 -20   0   -0.90    5.00
  -1 -20   0    2.40    8.80
  -1 -20   0    1.90    4.70
  -1 -20   0    3.30    5.70
  -1 -20   0    4.10    4.00
   1  20   0    6.30    4.20
   1  20   0   10.20    5.50
   2  20  -1    9.30    5.50
   2  20  -1    4.40    3.90
  -2 -20   1   -0.40    6.40
  -2 -20   1    3.80    8.70
  -2 -20   1    7.00    4.30
  -2 -20   1   12.90    6.40
   1  20  -1    7.60    5.70
   1  20  -1    0.30    2.20
  -1 -20   1    8.00    5.40
  -1 -20   1    3.10    5.50
  -1 -20   1   -5.80    5.30
  -1 -20   1   13.90    8.60
  -1 -20   1    0.50    4.30
   0  20  -1    7.90    3.30
   0  20  -1   13.40    5.80
   0 -20   1    8.70    6.90
   0 -20   1    7.80    4.70
   0 -20   1    1.50    5.30
   0 -20   1   13.80    4.40
  -1  20  -1   10.20    3.30
  -1  20  -1    9.00    6.50
   1 -20   1   22.70    4.80
   1 -20   1   12.70    4.60
   1 -20   1   13.50    7.10
  -2  20  -1    3.40    5.50
  -2  20  -1    4.30    2.80
   2 -20   1    0.90    5.40
   2 -20   1   12.10    4.10
   2 -20   1    4.10    8.20
  -3  20  -1    5.80    5.10
  -3  20  -1    2.90    2.40
   3 -20   1    5.10    6.00
   3 -20   1    9.20    3.50
   3 -20   1    2.40    4.10
   3 -20   1   -2.90    7.10
  -4  20  -1    1.90    2.50
  -4  20  -1    1.90    4.80
   4 -20   1   18.20    3.70
   4 -20   1    5.60    8.50
   4 -20   1    9.30    6.10
  -5  20  -1    0.40    2.70
  -5  20  -1   -3.20    3.40
   5 -20   1   -4.60    5.00
   5  19  -1    0.70    2.50
   5  19  -1    4.80    2.50
   5  19  -1   -3.30    2.40
   5  19  -1   13.40    6.30
  -5 -19   1   -2.00    5.00
  -5 -19   1   23.30    7.90
  -5 -19   1   -0.70    5.70
  -5 -19   1   -8.80    6.50
   4  19  -1   13.10    5.10
   4  19  -1    8.90    6.30
  -4 -19   1   14.10    5.00
  -4 -19   1   13.10    6.00
   3  19  -1   -3.60    2.80
   3  19  -1    2.40    5.70
   3  19  -1    0.10    2.10
  -3 -19   1    0.60    5.70
  -3 -19   1    5.00    6.50
  -3 -19   1    2.20    4.60
  -3 -19   1    6.80    5.70
  -3 -19   1   14.00    8.80
   2  19  -1   31.00    5.10
  -2 -19   1   28.30    9.40
  -2 -19   1   29.70    7.90
  -2 -19   1   43.10    7.40
  -2 -19   1   32.80    7.90
  -2 -19   1   17.90    5.80
   1  19  -1   26.60    4.60
  -1 -19   1   21.10    8.90
  -1 -19   1   34.70    7.30
  -1 -19   1   36.30    7.60
  -1 -19   1   21.30    7.40
  -1 -19   1   39.90    6.90
   0  19  -1    4.90    7.20
   0  19  -1    6.90    2.60
   0 -19   1    4.30    5.20
   0 -19   1    8.20    5.40
   0 -19   1    2.10    3.80
   0 -19   1   -1.30    6.10
   0 -19   1    6.20    4.80
  -1  19  -1    3.00    2.80
   1 -19   1   -3.30    6.50
   1 -19   1    5.80    4.30
   1 -19   1   11.10    4.50
   1 -19   1    5.60    4.60
   1 -19   1    9.60    5.90
  -2  19  -1    7.20    3.30
   2 -19   1    6.90    5.40
   2 -19   1   33.70    9.80
   2 -19   1   17.30    4.30
   2 -19   1   10.10    4.50
  -3  19  -1   -1.10    2.20
  -3  19  -1   -2.50    1.50
  -3  19  -1    6.00    6.20
   3 -19   1    4.40    2.90
   3 -19   1  -13.20    4.70
   3 -19   1    6.80    3.80
   3 -19   1    0.50    4.70
  -4  19  -1    5.80    2.80
  -4  19  -1   14.20    5.40
  -4  19  -1    3.00    2.60
   4 -19   1    8.90    5.60
   4 -19   1   -1.80    5.40
   4 -19   1    8.60    3.40
  -5  19  -1    1.30    4.40
  -5  19  -1    8.00    2.90
   5 -19   1   11.30    3.50
   5 -19   1   -1.80    5.80
   5 -19   1    5.00    4.90
  -6  19  -1   14.50    3.40
  -6  19  -1    7.20    4.40
   6 -19   1   12.80    5.50
   6 -19   1   22.00    7.90
  -7  19  -1    4.30    2.60
  -7  19  -1    0.80    3.80
   7 -19   1   -1.20    5.50
   7 -19   1    7.20    4.90
  -8  19  -1    4.80    3.60
  -8  19  -1    6.70    3.70
   8 -19   1    7.20    5.00
   8 -19   1   -3.80    5.00
   6  18  -1    3.50    2.40
   6  18  -1    7.90    5.60
   6  18  -1    5.00    3.60
  -6 -18   1   -3.10    4.00
  -6 -18   1    8.70    6.70
  -6 -18   1   -5.00    6.00
  -6 -18   1    7.00    7.00
   5  18  -1   -2.00    1.90
   5  18  -1    2.10    3.60
   5  18  -1    1.60    3.10
   5  18  -1    6.00    5.30
  -5 -18   1    2.20    5.60
  -5 -18   1    9.70    6.60
  -5 -18   1    0.80    4.70
  -5 -18   1   -1.30    6.70
  -5 -18   1    5.30    4.80
   4  18  -1    0.70    1.90
   4  18  -1   12.00    5.50
  -4 -18   1    1.10    5.20
  -4 -18   1   12.70    4.80
  -4 -18   1    5.90    6.00
  -4 -18   1    6.60    7.80
  -4 -18   1    7.10    6.70
   3  18  -1    1.20    4.60
   3  18  -1   -0.20    2.60
   3  18  -1    1.60    1.60
  -3 -18   1    4.80    5.40
  -3 -18   1    2.40    3.90
  -3 -18   1    8.20    6.00
  -3 -18   1   -1.40    6.90
  -3 -18   1    4.60    5.60
   2  18  -1   20.90    4.40
   2  18  -1   18.80    6.40
  -2 -18   1    6.00    5.00
  -2 -18   1    7.70    4.30
  -2 -18   1   19.50    7.90
  -2 -18   1   23.10    6.50
  -2 -18   1   21.60    7.20
   1  18  -1   60.79    9.80
   1  18  -1   69.29    6.20
  -1 -18   1   65.49   11.60
  -1 -18   1   70.29    9.60
  -1 -18   1   80.29   11.30
  -1 -18   1   60.59    9.30
   0  18  -1   -1.80    0.80
   0  18  -1    1.10    4.60
   0  18  -1    0.90    2.40
   0 -18   1   -5.50    5.40
   0 -18   1   -0.70    4.60
   0 -18   1    2.80    4.00
   0 -18   1    6.80    4.80
   0 -18   1   11.50    4.60
  -1  18  -1   -0.90    3.80
  -1  18  -1   -0.10    1.10
  -1  18  -1    1.30    2.60
   1 -18   1    2.90    5.10
   1 -18   1    6.70    3.90
   1 -18   1    1.80    6.00
   1 -18   1    3.10    3.90
   1 -18   1    3.70    3.90
  -2  18  -1   13.50    2.90
  -2  18  -1    3.20    5.00
  -2  18  -1    7.70    3.20
   2 -18   1    7.40    6.10
   2 -18   1   17.90    4.40
   2 -18   1   13.70    4.40
   2 -18   1   20.50    7.60
   2 -18   1    5.80    4.00
  -3  18  -1   10.60    3.00
  -3  18  -1   23.00    6.70
  -3  18  -1   15.80    4.00
   3 -18   1   23.70    4.60
   3 -18   1   16.40    4.50
   3 -18   1   21.20    6.80
   3 -18   1   14.20    7.00
   3 -18   1   13.00    4.50
  -4  18  -1    7.80    4.70
  -4  18  -1    6.70    2.70
  -4  18  -1    4.80    2.50
   4 -18   1    1.20    3.80
   4 -18   1    9.00    3.10
   4 -18   1    8.80    6.70
  -5  18  -1    5.80    4.30
  -5  18  -1    4.20    2.10
  -5  18  -1    5.20    2.90
   5 -18   1   10.70    2.90
   5 -18   1    9.30    5.70
   5 -18   1   -1.50    4.70
  -6  18  -1    9.80    3.60
  -6  18  -1    8.50    4.70
   6 -18   1    9.00    5.00
   6 -18   1   13.90    5.70
  -7  18  -1    5.60    4.70
   7 -18   1    6.40    5.10
   7 -18   1    1.10    4.30
  -8  18  -1   -0.10    3.50
  -8  18  -1   -0.30    1.90
   8 -18   1    5.80    4.10
   8 -18   1   -0.20    5.10
  -9  18  -1    1.00    2.50
  -9  18  -1    1.20    4.00
   9 -18   1    4.50    4.10
   9 -18   1    0.40    4.70
   8  17  -1    2.50    2.90
   8  17  -1    7.50    3.50
   8  17  -1    3.80    3.90
   8  17  -1    8.90    5.00
  -8 -17   1    8.40    6.50
  -8 -17   1    1.40    7.90
  -8 -17   1   10.20    5.00
  -8 -17   1   10.90    7.20
  -8 -17   1    4.20    5.00
   7  17  -1   -2.40    2.70
   7  17  -1   -0.10    4.70
   7  17  -1    2.30    2.60
  -7 -17   1   13.50    7.50
  -7 -17   1    0.80    5.20
  -7 -17   1   -6.90    6.50
  -7 -17   1    1.10    4.70
  -7 -17   1    5.50    5.80
   6  17  -1   14.10    5.80
   6  17  -1   13.10    4.10
   6  17  -1   17.50    4.10
  -6 -17   1    4.60    6.50
  -6 -17   1    9.40    5.50
  -6 -17   1   23.60    8.80
  -6 -17   1   18.20    5.70
  -6 -17   1   15.90    6.80
   5  17  -1   11.40    4.20
   5  17  -1   11.80    5.40
  -5 -17   1    5.50    6.50
  -5 -17   1   13.00    5.20
  -5 -17   1    4.50    5.80
  -5 -17   1    0.60    5.20
  -5 -17   1   14.70    7.90
   4  17  -1   -3.70    2.20
   4  17  -1   -1.30    4.00
   4  17  -1    2.20    2.90
   4  17  -1   -1.40    1.90
  -4 -17   1    4.70    6.20
  -4 -17   1    0.40    5.30
  -4 -17   1   -4.90    3.90
  -4 -17   1    0.90    5.10
  -4 -17   1    8.90    4.20
   3  17  -1    6.00    3.50
   3  17  -1    5.40    2.90
   3  17  -1    6.30    5.00
   3  17  -1    6.30    2.40
  -3 -17   1   -0.50    6.20
  -3 -17   1    3.10    4.70
  -3 -17   1   15.40    5.20
  -3 -17   1    4.80    4.90
  -3 -17   1    0.90    5.00
   2  17  -1    6.80    3.10
   2  17  -1   12.10    5.10
   2  17  -1    4.30    2.20
  -2 -17   1   15.80    6.00
  -2 -17   1    3.50    5.20
  -2 -17   1    9.70    4.40
  -2 -17   1    0.40    5.10
  -2 -17   1    8.40    6.50
   1  17  -1   25.20    4.50
   1  17  -1   28.20    6.80
  -1 -17   1   37.60    8.30
  -1 -17   1   26.50    5.20
  -1 -17   1   33.60    6.30
  -1 -17   1   16.50    7.70
  -1 -17   1   28.50    6.20
  -1 -17   1   25.90    6.50
   0  17  -1    6.10    1.90
   0  17  -1    3.70    2.70
   0  17  -1   -2.20    4.10
   0 -17   1    4.60    2.80
   0 -17   1    0.40    3.20
   0 -17   1    5.50    4.30
   0 -17   1    3.10    5.90
   0 -17   1    9.90    4.90
   0 -17   1    7.60    5.90
  -1  17  -1   22.40    6.60
  -1  17  -1   20.10    3.30
  -1  17  -1   31.60    4.90
   1 -17   1   13.90    5.10
   1 -17   1   18.00    4.40
   1 -17   1   22.80    4.90
   1 -17   1   19.00    5.20
   1 -17   1   15.20    6.80
   1 -17   1   14.30    6.50
  -2  17  -1   27.70    4.70
  -2  17  -1   35.20    4.60
  -2  17  -1   28.40    6.80
   2 -17   1   38.10    5.90
   2 -17   1   32.50    7.10
   2 -17   1   22.40    4.20
   2 -17   1   38.90    5.90
   2 -17   1   32.40    5.60
   2 -17   1   32.90    8.40
   2 -17   1   29.30    5.70
  -3  17  -1   11.80    5.20
  -3  17  -1    1.70    2.00
  -3  17  -1    2.70    2.30
   3 -17   1    2.70    3.10
   3 -17   1    5.20    4.50
   3 -17   1    2.40    2.30
   3 -17   1    4.00    5.50
   3 -17   1   -1.80    3.30
  -4  17  -1   17.30    6.20
  -4  17  -1    9.30    5.00
  -4  17  -1   15.80    3.70
   4 -17   1   14.90    3.40
   4 -17   1   26.80    6.50
   4 -17   1    4.10    5.50
  -5  17  -1   21.20    4.30
  -5  17  -1   37.90    7.10
  -5  17  -1   28.40    4.50
   5 -17   1   26.20    6.30
   5 -17   1   31.80    4.60
   5 -17   1   17.40    6.60
   5 -17   1   22.50    2.40
  -6  17  -1    6.00    4.00
  -6  17  -1    1.30    2.50
  -6  17  -1    1.30    2.20
   6 -17   1    9.30    4.90
   6 -17   1   -0.20    4.10
   6 -17   1    1.50    1.30
   6 -17   1    5.40    2.30
  -7  17  -1    7.40    4.40
  -7  17  -1   10.50    3.30
  -7  17  -1    5.20    3.10
   7 -17   1    9.40    5.40
  -8  17  -1   30.90    5.20
  -8  17  -1   36.40    6.30
  -8  17  -1   48.90    8.70
   8 -17   1   49.70    7.70
   8 -17   1   28.30    7.10
  -9  17  -1   23.30    6.60
  -9  17  -1   17.60    4.30
  -9  17  -1   16.70    7.30
   9 -17   1   22.00    6.20
   9 -17   1   24.10    5.40
 -10  17  -1   49.50    6.80
 -10  17  -1   45.20    6.50
 -10  17  -1   53.49    9.30
  10 -17   1   41.50    6.80
  10 -17   1   56.89    8.50
  11 -17   1   -3.90    3.50
   9  16  -1    0.20    4.30
   9  16  -1   -1.10    2.90
   9  16  -1    0.00    3.30
   9  16  -1    5.80    3.70
  -9 -16   1    8.40    7.10
  -9 -16   1    9.10    5.30
  -9 -16   1    5.60    6.60
  -9 -16   1    0.70    6.60
   8  16  -1    8.10    3.60
   8  16  -1    4.80    5.10
   8  16  -1    2.90    3.70
   8  16  -1   -1.80    2.40
   8  16  -1    0.90    2.60
  -8 -16   1    3.10    4.20
  -8 -16   1    3.60    5.90
  -8 -16   1    4.20    4.90
  -8 -16   1   12.50    6.60
  -8 -16   1   -1.60    6.20
   7  16  -1   50.39    8.30
   7  16  -1   55.29    6.80
   7  16  -1   51.29    7.10
  -7 -16   1   43.50    8.10
  -7 -16   1   69.09   10.60
  -7 -16   1   56.59   10.40
  -7 -16   1   66.49   10.20
  -7 -16   1   34.90    9.40
   6  16  -1   40.90    7.50
   6  16  -1   20.60    4.00
   6  16  -1   39.70    5.80
   6  16  -1   34.80    6.20
  -6 -16   1   28.10    8.10
  -6 -16   1   22.90    8.30
  -6 -16   1   29.90    7.00
  -6 -16   1   32.70    8.60
  -6 -16   1   23.70    7.20
   5  16  -1    5.20    4.80
   5  16  -1    8.40    3.00
   5  16  -1   -1.50    2.60
  -5 -16   1   14.60    6.50
  -5 -16   1    6.80    4.20
  -5 -16   1    5.80    6.40
  -5 -16   1    8.30    5.40
  -5 -16   1    2.90    5.10
   4  16  -1    0.40    1.50
   4  16  -1    3.40    2.60
   4  16  -1    8.80    3.30
   4  16  -1   -0.50    4.20
  -4 -16   1    0.30    4.20
  -4 -16   1   12.90    5.40
  -4 -16   1    4.30    6.20
  -4 -16   1    0.20    5.00
  -4 -16   1    4.10    5.50
   3  16  -1   32.50    5.90
   3  16  -1   30.10    4.00
   3  16  -1   33.10    6.50
   3  16  -1   35.90    5.50
   3  16  -1   32.20    7.30
  -3 -16   1   35.80    7.70
  -3 -16   1   35.30    8.00
  -3 -16   1   20.80    6.50
  -3 -16   1   28.30    5.80
  -3 -16   1   30.50    7.90
  -3 -16   1   40.80    6.50
   2  16  -1   18.00    2.40
   2  16  -1   18.00    2.70
   2  16  -1   22.10    6.80
   2  16  -1   11.30    3.50
   2  16  -1   18.30    3.80
   2  16  -1   24.00    3.40
  -2 -16   1   26.10    6.50
  -2 -16   1   26.50    6.90
  -2 -16   1   23.00    4.90
  -2 -16   1   19.30    6.90
  -2 -16   1   16.40    5.10
  -2 -16   1   28.60    7.40
   1  16  -1   42.30    5.40
   1  16  -1   49.70    4.70
   1  16  -1   48.20    7.90
   1  16  -1   48.70    4.50
   1  16  -1   48.80    3.60
   1  16  -1   44.90    3.90
  -1 -16   1   56.89    7.60
  -1 -16   1   50.19    5.60
  -1 -16   1   58.19    8.50
  -1 -16   1   53.69    7.00
  -1 -16   1   46.00    5.00
  -1 -16   1   37.60    7.20
  -1 -16   1   38.00    7.60
  -1 -16   1   60.99    9.70
   0  16  -1  159.78    9.00
   0  16  -1  177.48    7.60
   0  16  -1  172.58   11.30
   0  16  -1  178.68    8.10
   0 -16   1  129.79   13.10
   0 -16   1  151.58    7.80
   0 -16   1  169.18   10.10
   0 -16   1  168.88   10.50
   0 -16   1  157.48   12.00
   0 -16   1  164.88    9.80
   0 -16   1  157.18    9.00
  -1  16  -1  178.68    9.30
  -1  16  -1  172.08    8.00
  -1  16  -1  171.38   11.40
   1 -16   1  153.58    7.70
   1 -16   1  176.28    9.70
   1 -16   1  146.39    9.60
   1 -16   1  181.08   10.10
   1 -16   1  161.78   12.10
   1 -16   1  164.28    8.60
  -2  16  -1  182.78   11.70
  -2  16  -1  177.58    8.70
  -2  16  -1  187.68    9.60
   2 -16   1  189.38    9.90
   2 -16   1  186.18    9.70
   2 -16   1  185.78    8.10
   2 -16   1  166.58   14.00
   2 -16   1  188.08    9.80
   2 -16   1  172.58    9.70
   2 -16   1  186.38   12.70
  -3  16  -1   16.90    5.20
  -3  16  -1   24.60    4.00
  -3  16  -1   19.50    4.20
   3 -16   1   21.10    2.80
   3 -16   1   26.30    4.30
   3 -16   1   21.30    5.50
   3 -16   1   11.00    6.30
   3 -16   1   33.80    5.20
   3 -16   1   24.20    5.60
  -4  16  -1   10.10    3.00
  -4  16  -1    6.20    4.00
  -4  16  -1    4.90    2.80
   4 -16   1    0.70    4.90
   4 -16   1    9.50    5.20
   4 -16   1    9.60    3.10
   4 -16   1    6.30    1.60
  -5  16  -1    0.20    3.70
  -5  16  -1    1.00    2.30
  -5  16  -1   -0.30    1.90
   5 -16   1    7.50    4.70
   5 -16   1   -0.20    1.20
   5 -16   1    5.10    2.40
   5 -16   1    3.20    5.10
   5 -16   1    1.00    1.30
  -6  16  -1   14.00    5.00
  -6  16  -1   13.30    3.80
  -6  16  -1   11.10    4.40
  -6  16  -1   10.60    3.40
   6 -16   1   12.00    2.20
   6 -16   1   18.00    5.20
  -7  16  -1   12.30    4.90
  -7  16  -1   16.60    4.40
  -7  16  -1   19.40    6.00
  -7  16  -1   18.10    3.80
   7 -16   1   19.70    5.10
   7 -16   1   12.60    2.40
  -8  16  -1   -0.30    4.00
  -8  16  -1   -1.10    2.90
  -8  16  -1   -2.10    1.60
   8 -16   1    1.60    1.60
   8 -16   1    0.50    3.30
   8 -16   1   -0.10    4.10
  -9  16  -1   12.00    4.60
  -9  16  -1   17.90    4.70
  -9  16  -1   15.40    4.30
   9 -16   1   21.00    5.80
   9 -16   1   13.80    2.60
   9 -16   1   13.00    4.70
 -10  16  -1    2.30    3.00
 -10  16  -1   -2.20    2.50
  10 -16   1    2.20    2.30
  10 -16   1    1.70    4.00
  10 -16   1    3.30    3.40
 -11  16  -1    5.80    3.90
 -11  16  -1    0.30    4.10
  11 -16   1   -0.10    3.40
  11 -16   1   -1.50    2.90
 -12  16  -1    3.50    4.00
 -12  16  -1    6.00    3.70
  12 -16   1   -1.00    3.90
  12 -16   1    5.00    3.60
  10  15  -1   19.80    5.00
  10  15  -1   20.90    5.90
  10  15  -1   28.50    6.30
  10  15  -1   21.30    5.00
 -10 -15   1   21.00    8.40
 -10 -15   1   31.40   10.90
 -10 -15   1   28.20    7.60
 -10 -15   1   22.50    8.40
 -10 -15   1   26.20    8.70
   9  15  -1    8.50    4.70
   9  15  -1    9.70    4.30
   9  15  -1    7.70    4.30
   9  15  -1    8.90    3.70
  -9 -15   1    1.10    4.50
  -9 -15   1   -0.60    6.30
  -9 -15   1    1.80    4.70
  -9 -15   1    4.60    5.50
  -9 -15   1    9.30    6.50
   8  15  -1   44.70    6.90
   8  15  -1   55.59    8.20
   8  15  -1   60.49    8.30
   8  15  -1   57.99    7.60
  -8 -15   1   66.19    9.30
  -8 -15   1   48.20    8.70
  -8 -15   1   55.59   11.10
  -8 -15   1   58.49    9.50
  -8 -15   1   56.49    9.40
   7  15  -1   10.10    5.00
   7  15  -1   13.00    3.90
   7  15  -1   17.70    4.60
   7  15  -1    2.80    2.70
  -7 -15   1   11.10    6.40
  -7 -15   1   20.70    7.60
  -7 -15   1   19.20    7.20
  -7 -15   1   13.40    5.80
  -7 -15   1    8.50    4.90
   6  15  -1   14.70    4.30
   6  15  -1   21.40    4.70
   6  15  -1   17.60    4.60
   6  15  -1   14.10    5.60
  -6 -15   1    7.90    5.40
  -6 -15   1   14.10    5.00
  -6 -15   1   35.40    9.00
  -6 -15   1   10.50    6.60
  -6 -15   1   19.50    5.90
   5  15  -1   56.09    7.00
   5  15  -1   68.69    6.30
   5  15  -1   53.09    5.40
   5  15  -1   52.69    7.40
  -5 -15   1   67.49   10.40
  -5 -15   1   63.69   10.10
  -5 -15   1   77.69   10.70
  -5 -15   1   55.69    9.70
  -5 -15   1   60.49    9.80
  -5 -15   1   62.69    9.50
   4  15  -1    1.10    1.90
   4  15  -1   -0.60    3.70
   4  15  -1    0.70    2.60
   4  15  -1    2.50    2.20
  -4 -15   1    2.40    2.70
  -4 -15   1    9.50    8.00
  -4 -15   1    0.70    5.20
  -4 -15   1    6.10    6.70
  -4 -15   1    4.30    3.80
   3  15  -1    9.20    2.90
   3  15  -1   11.10    1.90
   3  15  -1   11.50    4.60
   3  15  -1   12.40    3.10
   3  15  -1   10.70    3.20
   3  15  -1    9.30    2.70
  -3 -15   1    9.40    5.50
  -3 -15   1    4.60    5.40
  -3 -15   1   10.80    5.60
  -3 -15   1    9.70    5.50
  -3 -15   1    9.90    3.30
  -3 -15   1   13.70    5.20
   2  15  -1   17.50    5.30
   2  15  -1   20.80    3.10
   2  15  -1   20.00    3.20
   2  15  -1   20.90    3.80
   2  15  -1   15.70    2.30
   2  15  -1   16.90    4.10
   2  15  -1   18.80    2.70
   2  15  -1   19.20    4.00
  -2 -15   1   15.90    3.90
  -2 -15   1    7.70    5.50
  -2 -15   1   25.20    6.40
  -2 -15   1   16.70    4.70
  -2 -15   1   11.60    5.10
  -2 -15   1    9.70    5.20
   1  15  -1   39.50    5.00
   1  15  -1   37.20    4.90
   1  15  -1   28.10    4.20
   1  15  -1   34.90    3.70
   1  15  -1   32.90    5.90
   1  15  -1   29.90    3.00
  -1 -15   1   33.60    5.60
  -1 -15   1   29.00    7.10
  -1 -15   1   40.60    6.90
  -1 -15   1   28.20    4.10
  -1 -15   1   28.80    6.50
  -1 -15   1   34.00    6.50
  -1 -15   1   45.50    6.70
  -1 -15   1   42.50    6.90
   0  15  -1    1.90    2.30
   0  15  -1    5.60    1.90
   0  15  -1    3.70    1.90
   0  15  -1    2.10    4.40
   0  15  -1    6.70    2.00
   0  15  -1    6.40    1.90
   0 -15   1    3.50    3.90
   0 -15   1    0.70    1.90
   0 -15   1    9.60    5.00
   0 -15   1    7.60    5.90
   0 -15   1    2.00    2.50
   0 -15   1    4.60    4.30
   0 -15   1    2.90    2.30
   0 -15   1   10.60    3.70
  -1  15  -1   28.70    4.00
  -1  15  -1   28.70    3.70
  -1  15  -1   37.20    7.10
  -1  15  -1   38.90    5.30
   1 -15   1   37.20    5.80
   1 -15   1   37.10    4.90
   1 -15   1   30.20    5.50
   1 -15   1   28.00    7.10
   1 -15   1   34.50    5.50
   1 -15   1   23.30    5.50
   1 -15   1   39.00    7.70
   1 -15   1   29.60    3.50
  -2  15  -1   66.69    5.60
  -2  15  -1   55.79    7.50
  -2  15  -1   70.09    5.10
   2 -15   1   67.39    4.80
   2 -15   1   66.89    6.30
   2 -15   1   62.99    5.60
   2 -15   1   69.39    9.20
   2 -15   1   61.29    5.70
   2 -15   1   80.59    9.90
   2 -15   1   54.79    4.20
   2 -15   1   60.69    6.50
  -3  15  -1    6.00    2.60
  -3  15  -1    4.40    3.70
  -3  15  -1    5.30    2.40
   3 -15   1   13.60    4.70
   3 -15   1    9.10    3.10
   3 -15   1    2.80    2.20
   3 -15   1    6.80    5.10
   3 -15   1    4.80    3.20
   3 -15   1    1.40    1.50
  -4  15  -1   14.20    3.50
  -4  15  -1   13.50    3.50
  -4  15  -1   14.40    4.90
   4 -15   1   12.80    5.20
   4 -15   1    8.20    4.00
   4 -15   1   11.50    2.30
   4 -15   1   14.00    3.20
  -5  15  -1   -3.00    2.80
  -5  15  -1    3.40    2.30
  -5  15  -1    1.00    2.00
  -5  15  -1    0.90    3.20
   5 -15   1    1.90    1.40
   5 -15   1   -1.10    3.40
   5 -15   1   -0.90    3.80
   5 -15   1    2.00    1.20
   5 -15   1    2.70    1.50
   5 -15   1   -0.90    1.90
  -6  15  -1    0.30    2.30
  -6  15  -1    0.50    2.50
  -6  15  -1   -2.00    3.50
  -6  15  -1    1.30    3.40
   6 -15   1    2.90    4.40
   6 -15   1    2.40    1.50
   6 -15   1    0.10    3.10
   6 -15   1    2.60    1.40
  -7  15  -1    1.60    3.10
  -7  15  -1    1.80    3.70
  -7  15  -1    6.30    3.30
  -7  15  -1    8.90    2.90
   7 -15   1   11.00    2.00
   7 -15   1    7.00    3.90
   7 -15   1   11.10    5.10
   7 -15   1    6.00    1.90
  -8  15  -1   94.99    9.10
  -8  15  -1   90.99    8.10
  -8  15  -1   86.09    7.50
  -8  15  -1   94.89    7.30
   8 -15   1   90.29    8.00
   8 -15   1   88.49    5.40
   8 -15   1   95.19    9.00
  -9  15  -1   -8.20    2.70
  -9  15  -1   -0.80    2.60
  -9  15  -1   -1.40    2.30
   9 -15   1    1.40    3.30
   9 -15   1    4.20    4.10
   9 -15   1    1.80    3.40
 -10  15  -1    2.90    2.80
 -10  15  -1    0.00    3.80
 -10  15  -1    6.20    3.50
  10 -15   1    3.90    2.10
  10 -15   1    4.50    3.80
  10 -15   1    2.60    3.30
 -11  15  -1   -2.10    2.50
 -11  15  -1    4.90    4.80
  11 -15   1    3.30    3.20
  11 -15   1    0.90    3.90
  11 -15   1    0.10    2.00
 -12  15  -1   31.90    6.40
 -12  15  -1   21.40    4.90
  12 -15   1   22.90    3.80
  12 -15   1   28.80    5.30
  12 -15   1   35.20    7.50
  11  14  -1    5.40    3.90
  11  14  -1   17.80    5.40
  11  14  -1    4.90    4.30
  11  14  -1    5.70    4.30
  11  14  -1   13.70    6.70
 -11 -14   1    8.10    6.10
 -11 -14   1    4.30    4.30
 -11 -14   1   12.60    7.80
 -11 -14   1   10.50    6.60
 -11 -14   1   22.80    9.40
  10  14  -1   -0.70    2.90
  10  14  -1    8.30    3.40
  10  14  -1    5.40    3.60
  10  14  -1    2.10    4.50
  10  14  -1    1.80    3.30
 -10 -14   1    5.90    5.10
 -10 -14   1    6.00    5.40
 -10 -14   1    6.30    6.50
 -10 -14   1    2.00    5.70
 -10 -14   1   -0.70    5.40
   9  14  -1    4.00    4.60
   9  14  -1    4.80    2.70
   9  14  -1   -0.10    3.30
   9  14  -1    1.20    2.40
   9  14  -1    6.10    3.70
  -9 -14   1   -0.40    4.60
  -9 -14   1    0.50    6.00
  -9 -14   1   -2.70    3.80
  -9 -14   1    5.60    6.00
  -9 -14   1    5.70    6.20
   8  14  -1    2.40    2.90
   8  14  -1    0.00    3.00
   8  14  -1    1.10    3.60
   8  14  -1    1.90    3.10
   8  14  -1    8.30    4.80
  -8 -14   1    6.60    6.10
  -8 -14   1    7.60    5.80
  -8 -14   1    3.10    4.30
  -8 -14   1    5.70    3.80
  -8 -14   1    1.10    4.90
   7  14  -1    8.50    3.30
   7  14  -1   10.90    3.70
   7  14  -1    8.30    3.50
   7  14  -1    7.70    4.80
   7  14  -1    9.50    3.90
  -7 -14   1   12.40    5.30
  -7 -14   1   11.80    5.10
  -7 -14   1    9.20    5.80
  -7 -14   1    2.30    5.20
  -7 -14   1    5.50    6.40
   6  14  -1    2.40    2.80
   6  14  -1    8.10    4.50
   6  14  -1    2.10    2.90
   6  14  -1    7.10    3.30
   6  14  -1   -0.60    2.30
   6  14  -1    5.70    1.60
  -6 -14   1    0.20    5.00
  -6 -14   1    1.60    4.70
  -6 -14   1    4.10    7.20
  -6 -14   1    4.90    5.20
  -6 -14   1    3.40    7.30
   5  14  -1    6.10    3.10
   5  14  -1    4.70    2.50
   5  14  -1   11.60    3.50
   5  14  -1    7.60    3.70
   5  14  -1    4.90    4.60
   5  14  -1    9.40    1.60
  -5 -14   1   10.30    5.90
  -5 -14   1    8.40    6.10
  -5 -14   1   13.70    5.40
  -5 -14   1    6.10    4.20
  -5 -14   1    6.70    5.50
  -5 -14   1    6.50    2.90
   4  14  -1   19.00    5.20
   4  14  -1   18.20    3.70
   4  14  -1   14.40    3.80
   4  14  -1   23.00    4.30
   4  14  -1   18.20    3.90
   4  14  -1   16.40    2.30
  -4 -14   1   19.70    5.60
  -4 -14   1   15.20    5.70
  -4 -14   1   18.70    5.00
  -4 -14   1   14.30    5.90
  -4 -14   1   20.00    6.20
  -4 -14   1    8.10    5.40
   3  14  -1   11.60    3.40
   3  14  -1    4.30    2.40
   3  14  -1    3.10    3.50
   3  14  -1    7.50    2.30
   3  14  -1    9.10    1.80
   3  14  -1    7.80    1.80
  -3 -14   1    3.40    4.30
  -3 -14   1    9.10    4.90
  -3 -14   1    3.20    3.60
  -3 -14   1    4.20    5.40
  -3 -14   1    1.90    2.30
  -3 -14   1    7.10    5.10
   2  14  -1   32.80    3.00
   2  14  -1   29.20    2.80
   2  14  -1   31.10    3.20
   2  14  -1   37.30    5.00
   2  14  -1   32.00    3.30
   2  14  -1   28.80    5.80
  -2 -14   1   46.80    7.60
  -2 -14   1   42.30    7.10
  -2 -14   1   40.50    4.70
  -2 -14   1   41.20    4.50
  -2 -14   1   43.80    7.90
  -2 -14   1   37.40    4.60
  -2 -14   1   31.40    6.80
  -2 -14   1   33.10    6.00
   1  14  -1   67.59    4.10
   1  14  -1   61.69    3.50
   1  14  -1   58.69    3.70
   1  14  -1   63.79    5.00
   1  14  -1   60.99    4.80
   1  14  -1   57.99    4.90
   1  14  -1   65.59    7.00
   1  14  -1   55.09    5.10
  -1 -14   1   59.49    5.30
  -1 -14   1   68.89    8.80
  -1 -14   1   76.19    8.30
  -1 -14   1   60.89    8.70
  -1 -14   1   67.79    6.00
  -1 -14   1   58.69    9.30
  -1 -14   1   69.59    6.30
   0  14  -1    2.60    1.60
   0  14  -1   -0.50    1.20
   0  14  -1    3.40    1.60
   0  14  -1    2.60    2.10
   0  14  -1    1.90    3.20
   0  14  -1   -1.60    1.60
   0 -14   1    0.60    1.40
   0 -14   1   -1.40    4.10
   0 -14   1    5.30    4.40
   0 -14   1    1.50    3.30
   0 -14   1    1.50    1.90
   0 -14   1   -3.40    2.30
   0 -14   1   -1.60    3.60
   0 -14   1    2.50    2.00
  -1  14  -1    1.20    3.00
  -1  14  -1    0.70    1.50
  -1  14  -1    1.00    1.50
  -1  14  -1   -1.20    1.30
  -1  14  -1    0.00    1.70
   1 -14   1    1.80    1.40
   1 -14   1    1.60    1.80
   1 -14   1   -0.30    2.50
   1 -14   1   -5.60    3.00
   1 -14   1   -1.10    3.50
   1 -14   1    1.20    2.10
   1 -14   1   -2.00    4.30
   1 -14   1   -1.80    2.90
  -2  14  -1  122.59    6.80
  -2  14  -1  104.79    6.60
  -2  14  -1  123.09    6.60
  -2  14  -1  121.59    8.70
   2 -14   1  133.79    7.60
   2 -14   1  105.09    8.90
   2 -14   1  108.29    6.90
   2 -14   1  101.09    9.80
   2 -14   1  127.69    6.50
   2 -14   1  116.89    7.40
   2 -14   1   95.09    7.60
   2 -14   1  116.99    5.90
  -3  14  -1   57.49    5.00
  -3  14  -1   63.59    5.10
  -3  14  -1   65.89    8.60
   3 -14   1   66.19    7.90
   3 -14   1   63.19    5.10
   3 -14   1   49.70    5.50
   3 -14   1   58.79    5.10
   3 -14   1   66.49    4.60
   3 -14   1   60.69    5.50
   3 -14   1   68.79    9.20
   3 -14   1   61.69    4.00
  -4  14  -1    6.70    3.50
  -4  14  -1   13.90    3.60
  -4  14  -1    9.00    4.10
  -4  14  -1   11.00    3.00
   4 -14   1   13.50    3.10
   4 -14   1    6.20    4.60
   4 -14   1   11.00    2.20
   4 -14   1   16.20    4.60
   4 -14   1   13.50    2.30
  -5  14  -1  106.69    8.80
  -5  14  -1  106.79    7.50
  -5  14  -1  109.29    8.60
  -5  14  -1  109.29    8.30
   5 -14   1  105.89    8.20
   5 -14   1  112.99    5.40
   5 -14   1   99.39    9.30
   5 -14   1  107.79    5.40
  -6  14  -1   60.59    7.70
  -6  14  -1   49.80    5.60
  -6  14  -1   61.09    8.60
   6 -14   1   52.19    7.30
   6 -14   1   47.20    3.70
   6 -14   1   49.99    7.60
   6 -14   1   48.20    3.50
  -7  14  -1   18.10    4.20
  -7  14  -1   23.90    5.20
  -7  14  -1   13.10    4.30
  -7  14  -1   24.10    4.40
   7 -14   1   10.30    4.20
   7 -14   1   22.00    5.50
   7 -14   1   25.10    3.40
   7 -14   1   20.50    2.60
  -8  14  -1   27.70    5.80
  -8  14  -1   41.60    6.30
  -8  14  -1   56.89    7.60
  -8  14  -1   44.20    5.50
   8 -14   1   39.20    7.00
   8 -14   1   28.10    5.20
   8 -14   1   34.70    3.70
  -9  14  -1   21.10    4.60
  -9  14  -1   20.80    4.80
  -9  14  -1   24.80    5.90
   9 -14   1   24.40    5.20
   9 -14   1   23.60    5.20
 -10  14  -1    1.90    3.00
 -10  14  -1    3.10    4.20
 -10  14  -1    7.20    3.30
 -10  14  -1    1.50    2.70
  10 -14   1    2.60    3.60
  10 -14   1   -2.30    2.70
  10 -14   1    3.80    2.30
 -11  14  -1    0.50    3.70
 -11  14  -1    7.90    3.80
 -11  14  -1    1.90    3.50
  11 -14   1   -0.10    2.00
  11 -14   1    6.20    3.20
  11 -14   1   -2.00    3.10
 -12  14  -1   -1.70    2.70
 -12  14  -1   -2.00    3.30
  12 -14   1   -3.70    2.00
  12 -14   1    2.30    3.60
  12 -14   1   -0.30    2.50
 -13  14  -1    7.30    4.30
 -13  14  -1    0.80    2.80
  13 -14   1    9.60    3.20
  13 -14   1    9.70    3.60
  12  13  -1   -1.50    3.00
  12  13  -1    2.70    3.60
  12  13  -1    4.40    4.80
  12  13  -1    0.20    3.80
  12  13  -1    4.50    4.20
 -12 -13   1   -0.90    4.40
 -12 -13   1   -4.40    4.90
 -12 -13   1   11.00    6.50
 -12 -13   1    1.60    3.80
 -12 -13   1   -0.40    6.50
  11  13  -1   14.30    4.70
  11  13  -1   22.30    5.90
  11  13  -1   13.30    4.60
  11  13  -1   17.40    5.10
  11  13  -1   15.20    4.70
 -11 -13   1    7.90    4.70
 -11 -13   1   16.20    8.00
 -11 -13   1   17.50    6.20
 -11 -13   1   14.90    7.10
 -11 -13   1   15.80    6.00
  10  13  -1   12.10    4.30
  10  13  -1   16.60    4.90
  10  13  -1   10.50    4.40
  10  13  -1   18.00    5.20
  10  13  -1    9.70    4.00
 -10 -13   1   22.10    6.30
 -10 -13   1   14.30    7.20
 -10 -13   1   15.80    6.50
 -10 -13   1    9.30    4.60
 -10 -13   1    2.30    5.20
   9  13  -1   12.90    4.10
   9  13  -1   30.80    6.40
   9  13  -1   20.40    5.20
   9  13  -1   29.90    6.20
   9  13  -1   20.60    4.90
  -9 -13   1   27.20    8.10
  -9 -13   1   25.90    6.50
  -9 -13   1   21.10    7.10
  -9 -13   1   30.80    7.70
  -9 -13   1   28.50    7.20
   8  13  -1    4.80    3.30
   8  13  -1    0.60    3.90
   8  13  -1   13.20    4.00
   8  13  -1    3.80    3.30
   8  13  -1    4.40    3.60
  -8 -13   1   17.60    7.30
  -8 -13   1    6.00    4.50
  -8 -13   1    8.90    5.60
  -8 -13   1    4.10    4.30
  -8 -13   1    3.60    5.90
   7  13  -1   35.40    6.30
   7  13  -1   18.80    5.40
   7  13  -1   23.60    5.20
   7  13  -1   23.30    4.50
   7  13  -1   30.20    5.60
  -7 -13   1   16.60    8.50
  -7 -13   1   37.80    8.60
  -7 -13   1   21.60    6.00
  -7 -13   1   30.90    7.10
   6  13  -1    4.40    2.70
   6  13  -1    2.20    2.50
   6  13  -1    2.80    2.30
   6  13  -1    1.00    2.50
   6  13  -1    2.60    3.10
  -6 -13   1   -0.40    5.00
  -6 -13   1    6.90    4.70
  -6 -13   1    5.00    3.40
  -6 -13   1   -2.60    3.60
  -6 -13   1    3.20    3.90
  -6 -13   1    6.70    4.80
   5  13  -1   16.30    2.40
   5  13  -1   18.90    4.30
   5  13  -1   12.50    4.20
   5  13  -1   14.80    2.20
   5  13  -1   17.70    3.80
   5  13  -1   16.40    3.90
   5  13  -1   18.80    4.60
  -5 -13   1   13.70    4.90
  -5 -13   1   23.60    5.10
  -5 -13   1   15.90    5.70
  -5 -13   1   11.90    5.10
  -5 -13   1   13.20    6.20
  -5 -13   1   23.00    6.30
   4  13  -1   67.89    6.40
   4  13  -1   96.19    6.90
   4  13  -1   73.79    6.10
   4  13  -1   73.69    5.70
   4  13  -1   77.09    4.10
   4  13  -1   83.09    4.10
  -4 -13   1   81.59    9.70
  -4 -13   1   62.19    6.80
  -4 -13   1   79.49    7.00
  -4 -13   1   78.39    9.40
  -4 -13   1   75.29    8.80
  -4 -13   1   80.99    8.30
   3  13  -1   -0.80    1.90
   3  13  -1    1.00    1.20
   3  13  -1    2.40    1.40
   3  13  -1    3.50    2.20
   3  13  -1    2.40    2.20
   3  13  -1    1.60    2.10
   3  13  -1    2.30    2.20
  -3 -13   1    5.60    2.40
  -3 -13   1    4.10    4.50
  -3 -13   1    0.90    1.60
  -3 -13   1    5.00    2.50
  -3 -13   1    1.60    3.20
  -3 -13   1   -0.10    3.60
  -3 -13   1   -2.40    4.10
  -3 -13   1   -4.20    3.60
   2  13  -1    1.50    1.20
   2  13  -1    4.80    2.30
   2  13  -1    3.30    1.40
   2  13  -1   -0.10    1.70
   2  13  -1    6.10    2.00
   2  13  -1    7.10    2.60
   2  13  -1    4.00    3.60
  -2 -13   1    1.40    4.00
  -2 -13   1    2.20    4.20
  -2 -13   1    3.40    1.90
  -2 -13   1    3.30    1.80
  -2 -13   1    5.60    3.70
  -2 -13   1   -0.20    3.00
  -2 -13   1    5.20    4.10
  -2 -13   1    3.50    2.00
   1  13  -1    1.10    0.90
   1  13  -1   -0.90    1.10
   1  13  -1    0.70    1.20
   1  13  -1    0.70    1.80
   1  13  -1    2.70    2.10
   1  13  -1    0.70    3.30
   1  13  -1    0.10    1.30
   1  13  -1    0.10    1.70
  -1 -13   1    3.30    3.70
  -1 -13   1    0.80    1.40
  -1 -13   1    3.90    4.10
  -1 -13   1    0.20    3.30
  -1 -13   1    2.40    2.00
  -1 -13   1   -2.00    2.40
  -1 -13   1    3.00    3.80
  -1 -13   1    2.30    1.90
   0  13  -1   -5.50    4.60
   0  13  -1    2.40    1.80
   0  13  -1    1.10    1.40
   0  13  -1    0.50    1.20
   0  13  -1    3.90    1.90
   0 -13   1   -0.20    2.40
   0 -13   1    2.70    1.50
   0 -13   1    3.80    2.00
   0 -13   1    2.20    2.20
   0 -13   1   -0.80    3.20
   0 -13   1    0.70    4.10
   0 -13   1    0.50    3.60
   0 -13   1   -1.00    3.50
  -1  13  -1    6.50    2.20
  -1  13  -1    8.20    2.30
  -1  13  -1    5.80    2.00
  -1  13  -1    8.30    2.30
   1 -13   1    7.20    3.70
   1 -13   1    7.50    4.00
   1 -13   1   12.10    4.80
   1 -13   1    7.20    2.90
   1 -13   1    5.40    3.60
   1 -13   1    4.70    1.60
   1 -13   1    5.20    2.10
   1 -13   1    3.20    2.30
  -2  13  -1    3.10    2.00
  -2  13  -1    3.10    2.00
  -2  13  -1   -0.50    2.90
  -2  13  -1    2.80    1.90
   2 -13   1    4.20    2.00
   2 -13   1    4.60    1.70
   2 -13   1    1.60    2.10
   2 -13   1   -2.00    3.10
   2 -13   1    4.90    3.70
   2 -13   1    3.60    1.70
   2 -13   1    6.30    2.80
   2 -13   1    6.60    4.10
   2 -13   1    3.70    3.20
  -3  13  -1   -0.70    1.50
  -3  13  -1    2.90    2.80
  -3  13  -1    0.30    1.80
  -3  13  -1   -1.00    2.70
   3 -13   1    0.30    2.10
   3 -13   1   -0.20    3.10
   3 -13   1   -0.50    1.90
   3 -13   1   -0.40    2.80
   3 -13   1    0.20    1.20
   3 -13   1    0.80    3.40
   3 -13   1   -0.30    1.70
  -4  13  -1   19.80    4.70
  -4  13  -1   21.10    3.40
  -4  13  -1   21.20    3.80
  -4  13  -1   24.00    5.40
   4 -13   1    8.40    4.40
   4 -13   1   22.50    2.90
   4 -13   1   18.80    3.20
   4 -13   1   28.40    3.50
   4 -13   1   18.40    4.50
  -5  13  -1  117.89    8.80
  -5  13  -1  107.39    6.60
  -5  13  -1  116.49    7.50
  -5  13  -1  100.39    7.70
   5 -13   1  112.29    9.10
   5 -13   1  115.39    8.30
   5 -13   1  124.59    5.70
   5 -13   1  122.49    5.70
  -6  13  -1    3.00    3.30
  -6  13  -1    0.40    2.90
  -6  13  -1    4.90    2.50
  -6  13  -1    1.80    2.70
   6 -13   1    8.10    3.50
   6 -13   1    0.80    1.20
   6 -13   1    0.20    1.40
   6 -13   1    1.80    3.30
  -7  13  -1    1.60    2.30
  -7  13  -1    2.70    3.50
  -7  13  -1    3.60    2.90
  -7  13  -1    2.40    2.30
   7 -13   1    0.80    1.60
   7 -13   1    5.90    2.10
   7 -13   1    2.20    3.30
   7 -13   1    1.20    3.00
  -8  13  -1   33.20    5.10
  -8  13  -1   38.90    5.70
  -8  13  -1   42.60    6.60
  -8  13  -1   47.60    6.50
  -8  13  -1   44.40    7.00
   8 -13   1   42.80    6.60
   8 -13   1   37.70    3.70
   8 -13   1   45.70    6.20
  -9  13  -1   16.40    4.20
  -9  13  -1   16.00    3.90
  -9  13  -1   12.60    3.90
  -9  13  -1   16.50    4.60
  -9  13  -1   14.50    5.00
   9 -13   1   16.10    5.00
   9 -13   1   20.60    5.00
   9 -13   1   15.30    4.20
 -10  13  -1   30.30    5.00
 -10  13  -1   37.20    6.70
 -10  13  -1   41.20    6.30
 -10  13  -1   35.50    5.70
  10 -13   1   33.20    4.70
  10 -13   1   33.60    5.90
  10 -13   1   48.70    6.90
 -11  13  -1    6.20    4.50
 -11  13  -1    0.10    2.40
 -11  13  -1    0.90    2.60
  11 -13   1    2.50    2.50
  11 -13   1   -4.60    2.50
  11 -13   1    2.20    2.90
 -12  13  -1    3.80    3.90
 -12  13  -1    1.20    3.30
 -12  13  -1    1.50    3.00
  12 -13   1   -1.00    1.90
  12 -13   1    2.80    2.70
 -13  13  -1   -0.70    3.10
 -13  13  -1    0.80    3.00
  13 -13   1    1.00    2.30
  13 -13   1    2.90    2.70
 -14  13  -1    0.90    4.10
 -14  13  -1    1.80    3.70
  14 -13   1    1.00    2.90
  14 -13   1    2.60    3.30
  13  12  -1   -2.50    3.30
  13  12  -1    3.30    3.70
  13  12  -1    9.20    5.40
  13  12  -1   -2.20    3.50
 -13 -12   1   -3.80    5.70
 -13 -12   1    4.30    5.00
 -13 -12   1    7.40    7.40
 -13 -12   1    0.20    4.70
  12  12  -1    4.40    4.10
  12  12  -1   -0.80    2.60
  12  12  -1   -3.50    2.80
  12  12  -1    4.70    4.20
  12  12  -1    6.00    3.90
 -12 -12   1    5.20    5.10
 -12 -12   1    3.80    3.60
 -12 -12   1   16.30    6.00
 -12 -12   1    6.20    4.50
  11  12  -1    1.10    3.10
  11  12  -1   -0.70    2.90
  11  12  -1    7.30    4.20
  11  12  -1    7.10    4.00
  11  12  -1    0.00    3.10
 -11 -12   1    1.80    5.20
 -11 -12   1   11.20    5.80
 -11 -12   1    3.70    3.40
 -11 -12   1   14.40    7.30
 -11 -12   1   -4.60    3.70
  10  12  -1    8.30    2.80
  10  12  -1    2.00    2.90
  10  12  -1    4.30    3.10
  10  12  -1    1.10    3.80
  10  12  -1   12.70    4.50
  10  12  -1    9.00    4.30
 -10 -12   1    3.00    3.80
 -10 -12   1   16.60    6.70
 -10 -12   1    4.10    4.00
 -10 -12   1   11.40    6.00
   9  12  -1   11.50    4.60
   9  12  -1    9.50    3.60
   9  12  -1    6.00    3.40
   9  12  -1    9.60    4.20
  -9 -12   1    8.60    6.40
  -9 -12   1    6.50    5.70
  -9 -12   1   16.20    6.70
  -9 -12   1    9.70    5.10
  -9 -12   1    4.20    4.00
   8  12  -1   13.20    5.10
   8  12  -1   11.50    3.90
   8  12  -1    6.80    3.20
   8  12  -1    7.00    3.90
   8  12  -1   12.00    4.50
  -8 -12   1    5.10    5.10
  -8 -12   1    1.40    5.90
  -8 -12   1   14.60    6.30
  -8 -12   1    6.80    5.20
  -8 -12   1    5.00    5.00
   7  12  -1   43.60    6.30
   7  12  -1   31.40    5.20
   7  12  -1   28.70    5.80
   7  12  -1   33.80    5.80
   7  12  -1   32.00    6.30
  -7 -12   1   27.00    5.90
  -7 -12   1   32.10    6.30
  -7 -12   1   44.80    8.10
  -7 -12   1   31.20    8.30
  -7 -12   1   25.80    6.30
   6  12  -1   11.50    4.00
   6  12  -1    6.80    3.00
   6  12  -1    9.00    3.70
   6  12  -1    8.60    3.40
   6  12  -1    5.60    3.30
  -6 -12   1   15.10    5.20
  -6 -12   1   13.20    6.00
  -6 -12   1   19.10    4.70
  -6 -12   1   12.20    5.90
  -6 -12   1   16.90    5.90
  -6 -12   1    9.20    4.10
   5  12  -1    4.10    2.90
   5  12  -1    3.90    3.80
   5  12  -1    0.50    2.60
   5  12  -1    2.40    2.30
   5  12  -1    3.50    3.00
  -5 -12   1    5.60    4.80
  -5 -12   1    0.90    4.10
  -5 -12   1    0.00    3.40
  -5 -12   1   -2.40    3.80
  -5 -12   1    2.20    4.20
  -5 -12   1    5.90    2.90
   4  12  -1    9.20    1.80
   4  12  -1    6.30    2.90
   4  12  -1    7.60    2.90
   4  12  -1    7.30    1.60
   4  12  -1    1.80    3.30
   4  12  -1    9.00    3.80
   4  12  -1   12.10    3.60
  -4 -12   1   14.20    3.70
  -4 -12   1    6.90    4.20
  -4 -12   1    7.80    4.60
  -4 -12   1    6.80    3.60
  -4 -12   1    9.50    5.80
  -4 -12   1    6.40    5.00
   3  12  -1    8.00    2.90
   3  12  -1    6.40    2.50
   3  12  -1    5.30    3.30
   3  12  -1    7.80    2.70
   3  12  -1    6.80    1.50
   3  12  -1    5.20    1.70
   3  12  -1    9.80    2.30
  -3 -12   1   10.30    3.20
  -3 -12   1    6.70    4.40
  -3 -12   1    5.00    4.50
  -3 -12   1    2.60    3.10
  -3 -12   1    6.70    2.30
  -3 -12   1    9.90    4.60
  -3 -12   1    9.00    2.50
  -3 -12   1   13.00    4.30
   2  12  -1   10.50    2.90
   2  12  -1    5.10    1.50
   2  12  -1    9.70    3.90
   2  12  -1   15.30    3.40
   2  12  -1    6.70    3.70
   2  12  -1    9.00    2.30
   2  12  -1    6.50    1.80
  -2 -12   1    1.40    4.00
  -2 -12   1    8.90    4.30
  -2 -12   1   11.00    3.10
  -2 -12   1    8.90    2.20
  -2 -12   1   10.20    4.40
  -2 -12   1    7.40    2.50
  -2 -12   1    8.30    3.40
  -2 -12   1   11.20    4.30
   1  12  -1   10.80    2.70
   1  12  -1   17.00    3.30
   1  12  -1   14.70    2.40
   1  12  -1   13.00    4.00
   1  12  -1   14.20    2.40
   1  12  -1   13.50    2.40
   1  12  -1   13.20    3.00
   1  12  -1    9.00    1.80
  -1 -12   1    6.30    3.90
  -1 -12   1   10.20    4.50
  -1 -12   1   17.30    4.00
  -1 -12   1   11.30    4.00
  -1 -12   1   18.70    2.90
  -1 -12   1   11.00    3.50
  -1 -12   1   14.70    3.20
  -1 -12   1   18.70    4.60
   0  12  -1    2.00    1.70
   0  12  -1    1.60    1.30
   0  12  -1    2.40    1.60
   0  12  -1    1.20    0.90
   0  12  -1    2.40    1.40
   0  12  -1    1.40    1.30
   0  12  -1    0.50    2.90
   0 -12   1   -0.50    2.90
   0 -12   1    6.10    2.80
   0 -12   1   -3.20    3.20
   0 -12   1    5.30    3.20
   0 -12   1    1.40    3.10
   0 -12   1    2.00    1.40
   0 -12   1    4.30    2.30
   0 -12   1    2.20    1.30
   0 -12   1    5.90    1.90
  -1  12  -1    9.70    2.40
  -1  12  -1    6.40    3.60
  -1  12  -1    4.90    1.90
  -1  12  -1   13.70    2.50
  -1  12  -1   11.70    2.30
  -1  12  -1    9.90    2.40
   1 -12   1    3.80    3.10
   1 -12   1    5.80    3.70
   1 -12   1    6.60    1.90
   1 -12   1    8.70    2.70
   1 -12   1    6.10    3.60
   1 -12   1    3.30    3.10
   1 -12   1   12.50    2.90
   1 -12   1    3.60    2.40
   1 -12   1   10.20    2.30
  -2  12  -1   11.70    3.40
  -2  12  -1   11.10    4.00
  -2  12  -1   10.80    2.60
  -2  12  -1   13.20    2.50
  -2  12  -1   11.90    2.60
   2 -12   1   12.20    2.60
   2 -12   1   10.40    2.90
   2 -12   1   12.30    2.80
   2 -12   1    7.60    3.60
   2 -12   1   14.80    2.60
   2 -12   1    9.00    3.70
   2 -12   1   16.30    2.50
   2 -12   1   10.40    4.20
   2 -12   1   11.10    3.40
  -3  12  -1  121.49    8.20
  -3  12  -1  124.99    6.90
  -3  12  -1  124.69    6.40
  -3  12  -1  111.79    6.50
  -3  12  -1  115.59    7.80
   3 -12   1   99.59    6.60
   3 -12   1  125.39    5.70
   3 -12   1  109.49    5.90
   3 -12   1  134.09    6.00
   3 -12   1  110.79    8.60
   3 -12   1  131.99    8.40
   3 -12   1  123.39    6.40
  -4  12  -1   -0.40    2.40
  -4  12  -1    0.00    2.10
  -4  12  -1    0.10    1.50
  -4  12  -1    1.70    1.80
   4 -12   1    0.90    1.20
   4 -12   1   -0.80    1.10
   4 -12   1   -2.20    2.40
   4 -12   1   -0.80    3.50
   4 -12   1    0.70    1.50
  -5  12  -1    4.70    3.40
  -5  12  -1    5.60    2.40
  -5  12  -1    3.00    2.20
   5 -12   1    4.10    3.00
   5 -12   1    0.50    3.20
   5 -12   1    2.30    1.40
   5 -12   1    4.40    1.30
  -6  12  -1   -0.40    2.60
  -6  12  -1    2.70    2.80
  -6  12  -1    1.20    2.20
  -6  12  -1   -0.30    1.50
   6 -12   1    4.70    3.70
   6 -12   1   -0.30    1.10
   6 -12   1   -1.10    1.20
   6 -12   1   -2.40    2.10
  -7  12  -1    3.70    2.60
  -7  12  -1    3.80    2.50
  -7  12  -1   -3.80    2.40
  -7  12  -1    3.00    2.40
  -7  12  -1    0.30    2.00
   7 -12   1   -2.80    2.90
   7 -12   1    2.00    1.70
   7 -12   1   -1.20    2.30
   7 -12   1    0.90    1.40
  -8  12  -1   28.80    4.60
  -8  12  -1   15.80    4.00
  -8  12  -1   20.10    5.20
  -8  12  -1   23.40    4.30
  -8  12  -1   10.80    3.80
   8 -12   1   25.80    4.70
   8 -12   1   18.20    3.40
   8 -12   1   21.60    5.20
  -9  12  -1   14.60    5.00
  -9  12  -1   19.20    4.80
  -9  12  -1   18.90    4.10
  -9  12  -1   17.00    4.20
  -9  12  -1   18.90    4.40
   9 -12   1   23.10    4.40
   9 -12   1   20.90    5.20
   9 -12   1   24.40    4.70
 -10  12  -1   28.70    5.20
 -10  12  -1   23.40    5.90
 -10  12  -1   24.30    5.00
  10 -12   1   31.60    5.50
  10 -12   1   22.00    4.00
  10 -12   1   31.00    5.20
 -11  12  -1   36.40    5.40
 -11  12  -1   22.50    5.40
 -11  12  -1   30.00    5.40
  11 -12   1   24.00    4.70
  11 -12   1   20.90    4.70
  11 -12   1   24.90    4.40
 -12  12  -1   -2.80    1.90
 -12  12  -1   -0.80    2.90
  12 -12   1    2.10    2.90
  12 -12   1    1.90    2.30
  12 -12   1   -0.70    2.60
 -13  12  -1   -0.50    3.30
 -13  12  -1    0.40    3.20
  13 -12   1    0.10    2.50
 -14  12  -1    5.80    4.30
 -14  12  -1    3.00    3.80
  14 -12   1    1.30    2.80
  14 -12   1    1.50    2.80
  13  11  -1   19.20    6.10
  13  11  -1    8.30    4.90
  13  11  -1    5.40    4.10
  13  11  -1    6.40    3.90
 -13 -11   1   12.30    7.30
 -13 -11   1    2.50    4.20
 -13 -11   1   11.50    6.10
 -13 -11   1   18.90    5.30
  12  11  -1    8.90    4.20
  12  11  -1    0.50    2.70
  12  11  -1    3.80    3.10
  12  11  -1   -2.20    4.20
  12  11  -1   -2.60    2.70
 -12 -11   1    3.70    6.60
 -12 -11   1    5.70    5.30
 -12 -11   1    5.90    5.30
 -12 -11   1    4.90    4.40
 -12 -11   1    5.10    3.90
  11  11  -1   10.30    4.10
  11  11  -1   12.40    4.30
  11  11  -1   10.20    3.90
  11  11  -1    9.10    4.20
  11  11  -1   20.10    5.00
 -11 -11   1   12.70    5.70
 -11 -11   1   13.90    6.20
 -11 -11   1    6.00    4.00
 -11 -11   1   13.90    4.50
 -11 -11   1   27.00    7.70
  10  11  -1   -1.20    2.20
  10  11  -1    0.50    3.00
  10  11  -1    3.50    3.60
  10  11  -1    0.10    3.00
  10  11  -1    1.10    3.30
 -10 -11   1   -0.10    4.90
 -10 -11   1    6.20    5.40
 -10 -11   1    6.00    4.70
 -10 -11   1    0.50    3.40
 -10 -11   1   -9.10    3.50
   9  11  -1    3.40    3.50
   9  11  -1    5.10    6.00
   9  11  -1   13.30    4.40
   9  11  -1    2.10    2.70
   9  11  -1    6.30    3.70
  -9 -11   1    7.40    4.10
  -9 -11   1    5.00    5.30
  -9 -11   1   10.60    4.60
  -9 -11   1    1.70    4.90
  -9 -11   1    1.90    4.30
   8  11  -1    0.30    2.30
   8  11  -1    6.10    3.10
   8  11  -1   -0.60    2.90
   8  11  -1   -0.70    3.10
   8  11  -1   -0.60    2.50
  -8 -11   1   -3.00    3.50
  -8 -11   1    2.90    5.90
  -8 -11   1   -5.60    3.30
  -8 -11   1   -1.00    4.80
  -8 -11   1    0.70    4.80
   7  11  -1  116.89    8.30
   7  11  -1  104.59    8.00
   7  11  -1   95.99    7.40
   7  11  -1  102.89    7.80
   7  11  -1  118.89    9.00
  -7 -11   1  100.69    9.00
  -7 -11   1   91.49   10.20
  -7 -11   1  106.99    9.00
  -7 -11   1   96.79    7.90
  -7 -11   1  102.59    9.30
   6  11  -1  104.79    7.60
   6  11  -1  101.49    7.70
   6  11  -1  106.79    7.80
   6  11  -1  111.29    8.30
   6  11  -1  114.69    7.50
  -6 -11   1  106.09    8.10
  -6 -11   1   97.19    8.70
  -6 -11   1  103.49    9.20
  -6 -11   1  104.49    9.90
  -6 -11   1  107.29    8.90
  -6 -11   1  110.39    8.00
   5  11  -1  130.49    8.00
   5  11  -1  110.49    8.00
   5  11  -1  101.89    7.30
   5  11  -1   94.19    7.40
   5  11  -1  106.59    7.00
  -5 -11   1  116.99    8.30
  -5 -11   1   98.49    8.50
  -5 -11   1  110.19    9.70
  -5 -11   1  108.39    9.10
  -5 -11   1  120.29    9.30
  -5 -11   1   96.19    7.50
   4  11  -1   14.20    3.50
   4  11  -1   19.10    3.90
   4  11  -1   19.00    3.20
   4  11  -1   17.30    3.90
   4  11  -1   10.50    2.80
   4  11  -1   12.20    4.10
  -4 -11   1   17.40    3.60
  -4 -11   1   12.50    4.90
  -4 -11   1   18.40    5.10
  -4 -11   1   14.50    3.00
  -4 -11   1   20.20    5.10
  -4 -11   1   15.60    5.10
  -4 -11   1    7.30    3.60
  -4 -11   1   22.10    4.50
   3  11  -1   -0.60    1.60
   3  11  -1    1.70    1.00
   3  11  -1    1.10    1.00
   3  11  -1    1.40    1.70
   3  11  -1    2.50    2.90
   3  11  -1   -0.20    1.70
   3  11  -1    1.70    1.90
   3  11  -1   -0.10    1.60
  -3 -11   1    0.60    2.60
  -3 -11   1    5.10    2.80
  -3 -11   1    2.00    1.60
  -3 -11   1    1.20    3.60
  -3 -11   1    0.00    3.40
  -3 -11   1    1.70    1.40
  -3 -11   1    0.50    3.20
  -3 -11   1   -0.30    3.30
   2  11  -1   22.00    3.80
   2  11  -1   12.70    2.60
   2  11  -1   11.70    1.90
   2  11  -1   22.80    3.40
   2  11  -1   10.30    2.80
   2  11  -1   19.90    3.00
   2  11  -1   15.40    4.20
   2  11  -1   16.40    2.30
  -2 -11   1   11.50    3.40
  -2 -11   1   15.00    2.80
  -2 -11   1    9.80    4.30
  -2 -11   1   11.80    4.20
  -2 -11   1   10.00    3.90
  -2 -11   1   11.80    4.20
  -2 -11   1   21.40    3.60
  -2 -11   1   13.70    3.50
   1  11  -1   61.29    5.70
   1  11  -1   58.09    3.60
   1  11  -1   63.99    3.70
   1  11  -1   61.89    3.80
   1  11  -1   61.99    3.50
   1  11  -1   53.29    4.30
  -1 -11   1   68.19    5.40
  -1 -11   1   56.19    5.00
  -1 -11   1   62.39    4.60
  -1 -11   1   56.79    4.60
  -1 -11   1   49.70    5.90
  -1 -11   1   58.59    5.70
  -1 -11   1   60.69    6.40
  -1 -11   1   63.99    6.60
  -1 -11   1   64.99    4.30
   0  11  -1   61.19    4.70
   0  11  -1   53.89    5.30
   0  11  -1   54.09    2.80
   0  11  -1   53.19    4.10
   0  11  -1   45.80    3.60
   0  11  -1   49.99    4.10
   0  11  -1   51.69    3.00
   0  11  -1   54.69    3.60
   0  11  -1   44.50    3.20
   0  11  -1   53.89    3.90
   0 -11   1   45.10    4.50
   0 -11   1   50.69    4.60
   0 -11   1   47.30    5.10
   0 -11   1   46.70    5.50
   0 -11   1   50.79    3.70
   0 -11   1   53.09    4.20
   0 -11   1   42.40    6.20
   0 -11   1   49.70    6.20
   0 -11   1   48.30    3.90
  -1  11  -1   66.79    4.40
  -1  11  -1   75.89    4.20
  -1  11  -1   69.69    5.00
  -1  11  -1   74.09    4.70
  -1  11  -1   75.19    5.90
  -1  11  -1   76.99    6.10
  -1  11  -1   69.19    4.20
   1 -11   1   69.69    4.20
   1 -11   1   53.39    6.20
   1 -11   1   69.89    5.00
   1 -11   1   73.39    6.70
   1 -11   1   66.59    5.70
   1 -11   1   71.69    4.60
   1 -11   1   68.89    6.30
   1 -11   1   77.49    4.60
   1 -11   1   63.39    4.80
  -2  11  -1   24.30    4.20
  -2  11  -1   28.30    3.00
  -2  11  -1   23.60    4.00
  -2  11  -1   30.70    3.50
  -2  11  -1   28.40    3.60
   2 -11   1   30.70    2.70
   2 -11   1   30.90    4.10
   2 -11   1   24.10    5.10
   2 -11   1   37.80    4.20
   2 -11   1   31.40    4.60
   2 -11   1   32.70    5.90
   2 -11   1   35.80    4.50
   2 -11   1   25.70    2.60
   2 -11   1   24.90    2.70
  -3  11  -1    0.50    1.50
  -3  11  -1   -0.30    1.40
  -3  11  -1   -0.80    2.10
  -3  11  -1    0.50    1.40
  -3  11  -1   -0.50    2.10
   3 -11   1   -1.80    2.10
   3 -11   1    2.50    1.30
   3 -11   1    2.50    3.10
   3 -11   1   -0.10    1.30
   3 -11   1   -2.70    2.10
   3 -11   1    1.20    1.60
   3 -11   1    1.70    1.20
  -4  11  -1   13.40    2.60
  -4  11  -1    9.80    3.10
  -4  11  -1   16.20    3.30
  -4  11  -1   14.20    3.60
   4 -11   1   16.90    2.40
   4 -11   1   15.40    2.30
   4 -11   1   12.60    2.40
   4 -11   1   15.10    2.20
   4 -11   1   13.30    4.30
   4 -11   1   12.60    4.30
  -5  11  -1   29.10    4.30
  -5  11  -1   37.90    5.50
  -5  11  -1   29.70    3.60
  -5  11  -1   34.80    6.00
   5 -11   1   29.20    2.70
   5 -11   1   23.20    3.30
   5 -11   1   43.20    5.70
   5 -11   1   26.30    5.20
  -6  11  -1   13.30    3.50
  -6  11  -1   12.00    2.70
  -6  11  -1   15.30    3.80
  -6  11  -1   13.20    3.30
  -6  11  -1   11.10    3.10
   6 -11   1   16.80    3.70
   6 -11   1   14.50    3.10
   6 -11   1   14.60    4.50
   6 -11   1   11.20    2.30
  -7  11  -1  106.29    7.10
  -7  11  -1  118.39    7.10
  -7  11  -1  113.39    9.80
  -7  11  -1  120.39    8.20
   7 -11   1  107.49    8.30
   7 -11   1  127.69    6.40
   7 -11   1  126.19    8.30
   7 -11   1  112.49    7.30
  -8  11  -1    8.60    2.90
  -8  11  -1   19.40    5.00
  -8  11  -1    6.90    3.20
  -8  11  -1    9.10    3.00
   8 -11   1   13.40    2.90
   8 -11   1   10.30    4.10
   8 -11   1    5.70    2.30
   8 -11   1   13.60    3.60
  -9  11  -1  112.09    7.80
  -9  11  -1  107.79    8.60
  -9  11  -1  126.59    9.10
  -9  11  -1  120.49    7.20
  -9  11  -1  104.09    7.30
   9 -11   1  100.89    7.20
   9 -11   1  100.69    8.00
 -10  11  -1   28.10    4.60
 -10  11  -1   29.00    5.30
 -10  11  -1   31.90    6.00
  10 -11   1   29.50    5.30
  10 -11   1   20.70    4.10
  10 -11   1   27.80    4.70
 -11  11  -1    6.60    3.80
 -11  11  -1   -0.80    2.70
 -11  11  -1    9.40    3.60
  11 -11   1    3.30    2.30
  11 -11   1    4.40    3.10
  11 -11   1    0.30    2.60
 -12  11  -1   14.00    4.70
 -12  11  -1   20.20    5.00
  12 -11   1   12.10    3.30
  12 -11   1   10.80    3.50
 -13  11  -1    4.40    3.60
 -13  11  -1    0.90    2.70
  13 -11   1    1.90    2.40
  13 -11   1   -1.40    2.50
 -14  11  -1   35.00    6.50
 -14  11  -1   18.80    4.90
  14 -11   1   13.10    4.90
  14 -11   1   23.30    4.50
 -15  11  -1    7.70    3.80
 -15  11  -1    7.30    4.80
  15 -11   1    5.70    2.90
  15 -11   1    1.20    3.10
  14  10  -1    6.50    4.40
  14  10  -1    2.80    3.50
  14  10  -1    1.30    3.60
  14  10  -1   -3.60    3.80
 -14 -10   1   -1.00    5.40
 -14 -10   1    9.40    6.30
 -14 -10   1   -0.50    4.10
 -14 -10   1   11.40    4.80
  13  10  -1   -1.00    3.10
  13  10  -1    9.20    4.20
  13  10  -1    0.20    3.20
  13  10  -1   -0.90    3.70
 -13 -10   1    3.00    5.80
 -13 -10   1    0.80    3.90
 -13 -10   1   -0.90    4.30
 -13 -10   1    3.70    5.50
  12  10  -1    6.20    3.70
  12  10  -1    8.40    4.10
  12  10  -1    4.10    3.50
  12  10  -1    5.50    3.80
 -12 -10   1   10.60    6.00
 -12 -10   1    4.80    4.00
 -12 -10   1    5.30    5.10
 -12 -10   1    9.10    4.60
  11  10  -1    5.40    3.70
  11  10  -1    2.90    3.40
  11  10  -1    2.70    3.30
  11  10  -1    0.10    3.00
  11  10  -1   -2.20    2.20
 -11 -10   1   -1.50    3.10
 -11 -10   1    3.80    4.50
 -11 -10   1   -1.50    5.30
 -11 -10   1   -2.70    4.60
 -11 -10   1    1.40    3.60
  10  10  -1    1.50    2.80
  10  10  -1    1.00    2.30
  10  10  -1    0.30    3.10
  10  10  -1   -2.80    2.10
  10  10  -1    3.90    3.30
 -10 -10   1    2.00    3.80
 -10 -10   1   -0.30    4.30
 -10 -10   1    1.00    5.00
 -10 -10   1   -7.20    2.80
 -10 -10   1    4.20    5.70
   9  10  -1   35.10    5.90
   9  10  -1   37.40    7.20
   9  10  -1   30.90    5.80
   9  10  -1   25.20    5.00
   9  10  -1   23.50    4.80
  -9 -10   1   30.50    6.30
  -9 -10   1   43.10    8.40
  -9 -10   1   39.30    6.60
  -9 -10   1   17.30    4.80
  -9 -10   1   30.90    7.50
   8  10  -1    8.30    3.30
   8  10  -1    9.90    3.50
   8  10  -1    6.90    3.80
   8  10  -1   12.10    4.20
   8  10  -1    6.50    3.40
  -8 -10   1    3.60    5.40
  -8 -10   1    3.80    4.80
  -8 -10   1    9.60    4.30
  -8 -10   1    3.80    3.70
  -8 -10   1   16.80    5.20
   7  10  -1   26.50    5.10
   7  10  -1   14.60    3.80
   7  10  -1   19.40    4.80
   7  10  -1   20.10    4.20
   7  10  -1   25.70    4.80
  -7 -10   1   24.80    5.90
  -7 -10   1   14.40    4.50
  -7 -10   1   17.00    6.20
  -7 -10   1   28.60    5.60
  -7 -10   1   20.40    4.90
   6  10  -1    6.40    3.10
   6  10  -1    5.50    3.20
   6  10  -1    8.20    3.10
   6  10  -1   12.80    3.40
   6  10  -1    9.90    3.50
  -6 -10   1   10.10    4.40
  -6 -10   1   11.00    4.70
  -6 -10   1   10.50    5.50
  -6 -10   1   13.20    4.70
  -6 -10   1    6.00    3.90
  -6 -10   1    8.30    3.60
   5  10  -1   29.20    4.50
   5  10  -1   27.10    4.80
   5  10  -1   32.90    5.20
   5  10  -1   22.50    3.80
   5  10  -1   38.10    5.60
  -5 -10   1   37.30    5.90
  -5 -10   1   30.90    5.10
  -5 -10   1   26.40    4.70
  -5 -10   1   33.50    5.80
  -5 -10   1   32.30    6.70
  -5 -10   1   32.00    4.30
  -5 -10   1   24.20    5.50
   4  10  -1    0.80    2.00
   4  10  -1    0.30    1.80
   4  10  -1    0.00    1.90
   4  10  -1   -2.20    2.40
   4  10  -1    0.00    1.80
   4  10  -1    0.40    1.40
  -4 -10   1    1.00    1.60
  -4 -10   1    3.00    2.20
  -4 -10   1   -1.90    2.20
  -4 -10   1    3.60    2.20
  -4 -10   1    0.00    2.90
  -4 -10   1    6.10    3.80
  -4 -10   1   -1.70    3.00
  -4 -10   1   -0.30    3.40
   3  10  -1  155.78    8.50
   3  10  -1  162.48    7.40
   3  10  -1  165.38    8.30
   3  10  -1  147.09    8.40
   3  10  -1  146.69    7.60
  -3 -10   1  159.28    8.30
  -3 -10   1  132.69    8.60
  -3 -10   1  148.59    9.40
  -3 -10   1  150.48    8.80
  -3 -10   1  148.09    9.60
  -3 -10   1  160.18    7.80
  -3 -10   1  156.08    9.30
  -3 -10   1  149.39    8.20
   2  10  -1    0.30    1.40
   2  10  -1    0.50    1.60
   2  10  -1    3.00    1.50
   2  10  -1    0.90    1.00
   2  10  -1    1.60    1.90
   2  10  -1    3.00    2.20
   2  10  -1   -0.80    2.10
   2  10  -1   -1.10    1.30
   2  10  -1    0.00    0.90
   2  10  -1    4.10    2.10
  -2 -10   1    1.50    3.00
  -2 -10   1   -0.50    2.60
  -2 -10   1    0.10    1.20
  -2 -10   1    1.70    2.20
  -2 -10   1    2.00    3.20
  -2 -10   1   -0.60    1.10
  -2 -10   1    2.40    1.90
  -2 -10   1    1.90    1.60
  -2 -10   1   -1.10    2.60
   1  10  -1  174.28    7.30
   1  10  -1  159.88    6.70
   1  10  -1  167.68    8.20
   1  10  -1  162.08    7.50
   1  10  -1  163.08    8.50
   1  10  -1  149.88    6.20
   1  10  -1  146.99    7.60
   1  10  -1  153.18    7.50
   1  10  -1  163.98    6.50
  -1 -10   1  164.68    9.40
  -1 -10   1  157.98    7.80
  -1 -10   1  148.79    8.20
  -1 -10   1  132.99    8.50
  -1 -10   1  155.08    7.80
  -1 -10   1  167.58    7.40
  -1 -10   1  162.28    8.60
   0  10  -1  141.59    7.90
   0  10  -1  139.19    5.40
   0  10  -1  143.39    5.60
   0  10  -1  140.99    6.80
   0  10  -1  139.99    6.70
   0  10  -1  150.78    6.90
   0  10  -1  144.79    7.50
   0  10  -1  150.48    6.20
   0  10  -1  140.99    6.00
   0  10  -1  138.09    6.50
   0  10  -1  144.99    6.70
   0 -10   1  146.89    7.10
   0 -10   1  146.49    7.70
   0 -10   1  146.59    8.60
   0 -10   1  149.39    6.60
   0 -10   1  148.59    7.60
   0 -10   1  142.29    8.80
   0 -10   1  153.48    7.00
   0 -10   1  131.89    8.00
  -1  10  -1   15.50    2.30
  -1  10  -1   14.70    3.70
  -1  10  -1   16.80    2.50
  -1  10  -1   15.30    3.40
  -1  10  -1   14.40    2.50
  -1  10  -1   18.20    2.70
  -1  10  -1   19.70    2.60
  -1  10  -1   16.30    2.60
  -1  10  -1   11.50    2.90
  -1  10  -1   14.40    2.40
   1 -10   1   11.40    3.10
   1 -10   1    9.70    3.40
   1 -10   1   15.00    2.60
   1 -10   1   21.20    3.10
   1 -10   1   12.00    3.90
   1 -10   1   14.80    2.80
   1 -10   1   13.80    2.40
   1 -10   1   14.90    3.00
   1 -10   1   10.70    3.50
  -2  10  -1    5.90    1.70
  -2  10  -1    4.60    2.00
  -2  10  -1    3.90    2.30
  -2  10  -1    6.90    2.50
  -2  10  -1    5.90    1.90
   2 -10   1    3.10    2.50
   2 -10   1    8.90    1.80
   2 -10   1    6.30    1.70
   2 -10   1    9.90    2.50
   2 -10   1    7.30    2.60
   2 -10   1    4.50    2.70
   2 -10   1   11.20    3.30
   2 -10   1    6.70    1.80
   2 -10   1    7.60    4.10
  -3  10  -1   88.09    6.40
  -3  10  -1   90.79    5.50
  -3  10  -1   80.09    4.70
  -3  10  -1   79.89    5.90
  -3  10  -1   89.49    5.30
   3 -10   1   78.79    4.20
   3 -10   1   81.09    6.00
   3 -10   1   90.39    4.30
   3 -10   1   89.49    4.30
  -4  10  -1   -0.50    1.20
  -4  10  -1    0.20    1.40
  -4  10  -1    1.70    1.90
  -4  10  -1    0.00    1.90
   4 -10   1    1.70    1.40
   4 -10   1   -0.60    2.00
  -5  10  -1    2.80    2.60
  -5  10  -1    0.70    1.90
  -5  10  -1    0.40    1.70
  -5  10  -1   -0.80    2.10
  -5  10  -1   -1.80    1.10
   5 -10   1    2.10    1.80
   5 -10   1    2.00    1.20
   5 -10   1   -0.20    3.40
   5 -10   1    0.20    1.00
  -6  10  -1   11.70    3.30
  -6  10  -1    9.40    3.30
  -6  10  -1    9.10    2.30
  -6  10  -1    8.00    2.70
  -6  10  -1    2.10    2.70
   6 -10   1    8.20    2.10
   6 -10   1   13.10    3.90
   6 -10   1    7.40    2.10
   6 -10   1   10.90    3.80
  -7  10  -1    3.30    2.70
  -7  10  -1    5.10    2.70
  -7  10  -1    4.70    2.20
  -7  10  -1   -0.10    2.10
  -7  10  -1    5.50    2.30
   7 -10   1    2.70    3.00
   7 -10   1    5.10    2.00
   7 -10   1    6.90    2.50
   7 -10   1    2.70    1.50
  -8  10  -1   77.09    9.10
  -8  10  -1   67.49    5.30
  -8  10  -1   63.09    6.20
  -8  10  -1   62.59    5.50
   8 -10   1   58.89    5.10
   8 -10   1   58.39    4.70
   8 -10   1   51.09    5.10
  -9  10  -1   80.19    7.30
  -9  10  -1   73.79    7.00
  -9  10  -1   72.09    5.60
  -9  10  -1   67.39    8.50
  -9  10  -1   70.69    5.90
   9 -10   1   74.79    5.80
 -10  10  -1    4.90    2.60
 -10  10  -1    4.50    3.50
 -10  10  -1    4.10    2.70
  10 -10   1    6.00    2.60
  10 -10   1    5.40    3.10
 -11  10  -1    6.50    3.60
 -11  10  -1    5.50    3.20
 -11  10  -1    4.30    2.80
  11 -10   1    7.60    3.60
  11 -10   1    4.40    2.50
 -12  10  -1    6.80    3.90
 -12  10  -1    6.70    3.00
  12 -10   1    4.60    2.70
 -13  10  -1   -0.40    2.30
 -13  10  -1    4.20    3.60
  13 -10   1    0.40    2.80
 -14  10  -1    1.00    3.00
 -14  10  -1    2.10    3.40
 -15  10  -1    8.00    4.20
 -15  10  -1   12.40    4.40
  15 -10   1    9.80    3.70
  14   9  -1   -0.80    2.70
  14   9  -1    7.10    4.10
  14   9  -1    0.70    3.30
  14   9  -1   -2.70    3.10
 -14  -9   1    0.90    4.70
 -14  -9   1    2.90    4.00
 -14  -9   1   -7.00    4.60
  13   9  -1    1.20    3.30
  13   9  -1    4.00    3.10
  13   9  -1   -2.40    2.90
  13   9  -1   -2.80    3.00
 -13  -9   1   14.80    6.20
 -13  -9   1    2.40    3.60
 -13  -9   1    3.30    3.60
 -13  -9   1    3.10    4.20
  12   9  -1   -3.40    2.40
  12   9  -1    5.90    3.60
  12   9  -1    6.20    3.70
  12   9  -1    0.10    3.40
  12   9  -1    1.90    2.70
 -12  -9   1    3.70    5.50
 -12  -9   1   10.70    6.00
 -12  -9   1    7.40    4.00
 -12  -9   1    0.40    3.80
  11   9  -1   15.50    4.20
  11   9  -1   23.80    5.70
  11   9  -1    9.70    4.50
  11   9  -1    9.50    3.90
  11   9  -1   17.10    5.20
 -11  -9   1   18.70    5.80
 -11  -9   1    9.90    6.30
 -11  -9   1   15.80    4.50
 -11  -9   1   19.20    4.80
 -11  -9   1   15.80    5.00
  10   9  -1   -2.40    2.50
  10   9  -1    1.80    3.40
  10   9  -1    2.80    3.10
  10   9  -1    2.30    2.70
  10   9  -1    7.50    3.80
 -10  -9   1    4.60    4.00
 -10  -9   1   -0.90    4.20
 -10  -9   1    3.80    4.30
 -10  -9   1   -3.60    3.20
 -10  -9   1   13.30    5.90
   9   9  -1    2.60    2.90
   9   9  -1    1.00    2.70
   9   9  -1    3.50    3.10
   9   9  -1    4.80    3.30
   9   9  -1    0.50    2.80
  -9  -9   1    0.60    2.90
  -9  -9   1    0.50    4.20
  -9  -9   1   -0.40    3.90
  -9  -9   1   -0.50    3.60
  -9  -9   1    1.70    5.20
   8   9  -1    9.40    3.80
   8   9  -1    7.70    3.30
   8   9  -1    3.50    3.10
   8   9  -1    0.30    2.80
   8   9  -1    3.20    3.00
  -8  -9   1    7.80    5.90
  -8  -9   1   -2.20    4.10
  -8  -9   1    9.90    4.00
  -8  -9   1    4.40    3.70
  -8  -9   1    4.00    4.20
   7   9  -1   47.10    6.60
   7   9  -1   46.30    7.00
   7   9  -1   48.20    5.70
   7   9  -1   42.70    6.10
   7   9  -1   47.60    5.30
  -7  -9   1   42.00    6.30
  -7  -9   1   51.29    6.30
  -7  -9   1   45.50    7.10
  -7  -9   1   48.40    7.90
  -7  -9   1   46.50    7.40
  -7  -9   1   45.40    5.20
   6   9  -1   73.39    5.80
   6   9  -1   65.99    5.80
   6   9  -1   69.99    5.80
   6   9  -1   77.39    6.60
   6   9  -1   79.19    6.40
  -6  -9   1   70.59    6.70
  -6  -9   1   67.19    7.70
  -6  -9   1   69.99    7.00
  -6  -9   1   71.79    6.30
  -6  -9   1   65.19    7.00
  -6  -9   1   65.99    6.00
   5   9  -1   89.29    5.50
   5   9  -1   67.39    5.70
   5   9  -1   82.49    5.80
   5   9  -1   78.99    6.10
   5   9  -1   78.69    7.70
   5   9  -1   66.49    6.00
  -5  -9   1   72.09    6.00
  -5  -9   1   76.19    6.90
  -5  -9   1   76.09    7.90
  -5  -9   1   86.99    6.10
  -5  -9   1   66.99    5.90
  -5  -9   1   70.59    6.90
  -5  -9   1   76.19    6.80
  -5  -9   1   70.69    5.20
   4   9  -1   14.60    3.60
   4   9  -1    7.70    2.90
   4   9  -1    8.70    3.10
   4   9  -1   16.00    3.90
   4   9  -1    9.60    2.50
   4   9  -1   14.20    3.70
   4   9  -1   10.60    2.90
  -4  -9   1    7.90    2.70
  -4  -9   1   13.00    4.10
  -4  -9   1   17.30    3.40
  -4  -9   1   10.50    2.90
  -4  -9   1    9.80    3.30
  -4  -9   1    7.80    3.70
  -4  -9   1   10.30    3.70
   3   9  -1   25.90    4.00
   3   9  -1   35.40    3.30
   3   9  -1   30.00    4.60
   3   9  -1   35.20    4.90
   3   9  -1   38.70    3.80
   3   9  -1   31.30    3.80
   3   9  -1   35.10    4.70
   3   9  -1   42.10    5.10
   3   9  -1   31.10    3.30
  -3  -9   1   30.20    4.80
  -3  -9   1   31.80    5.60
  -3  -9   1   30.90    4.30
  -3  -9   1   29.90    4.50
  -3  -9   1   46.90    6.70
  -3  -9   1   33.40    3.50
  -3  -9   1   33.90    3.40
   2   9  -1  186.98    7.90
   2   9  -1  186.48    6.80
   2   9  -1  171.78    8.30
   2   9  -1  189.28    8.10
   2   9  -1  197.08    8.80
   2   9  -1  191.58    6.70
   2   9  -1  196.48    9.40
   2   9  -1  193.08    7.80
   2   9  -1  178.58    8.80
   2   9  -1  186.08    9.00
  -2  -9   1  190.88    9.40
  -2  -9   1  193.28    8.20
  -2  -9   1  191.98    8.70
  -2  -9   1  178.58    9.30
  -2  -9   1  189.18    9.80
  -2  -9   1  185.08    9.10
  -2  -9   1  191.88    8.80
  -2  -9   1  177.98    9.70
  -2  -9   1  180.98    9.60
   1   9  -1  152.38    5.90
   1   9  -1  152.98    7.30
   1   9  -1  158.28    7.30
   1   9  -1  164.48    7.70
   1   9  -1  153.18    6.20
   1   9  -1  151.68    6.40
   1   9  -1  141.39    5.60
   1   9  -1  151.88    7.90
   1   9  -1  141.29    6.50
   1   9  -1  152.78    7.10
   1   9  -1  154.48    8.50
  -1  -9   1  149.09    7.80
  -1  -9   1  152.08    7.90
  -1  -9   1  150.88    7.20
  -1  -9   1  153.88    7.30
  -1  -9   1  148.09    6.70
  -1  -9   1  140.99    7.00
  -1  -9   1  141.39    8.30
  -1  -9   1  148.39    8.50
  -1  -9   1  136.79    8.10
   0   9  -1   27.60    3.50
   0   9  -1   17.40    3.30
   0   9  -1   20.50    1.90
   0   9  -1   23.20    2.50
   0   9  -1   22.40    2.10
   0   9  -1   19.70    3.10
   0   9  -1   22.90    2.50
   0   9  -1   19.50    2.10
   0   9  -1   22.40    1.90
   0   9  -1   27.30    3.50
   0   9  -1   19.50    2.90
   0  -9   1   22.90    2.40
   0  -9   1   24.50    3.80
   0  -9   1   34.60    4.10
   0  -9   1   20.80    3.10
   0  -9   1   19.20    3.20
   0  -9   1   19.00    3.90
   0  -9   1   29.50    4.20
   0  -9   1   29.50    4.50
   0  -9   1   20.00    3.90
  -1   9  -1   33.00    4.20
  -1   9  -1   34.70    2.80
  -1   9  -1   31.20    2.60
  -1   9  -1   31.30    2.50
  -1   9  -1   31.30    3.30
  -1   9  -1   29.70    2.70
  -1   9  -1   37.30    3.90
  -1   9  -1   28.20    2.60
  -1   9  -1   31.70    2.80
   1  -9   1   31.50    2.80
   1  -9   1   25.60    2.90
   1  -9   1   35.30    5.20
   1  -9   1   32.70    4.40
   1  -9   1   27.00    2.50
   1  -9   1   28.20    3.00
   1  -9   1   30.70    3.80
   1  -9   1   31.20    4.20
  -2   9  -1    9.60    2.00
  -2   9  -1   14.20    2.50
  -2   9  -1    6.20    2.30
  -2   9  -1   13.60    2.40
  -2   9  -1   10.20    2.80
   2  -9   1    8.90    3.20
   2  -9   1    8.50    1.70
   2  -9   1   15.00    2.10
   2  -9   1    9.30    2.50
   2  -9   1   13.80    2.80
   2  -9   1   12.90    2.10
   2  -9   1    7.80    2.00
   2  -9   1    6.20    2.50
   2  -9   1    9.80    2.70
  -3   9  -1   65.79    4.40
  -3   9  -1   58.09    5.00
  -3   9  -1   62.79    4.90
  -3   9  -1   65.59    4.50
  -3   9  -1   64.79    3.90
   3  -9   1   61.39    4.00
   3  -9   1   59.89    5.60
   3  -9   1   62.09    4.90
   3  -9   1   60.09    3.20
   3  -9   1   65.79    3.70
   3  -9   1   59.29    3.30
  -4   9  -1   40.00    5.10
  -4   9  -1   34.90    3.10
  -4   9  -1   39.40    5.50
  -4   9  -1   32.20    3.40
  -4   9  -1   30.80    3.40
   4  -9   1   40.60    5.60
   4  -9   1   43.90    5.10
   4  -9   1   30.30    3.00
  -5   9  -1   28.50    4.30
  -5   9  -1   31.80    4.30
  -5   9  -1   25.30    3.50
  -5   9  -1   29.60    4.80
  -5   9  -1   23.50    3.10
   5  -9   1   24.50    2.90
   5  -9   1   33.90    4.50
   5  -9   1   22.10    3.70
  -6   9  -1    1.80    2.20
  -6   9  -1   -0.60    1.50
  -6   9  -1    0.60    1.60
  -6   9  -1   -0.10    1.10
  -6   9  -1    1.00    2.00
   6  -9   1   -0.90    1.20
   6  -9   1    0.00    1.70
   6  -9   1    0.60    1.00
  -7   9  -1    0.40    2.30
  -7   9  -1    1.00    1.70
  -7   9  -1   -0.60    1.70
  -7   9  -1    1.90    1.70
  -7   9  -1   -1.10    1.30
   7  -9   1    0.40    1.30
   7  -9   1    0.40    1.90
   7  -9   1    0.80    1.30
  -8   9  -1   93.39    7.30
  -8   9  -1  101.99    6.50
  -8   9  -1  103.79    7.50
  -8   9  -1   95.49    6.30
  -8   9  -1   91.29    5.90
   8  -9   1   86.19    5.80
  -9   9  -1    7.40    3.40
  -9   9  -1    7.40    2.60
  -9   9  -1    8.00    3.00
  -9   9  -1   11.60    3.90
   9  -9   1    8.90    2.70
 -10   9  -1    2.00    2.10
 -10   9  -1    5.70    3.10
 -10   9  -1    1.10    2.30
  10  -9   1    0.00    2.20
 -11   9  -1   27.30    4.80
 -11   9  -1   31.30    5.70
  11  -9   1   36.90    5.50
  11  -9   1   35.30    3.30
 -12   9  -1    6.90    3.10
 -12   9  -1    7.90    3.90
  12  -9   1    7.30    3.10
 -13   9  -1    1.20    3.10
 -13   9  -1    0.40    3.00
  13  -9   1    0.10    2.90
 -14   9  -1   56.49    7.50
 -14   9  -1   42.50    6.30
  14  -9   1   37.80    3.30
 -15   9  -1   20.20    4.60
 -15   9  -1   16.60    4.70
  15  -9   1   16.30    4.80
 -16   9  -1   10.00    4.40
 -16   9  -1    4.50    3.30
  15   8  -1   10.30    4.10
  15   8  -1   10.90    5.20
  15   8  -1   13.40    5.20
  15   8  -1    4.90    4.60
 -15  -8   1   10.00    4.00
 -15  -8   1    7.60    3.60
 -15  -8   1   23.90    6.40
  14   8  -1   20.90    5.40
  14   8  -1   15.70    5.10
  14   8  -1   22.20    6.70
  14   8  -1   16.30    4.70
 -14  -8   1   32.00    5.60
 -14  -8   1   10.10    5.20
  13   8  -1    9.80    4.40
  13   8  -1   -1.20    2.80
  13   8  -1    0.90    3.30
  13   8  -1   -0.30    3.00
 -13  -8   1    4.10    3.20
 -13  -8   1    9.60    6.60
 -13  -8   1   -0.30    3.70
 -13  -8   1    8.90    4.70
  12   8  -1   55.89    8.10
  12   8  -1   59.49    9.30
  12   8  -1   65.89    7.20
  12   8  -1   61.89    9.00
 -12  -8   1   56.69    8.50
 -12  -8   1   55.59    6.10
 -12  -8   1   54.49    6.50
 -12  -8   1   66.79   10.30
  11   8  -1    5.80    3.60
  11   8  -1   11.60    4.70
  11   8  -1   10.20    3.80
  11   8  -1    7.10    4.10
 -11  -8   1   17.20    4.80
 -11  -8   1   17.60    5.60
 -11  -8   1    5.50    3.60
 -11  -8   1   15.30    5.70
  10   8  -1   75.99    7.80
  10   8  -1   86.29    7.50
  10   8  -1   77.09    7.80
  10   8  -1   76.39    7.30
 -10  -8   1   64.59    6.50
 -10  -8   1   85.89    7.60
 -10  -8   1   84.69    8.80
 -10  -8   1   86.39    7.30
 -10  -8   1   97.19    9.90
   9   8  -1  130.29    9.30
   9   8  -1  119.99    9.30
   9   8  -1  122.29    8.60
   9   8  -1  122.19    8.70
  -9  -8   1  121.39    8.70
  -9  -8   1  122.59    9.60
  -9  -8   1  127.29    8.10
  -9  -8   1  121.79    8.10
   8   8  -1    5.10    2.90
   8   8  -1    4.90    2.90
   8   8  -1    3.30    2.80
   8   8  -1    3.10    2.30
  -8  -8   1    3.80    3.20
  -8  -8   1    8.00    4.90
  -8  -8   1    5.80    3.80
  -8  -8   1    9.70    4.50
  -8  -8   1    4.70    3.20
   7   8  -1  148.29    8.60
   7   8  -1  152.68    9.00
   7   8  -1  151.18    9.60
   7   8  -1  154.18    9.30
  -7  -8   1  150.08    9.60
  -7  -8   1  160.58    9.00
  -7  -8   1  153.78    8.40
  -7  -8   1  146.59   10.40
  -7  -8   1  135.19    8.90
  -7  -8   1  148.99    9.20
   6   8  -1   11.40    3.10
   6   8  -1   11.20    3.60
   6   8  -1   12.90    3.50
   6   8  -1   14.00    3.20
  -6  -8   1    9.50    4.20
  -6  -8   1    4.70    2.90
  -6  -8   1   10.80    4.00
  -6  -8   1   12.60    3.00
  -6  -8   1   13.50    3.90
  -6  -8   1    8.60    4.90
  -6  -8   1   16.50    3.80
   5   8  -1    4.90    2.30
   5   8  -1    8.10    2.60
   5   8  -1    2.40    1.80
   5   8  -1    7.70    2.70
   5   8  -1    3.10    2.20
   5   8  -1    6.60    2.90
   5   8  -1    4.80    2.80
  -5  -8   1    2.40    1.80
  -5  -8   1    3.70    2.70
  -5  -8   1   -0.40    3.00
  -5  -8   1    2.20    2.40
  -5  -8   1    2.20    3.40
  -5  -8   1    5.60    2.10
  -5  -8   1    5.00    1.90
  -5  -8   1    8.70    3.60
  -5  -8   1    3.90    2.50
   4   8  -1    0.30    1.70
   4   8  -1   -0.70    1.30
   4   8  -1   -1.00    1.80
   4   8  -1    0.00    1.80
   4   8  -1    0.80    1.80
   4   8  -1    1.40    1.50
   4   8  -1    4.70    2.20
   4   8  -1   -2.10    2.50
  -4  -8   1   -0.70    1.30
  -4  -8   1    0.60    1.10
  -4  -8   1    5.90    2.60
  -4  -8   1    1.60    1.70
  -4  -8   1   -0.60    2.60
  -4  -8   1   -2.60    3.10
  -4  -8   1   -0.60    1.50
   3   8  -1   -0.30    1.90
   3   8  -1    2.90    2.00
   3   8  -1    1.20    1.60
   3   8  -1   -0.40    1.40
   3   8  -1    1.20    1.60
   3   8  -1    1.20    1.60
   3   8  -1    0.70    1.80
  -3  -8   1    2.70    2.00
  -3  -8   1    1.50    2.80
  -3  -8   1    0.90    1.40
  -3  -8   1   -0.20    3.10
  -3  -8   1    0.50    2.60
  -3  -8   1    2.30    1.40
  -3  -8   1   -0.60    2.40
  -3  -8   1   -1.10    2.10
  -3  -8   1    2.10    1.50
   2   8  -1   89.19    5.70
   2   8  -1   92.09    5.10
   2   8  -1  103.39    5.90
   2   8  -1   97.29    5.50
   2   8  -1   84.39    5.60
   2   8  -1   89.19    5.00
   2   8  -1   92.19    5.80
   2   8  -1   98.69    4.90
   2   8  -1  102.59    5.80
  -2  -8   1   98.79    5.60
  -2  -8   1   87.39    6.00
  -2  -8   1   94.49    6.00
  -2  -8   1   88.29    5.40
  -2  -8   1   94.59    5.40
  -2  -8   1  105.09    6.70
  -2  -8   1   87.39    6.30
  -2  -8   1   93.69    6.60
  -2  -8   1  105.49    5.40
   1   8  -1  195.48    7.30
   1   8  -1  196.38    8.40
   1   8  -1  190.08    8.00
   1   8  -1  200.38    8.20
   1   8  -1  210.08    8.50
   1   8  -1  184.88    8.50
   1   8  -1  185.08    6.80
   1   8  -1  190.58    7.40
   1   8  -1  194.98    7.60
   1   8  -1  188.08    8.40
   1   8  -1  193.18    6.70
  -1  -8   1  197.98    8.90
  -1  -8   1  184.78    9.10
  -1  -8   1  190.78    8.00
  -1  -8   1  204.68    7.90
  -1  -8   1  192.28    8.10
  -1  -8   1  183.78    9.00
  -1  -8   1  185.08    9.20
  -1  -8   1  192.48    9.10
  -1  -8   1  200.08    8.70
   0   8  -1   29.00    3.10
   0   8  -1   28.30    3.40
   0   8  -1   23.60    1.90
   0   8  -1   31.20    3.30
   0   8  -1   21.70    1.90
   0   8  -1   29.70    2.60
   0   8  -1   22.80    3.20
   0   8  -1   23.10    2.10
   0   8  -1   25.90    2.00
   0   8  -1   27.00    2.50
   0   8  -1   25.70    3.60
   0  -8   1   27.20    2.70
   0  -8   1   35.50    4.10
   0  -8   1   33.80    4.90
   0  -8   1   24.60    2.70
   0  -8   1   25.60    2.80
   0  -8   1   27.80    4.40
   0  -8   1   26.30    3.70
   0  -8   1   32.10    2.70
   0  -8   1   33.50    4.60
  -1   8  -1   29.50    2.90
  -1   8  -1   31.60    2.60
  -1   8  -1   32.80    3.60
  -1   8  -1   30.70    2.50
  -1   8  -1   34.00    2.50
  -1   8  -1   30.10    2.50
  -1   8  -1   35.30    2.50
  -1   8  -1   32.10    2.40
  -1   8  -1   32.80    3.50
  -1   8  -1   33.80    2.40
   1  -8   1   30.70    2.30
   1  -8   1   33.60    3.70
   1  -8   1   28.90    2.60
   1  -8   1   32.90    2.70
   1  -8   1   27.70    3.30
   1  -8   1   36.30    5.10
   1  -8   1   29.00    2.80
   1  -8   1   31.60    2.40
   1  -8   1   27.30    3.10
  -2   8  -1    1.60    1.20
  -2   8  -1    0.80    1.20
  -2   8  -1   -0.40    1.00
  -2   8  -1   -0.60    1.30
  -2   8  -1    1.40    1.50
   2  -8   1    0.10    1.60
   2  -8   1    1.70    0.90
   2  -8   1    1.30    0.80
   2  -8   1    3.80    2.50
   2  -8   1    0.60    1.60
   2  -8   1    1.00    0.80
   2  -8   1   -0.70    0.90
   2  -8   1    0.70    0.80
   2  -8   1   -0.30    1.10
   2  -8   1   -1.10    1.70
   2  -8   1    2.80    1.20
  -3   8  -1   34.60    4.00
  -3   8  -1   28.90    3.60
  -3   8  -1   25.70    3.50
  -3   8  -1   30.60    3.40
  -3   8  -1   18.40    3.00
   3  -8   1   23.10    2.20
   3  -8   1   24.10    3.50
   3  -8   1   22.20    2.40
   3  -8   1   24.50    4.10
  -4   8  -1   42.30    3.20
  -4   8  -1   45.20    3.80
  -4   8  -1   46.80    4.50
  -4   8  -1   46.20    4.00
  -4   8  -1   42.70    3.50
   4  -8   1   46.80    4.00
   4  -8   1   48.30    3.20
   4  -8   1   48.70    3.60
  -5   8  -1   51.19    4.50
  -5   8  -1   55.29    3.90
  -5   8  -1   55.19    5.00
  -5   8  -1   53.49    4.40
  -5   8  -1   54.29    4.00
   5  -8   1   59.19    3.50
   5  -8   1   53.19    4.20
   5  -8   1   51.19    4.10
  -6   8  -1   34.90    4.10
  -6   8  -1   43.60    5.00
  -6   8  -1   35.10    4.90
  -6   8  -1   35.40    3.40
  -6   8  -1   34.90    4.80
   6  -8   1   34.90    4.40
   6  -8   1   30.00    2.90
   6  -8   1   33.40    3.50
  -7   8  -1   40.50    3.90
  -7   8  -1   56.89    6.40
  -7   8  -1   37.50    3.80
  -7   8  -1   37.40    3.80
  -7   8  -1   38.10    5.20
   7  -8   1   39.40    3.90
   7  -8   1   46.40    3.80
  -8   8  -1   -0.40    1.60
  -8   8  -1    1.10    2.40
  -8   8  -1    3.90    2.30
  -8   8  -1   -0.80    1.50
  -8   8  -1    3.10    2.50
   8  -8   1    0.10    1.50
   8  -8   1    1.90    1.70
  -9   8  -1   -0.70    1.60
  -9   8  -1   -0.90    2.20
  -9   8  -1   -1.50    1.70
   9  -8   1    1.20    1.90
 -10   8  -1   16.90    4.30
 -10   8  -1   12.70    3.00
 -10   8  -1   10.30    3.00
  10  -8   1   13.80    3.40
 -11   8  -1    8.70    3.00
 -11   8  -1    2.10    3.10
  11  -8   1    1.00    2.40
 -12   8  -1   10.10    3.40
 -12   8  -1    9.50    4.10
  12  -8   1   11.00    2.10
  12  -8   1    7.10    3.20
 -13   8  -1   -1.50    2.30
 -13   8  -1   -3.10    2.80
  13  -8   1    3.70    3.10
  13  -8   1    2.80    1.70
 -14   8  -1    3.60    3.10
 -14   8  -1   -2.60    2.60
 -15   8  -1    4.40    3.60
 -15   8  -1    4.10    3.90
  15  -8   1   -3.10    2.10
  15  -8   1    2.30    1.80
 -16   8  -1    8.40    3.90
 -16   8  -1    7.10    3.70
  16  -8   1    6.10    3.60
  15   7  -1   16.80    5.10
  15   7  -1   26.20    6.90
  15   7  -1   15.30    6.40
  15   7  -1   16.60    5.80
 -15  -7   1   13.80    4.50
 -15  -7   1   16.90    5.50
 -15  -7   1   16.80    3.90
  14   7  -1   -1.30    3.60
  14   7  -1   12.50    4.50
  14   7  -1    4.50    3.30
  14   7  -1    6.50    3.70
 -14  -7   1   -1.40    2.90
 -14  -7   1   13.70    4.20
 -14  -7   1    7.80    8.00
  13   7  -1    1.90    3.10
  13   7  -1   -1.40    2.50
  13   7  -1    1.00    3.30
  13   7  -1    0.50    3.20
 -13  -7   1    7.10    4.10
 -13  -7   1   -0.60    3.30
 -13  -7   1    3.10    4.00
  12   7  -1    5.70    3.40
  12   7  -1    4.30    3.20
  12   7  -1    6.60    3.40
  12   7  -1   12.00    4.50
 -12  -7   1    5.80    3.90
 -12  -7   1    0.60    4.40
 -12  -7   1    5.50    3.40
 -12  -7   1    4.30    5.40
  11   7  -1   27.30    5.50
  11   7  -1   35.60    6.50
  11   7  -1   19.90    5.40
  11   7  -1   27.80    5.80
 -11  -7   1   37.60    5.80
 -11  -7   1   28.90    6.50
 -11  -7   1   28.50    5.10
 -11  -7   1   33.80    7.80
  10   7  -1   70.99    6.70
  10   7  -1   56.29    7.60
  10   7  -1   53.89    6.10
  10   7  -1   55.89    6.70
 -10  -7   1   70.69    6.60
 -10  -7   1   54.59    5.90
 -10  -7   1   76.89    9.10
 -10  -7   1   66.79    6.40
 -10  -7   1   73.39    8.80
   9   7  -1  107.99    7.80
   9   7  -1  113.19    8.70
   9   7  -1  106.19    7.90
   9   7  -1  106.69    8.40
   9   7  -1  134.89    9.80
  -9  -7   1  107.49    7.30
  -9  -7   1  111.29    9.20
  -9  -7   1  105.29    7.20
  -9  -7   1  118.49   10.20
  -9  -7   1  106.99    8.00
   8   7  -1    4.90    2.80
   8   7  -1    4.70    3.00
   8   7  -1    3.70    2.80
   8   7  -1    3.10    2.50
   8   7  -1    2.80    2.20
   8   7  -1   17.30    4.90
  -8  -7   1   10.00    4.60
  -8  -7   1    6.30    3.20
  -8  -7   1    6.30    3.10
  -8  -7   1    3.10    3.70
  -8  -7   1    8.20    4.60
   7   7  -1   41.30    6.10
   7   7  -1   42.00    5.80
   7   7  -1   35.00    5.40
   7   7  -1   41.30    5.50
   7   7  -1   38.70    4.10
   7   7  -1   35.60    4.60
  -7  -7   1   43.50    6.80
  -7  -7   1   35.50    5.00
  -7  -7   1   35.50    4.30
  -7  -7   1   42.00    5.30
  -7  -7   1   33.90    5.20
  -7  -7   1   41.50    6.40
   6   7  -1   18.50    4.80
   6   7  -1    8.00    3.20
   6   7  -1    7.90    2.70
   6   7  -1   11.20    5.70
   6   7  -1    9.30    2.50
   6   7  -1    9.40    2.90
  -6  -7   1    5.00    2.90
  -6  -7   1    7.30    2.10
  -6  -7   1    6.60    4.30
  -6  -7   1    7.10    3.20
  -6  -7   1   11.70    3.90
  -6  -7   1    9.70    2.40
  -6  -7   1   10.70    3.10
  -6  -7   1   11.10    2.20
  -6  -7   1    9.80    2.60
  -6  -7   1    9.60    3.40
   5   7  -1   83.29    5.90
   5   7  -1   91.19    6.10
   5   7  -1   87.59    6.50
   5   7  -1   99.89    6.60
   5   7  -1  103.69    6.70
   5   7  -1  100.89    6.40
   5   7  -1  106.59    7.10
   5   7  -1   85.89    5.80
  -5  -7   1   96.49    4.90
  -5  -7   1   82.79    7.30
  -5  -7   1   92.39    6.30
  -5  -7   1   91.99    6.40
  -5  -7   1   86.79    6.70
  -5  -7   1   97.19    6.20
  -5  -7   1  103.39    6.00
  -5  -7   1   96.69    5.90
  -5  -7   1  100.79    6.70
  -5  -7   1   85.09    8.10
   4   7  -1   30.50    4.30
   4   7  -1   35.60    3.70
   4   7  -1   31.60    3.30
   4   7  -1   30.30    3.70
   4   7  -1   38.20    3.60
   4   7  -1   40.20    4.60
   4   7  -1   38.70    4.20
  -4  -7   1   40.30    4.10
  -4  -7   1   36.50    4.00
  -4  -7   1   36.70    3.00
  -4  -7   1   37.30    3.50
  -4  -7   1   34.00    4.80
  -4  -7   1   38.80    3.80
  -4  -7   1   30.10    4.40
  -4  -7   1   39.80    4.90
  -4  -7   1   34.70    3.40
  -4  -7   1   40.10    5.70
   3   7  -1  105.29    5.70
   3   7  -1  109.69    6.10
   3   7  -1  118.89    6.40
   3   7  -1  104.49    5.80
   3   7  -1  106.09    6.30
   3   7  -1  112.29    5.60
   3   7  -1  105.19    5.90
  -3  -7   1  109.79    6.00
  -3  -7   1   92.79    6.80
  -3  -7   1  114.19    6.60
  -3  -7   1  102.79    6.60
  -3  -7   1  115.99    6.00
  -3  -7   1  107.29    5.90
  -3  -7   1  120.09    5.90
  -3  -7   1  112.29    5.20
  -3  -7   1  108.89    6.50
   2   7  -1  210.28    8.50
   2   7  -1  227.78    9.20
   2   7  -1  220.28    9.30
   2   7  -1  210.88    9.00
   2   7  -1  223.28    9.00
   2   7  -1  208.88    9.20
   2   7  -1  227.78    8.40
   2   7  -1  213.08    9.30
   2   7  -1  234.38    8.80
  -2  -7   1  214.38    8.80
  -2  -7   1  218.08    9.70
  -2  -7   1  237.78    9.80
  -2  -7   1  221.58    9.10
  -2  -7   1  226.48    8.50
  -2  -7   1  227.98    9.00
  -2  -7   1  218.28    9.30
  -2  -7   1  203.78    9.70
  -2  -7   1  223.48    9.90
  -2  -7   1  222.38    8.70
   1   7  -1  748.33   21.10
   1   7  -1  761.82   22.80
   1   7  -1  730.63   23.00
   1   7  -1  737.13   23.10
   1   7  -1  738.83   23.00
   1   7  -1  719.23   21.20
   1   7  -1  726.93   22.70
   1   7  -1  721.33   23.00
   1   7  -1  757.72   22.10
   1   7  -1  751.82   22.20
  -1  -7   1  741.53   23.50
  -1  -7   1  708.43   23.40
  -1  -7   1  743.83   22.70
  -1  -7   1  728.23   23.80
  -1  -7   1  723.93   22.90
  -1  -7   1  703.93   23.60
  -1  -7   1  775.42   23.00
  -1  -7   1  737.73   22.60
  -1  -7   1  711.13   22.50
   0   7  -1   88.79    3.90
   0   7  -1   91.49    4.50
   0   7  -1  103.99    4.80
   0   7  -1   92.49    5.20
   0   7  -1   97.79    5.20
   0   7  -1   92.49    3.80
   0   7  -1   89.99    4.90
   0   7  -1   95.29    3.90
   0   7  -1  100.89    4.10
   0   7  -1   97.19    4.70
   0   7  -1   99.29    4.80
   0  -7   1   92.39    4.60
   0  -7   1   92.39    4.80
   0  -7   1   86.39    5.20
   0  -7   1   91.19    4.30
   0  -7   1   87.29    5.70
   0  -7   1   96.79    4.60
   0  -7   1   98.09    5.10
   0  -7   1   83.49    5.40
   0  -7   1   94.99    5.00
   0  -7   1   95.09    4.70
  -1   7  -1   69.79    3.30
  -1   7  -1   66.89    3.30
  -1   7  -1   65.69    3.50
  -1   7  -1   62.69    4.30
  -1   7  -1   66.29    3.50
  -1   7  -1   69.99    3.40
  -1   7  -1   66.99    3.40
  -1   7  -1   66.49    4.40
  -1   7  -1   69.69    4.00
   1  -7   1   63.69    4.90
   1  -7   1   71.69    4.10
   1  -7   1   69.19    3.50
   1  -7   1   63.39    4.10
   1  -7   1   68.69    3.50
   1  -7   1   57.29    4.20
   1  -7   1   69.99    3.30
   1  -7   1   69.79    3.60
   1  -7   1   61.19    3.70
   1  -7   1   64.29    3.80
   1  -7   1   70.49    4.10
  -2   7  -1    5.00    1.90
  -2   7  -1    6.50    1.30
  -2   7  -1    4.70    1.70
  -2   7  -1    5.40    1.60
  -2   7  -1    7.40    2.10
   2  -7   1    3.60    1.00
   2  -7   1    6.50    1.40
   2  -7   1    6.60    1.60
   2  -7   1    5.70    1.80
   2  -7   1    5.10    1.10
   2  -7   1    6.70    1.40
   2  -7   1    6.50    2.40
   2  -7   1    7.90    1.30
   2  -7   1    4.60    1.20
   2  -7   1    7.80    2.40
   2  -7   1    4.50    1.70
  -3   7  -1  153.48    7.30
  -3   7  -1  147.89    6.80
  -3   7  -1  143.99    6.40
  -3   7  -1  141.39    6.70
  -3   7  -1  142.09    5.90
  -3   7  -1  146.29    6.60
   3  -7   1  147.59    6.70
   3  -7   1  151.28    6.10
   3  -7   1  150.38    6.40
   3  -7   1  157.18    6.00
  -4   7  -1    7.60    2.20
  -4   7  -1    6.40    1.70
  -4   7  -1    8.40    1.90
  -4   7  -1    6.00    2.00
  -4   7  -1    9.30    2.50
   4  -7   1    7.70    2.00
   4  -7   1    5.00    1.70
   4  -7   1    6.30    1.30
   4  -7   1    8.70    1.80
  -5   7  -1    5.90    1.90
  -5   7  -1    8.70    2.50
  -5   7  -1    2.30    1.90
  -5   7  -1    5.80    2.10
  -5   7  -1    4.50    1.50
   5  -7   1    8.70    1.80
   5  -7   1    7.70    2.00
  -6   7  -1  114.69    6.80
  -6   7  -1  100.39    5.50
  -6   7  -1  101.39    6.50
  -6   7  -1  118.49    6.00
  -6   7  -1   96.79    5.40
   6  -7   1  109.89    5.60
   6  -7   1  107.69    6.20
  -7   7  -1    3.70    2.30
  -7   7  -1    7.10    2.10
  -7   7  -1   13.80    3.10
  -7   7  -1    8.60    2.20
  -7   7  -1    5.00    2.60
   7  -7   1    9.60    2.40
   7  -7   1    4.80    2.20
  -8   7  -1   10.10    3.30
  -8   7  -1   14.20    2.70
  -8   7  -1   14.60    3.60
  -8   7  -1   14.40    2.90
   8  -7   1   18.90    3.40
   8  -7   1    9.00    2.40
  -9   7  -1   35.60    3.90
  -9   7  -1   35.10    4.60
  -9   7  -1   27.30    4.60
   9  -7   1   37.40    5.40
 -10   7  -1   18.60    4.50
 -10   7  -1   15.90    3.40
  10  -7   1   23.30    2.30
  10  -7   1   18.20    4.80
  10  -7   1   18.40    4.00
 -11   7  -1    2.50    3.00
 -11   7  -1    0.20    1.90
  11  -7   1    6.90    3.20
  11  -7   1    3.40    1.60
  11  -7   1    4.20    1.50
 -12   7  -1   35.80    5.40
 -12   7  -1   19.00    4.60
  12  -7   1   26.10    3.50
  12  -7   1   29.90    3.60
  12  -7   1   33.20    5.70
 -13   7  -1   10.20    3.20
 -13   7  -1    8.00    4.00
  13  -7   1    9.40    2.50
  13  -7   1   13.40    4.10
 -14   7  -1    3.40    3.40
 -14   7  -1   -2.00    2.60
  14  -7   1    1.80    1.70
 -15   7  -1   31.50    5.70
 -15   7  -1   33.10    5.80
  15  -7   1   21.50    5.10
  15  -7   1   33.00    4.30
 -16   7  -1    3.60    3.30
 -16   7  -1   -3.50    2.50
  16  -7   1    4.00    2.60
  16  -7   1    0.70    3.40
 -16  -6   1   18.20    5.30
  15   6  -1    8.00    4.40
  15   6  -1    1.30    3.20
  15   6  -1    2.40    3.40
  15   6  -1    0.20    3.20
 -15  -6   1    6.80    3.20
 -15  -6   1    9.50    7.20
 -15  -6   1    1.70    3.20
  14   6  -1    5.30    4.00
  14   6  -1   -0.70    2.50
  14   6  -1    2.20    3.50
  14   6  -1    0.90    2.70
 -14  -6   1   -5.00    2.60
 -14  -6   1    1.40    4.10
 -14  -6   1    5.80    3.00
  13   6  -1    4.20    3.80
  13   6  -1    1.70    2.60
  13   6  -1    0.80    2.90
  13   6  -1    0.50    2.70
 -13  -6   1   -2.10    3.60
 -13  -6   1    7.80    4.20
 -13  -6   1    9.90    4.40
  12   6  -1  115.39    9.70
  12   6  -1  129.99    9.50
  12   6  -1  108.09   10.30
  12   6  -1  143.39   17.90
 -12  -6   1  114.99    9.40
 -12  -6   1  131.29    7.80
 -12  -6   1  137.89   11.00
 -12  -6   1  111.99    7.10
  11   6  -1  202.38   12.70
  11   6  -1  210.18   12.50
  11   6  -1  205.98   11.60
  11   6  -1  217.08   13.30
  11   6  -1  210.98   11.70
 -11  -6   1  185.38   12.00
 -11  -6   1  199.68    9.20
 -11  -6   1  198.98   12.90
 -11  -6   1  196.78    9.80
  10   6  -1    2.60    2.70
  10   6  -1    1.90    3.10
  10   6  -1   -0.50    2.40
  10   6  -1   -0.60    2.30
  10   6  -1    1.30    4.00
  10   6  -1    4.10    2.70
 -10  -6   1    0.30    2.40
 -10  -6   1   -2.40    2.70
 -10  -6   1    0.50    3.60
 -10  -6   1    2.60    4.50
 -10  -6   1    0.80    4.40
   9   6  -1   61.39    6.50
   9   6  -1   63.19    5.70
   9   6  -1   82.29    9.00
   9   6  -1   53.59    5.60
   9   6  -1   52.99    5.60
   9   6  -1   57.59    6.30
  -9  -6   1   71.49    8.80
  -9  -6   1   58.89    5.50
  -9  -6   1   69.09    5.80
  -9  -6   1   60.79    6.10
  -9  -6   1   74.09    8.50
   8   6  -1  211.58   11.50
   8   6  -1  189.68   10.60
   8   6  -1  188.18    9.80
   8   6  -1  170.88    9.70
   8   6  -1  175.08   10.50
   8   6  -1  185.28    9.20
  -8  -6   1  178.78   10.90
  -8  -6   1  190.88    9.70
  -8  -6   1  166.98    8.80
  -8  -6   1  189.58   10.40
  -8  -6   1  190.78    8.80
   7   6  -1   11.70    2.50
   7   6  -1   12.50    2.90
   7   6  -1    9.90    2.90
   7   6  -1    4.10    2.50
   7   6  -1   17.10    4.40
   7   6  -1    6.40    2.90
   7   6  -1    8.50    3.00
  -7  -6   1    4.20    1.90
  -7  -6   1   10.20    2.90
  -7  -6   1   10.70    2.90
  -7  -6   1   10.10    3.30
  -7  -6   1   10.80    2.90
  -7  -6   1    6.30    2.00
  -7  -6   1    4.70    6.50
  -7  -6   1    5.90    4.10
   6   6  -1   50.39    7.00
   6   6  -1   35.80    4.00
   6   6  -1   40.10    3.10
   6   6  -1   49.90    5.90
   6   6  -1   40.20    3.90
   6   6  -1   37.90    5.50
   6   6  -1   41.30    4.20
   6   6  -1   39.60    4.50
   6   6  -1   30.20    4.20
  -6  -6   1   37.30    4.70
  -6  -6   1   37.80    4.20
  -6  -6   1   41.70    3.90
  -6  -6   1   33.70    3.70
  -6  -6   1   45.70    5.60
  -6  -6   1   35.40    7.20
  -6  -6   1   40.30    3.90
  -6  -6   1   43.50    6.20
   5   6  -1  123.89    7.40
   5   6  -1   99.69    5.80
   5   6  -1  108.09    6.50
   5   6  -1  107.99    6.90
   5   6  -1  107.99    6.30
   5   6  -1  112.29    6.80
   5   6  -1  111.39    6.60
  -5  -6   1  115.39    6.30
  -5  -6   1  106.29    6.90
  -5  -6   1  114.59    6.40
  -5  -6   1  104.19    6.70
  -5  -6   1  102.79    7.40
  -5  -6   1  113.19    6.20
  -5  -6   1  106.39    6.10
  -5  -6   1  107.99    6.80
  -5  -6   1  100.39    6.20
   4   6  -1   61.29    4.70
   4   6  -1   58.59    4.40
   4   6  -1   61.99    4.50
   4   6  -1   59.39    4.70
   4   6  -1   56.79    4.20
   4   6  -1   63.49    4.20
   4   6  -1   57.69    5.00
   4   6  -1   62.59    4.80
  -4  -6   1   69.79    4.50
  -4  -6   1   58.39    5.50
  -4  -6   1   57.49    4.30
  -4  -6   1   66.09    3.60
  -4  -6   1   62.69    5.10
  -4  -6   1   56.29    5.00
  -4  -6   1   61.59    4.70
  -4  -6   1   60.79    4.50
  -4  -6   1   63.29    4.90
  -4  -6   1   67.29    4.40
   3   6  -1   51.89    4.00
   3   6  -1   58.29    4.10
   3   6  -1   54.49    3.70
   3   6  -1   52.99    4.10
   3   6  -1   55.29    4.20
   3   6  -1   46.00    3.50
   3   6  -1   59.09    4.00
  -3  -6   1   51.29    4.40
  -3  -6   1   50.29    4.40
  -3  -6   1   59.99    3.90
  -3  -6   1   49.30    4.70
  -3  -6   1   51.09    3.70
  -3  -6   1   56.09    3.30
  -3  -6   1   55.69    3.90
  -3  -6   1   52.99    4.50
  -3  -6   1   52.79    4.10
  -3  -6   1   48.50    3.70
   2   6  -1    2.40    1.20
   2   6  -1    2.90    1.70
   2   6  -1    2.10    1.40
   2   6  -1    1.90    1.10
   2   6  -1    3.10    1.40
   2   6  -1    5.80    1.70
   2   6  -1    1.60    1.40
  -2  -6   1    2.80    1.10
  -2  -6   1    2.00    2.10
  -2  -6   1    0.70    1.90
  -2  -6   1    2.70    1.40
  -2  -6   1    2.30    1.40
  -2  -6   1    3.40    2.00
  -2  -6   1   -0.10    0.90
  -2  -6   1    3.70    1.50
  -2  -6   1    2.70    1.20
  -2  -6   1    2.70    1.80
   1   6  -1   58.89    3.30
   1   6  -1   61.29    3.80
   1   6  -1   64.79    4.10
   1   6  -1   64.59    3.40
   1   6  -1   64.09    3.30
   1   6  -1   67.69    4.00
   1   6  -1   69.39    4.10
   1   6  -1   63.19    3.70
   1   6  -1   68.09    4.10
  -1  -6   1   68.79    3.50
  -1  -6   1   62.59    4.10
  -1  -6   1   62.79    3.60
  -1  -6   1   60.09    4.00
  -1  -6   1   63.19    3.60
  -1  -6   1   65.99    3.80
  -1  -6   1   64.89    3.70
  -1  -6   1   56.79    4.20
  -1  -6   1   64.29    4.50
  -1  -6   1   68.59    4.50
   0   6  -1    7.20    1.60
   0   6  -1    8.00    1.60
   0   6  -1    5.60    1.60
   0   6  -1    7.30    2.00
   0   6  -1    8.40    1.30
   0   6  -1    6.40    1.10
   0   6  -1    9.90    2.00
   0   6  -1    6.60    1.30
   0   6  -1    7.60    1.30
   0   6  -1    9.50    1.70
   0  -6   1    5.70    1.20
   0  -6   1    4.70    1.30
   0  -6   1    6.00    1.80
   0  -6   1    6.50    2.00
   0  -6   1    3.20    1.60
   0  -6   1    5.90    2.30
   0  -6   1    6.80    1.70
   0  -6   1    5.60    1.50
   0  -6   1    6.70    1.70
  -1   6  -1  104.49    5.00
  -1   6  -1   89.59    3.90
  -1   6  -1   92.29    4.60
  -1   6  -1   94.09    4.10
  -1   6  -1   97.59    3.90
  -1   6  -1   92.29    4.90
  -1   6  -1   96.19    3.90
  -1   6  -1   94.89    4.10
  -1   6  -1   96.09    4.20
  -1   6  -1   97.19    4.50
   1  -6   1   92.19    4.30
   1  -6   1  102.49    4.00
   1  -6   1   94.19    5.50
   1  -6   1   93.89    5.00
   1  -6   1   90.59    4.50
   1  -6   1   97.39    4.60
   1  -6   1   91.89    4.10
   1  -6   1  100.29    4.50
   1  -6   1   89.49    3.90
   1  -6   1   94.49    4.90
   1  -6   1   88.39    3.80
  -2   6  -1   78.69    4.00
  -2   6  -1   82.69    4.70
  -2   6  -1   85.99    4.60
  -2   6  -1   86.69    4.30
  -2   6  -1   85.39    3.90
   2  -6   1   84.89    3.80
   2  -6   1   82.29    4.50
   2  -6   1   83.09    3.30
   2  -6   1   90.49    4.50
   2  -6   1   79.79    3.70
   2  -6   1   84.39    4.00
   2  -6   1   86.79    4.50
  -3   6  -1    1.50    1.30
  -3   6  -1    0.50    0.80
  -3   6  -1    1.10    1.20
  -3   6  -1    1.50    0.90
  -3   6  -1    4.30    1.80
  -3   6  -1    2.30    1.20
   3  -6   1    3.40    1.10
   3  -6   1    1.60    0.80
   3  -6   1    2.50    0.90
   3  -6   1    3.00    1.10
   3  -6   1    1.70    1.00
   3  -6   1    2.40    1.20
   3  -6   1    2.90    1.30
  -4   6  -1   12.00    1.90
  -4   6  -1   18.00    2.50
  -4   6  -1   18.80    3.00
  -4   6  -1   17.20    2.90
  -4   6  -1   13.90    2.90
   4  -6   1   20.00    2.60
   4  -6   1   16.70    2.80
   4  -6   1   14.30    1.90
   4  -6   1   15.30    2.10
   4  -6   1   13.40    2.30
   4  -6   1   17.30    2.10
  -5   6  -1  190.28    7.50
  -5   6  -1  197.38    7.70
  -5   6  -1  177.38    8.40
  -5   6  -1  180.28    8.40
  -5   6  -1  177.88    7.40
   5  -6   1  190.18    8.50
   5  -6   1  192.78    9.30
   5  -6   1  186.48    7.40
  -6   6  -1  616.14   19.80
  -6   6  -1  613.04   19.30
  -6   6  -1  610.74   21.10
  -6   6  -1  571.04   18.80
  -6   6  -1  616.34   20.60
   6  -6   1  610.14   19.70
   6  -6   1  619.84   20.60
  -7   6  -1   26.00    3.80
  -7   6  -1   16.80    2.70
  -7   6  -1   23.10    3.00
  -7   6  -1   18.50    3.50
  -7   6  -1   23.30    3.70
   7  -6   1   25.70    3.90
   7  -6   1   17.10    3.00
  -8   6  -1   47.10    4.70
  -8   6  -1   47.40    5.00
  -8   6  -1   36.30    3.70
  -8   6  -1   45.80    3.50
   8  -6   1   39.40    4.10
   8  -6   1   35.60    3.90
  -9   6  -1  131.29    6.90
  -9   6  -1  132.59    8.00
   9  -6   1  151.48    8.90
   9  -6   1  131.99    5.30
   9  -6   1  139.29    5.80
 -10   6  -1    7.00    3.30
  10  -6   1   13.60    2.50
  10  -6   1    7.50    2.80
  10  -6   1   14.00    2.30
  10  -6   1   12.00    3.00
 -11   6  -1   58.89    6.80
 -11   6  -1   47.30    4.90
  11  -6   1   47.70    6.20
  11  -6   1   61.89    4.10
  11  -6   1   58.99    4.10
 -12   6  -1   61.99    5.70
 -12   6  -1   75.59    6.80
  12  -6   1   62.29    6.60
  12  -6   1   68.49    4.70
 -13   6  -1    5.40    2.90
 -13   6  -1    4.30    3.30
  13  -6   1    0.30    2.10
  13  -6   1   -2.60    2.30
 -14   6  -1   10.60    4.00
 -14   6  -1   14.30    4.70
  14  -6   1   14.80    3.30
 -15   6  -1   36.10    6.00
 -15   6  -1   31.60    5.30
  15  -6   1   36.60    6.20
  15  -6   1   37.30    4.00
  15  -6   1   31.80    6.30
 -16   6  -1   29.40    5.40
 -16   6  -1   18.20    4.60
  16  -6   1   24.80    4.00
  16  -6   1   35.50    5.00
  16  -6   1   28.00    6.20
  16   5  -1    4.50    4.00
  16   5  -1    2.80    4.00
  16   5  -1    4.20    3.40
  16   5  -1    3.70    5.10
 -16  -5   1    4.10    2.80
 -16  -5   1   -5.20    3.20
  15   5  -1    4.60    3.20
  15   5  -1    5.80    4.10
  15   5  -1    2.80    3.00
  15   5  -1    0.30    3.80
 -15  -5   1   10.80    5.50
 -15  -5   1    1.60    4.90
 -15  -5   1    8.40    3.00
  14   5  -1   19.80    6.00
  14   5  -1   30.60    5.80
  14   5  -1   26.90    6.00
  14   5  -1   14.00    4.60
 -14  -5   1   19.50    4.80
 -14  -5   1   26.70    6.20
  13   5  -1   11.80    4.60
  13   5  -1   16.00    5.10
  13   5  -1   11.10    4.80
  13   5  -1   12.40    5.10
 -13  -5   1   16.20    4.90
 -13  -5   1   19.20    5.50
 -13  -5   1   13.00    3.70
  12   5  -1   16.30    4.50
  12   5  -1   10.10    4.30
  12   5  -1    6.70    3.40
  12   5  -1   14.70    4.80
 -12  -5   1   16.00    5.40
 -12  -5   1   22.00    4.50
 -12  -5   1   10.80    4.90
  11   5  -1    2.30    2.50
  11   5  -1   -2.00    2.30
  11   5  -1    9.80    4.70
  11   5  -1    1.50    2.70
  11   5  -1   -2.60    2.10
  11   5  -1    1.10    2.90
  11   5  -1    0.40    2.40
 -11  -5   1    9.00    4.60
 -11  -5   1   -0.70    3.80
 -11  -5   1    3.90    3.10
 -11  -5   1    2.90    2.90
  10   5  -1    0.50    2.40
  10   5  -1    5.50    4.40
  10   5  -1    1.10    3.20
  10   5  -1    1.30    2.60
  10   5  -1   -0.50    2.50
  10   5  -1    6.90    3.00
 -10  -5   1   -0.50    2.80
 -10  -5   1    0.60    3.30
 -10  -5   1    4.50    4.20
 -10  -5   1    0.20    2.70
   9   5  -1    4.00    2.80
   9   5  -1    4.60    2.90
   9   5  -1    5.00    2.60
   9   5  -1    7.40    2.80
   9   5  -1   13.00    4.50
   9   5  -1    1.30    1.90
  -9  -5   1    5.80    2.60
  -9  -5   1    1.40    2.80
  -9  -5   1   11.00    4.10
  -9  -5   1    0.40    3.30
  -9  -5   1    3.40    3.10
   8   5  -1   16.50    3.90
   8   5  -1    7.60    3.00
   8   5  -1   10.20    3.20
   8   5  -1    7.50    3.10
   8   5  -1    8.70    3.00
   8   5  -1    4.60    2.00
  -8  -5   1   18.10    3.60
  -8  -5   1   12.20    4.30
  -8  -5   1    8.40    3.20
  -8  -5   1    7.50    2.90
  -8  -5   1   11.00    2.60
  -8  -5   1   14.20    4.20
  -8  -5   1   17.60    4.40
   7   5  -1   12.10    3.00
   7   5  -1   14.80    4.00
   7   5  -1   10.40    2.00
   7   5  -1   13.10    3.30
   7   5  -1   14.70    3.70
   7   5  -1   10.20    3.20
   7   5  -1    9.20    2.80
   7   5  -1    9.60    2.50
   7   5  -1   12.10    3.00
  -7  -5   1   12.60    3.20
  -7  -5   1   12.50    3.20
  -7  -5   1   12.00    2.70
  -7  -5   1    6.50    2.50
  -7  -5   1   15.30    4.20
  -7  -5   1   13.10    2.90
  -7  -5   1   10.20    4.00
  -7  -5   1   10.20    2.60
   6   5  -1   16.80    3.40
   6   5  -1   19.00    3.30
   6   5  -1   15.00    4.10
   6   5  -1   10.90    3.10
   6   5  -1   12.40    3.60
   6   5  -1   18.40    2.90
   6   5  -1   16.20    3.40
   6   5  -1   16.60    3.00
   6   5  -1   17.20    2.40
  -6  -5   1   15.60    3.20
  -6  -5   1   19.70    3.20
  -6  -5   1   14.70    3.10
  -6  -5   1   11.70    3.70
  -6  -5   1   18.30    4.60
  -6  -5   1   14.70    3.20
  -6  -5   1   21.00    3.70
  -6  -5   1   15.10    2.80
  -6  -5   1   22.30    3.60
   5   5  -1   51.49    4.30
   5   5  -1   54.19    4.30
   5   5  -1   59.69    4.60
   5   5  -1   62.99    4.60
   5   5  -1   53.59    4.60
   5   5  -1   56.09    4.20
   5   5  -1   60.89    4.80
   5   5  -1   61.19    5.20
   5   5  -1   55.89    4.10
  -5  -5   1   49.70    4.10
  -5  -5   1   58.59    4.20
  -5  -5   1   52.89    4.70
  -5  -5   1   58.89    5.40
  -5  -5   1   63.49    4.40
  -5  -5   1   63.29    5.00
  -5  -5   1   52.29    4.50
  -5  -5   1   62.49    4.50
  -5  -5   1   57.59    4.30
   4   5  -1  265.37   10.00
   4   5  -1  258.57    9.70
   4   5  -1  246.38   10.20
   4   5  -1  262.27   10.50
   4   5  -1  250.57   10.70
   4   5  -1  258.17   10.10
   4   5  -1  235.48   10.10
   4   5  -1  255.27   10.20
   4   5  -1  249.18   10.80
  -4  -5   1  272.77   10.40
  -4  -5   1  259.87    9.80
  -4  -5   1  251.67    9.80
  -4  -5   1  269.97   10.20
  -4  -5   1  244.98   10.80
  -4  -5   1  271.17   10.90
  -4  -5   1  248.48   10.50
  -4  -5   1  256.57   10.40
  -4  -5   1  272.47   10.20
   3   5  -1  382.26   12.70
   3   5  -1  384.56   13.10
   3   5  -1  360.06   12.90
   3   5  -1  390.36   13.10
   3   5  -1  369.46   13.70
   3   5  -1  385.36   13.30
   3   5  -1  392.06   13.70
   3   5  -1  371.36   13.30
  -3  -5   1  376.56   12.00
  -3  -5   1  361.76   13.20
  -3  -5   1  373.06   13.00
  -3  -5   1  379.06   13.00
  -3  -5   1  360.06   13.30
  -3  -5   1  369.36   13.70
  -3  -5   1  392.46   13.30
  -3  -5   1  367.86   12.70
  -3  -5   1  370.86   13.70
  -3  -5   1  372.06   13.00
   2   5  -1    9.90    1.90
   2   5  -1   15.90    2.60
   2   5  -1   16.10    2.60
   2   5  -1   16.20    2.30
   2   5  -1   12.40    2.10
   2   5  -1   10.80    2.10
   2   5  -1    9.10    1.60
  -2  -5   1   15.30    2.90
  -2  -5   1   12.10    2.40
  -2  -5   1   15.00    2.00
  -2  -5   1   15.40    2.20
  -2  -5   1   13.20    2.30
  -2  -5   1    9.60    1.70
  -2  -5   1   11.70    2.10
  -2  -5   1    8.20    2.00
  -2  -5   1   12.10    2.30
  -2  -5   1   12.60    2.40
   1   5  -1  745.63   22.90
   1   5  -1  744.03   22.30
   1   5  -1  729.83   22.10
   1   5  -1  727.63   22.60
   1   5  -1  780.72   22.80
   1   5  -1  759.72   22.80
   1   5  -1  764.42   22.30
   1   5  -1  775.72   23.00
   1   5  -1  768.12   23.10
  -1  -5   1  741.73   22.50
  -1  -5   1  726.63   23.20
  -1  -5   1  789.12   22.90
  -1  -5   1  800.62   23.40
  -1  -5   1  779.92   22.40
  -1  -5   1  734.23   23.20
  -1  -5   1  757.52   23.20
  -1  -5   1  779.12   22.50
  -1  -5   1  758.62   22.80
  -1  -5   1  760.82   23.30
   0   5  -1  792.42   23.40
   0   5  -1  796.12   22.90
   0   5  -1  767.72   22.30
   0   5  -1  783.32   22.70
   0   5  -1  797.72   22.20
   0   5  -1  801.72   22.10
   0   5  -1  779.12   22.10
   0   5  -1  777.12   22.30
   0   5  -1  761.32   23.20
   0  -5   1  822.12   22.80
   0  -5   1  762.72   23.50
   0  -5   1  786.22   23.10
   0  -5   1  800.52   22.50
   0  -5   1  765.82   22.90
   0  -5   1  788.22   22.90
   0  -5   1  740.73   23.20
   0  -5   1  773.62   23.90
   0  -5   1  762.52   22.60
   0  -5   1  770.72   23.30
  -1   5  -1 2605.84   70.39
  -1   5  -1 2637.74   70.79
  -1   5  -1 2491.55   69.39
   1  -5   1 2547.75   70.59
   1  -5   1 2583.14   70.69
   1  -5   1 2530.35   69.49
   1  -5   1 2489.75   70.59
   1  -5   1 2515.15   69.59
   1  -5   1 2496.75   69.79
  -2   5  -1  772.42   22.80
  -2   5  -1  785.42   23.40
  -2   5  -1  806.32   24.40
  -2   5  -1  798.82   23.30
  -2   5  -1  796.42   23.60
   2  -5   1  762.92   23.50
   2  -5   1  831.42   23.00
   2  -5   1  782.32   22.80
   2  -5   1  813.52   23.70
   2  -5   1  804.32   23.10
   2  -5   1  806.22   23.40
   2  -5   1  774.52   23.70
  -3   5  -1   26.30    2.10
  -3   5  -1   24.60    1.90
  -3   5  -1   26.30    2.40
  -3   5  -1   23.60    2.50
  -3   5  -1   29.50    2.70
   3  -5   1   27.30    2.20
   3  -5   1   25.10    1.80
   3  -5   1   26.60    2.10
   3  -5   1   25.90    2.20
  -4   5  -1  124.29    5.30
  -4   5  -1  121.49    5.20
  -4   5  -1  122.59    5.90
  -4   5  -1  123.39    5.30
  -4   5  -1  129.49    6.10
   4  -5   1  129.49    5.70
   4  -5   1  121.69    5.10
   4  -5   1  126.49    4.70
   4  -5   1  118.09    5.80
   4  -5   1  117.39    5.80
   4  -5   1  125.29    6.00
  -5   5  -1    0.80    1.50
  -5   5  -1    3.00    1.30
  -5   5  -1    2.20    1.00
  -5   5  -1    7.30    2.20
  -5   5  -1    1.40    1.20
   5  -5   1    3.20    1.20
   5  -5   1    3.40    1.20
   5  -5   1    1.30    0.70
   5  -5   1    1.40    0.90
   5  -5   1    1.20    1.10
   5  -5   1    2.50    1.20
  -6   5  -1  315.07   10.70
  -6   5  -1  317.77   12.70
  -6   5  -1  321.77   11.10
  -6   5  -1  338.47   11.90
  -6   5  -1  321.67   12.20
   6  -5   1  322.97   12.50
   6  -5   1  316.27   11.80
   6  -5   1  297.37   11.00
  -7   5  -1  217.88    8.10
  -7   5  -1  219.18   10.40
  -7   5  -1  227.08    8.70
  -7   5  -1  218.38    9.70
   7  -5   1  226.28   10.10
   7  -5   1  214.78    9.50
  -8   5  -1    0.20    1.40
  -8   5  -1    4.70    2.30
  -8   5  -1    4.10    1.70
   8  -5   1    4.90    1.70
   8  -5   1   -0.10    1.10
   8  -5   1    2.10    1.90
   8  -5   1    2.60    1.30
   8  -5   1    2.30    1.90
  -9   5  -1   -1.90    2.20
  -9   5  -1   -0.80    1.40
   9  -5   1    0.10    1.10
   9  -5   1    1.30    1.20
   9  -5   1    1.20    2.10
   9  -5   1   -1.20    1.40
 -10   5  -1   56.79    5.40
 -10   5  -1   61.19    4.80
  10  -5   1   52.99    5.50
  10  -5   1   52.59    3.80
  10  -5   1   46.80    3.90
  10  -5   1   57.39    4.70
  10  -5   1   55.49    3.60
 -11   5  -1   35.60    4.60
 -11   5  -1   43.00    5.80
  11  -5   1   34.40    3.50
  11  -5   1   36.30    4.40
  11  -5   1   38.90    3.40
  11  -5   1   33.20    3.50
  11  -5   1   25.90    4.90
 -12   5  -1   -4.00    2.40
 -12   5  -1    0.10    2.20
  12  -5   1    4.70    2.10
  12  -5   1    1.70    1.90
  12  -5   1    9.90    3.30
  12  -5   1   -2.40    2.40
 -13   5  -1    1.30    2.40
  13  -5   1    1.80    3.00
  13  -5   1    3.30    2.40
  13  -5   1   -0.10    2.50
  13  -5   1   -0.40    2.00
 -14   5  -1   -1.30    2.60
 -14   5  -1    3.50    3.10
  14  -5   1    2.30    2.20
  14  -5   1    6.10    2.60
  14  -5   1    5.00    2.70
 -15   5  -1   34.40    5.70
 -15   5  -1   42.40    6.00
  15  -5   1   25.00    5.80
  15  -5   1   45.00    4.70
  15  -5   1   41.60    5.80
 -16   5  -1    5.40    3.30
 -16   5  -1    4.70    3.40
  16  -5   1    0.30    2.20
  16  -5   1    3.20    3.60
  16  -5   1    4.70    3.00
  16   4  -1    1.60    7.50
  16   4  -1    2.30    3.50
  16   4  -1    1.30    2.80
  16   4  -1    3.80    3.10
 -16  -4   1   -0.70    1.90
 -16  -4   1   -4.90    2.80
 -16  -4   1   -2.70    2.80
  15   4  -1    5.70    3.60
  15   4  -1   -0.20    2.70
  15   4  -1    2.60    3.90
  15   4  -1    7.50    3.90
 -15  -4   1   10.20    3.90
 -15  -4   1    3.70    2.60
 -15  -4   1   -0.80    3.10
  14   4  -1    2.10    3.70
  14   4  -1    1.40    3.60
  14   4  -1   -1.60    2.40
  14   4  -1   -0.60    2.10
 -14  -4   1    1.60    3.90
 -14  -4   1   -0.10    2.50
 -14  -4   1   -2.20    2.10
 -14  -4   1    1.30    2.80
  13   4  -1   24.70    5.10
  13   4  -1   20.80    5.00
  13   4  -1   24.80    6.40
 -13  -4   1   19.30    4.40
 -13  -4   1   32.20    4.70
 -13  -4   1   18.90    4.30
 -13  -4   1   19.90    5.10
  12   4  -1   58.79    6.70
  12   4  -1   58.49    6.30
  12   4  -1   62.59    6.40
  12   4  -1   62.09    9.20
  12   4  -1   81.89    8.60
 -12  -4   1   59.19    5.10
 -12  -4   1   62.09    8.40
 -12  -4   1   60.59    7.80
  11   4  -1   -2.00    2.10
  11   4  -1    0.80    2.30
  11   4  -1    0.90    2.30
  11   4  -1   -1.70    1.60
  11   4  -1   -0.40    2.20
  11   4  -1    2.30    4.10
 -11  -4   1   -0.70    2.60
 -11  -4   1    4.40    4.20
 -11  -4   1    5.30    3.90
  10   4  -1   27.20    4.80
  10   4  -1   26.60    5.20
  10   4  -1   26.60    5.30
  10   4  -1   38.00    6.20
  10   4  -1   40.20    4.80
 -10  -4   1   33.20    4.90
 -10  -4   1   40.50    6.60
 -10  -4   1   44.70   10.70
 -10  -4   1   37.10    4.20
   9   4  -1   25.60    3.70
   9   4  -1   20.50    3.70
   9   4  -1   15.70    3.70
   9   4  -1   20.80    4.90
   9   4  -1   30.70    5.70
   9   4  -1   30.40    5.10
  -9  -4   1   15.90    4.30
  -9  -4   1   17.40    4.80
  -9  -4   1   18.50    3.80
  -9  -4   1   23.50    3.60
  -9  -4   1   27.00    3.70
   8   4  -1   34.20    5.00
   8   4  -1   26.50    5.20
   8   4  -1   29.70    5.00
   8   4  -1   28.00    3.60
   8   4  -1   28.60    5.00
   8   4  -1   24.10    4.90
   8   4  -1   22.90    4.30
   8   4  -1   27.60    6.20
  -8  -4   1   31.00    3.90
  -8  -4   1   33.40    5.20
  -8  -4   1   23.10    4.00
  -8  -4   1   32.20    4.20
  -8  -4   1   21.90    4.70
  -8  -4   1   20.10    4.60
  -8  -4   1   23.90    3.60
   7   4  -1  107.79    6.00
   7   4  -1   99.09    6.50
   7   4  -1   85.29    6.50
   7   4  -1   95.79    6.20
   7   4  -1   97.69    6.40
   7   4  -1   95.59    7.10
   7   4  -1   98.39    6.80
   7   4  -1  104.39    5.70
   7   4  -1  107.79    6.70
   7   4  -1   96.79    5.70
  -7  -4   1   98.09    6.10
  -7  -4   1   99.29    5.40
  -7  -4   1   96.69    5.70
  -7  -4   1  100.09    6.10
  -7  -4   1  112.99    7.70
  -7  -4   1  105.49    7.40
  -7  -4   1  103.39    6.20
  -7  -4   1   90.39    6.60
  -7  -4   1   96.49    5.70
   6   4  -1   30.00    4.20
   6   4  -1   42.80    5.40
   6   4  -1   44.30    5.70
   6   4  -1   29.20    2.70
   6   4  -1   26.70    3.70
   6   4  -1   31.50    3.30
   6   4  -1   30.60    3.70
   6   4  -1   33.10    4.40
   6   4  -1   24.50    3.70
   6   4  -1   45.20    5.70
  -6  -4   1   29.60    4.40
  -6  -4   1   32.90    3.70
  -6  -4   1   33.20    4.20
  -6  -4   1   28.70    3.20
  -6  -4   1   27.50    4.10
  -6  -4   1   36.70    5.30
  -6  -4   1   32.40    3.80
  -6  -4   1   39.40    5.40
  -6  -4   1   33.20    3.30
   5   4  -1   80.59    5.00
   5   4  -1   82.89    5.60
   5   4  -1   89.69    4.80
   5   4  -1   85.29    5.30
   5   4  -1   78.09    5.20
   5   4  -1   84.89    5.30
   5   4  -1   75.69    5.00
   5   4  -1   78.89    4.60
   5   4  -1   87.69    4.20
   5   4  -1   90.19    5.70
  -5  -4   1   81.99    5.80
  -5  -4   1   77.69    4.60
  -5  -4   1   82.79    4.90
  -5  -4   1   81.89    5.40
  -5  -4   1   83.19    5.20
  -5  -4   1   83.69    5.00
  -5  -4   1   70.59    4.60
  -5  -4   1   87.79    5.50
  -5  -4   1   76.09    4.60
   4   4  -1  168.18    7.50
   4   4  -1  166.38    7.50
   4   4  -1  166.48    7.00
   4   4  -1  158.88    7.20
   4   4  -1  172.58    8.00
   4   4  -1  167.18    7.50
   4   4  -1  176.58    8.30
   4   4  -1  172.88    7.50
   4   4  -1  169.88    7.10
  -4  -4   1  158.78    6.80
  -4  -4   1  174.98    7.30
  -4  -4   1  168.38    7.50
  -4  -4   1  178.78    7.50
  -4  -4   1  171.48    7.90
  -4  -4   1  171.58    7.30
  -4  -4   1  165.18    7.00
  -4  -4   1  174.48    7.60
  -4  -4   1  167.48    8.00
   3   4  -1   16.60    2.40
   3   4  -1   22.40    3.30
   3   4  -1   18.80    2.10
   3   4  -1   17.10    3.10
   3   4  -1   21.80    3.10
   3   4  -1   19.10    2.60
   3   4  -1   14.70    2.40
   3   4  -1   28.30    3.50
   3   4  -1   22.40    3.00
  -3  -4   1   17.30    2.20
  -3  -4   1   16.40    2.40
  -3  -4   1   21.40    3.10
  -3  -4   1   21.40    3.00
  -3  -4   1   21.20    2.60
  -3  -4   1   16.80    2.40
  -3  -4   1   23.60    3.00
  -3  -4   1   22.00    3.10
  -3  -4   1   20.50    3.30
   2   4  -1   21.40    2.70
   2   4  -1   10.20    1.50
   2   4  -1   16.30    2.60
   2   4  -1   10.80    2.00
   2   4  -1   13.30    1.90
   2   4  -1   11.10    2.10
   2   4  -1   14.70    1.90
   2   4  -1   14.00    2.90
  -2  -4   1   21.10    2.90
  -2  -4   1   17.50    2.60
  -2  -4   1   20.10    2.40
  -2  -4   1   13.20    2.50
  -2  -4   1   11.70    2.20
  -2  -4   1   18.00    2.70
  -2  -4   1   19.60    2.60
  -2  -4   1   17.50    2.70
  -2  -4   1   14.20    1.50
  -2  -4   1   18.10    2.50
   1   4  -1   46.40    2.50
   1   4  -1   41.10    2.40
   1   4  -1   42.60    2.60
   1   4  -1   43.80    2.80
   1   4  -1   44.30    2.40
   1   4  -1   47.40    3.00
  -1  -4   1   42.00    3.10
  -1  -4   1   48.90    3.00
  -1  -4   1   43.90    3.10
  -1  -4   1   43.80    2.70
  -1  -4   1   44.30    2.50
  -1  -4   1   42.10    2.90
  -1  -4   1   41.90    2.60
  -1  -4   1   43.30    2.60
  -1  -4   1   45.50    3.20
  -1  -4   1   46.00    2.50
   0   4  -1   60.49    3.00
   0   4  -1   61.99    2.60
   0   4  -1   62.19    3.00
   0   4  -1   65.19    2.60
   0   4  -1   58.69    3.10
   0   4  -1   60.29    2.50
   0   4  -1   64.99    3.20
   0   4  -1   62.39    2.60
   0   4  -1   64.19    2.40
   0   4  -1   65.79    3.00
   0   4  -1   62.39    3.20
   0  -4   1   60.19    3.10
   0  -4   1   57.39    3.50
   0  -4   1   60.49    3.40
   0  -4   1   60.69    3.00
   0  -4   1   60.69    2.60
   0  -4   1   62.59    2.80
   0  -4   1   59.69    2.80
   0  -4   1   59.29    3.10
   0  -4   1   56.19    3.20
   0  -4   1   61.99    2.90
  -1   4  -1   36.20    2.50
  -1   4  -1   39.40    2.30
  -1   4  -1   32.20    2.00
  -1   4  -1   38.50    2.10
  -1   4  -1   35.40    2.50
  -1   4  -1   38.70    2.00
  -1   4  -1   37.50    2.00
   1  -4   1   38.20    2.50
   1  -4   1   40.70    1.90
   1  -4   1   37.10    2.00
   1  -4   1   37.70    2.40
   1  -4   1   38.30    2.00
   1  -4   1   37.10    1.70
   1  -4   1   40.50    1.80
   1  -4   1   37.30    2.00
   1  -4   1   38.10    2.50
   1  -4   1   36.40    1.90
   1  -4   1   34.90    2.10
  -2   4  -1    1.60    1.00
  -2   4  -1    0.60    0.60
  -2   4  -1    0.60    0.70
  -2   4  -1   -0.50    0.50
  -2   4  -1    0.00    0.50
  -2   4  -1    0.70    0.90
   2  -4   1    1.40    0.70
   2  -4   1    0.80    1.00
   2  -4   1    0.90    0.50
   2  -4   1    1.10    0.90
   2  -4   1    0.90    0.70
   2  -4   1    0.80    0.80
   2  -4   1    0.40    0.50
  -3   4  -1   44.10    2.50
  -3   4  -1   43.30    3.00
  -3   4  -1   44.40    2.90
  -3   4  -1   47.10    2.60
  -3   4  -1   42.30    2.60
   3  -4   1   45.10    2.70
   3  -4   1   42.90    2.80
   3  -4   1   41.40    2.30
   3  -4   1   45.30    2.20
   3  -4   1   45.80    3.00
   3  -4   1   42.70    2.30
   3  -4   1   48.30    2.80
  -4   4  -1  211.78    8.30
  -4   4  -1  210.98    8.40
  -4   4  -1  205.88    7.40
  -4   4  -1  210.48    7.40
   4  -4   1  210.38    7.30
   4  -4   1  222.58    8.00
   4  -4   1  213.98    7.60
   4  -4   1  214.58    8.40
   4  -4   1  221.58    7.10
   4  -4   1  208.68    7.70
   4  -4   1  207.88    8.00
  -5   4  -1   12.40    2.50
  -5   4  -1    7.30    1.70
  -5   4  -1    9.50    2.00
  -5   4  -1   11.70    1.80
  -5   4  -1   11.80    2.20
   5  -4   1    9.20    1.80
   5  -4   1   10.00    1.70
   5  -4   1   14.00    1.50
   5  -4   1    9.00    2.10
   5  -4   1   12.80    1.70
   5  -4   1   12.00    2.00
   5  -4   1   12.20    2.10
  -6   4  -1   32.50    4.00
  -6   4  -1   27.30    2.30
  -6   4  -1   33.00    2.60
  -6   4  -1   22.60    3.00
   6  -4   1   32.00    3.20
   6  -4   1   29.30    2.60
   6  -4   1   27.70    2.90
   6  -4   1   28.70    2.00
  -7   4  -1  666.33   20.70
  -7   4  -1  691.43   20.10
  -7   4  -1  676.83   22.00
   7  -4   1  687.33   20.30
   7  -4   1  676.53   19.70
   7  -4   1  693.33   22.60
   7  -4   1  664.83   20.60
   7  -4   1  666.13   20.70
   7  -4   1  666.93   19.50
   7  -4   1  683.33   22.80
  -8   4  -1    2.90    2.10
  -8   4  -1    5.10    1.80
   8  -4   1    2.20    1.20
   8  -4   1    2.80    1.30
   8  -4   1    3.10    1.60
   8  -4   1    6.50    1.80
   8  -4   1    3.70    2.10
   8  -4   1    2.70    2.00
   8  -4   1    2.70    2.30
   8  -4   1    3.10    1.30
  -9   4  -1  251.27   11.00
  -9   4  -1  253.97   10.10
   9  -4   1  244.88   11.80
   9  -4   1  259.87    9.20
   9  -4   1  267.77    9.40
   9  -4   1  269.97   10.00
   9  -4   1  273.47   12.10
   9  -4   1  256.37    9.80
   9  -4   1  254.37   10.60
   9  -4   1  254.27   10.20
 -10   4  -1   60.99    5.40
 -10   4  -1   52.49    4.60
  10  -4   1   60.19    4.20
  10  -4   1   60.49    5.90
  10  -4   1   60.09    4.20
  10  -4   1   61.49    5.20
  10  -4   1   55.99    4.40
  10  -4   1   59.09    4.50
  10  -4   1   62.89    4.00
 -11   4  -1   16.70    4.60
 -11   4  -1   26.00    4.10
  11  -4   1   20.10    3.10
  11  -4   1   14.70    2.60
  11  -4   1   18.90    3.80
  11  -4   1   11.20    3.40
  11  -4   1   19.20    3.40
  11  -4   1   23.30    4.40
 -12   4  -1    7.10    2.80
 -12   4  -1    9.30    3.70
  12  -4   1    7.80    3.30
  12  -4   1   10.50    2.80
  12  -4   1    7.20    2.80
  12  -4   1   15.40    4.00
 -13   4  -1    2.80    2.90
 -13   4  -1   -1.50    2.10
  13  -4   1    2.40    2.00
  13  -4   1    4.50    2.30
  13  -4   1   -1.40    2.50
  13  -4   1   -0.50    1.50
  13  -4   1    4.40    3.40
 -14   4  -1   -2.20    2.60
 -14   4  -1    4.10    2.70
  14  -4   1   -4.80    2.80
  14  -4   1    8.20    2.90
  14  -4   1   -1.30    2.00
  14  -4   1    0.70    1.80
  14  -4   1    1.80    2.20
 -15   4  -1    8.60    3.50
 -15   4  -1    8.60    3.80
  15  -4   1   14.10    3.70
  15  -4   1   10.90    2.90
  15  -4   1    8.30    3.30
  15  -4   1    5.30    3.70
 -16   4  -1   12.60    4.30
 -16   4  -1   10.20    4.00
  16  -4   1   14.20    5.30
  16  -4   1    9.00    3.40
  16  -4   1   14.70    3.40
 -17   4  -1    3.60    3.20
 -17   4  -1   -0.10    2.30
  17  -4   1    0.10    5.40
  17  -4   1    2.40    2.50
  17  -4   1    0.30    2.50
  17  -4   1    2.10    2.30
  16   3  -1    0.20    2.70
  16   3  -1    2.90    3.10
  16   3  -1    2.80    3.30
  16   3  -1    2.10    4.10
 -16  -3   1   -4.90    2.70
 -16  -3   1   -0.50    2.00
 -16  -3   1    2.10    3.70
  15   3  -1   21.10    5.50
  15   3  -1   14.00    4.30
  15   3  -1    5.40    4.20
  15   3  -1   19.10    5.20
 -15  -3   1   11.80    4.30
 -15  -3   1   11.00    3.80
 -15  -3   1   12.50    2.60
  14   3  -1    5.80    3.80
  14   3  -1    1.70    3.00
  14   3  -1    0.80    3.20
  14   3  -1    1.10    2.90
 -14  -3   1    9.40    2.70
 -14  -3   1    1.40    2.90
 -14  -3   1    3.40    3.50
  13   3  -1    5.90    4.10
  13   3  -1    9.20    3.80
  13   3  -1   12.50    4.60
 -13  -3   1    6.80    2.40
 -13  -3   1   14.80    3.60
 -13  -3   1   10.60    4.10
 -13  -3   1   12.10    4.10
  12   3  -1    9.50    4.70
  12   3  -1    3.00    3.10
  12   3  -1   -0.90    2.40
  12   3  -1   -0.10    2.80
  12   3  -1    2.50    2.40
 -12  -3   1    6.30    3.90
 -12  -3   1    0.10    2.40
 -12  -3   1    0.50    2.40
 -12  -3   1    2.00    3.70
 -12  -3   1    5.50    2.40
  11   3  -1   62.59   10.00
  11   3  -1   56.79    5.50
  11   3  -1   73.69    7.30
  11   3  -1   43.00    6.40
  11   3  -1   49.90    5.90
  11   3  -1   54.19    5.70
 -11  -3   1   54.19    4.60
 -11  -3   1   49.40    6.80
 -11  -3   1   58.79    4.40
 -11  -3   1   56.99    4.70
 -11  -3   1   56.39    6.20
  10   3  -1   -0.10    2.00
  10   3  -1   -1.60    1.80
  10   3  -1    0.50    2.50
  10   3  -1    0.70    1.50
  10   3  -1   -1.00    2.00
  10   3  -1    5.70    3.10
 -10  -3   1    1.70    3.60
 -10  -3   1   -3.70    2.10
 -10  -3   1    1.30    1.40
 -10  -3   1    2.50    3.30
   9   3  -1    2.00    2.00
   9   3  -1    3.80    2.30
   9   3  -1    2.40    2.50
   9   3  -1    4.80    3.10
   9   3  -1    1.40    2.00
  -9  -3   1    1.40    2.20
  -9  -3   1    2.50    3.10
  -9  -3   1    0.50    1.90
  -9  -3   1    3.00    1.90
  -9  -3   1    4.70    3.40
   8   3  -1    0.70    1.90
   8   3  -1    6.50    2.20
   8   3  -1   -1.00    1.40
   8   3  -1    2.70    1.80
   8   3  -1    3.10    2.10
   8   3  -1    1.10    2.60
   8   3  -1    2.60    2.30
   8   3  -1    3.60    2.50
  -8  -3   1   -2.00    2.00
  -8  -3   1   -1.50    2.50
  -8  -3   1    1.10    1.20
  -8  -3   1    1.30    1.50
  -8  -3   1    2.00    1.50
  -8  -3   1   -0.20    2.00
  -8  -3   1    5.00    3.50
  -8  -3   1    2.90    1.50
  -8  -3   1   -1.20    1.70
   7   3  -1    4.60    2.70
   7   3  -1    2.60    2.10
   7   3  -1   -0.50    1.50
   7   3  -1    2.80    1.90
   7   3  -1    5.70    2.40
   7   3  -1    3.10    1.70
   7   3  -1    1.50    1.90
   7   3  -1    2.30    1.30
   7   3  -1    6.40    2.50
  -7  -3   1    0.70    2.60
  -7  -3   1    0.00    1.60
  -7  -3   1    0.90    2.00
  -7  -3   1    2.90    3.10
  -7  -3   1    4.10    1.80
  -7  -3   1    2.90    1.60
  -7  -3   1    3.40    2.10
   6   3  -1    2.30    2.10
   6   3  -1   -0.50    1.30
   6   3  -1    0.20    1.40
   6   3  -1    0.80    1.70
   6   3  -1    0.00    1.30
   6   3  -1    0.40    1.30
   6   3  -1    3.70    1.60
   6   3  -1    0.70    1.40
   6   3  -1    1.30    2.60
   6   3  -1    0.40    0.80
  -6  -3   1    0.80    1.10
  -6  -3   1   -1.00    2.00
  -6  -3   1   -0.90    1.70
  -6  -3   1   -0.70    1.70
  -6  -3   1    1.30    2.30
  -6  -3   1    0.70    1.20
  -6  -3   1    1.00    1.30
  -6  -3   1    2.10    1.50
  -6  -3   1    1.90    1.30
   5   3  -1   15.30    2.70
   5   3  -1   13.70    3.10
   5   3  -1   13.90    2.90
   5   3  -1   12.10    2.50
   5   3  -1   11.50    2.40
   5   3  -1    8.40    2.20
   5   3  -1   13.10    1.90
   5   3  -1   12.60    2.10
  -5  -3   1   15.80    2.50
  -5  -3   1   10.70    2.30
  -5  -3   1   10.90    2.20
  -5  -3   1   15.20    2.80
  -5  -3   1   16.10    3.00
  -5  -3   1   11.50    2.10
  -5  -3   1   15.50    2.30
  -5  -3   1   13.20    2.80
  -5  -3   1    9.40    2.70
   4   3  -1  139.09    6.60
   4   3  -1  149.39    6.50
   4   3  -1  151.98    6.60
   4   3  -1  141.29    5.90
   4   3  -1  157.78    6.70
   4   3  -1  153.88    7.00
   4   3  -1  155.38    6.30
  -4  -3   1  151.38    6.50
  -4  -3   1  138.49    6.20
  -4  -3   1  144.79    6.80
  -4  -3   1  146.29    5.90
  -4  -3   1  154.28    6.60
  -4  -3   1  141.69    6.90
  -4  -3   1  153.08    6.20
  -4  -3   1  153.08    6.60
  -4  -3   1  151.48    6.70
   3   3  -1  271.37   10.00
   3   3  -1  275.07    9.90
   3   3  -1  257.67   10.30
   3   3  -1  286.27    9.50
   3   3  -1  282.87    9.70
   3   3  -1  286.87   10.10
   3   3  -1  270.67    9.80
   3   3  -1  291.47   10.40
   3   3  -1  301.87   11.00
  -3  -3   1  283.67   10.40
  -3  -3   1  300.87   10.60
  -3  -3   1  276.07   10.40
  -3  -3   1  281.87    9.40
  -3  -3   1  284.17    9.60
  -3  -3   1  269.37    9.90
  -3  -3   1  294.17   10.00
  -3  -3   1  290.27   10.10
   2   3  -1 1227.68   34.00
   2   3  -1 1176.88   33.10
   2   3  -1 1152.48   33.40
   2   3  -1 1175.28   33.20
   2   3  -1 1113.99   33.30
   2   3  -1 1179.08   33.50
   2   3  -1 1126.29   33.70
   2   3  -1 1191.88   33.40
  -2  -3   1 1194.58   33.50
  -2  -3   1 1236.18   33.40
  -2  -3   1 1187.88   33.50
  -2  -3   1 1159.48   33.30
  -2  -3   1 1138.69   33.70
  -2  -3   1 1161.08   33.20
  -2  -3   1 1146.69   33.80
  -2  -3   1 1130.99   33.50
  -2  -3   1 1146.09   33.10
   1   3  -1  117.19    4.50
   1   3  -1  117.79    4.40
   1   3  -1  108.49    4.20
   1   3  -1  110.79    4.20
   1   3  -1  108.39    4.50
   1   3  -1  113.79    4.70
  -1  -3   1  112.29    4.20
  -1  -3   1  110.39    4.70
  -1  -3   1  106.59    4.30
  -1  -3   1  104.79    4.50
  -1  -3   1  111.69    4.40
  -1  -3   1  109.59    4.70
  -1  -3   1  114.29    4.10
  -1  -3   1  114.19    4.80
  -1  -3   1  111.59    4.70
  -1  -3   1  122.49    4.60
   0   3  -1  354.16   10.80
   0   3  -1  348.77   10.40
   0   3  -1  379.26   10.90
   0   3  -1  371.76   10.30
   0   3  -1  370.66   11.20
   0   3  -1  371.36   11.00
   0   3  -1  348.57   11.00
   0   3  -1  353.16   10.50
   0   3  -1  377.26   10.70
   0   3  -1  362.96   11.10
   0   3  -1  362.96   10.40
   0  -3   1  359.46   10.90
   0  -3   1  356.56   10.50
   0  -3   1  356.56   11.10
   0  -3   1  366.36   10.80
   0  -3   1  363.76   10.90
   0  -3   1  367.16   11.00
   0  -3   1  350.66   11.20
  -1   3  -1  413.76   13.20
  -1   3  -1  445.26   12.60
  -1   3  -1  443.56   13.20
  -1   3  -1  427.36   12.90
  -1   3  -1  437.76   12.80
  -1   3  -1  429.26   12.80
   1  -3   1  453.75   12.80
   1  -3   1  452.75   13.20
   1  -3   1  452.75   12.70
   1  -3   1  450.55   13.30
   1  -3   1  423.36   12.40
   1  -3   1  428.76   13.00
   1  -3   1  435.56   12.90
   1  -3   1  440.06   12.70
  -2   3  -1   99.79    4.00
  -2   3  -1   98.29    4.30
  -2   3  -1  100.89    4.20
  -2   3  -1   98.29    3.80
  -2   3  -1  101.19    3.80
   2  -3   1  100.49    3.70
   2  -3   1  110.79    4.30
   2  -3   1  107.39    4.30
   2  -3   1  106.79    4.10
   2  -3   1  107.89    4.10
   2  -3   1  105.89    3.70
  -3   3  -1   33.90    2.10
  -3   3  -1   30.50    2.40
  -3   3  -1   30.90    1.90
  -3   3  -1   33.10    2.10
   3  -3   1   34.70    2.30
   3  -3   1   30.60    2.00
   3  -3   1   32.10    1.90
   3  -3   1   28.60    2.00
   3  -3   1   35.90    2.30
   3  -3   1   31.60    2.40
   3  -3   1   31.40    1.70
  -4   3  -1   51.19    3.00
  -4   3  -1   51.79    2.70
  -4   3  -1   49.90    2.70
  -4   3  -1   52.99    3.50
  -4   3  -1   50.49    3.20
   4  -3   1   52.59    2.70
   4  -3   1   51.19    2.70
   4  -3   1   60.99    3.30
   4  -3   1   55.19    2.50
   4  -3   1   56.59    3.00
   4  -3   1   49.40    3.40
   4  -3   1   53.09    3.10
  -5   3  -1  129.29    5.60
  -5   3  -1  132.89    5.20
  -5   3  -1  130.39    6.40
  -5   3  -1  136.39    6.00
  -5   3  -1  134.79    4.90
   5  -3   1  131.39    5.10
   5  -3   1  133.79    4.90
   5  -3   1  122.19    5.90
   5  -3   1  133.19    6.00
   5  -3   1  124.09    5.20
   5  -3   1  127.19    4.80
   5  -3   1  136.49    6.40
   5  -3   1  130.29    4.30
  -6   3  -1   40.80    2.40
  -6   3  -1   36.90    2.70
  -6   3  -1   45.60    3.10
  -6   3  -1   42.50    3.40
   6  -3   1   37.20    2.20
   6  -3   1   38.20    3.40
   6  -3   1   42.40    2.60
   6  -3   1   41.80    2.50
   6  -3   1   40.30    2.50
   6  -3   1   41.10    2.40
   6  -3   1   39.20    3.40
   6  -3   1   35.00    2.80
   6  -3   1   37.10    2.70
  -7   3  -1   46.40    4.00
  -7   3  -1   54.39    3.40
  -7   3  -1   52.29    3.80
   7  -3   1   52.29    4.30
   7  -3   1   50.19    3.00
   7  -3   1   42.30    3.90
   7  -3   1   50.49    3.20
   7  -3   1   53.59    3.40
   7  -3   1   52.29    3.60
   7  -3   1   51.39    3.10
   7  -3   1   59.29    3.80
  -8   3  -1  273.67    9.50
  -8   3  -1  287.87   11.40
  -8   3  -1  296.87   10.50
  -8   3  -1  295.57   11.40
   8  -3   1  285.37    9.40
   8  -3   1  311.37   10.80
   8  -3   1  293.57   12.50
   8  -3   1  288.57   12.40
   8  -3   1  283.47   10.20
   8  -3   1  302.57   10.00
   8  -3   1  266.67   11.10
   8  -3   1  285.37    9.90
   8  -3   1  293.57   10.60
   8  -3   1  295.87   10.70
  -9   3  -1   22.20    3.70
  -9   3  -1   21.40    2.60
  -9   3  -1   11.60    2.50
   9  -3   1   16.80    3.40
   9  -3   1   17.00    3.10
   9  -3   1   24.50    3.30
   9  -3   1   15.80    2.80
   9  -3   1   12.30    3.10
   9  -3   1   20.10    3.00
   9  -3   1   20.60    3.50
   9  -3   1   13.60    3.30
   9  -3   1   23.90    2.90
   9  -3   1   20.20    3.40
 -10   3  -1   13.70    2.90
 -10   3  -1    8.80    3.00
  10  -3   1   20.10    3.60
  10  -3   1   14.50    4.10
  10  -3   1   13.40    3.10
  10  -3   1   20.80    3.70
  10  -3   1   15.00    2.90
  10  -3   1   16.40    3.80
  10  -3   1   17.30    3.20
  10  -3   1   24.50    3.30
 -11   3  -1    3.10    2.40
 -11   3  -1    6.60    3.20
  11  -3   1    0.00    1.90
  11  -3   1    1.00    1.90
  11  -3   1    1.50    2.40
  11  -3   1    5.90    2.20
  11  -3   1    5.30    3.00
 -12   3  -1   40.10    5.70
 -12   3  -1   36.10    4.70
  12  -3   1   47.30    5.70
  12  -3   1   50.89    7.40
  12  -3   1   38.80    4.50
  12  -3   1   36.00    4.50
  12  -3   1   44.30    5.20
 -13   3  -1   34.60    5.50
 -13   3  -1   33.30    5.30
  13  -3   1   28.40    4.90
  13  -3   1   37.10    4.70
  13  -3   1   36.10    6.10
  13  -3   1   39.00    5.20
  13  -3   1   31.40    4.90
  13  -3   1   32.20    6.30
 -14   3  -1   23.60    4.60
 -14   3  -1   14.40    4.20
  14  -3   1   23.20    4.50
  14  -3   1   24.80    5.60
  14  -3   1   22.70    3.90
  14  -3   1   23.50    4.90
  14  -3   1   18.90    4.70
  14  -3   1   23.40    6.00
 -15   3  -1    0.00    2.70
 -15   3  -1    2.60    3.00
  15  -3   1    2.10    3.10
  15  -3   1    0.00    2.10
  15  -3   1    3.20    2.60
  15  -3   1   -1.10    2.00
 -16   3  -1   25.50    4.80
 -16   3  -1   24.00    5.00
  16  -3   1   23.00    6.10
  16  -3   1   21.60    5.00
  16  -3   1   23.30    4.80
  16  -3   1   25.40    4.30
 -17   3  -1   12.90    4.40
  17  -3   1   16.10    4.30
  17  -3   1   13.70    3.70
  17  -3   1    8.90    3.50
  16   2  -1   -0.10    3.70
  16   2  -1    3.40    3.60
  16   2  -1    1.50    3.00
  16   2  -1   -3.20    2.50
 -16  -2   1   -3.20    2.50
 -16  -2   1    2.30    2.90
  15   2  -1    0.50    2.40
  15   2  -1    3.00    3.80
  15   2  -1    1.70    3.00
  15   2  -1   -2.90    2.20
 -15  -2   1   -0.10    3.20
 -15  -2   1    7.60    3.30
  14   2  -1    8.90    4.20
  14   2  -1    6.20    3.50
  14   2  -1   10.30    4.20
  14   2  -1    9.90    3.70
 -14  -2   1    6.80    3.50
 -14  -2   1    2.60    3.40
 -14  -2   1   10.50    2.40
  13   2  -1    8.30    4.00
  13   2  -1    5.30    2.90
  13   2  -1   13.50    4.10
  13   2  -1   12.50    4.50
 -13  -2   1    8.10    3.20
 -13  -2   1   14.80    3.00
 -13  -2   1   12.60    2.90
 -13  -2   1   10.40    2.60
 -13  -2   1    8.70    3.60
  12   2  -1    3.00    2.50
  12   2  -1   14.60    4.20
  12   2  -1    1.50    3.10
  12   2  -1    3.20    2.80
  12   2  -1    7.10    3.40
 -12  -2   1    6.00    2.20
 -12  -2   1   11.70    3.90
 -12  -2   1    3.40    3.20
 -12  -2   1    5.70    2.40
 -12  -2   1    5.50    3.00
  11   2  -1   -0.50    2.80
  11   2  -1    2.40    2.70
  11   2  -1    1.80    2.20
  11   2  -1    2.40    3.00
  11   2  -1   -0.90    1.30
  11   2  -1    4.30    3.00
 -11  -2   1   -1.20    2.90
 -11  -2   1   -0.90    2.00
 -11  -2   1   -0.30    3.40
 -11  -2   1    1.20    2.00
 -11  -2   1   -0.70    2.00
  10   2  -1   95.99   13.20
  10   2  -1   61.19    3.30
  10   2  -1   64.09    5.60
  10   2  -1   75.59    6.50
  10   2  -1   62.89    5.50
  10   2  -1   67.19    6.60
  10   2  -1   69.99    5.60
 -10  -2   1   73.49    7.20
 -10  -2   1   77.59    6.10
 -10  -2   1   66.59    4.50
 -10  -2   1   66.19    4.40
 -10  -2   1   66.49    4.50
   9   2  -1   60.69    5.20
   9   2  -1   62.99    5.70
   9   2  -1   63.69    6.10
   9   2  -1   68.29    6.20
   9   2  -1   59.19    4.90
   9   2  -1   58.29    5.30
   9   2  -1   62.99    6.00
   9   2  -1   67.19    5.50
  -9  -2   1   63.29    4.30
  -9  -2   1   62.89    4.30
  -9  -2   1   66.49    6.00
  -9  -2   1   62.99    5.70
   8   2  -1  101.49    6.20
   8   2  -1  101.59    7.10
   8   2  -1   81.89    5.90
   8   2  -1   97.09    6.20
   8   2  -1  104.09    5.80
   8   2  -1  104.69    7.10
   8   2  -1   85.69    7.70
   8   2  -1  102.29    6.40
  -8  -2   1  100.99    6.80
  -8  -2   1   88.29    5.90
  -8  -2   1  100.19    5.90
  -8  -2   1  102.69    6.20
  -8  -2   1   98.49    5.50
  -8  -2   1   95.99    6.30
  -8  -2   1   94.99    5.10
   7   2  -1    1.80    2.30
   7   2  -1    6.60    2.50
   7   2  -1    0.90    1.70
   7   2  -1    6.40    2.60
   7   2  -1    4.00    2.20
   7   2  -1    2.10    1.80
   7   2  -1    6.50    2.10
   7   2  -1    5.10    2.20
   7   2  -1    4.30    1.90
  -7  -2   1    7.30    1.90
  -7  -2   1    6.60    2.00
  -7  -2   1    3.40    2.00
  -7  -2   1    7.30    2.00
  -7  -2   1    3.70    1.50
  -7  -2   1   -0.10    2.60
  -7  -2   1    4.90    3.00
  -7  -2   1    4.50    1.80
   6   2  -1  142.79    7.60
   6   2  -1  153.18    7.10
   6   2  -1  151.58    7.70
   6   2  -1  154.88    6.70
   6   2  -1  149.79    6.60
   6   2  -1  142.19    7.50
   6   2  -1  143.09    7.00
   6   2  -1  152.48    7.10
   6   2  -1  150.58    7.10
   6   2  -1  145.39    6.00
  -6  -2   1  153.08    7.20
  -6  -2   1  149.99    6.60
  -6  -2   1  141.79    6.80
  -6  -2   1  148.19    6.20
  -6  -2   1  152.78    7.10
  -6  -2   1  154.78    6.70
  -6  -2   1  163.78    7.50
  -6  -2   1  152.78    7.50
  -6  -2   1  142.79    5.60
   5   2  -1   12.50    2.60
   5   2  -1    8.70    1.90
   5   2  -1   10.70    1.80
   5   2  -1   10.20    2.30
   5   2  -1    9.30    2.00
   5   2  -1    9.90    1.90
   5   2  -1   12.10    2.40
   5   2  -1   11.40    1.90
   5   2  -1    9.90    2.50
   5   2  -1    6.20    1.60
  -5  -2   1   10.30    2.10
  -5  -2   1   11.30    2.60
  -5  -2   1   15.90    2.10
  -5  -2   1    7.80    1.90
  -5  -2   1   18.00    2.80
  -5  -2   1   10.60    2.20
  -5  -2   1   13.60    2.40
  -5  -2   1    8.10    2.20
  -5  -2   1    9.60    2.70
   4   2  -1  238.28    8.50
   4   2  -1  224.18    8.90
   4   2  -1  222.38    7.60
   4   2  -1  202.58    8.30
   4   2  -1  222.98    7.80
   4   2  -1  216.28    8.30
   4   2  -1  214.98    8.80
   4   2  -1  227.08    8.40
   4   2  -1  231.68    8.10
  -4  -2   1  214.08    8.10
  -4  -2   1  228.58    8.80
  -4  -2   1  217.78    8.70
  -4  -2   1  220.68    7.40
  -4  -2   1  224.88    8.50
  -4  -2   1  222.18    7.80
  -4  -2   1  231.78    8.50
  -4  -2   1  230.48    8.50
   3   2  -1   92.79    4.70
   3   2  -1   95.59    4.40
   3   2  -1  103.49    4.10
   3   2  -1  101.19    4.60
   3   2  -1   93.49    4.50
   3   2  -1   92.39    4.50
   3   2  -1  100.59    4.90
   3   2  -1   88.69    4.50
   3   2  -1  103.29    4.30
  -3  -2   1  105.59    4.80
  -3  -2   1   97.19    4.80
  -3  -2   1   97.09    4.50
  -3  -2   1  102.49    4.00
  -3  -2   1  100.29    4.40
  -3  -2   1  101.19    4.50
  -3  -2   1   90.99    4.50
  -3  -2   1   99.59    4.50
  -3  -2   1   98.59    4.20
   2   2  -1   46.10    2.50
   2   2  -1   41.90    2.80
   2   2  -1   48.50    2.60
   2   2  -1   46.90    2.60
   2   2  -1   47.00    2.60
   2   2  -1   47.80    2.50
   2   2  -1   46.30    2.70
  -2  -2   1   42.90    2.90
  -2  -2   1   49.20    2.60
  -2  -2   1   44.30    2.70
  -2  -2   1   46.60    2.50
  -2  -2   1   46.60    2.50
  -2  -2   1   46.40    2.60
  -2  -2   1   48.40    2.80
  -2  -2   1   50.09    2.80
   1   2  -1  359.76   11.20
   1   2  -1  372.06   11.30
   1   2  -1  367.86   11.10
   1   2  -1  360.76   11.00
   1   2  -1  350.76   11.30
   1   2  -1  370.56   10.90
   1   2  -1  375.46   11.00
  -1  -2   1  365.66   11.20
  -1  -2   1  372.66   11.40
  -1  -2   1  373.46   11.10
  -1  -2   1  379.16   11.00
  -1  -2   1  389.16   12.00
  -1  -2   1  364.76   11.00
  -1  -2   1  362.46   11.10
  -1  -2   1  369.16   11.30
  -1  -2   1  379.96   11.20
  -1  -2   1  364.66   10.60
   0   2  -1   94.19    3.00
   0   2  -1   91.99    3.30
   0   2  -1   92.09    3.40
   0   2  -1   94.49    3.50
   0   2  -1   98.19    3.30
   0   2  -1   99.29    2.90
   0   2  -1   88.99    3.00
   0   2  -1   95.49    3.20
   0   2  -1   93.89    3.00
   0   2  -1   95.89    3.50
   0  -2   1   97.49    2.90
   0  -2   1   95.79    3.20
   0  -2   1   98.09    2.90
   0  -2   1   90.09    3.30
   0  -2   1   94.79    3.40
   0  -2   1   90.49    3.40
   0  -2   1   95.99    3.00
   0  -2   1   96.09    3.40
   0  -2   1   97.79    3.20
  -1   2  -1 1646.34   50.69
  -1   2  -1 1579.24   62.39
   1  -2   1 1496.55   63.19
   1  -2   1 1467.65   50.69
  -2   2  -1 1073.79   30.00
  -2   2  -1 1068.09   29.60
  -2   2  -1 1057.69   30.10
   2  -2   1 1085.39   29.60
   2  -2   1 1035.80   29.90
   2  -2   1 1101.59   29.90
   2  -2   1 1033.70   30.20
  -3   2  -1  116.89    4.00
  -3   2  -1  113.39    4.40
  -3   2  -1  109.19    4.00
  -3   2  -1  115.59    4.40
  -3   2  -1  107.89    4.50
  -3   2  -1  110.69    4.80
   3  -2   1  111.19    4.60
   3  -2   1  117.49    3.90
   3  -2   1  111.29    4.50
   3  -2   1  116.19    4.10
   3  -2   1  109.29    3.40
   3  -2   1  111.59    4.20
  -4   2  -1  150.98    6.50
  -4   2  -1  155.08    5.30
  -4   2  -1  154.68    5.00
  -4   2  -1  151.78    5.90
  -4   2  -1  159.08    5.10
  -4   2  -1  149.69    5.90
   4  -2   1  149.99    6.20
   4  -2   1  163.98    5.30
   4  -2   1  141.99    5.50
   4  -2   1  150.48    5.20
   4  -2   1  148.09    5.60
   4  -2   1  150.48    5.40
   4  -2   1  152.58    5.20
   4  -2   1  150.68    5.60
   4  -2   1  145.09    4.70
   4  -2   1  157.98    5.80
  -5   2  -1   89.79    3.90
  -5   2  -1   86.99    3.70
  -5   2  -1   89.29    4.40
  -5   2  -1   88.69    4.40
  -5   2  -1   86.69    3.80
  -5   2  -1   87.39    3.90
  -5   2  -1   91.89    3.90
   5  -2   1   87.09    4.30
   5  -2   1  100.09    5.00
   5  -2   1   91.99    4.00
   5  -2   1   90.89    4.20
   5  -2   1   94.39    3.50
   5  -2   1   85.79    3.80
   5  -2   1   94.49    5.20
   5  -2   1   83.09    4.10
   5  -2   1   94.59    3.70
   5  -2   1   86.79    4.20
   5  -2   1   92.59    3.50
  -6   2  -1   21.10    2.70
  -6   2  -1   19.40    1.90
  -6   2  -1   16.60    2.50
  -6   2  -1   18.70    2.00
  -6   2  -1   19.30    2.30
  -6   2  -1   17.90    1.80
  -6   2  -1   19.80    2.10
   6  -2   1   14.80    2.20
   6  -2   1   17.50    2.90
   6  -2   1   14.70    2.10
   6  -2   1   19.60    3.10
   6  -2   1   17.40    2.60
   6  -2   1   16.50    1.90
   6  -2   1   20.20    2.00
   6  -2   1   23.80    2.70
   6  -2   1   20.90    2.80
   6  -2   1   25.40    2.50
   6  -2   1   15.20    1.60
  -7   2  -1  464.45   15.80
  -7   2  -1  460.45   14.80
  -7   2  -1  439.66   14.40
  -7   2  -1  461.85   14.60
  -7   2  -1  492.55   14.90
  -7   2  -1  462.45   15.40
   7  -2   1  438.96   15.00
   7  -2   1  464.15   14.30
   7  -2   1  454.45   15.00
   7  -2   1  466.05   15.00
   7  -2   1  465.55   14.00
   7  -2   1  463.75   15.60
   7  -2   1  446.16   16.50
   7  -2   1  448.56   16.70
   7  -2   1  462.45   14.80
   7  -2   1  449.36   13.70
   7  -2   1  437.06   15.50
  -8   2  -1  233.58    8.80
  -8   2  -1  256.77    9.30
  -8   2  -1  236.38    9.00
  -8   2  -1  238.38    9.20
  -8   2  -1  237.58    9.70
  -8   2  -1  238.48    9.00
   8  -2   1  244.78   11.30
   8  -2   1  238.38   10.20
   8  -2   1  258.07    9.90
   8  -2   1  234.38    9.50
   8  -2   1  244.78    9.40
   8  -2   1  249.48    9.10
   8  -2   1  244.78   11.00
   8  -2   1  241.68    8.40
   8  -2   1  256.37    9.70
  -9   2  -1  185.78    8.00
  -9   2  -1  191.68    7.90
  -9   2  -1  184.88    8.90
  -9   2  -1  184.18    8.60
  -9   2  -1  201.98    7.90
  -9   2  -1  182.78    7.60
   9  -2   1  202.28    8.80
   9  -2   1  190.68    7.10
   9  -2   1  181.68   10.10
   9  -2   1  170.68    8.70
   9  -2   1  192.38    7.90
   9  -2   1  189.08    8.60
   9  -2   1  192.08    8.50
   9  -2   1  187.48    9.70
   9  -2   1  192.58    8.30
   9  -2   1  203.38    9.50
 -10   2  -1  239.98    9.80
 -10   2  -1  245.18   10.50
 -10   2  -1  243.68    9.30
 -10   2  -1  244.58    9.50
 -10   2  -1  246.98   10.70
  10  -2   1  225.78    8.60
  10  -2   1  240.38    9.90
  10  -2   1  244.88   11.50
  10  -2   1  244.38    9.80
  10  -2   1  246.48   12.50
  10  -2   1  229.48   10.20
  10  -2   1  240.68   10.50
  10  -2   1  252.57   11.10
 -11   2  -1    4.10    2.70
 -11   2  -1    7.50    2.50
 -11   2  -1    5.20    2.50
 -11   2  -1    3.80    2.40
  11  -2   1    3.90    2.00
  11  -2   1    6.60    2.50
  11  -2   1    7.90    3.20
  11  -2   1    6.50    2.80
  11  -2   1    4.80    3.20
  11  -2   1    7.80    3.30
 -12   2  -1   82.89    6.30
 -12   2  -1   71.59    5.80
 -12   2  -1   81.29    5.20
  12  -2   1   63.29    5.90
  12  -2   1   84.99    7.40
  12  -2   1   82.09    6.10
  12  -2   1   79.89    5.60
  12  -2   1   85.29    7.90
 -13   2  -1    3.10    2.20
 -13   2  -1   -0.80    2.60
 -13   2  -1    0.80    2.50
  13  -2   1    7.50    3.80
  13  -2   1   -1.40    1.90
  13  -2   1   -0.90    2.70
  13  -2   1    0.70    2.20
  13  -2   1   -0.10    2.20
 -14   2  -1   11.00    3.90
 -14   2  -1    9.40    3.50
  14  -2   1   21.40    6.90
  14  -2   1   11.30    4.60
  14  -2   1    6.50    3.10
  14  -2   1   13.40    4.40
  14  -2   1   10.20    4.00
 -15   2  -1    1.20    2.70
  15  -2   1    0.40    2.80
  15  -2   1    0.80    2.50
  15  -2   1    1.30    2.10
  15  -2   1   -3.30    2.60
 -16   2  -1    7.50    3.90
 -16   2  -1   23.40    4.40
  16  -2   1   20.90    4.50
  16  -2   1   25.60    6.80
  16  -2   1   13.80    4.50
  16  -2   1   14.90    3.80
 -17   2  -1   -3.20    2.40
 -17   2  -1    1.20    3.60
  17  -2   1    4.20    2.80
  17  -2   1    7.10    2.90
  17  -2   1    3.90    3.30
  17  -2   1   -1.90    5.90
  17   1  -1    2.90    3.10
  17   1  -1    2.60    3.40
  17   1  -1    1.30    4.50
  17   1  -1    2.40    3.30
 -17  -1   1    1.30    3.50
  16   1  -1    3.40    2.90
  16   1  -1    0.40    2.60
  16   1  -1    0.80    2.60
  16   1  -1   -1.50    3.10
 -16  -1   1    0.50    3.20
 -16  -1   1   -2.00    2.50
  15   1  -1    0.90    2.60
  15   1  -1    3.50    3.10
  15   1  -1    4.20    3.00
  15   1  -1    7.40    4.40
 -15  -1   1   -2.80    2.70
  14   1  -1   76.09    6.50
  14   1  -1   69.49    6.70
  14   1  -1   63.39    6.80
  14   1  -1   66.29    8.80
 -14  -1   1   62.09    6.30
 -14  -1   1   68.79    6.50
 -14  -1   1   54.69    3.50
  13   1  -1    5.60    3.30
  13   1  -1    0.40    2.40
  13   1  -1    6.70    3.80
  13   1  -1    5.10    4.40
  13   1  -1    2.00    2.50
 -13  -1   1    3.30    1.60
 -13  -1   1    2.00    1.60
 -13  -1   1    4.70    2.50
 -13  -1   1    3.30    2.80
 -13  -1   1    0.40    2.50
 -13  -1   1    5.00    3.00
  12   1  -1    5.10    3.00
  12   1  -1    8.70    3.90
  12   1  -1    2.30    3.10
  12   1  -1    3.10    2.60
  12   1  -1    3.00    2.90
  12   1  -1   -1.30    2.20
 -12  -1   1    3.90    3.10
 -12  -1   1    5.50    2.70
 -12  -1   1    6.70    2.50
 -12  -1   1    6.20    2.00
 -12  -1   1    6.50    2.00
  11   1  -1   32.20    4.80
  11   1  -1   34.10    6.10
  11   1  -1   43.50    6.50
  11   1  -1   41.90    6.50
  11   1  -1   38.50    5.20
 -11  -1   1   27.90    4.60
 -11  -1   1   28.30    3.00
 -11  -1   1   32.60    3.90
 -11  -1   1   28.50    4.00
  10   1  -1    7.70    3.40
  10   1  -1    2.40    1.30
  10   1  -1   -0.90    1.90
  10   1  -1    0.90    2.40
  10   1  -1    0.20    1.80
  10   1  -1    3.10    2.30
  10   1  -1    5.80    2.20
 -10  -1   1    1.50    2.90
 -10  -1   1   -2.10    1.50
 -10  -1   1    0.80    2.00
 -10  -1   1    1.20    1.80
 -10  -1   1    0.30    2.40
 -10  -1   1    3.40    1.60
   9   1  -1   11.50    3.50
   9   1  -1   10.40    3.80
   9   1  -1    8.60    2.60
   9   1  -1   11.50    2.70
   9   1  -1    5.90    2.60
   9   1  -1   11.80    1.70
   9   1  -1    5.00    3.00
   9   1  -1    9.20    3.00
   9   1  -1    4.60    2.30
   9   1  -1    6.30    2.70
  -9  -1   1   11.40    2.30
  -9  -1   1   10.30    3.40
  -9  -1   1   11.20    3.10
  -9  -1   1    9.20    3.00
  -9  -1   1    8.70    2.20
  -9  -1   1   12.40    2.40
   8   1  -1    5.90    1.20
   8   1  -1    6.30    3.20
   8   1  -1    4.60    1.70
   8   1  -1    5.10    2.70
   8   1  -1    7.80    2.30
   8   1  -1   15.20    3.20
   8   1  -1    4.50    2.10
   8   1  -1    6.80    2.20
   8   1  -1    6.30    2.40
  -8  -1   1    6.40    2.10
  -8  -1   1    5.50    3.00
  -8  -1   1    6.40    2.20
  -8  -1   1   10.00    3.00
  -8  -1   1   11.80    2.30
  -8  -1   1    5.80    1.90
  -8  -1   1    3.80    1.50
   7   1  -1   27.20    4.40
   7   1  -1   26.50    3.30
   7   1  -1   22.70    3.40
   7   1  -1   25.60    3.80
   7   1  -1   24.70    3.60
   7   1  -1   24.60    4.30
   7   1  -1   23.70    3.70
  -7  -1   1   23.20    2.40
  -7  -1   1   23.70    2.80
  -7  -1   1   25.70    3.80
  -7  -1   1   25.00    3.70
  -7  -1   1   21.80    3.70
  -7  -1   1   22.50    3.40
  -7  -1   1   31.00    3.90
   6   1  -1    0.10    1.10
   6   1  -1    3.00    1.20
   6   1  -1    0.70    1.20
   6   1  -1    0.10    1.10
   6   1  -1    2.30    1.50
   6   1  -1    1.90    1.40
   6   1  -1    1.40    2.10
   6   1  -1    1.20    1.40
   6   1  -1    0.40    1.80
  -6  -1   1    1.70    1.30
  -6  -1   1   -0.20    1.70
  -6  -1   1    2.70    1.40
  -6  -1   1    0.70    1.00
  -6  -1   1    3.90    1.50
  -6  -1   1    1.30    1.20
  -6  -1   1    1.30    1.90
   5   1  -1  379.26   13.00
   5   1  -1  402.56   12.70
   5   1  -1  404.26   13.00
   5   1  -1  405.06   13.00
   5   1  -1  382.46   13.90
   5   1  -1  376.56   13.50
   5   1  -1  361.06   13.00
   5   1  -1  386.16   13.10
   5   1  -1  383.66   13.70
  -5  -1   1  371.66   13.10
  -5  -1   1  391.76   13.40
  -5  -1   1  405.46   13.50
  -5  -1   1  396.66   12.70
  -5  -1   1  382.86   12.10
  -5  -1   1  401.26   13.10
  -5  -1   1  398.66   13.00
  -5  -1   1  397.26   12.60
  -5  -1   1  391.16   11.50
   4   1  -1  184.08    7.20
   4   1  -1  187.58    7.20
   4   1  -1  189.18    6.90
   4   1  -1  192.28    7.60
   4   1  -1  203.78    7.30
   4   1  -1  189.08    7.10
   4   1  -1  184.28    7.50
   4   1  -1  187.98    7.20
   4   1  -1  178.78    7.40
  -4  -1   1  194.98    7.50
  -4  -1   1  182.08    7.00
  -4  -1   1  183.48    7.30
  -4  -1   1  188.88    6.50
  -4  -1   1  182.18    6.00
  -4  -1   1  187.88    7.30
  -4  -1   1  189.18    7.10
  -4  -1   1  190.58    6.80
  -4  -1   1  186.58    6.80
   3   1  -1  455.65   13.00
   3   1  -1  434.46   13.80
   3   1  -1  436.26   14.20
   3   1  -1  440.36   14.10
   3   1  -1  460.25   13.60
   3   1  -1  426.26   14.20
   3   1  -1  456.15   13.90
   3   1  -1  461.55   13.50
   3   1  -1  435.86   13.80
   3   1  -1  468.55   13.80
  -3  -1   1  454.95   14.20
  -3  -1   1  464.25   13.70
  -3  -1   1  457.45   13.70
  -3  -1   1  457.85   13.40
  -3  -1   1  444.06   14.00
  -3  -1   1  449.36   13.80
  -3  -1   1  445.16   13.80
   2   1  -1 1730.93   47.90
   2   1  -1 1792.82   47.70
   2   1  -1 1731.53   48.10
   2   1  -1 1794.22   47.90
   2   1  -1 1722.73   47.30
  -2  -1   1 1669.93   48.00
  -2  -1   1 1699.43   47.30
   1   1  -1 3069.89  141.29
   1   1  -1 3154.28  111.09
  -1  -1   1 3603.24  120.19
  -1  -1   1 3243.68  143.59
  -1   1  -1  163.68    5.00
  -1   1  -1  175.58    5.30
  -1   1  -1  172.18    5.10
  -1   1  -1  170.88    5.00
  -1   1  -1  169.28    5.10
  -1   1  -1  168.28    5.30
   1  -1   1  165.18    5.10
   1  -1   1  171.58    4.80
   1  -1   1  171.28    5.20
   1  -1   1  163.38    4.80
   1  -1   1  174.68    5.00
   1  -1   1  170.08    5.10
   1  -1   1  170.78    5.30
  -2   1  -1  235.18    7.30
  -2   1  -1  232.18    7.80
  -2   1  -1  244.48    7.50
  -2   1  -1  253.37    7.00
  -2   1  -1  232.88    6.70
  -2   1  -1  251.47    7.20
  -2   1  -1  237.98    7.20
  -2   1  -1  236.68    7.10
  -2   1  -1  244.48    7.00
  -2   1  -1  244.78    7.10
  -2   1  -1  242.38    7.60
   2  -1   1  236.78    7.40
   2  -1   1  249.78    7.20
   2  -1   1  246.68    6.80
   2  -1   1  247.58    7.10
   2  -1   1  238.58    7.70
   2  -1   1  237.38    7.30
   2  -1   1  236.48    7.40
   2  -1   1  249.78    7.10
   2  -1   1  241.38    7.20
   2  -1   1  242.78    7.70
   2  -1   1  240.58    7.20
  -3   1  -1   47.60    1.70
  -3   1  -1   46.20    2.20
  -3   1  -1   47.00    2.10
  -3   1  -1   47.60    2.20
  -3   1  -1   46.10    2.50
  -3   1  -1   46.40    2.40
  -3   1  -1   46.10    1.80
  -3   1  -1   45.50    2.30
  -3   1  -1   43.10    2.30
  -3   1  -1   45.90    2.00
   3  -1   1   46.00    2.40
   3  -1   1   47.20    1.90
   3  -1   1   44.30    2.70
   3  -1   1   43.60    2.20
   3  -1   1   43.70    2.40
   3  -1   1   43.10    1.90
   3  -1   1   42.50    2.30
   3  -1   1   45.90    1.90
   3  -1   1   44.20    2.30
  -4   1  -1  718.73   22.00
  -4   1  -1  731.43   21.30
  -4   1  -1  763.32   21.60
  -4   1  -1  726.93   21.30
  -4   1  -1  742.63   21.00
  -4   1  -1  732.83   21.10
  -4   1  -1  741.13   21.00
  -4   1  -1  717.83   21.40
  -4   1  -1  746.83   20.40
   4  -1   1  752.32   22.40
   4  -1   1  721.33   21.30
   4  -1   1  698.13   20.50
   4  -1   1  726.53   22.00
   4  -1   1  748.53   21.60
   4  -1   1  745.03   20.70
   4  -1   1  725.73   21.30
   4  -1   1  714.03   21.50
   4  -1   1  721.03   21.30
   4  -1   1  734.93   21.80
   4  -1   1  761.92   20.60
  -5   1  -1   55.09    2.30
  -5   1  -1   50.09    3.10
  -5   1  -1   48.50    3.10
  -5   1  -1   54.99    2.80
  -5   1  -1   55.69    3.10
  -5   1  -1   53.79    3.40
  -5   1  -1   55.59    3.20
  -5   1  -1   53.69    2.70
  -5   1  -1   49.50    3.00
   5  -1   1   55.89    3.10
   5  -1   1   54.99    2.40
   5  -1   1   54.09    2.60
   5  -1   1   53.09    3.10
   5  -1   1   54.89    3.10
   5  -1   1   51.09    3.20
   5  -1   1   56.09    3.60
   5  -1   1   54.09    3.40
   5  -1   1   50.89    3.70
   5  -1   1   55.69    3.10
   5  -1   1   50.19    3.60
  -6   1  -1  140.49    6.50
  -6   1  -1  134.99    5.90
  -6   1  -1  147.19    4.80
  -6   1  -1  139.59    6.50
  -6   1  -1  141.79    5.60
  -6   1  -1  142.39    6.20
  -6   1  -1  140.59    5.80
  -6   1  -1  145.69    6.00
  -6   1  -1  137.49    5.40
   6  -1   1  141.59    6.60
   6  -1   1  143.89    4.90
   6  -1   1  131.89    6.40
   6  -1   1  129.59    6.10
   6  -1   1  148.19    7.20
   6  -1   1  139.59    6.00
   6  -1   1  140.59    6.40
   6  -1   1  139.69    6.00
   6  -1   1  140.69    5.60
   6  -1   1  136.99    6.00
  -7   1  -1  246.28    9.00
  -7   1  -1  224.68    8.80
  -7   1  -1  223.88    8.50
  -7   1  -1  228.38    8.40
  -7   1  -1  237.68    9.10
  -7   1  -1  231.78    9.60
  -7   1  -1  227.88    8.80
  -7   1  -1  235.88    8.10
  -7   1  -1  229.98    7.30
   7  -1   1  229.28    7.50
   7  -1   1  223.98    8.80
   7  -1   1  232.68    7.80
   7  -1   1  226.28   10.40
   7  -1   1  219.08    9.40
   7  -1   1  233.68    9.00
   7  -1   1  214.18    9.50
   7  -1   1  235.08    9.20
   7  -1   1  220.48    9.00
   7  -1   1  236.38    8.50
  -8   1  -1   75.69    4.80
  -8   1  -1   80.59    4.70
  -8   1  -1   66.39    4.40
  -8   1  -1   71.29    4.30
  -8   1  -1   75.49    5.00
  -8   1  -1   67.49    4.50
  -8   1  -1   82.29    4.60
  -8   1  -1   69.49    3.10
  -8   1  -1   74.29    3.80
   8  -1   1   73.99    5.30
   8  -1   1   69.99    4.60
   8  -1   1   74.19    5.70
   8  -1   1   74.49    5.20
   8  -1   1   75.29    4.60
   8  -1   1   62.99    4.70
   8  -1   1   74.69    3.40
   8  -1   1   59.29    5.30
   8  -1   1   64.39    4.40
  -9   1  -1   32.70    3.60
  -9   1  -1   25.10    5.20
  -9   1  -1   23.00    3.10
  -9   1  -1   37.60    4.10
  -9   1  -1   26.60    2.30
  -9   1  -1   26.00    3.60
  -9   1  -1   31.10    3.10
  -9   1  -1   30.90    2.10
   9  -1   1   35.10    4.80
   9  -1   1   37.00    4.80
   9  -1   1   25.00    3.60
   9  -1   1   28.40    2.30
   9  -1   1   43.10    5.50
   9  -1   1   33.00    4.40
   9  -1   1   37.20    5.40
   9  -1   1   32.20    4.00
   9  -1   1   25.40    3.70
   9  -1   1   31.10    4.80
 -10   1  -1  103.59    4.10
 -10   1  -1   93.39    6.00
 -10   1  -1  101.79    5.90
 -10   1  -1  100.49    5.80
 -10   1  -1  106.99    5.70
 -10   1  -1   98.09    5.80
  10  -1   1   95.99    7.50
  10  -1   1   97.89    7.10
  10  -1   1   97.19    6.30
  10  -1   1   99.29    6.10
  10  -1   1   93.69    6.60
  10  -1   1   99.79    7.40
  10  -1   1  108.29    6.70
  10  -1   1   95.99    4.50
 -11   1  -1    5.30    2.30
 -11   1  -1    3.50    2.30
 -11   1  -1   -0.30    2.20
 -11   1  -1    2.50    2.70
  11  -1   1    1.20    3.00
  11  -1   1    0.40    2.60
  11  -1   1   -0.60    1.00
  11  -1   1    5.30    2.90
  11  -1   1    0.50    2.00
  11  -1   1    1.70    1.90
  11  -1   1    1.30    2.30
  11  -1   1    4.00    1.60
 -12   1  -1    0.40    2.70
 -12   1  -1    2.40    2.30
 -12   1  -1   -1.00    2.30
 -12   1  -1    3.90    2.80
  12  -1   1    3.70    3.00
  12  -1   1    4.40    2.50
  12  -1   1    4.00    2.70
  12  -1   1    6.90    3.80
  12  -1   1    1.30    2.30
  12  -1   1    1.90    1.70
 -13   1  -1    8.20    3.20
 -13   1  -1    1.70    2.90
 -13   1  -1    3.30    2.70
  13  -1   1    8.40    3.10
  13  -1   1    8.40    4.20
  13  -1   1    4.90    2.90
  13  -1   1   -1.30    2.40
  13  -1   1    2.80    2.60
 -14   1  -1    3.00    3.20
 -14   1  -1    1.40    1.60
 -14   1  -1    9.80    3.30
  14  -1   1    0.80    2.40
  14  -1   1    4.10    3.00
  14  -1   1   12.00    3.90
  14  -1   1    7.40    3.90
  14  -1   1    1.70    2.30
 -15   1  -1   10.70    3.70
 -15   1  -1   12.20    4.00
  15  -1   1   11.90    3.50
  15  -1   1    9.30    3.70
  15  -1   1    6.60    3.50
  15  -1   1    1.50    3.50
 -16   1  -1   -2.30    1.90
 -16   1  -1    3.50    3.70
  16  -1   1    1.40    2.40
  16  -1   1    4.30    3.20
  16  -1   1    0.70    3.00
  16  -1   1    5.40    4.30
 -17   1  -1    2.80    3.40
  17  -1   1    7.90    3.40
  17  -1   1    0.30    3.80
  17  -1   1    2.30    3.40
  17  -1   1    2.40    3.20
  17   0  -1    1.80    3.40
  17   0  -1    4.60    4.20
  17   0  -1   -0.70    2.20
  17   0  -1    6.80    3.40
 -17   0   1    3.80    3.40
  16   0  -1   12.40    4.30
  16   0  -1    9.50    3.90
  16   0  -1   12.30    3.80
  16   0  -1    4.00    3.90
 -16   0   1   11.40    4.50
  15   0  -1    1.30    2.50
  15   0  -1    5.00    3.50
  15   0  -1    4.90    3.70
  15   0  -1    3.10    3.60
 -15   0   1    9.30    3.70
  14   0  -1   -0.90    2.30
  14   0  -1    2.00    3.40
  14   0  -1    8.00    3.50
  14   0  -1    0.30    4.30
  14   0  -1    0.10    2.30
 -14   0   1   -0.90    2.60
 -14   0   1    2.10    3.10
 -14   0   1    1.10    2.50
  13   0  -1    1.10    2.60
  13   0  -1    1.80    2.60
  13   0  -1    3.70    2.70
  13   0  -1    1.50    3.10
  13   0  -1   -0.70    2.30
  13   0  -1    2.60    2.80
 -13   0   1    2.50    2.40
 -13   0   1    0.70    2.60
 -13   0   1    4.20    2.90
 -13   0   1    4.90    2.80
  12   0  -1   57.79    7.90
  12   0  -1   57.89    5.70
  12   0  -1   60.69    5.90
  12   0  -1   46.60    5.00
  12   0  -1   68.39    6.70
  12   0  -1   47.20    5.10
 -12   0   1   53.89    4.90
 -12   0   1   62.39    5.30
 -12   0   1   62.49    3.60
 -12   0   1   60.79    4.90
 -12   0   1   52.59    5.00
 -12   0   1   47.80    3.10
  11   0  -1    0.10    2.50
  11   0  -1    0.40    2.00
  11   0  -1    1.40    1.90
  11   0  -1    3.30    2.50
  11   0  -1    6.80    3.50
 -11   0   1   -0.50    2.30
 -11   0   1    3.40    1.30
 -11   0   1    2.70    2.60
 -11   0   1    7.70    2.60
 -11   0   1    0.90    1.50
 -11   0   1    0.80    2.00
  10   0  -1   57.39    5.30
  10   0  -1   58.19    4.80
  10   0  -1   49.60    4.70
  10   0  -1   54.09    5.80
  10   0  -1   51.29    3.10
  10   0  -1   47.10    6.10
  10   0  -1   62.39    5.30
 -10   0   1   55.69    3.50
 -10   0   1   48.80    4.30
 -10   0   1   50.49    4.70
 -10   0   1   53.19    3.30
 -10   0   1   47.80    4.10
 -10   0   1   53.99    4.80
   9   0  -1    8.50    2.60
   9   0  -1    6.60    2.40
   9   0  -1    4.70    2.40
   9   0  -1    5.00    2.80
   9   0  -1    6.20    2.70
   9   0  -1    4.50    1.40
   9   0  -1    6.60    2.00
   9   0  -1    5.00    2.60
   9   0  -1    5.10    2.30
   9   0  -1    8.20    3.40
  -9   0   1    4.40    1.80
  -9   0   1    5.90    1.60
  -9   0   1    5.50    1.90
  -9   0   1    7.50    3.40
  -9   0   1    5.40    2.50
  -9   0   1    4.30    1.70
  -9   0   1    5.50    2.20
   8   0  -1   85.59    6.20
   8   0  -1   72.29    5.00
   8   0  -1   82.39    5.60
   8   0  -1   76.19    5.30
   8   0  -1   73.69    5.00
   8   0  -1   86.89    5.40
   8   0  -1   73.29    6.00
   8   0  -1   87.19    5.00
   8   0  -1   83.49    3.70
   8   0  -1   81.19    5.90
  -8   0   1   78.09    4.50
  -8   0   1   88.29    5.40
  -8   0   1   89.49    4.70
  -8   0   1   81.19    3.90
  -8   0   1   86.79    4.40
  -8   0   1   89.49    5.20
  -8   0   1   82.29    5.20
  -8   0   1   91.19    5.00
   7   0  -1  169.98    7.50
   7   0  -1  180.18    7.10
   7   0  -1  177.58    7.60
   7   0  -1  162.78    8.00
   7   0  -1  173.88    7.60
   7   0  -1  167.68    7.50
   7   0  -1  172.98    5.80
   7   0  -1  164.98    8.00
   7   0  -1  169.88    8.20
   7   0  -1  184.28    8.80
  -7   0   1  158.88    7.20
  -7   0   1  171.28    6.70
  -7   0   1  169.88    7.30
  -7   0   1  173.58    7.20
  -7   0   1  166.68    6.10
  -7   0   1  167.48    7.50
  -7   0   1  167.38    7.80
   6   0  -1   70.59    4.30
   6   0  -1   65.99    4.40
   6   0  -1   66.19    4.00
   6   0  -1   74.99    3.00
   6   0  -1   77.19    4.60
   6   0  -1   71.79    4.80
   6   0  -1   67.09    4.10
   6   0  -1   72.19    4.20
   6   0  -1   69.49    3.70
   6   0  -1   75.09    4.20
   6   0  -1   67.79    4.60
   6   0  -1   69.39    4.30
  -6   0   1   65.59    3.90
  -6   0   1   62.39    3.40
  -6   0   1   72.99    3.60
  -6   0   1   63.79    3.90
  -6   0   1   72.09    4.20
  -6   0   1   65.09    4.20
  -6   0   1   71.59    3.30
   5   0  -1  340.37   12.50
   5   0  -1  352.36   11.80
   5   0  -1  354.16   11.60
   5   0  -1  353.06   11.10
   5   0  -1  330.07   11.90
   5   0  -1  332.77   11.60
   5   0  -1  344.17   12.10
   5   0  -1  344.67   11.50
   5   0  -1  353.06   11.40
  -5   0   1  337.37   10.80
  -5   0   1  351.26   11.80
  -5   0   1  338.97   10.50
  -5   0   1  375.96   11.70
  -5   0   1  352.86   12.00
  -5   0   1  341.87   11.00
  -5   0   1  334.77   11.30
   4   0  -1  521.55   16.50
   4   0  -1  499.85   16.00
   4   0  -1  481.95   16.10
   4   0  -1  531.55   15.90
   4   0  -1  505.85   15.70
   4   0  -1  507.15   15.30
   4   0  -1  525.85   16.00
   4   0  -1  534.75   15.70
   4   0  -1  515.45   15.80
  -4   0   1  522.55   15.80
  -4   0   1  518.45   14.90
  -4   0   1  523.85   16.20
  -4   0   1  539.55   15.40
  -4   0   1  521.85   16.60
  -4   0   1  511.15   15.60
   3   0  -1  428.76   12.30
   3   0  -1  411.26   12.80
   3   0  -1  411.56   12.40
   3   0  -1  397.16   12.40
   3   0  -1  403.26   12.60
   3   0  -1  412.86   12.40
   3   0  -1  415.16   12.10
   3   0  -1  417.06   12.60
   3   0  -1  428.56   13.00
  -3   0   1  395.16   12.70
  -3   0   1  425.06   12.20
  -3   0   1  404.16   12.30
  -3   0   1  401.76   12.40
  -3   0   1  387.56   11.80
  -3   0   1  408.16   12.60
  -3   0   1  417.26   12.80
   2   0  -1  789.42   21.70
   2   0  -1  800.32   21.80
   2   0  -1  792.82   22.10
   2   0  -1  774.52   22.20
   2   0  -1  771.52   21.90
   2   0  -1  786.12   22.10
  -2   0   1  785.82   21.80
  -2   0   1  761.82   21.90
  -2   0   1  783.42   21.60
  -2   0   1  756.12   22.10
  -2   0   1  793.72   21.50
   1   0  -1  325.97   38.90
   1   0   1 1668.43   77.79
   1   0   1 1571.24   57.09
   2   0   1 2994.80  106.29
   2   0   1 2928.01  141.09
  -3   0  -1  103.19    4.30
  -3   0  -1   97.49    3.90
  -3   0  -1   95.09    3.40
  -3   0  -1   93.39    4.10
  -3   0  -1   95.69    3.40
  -3   0  -1  104.39    4.10
  -3   0  -1  101.09    4.20
   3   0   1   99.09    3.50
   3   0   1  103.29    4.00
   3   0   1  102.89    3.90
   3   0   1   85.59    4.10
   3   0   1   98.39    4.50
   3   0   1   97.29    4.20
   3   0   1  100.89    4.20
   3   0   1   94.19    4.00
   3   0   1  102.19    4.00
   3   0   1   98.89    3.70
  -4   0  -1  592.14   17.10
  -4   0  -1  545.05   16.10
  -4   0  -1  587.34   17.80
  -4   0  -1  576.24   17.60
  -4   0  -1  578.94   17.30
  -4   0  -1  540.55   17.00
  -4   0  -1  562.84   16.30
   4   0   1  569.84   17.30
   4   0   1  568.74   16.70
   4   0   1  580.24   18.10
   4   0   1  556.94   16.30
   4   0   1  590.84   15.80
   4   0   1  573.44   17.50
   4   0   1  547.95   17.60
   4   0   1  535.85   17.40
   4   0   1  581.64   17.30
   4   0   1  563.34   17.20
  -5   0  -1   43.00    3.00
  -5   0  -1   40.50    2.30
  -5   0  -1   43.10    3.10
  -5   0  -1   38.60    2.90
  -5   0  -1   38.30    2.50
  -5   0  -1   35.50    3.00
  -5   0  -1   38.60    2.70
  -5   0  -1   39.50    2.20
   5   0   1   36.70    2.60
   5   0   1   38.40    3.00
   5   0   1   40.00    3.00
   5   0   1   43.40    1.80
   5   0   1   40.80    2.40
   5   0   1   36.10    2.70
   5   0   1   39.50    3.40
   5   0   1   38.10    2.80
   5   0   1   40.00    2.90
  -6   0  -1    4.10    1.40
  -6   0  -1    9.40    2.20
  -6   0  -1    6.80    1.50
  -6   0  -1    7.60    2.10
  -6   0  -1    3.10    1.30
  -6   0  -1    4.70    1.60
  -6   0  -1    5.30    1.60
  -6   0  -1    5.30    1.40
  -6   0  -1    5.50    1.40
   6   0   1    6.30    1.00
   6   0   1    5.70    2.10
   6   0   1    4.30    1.70
   6   0   1    7.90    1.90
   6   0   1    2.90    1.30
   6   0   1   -0.50    1.80
   6   0   1    4.50    1.60
   6   0   1    7.10    2.20
   6   0   1    4.30    1.50
   6   0   1    3.60    1.50
   6   0   1    3.80    1.70
  -7   0  -1  262.47   10.60
  -7   0  -1  258.37    9.30
  -7   0  -1  269.67    8.70
  -7   0  -1  262.57   10.70
  -7   0  -1  271.17   10.20
  -7   0  -1  262.87   10.40
  -7   0  -1  260.57    9.50
  -7   0  -1  263.77    9.90
   7   0   1  277.67   11.40
   7   0   1  257.77   10.20
   7   0   1  255.97   10.10
   7   0   1  249.78   10.10
   7   0   1  258.17    9.60
   7   0   1  265.67    8.20
   7   0   1  261.57   10.90
   7   0   1  247.08   11.30
   7   0   1  266.57   10.90
  -8   0  -1  408.46   15.40
  -8   0  -1  424.56   13.80
  -8   0  -1  410.96   13.90
  -8   0  -1  407.46   13.60
  -8   0  -1  397.36   14.10
  -8   0  -1  431.76   12.80
  -8   0  -1  409.86   15.30
  -8   0  -1  410.26   14.90
   8   0   1  417.96   12.30
   8   0   1  391.26   16.30
   8   0   1  377.16   14.50
   8   0   1  410.06   14.60
   8   0   1  380.36   13.10
   8   0   1  415.76   15.60
   8   0   1  412.16   14.80
   8   0   1  403.86   14.00
  -9   0  -1   -2.40    2.00
  -9   0  -1    0.50    1.00
  -9   0  -1    2.50    1.80
  -9   0  -1    0.70    1.30
  -9   0  -1   -0.20    1.40
  -9   0  -1    1.80    1.40
   9   0   1    0.40    1.00
   9   0   1    1.30    2.00
   9   0   1    1.30    2.50
   9   0   1    2.10    2.10
   9   0   1    1.20    1.60
   9   0   1    3.30    2.80
   9   0   1    1.10    1.60
   9   0   1    0.40    1.40
   9   0   1    2.50    2.10
 -10   0  -1   71.59    3.70
 -10   0  -1   68.69    4.10
 -10   0  -1   64.99    4.80
 -10   0  -1   68.69    5.00
 -10   0  -1   64.79    5.20
  10   0   1   65.19    5.30
  10   0   1   68.59    5.70
  10   0   1   60.69    7.50
  10   0   1   65.59    5.10
  10   0   1   84.69    6.80
  10   0   1   70.99    5.80
  10   0   1   57.89    5.50
 -11   0  -1    3.40    2.70
 -11   0  -1    3.60    2.70
 -11   0  -1    6.90    1.90
 -11   0  -1    0.10    2.10
 -11   0  -1    4.80    3.00
 -11   0  -1    3.70    1.50
  11   0   1    4.90    3.00
  11   0   1   -0.60    2.20
  11   0   1    3.40    2.10
  11   0   1    3.20    1.30
  11   0   1    8.60    3.20
  11   0   1    4.80    3.00
  11   0   1    5.00    3.40
 -12   0  -1   -1.20    2.20
 -12   0  -1   -1.30    1.40
 -12   0  -1    4.40    2.50
 -12   0  -1    1.20    1.20
 -12   0  -1    2.00    2.70
 -12   0  -1   -0.10    2.40
  12   0   1    6.00    3.70
  12   0   1    0.40    2.40
  12   0   1   -2.40    1.50
  12   0   1   -1.40    1.60
  12   0   1    2.10    3.00
 -13   0  -1   -2.10    2.80
 -13   0  -1    0.10    2.40
 -13   0  -1    3.80    2.60
 -13   0  -1    0.30    2.60
  13   0   1    6.00    3.60
  13   0   1   -0.60    2.40
  13   0   1    0.90    2.50
  13   0   1   -1.60    2.10
  13   0   1    7.10    4.50
 -14   0  -1    9.80    3.60
 -14   0  -1   14.90    3.80
 -14   0  -1    9.40    3.40
  14   0   1    8.20    3.40
  14   0   1    5.30    3.60
  14   0   1   11.50    3.60
  14   0   1   22.60    5.50
  14   0   1    7.80    3.70
 -15   0  -1    1.90    3.20
 -15   0  -1   -2.40    2.40
 -15   0  -1   -1.70    1.60
  15   0   1    0.50    2.80
  15   0   1    1.40    3.00
  15   0   1    2.20    3.20
  15   0   1    0.80    2.40
 -16   0  -1   10.90    4.10
  16   0   1    8.90    3.60
  16   0   1    2.80    3.20
  16   0   1    7.40    4.50
  16   0   1   11.60    3.90
 -17   0  -1   18.10    4.70
  17   0   1   16.70    5.90
  17   0   1   15.50    5.40
  17   0   1   15.20    4.60
  17   0   1    7.60    4.10
  17  -1  -1    4.60    3.70
  17  -1  -1   10.70    3.70
  17  -1  -1    4.90    3.30
 -17   1   1    3.60    3.60
  16  -1  -1   15.80    5.70
  16  -1  -1   12.90    4.00
  16  -1  -1   12.50    4.50
  16  -1  -1   13.40    3.40
 -16   1   1   11.30    5.60
  15  -1  -1    3.80    3.70
  15  -1  -1   -0.40    2.50
  15  -1  -1    0.00    2.40
  15  -1  -1    0.40    2.10
 -15   1   1   -0.30    1.40
 -15   1   1    1.70    2.80
 -15   1   1   -1.30    2.50
  14  -1  -1   59.79   11.30
  14  -1  -1   32.00    6.60
  14  -1  -1   42.70    6.60
  14  -1  -1   45.50    6.10
 -14   1   1   23.70    3.70
 -14   1   1   27.70    4.80
 -14   1   1   46.20    5.00
  13  -1  -1   -0.50    2.60
  13  -1  -1    1.70    3.00
  13  -1  -1   -1.40    1.90
  13  -1  -1    2.60    2.40
  13  -1  -1    0.80    2.40
  13  -1  -1    5.00    3.30
 -13   1   1    0.00    2.60
 -13   1   1   -0.30    2.40
 -13   1   1    5.30    2.40
 -13   1   1    4.10    2.60
  12  -1  -1   19.50    3.70
  12  -1  -1   27.20    5.50
  12  -1  -1   19.90    4.60
  12  -1  -1   27.80    5.80
  12  -1  -1   24.80    4.60
  12  -1  -1   24.90    4.20
 -12   1   1   22.60    3.80
 -12   1   1   23.60    4.00
 -12   1   1   28.20    3.90
 -12   1   1   22.50    4.10
  11  -1  -1   12.20    4.20
  11  -1  -1    3.00    2.20
  11  -1  -1    2.60    2.60
  11  -1  -1    3.60    2.20
  11  -1  -1    4.00    2.60
 -11   1   1    9.80    2.60
 -11   1   1    4.40    2.50
 -11   1   1    2.10    2.20
 -11   1   1    2.40    2.20
  10  -1  -1  222.68    9.40
  10  -1  -1  237.58   11.20
  10  -1  -1  203.08   10.40
  10  -1  -1  215.98   10.70
  10  -1  -1  202.68   13.30
  10  -1  -1  230.58   12.00
  10  -1  -1  206.18    9.80
  10  -1  -1  232.88    9.80
 -10   1   1  219.18    7.60
 -10   1   1  212.08    9.00
 -10   1   1  200.58    9.00
 -10   1   1  228.18    9.30
 -10   1   1  222.58    9.10
   9  -1  -1    4.40    2.00
   9  -1  -1    5.40    2.70
   9  -1  -1    4.50    1.70
   9  -1  -1    2.60    1.80
   9  -1  -1    4.40    2.30
   9  -1  -1    6.20    2.40
   9  -1  -1    1.90    1.20
   9  -1  -1   -1.10    1.60
   9  -1  -1    2.40    1.80
  -9   1   1    5.10    1.90
  -9   1   1    1.50    1.10
  -9   1   1    5.30    1.30
  -9   1   1    4.10    2.10
  -9   1   1    4.20    2.30
  -9   1   1    5.20    1.90
  -9   1   1    3.90    1.50
  -9   1   1    1.60    1.80
   8  -1  -1   29.20    3.10
   8  -1  -1   24.00    4.00
   8  -1  -1   28.70    3.00
   8  -1  -1   39.10    4.40
   8  -1  -1   29.60    4.10
   8  -1  -1   24.80    2.40
   8  -1  -1   25.60    3.50
   8  -1  -1   21.50    3.00
   8  -1  -1   36.50    4.10
   8  -1  -1   29.90    4.50
  -8   1   1   27.80    2.00
  -8   1   1   23.00    1.90
  -8   1   1   27.40    2.90
  -8   1   1   24.00    2.70
  -8   1   1   30.90    3.30
  -8   1   1   27.30    3.30
  -8   1   1   26.00    2.60
  -8   1   1   32.30    2.80
  -8   1   1   32.10    4.60
   7  -1  -1  104.69    4.20
   7  -1  -1  102.99    5.90
   7  -1  -1  104.29    5.40
   7  -1  -1  100.19    5.20
   7  -1  -1  109.69    5.40
   7  -1  -1  107.49    6.40
   7  -1  -1  109.49    5.00
   7  -1  -1  101.49    5.70
   7  -1  -1  106.89    5.30
   7  -1  -1  101.29    6.00
  -7   1   1  103.99    5.60
  -7   1   1  104.79    5.10
  -7   1   1   99.79    3.80
  -7   1   1  103.39    4.20
  -7   1   1  100.29    4.70
  -7   1   1  104.89    5.00
  -7   1   1  107.89    5.30
  -7   1   1  100.89    5.00
   6  -1  -1  104.59    5.30
   6  -1  -1  101.79    4.50
   6  -1  -1   92.69    5.30
   6  -1  -1  106.09    5.10
   6  -1  -1  102.59    4.00
   6  -1  -1   98.09    4.80
   6  -1  -1  104.49    4.80
   6  -1  -1  111.59    5.80
   6  -1  -1  101.29    5.80
   6  -1  -1  100.49    5.00
   6  -1  -1  103.69    5.30
   6  -1  -1   96.59    4.80
  -6   1   1  103.79    4.80
  -6   1   1  111.19    4.80
  -6   1   1  102.39    4.00
  -6   1   1   99.89    4.70
  -6   1   1  102.59    4.80
  -6   1   1  104.09    3.70
  -6   1   1  105.39    4.40
  -6   1   1  102.69    4.70
   5  -1  -1    0.60    1.00
   5  -1  -1   -0.40    1.40
   5  -1  -1    0.20    1.10
   5  -1  -1    1.60    0.90
   5  -1  -1   -0.60    0.90
   5  -1  -1    1.00    0.70
   5  -1  -1    0.50    0.70
   5  -1  -1    0.80    0.80
   5  -1  -1    0.40    0.90
   5  -1  -1   -0.40    0.80
   5  -1  -1    1.10    1.20
   5  -1  -1    2.00    1.00
  -5   1   1    0.40    1.00
  -5   1   1    1.20    0.70
  -5   1   1    1.50    0.60
  -5   1   1   -0.30    1.10
  -5   1   1    1.60    0.90
  -5   1   1    1.30    0.80
  -5   1   1    1.00    1.10
  -5   1   1    1.00    0.70
  -5   1   1    1.60    1.20
  -5   1   1    1.50    0.60
   4  -1  -1  135.69    5.20
   4  -1  -1  143.29    5.80
   4  -1  -1  136.39    4.80
   4  -1  -1  140.49    6.00
   4  -1  -1  126.39    5.10
   4  -1  -1  139.69    5.50
   4  -1  -1  141.79    5.30
   4  -1  -1  130.99    5.40
   4  -1  -1  147.89    6.10
   4  -1  -1  144.79    5.20
   4  -1  -1  153.38    4.80
  -4   1   1  145.49    4.60
  -4   1   1  137.39    5.10
  -4   1   1  142.19    5.70
  -4   1   1  144.29    5.10
  -4   1   1  147.59    5.30
  -4   1   1  146.29    4.30
  -4   1   1  140.29    6.00
  -4   1   1  136.59    5.10
  -4   1   1  146.89    5.00
   3  -1  -1  312.47    9.40
   3  -1  -1  319.77    9.90
   3  -1  -1  336.57    9.70
   3  -1  -1  336.27   10.50
   3  -1  -1  338.37    9.60
   3  -1  -1  335.47    9.90
   3  -1  -1  313.47   10.50
   3  -1  -1  316.47   10.70
   3  -1  -1  328.47   10.10
   3  -1  -1  325.67   10.00
   3  -1  -1  310.47    9.80
   3  -1  -1  325.07   10.10
  -3   1   1  331.67    9.70
  -3   1   1  339.97   10.40
  -3   1   1  329.47    9.80
  -3   1   1  332.27    9.80
  -3   1   1  319.07    9.70
  -3   1   1  332.07    9.70
  -3   1   1  329.47   10.00
  -3   1   1  341.27   10.40
   2  -1  -1   55.29    2.00
   2  -1  -1   54.89    2.50
   2  -1  -1   52.09    2.00
   2  -1  -1   56.09    2.30
   2  -1  -1   55.09    2.40
  -2   1   1   53.69    2.60
  -2   1   1   47.90    1.90
  -2   1   1   50.69    2.50
  -2   1   1   50.89    2.20
  -2   1   1   51.59    2.30
  -2   1   1   48.80    2.00
   1  -1  -1  723.03   20.30
   0  -1  -1   93.69    3.30
  -1  -1  -1 6364.06  239.28
   1   1   1 6491.95  238.58
   1   1   1 6416.86  198.38
  -2  -1  -1  153.98    5.20
  -2  -1  -1  142.89    5.40
  -2  -1  -1  149.09    5.40
  -2  -1  -1  143.59    5.20
  -2  -1  -1  141.69    5.40
  -2  -1  -1  141.79    5.10
  -2  -1  -1  141.19    5.20
  -2  -1  -1  142.29    4.80
  -2  -1  -1  135.69    4.80
   2   1   1  142.89    4.90
   2   1   1  140.89    5.40
   2   1   1  152.38    5.00
   2   1   1  146.29    5.20
   2   1   1  139.29    5.40
   2   1   1  144.59    5.20
   2   1   1  145.19    5.20
   2   1   1  139.49    5.40
  -3  -1  -1  280.97    9.10
  -3  -1  -1  274.57    9.00
  -3  -1  -1  276.57    8.90
  -3  -1  -1  264.67    8.40
  -3  -1  -1  263.87    9.20
  -3  -1  -1  274.47    9.30
  -3  -1  -1  257.27    8.20
  -3  -1  -1  264.87    8.70
  -3  -1  -1  266.57    9.30
   3   1   1  265.77    9.30
   3   1   1  270.17    9.40
   3   1   1  266.17    8.40
   3   1   1  270.57    9.00
   3   1   1  262.17    8.90
   3   1   1  260.37    9.30
   3   1   1  284.37    8.70
   3   1   1  249.18    8.90
   3   1   1  274.27    9.00
  -4  -1  -1   12.50    2.40
  -4  -1  -1   10.00    1.80
  -4  -1  -1   12.70    2.20
  -4  -1  -1    9.20    1.70
  -4  -1  -1   17.30    1.90
  -4  -1  -1    9.90    1.70
  -4  -1  -1    8.60    1.70
  -4  -1  -1    9.80    2.00
  -4  -1  -1   13.20    1.80
   4   1   1   13.30    2.30
   4   1   1   12.90    1.90
   4   1   1    7.80    1.80
   4   1   1   16.60    2.70
   4   1   1   13.70    1.90
   4   1   1   14.40    2.20
   4   1   1   11.70    2.00
   4   1   1   11.10    1.80
   4   1   1   10.30    2.20
  -5  -1  -1   45.00    2.60
  -5  -1  -1   45.00    3.40
  -5  -1  -1   45.50    3.00
  -5  -1  -1   48.20    3.40
  -5  -1  -1   45.90    3.40
  -5  -1  -1   42.20    2.70
  -5  -1  -1   41.70    3.00
  -5  -1  -1   40.80    3.50
   5   1   1   41.60    3.80
   5   1   1   46.30    3.20
   5   1   1   44.10    2.80
   5   1   1   43.60    3.00
   5   1   1   46.60    3.30
   5   1   1   44.90    3.40
   5   1   1   44.20    3.50
   5   1   1   41.30    3.00
   5   1   1   46.30    3.20
  -6  -1  -1  346.27   10.70
  -6  -1  -1  335.37   11.90
  -6  -1  -1  314.87   11.40
  -6  -1  -1  342.97   12.40
  -6  -1  -1  336.77   10.30
  -6  -1  -1  328.17   12.10
  -6  -1  -1  336.87   11.80
  -6  -1  -1  314.67   12.20
   6   1   1  319.77   11.80
   6   1   1  336.17   11.30
   6   1   1  312.07   12.70
   6   1   1  334.27   12.00
   6   1   1  316.17   11.30
   6   1   1  300.17   11.70
   6   1   1  299.97   12.30
   6   1   1  314.37   11.70
   6   1   1  340.07   11.90
   6   1   1  338.27   12.60
  -7  -1  -1   14.20    3.10
  -7  -1  -1   18.00    2.50
  -7  -1  -1   16.10    3.10
  -7  -1  -1   16.00    2.30
  -7  -1  -1   21.60    3.10
  -7  -1  -1   10.30    2.30
  -7  -1  -1   16.50    3.20
  -7  -1  -1    8.90    3.00
   7   1   1   17.40    3.40
   7   1   1   15.40    2.90
   7   1   1   10.10    2.70
   7   1   1   16.00    2.80
   7   1   1   21.00    2.80
   7   1   1   17.10    3.70
   7   1   1   15.50    3.80
   7   1   1   13.10    2.60
   7   1   1   14.00    1.50
   7   1   1   14.20    3.00
  -8  -1  -1   25.60    3.90
  -8  -1  -1   19.00    3.80
  -8  -1  -1   21.60    3.50
  -8  -1  -1   22.80    3.80
  -8  -1  -1   26.20    3.00
  -8  -1  -1   16.30    2.60
  -8  -1  -1   19.80    3.50
  -8  -1  -1   22.10    3.10
   8   1   1   28.70    4.30
   8   1   1   16.00    3.20
   8   1   1   19.20    4.10
   8   1   1   23.40    3.10
   8   1   1   14.20    1.50
   8   1   1   17.30    3.20
   8   1   1   24.10    4.00
   8   1   1   14.40    3.10
   8   1   1   23.50    4.40
  -9  -1  -1   24.90    3.40
  -9  -1  -1   15.00    3.50
  -9  -1  -1   18.30    3.00
  -9  -1  -1   21.30    2.90
  -9  -1  -1   24.30    2.90
  -9  -1  -1   27.20    4.20
   9   1   1   33.10    4.80
   9   1   1   23.00    4.70
   9   1   1   23.60    4.10
   9   1   1   32.30    4.70
   9   1   1   20.60    3.80
   9   1   1   23.40    4.60
   9   1   1   14.40    3.60
 -10  -1  -1   61.19    4.60
 -10  -1  -1   51.79    4.60
 -10  -1  -1   58.89    3.90
 -10  -1  -1   58.59    4.10
 -10  -1  -1   48.80    5.40
 -10  -1  -1   55.19    5.20
  10   1   1   59.79    6.40
  10   1   1   65.59    5.30
  10   1   1   52.89    5.00
  10   1   1   52.99    5.40
  10   1   1   64.79    6.40
  10   1   1   61.69    5.50
  10   1   1   50.89    3.00
 -11  -1  -1   15.60    3.80
 -11  -1  -1    9.00    2.30
 -11  -1  -1   10.20    3.50
 -11  -1  -1    9.70    3.00
 -11  -1  -1    8.60    2.80
 -11  -1  -1   14.80    2.60
  11   1   1   10.50    3.90
  11   1   1   10.70    3.70
  11   1   1   11.50    4.00
  11   1   1    6.70    3.10
  11   1   1   15.60    4.60
  11   1   1    5.80    2.80
 -12  -1  -1    7.00    2.20
 -12  -1  -1    5.90    3.00
 -12  -1  -1   10.30    2.40
 -12  -1  -1    5.30    3.30
 -12  -1  -1    9.00    2.90
  12   1   1    6.90    2.90
  12   1   1    6.70    3.70
  12   1   1    6.10    3.40
  12   1   1    5.20    3.10
 -13  -1  -1    6.20    1.90
 -13  -1  -1    4.70    3.40
 -13  -1  -1    3.80    3.20
 -13  -1  -1    3.40    2.90
 -13  -1  -1    6.00    2.10
 -13  -1  -1    5.70    2.80
  13   1   1    2.70    2.70
  13   1   1   13.20    4.30
  13   1   1    5.50    3.90
  13   1   1    5.70    3.30
  13   1   1    5.90    2.90
 -14  -1  -1   19.20    4.60
 -14  -1  -1   20.50    2.80
 -14  -1  -1   34.00    6.00
 -14  -1  -1   30.70    4.70
  14   1   1   28.90    5.40
  14   1   1   24.20    5.40
  14   1   1   27.20    6.60
  14   1   1   21.40    5.10
 -15  -1  -1    5.40    3.30
  15   1   1    7.20    4.20
  15   1   1   12.50    4.80
  15   1   1    7.10    3.30
  15   1   1   14.40    4.40
 -16  -1  -1   -3.10    3.10
 -16  -1  -1   -1.70    3.00
  16   1   1    4.90    3.60
  16   1   1   -0.50    2.70
  16   1   1   -0.80    4.00
  16   1   1    6.00    3.00
  17  -2  -1    5.10    2.90
  17  -2  -1    6.10    3.30
  17  -2  -1    7.40    3.40
  17  -2  -1    0.60    5.60
 -17   2   1   -1.50    2.50
  16  -2  -1   17.70    4.50
  16  -2  -1    4.20    3.80
  16  -2  -1    9.80    3.20
  16  -2  -1   10.10    3.70
 -16   2   1   11.10    4.60
  15  -2  -1   29.70    6.80
  15  -2  -1   16.20    4.40
  15  -2  -1   24.80    4.10
  15  -2  -1   19.20    4.40
 -15   2   1   25.40    5.20
 -15   2   1   31.40    4.70
  14  -2  -1    0.20    2.20
  14  -2  -1    7.20    3.50
  14  -2  -1    2.10    2.50
  14  -2  -1   -3.30    2.50
  14  -2  -1    1.80    2.30
 -14   2   1    4.40    3.00
 -14   2   1    3.10    2.80
  13  -2  -1    7.60    3.40
  13  -2  -1    3.90    3.30
  13  -2  -1    8.10    3.00
  13  -2  -1    7.30    2.80
  13  -2  -1    4.90    2.60
 -13   2   1    5.20    2.40
 -13   2   1   13.40    3.30
 -13   2   1    4.70    2.60
  12  -2  -1    3.30    3.00
  12  -2  -1    5.70    2.50
  12  -2  -1    7.00    2.80
  12  -2  -1    7.20    2.80
  12  -2  -1    8.20    3.50
  12  -2  -1    5.10    3.10
 -12   2   1    6.10    2.60
 -12   2   1    9.20    2.70
 -12   2   1    8.20    2.90
  11  -2  -1   13.50    4.10
  11  -2  -1    6.70    2.40
  11  -2  -1    9.00    2.80
  11  -2  -1    6.50    2.80
  11  -2  -1   11.70    3.70
 -11   2   1   13.40    3.10
 -11   2   1   11.70    2.70
 -11   2   1   10.10    2.80
  10  -2  -1   12.50    2.90
  10  -2  -1   14.20    3.30
  10  -2  -1    9.70    2.60
  10  -2  -1   12.70    3.30
  10  -2  -1   11.90    2.90
  10  -2  -1    8.50    3.00
  10  -2  -1   18.80    3.10
  10  -2  -1   14.60    3.90
 -10   2   1   15.30    3.00
 -10   2   1   17.00    3.40
 -10   2   1   18.30    2.90
 -10   2   1   14.10    2.90
   9  -2  -1    3.90    1.40
   9  -2  -1    2.20    1.60
   9  -2  -1    1.10    1.70
   9  -2  -1    3.70    2.60
   9  -2  -1    1.10    1.90
   9  -2  -1    3.90    1.80
   9  -2  -1    1.10    1.60
   9  -2  -1    3.00    1.70
  -9   2   1    3.10    1.90
  -9   2   1    2.10    1.30
  -9   2   1    1.80    1.80
  -9   2   1    4.60    1.90
   8  -2  -1   17.70    3.30
   8  -2  -1   13.60    3.30
   8  -2  -1   15.50    2.60
   8  -2  -1   14.30    2.60
   8  -2  -1   16.80    2.20
   8  -2  -1   10.30    2.80
   8  -2  -1   11.70    2.30
   8  -2  -1   16.40    3.40
   8  -2  -1   15.70    2.60
   8  -2  -1   23.00    3.50
  -8   2   1   22.10    2.90
  -8   2   1   17.50    3.10
  -8   2   1   14.50    2.30
  -8   2   1   17.10    2.50
   7  -2  -1   72.79    4.50
   7  -2  -1   72.79    4.70
   7  -2  -1   68.19    4.30
   7  -2  -1   76.79    3.80
   7  -2  -1   72.89    4.10
   7  -2  -1   78.69    4.20
   7  -2  -1   68.99    5.10
   7  -2  -1   72.19    4.10
   7  -2  -1   72.09    5.00
  -7   2   1   74.09    4.40
  -7   2   1   76.89    3.80
  -7   2   1   77.49    4.00
  -7   2   1   74.99    5.30
  -7   2   1   72.19    3.80
   6  -2  -1    2.90    1.10
   6  -2  -1    4.20    1.40
   6  -2  -1    2.00    1.50
   6  -2  -1    2.70    1.30
   6  -2  -1    2.50    1.20
   6  -2  -1    3.20    1.30
   6  -2  -1    1.30    1.70
   6  -2  -1    4.40    1.50
   6  -2  -1    0.90    0.90
  -6   2   1    2.00    1.10
  -6   2   1    2.40    1.30
  -6   2   1    3.20    1.10
  -6   2   1    4.40    1.30
  -6   2   1    5.40    1.80
   5  -2  -1    3.70    1.00
   5  -2  -1    3.30    1.00
   5  -2  -1    1.40    1.10
   5  -2  -1    5.70    1.50
   5  -2  -1    3.00    0.90
   5  -2  -1    4.30    1.30
   5  -2  -1    0.60    1.30
   5  -2  -1    2.50    1.00
   5  -2  -1    2.60    1.30
   5  -2  -1    2.70    0.90
  -5   2   1    2.60    0.90
  -5   2   1    2.50    1.10
  -5   2   1    1.90    1.20
   4  -2  -1    0.60    0.60
   4  -2  -1    0.50    0.80
   4  -2  -1   -0.50    0.70
   4  -2  -1    0.50    0.70
   4  -2  -1    0.20    0.60
   4  -2  -1    1.50    1.10
   4  -2  -1    1.60    0.60
   4  -2  -1    0.70    0.50
   4  -2  -1   -0.20    0.70
  -4   2   1   -1.20    0.70
  -4   2   1    0.10    0.60
  -4   2   1    0.60    0.80
  -4   2   1   -0.40    0.70
  -4   2   1    0.90    0.70
   3  -2  -1  605.84   17.50
   3  -2  -1  586.14   17.70
   3  -2  -1  619.34   16.90
   3  -2  -1  600.54   17.20
   3  -2  -1  593.54   18.10
   3  -2  -1  599.24   17.80
   3  -2  -1  599.94   17.30
  -3   2   1  582.34   18.20
  -3   2   1  582.44   18.00
  -3   2   1  598.44   17.10
  -3   2   1  599.54   17.60
  -3   2   1  597.74   17.00
  -3   2   1  592.04   17.50
   1  -2  -1 3099.79   97.79
   1  -2  -1 3150.98  113.79
  -1   2   1 3375.06   97.19
  -1   2   1 3503.65  112.49
   0  -2  -1  130.89    4.30
   0  -2  -1  131.29    4.40
   0  -2  -1  134.49    4.20
   0  -2  -1  136.89    4.50
   0  -2  -1  136.49    4.70
   0  -2  -1  131.59    4.50
   0  -2  -1  131.69    4.40
   0  -2  -1  130.29    4.60
   0  -2  -1  132.89    4.50
   0  -2  -1  131.19    4.30
   0  -2  -1  131.99    4.80
   0   2   1  132.09    4.10
   0   2   1  136.59    4.80
   0   2   1  131.69    4.50
   0   2   1  131.49    4.40
   0   2   1  126.99    4.20
   0   2   1  123.49    4.20
   0   2   1  134.79    4.50
   0   2   1  123.19    4.50
   0   2   1  134.29    4.40
  -1  -2  -1 1015.80   28.90
  -1  -2  -1 1028.10   29.00
  -1  -2  -1 1023.80   29.10
  -1  -2  -1 1039.50   28.80
   1   2   1 1043.20   28.80
   1   2   1 1046.40   29.00
   1   2   1 1060.89   28.60
   1   2   1  989.80   29.10
   1   2   1  998.70   29.10
   1   2   1 1059.99   29.00
  -2  -2  -1  781.02   22.30
  -2  -2  -1  803.72   22.80
  -2  -2  -1  773.92   22.60
  -2  -2  -1  789.82   22.30
  -2  -2  -1  759.02   22.60
  -2  -2  -1  782.12   23.10
  -2  -2  -1  806.12   22.90
  -2  -2  -1  751.92   22.90
  -2  -2  -1  800.12   22.70
   2   2   1  752.22   22.80
   2   2   1  784.92   22.60
   2   2   1  779.32   22.40
   2   2   1  778.82   22.90
   2   2   1  759.02   22.70
   2   2   1  781.82   23.10
   2   2   1  785.72   22.40
   2   2   1  788.12   22.70
   2   2   1  762.02   22.60
  -3  -2  -1  160.78    5.80
  -3  -2  -1  150.28    6.20
  -3  -2  -1  153.48    6.60
  -3  -2  -1  157.08    6.20
  -3  -2  -1  159.58    5.80
  -3  -2  -1  161.08    6.60
  -3  -2  -1  159.68    6.40
  -3  -2  -1  158.68    6.50
   3   2   1  151.98    6.60
   3   2   1  171.18    6.50
   3   2   1  153.68    6.50
   3   2   1  155.98    5.90
   3   2   1  163.88    6.40
   3   2   1  157.18    6.20
   3   2   1  155.58    6.30
   3   2   1  172.68    6.80
   3   2   1  167.38    6.00
  -4  -2  -1    1.30    1.10
  -4  -2  -1    0.10    0.90
  -4  -2  -1    1.10    1.20
  -4  -2  -1    0.40    1.60
  -4  -2  -1   -0.30    0.80
  -4  -2  -1   -0.10    1.30
  -4  -2  -1    0.20    1.60
  -4  -2  -1    1.10    1.10
  -4  -2  -1   -0.50    0.60
   4   2   1    0.70    1.50
   4   2   1    0.10    1.60
   4   2   1    0.70    0.90
   4   2   1   -0.30    0.90
   4   2   1    0.80    1.00
   4   2   1    0.40    1.10
   4   2   1    0.50    1.00
   4   2   1    1.00    1.20
   4   2   1    0.50    1.20
  -5  -2  -1  179.08    6.50
  -5  -2  -1  181.58    7.80
  -5  -2  -1  190.28    7.30
  -5  -2  -1  167.88    6.70
  -5  -2  -1  185.98    7.60
  -5  -2  -1  174.88    7.50
  -5  -2  -1  170.88    7.80
  -5  -2  -1  184.38    8.00
  -5  -2  -1  179.38    7.40
   5   2   1  180.28    7.60
   5   2   1  165.68    7.90
   5   2   1  187.78    8.20
   5   2   1  167.48    7.50
   5   2   1  174.68    8.10
   5   2   1  164.88    7.40
   5   2   1  180.88    7.10
   5   2   1  179.88    7.50
  -6  -2  -1   13.40    2.40
  -6  -2  -1   15.40    2.50
  -6  -2  -1   21.60    3.10
  -6  -2  -1   21.50    3.60
  -6  -2  -1   18.10    2.60
  -6  -2  -1   13.90    2.40
  -6  -2  -1   13.10    2.80
  -6  -2  -1   15.00    3.20
  -6  -2  -1    9.00    1.90
   6   2   1   16.40    3.20
   6   2   1   11.90    1.90
   6   2   1   18.50    3.70
   6   2   1   16.20    2.80
   6   2   1   13.20    2.40
   6   2   1   12.10    2.50
   6   2   1   17.20    3.50
   6   2   1   12.80    3.10
   6   2   1   16.50    3.00
   6   2   1   12.00    2.40
  -7  -2  -1  282.57   11.40
  -7  -2  -1  288.67   11.80
  -7  -2  -1  277.37    9.60
  -7  -2  -1  275.87   10.80
  -7  -2  -1  277.77   10.00
  -7  -2  -1  263.37   11.10
  -7  -2  -1  267.97   11.60
  -7  -2  -1  312.37   14.10
   7   2   1  281.37   11.40
   7   2   1  287.87   10.80
   7   2   1  281.97   11.30
   7   2   1  281.97   12.10
   7   2   1  277.77   11.40
   7   2   1  279.77   12.10
   7   2   1  292.17   10.20
   7   2   1  280.57   11.40
   7   2   1  279.17   12.40
  -8  -2  -1    6.30    3.30
  -8  -2  -1   10.90    2.40
  -8  -2  -1   11.80    2.50
  -8  -2  -1   11.00    2.40
  -8  -2  -1   12.80    2.60
  -8  -2  -1    7.00    2.40
  -8  -2  -1    9.20    3.10
  -8  -2  -1   15.80    3.10
   8   2   1    7.20    2.70
   8   2   1   11.10    3.00
   8   2   1   10.40    2.90
   8   2   1   13.30    2.90
   8   2   1   14.10    3.40
   8   2   1    4.20    2.50
   8   2   1    7.40    3.10
   8   2   1    7.70    2.60
   8   2   1   11.70    3.90
  -9  -2  -1   84.19    6.60
  -9  -2  -1   84.99    4.70
  -9  -2  -1   94.09    5.50
  -9  -2  -1   84.29    6.20
  -9  -2  -1   89.79    7.60
   9   2   1   87.69    7.20
   9   2   1   97.79    5.60
   9   2   1   96.39    7.00
   9   2   1   91.19    3.60
   9   2   1  100.69    6.70
   9   2   1   93.79    6.30
   9   2   1   92.89    6.20
 -10  -2  -1   12.00    2.80
 -10  -2  -1    4.60    3.30
 -10  -2  -1    6.40    2.90
 -10  -2  -1   10.30    3.00
  10   2   1   12.40    3.70
  10   2   1    4.50    3.60
  10   2   1    7.30    3.10
  10   2   1    8.00    2.80
  10   2   1    6.80    3.20
  10   2   1   10.50    3.30
  10   2   1   11.50    1.70
 -11  -2  -1   27.30    5.20
 -11  -2  -1   25.80    4.20
 -11  -2  -1   27.20    3.70
 -11  -2  -1   32.70    5.10
 -11  -2  -1   26.60    3.60
 -11  -2  -1   22.20    3.50
  11   2   1   34.20    5.60
  11   2   1   31.20    5.50
  11   2   1   33.80    6.20
  11   2   1   25.70    5.90
  11   2   1   20.80    4.30
  11   2   1   23.40    4.80
 -12  -2  -1    6.10    2.40
 -12  -2  -1    1.40    2.30
 -12  -2  -1    2.50    2.50
 -12  -2  -1    4.70    2.20
 -12  -2  -1    4.80    4.90
 -12  -2  -1    5.50    3.30
  12   2   1    4.20    2.90
  12   2   1    5.30    3.30
  12   2   1    6.90    3.30
  12   2   1    4.70    4.10
  12   2   1    0.80    3.20
 -13  -2  -1    0.40    2.20
 -13  -2  -1    9.20    3.90
 -13  -2  -1    6.70    2.40
 -13  -2  -1    6.40    3.50
 -13  -2  -1    0.90    2.60
  13   2   1    5.60    6.90
  13   2   1   14.30    5.10
  13   2   1    0.00    2.70
 -14  -2  -1    2.50    3.70
 -14  -2  -1    1.20    2.80
 -14  -2  -1    4.70    2.10
 -14  -2  -1    4.70    2.70
  14   2   1    2.20    2.80
  14   2   1    3.90    3.80
  14   2   1   -1.10    2.30
 -15  -2  -1   -1.50    2.80
 -15  -2  -1    0.70    1.80
 -15  -2  -1    2.00    2.00
 -15  -2  -1    0.70    2.60
  15   2   1   -3.30    2.70
  15   2   1   -2.90    2.70
  15   2   1    0.90    2.70
  15   2   1    2.40    4.10
 -16  -2  -1   10.90    4.00
  16   2   1    7.30    4.10
  16   2   1    9.60    5.50
  16   2   1   11.00    4.40
  16   2   1   16.10    4.50
  17  -3  -1    0.00    3.70
  17  -3  -1    4.80    3.60
  17  -3  -1    4.50    2.60
  17  -3  -1    1.30    2.50
 -17   3   1   -0.90    3.00
  16  -3  -1   -3.40    2.40
  16  -3  -1   -1.00    3.60
  16  -3  -1    1.80    2.30
  16  -3  -1   -0.20    2.20
 -16   3   1    5.30    2.80
 -16   3   1    4.70    3.10
  15  -3  -1    1.90    2.10
  15  -3  -1    3.40    3.40
  15  -3  -1    1.40    2.40
  15  -3  -1   -0.50    2.20
 -15   3   1    4.40    2.60
 -15   3   1   -0.10    2.60
  14  -3  -1   -0.90    2.80
  14  -3  -1   -1.50    1.90
  14  -3  -1    0.70    2.30
  14  -3  -1   -0.60    1.90
  14  -3  -1    1.40    2.30
 -14   3   1    0.00    2.60
 -14   3   1   -0.70    2.50
  13  -3  -1    4.20    2.30
  13  -3  -1    1.90    2.50
  13  -3  -1    4.10    2.70
  13  -3  -1    5.40    3.40
  13  -3  -1    5.90    2.70
 -13   3   1    1.30    2.70
 -13   3   1    0.00    2.30
  12  -3  -1   47.70    4.10
  12  -3  -1   61.69    6.10
  12  -3  -1   47.20    4.90
  12  -3  -1   53.89    5.60
  12  -3  -1   56.49    5.00
  12  -3  -1   49.80    7.10
 -12   3   1   43.30    5.30
 -12   3   1   49.70    4.90
  11  -3  -1  315.77   15.10
  11  -3  -1  330.87   12.40
  11  -3  -1  317.17   12.00
  11  -3  -1  307.77   12.50
  11  -3  -1  278.07   13.90
  11  -3  -1  314.07   13.80
  11  -3  -1  324.07   13.30
  11  -3  -1  347.57   13.00
 -11   3   1  319.87   12.40
 -11   3   1  314.77   12.90
  10  -3  -1   30.60    4.40
  10  -3  -1   22.20    4.60
  10  -3  -1   25.40    5.00
  10  -3  -1   21.40    3.40
  10  -3  -1   24.60    3.30
  10  -3  -1   37.40    5.40
  10  -3  -1   29.10    4.20
 -10   3   1   30.80    4.40
 -10   3   1   22.80    3.50
   9  -3  -1  240.28   10.20
   9  -3  -1  269.77   12.10
   9  -3  -1  229.68    9.30
   9  -3  -1  241.88    9.80
   9  -3  -1  254.37    9.30
   9  -3  -1  253.47   10.80
   9  -3  -1  257.77   11.60
  -9   3   1  263.67    9.80
  -9   3   1  251.97   10.40
   8  -3  -1  405.46   15.30
   8  -3  -1  402.26   13.30
   8  -3  -1  388.86   15.40
   8  -3  -1  398.96   13.10
   8  -3  -1  392.36   13.30
   8  -3  -1  355.26   15.90
   8  -3  -1  397.56   12.70
   8  -3  -1  390.86   13.90
   8  -3  -1  402.56   12.90
  -8   3   1  377.66   13.90
  -8   3   1  412.26   13.30
   7  -3  -1  177.38    6.70
   7  -3  -1  181.68    7.00
   7  -3  -1  178.78    7.50
   7  -3  -1  171.08    6.70
   7  -3  -1  178.08    6.90
   7  -3  -1  179.98    8.50
   7  -3  -1  185.58    8.60
   7  -3  -1  174.18    6.40
   7  -3  -1  168.18    7.20
  -7   3   1  177.88    6.90
  -7   3   1  182.48    8.90
  -7   3   1  176.98    7.70
   6  -3  -1   10.50    2.40
   6  -3  -1    9.40    2.40
   6  -3  -1    8.10    1.40
   6  -3  -1    8.70    2.70
   6  -3  -1    7.10    1.40
   6  -3  -1    7.20    1.40
  -6   3   1    8.80    1.70
  -6   3   1    7.00    2.30
  -6   3   1   10.60    2.30
   5  -3  -1   21.60    1.80
   5  -3  -1   22.40    2.30
   5  -3  -1   21.20    2.10
   5  -3  -1   22.20    2.00
   5  -3  -1   23.70    1.70
   5  -3  -1   18.60    2.40
   5  -3  -1   24.80    1.90
  -5   3   1   19.00    1.80
  -5   3   1   20.30    1.80
  -5   3   1   22.80    2.30
  -5   3   1   26.10    3.00
  -5   3   1   25.50    3.40
   4  -3  -1    4.80    1.30
   4  -3  -1    6.10    1.30
   4  -3  -1    5.60    1.00
   4  -3  -1    7.40    1.50
   4  -3  -1    4.50    1.10
   4  -3  -1    3.60    1.00
   4  -3  -1    6.70    1.00
  -4   3   1    7.00    1.80
  -4   3   1    6.60    1.60
  -4   3   1    7.20    1.30
  -4   3   1    7.50    1.50
   3  -3  -1 1046.10   30.50
   3  -3  -1 1072.39   29.60
   3  -3  -1 1064.69   29.20
   3  -3  -1 1070.79   30.10
   3  -3  -1 1071.99   29.80
   3  -3  -1 1061.39   30.20
  -3   3   1 1053.29   29.60
  -3   3   1 1023.10   30.40
  -3   3   1 1012.00   30.20
  -3   3   1 1021.90   30.70
  -3   3   1 1051.49   29.80
   2  -3  -1  199.18    6.10
   2  -3  -1  197.98    6.80
   2  -3  -1  198.68    6.70
   2  -3  -1  202.88    6.40
   2  -3  -1  199.98    6.90
   2  -3  -1  201.28    6.70
  -2   3   1  193.38    6.90
  -2   3   1  193.28    6.80
  -2   3   1  188.98    6.90
  -2   3   1  188.48    6.40
[truncated: 7,772,692 more chars]
