# Supplementary material for: Overcrowded Alkene Photo‐Redox‐Switches Based on Quinolinium/Carbene Building Blocks
Source: Angew Chem Int Ed Engl. 2026 May 21;65(29):e9975231. doi: 10.1002/anie.9975231 (PMC13360384; doi:10.1002/anie.9975231)
Supplement: Supplementary file 2 — Supporting File 2: anie72720‐sup‐0002‐DataFiles.zip. [file ANIE-65-e9975231-s001.zip › Z_2g_2.cif]

data_cb361_twin
_audit_contact_author_name        'Julian J. Holstein'
_audit_contact_author_phone       '+49 231 755 3426'
_audit_contact_author_email       julian.holstein@tu-dortmund.de
_audit_contact_author_address
;Department of Chemistry and Chemical Biology
TU Dortmund University
Otto-Hahn-Str. 6
44227 Dortmund
Germany
;
_audit_creation_method
;FinalCif V152 by Daniel Kratzert, Freiburg 2026, 
https://dkratzert.de/finalcif.html
;
_publ_contact_author_id_orcid     0000-0002-8385-7805
_publ_section_references
;Sheldrick, G.M. (2015). Acta Cryst. A71, 3-8.
Sheldrick, G.M. (2015). Acta Cryst. C71, 3-8.
;
_shelx_SHELXL_version_number      '2019/3'
_chemical_name_systematic         ?
_chemical_name_common             ?
_chemical_formula_sum             'C41 H54 N2'
_chemical_formula_moiety          ?
_chemical_formula_weight          574.86
_chemical_melting_point           ?
_space_group_crystal_system       monoclinic
_space_group_IT_number            14
_space_group_name_H-M_alt         'P 21/n'
_space_group_name_Hall            '-P 2yn'
_shelx_space_group_comment
;
The symmetry employed for this shelxl refinement is uniquely defined
by the following loop, which should always be used as a source of
symmetry information in preference to the above space-group names.
They are only intended as comments.
;

loop_
_space_group_symop_operation_xyz
'x, y, z'
'-x+1/2, y+1/2, -z+1/2'
'-x, -y, -z'
'x-1/2, -y-1/2, z-1/2'

_cell_length_a                    9.7193(2)
_cell_length_b                    30.3393(5)
_cell_length_c                    23.3329(4)
_cell_angle_alpha                 90
_cell_angle_beta                  98.3010(10)
_cell_angle_gamma                 90
_cell_volume                      6808.2(2)
_cell_formula_units_Z             8
_cell_measurement_temperature     100(2)
_cell_measurement_reflns_used     9574
_cell_measurement_theta_min       2.405
_cell_measurement_theta_max       70.063
_exptl_crystal_description        needle
_exptl_crystal_colour             colourless
_exptl_crystal_recrystallization_method ?
_exptl_crystal_density_meas       ?
_exptl_crystal_density_method     ?
_exptl_crystal_density_diffrn     1.122
_exptl_crystal_F_000              2512
_exptl_crystal_size_max           0.100
_exptl_crystal_size_mid           0.050
_exptl_crystal_size_min           0.050
_exptl_absorpt_coefficient_mu     0.478
_exptl_absorpt_correction_type    multi-scan
_exptl_absorpt_correction_T_min   0.5096
_exptl_absorpt_correction_T_max   0.5856
_exptl_absorpt_process_details
;SADABS-2016/2 - Bruker AXS area detector scaling and absorption correction: 
Krause, L., Herbst-Irmer, R., Sheldrick G.M. & Stalke D., J. Appl. Cryst. 48 
(2015) 3-10
;
_exptl_absorpt_special_details    ?
_shelx_estimated_absorpt_T_min    0.954
_shelx_estimated_absorpt_T_max    0.976
_exptl_transmission_factor_min    ?
_exptl_transmission_factor_max    ?
_exptl_special_details            ?
_diffrn_ambient_temperature       100(2)
_diffrn_radiation_type            CuK\a
_diffrn_radiation_wavelength      1.54178
_diffrn_radiation_monochromator   'mirror optics'
_diffrn_measurement_ambient_temperature_device_make ?
_diffrn_radiation_probe           x-ray
_diffrn_source                    'microfocus sealed X-ray tube'
_diffrn_source_type               'Incoatec I\ms 3.0'
_diffrn_source_voltage            ?
_diffrn_source_current            ?
_diffrn_detector                  HPAD
_diffrn_detector_type             'Bruker PHOTON III'
_diffrn_detector_area_resol_mean  7.41
_diffrn_measurement_device        'four-circle diffractometer'
_diffrn_measurement_device_type   'Bruker D8 VENTURE dual wavelength Ag/Cu'
_diffrn_measurement_method        '\w and \f scans'
_diffrn_measurement_specimen_support 'MiTeGen micromount'
_diffrn_reflns_number             143500
_diffrn_reflns_av_unetI/netI      0.0144
_diffrn_reflns_av_R_equivalents   0.0375
_diffrn_reflns_theta_min          2.405
_diffrn_reflns_theta_max          70.148
_diffrn_reflns_theta_full         67.679
_diffrn_reflns_limit_h_min        -10
_diffrn_reflns_limit_h_max        11
_diffrn_reflns_limit_k_min        -36
_diffrn_reflns_limit_k_max        37
_diffrn_reflns_limit_l_min        -28
_diffrn_reflns_limit_l_max        28
_diffrn_measured_fraction_theta_max 0.998
_diffrn_measured_fraction_theta_full 1.000
_diffrn_reflns_Laue_measured_fraction_max 0.998
_diffrn_reflns_Laue_measured_fraction_full 1.000
_diffrn_reflns_point_group_measured_fraction_max 0.998
_diffrn_reflns_point_group_measured_fraction_full 1.000
_reflns_number_total              12920
_reflns_number_gt                 11698
_reflns_threshold_expression      'I > 2\s(I)'
_reflns_Friedel_coverage          0.000
_reflns_Friedel_fraction_max      .
_reflns_Friedel_fraction_full     .
_reflns_special_details
;
 Reflections were merged by SHELXL according to the crystal
 class for the calculation of statistics and refinement.
 
 _reflns_Friedel_fraction is defined as the number of unique
 Friedel pairs measured divided by the number that would be
 possible theoretically, ignoring centric projections and
 systematic absences.
;
_computing_data_collection        ?
_computing_cell_refinement        'SAINT V8.40B'
_computing_data_reduction         'SAINT V8.40B'
_computing_structure_solution     'SHELXT 2018/2 (Sheldrick, 2018)'
_computing_structure_refinement   'SHELXL-2019/2 (Sheldrick, 2019)'
_computing_molecular_graphics     ?
_computing_publication_material   ?
_refine_special_details           ?
_refine_ls_structure_factor_coef  Fsqd
_refine_ls_matrix_type            full
_refine_ls_weighting_scheme       calc
_refine_ls_weighting_details      'w=1/[\s^2^(Fo^2^)+(0.0474P)^2^+2.7894P] where P=(Fo^2^+2Fc^2^)/3'
_atom_sites_solution_primary      direct
_atom_sites_solution_secondary    ?
_atom_sites_solution_hydrogens    geom
_refine_ls_hydrogen_treatment     constr
_refine_ls_number_reflns          12920
_refine_ls_number_parameters      810
_refine_ls_number_restraints      1312
_refine_ls_R_factor_all           0.0431
_refine_ls_R_factor_gt            0.0389
_refine_ls_wR_factor_ref          0.0995
_refine_ls_wR_factor_gt           0.0962
_refine_ls_goodness_of_fit_ref    1.016
_refine_ls_restrained_S_all       0.975
_refine_ls_shift/su_max           0.001
_refine_ls_shift/su_mean          0.000
_refine_diff_density_max          0.214
_refine_diff_density_min          -0.228
_refine_diff_density_rms          0.037
_refine_ls_extinction_method      none
_refine_ls_extinction_coef        .

loop_
_atom_type_symbol
_atom_type_description
_atom_type_scat_dispersion_real
_atom_type_scat_dispersion_imag
_atom_type_scat_source
'C' 'C' 0.0181 0.0091 'International Tables Vol C Tables 4.2.6.8 and 6.1.1.4'
'H' 'H' 0.0000 0.0000 'International Tables Vol C Tables 4.2.6.8 and 6.1.1.4'
'N' 'N' 0.0311 0.0180 'International Tables Vol C Tables 4.2.6.8 and 6.1.1.4'

_geom_special_details
;
 All esds (except the esd in the dihedral angle between two l.s. planes)
 are estimated using the full covariance matrix.  The cell esds are taken
 into account individually in the estimation of esds in distances, angles
 and torsion angles; correlations between esds in cell parameters are only
 used when they are defined by crystal symmetry.  An approximate (isotropic)
 treatment of cell esds is used for estimating esds involving l.s. planes.
;

loop_
_atom_site_label
_atom_site_type_symbol
_atom_site_fract_x
_atom_site_fract_y
_atom_site_fract_z
_atom_site_U_iso_or_equiv
_atom_site_adp_type
_atom_site_occupancy
_atom_site_site_symmetry_order
_atom_site_calc_flag
_atom_site_refinement_flags_posn
_atom_site_refinement_flags_adp
_atom_site_refinement_flags_occupancy
_atom_site_disorder_assembly
_atom_site_disorder_group
N1_1     N 0.49203(10)  0.47965(3)  0.86993(4)  0.0235(2)   Uani 1        1 d    . U . . .
C1_1     C 0.37618(11)  0.48633(3)  0.69289(5)  0.0173(2)   Uani 1        1 d    . U . . .
N2_1     N 0.24608(9)   0.47659(3)  0.65926(4)  0.01702(19) Uani 1        1 d    . U . . .
C2_1     C 0.42712(11)  0.47301(4)  0.74807(5)  0.0178(2)   Uani 1        1 d    . U . . .
C3_1     C 0.56492(12)  0.48663(4)  0.77702(5)  0.0193(2)   Uani 1        1 d    . U . . .
H3_1     H 0.634912     0.493850    0.754070    0.023       Uiso 1        1 calc R U . . .
C4_1     C 0.59484(12)  0.48919(4)  0.83488(5)  0.0205(2)   Uani 1        1 d    . U . . .
C5_1     C 0.38865(12)  0.44969(4)  0.84772(5)  0.0214(2)   Uani 1        1 d    . U . . .
C18_1    C 0.95714(13)  0.47115(4)  0.91412(5)  0.0273(3)   Uani 1        1 d    . U . . .
H18_1    H 1.015354     0.447076    0.927710    0.033       Uiso 1        1 calc R U . . .
C19_1    C 0.82313(12)  0.46260(4)  0.88649(5)  0.0240(2)   Uani 1        1 d    . U . . .
C6_1     C 0.36068(11)  0.44364(4)  0.78687(5)  0.0188(2)   Uani 1        1 d    . U . . .
C7_1     C 0.23279(12)  0.49520(4)  0.59874(5)  0.0205(2)   Uani 1        1 d    . U . . .
C8_1     C 0.35407(12)  0.52766(4)  0.60441(5)  0.0228(2)   Uani 1        1 d    . U . . .
H8A_1    H 0.321754     0.557505    0.613266    0.027       Uiso 1        1 calc R U . . .
H8B_1    H 0.393583     0.529054    0.567649    0.027       Uiso 1        1 calc R U . . .
C20_1    C 0.70137(16)  0.58040(5)  0.85031(7)  0.0420(4)   Uani 1        1 d    . U . . .
H20A_1   H 0.706555     0.584324    0.808990    0.063       Uiso 1        1 calc R U . . .
H20B_1   H 0.736134     0.606982    0.871494    0.063       Uiso 1        1 calc R U . . .
H20C_1   H 0.604545     0.575264    0.855746    0.063       Uiso 1        1 calc R U . . .
C13_1    C 0.31537(13)  0.42498(4)  0.88402(5)  0.0274(3)   Uani 1        1 d    . U . . .
H13_1    H 0.331809     0.429745    0.924679    0.033       Uiso 1        1 calc R U . . .
C21_1    C 1.15427(13)  0.52220(5)  0.95190(6)  0.0356(3)   Uani 1        1 d    . U . . .
H21A_1   H 1.217477     0.523403    0.922796    0.053       Uiso 1        1 calc R U . . .
H21B_1   H 1.183137     0.498420    0.979456    0.053       Uiso 1        1 calc R U . . .
H21C_1   H 1.157105     0.550360    0.972610    0.053       Uiso 1        1 calc R U . . .
C14_1    C 0.73823(12)  0.49821(4)  0.86519(5)  0.0215(2)   Uani 1        1 d    . U . . .
C22_1    C 0.77184(14)  0.41567(4)  0.88030(6)  0.0331(3)   Uani 1        1 d    . U . . .
H22A_1   H 0.698758     0.413425    0.846776    0.050       Uiso 1        1 calc R U . . .
H22B_1   H 0.734255     0.406920    0.915383    0.050       Uiso 1        1 calc R U . . .
H22C_1   H 0.849177     0.396166    0.874704    0.050       Uiso 1        1 calc R U . . .
C15_1    C 0.78883(13)  0.54140(4)  0.87294(5)  0.0262(3)   Uani 1        1 d    . U . . .
C16_1    C 0.92260(13)  0.54833(4)  0.90172(5)  0.0277(3)   Uani 1        1 d    . U . . .
H16_1    H 0.956136     0.577658    0.907337    0.033       Uiso 1        1 calc R U . . .
C17_1    C 1.00838(13)  0.51361(4)  0.92246(5)  0.0271(3)   Uani 1        1 d    . U . . .
C9_1     C 0.46485(12)  0.51157(4)  0.65364(5)  0.0210(2)   Uani 1        1 d    . U . . .
C10_1    C 0.27538(12)  0.40851(4)  0.76658(5)  0.0215(2)   Uani 1        1 d    . U . . .
H10_1    H 0.267625     0.400656    0.726834    0.026       Uiso 1        1 calc R U . . .
C11_1    C 0.20127(13)  0.38457(4)  0.80251(6)  0.0265(3)   Uani 1        1 d    . U . . .
H11_1    H 0.138704     0.362105    0.786934    0.032       Uiso 1        1 calc R U . . .
C12_1    C 0.21922(13)  0.39367(4)  0.86120(6)  0.0298(3)   Uani 1        1 d    . U . . .
H12_1    H 0.165561     0.378445    0.885833    0.036       Uiso 1        1 calc R U . . .
C23_1    C 0.52155(13)  0.48679(5)  0.93210(5)  0.0321(3)   Uani 1        1 d    . U . . .
H23A_1   H 0.586701     0.511425    0.940120    0.048       Uiso 1        1 calc R U . . .
H23B_1   H 0.562869     0.460078    0.950937    0.048       Uiso 1        1 calc R U . . .
H23C_1   H 0.434969     0.493687    0.947143    0.048       Uiso 1        1 calc R U . . .
C24_1    C 0.56746(13)  0.47774(4)  0.63338(5)  0.0258(3)   Uani 1        1 d    D U . . .
H24A_1   H 0.633452     0.468495    0.667618    0.031       Uiso 1        1 calc R U . . .
H24B_1   H 0.513825     0.451323    0.618675    0.031       Uiso 1        1 calc R U . . .
C25_1    C 0.65130(17)  0.49321(6)  0.58685(7)  0.0475(4)   Uani 1        1 d    D U . . .
H25A_1   H 0.711437     0.469216    0.577190    0.071       Uiso 1        1 calc R U . . .
H25B_1   H 0.708621     0.518550    0.601267    0.071       Uiso 1        1 calc R U . . .
H25C_1   H 0.587810     0.501823    0.552151    0.071       Uiso 1        1 calc R U . . .
C26_1    C 0.54711(13)  0.55298(4)  0.67860(5)  0.0272(3)   Uani 1        1 d    D U . . .
H26A_1   H 0.633436     0.542872    0.702801    0.033       Uiso 1        1 calc R U . . .
H26B_1   H 0.574937     0.569836    0.645800    0.033       Uiso 1        1 calc R U . . .
C27_1    C 0.47235(15)  0.58431(4)  0.71470(6)  0.0324(3)   Uani 1        1 d    D U . . .
H27A_1   H 0.531222     0.610068    0.725556    0.049       Uiso 1        1 calc R U . . .
H27B_1   H 0.453036     0.569158    0.749769    0.049       Uiso 1        1 calc R U . . .
H27C_1   H 0.384660     0.593873    0.692018    0.049       Uiso 1        1 calc R U . . .
C28_1    C 0.09442(13)  0.51898(4)  0.58175(5)  0.0257(3)   Uani 1        1 d    . U . . .
H28A_1   H 0.092754     0.532585    0.543557    0.039       Uiso 1        1 calc R U . . .
H28B_1   H 0.083730     0.541854    0.610431    0.039       Uiso 1        1 calc R U . . .
H28C_1   H 0.017975     0.497765    0.580342    0.039       Uiso 1        1 calc R U . . .
C29_1    C 0.24915(14)  0.46104(4)  0.55164(5)  0.0266(3)   Uani 1        1 d    . U . . .
H29A_1   H 0.165896     0.442465    0.544977    0.040       Uiso 1        1 calc R U . . .
H29B_1   H 0.330742     0.442618    0.564235    0.040       Uiso 1        1 calc R U . . .
H29C_1   H 0.261264     0.476247    0.515650    0.040       Uiso 1        1 calc R U . . .
C30_1    C 0.12208(11)  0.46668(4)  0.68419(5)  0.0177(2)   Uani 1        1 d    . U . . .
C31_1    C 0.07309(12)  0.49670(4)  0.72278(5)  0.0206(2)   Uani 1        1 d    . U . . .
C32_1    C -0.03906(13) 0.48447(4)  0.75049(5)  0.0252(2)   Uani 1        1 d    . U . . .
H32_1    H -0.068959    0.503742    0.778317    0.030       Uiso 1        1 calc R U . . .
C33_1    C -0.10754(12) 0.44491(4)  0.73832(5)  0.0266(3)   Uani 1        1 d    . U . . .
H33_1    H -0.182939    0.436907    0.757947    0.032       Uiso 1        1 calc R U . . .
C34_1    C -0.06530(12) 0.41714(4)  0.69736(5)  0.0242(2)   Uani 1        1 d    . U . . .
H34_1    H -0.116264    0.390867    0.687265    0.029       Uiso 1        1 calc R U . . .
C35_1    C 0.04993(12)  0.42664(4)  0.67049(5)  0.0201(2)   Uani 1        1 d    . U . . .
C36_1    C 0.13223(13)  0.54285(4)  0.73393(5)  0.0234(2)   Uani 1        1 d    . U . . .
H36_1    H 0.206424     0.547297    0.708921    0.028       Uiso 1        1 calc R U . . .
C37_1    C 0.19728(14)  0.54984(4)  0.79717(5)  0.0278(3)   Uani 1        1 d    . U . . .
H37A_1   H 0.271735     0.528266    0.807585    0.042       Uiso 1        1 calc R U . . .
H37B_1   H 0.125914     0.546027    0.822441    0.042       Uiso 1        1 calc R U . . .
H37C_1   H 0.235756     0.579694    0.801880    0.042       Uiso 1        1 calc R U . . .
C38_1    C 0.09242(13)  0.39224(4)  0.62862(5)  0.0241(2)   Uani 1        1 d    . U . . .
H38_1    H 0.183710     0.401428    0.617434    0.029       Uiso 1        1 calc R U . . .
C39_1    C -0.01484(15) 0.39071(5)  0.57332(6)  0.0338(3)   Uani 1        1 d    . U . . .
H39A_1   H -0.029232    0.420504    0.557349    0.051       Uiso 1        1 calc R U . . .
H39B_1   H -0.103100    0.379142    0.582650    0.051       Uiso 1        1 calc R U . . .
H39C_1   H 0.019471     0.371508    0.544709    0.051       Uiso 1        1 calc R U . . .
C40_1    C 0.01912(15)  0.57789(4)  0.71747(6)  0.0319(3)   Uani 1        1 d    . U . . .
H40A_1   H 0.061942     0.607190    0.719033    0.048       Uiso 1        1 calc R U . . .
H40B_1   H -0.048602    0.576603    0.744730    0.048       Uiso 1        1 calc R U . . .
H40C_1   H -0.028068    0.572207    0.678142    0.048       Uiso 1        1 calc R U . . .
C41_1    C 0.10879(14)  0.34523(4)  0.65336(6)  0.0290(3)   Uani 1        1 d    . U . . .
H41A_1   H 0.132404     0.325079    0.623433    0.044       Uiso 1        1 calc R U . . .
H41B_1   H 0.021297     0.335862    0.665845    0.044       Uiso 1        1 calc R U . . .
H41C_1   H 0.183106     0.344806    0.686561    0.044       Uiso 1        1 calc R U . . .
N1_2     N 0.16494(10)  0.29839(3)  0.41197(4)  0.0214(2)   Uani 1        1 d    . U . . .
C1_2     C 0.25516(11)  0.23923(4)  0.57193(5)  0.0177(2)   Uani 1        1 d    . U . . .
N2_2     N 0.38406(9)   0.23816(3)  0.60938(4)  0.01805(19) Uani 1        1 d    . U . . .
C2_2     C 0.21224(11)  0.26857(4)  0.52831(5)  0.0177(2)   Uani 1        1 d    . U . . .
C19_2    C -0.17416(12) 0.30991(4)  0.39388(5)  0.0230(2)   Uani 1        1 d    . U . . .
C3_2     C 0.07731(11)  0.26407(4)  0.49117(5)  0.0192(2)   Uani 1        1 d    . U . . .
H3_2     H 0.002280     0.250780    0.506728    0.023       Uiso 1        1 calc R U . . .
C18_2    C -0.30560(13) 0.30499(4)  0.36176(5)  0.0273(3)   Uani 1        1 d    . U . . .
H18_2    H -0.368666    0.329082    0.358981    0.033       Uiso 1        1 calc R U . . .
C4_2     C 0.05650(12)  0.27808(4)  0.43612(5)  0.0197(2)   Uani 1        1 d    . U . . .
C17_2    C -0.34676(13) 0.26589(5)  0.33376(5)  0.0296(3)   Uani 1        1 d    . U . . .
C5_2     C 0.26874(12)  0.31931(4)  0.45020(5)  0.0200(2)   Uani 1        1 d    . U . . .
C6_2     C 0.28783(11)  0.30726(4)  0.50957(5)  0.0181(2)   Uani 1        1 d    . U . . .
C7_2     C 0.38580(12)  0.20336(4)  0.65549(5)  0.0220(2)   Uani 1        1 d    . U . . .
C8_2     C 0.26561(12)  0.17373(4)  0.62996(5)  0.0240(2)   Uani 1        1 d    . U . . .
H8A_2    H 0.220270     0.160719    0.661356    0.029       Uiso 1        1 calc R U . . .
H8B_2    H 0.300416     0.149463    0.607586    0.029       Uiso 1        1 calc R U . . .
C9_2     C 0.16100(12)  0.20200(4)  0.59017(5)  0.0199(2)   Uani 1        1 d    . U . . .
C10_2    C 0.37454(12)  0.33371(4)  0.54785(5)  0.0202(2)   Uani 1        1 d    . U . . .
H10_2    H 0.378022     0.329076    0.588297    0.024       Uiso 1        1 calc R U . . .
C11_2    C 0.45615(12)  0.36667(4)  0.52885(5)  0.0246(2)   Uani 1        1 d    . U . . .
H11_2    H 0.517750     0.383305    0.555905    0.029       Uiso 1        1 calc R U . . .
C13_2    C 0.35130(13)  0.35239(4)  0.43105(5)  0.0259(3)   Uani 1        1 d    . U . . .
H13_2    H 0.341874     0.359388    0.390989    0.031       Uiso 1        1 calc R U . . .
C14_2    C -0.08206(12) 0.27410(4)  0.39933(5)  0.0205(2)   Uani 1        1 d    . U . . .
C20_2    C -0.02354(15) 0.19542(4)  0.37423(7)  0.0363(3)   Uani 1        1 d    . U . . .
H20A_2   H -0.044614    0.177647    0.338991    0.054       Uiso 1        1 calc R U . . .
H20B_2   H -0.035245    0.177379    0.408032    0.054       Uiso 1        1 calc R U . . .
H20C_2   H 0.072622     0.205979    0.377852    0.054       Uiso 1        1 calc R U . . .
C21_2    C -0.48889(15) 0.26106(6)  0.29852(7)  0.0435(4)   Uani 1        1 d    . U . . .
H21A_2   H -0.524631    0.290207    0.285859    0.065       Uiso 1        1 calc R U . . .
H21B_2   H -0.552162    0.247208    0.322276    0.065       Uiso 1        1 calc R U . . .
H21C_2   H -0.482160    0.242623    0.264550    0.065       Uiso 1        1 calc R U . . .
C22_2    C -0.13429(14) 0.35374(4)  0.42197(6)  0.0313(3)   Uani 1        1 d    . U . . .
H22A_2   H -0.143400    0.376868    0.392335    0.047       Uiso 1        1 calc R U . . .
H22B_2   H -0.037802    0.352492    0.441171    0.047       Uiso 1        1 calc R U . . .
H22C_2   H -0.195774    0.360352    0.450643    0.047       Uiso 1        1 calc R U . . .
C15_2    C -0.12127(13) 0.23438(4)  0.37089(5)  0.0255(2)   Uani 1        1 d    . U . . .
C23_2    C 0.14842(13)  0.30942(4)  0.35072(5)  0.0282(3)   Uani 1        1 d    . U . . .
H23A_2   H 0.236767     0.304760    0.335999    0.042       Uiso 1        1 calc R U . . .
H23B_2   H 0.120686     0.340378    0.345448    0.042       Uiso 1        1 calc R U . . .
H23C_2   H 0.076686     0.290557    0.329431    0.042       Uiso 1        1 calc R U . . .
C16_2    C -0.25304(14) 0.23123(4)  0.33846(5)  0.0303(3)   Uani 1        1 d    . U . . .
H16_2    H -0.279487    0.204400    0.318925    0.036       Uiso 1        1 calc R U . . .
C12_2    C 0.44691(13)  0.37506(4)  0.47017(6)  0.0281(3)   Uani 1        1 d    . U . . .
H12_2    H 0.506145     0.396378    0.456618    0.034       Uiso 1        1 calc R U . . .
C26_2    C 0.04983(12)  0.22336(4)  0.62302(5)  0.0225(2)   Uani 1        1 d    D U . . .
H26A_2   H 0.098810     0.238855    0.657375    0.027       Uiso 1        1 calc R U . . .
H26B_2   H -0.000540    0.245936    0.597471    0.027       Uiso 1        1 calc R U . . .
C27_2    C -0.05747(14) 0.19254(5)  0.64331(7)  0.0363(3)   Uani 1        1 d    D U . . .
H27A_2   H -0.113314    0.178932    0.609606    0.054       Uiso 1        1 calc R U . . .
H27B_2   H -0.118283    0.209396    0.665261    0.054       Uiso 1        1 calc R U . . .
H27C_2   H -0.009738    0.169517    0.668100    0.054       Uiso 1        1 calc R U . . .
C28_2    C 0.36133(13)  0.22181(4)  0.71474(5)  0.0276(3)   Uani 1        1 d    . U . . .
H28A_2   H 0.288320     0.244315    0.709023    0.041       Uiso 1        1 calc R U . . .
H28B_2   H 0.447597     0.234974    0.734302    0.041       Uiso 1        1 calc R U . . .
H28C_2   H 0.332525     0.197856    0.738567    0.041       Uiso 1        1 calc R U . . .
C29_2    C 0.52206(13)  0.17739(4)  0.66363(6)  0.0302(3)   Uani 1        1 d    . U . . .
H29A_2   H 0.538246     0.165078    0.626349    0.045       Uiso 1        1 calc R U . . .
H29B_2   H 0.516234     0.153388    0.691288    0.045       Uiso 1        1 calc R U . . .
H29C_2   H 0.599016     0.197049    0.678465    0.045       Uiso 1        1 calc R U . . .
C30_2    C 0.51191(11)  0.25344(4)  0.59173(5)  0.0176(2)   Uani 1        1 d    . U . . .
C31_2    C 0.59449(11)  0.28531(4)  0.62530(5)  0.0200(2)   Uani 1        1 d    . U . . .
C32_2    C 0.71238(12)  0.30143(4)  0.60483(5)  0.0236(2)   Uani 1        1 d    . U . . .
H32_2    H 0.770110     0.321961    0.627769    0.028       Uiso 1        1 calc R U . . .
C33_2    C 0.74784(12)  0.28845(4)  0.55217(5)  0.0250(2)   Uani 1        1 d    . U . . .
H33_2    H 0.825136     0.301431    0.537906    0.030       Uiso 1        1 calc R U . . .
C34_2    C 0.66966(12)  0.25636(4)  0.52040(5)  0.0233(2)   Uani 1        1 d    . U . . .
H34_2    H 0.694978     0.247040    0.484483    0.028       Uiso 1        1 calc R U . . .
C35_2    C 0.55426(11)  0.23738(4)  0.54008(5)  0.0195(2)   Uani 1        1 d    . U . . .
C36_2    C 0.56139(12)  0.30396(4)  0.68259(5)  0.0245(2)   Uani 1        1 d    . U . . .
H36_2    H 0.468724     0.292272    0.689135    0.029       Uiso 1        1 calc R U . . .
C37_2    C 0.55577(14)  0.35459(4)  0.68509(6)  0.0294(3)   Uani 1        1 d    . U . . .
H37A_2   H 0.644322     0.366811    0.677016    0.044       Uiso 1        1 calc R U . . .
H37B_2   H 0.539261     0.363877    0.723748    0.044       Uiso 1        1 calc R U . . .
H37C_2   H 0.480156     0.365347    0.656108    0.044       Uiso 1        1 calc R U . . .
C38_2    C 0.67074(14)  0.28805(5)  0.73278(6)  0.0343(3)   Uani 1        1 d    . U . . .
H38A_2   H 0.677402     0.255840    0.731677    0.051       Uiso 1        1 calc R U . . .
H38B_2   H 0.643081     0.297211    0.769742    0.051       Uiso 1        1 calc R U . . .
H38C_2   H 0.761287     0.300989    0.728828    0.051       Uiso 1        1 calc R U . . .
C39_2    C 0.48548(12)  0.19854(4)  0.50587(5)  0.0225(2)   Uani 1        1 d    . U . . .
H39_2    H 0.407648     0.187806    0.525942    0.027       Uiso 1        1 calc R U . . .
C40_2    C 0.42515(14)  0.21078(4)  0.44369(5)  0.0283(3)   Uani 1        1 d    . U . . .
H40A_2   H 0.499603     0.221845    0.423367    0.043       Uiso 1        1 calc R U . . .
H40B_2   H 0.354258     0.233684    0.444259    0.043       Uiso 1        1 calc R U . . .
H40C_2   H 0.382936     0.184652    0.423628    0.043       Uiso 1        1 calc R U . . .
C41_2    C 0.59028(14)  0.16055(4)  0.50476(6)  0.0297(3)   Uani 1        1 d    . U . . .
H41A_2   H 0.541863     0.134400    0.487369    0.045       Uiso 1        1 calc R U . . .
H41B_2   H 0.633076     0.153742    0.544412    0.045       Uiso 1        1 calc R U . . .
H41C_2   H 0.662571     0.169342    0.481805    0.045       Uiso 1        1 calc R U . . .
C24_2    C 0.08968(15)  0.17296(4)  0.53943(6)  0.0343(3)   Uani 1        1 d    D U . . .
H24A_2^a H -0.005245    0.184776    0.527965    0.041       Uiso 0.652(4) 1 calc R U P A 1
H24B_2^a H 0.140801     0.177657    0.506182    0.041       Uiso 0.652(4) 1 calc R U P A 1
H24A_2^b H 0.037540     0.150082    0.557587    0.041       Uiso 0.348(4) 1 calc R U P A 2
H24B_2^b H 0.018937     0.192067    0.516935    0.041       Uiso 0.348(4) 1 calc R U P A 2
C25_2^a  C 0.0764(2)    0.12484(6)  0.54681(10) 0.0338(6)   Uani 0.652(4) 1 d    D U P A 1
H25A_2^a H 0.021456     0.112304    0.512124    0.051       Uiso 0.652(4) 1 calc R U P A 1
H25B_2^a H 0.029951     0.118907    0.580592    0.051       Uiso 0.652(4) 1 calc R U P A 1
H25C_2^a H 0.169083     0.111399    0.552627    0.051       Uiso 0.652(4) 1 calc R U P A 1
C25_2^b  C 0.1540(4)    0.15143(12) 0.49949(16) 0.0298(10)  Uani 0.348(4) 1 d    D U P A 2
H25D_2^b H 0.233038     0.134624    0.519270    0.036       Uiso 0.348(4) 1 calc R U P A 2
H25E_2^b H 0.187256     0.172911    0.473276    0.036       Uiso 0.348(4) 1 calc R U P A 2
H25F_2^b H 0.088052     0.131248    0.477181    0.036       Uiso 0.348(4) 1 calc R U P A 2

loop_
_atom_site_aniso_label
_atom_site_aniso_U_11
_atom_site_aniso_U_22
_atom_site_aniso_U_33
_atom_site_aniso_U_23
_atom_site_aniso_U_13
_atom_site_aniso_U_12
N1_1    0.0212(5)  0.0334(6)  0.0155(5)  -0.0018(4)  0.0016(4)  -0.0001(4)
C1_1    0.0190(5)  0.0147(5)  0.0185(5)  -0.0011(4)  0.0039(4)  -0.0009(4)
N2_1    0.0184(4)  0.0190(4)  0.0135(4)  0.0009(3)   0.0017(3)  -0.0014(4)
C2_1    0.0187(5)  0.0168(5)  0.0181(5)  -0.0007(4)  0.0031(4)  0.0005(4)
C3_1    0.0197(5)  0.0181(5)  0.0203(5)  0.0011(4)   0.0037(4)  0.0000(4)
C4_1    0.0200(5)  0.0197(5)  0.0215(5)  -0.0007(4)  0.0021(4)  0.0019(4)
C5_1    0.0192(5)  0.0248(6)  0.0199(5)  0.0027(4)   0.0024(4)  0.0036(4)
C18_1   0.0229(6)  0.0349(7)  0.0234(6)  0.0042(5)   0.0017(5)  0.0064(5)
C19_1   0.0243(6)  0.0283(6)  0.0194(5)  0.0020(5)   0.0035(4)  0.0024(5)
C6_1    0.0175(5)  0.0196(5)  0.0191(5)  0.0024(4)   0.0027(4)  0.0032(4)
C7_1    0.0242(6)  0.0219(5)  0.0153(5)  0.0027(4)   0.0022(4)  -0.0017(4)
C8_1    0.0253(6)  0.0238(6)  0.0189(5)  0.0047(4)   0.0017(4)  -0.0039(5)
C20_1   0.0365(8)  0.0240(7)  0.0594(10) -0.0081(6)  -0.0138(7) 0.0027(6)
C13_1   0.0270(6)  0.0357(7)  0.0202(6)  0.0072(5)   0.0055(5)  0.0041(5)
C21_1   0.0223(6)  0.0550(9)  0.0282(7)  0.0009(6)   -0.0001(5) -0.0029(6)
C14_1   0.0205(6)  0.0267(6)  0.0170(5)  -0.0017(4)  0.0021(4)  0.0013(5)
C22_1   0.0341(7)  0.0274(6)  0.0361(7)  0.0070(5)   -0.0012(6) 0.0021(5)
C15_1   0.0258(6)  0.0260(6)  0.0256(6)  -0.0043(5)  -0.0010(5) 0.0019(5)
C16_1   0.0264(6)  0.0298(6)  0.0260(6)  -0.0054(5)  0.0003(5)  -0.0037(5)
C17_1   0.0210(6)  0.0412(7)  0.0189(5)  -0.0009(5)  0.0024(4)  -0.0011(5)
C9_1    0.0217(6)  0.0231(6)  0.0181(5)  0.0036(4)   0.0023(4)  -0.0037(4)
C10_1   0.0211(5)  0.0195(5)  0.0233(6)  0.0034(4)   0.0011(4)  0.0024(4)
C11_1   0.0240(6)  0.0219(6)  0.0333(7)  0.0082(5)   0.0025(5)  -0.0011(5)
C12_1   0.0268(6)  0.0316(7)  0.0324(7)  0.0137(5)   0.0091(5)  0.0008(5)
C23_1   0.0235(6)  0.0552(9)  0.0171(6)  -0.0047(6)  0.0016(5)  0.0007(6)
C24_1   0.0227(6)  0.0346(7)  0.0209(6)  0.0025(5)   0.0058(5)  -0.0005(5)
C25_1   0.0423(8)  0.0646(11) 0.0408(8)  0.0129(7)   0.0238(7)  0.0056(8)
C26_1   0.0281(6)  0.0265(6)  0.0252(6)  0.0075(5)   -0.0020(5) -0.0093(5)
C27_1   0.0392(7)  0.0211(6)  0.0335(7)  0.0013(5)   -0.0061(6) -0.0058(5)
C28_1   0.0269(6)  0.0287(6)  0.0199(6)  0.0050(5)   -0.0020(5) -0.0007(5)
C29_1   0.0330(7)  0.0301(6)  0.0174(5)  -0.0015(5)  0.0061(5)  -0.0057(5)
C30_1   0.0175(5)  0.0203(5)  0.0147(5)  0.0023(4)   0.0005(4)  0.0010(4)
C31_1   0.0214(5)  0.0217(6)  0.0180(5)  0.0015(4)   0.0005(4)  0.0034(4)
C32_1   0.0254(6)  0.0277(6)  0.0234(6)  -0.0005(5)  0.0071(5)  0.0063(5)
C33_1   0.0200(6)  0.0325(6)  0.0286(6)  0.0039(5)   0.0074(5)  0.0012(5)
C34_1   0.0199(6)  0.0253(6)  0.0269(6)  0.0009(5)   0.0016(5)  -0.0035(5)
C35_1   0.0195(5)  0.0222(6)  0.0179(5)  0.0011(4)   0.0000(4)  -0.0005(4)
C36_1   0.0291(6)  0.0200(6)  0.0213(6)  -0.0017(4)  0.0044(5)  0.0037(5)
C37_1   0.0344(7)  0.0254(6)  0.0234(6)  -0.0053(5)  0.0035(5)  0.0020(5)
C38_1   0.0266(6)  0.0235(6)  0.0226(6)  -0.0048(5)  0.0049(5)  -0.0067(5)
C39_1   0.0376(7)  0.0380(7)  0.0251(6)  -0.0062(5)  0.0017(5)  -0.0141(6)
C40_1   0.0390(7)  0.0245(6)  0.0315(7)  -0.0024(5)  0.0024(6)  0.0091(5)
C41_1   0.0333(7)  0.0219(6)  0.0332(7)  -0.0064(5)  0.0093(5)  -0.0063(5)
N1_2    0.0211(5)  0.0257(5)  0.0171(5)  0.0037(4)   0.0017(4)  -0.0022(4)
C1_2    0.0167(5)  0.0191(5)  0.0178(5)  -0.0005(4)  0.0039(4)  0.0003(4)
N2_2    0.0167(4)  0.0204(5)  0.0170(4)  0.0049(4)   0.0025(3)  0.0008(4)
C2_2    0.0168(5)  0.0188(5)  0.0180(5)  0.0008(4)   0.0042(4)  0.0008(4)
C19_2   0.0245(6)  0.0259(6)  0.0183(5)  0.0033(4)   0.0017(4)  0.0011(5)
C3_2    0.0175(5)  0.0196(5)  0.0208(5)  0.0018(4)   0.0038(4)  -0.0002(4)
C18_2   0.0232(6)  0.0350(7)  0.0231(6)  0.0071(5)   0.0010(5)  0.0043(5)
C4_2    0.0189(5)  0.0192(5)  0.0211(5)  0.0003(4)   0.0033(4)  0.0006(4)
C17_2   0.0236(6)  0.0430(7)  0.0213(6)  0.0058(5)   0.0000(5)  -0.0073(5)
C5_2    0.0191(5)  0.0195(5)  0.0212(5)  0.0024(4)   0.0025(4)  0.0015(4)
C6_2    0.0159(5)  0.0180(5)  0.0204(5)  0.0027(4)   0.0031(4)  0.0029(4)
C7_2    0.0213(6)  0.0244(6)  0.0207(6)  0.0084(5)   0.0036(4)  0.0019(5)
C8_2    0.0266(6)  0.0196(6)  0.0258(6)  0.0057(5)   0.0040(5)  0.0012(5)
C9_2    0.0215(5)  0.0179(5)  0.0203(5)  0.0026(4)   0.0025(4)  -0.0020(4)
C10_2   0.0198(5)  0.0187(5)  0.0215(5)  0.0011(4)   0.0017(4)  0.0039(4)
C11_2   0.0241(6)  0.0181(5)  0.0304(6)  0.0000(5)   0.0003(5)  -0.0012(4)
C13_2   0.0284(6)  0.0257(6)  0.0238(6)  0.0077(5)   0.0040(5)  -0.0021(5)
C14_2   0.0203(5)  0.0244(6)  0.0166(5)  0.0017(4)   0.0023(4)  -0.0018(4)
C20_2   0.0363(7)  0.0271(7)  0.0451(8)  -0.0086(6)  0.0047(6)  0.0001(6)
C21_2   0.0289(7)  0.0642(10) 0.0342(8)  0.0066(7)   -0.0066(6) -0.0112(7)
C22_2   0.0353(7)  0.0261(6)  0.0304(7)  -0.0011(5)  -0.0019(5) 0.0059(5)
C15_2   0.0268(6)  0.0256(6)  0.0243(6)  -0.0002(5)  0.0045(5)  -0.0035(5)
C23_2   0.0285(6)  0.0375(7)  0.0184(6)  0.0039(5)   0.0026(5)  -0.0044(5)
C16_2   0.0320(7)  0.0318(7)  0.0262(6)  -0.0034(5)  0.0009(5)  -0.0112(5)
C12_2   0.0286(6)  0.0219(6)  0.0338(7)  0.0070(5)   0.0042(5)  -0.0061(5)
C26_2   0.0192(5)  0.0249(6)  0.0236(6)  0.0034(5)   0.0040(4)  -0.0021(5)
C27_2   0.0287(7)  0.0403(8)  0.0419(8)  0.0081(6)   0.0122(6)  -0.0078(6)
C28_2   0.0269(6)  0.0368(7)  0.0191(6)  0.0063(5)   0.0037(5)  -0.0030(5)
C29_2   0.0258(6)  0.0320(7)  0.0330(7)  0.0153(5)   0.0047(5)  0.0067(5)
C30_2   0.0154(5)  0.0178(5)  0.0194(5)  0.0044(4)   0.0014(4)  0.0026(4)
C31_2   0.0181(5)  0.0210(5)  0.0202(5)  0.0027(4)   0.0002(4)  0.0030(4)
C32_2   0.0179(5)  0.0227(6)  0.0290(6)  -0.0001(5)  -0.0004(5) -0.0010(4)
C33_2   0.0181(5)  0.0242(6)  0.0339(7)  0.0039(5)   0.0081(5)  0.0001(4)
C34_2   0.0231(6)  0.0230(6)  0.0255(6)  0.0012(5)   0.0089(5)  0.0028(5)
C35_2   0.0190(5)  0.0177(5)  0.0217(5)  0.0034(4)   0.0026(4)  0.0035(4)
C36_2   0.0227(6)  0.0299(6)  0.0202(6)  -0.0020(5)  0.0006(5)  -0.0011(5)
C37_2   0.0291(6)  0.0321(7)  0.0267(6)  -0.0081(5)  0.0030(5)  -0.0019(5)
C38_2   0.0325(7)  0.0446(8)  0.0236(6)  -0.0003(6)  -0.0037(5) 0.0014(6)
C39_2   0.0257(6)  0.0202(6)  0.0226(6)  -0.0007(4)  0.0061(5)  0.0004(5)
C40_2   0.0351(7)  0.0262(6)  0.0234(6)  -0.0031(5)  0.0031(5)  0.0006(5)
C41_2   0.0365(7)  0.0221(6)  0.0315(7)  -0.0027(5)  0.0081(5)  0.0047(5)
C24_2   0.0393(7)  0.0227(6)  0.0369(7)  -0.0067(5)  -0.0081(6) 0.0008(5)
C25_2^a 0.0426(12) 0.0197(10) 0.0383(12) -0.0018(8)  0.0027(9)  -0.0057(8)
C25_2^b 0.035(2)   0.0235(18) 0.032(2)   -0.0044(14) 0.0072(15) -0.0010(15)

loop_
_geom_bond_atom_site_label_1
_geom_bond_atom_site_label_2
_geom_bond_distance
_geom_bond_site_symmetry_2
_geom_bond_publ_flag
N1_1    C5_1     1.3977(15) . ?
N1_1    C4_1     1.4096(15) . ?
N1_1    C23_1    1.4538(15) . ?
C1_1    C2_1     1.3717(15) . ?
C1_1    N2_1     1.4197(14) . ?
C1_1    C9_1     1.5480(15) . ?
N2_1    C30_1    1.4435(14) . ?
N2_1    C7_1     1.5088(13) . ?
C2_1    C3_1     1.4695(15) . ?
C2_1    C6_1     1.4832(15) . ?
C3_1    C4_1     1.3416(16) . ?
C3_1    H3_1     0.9500     . ?
C4_1    C14_1    1.4943(16) . ?
C5_1    C13_1    1.4004(17) . ?
C5_1    C6_1     1.4186(16) . ?
C18_1   C17_1    1.3845(19) . ?
C18_1   C19_1    1.3918(17) . ?
C18_1   H18_1    0.9500     . ?
C19_1   C14_1    1.4059(17) . ?
C19_1   C22_1    1.5088(18) . ?
C6_1    C10_1    1.3906(16) . ?
C7_1    C8_1     1.5269(16) . ?
C7_1    C28_1    1.5273(16) . ?
C7_1    C29_1    1.5354(16) . ?
C8_1    C9_1     1.5362(16) . ?
C8_1    H8A_1    0.9900     . ?
C8_1    H8B_1    0.9900     . ?
C20_1   C15_1    1.5073(18) . ?
C20_1   H20A_1   0.9800     . ?
C20_1   H20B_1   0.9800     . ?
C20_1   H20C_1   0.9800     . ?
C13_1   C12_1    1.3839(19) . ?
C13_1   H13_1    0.9500     . ?
C21_1   C17_1    1.5064(17) . ?
C21_1   H21A_1   0.9800     . ?
C21_1   H21B_1   0.9800     . ?
C21_1   H21C_1   0.9800     . ?
C14_1   C15_1    1.4022(17) . ?
C22_1   H22A_1   0.9800     . ?
C22_1   H22B_1   0.9800     . ?
C22_1   H22C_1   0.9800     . ?
C15_1   C16_1    1.3905(17) . ?
C16_1   C17_1    1.3866(18) . ?
C16_1   H16_1    0.9500     . ?
C9_1    C24_1    1.5517(17) . ?
C9_1    C26_1    1.5564(16) . ?
C10_1   C11_1    1.3868(17) . ?
C10_1   H10_1    0.9500     . ?
C11_1   C12_1    1.3832(19) . ?
C11_1   H11_1    0.9500     . ?
C12_1   H12_1    0.9500     . ?
C23_1   H23A_1   0.9800     . ?
C23_1   H23B_1   0.9800     . ?
C23_1   H23C_1   0.9800     . ?
C24_1   C25_1    1.5227(17) . ?
C24_1   H24A_1   0.9900     . ?
C24_1   H24B_1   0.9900     . ?
C25_1   H25A_1   0.9800     . ?
C25_1   H25B_1   0.9800     . ?
C25_1   H25C_1   0.9800     . ?
C26_1   C27_1    1.5225(19) . ?
C26_1   H26A_1   0.9900     . ?
C26_1   H26B_1   0.9900     . ?
C27_1   H27A_1   0.9800     . ?
C27_1   H27B_1   0.9800     . ?
C27_1   H27C_1   0.9800     . ?
C28_1   H28A_1   0.9800     . ?
C28_1   H28B_1   0.9800     . ?
C28_1   H28C_1   0.9800     . ?
C29_1   H29A_1   0.9800     . ?
C29_1   H29B_1   0.9800     . ?
C29_1   H29C_1   0.9800     . ?
C30_1   C31_1    1.4111(16) . ?
C30_1   C35_1    1.4160(16) . ?
C31_1   C32_1    1.3956(17) . ?
C31_1   C36_1    1.5216(16) . ?
C32_1   C33_1    1.3818(18) . ?
C32_1   H32_1    0.9500     . ?
C33_1   C34_1    1.3803(18) . ?
C33_1   H33_1    0.9500     . ?
C34_1   C35_1    1.3904(16) . ?
C34_1   H34_1    0.9500     . ?
C35_1   C38_1    1.5265(16) . ?
C36_1   C37_1    1.5339(16) . ?
C36_1   C40_1    1.5376(17) . ?
C36_1   H36_1    1.0000     . ?
C37_1   H37A_1   0.9800     . ?
C37_1   H37B_1   0.9800     . ?
C37_1   H37C_1   0.9800     . ?
C38_1   C39_1    1.5382(17) . ?
C38_1   C41_1    1.5382(17) . ?
C38_1   H38_1    1.0000     . ?
C39_1   H39A_1   0.9800     . ?
C39_1   H39B_1   0.9800     . ?
C39_1   H39C_1   0.9800     . ?
C40_1   H40A_1   0.9800     . ?
C40_1   H40B_1   0.9800     . ?
C40_1   H40C_1   0.9800     . ?
C41_1   H41A_1   0.9800     . ?
C41_1   H41B_1   0.9800     . ?
C41_1   H41C_1   0.9800     . ?
N1_2    C5_2     1.3987(15) . ?
N1_2    C4_2     1.4070(15) . ?
N1_2    C23_2    1.4540(14) . ?
C1_2    C2_2     1.3709(15) . ?
C1_2    N2_2     1.4206(14) . ?
C1_2    C9_2     1.5514(15) . ?
N2_2    C30_2    1.4409(14) . ?
N2_2    C7_2     1.5059(14) . ?
C2_2    C3_2     1.4702(15) . ?
C2_2    C6_2     1.4840(15) . ?
C19_2   C18_2    1.3927(17) . ?
C19_2   C14_2    1.4017(17) . ?
C19_2   C22_2    1.5084(17) . ?
C3_2    C4_2     1.3403(16) . ?
C3_2    H3_2     0.9500     . ?
C18_2   C17_2    1.3853(19) . ?
C18_2   H18_2    0.9500     . ?
C4_2    C14_2    1.4938(15) . ?
C17_2   C16_2    1.385(2)   . ?
C17_2   C21_2    1.5092(17) . ?
C5_2    C13_2    1.3979(16) . ?
C5_2    C6_2     1.4188(15) . ?
C6_2    C10_2    1.3908(16) . ?
C7_2    C8_2     1.5254(17) . ?
C7_2    C29_2    1.5292(16) . ?
C7_2    C28_2    1.5413(17) . ?
C8_2    C9_2     1.5358(15) . ?
C8_2    H8A_2    0.9900     . ?
C8_2    H8B_2    0.9900     . ?
C9_2    C26_2    1.5536(16) . ?
C9_2    C24_2    1.5563(16) . ?
C10_2   C11_2    1.3881(17) . ?
C10_2   H10_2    0.9500     . ?
C11_2   C12_2    1.3827(18) . ?
C11_2   H11_2    0.9500     . ?
C13_2   C12_2    1.3874(18) . ?
C13_2   H13_2    0.9500     . ?
C14_2   C15_2    1.4017(17) . ?
C20_2   C15_2    1.5113(18) . ?
C20_2   H20A_2   0.9800     . ?
C20_2   H20B_2   0.9800     . ?
C20_2   H20C_2   0.9800     . ?
C21_2   H21A_2   0.9800     . ?
C21_2   H21B_2   0.9800     . ?
C21_2   H21C_2   0.9800     . ?
C22_2   H22A_2   0.9800     . ?
C22_2   H22B_2   0.9800     . ?
C22_2   H22C_2   0.9800     . ?
C15_2   C16_2    1.3935(18) . ?
C23_2   H23A_2   0.9800     . ?
C23_2   H23B_2   0.9800     . ?
C23_2   H23C_2   0.9800     . ?
C16_2   H16_2    0.9500     . ?
C12_2   H12_2    0.9500     . ?
C26_2   C27_2    1.5258(16) . ?
C26_2   H26A_2   0.9900     . ?
C26_2   H26B_2   0.9900     . ?
C27_2   H27A_2   0.9800     . ?
C27_2   H27B_2   0.9800     . ?
C27_2   H27C_2   0.9800     . ?
C28_2   H28A_2   0.9800     . ?
C28_2   H28B_2   0.9800     . ?
C28_2   H28C_2   0.9800     . ?
C29_2   H29A_2   0.9800     . ?
C29_2   H29B_2   0.9800     . ?
C29_2   H29C_2   0.9800     . ?
C30_2   C35_2    1.4151(16) . ?
C30_2   C31_2    1.4181(16) . ?
C31_2   C32_2    1.3922(16) . ?
C31_2   C36_2    1.5278(16) . ?
C32_2   C33_2    1.3805(17) . ?
C32_2   H32_2    0.9500     . ?
C33_2   C34_2    1.3828(17) . ?
C33_2   H33_2    0.9500     . ?
C34_2   C35_2    1.3960(16) . ?
C34_2   H34_2    0.9500     . ?
C35_2   C39_2    1.5229(16) . ?
C36_2   C37_2    1.5387(17) . ?
C36_2   C38_2    1.5409(17) . ?
C36_2   H36_2    1.0000     . ?
C37_2   H37A_2   0.9800     . ?
C37_2   H37B_2   0.9800     . ?
C37_2   H37C_2   0.9800     . ?
C38_2   H38A_2   0.9800     . ?
C38_2   H38B_2   0.9800     . ?
C38_2   H38C_2   0.9800     . ?
C39_2   C40_2    1.5299(17) . ?
C39_2   C41_2    1.5409(16) . ?
C39_2   H39_2    1.0000     . ?
C40_2   H40A_2   0.9800     . ?
C40_2   H40B_2   0.9800     . ?
C40_2   H40C_2   0.9800     . ?
C41_2   H41A_2   0.9800     . ?
C41_2   H41B_2   0.9800     . ?
C41_2   H41C_2   0.9800     . ?
C24_2   C25_2^b  1.362(4)   . ?
C24_2   C25_2^a  1.478(2)   . ?
C24_2   H24A_2^a 0.9900     . ?
C24_2   H24B_2^a 0.9900     . ?
C24_2   H24A_2^b 0.9900     . ?
C24_2   H24B_2^b 0.9900     . ?
C25_2^a H25A_2^a 0.9800     . ?
C25_2^a H25B_2^a 0.9800     . ?
C25_2^a H25C_2^a 0.9800     . ?
C25_2^b H25D_2^b 0.9800     . ?
C25_2^b H25E_2^b 0.9800     . ?
C25_2^b H25F_2^b 0.9800     . ?

loop_
_geom_angle_atom_site_label_1
_geom_angle_atom_site_label_2
_geom_angle_atom_site_label_3
_geom_angle
_geom_angle_site_symmetry_1
_geom_angle_site_symmetry_3
_geom_angle_publ_flag
C5_1     N1_1    C4_1     116.76(9)  . . ?
C5_1     N1_1    C23_1    119.64(10) . . ?
C4_1     N1_1    C23_1    119.60(10) . . ?
C2_1     C1_1    N2_1     129.02(10) . . ?
C2_1     C1_1    C9_1     123.00(10) . . ?
N2_1     C1_1    C9_1     107.66(9)  . . ?
C1_1     N2_1    C30_1    123.32(9)  . . ?
C1_1     N2_1    C7_1     112.87(8)  . . ?
C30_1    N2_1    C7_1     119.44(9)  . . ?
C1_1     C2_1    C3_1     122.01(10) . . ?
C1_1     C2_1    C6_1     128.30(10) . . ?
C3_1     C2_1    C6_1     109.68(9)  . . ?
C4_1     C3_1    C2_1     121.97(10) . . ?
C4_1     C3_1    H3_1     119.0      . . ?
C2_1     C3_1    H3_1     119.0      . . ?
C3_1     C4_1    N1_1     120.21(10) . . ?
C3_1     C4_1    C14_1    122.59(10) . . ?
N1_1     C4_1    C14_1    116.99(10) . . ?
N1_1     C5_1    C13_1    121.67(11) . . ?
N1_1     C5_1    C6_1     118.62(10) . . ?
C13_1    C5_1    C6_1     119.69(11) . . ?
C17_1    C18_1   C19_1    122.15(12) . . ?
C17_1    C18_1   H18_1    118.9      . . ?
C19_1    C18_1   H18_1    118.9      . . ?
C18_1    C19_1   C14_1    118.87(11) . . ?
C18_1    C19_1   C22_1    119.64(11) . . ?
C14_1    C19_1   C22_1    121.49(11) . . ?
C10_1    C6_1    C5_1     117.30(10) . . ?
C10_1    C6_1    C2_1     122.92(10) . . ?
C5_1     C6_1    C2_1     119.71(10) . . ?
N2_1     C7_1    C8_1     101.51(9)  . . ?
N2_1     C7_1    C28_1    111.90(9)  . . ?
C8_1     C7_1    C28_1    110.96(10) . . ?
N2_1     C7_1    C29_1    114.43(9)  . . ?
C8_1     C7_1    C29_1    109.81(10) . . ?
C28_1    C7_1    C29_1    108.14(10) . . ?
C7_1     C8_1    C9_1     107.99(9)  . . ?
C7_1     C8_1    H8A_1    110.1      . . ?
C9_1     C8_1    H8A_1    110.1      . . ?
C7_1     C8_1    H8B_1    110.1      . . ?
C9_1     C8_1    H8B_1    110.1      . . ?
H8A_1    C8_1    H8B_1    108.4      . . ?
C15_1    C20_1   H20A_1   109.5      . . ?
C15_1    C20_1   H20B_1   109.5      . . ?
H20A_1   C20_1   H20B_1   109.5      . . ?
C15_1    C20_1   H20C_1   109.5      . . ?
H20A_1   C20_1   H20C_1   109.5      . . ?
H20B_1   C20_1   H20C_1   109.5      . . ?
C12_1    C13_1   C5_1     120.58(11) . . ?
C12_1    C13_1   H13_1    119.7      . . ?
C5_1     C13_1   H13_1    119.7      . . ?
C17_1    C21_1   H21A_1   109.5      . . ?
C17_1    C21_1   H21B_1   109.5      . . ?
H21A_1   C21_1   H21B_1   109.5      . . ?
C17_1    C21_1   H21C_1   109.5      . . ?
H21A_1   C21_1   H21C_1   109.5      . . ?
H21B_1   C21_1   H21C_1   109.5      . . ?
C15_1    C14_1   C19_1    119.70(11) . . ?
C15_1    C14_1   C4_1     121.21(10) . . ?
C19_1    C14_1   C4_1     119.09(11) . . ?
C19_1    C22_1   H22A_1   109.5      . . ?
C19_1    C22_1   H22B_1   109.5      . . ?
H22A_1   C22_1   H22B_1   109.5      . . ?
C19_1    C22_1   H22C_1   109.5      . . ?
H22A_1   C22_1   H22C_1   109.5      . . ?
H22B_1   C22_1   H22C_1   109.5      . . ?
C16_1    C15_1   C14_1    119.32(11) . . ?
C16_1    C15_1   C20_1    119.42(12) . . ?
C14_1    C15_1   C20_1    121.26(11) . . ?
C17_1    C16_1   C15_1    121.79(12) . . ?
C17_1    C16_1   H16_1    119.1      . . ?
C15_1    C16_1   H16_1    119.1      . . ?
C18_1    C17_1   C16_1    118.16(11) . . ?
C18_1    C17_1   C21_1    121.39(12) . . ?
C16_1    C17_1   C21_1    120.44(12) . . ?
C8_1     C9_1    C1_1     102.10(9)  . . ?
C8_1     C9_1    C24_1    113.22(10) . . ?
C1_1     C9_1    C24_1    106.87(9)  . . ?
C8_1     C9_1    C26_1    106.86(9)  . . ?
C1_1     C9_1    C26_1    118.54(9)  . . ?
C24_1    C9_1    C26_1    109.26(10) . . ?
C11_1    C10_1   C6_1     122.13(11) . . ?
C11_1    C10_1   H10_1    118.9      . . ?
C6_1     C10_1   H10_1    118.9      . . ?
C12_1    C11_1   C10_1    119.44(12) . . ?
C12_1    C11_1   H11_1    120.3      . . ?
C10_1    C11_1   H11_1    120.3      . . ?
C11_1    C12_1   C13_1    119.98(11) . . ?
C11_1    C12_1   H12_1    120.0      . . ?
C13_1    C12_1   H12_1    120.0      . . ?
N1_1     C23_1   H23A_1   109.5      . . ?
N1_1     C23_1   H23B_1   109.5      . . ?
H23A_1   C23_1   H23B_1   109.5      . . ?
N1_1     C23_1   H23C_1   109.5      . . ?
H23A_1   C23_1   H23C_1   109.5      . . ?
H23B_1   C23_1   H23C_1   109.5      . . ?
C25_1    C24_1   C9_1     116.54(11) . . ?
C25_1    C24_1   H24A_1   108.2      . . ?
C9_1     C24_1   H24A_1   108.2      . . ?
C25_1    C24_1   H24B_1   108.2      . . ?
C9_1     C24_1   H24B_1   108.2      . . ?
H24A_1   C24_1   H24B_1   107.3      . . ?
C24_1    C25_1   H25A_1   109.5      . . ?
C24_1    C25_1   H25B_1   109.5      . . ?
H25A_1   C25_1   H25B_1   109.5      . . ?
C24_1    C25_1   H25C_1   109.5      . . ?
H25A_1   C25_1   H25C_1   109.5      . . ?
H25B_1   C25_1   H25C_1   109.5      . . ?
C27_1    C26_1   C9_1     116.78(10) . . ?
C27_1    C26_1   H26A_1   108.1      . . ?
C9_1     C26_1   H26A_1   108.1      . . ?
C27_1    C26_1   H26B_1   108.1      . . ?
C9_1     C26_1   H26B_1   108.1      . . ?
H26A_1   C26_1   H26B_1   107.3      . . ?
C26_1    C27_1   H27A_1   109.5      . . ?
C26_1    C27_1   H27B_1   109.5      . . ?
H27A_1   C27_1   H27B_1   109.5      . . ?
C26_1    C27_1   H27C_1   109.5      . . ?
H27A_1   C27_1   H27C_1   109.5      . . ?
H27B_1   C27_1   H27C_1   109.5      . . ?
C7_1     C28_1   H28A_1   109.5      . . ?
C7_1     C28_1   H28B_1   109.5      . . ?
H28A_1   C28_1   H28B_1   109.5      . . ?
C7_1     C28_1   H28C_1   109.5      . . ?
H28A_1   C28_1   H28C_1   109.5      . . ?
H28B_1   C28_1   H28C_1   109.5      . . ?
C7_1     C29_1   H29A_1   109.5      . . ?
C7_1     C29_1   H29B_1   109.5      . . ?
H29A_1   C29_1   H29B_1   109.5      . . ?
C7_1     C29_1   H29C_1   109.5      . . ?
H29A_1   C29_1   H29C_1   109.5      . . ?
H29B_1   C29_1   H29C_1   109.5      . . ?
C31_1    C30_1   C35_1    119.75(10) . . ?
C31_1    C30_1   N2_1     120.06(10) . . ?
C35_1    C30_1   N2_1     120.20(10) . . ?
C32_1    C31_1   C30_1    118.82(11) . . ?
C32_1    C31_1   C36_1    117.82(10) . . ?
C30_1    C31_1   C36_1    123.31(10) . . ?
C33_1    C32_1   C31_1    121.41(11) . . ?
C33_1    C32_1   H32_1    119.3      . . ?
C31_1    C32_1   H32_1    119.3      . . ?
C34_1    C33_1   C32_1    119.33(11) . . ?
C34_1    C33_1   H33_1    120.3      . . ?
C32_1    C33_1   H33_1    120.3      . . ?
C33_1    C34_1   C35_1    121.69(11) . . ?
C33_1    C34_1   H34_1    119.2      . . ?
C35_1    C34_1   H34_1    119.2      . . ?
C34_1    C35_1   C30_1    118.75(10) . . ?
C34_1    C35_1   C38_1    117.18(10) . . ?
C30_1    C35_1   C38_1    124.06(10) . . ?
C31_1    C36_1   C37_1    112.63(10) . . ?
C31_1    C36_1   C40_1    110.77(10) . . ?
C37_1    C36_1   C40_1    108.98(10) . . ?
C31_1    C36_1   H36_1    108.1      . . ?
C37_1    C36_1   H36_1    108.1      . . ?
C40_1    C36_1   H36_1    108.1      . . ?
C36_1    C37_1   H37A_1   109.5      . . ?
C36_1    C37_1   H37B_1   109.5      . . ?
H37A_1   C37_1   H37B_1   109.5      . . ?
C36_1    C37_1   H37C_1   109.5      . . ?
H37A_1   C37_1   H37C_1   109.5      . . ?
H37B_1   C37_1   H37C_1   109.5      . . ?
C35_1    C38_1   C39_1    110.14(10) . . ?
C35_1    C38_1   C41_1    114.62(10) . . ?
C39_1    C38_1   C41_1    107.92(10) . . ?
C35_1    C38_1   H38_1    108.0      . . ?
C39_1    C38_1   H38_1    108.0      . . ?
C41_1    C38_1   H38_1    108.0      . . ?
C38_1    C39_1   H39A_1   109.5      . . ?
C38_1    C39_1   H39B_1   109.5      . . ?
H39A_1   C39_1   H39B_1   109.5      . . ?
C38_1    C39_1   H39C_1   109.5      . . ?
H39A_1   C39_1   H39C_1   109.5      . . ?
H39B_1   C39_1   H39C_1   109.5      . . ?
C36_1    C40_1   H40A_1   109.5      . . ?
C36_1    C40_1   H40B_1   109.5      . . ?
H40A_1   C40_1   H40B_1   109.5      . . ?
C36_1    C40_1   H40C_1   109.5      . . ?
H40A_1   C40_1   H40C_1   109.5      . . ?
H40B_1   C40_1   H40C_1   109.5      . . ?
C38_1    C41_1   H41A_1   109.5      . . ?
C38_1    C41_1   H41B_1   109.5      . . ?
H41A_1   C41_1   H41B_1   109.5      . . ?
C38_1    C41_1   H41C_1   109.5      . . ?
H41A_1   C41_1   H41C_1   109.5      . . ?
H41B_1   C41_1   H41C_1   109.5      . . ?
C5_2     N1_2    C4_2     117.15(9)  . . ?
C5_2     N1_2    C23_2    119.31(10) . . ?
C4_2     N1_2    C23_2    120.78(9)  . . ?
C2_2     C1_2    N2_2     128.19(10) . . ?
C2_2     C1_2    C9_2     123.23(10) . . ?
N2_2     C1_2    C9_2     108.51(9)  . . ?
C1_2     N2_2    C30_2    122.50(9)  . . ?
C1_2     N2_2    C7_2     111.92(9)  . . ?
C30_2    N2_2    C7_2     120.57(9)  . . ?
C1_2     C2_2    C3_2     121.82(10) . . ?
C1_2     C2_2    C6_2     128.45(10) . . ?
C3_2     C2_2    C6_2     109.70(9)  . . ?
C18_2    C19_2   C14_2    119.35(11) . . ?
C18_2    C19_2   C22_2    119.10(11) . . ?
C14_2    C19_2   C22_2    121.55(11) . . ?
C4_2     C3_2    C2_2     122.26(10) . . ?
C4_2     C3_2    H3_2     118.9      . . ?
C2_2     C3_2    H3_2     118.9      . . ?
C17_2    C18_2   C19_2    121.70(12) . . ?
C17_2    C18_2   H18_2    119.2      . . ?
C19_2    C18_2   H18_2    119.2      . . ?
C3_2     C4_2    N1_2     120.31(10) . . ?
C3_2     C4_2    C14_2    121.59(10) . . ?
N1_2     C4_2    C14_2    118.07(9)  . . ?
C16_2    C17_2   C18_2    118.10(11) . . ?
C16_2    C17_2   C21_2    120.61(13) . . ?
C18_2    C17_2   C21_2    121.29(13) . . ?
C13_2    C5_2    N1_2     121.09(10) . . ?
C13_2    C5_2    C6_2     119.79(11) . . ?
N1_2     C5_2    C6_2     119.11(10) . . ?
C10_2    C6_2    C5_2     117.39(10) . . ?
C10_2    C6_2    C2_2     123.17(10) . . ?
C5_2     C6_2    C2_2     119.40(10) . . ?
N2_2     C7_2    C8_2     101.84(9)  . . ?
N2_2     C7_2    C29_2    111.73(9)  . . ?
C8_2     C7_2    C29_2    110.21(10) . . ?
N2_2     C7_2    C28_2    113.52(10) . . ?
C8_2     C7_2    C28_2    110.84(10) . . ?
C29_2    C7_2    C28_2    108.58(10) . . ?
C7_2     C8_2    C9_2     108.05(9)  . . ?
C7_2     C8_2    H8A_2    110.1      . . ?
C9_2     C8_2    H8A_2    110.1      . . ?
C7_2     C8_2    H8B_2    110.1      . . ?
C9_2     C8_2    H8B_2    110.1      . . ?
H8A_2    C8_2    H8B_2    108.4      . . ?
C8_2     C9_2    C1_2     101.95(9)  . . ?
C8_2     C9_2    C26_2    112.43(9)  . . ?
C1_2     C9_2    C26_2    108.16(9)  . . ?
C8_2     C9_2    C24_2    109.08(10) . . ?
C1_2     C9_2    C24_2    114.78(10) . . ?
C26_2    C9_2    C24_2    110.26(10) . . ?
C11_2    C10_2   C6_2     122.13(11) . . ?
C11_2    C10_2   H10_2    118.9      . . ?
C6_2     C10_2   H10_2    118.9      . . ?
C12_2    C11_2   C10_2    119.36(11) . . ?
C12_2    C11_2   H11_2    120.3      . . ?
C10_2    C11_2   H11_2    120.3      . . ?
C12_2    C13_2   C5_2     120.43(11) . . ?
C12_2    C13_2   H13_2    119.8      . . ?
C5_2     C13_2   H13_2    119.8      . . ?
C19_2    C14_2   C15_2    119.79(11) . . ?
C19_2    C14_2   C4_2     120.03(10) . . ?
C15_2    C14_2   C4_2     120.17(10) . . ?
C15_2    C20_2   H20A_2   109.5      . . ?
C15_2    C20_2   H20B_2   109.5      . . ?
H20A_2   C20_2   H20B_2   109.5      . . ?
C15_2    C20_2   H20C_2   109.5      . . ?
H20A_2   C20_2   H20C_2   109.5      . . ?
H20B_2   C20_2   H20C_2   109.5      . . ?
C17_2    C21_2   H21A_2   109.5      . . ?
C17_2    C21_2   H21B_2   109.5      . . ?
H21A_2   C21_2   H21B_2   109.5      . . ?
C17_2    C21_2   H21C_2   109.5      . . ?
H21A_2   C21_2   H21C_2   109.5      . . ?
H21B_2   C21_2   H21C_2   109.5      . . ?
C19_2    C22_2   H22A_2   109.5      . . ?
C19_2    C22_2   H22B_2   109.5      . . ?
H22A_2   C22_2   H22B_2   109.5      . . ?
C19_2    C22_2   H22C_2   109.5      . . ?
H22A_2   C22_2   H22C_2   109.5      . . ?
H22B_2   C22_2   H22C_2   109.5      . . ?
C16_2    C15_2   C14_2    118.81(12) . . ?
C16_2    C15_2   C20_2    119.73(11) . . ?
C14_2    C15_2   C20_2    121.46(11) . . ?
N1_2     C23_2   H23A_2   109.5      . . ?
N1_2     C23_2   H23B_2   109.5      . . ?
H23A_2   C23_2   H23B_2   109.5      . . ?
N1_2     C23_2   H23C_2   109.5      . . ?
H23A_2   C23_2   H23C_2   109.5      . . ?
H23B_2   C23_2   H23C_2   109.5      . . ?
C17_2    C16_2   C15_2    122.22(12) . . ?
C17_2    C16_2   H16_2    118.9      . . ?
C15_2    C16_2   H16_2    118.9      . . ?
C11_2    C12_2   C13_2    120.12(11) . . ?
C11_2    C12_2   H12_2    119.9      . . ?
C13_2    C12_2   H12_2    119.9      . . ?
C27_2    C26_2   C9_2     116.93(10) . . ?
C27_2    C26_2   H26A_2   108.1      . . ?
C9_2     C26_2   H26A_2   108.1      . . ?
C27_2    C26_2   H26B_2   108.1      . . ?
C9_2     C26_2   H26B_2   108.1      . . ?
H26A_2   C26_2   H26B_2   107.3      . . ?
C26_2    C27_2   H27A_2   109.5      . . ?
C26_2    C27_2   H27B_2   109.5      . . ?
H27A_2   C27_2   H27B_2   109.5      . . ?
C26_2    C27_2   H27C_2   109.5      . . ?
H27A_2   C27_2   H27C_2   109.5      . . ?
H27B_2   C27_2   H27C_2   109.5      . . ?
C7_2     C28_2   H28A_2   109.5      . . ?
C7_2     C28_2   H28B_2   109.5      . . ?
H28A_2   C28_2   H28B_2   109.5      . . ?
C7_2     C28_2   H28C_2   109.5      . . ?
H28A_2   C28_2   H28C_2   109.5      . . ?
H28B_2   C28_2   H28C_2   109.5      . . ?
C7_2     C29_2   H29A_2   109.5      . . ?
C7_2     C29_2   H29B_2   109.5      . . ?
H29A_2   C29_2   H29B_2   109.5      . . ?
C7_2     C29_2   H29C_2   109.5      . . ?
H29A_2   C29_2   H29C_2   109.5      . . ?
H29B_2   C29_2   H29C_2   109.5      . . ?
C35_2    C30_2   C31_2    119.61(10) . . ?
C35_2    C30_2   N2_2     120.10(10) . . ?
C31_2    C30_2   N2_2     120.27(10) . . ?
C32_2    C31_2   C30_2    118.57(10) . . ?
C32_2    C31_2   C36_2    117.24(10) . . ?
C30_2    C31_2   C36_2    124.18(10) . . ?
C33_2    C32_2   C31_2    121.92(11) . . ?
C33_2    C32_2   H32_2    119.0      . . ?
C31_2    C32_2   H32_2    119.0      . . ?
C32_2    C33_2   C34_2    119.31(11) . . ?
C32_2    C33_2   H33_2    120.3      . . ?
C34_2    C33_2   H33_2    120.3      . . ?
C33_2    C34_2   C35_2    121.29(11) . . ?
C33_2    C34_2   H34_2    119.4      . . ?
C35_2    C34_2   H34_2    119.4      . . ?
C34_2    C35_2   C30_2    118.97(10) . . ?
C34_2    C35_2   C39_2    117.35(10) . . ?
C30_2    C35_2   C39_2    123.59(10) . . ?
C31_2    C36_2   C37_2    114.59(10) . . ?
C31_2    C36_2   C38_2    109.86(10) . . ?
C37_2    C36_2   C38_2    107.95(10) . . ?
C31_2    C36_2   H36_2    108.1      . . ?
C37_2    C36_2   H36_2    108.1      . . ?
C38_2    C36_2   H36_2    108.1      . . ?
C36_2    C37_2   H37A_2   109.5      . . ?
C36_2    C37_2   H37B_2   109.5      . . ?
H37A_2   C37_2   H37B_2   109.5      . . ?
C36_2    C37_2   H37C_2   109.5      . . ?
H37A_2   C37_2   H37C_2   109.5      . . ?
H37B_2   C37_2   H37C_2   109.5      . . ?
C36_2    C38_2   H38A_2   109.5      . . ?
C36_2    C38_2   H38B_2   109.5      . . ?
H38A_2   C38_2   H38B_2   109.5      . . ?
C36_2    C38_2   H38C_2   109.5      . . ?
H38A_2   C38_2   H38C_2   109.5      . . ?
H38B_2   C38_2   H38C_2   109.5      . . ?
C35_2    C39_2   C40_2    112.85(10) . . ?
C35_2    C39_2   C41_2    110.27(10) . . ?
C40_2    C39_2   C41_2    109.24(10) . . ?
C35_2    C39_2   H39_2    108.1      . . ?
C40_2    C39_2   H39_2    108.1      . . ?
C41_2    C39_2   H39_2    108.1      . . ?
C39_2    C40_2   H40A_2   109.5      . . ?
C39_2    C40_2   H40B_2   109.5      . . ?
H40A_2   C40_2   H40B_2   109.5      . . ?
C39_2    C40_2   H40C_2   109.5      . . ?
H40A_2   C40_2   H40C_2   109.5      . . ?
H40B_2   C40_2   H40C_2   109.5      . . ?
C39_2    C41_2   H41A_2   109.5      . . ?
C39_2    C41_2   H41B_2   109.5      . . ?
H41A_2   C41_2   H41B_2   109.5      . . ?
C39_2    C41_2   H41C_2   109.5      . . ?
H41A_2   C41_2   H41C_2   109.5      . . ?
H41B_2   C41_2   H41C_2   109.5      . . ?
C25_2^b  C24_2   C9_2     126.5(2)   . . ?
C25_2^a  C24_2   C9_2     120.49(13) . . ?
C25_2^a  C24_2   H24A_2^a 107.2      . . ?
C9_2     C24_2   H24A_2^a 107.2      . . ?
C25_2^a  C24_2   H24B_2^a 107.2      . . ?
C9_2     C24_2   H24B_2^a 107.2      . . ?
H24A_2^a C24_2   H24B_2^a 106.8      . . ?
C25_2^b  C24_2   H24A_2^b 105.7      . . ?
C9_2     C24_2   H24A_2^b 105.7      . . ?
C25_2^b  C24_2   H24B_2^b 105.7      . . ?
C9_2     C24_2   H24B_2^b 105.7      . . ?
H24A_2^b C24_2   H24B_2^b 106.1      . . ?
C24_2    C25_2^a H25A_2^a 109.5      . . ?
C24_2    C25_2^a H25B_2^a 109.5      . . ?
H25A_2^a C25_2^a H25B_2^a 109.5      . . ?
C24_2    C25_2^a H25C_2^a 109.5      . . ?
H25A_2^a C25_2^a H25C_2^a 109.5      . . ?
H25B_2^a C25_2^a H25C_2^a 109.5      . . ?
C24_2    C25_2^b H25D_2^b 109.5      . . ?
C24_2    C25_2^b H25E_2^b 109.5      . . ?
H25D_2^b C25_2^b H25E_2^b 109.5      . . ?
C24_2    C25_2^b H25F_2^b 109.5      . . ?
H25D_2^b C25_2^b H25F_2^b 109.5      . . ?
H25E_2^b C25_2^b H25F_2^b 109.5      . . ?

loop_
_geom_torsion_atom_site_label_1
_geom_torsion_atom_site_label_2
_geom_torsion_atom_site_label_3
_geom_torsion_atom_site_label_4
_geom_torsion
_geom_torsion_site_symmetry_1
_geom_torsion_site_symmetry_2
_geom_torsion_site_symmetry_3
_geom_torsion_site_symmetry_4
_geom_torsion_publ_flag
C2_1  C1_1  N2_1  C30_1   27.42(17)   . . . . ?
C9_1  C1_1  N2_1  C30_1   -159.03(9)  . . . . ?
C2_1  C1_1  N2_1  C7_1    -176.28(11) . . . . ?
C9_1  C1_1  N2_1  C7_1    -2.73(12)   . . . . ?
N2_1  C1_1  C2_1  C3_1    -179.33(10) . . . . ?
C9_1  C1_1  C2_1  C3_1    8.00(16)    . . . . ?
N2_1  C1_1  C2_1  C6_1    1.92(19)    . . . . ?
C9_1  C1_1  C2_1  C6_1    -170.75(10) . . . . ?
C1_1  C2_1  C3_1  C4_1    153.40(11)  . . . . ?
C6_1  C2_1  C3_1  C4_1    -27.64(15)  . . . . ?
C2_1  C3_1  C4_1  N1_1    -1.46(17)   . . . . ?
C2_1  C3_1  C4_1  C14_1   173.20(10)  . . . . ?
C5_1  N1_1  C4_1  C3_1    28.69(16)   . . . . ?
C23_1 N1_1  C4_1  C3_1    -173.85(11) . . . . ?
C5_1  N1_1  C4_1  C14_1   -146.26(10) . . . . ?
C23_1 N1_1  C4_1  C14_1   11.20(16)   . . . . ?
C4_1  N1_1  C5_1  C13_1   155.13(11)  . . . . ?
C23_1 N1_1  C5_1  C13_1   -2.32(17)   . . . . ?
C4_1  N1_1  C5_1  C6_1    -23.23(15)  . . . . ?
C23_1 N1_1  C5_1  C6_1    179.32(11)  . . . . ?
C17_1 C18_1 C19_1 C14_1   1.49(18)    . . . . ?
C17_1 C18_1 C19_1 C22_1   -178.19(12) . . . . ?
N1_1  C5_1  C6_1  C10_1   169.15(10)  . . . . ?
C13_1 C5_1  C6_1  C10_1   -9.25(16)   . . . . ?
N1_1  C5_1  C6_1  C2_1    -8.05(16)   . . . . ?
C13_1 C5_1  C6_1  C2_1    173.55(10)  . . . . ?
C1_1  C2_1  C6_1  C10_1   33.81(18)   . . . . ?
C3_1  C2_1  C6_1  C10_1   -145.06(11) . . . . ?
C1_1  C2_1  C6_1  C5_1    -149.14(11) . . . . ?
C3_1  C2_1  C6_1  C5_1    31.98(14)   . . . . ?
C1_1  N2_1  C7_1  C8_1    -14.44(12)  . . . . ?
C30_1 N2_1  C7_1  C8_1    142.88(10)  . . . . ?
C1_1  N2_1  C7_1  C28_1   -132.82(10) . . . . ?
C30_1 N2_1  C7_1  C28_1   24.50(13)   . . . . ?
C1_1  N2_1  C7_1  C29_1   103.75(11)  . . . . ?
C30_1 N2_1  C7_1  C29_1   -98.94(12)  . . . . ?
N2_1  C7_1  C8_1  C9_1    26.19(12)   . . . . ?
C28_1 C7_1  C8_1  C9_1    145.23(10)  . . . . ?
C29_1 C7_1  C8_1  C9_1    -95.28(11)  . . . . ?
N1_1  C5_1  C13_1 C12_1   -176.20(11) . . . . ?
C6_1  C5_1  C13_1 C12_1   2.15(18)    . . . . ?
C18_1 C19_1 C14_1 C15_1   -1.04(17)   . . . . ?
C22_1 C19_1 C14_1 C15_1   178.63(12)  . . . . ?
C18_1 C19_1 C14_1 C4_1    179.30(11)  . . . . ?
C22_1 C19_1 C14_1 C4_1    -1.03(17)   . . . . ?
C3_1  C4_1  C14_1 C15_1   84.08(15)   . . . . ?
N1_1  C4_1  C14_1 C15_1   -101.10(13) . . . . ?
C3_1  C4_1  C14_1 C19_1   -96.27(14)  . . . . ?
N1_1  C4_1  C14_1 C19_1   78.55(14)   . . . . ?
C19_1 C14_1 C15_1 C16_1   -0.06(18)   . . . . ?
C4_1  C14_1 C15_1 C16_1   179.59(11)  . . . . ?
C19_1 C14_1 C15_1 C20_1   179.52(12)  . . . . ?
C4_1  C14_1 C15_1 C20_1   -0.83(19)   . . . . ?
C14_1 C15_1 C16_1 C17_1   0.80(19)    . . . . ?
C20_1 C15_1 C16_1 C17_1   -178.79(13) . . . . ?
C19_1 C18_1 C17_1 C16_1   -0.78(18)   . . . . ?
C19_1 C18_1 C17_1 C21_1   -179.34(11) . . . . ?
C15_1 C16_1 C17_1 C18_1   -0.39(19)   . . . . ?
C15_1 C16_1 C17_1 C21_1   178.19(12)  . . . . ?
C7_1  C8_1  C9_1  C1_1    -27.97(12)  . . . . ?
C7_1  C8_1  C9_1  C24_1   86.54(12)   . . . . ?
C7_1  C8_1  C9_1  C26_1   -153.11(10) . . . . ?
C2_1  C1_1  C9_1  C8_1    -167.38(10) . . . . ?
N2_1  C1_1  C9_1  C8_1    18.59(11)   . . . . ?
C2_1  C1_1  C9_1  C24_1   73.51(13)   . . . . ?
N2_1  C1_1  C9_1  C24_1   -100.51(10) . . . . ?
C2_1  C1_1  C9_1  C26_1   -50.36(15)  . . . . ?
N2_1  C1_1  C9_1  C26_1   135.61(10)  . . . . ?
C5_1  C6_1  C10_1 C11_1   10.55(16)   . . . . ?
C2_1  C6_1  C10_1 C11_1   -172.33(11) . . . . ?
C6_1  C10_1 C11_1 C12_1   -4.51(18)   . . . . ?
C10_1 C11_1 C12_1 C13_1   -3.08(19)   . . . . ?
C5_1  C13_1 C12_1 C11_1   4.16(19)    . . . . ?
C8_1  C9_1  C24_1 C25_1   59.45(15)   . . . . ?
C1_1  C9_1  C24_1 C25_1   171.07(11)  . . . . ?
C26_1 C9_1  C24_1 C25_1   -59.52(14)  . . . . ?
C8_1  C9_1  C26_1 C27_1   72.68(13)   . . . . ?
C1_1  C9_1  C26_1 C27_1   -41.79(15)  . . . . ?
C24_1 C9_1  C26_1 C27_1   -164.47(10) . . . . ?
C1_1  N2_1  C30_1 C31_1   55.80(14)   . . . . ?
C7_1  N2_1  C30_1 C31_1   -99.03(12)  . . . . ?
C1_1  N2_1  C30_1 C35_1   -123.58(11) . . . . ?
C7_1  N2_1  C30_1 C35_1   81.59(13)   . . . . ?
C35_1 C30_1 C31_1 C32_1   5.43(16)    . . . . ?
N2_1  C30_1 C31_1 C32_1   -173.95(10) . . . . ?
C35_1 C30_1 C31_1 C36_1   -171.77(10) . . . . ?
N2_1  C30_1 C31_1 C36_1   8.85(16)    . . . . ?
C30_1 C31_1 C32_1 C33_1   -3.85(17)   . . . . ?
C36_1 C31_1 C32_1 C33_1   173.50(11)  . . . . ?
C31_1 C32_1 C33_1 C34_1   -0.83(18)   . . . . ?
C32_1 C33_1 C34_1 C35_1   4.02(18)    . . . . ?
C33_1 C34_1 C35_1 C30_1   -2.38(17)   . . . . ?
C33_1 C34_1 C35_1 C38_1   176.34(11)  . . . . ?
C31_1 C30_1 C35_1 C34_1   -2.40(16)   . . . . ?
N2_1  C30_1 C35_1 C34_1   176.97(10)  . . . . ?
C31_1 C30_1 C35_1 C38_1   178.97(10)  . . . . ?
N2_1  C30_1 C35_1 C38_1   -1.65(16)   . . . . ?
C32_1 C31_1 C36_1 C37_1   64.81(14)   . . . . ?
C30_1 C31_1 C36_1 C37_1   -117.96(12) . . . . ?
C32_1 C31_1 C36_1 C40_1   -57.53(14)  . . . . ?
C30_1 C31_1 C36_1 C40_1   119.70(12)  . . . . ?
C34_1 C35_1 C38_1 C39_1   70.57(13)   . . . . ?
C30_1 C35_1 C38_1 C39_1   -110.78(12) . . . . ?
C34_1 C35_1 C38_1 C41_1   -51.34(14)  . . . . ?
C30_1 C35_1 C38_1 C41_1   127.31(12)  . . . . ?
C2_2  C1_2  N2_2  C30_2   -30.60(17)  . . . . ?
C9_2  C1_2  N2_2  C30_2   152.48(10)  . . . . ?
C2_2  C1_2  N2_2  C7_2    174.39(11)  . . . . ?
C9_2  C1_2  N2_2  C7_2    -2.53(12)   . . . . ?
N2_2  C1_2  C2_2  C3_2    176.97(10)  . . . . ?
C9_2  C1_2  C2_2  C3_2    -6.52(17)   . . . . ?
N2_2  C1_2  C2_2  C6_2    -1.27(19)   . . . . ?
C9_2  C1_2  C2_2  C6_2    175.23(10)  . . . . ?
C1_2  C2_2  C3_2  C4_2    -150.20(11) . . . . ?
C6_2  C2_2  C3_2  C4_2    28.34(15)   . . . . ?
C14_2 C19_2 C18_2 C17_2   -1.63(18)   . . . . ?
C22_2 C19_2 C18_2 C17_2   178.32(12)  . . . . ?
C2_2  C3_2  C4_2  N1_2    -0.77(17)   . . . . ?
C2_2  C3_2  C4_2  C14_2   -178.73(10) . . . . ?
C5_2  N1_2  C4_2  C3_2    -25.62(16)  . . . . ?
C23_2 N1_2  C4_2  C3_2    173.34(11)  . . . . ?
C5_2  N1_2  C4_2  C14_2   152.41(10)  . . . . ?
C23_2 N1_2  C4_2  C14_2   -8.63(16)   . . . . ?
C19_2 C18_2 C17_2 C16_2   0.03(18)    . . . . ?
C19_2 C18_2 C17_2 C21_2   -179.33(12) . . . . ?
C4_2  N1_2  C5_2  C13_2   -157.60(11) . . . . ?
C23_2 N1_2  C5_2  C13_2   3.73(17)    . . . . ?
C4_2  N1_2  C5_2  C6_2    20.97(15)   . . . . ?
C23_2 N1_2  C5_2  C6_2    -177.70(10) . . . . ?
C13_2 C5_2  C6_2  C10_2   9.45(16)    . . . . ?
N1_2  C5_2  C6_2  C10_2   -169.14(10) . . . . ?
C13_2 C5_2  C6_2  C2_2    -172.56(10) . . . . ?
N1_2  C5_2  C6_2  C2_2    8.85(15)    . . . . ?
C1_2  C2_2  C6_2  C10_2   -35.52(17)  . . . . ?
C3_2  C2_2  C6_2  C10_2   146.06(10)  . . . . ?
C1_2  C2_2  C6_2  C5_2    146.61(12)  . . . . ?
C3_2  C2_2  C6_2  C5_2    -31.81(14)  . . . . ?
C1_2  N2_2  C7_2  C8_2    18.48(12)   . . . . ?
C30_2 N2_2  C7_2  C8_2    -137.07(10) . . . . ?
C1_2  N2_2  C7_2  C29_2   136.10(10)  . . . . ?
C30_2 N2_2  C7_2  C29_2   -19.45(15)  . . . . ?
C1_2  N2_2  C7_2  C28_2   -100.70(11) . . . . ?
C30_2 N2_2  C7_2  C28_2   103.75(12)  . . . . ?
N2_2  C7_2  C8_2  C9_2    -27.53(11)  . . . . ?
C29_2 C7_2  C8_2  C9_2    -146.23(10) . . . . ?
C28_2 C7_2  C8_2  C9_2    93.54(11)   . . . . ?
C7_2  C8_2  C9_2  C1_2    26.16(11)   . . . . ?
C7_2  C8_2  C9_2  C26_2   -89.43(11)  . . . . ?
C7_2  C8_2  C9_2  C24_2   147.93(10)  . . . . ?
C2_2  C1_2  C9_2  C8_2    168.45(10)  . . . . ?
N2_2  C1_2  C9_2  C8_2    -14.45(11)  . . . . ?
C2_2  C1_2  C9_2  C26_2   -72.88(13)  . . . . ?
N2_2  C1_2  C9_2  C26_2   104.23(10)  . . . . ?
C2_2  C1_2  C9_2  C24_2   50.69(15)   . . . . ?
N2_2  C1_2  C9_2  C24_2   -132.21(10) . . . . ?
C5_2  C6_2  C10_2 C11_2   -9.44(16)   . . . . ?
C2_2  C6_2  C10_2 C11_2   172.65(10)  . . . . ?
C6_2  C10_2 C11_2 C12_2   3.03(18)    . . . . ?
N1_2  C5_2  C13_2 C12_2   175.29(11)  . . . . ?
C6_2  C5_2  C13_2 C12_2   -3.27(18)   . . . . ?
C18_2 C19_2 C14_2 C15_2   2.19(17)    . . . . ?
C22_2 C19_2 C14_2 C15_2   -177.77(11) . . . . ?
C18_2 C19_2 C14_2 C4_2    -176.84(10) . . . . ?
C22_2 C19_2 C14_2 C4_2    3.20(17)    . . . . ?
C3_2  C4_2  C14_2 C19_2   95.97(14)   . . . . ?
N1_2  C4_2  C14_2 C19_2   -82.04(14)  . . . . ?
C3_2  C4_2  C14_2 C15_2   -83.06(15)  . . . . ?
N1_2  C4_2  C14_2 C15_2   98.94(13)   . . . . ?
C19_2 C14_2 C15_2 C16_2   -1.17(17)   . . . . ?
C4_2  C14_2 C15_2 C16_2   177.86(11)  . . . . ?
C19_2 C14_2 C15_2 C20_2   178.22(12)  . . . . ?
C4_2  C14_2 C15_2 C20_2   -2.75(17)   . . . . ?
C18_2 C17_2 C16_2 C15_2   1.03(19)    . . . . ?
C21_2 C17_2 C16_2 C15_2   -179.60(12) . . . . ?
C14_2 C15_2 C16_2 C17_2   -0.46(19)   . . . . ?
C20_2 C15_2 C16_2 C17_2   -179.86(12) . . . . ?
C10_2 C11_2 C12_2 C13_2   3.59(19)    . . . . ?
C5_2  C13_2 C12_2 C11_2   -3.39(19)   . . . . ?
C8_2  C9_2  C26_2 C27_2   -70.14(13)  . . . . ?
C1_2  C9_2  C26_2 C27_2   178.07(10)  . . . . ?
C24_2 C9_2  C26_2 C27_2   51.82(14)   . . . . ?
C1_2  N2_2  C30_2 C35_2   -52.30(14)  . . . . ?
C7_2  N2_2  C30_2 C35_2   100.63(12)  . . . . ?
C1_2  N2_2  C30_2 C31_2   126.37(11)  . . . . ?
C7_2  N2_2  C30_2 C31_2   -80.70(13)  . . . . ?
C35_2 C30_2 C31_2 C32_2   2.93(16)    . . . . ?
N2_2  C30_2 C31_2 C32_2   -175.75(10) . . . . ?
C35_2 C30_2 C31_2 C36_2   -178.12(10) . . . . ?
N2_2  C30_2 C31_2 C36_2   3.20(16)    . . . . ?
C30_2 C31_2 C32_2 C33_2   2.32(17)    . . . . ?
C36_2 C31_2 C32_2 C33_2   -176.70(11) . . . . ?
C31_2 C32_2 C33_2 C34_2   -4.37(18)   . . . . ?
C32_2 C33_2 C34_2 C35_2   1.10(18)    . . . . ?
C33_2 C34_2 C35_2 C30_2   4.05(17)    . . . . ?
C33_2 C34_2 C35_2 C39_2   -172.76(11) . . . . ?
C31_2 C30_2 C35_2 C34_2   -6.03(16)   . . . . ?
N2_2  C30_2 C35_2 C34_2   172.65(10)  . . . . ?
C31_2 C30_2 C35_2 C39_2   170.57(10)  . . . . ?
N2_2  C30_2 C35_2 C39_2   -10.75(16)  . . . . ?
C32_2 C31_2 C36_2 C37_2   52.45(14)   . . . . ?
C30_2 C31_2 C36_2 C37_2   -126.51(12) . . . . ?
C32_2 C31_2 C36_2 C38_2   -69.25(14)  . . . . ?
C30_2 C31_2 C36_2 C38_2   111.78(12)  . . . . ?
C34_2 C35_2 C39_2 C40_2   -62.79(14)  . . . . ?
C30_2 C35_2 C39_2 C40_2   120.56(12)  . . . . ?
C34_2 C35_2 C39_2 C41_2   59.68(13)   . . . . ?
C30_2 C35_2 C39_2 C41_2   -116.97(12) . . . . ?
C8_2  C9_2  C24_2 C25_2^b -60.2(3)    . . . . ?
C1_2  C9_2  C24_2 C25_2^b 53.5(3)     . . . . ?
C26_2 C9_2  C24_2 C25_2^b 175.9(2)    . . . . ?
C8_2  C9_2  C24_2 C25_2^a 26.81(19)   . . . . ?
C1_2  C9_2  C24_2 C25_2^a 140.46(15)  . . . . ?
C26_2 C9_2  C24_2 C25_2^a -97.11(16)  . . . . ?

_diffrn_ambient_temperature_device 'Oxford Cryostream 1000'
_shelx_res_file
;
TITL cu_ocm_jjh_cb361_twin_0m_a.res in P2(1)/n
    cb361_twin.res
    created by SHELXL-2019/3 at 14:25:24 on 05-Jan-2026
REM Old TITL cu_OCM_JJH_CB361_twin_0m in P2(1)/n
REM SHELXT solution in P2(1)/n: R1 0.147, Rweak 0.005, Alpha 0.022
REM <I/s> 1.211 for 280 systematic absences, Orientation as input
REM Formula found by SHELXT: C82 N4
CELL 1.54178 9.7193 30.3393 23.3329 90 98.301 90
ZERR 8 0.0002 0.0005 0.0004 0 0.001 0
LATT 1
SYMM 0.5-X,0.5+Y,0.5-Z
SFAC C H N
UNIT 328 432 16
LIST 4 ! automatically inserted. Change 6 to 4 for CHECKCIF!!
L.S. 20
ACTA TABS
PLAN  17
TEMP -173.15
SIZE 0.1 0.05 0.05
REM COLOURLESS NEEDLE
CONF
RIGU
SIMU
REM SIMILARITY RESTRAINTS FOR DISORDERED ETHYL GROUP
SADI_CBE C24 C25 C26 C27
WPDB -2
BOND $H
fmap 2
MORE -1
BOND $H
WGHT    0.047400    2.789400
FVAR       0.30054   0.65210
RESI 1 CBE
N1    3    0.492027    0.479645    0.869927    11.00000    0.02120    0.03335 =
         0.01555   -0.00179    0.00165   -0.00013
C1    1    0.376179    0.486326    0.692894    11.00000    0.01904    0.01474 =
         0.01851   -0.00111    0.00394   -0.00087
N2    3    0.246078    0.476595    0.659256    11.00000    0.01842    0.01899 =
         0.01347    0.00087    0.00165   -0.00145
C2    1    0.427125    0.473012    0.748069    11.00000    0.01870    0.01683 =
         0.01810   -0.00067    0.00305    0.00051
C3    1    0.564920    0.486634    0.777016    11.00000    0.01970    0.01811 =
         0.02034    0.00107    0.00367   -0.00001
AFIX  43
H3    2    0.634912    0.493850    0.754070    11.00000   -1.20000
AFIX   0
C4    1    0.594837    0.489186    0.834879    11.00000    0.02003    0.01968 =
         0.02149   -0.00071    0.00213    0.00187
C5    1    0.388654    0.449691    0.847722    11.00000    0.01916    0.02484 =
         0.01995    0.00266    0.00241    0.00358
C18   1    0.957140    0.471155    0.914123    11.00000    0.02291    0.03493 =
         0.02343    0.00419    0.00172    0.00636
AFIX  43
H18   2    1.015354    0.447076    0.927710    11.00000   -1.20000
AFIX   0
C19   1    0.823129    0.462603    0.886493    11.00000    0.02433    0.02825 =
         0.01944    0.00204    0.00352    0.00240
C6    1    0.360676    0.443635    0.786869    11.00000    0.01753    0.01965 =
         0.01914    0.00242    0.00266    0.00320
C7    1    0.232795    0.495202    0.598742    11.00000    0.02421    0.02185 =
         0.01531    0.00267    0.00224   -0.00166
C8    1    0.354068    0.527657    0.604409    11.00000    0.02534    0.02378 =
         0.01886    0.00470    0.00167   -0.00391
AFIX  23
H8A   2    0.321754    0.557505    0.613266    11.00000   -1.20000
H8B   2    0.393583    0.529054    0.567649    11.00000   -1.20000
AFIX   0
C20   1    0.701367    0.580404    0.850314    11.00000    0.03652    0.02402 =
         0.05940   -0.00814   -0.01379    0.00269
AFIX 137
H20A  2    0.706555    0.584324    0.808990    11.00000   -1.50000
H20B  2    0.736134    0.606982    0.871494    11.00000   -1.50000
H20C  2    0.604545    0.575264    0.855746    11.00000   -1.50000
AFIX   0
C13   1    0.315373    0.424979    0.884024    11.00000    0.02701    0.03566 =
         0.02021    0.00716    0.00546    0.00411
AFIX  43
H13   2    0.331809    0.429745    0.924679    11.00000   -1.20000
AFIX   0
C21   1    1.154270    0.522198    0.951902    11.00000    0.02233    0.05504 =
         0.02820    0.00094   -0.00007   -0.00289
AFIX 137
H21A  2    1.217477    0.523403    0.922796    11.00000   -1.50000
H21B  2    1.183137    0.498420    0.979456    11.00000   -1.50000
H21C  2    1.157105    0.550360    0.972610    11.00000   -1.50000
AFIX   0
C14   1    0.738227    0.498210    0.865189    11.00000    0.02052    0.02666 =
         0.01698   -0.00174    0.00206    0.00132
C22   1    0.771836    0.415666    0.880296    11.00000    0.03406    0.02740 =
         0.03607    0.00697   -0.00118    0.00210
AFIX 137
H22A  2    0.698758    0.413425    0.846776    11.00000   -1.50000
H22B  2    0.734255    0.406920    0.915383    11.00000   -1.50000
H22C  2    0.849177    0.396166    0.874704    11.00000   -1.50000
AFIX   0

C15   1    0.788834    0.541403    0.872940    11.00000    0.02579    0.02601 =
         0.02556   -0.00429   -0.00096    0.00190
C16   1    0.922604    0.548335    0.901724    11.00000    0.02637    0.02983 =
         0.02601   -0.00540    0.00032   -0.00373
AFIX  43
H16   2    0.956136    0.577658    0.907337    11.00000   -1.20000
AFIX   0
C17   1    1.008381    0.513607    0.922456    11.00000    0.02096    0.04125 =
         0.01894   -0.00088    0.00238   -0.00109
C9    1    0.464850    0.511570    0.653640    11.00000    0.02170    0.02312 =
         0.01806    0.00360    0.00229   -0.00375
C10   1    0.275379    0.408508    0.766585    11.00000    0.02109    0.01950 =
         0.02331    0.00338    0.00111    0.00239
AFIX  43
H10   2    0.267625    0.400656    0.726834    11.00000   -1.20000
AFIX   0
C11   1    0.201271    0.384569    0.802506    11.00000    0.02396    0.02195 =
         0.03325    0.00819    0.00246   -0.00113
AFIX  43
H11   2    0.138704    0.362105    0.786934    11.00000   -1.20000
AFIX   0
C12   1    0.219222    0.393675    0.861197    11.00000    0.02683    0.03159 =
         0.03239    0.01366    0.00908    0.00080
AFIX  43
H12   2    0.165561    0.378445    0.885833    11.00000   -1.20000
AFIX   0
C23   1    0.521546    0.486791    0.932097    11.00000    0.02349    0.05516 =
         0.01710   -0.00466    0.00158    0.00071
AFIX 137
H23A  2    0.586701    0.511425    0.940120    11.00000   -1.50000
H23B  2    0.562869    0.460078    0.950937    11.00000   -1.50000
H23C  2    0.434969    0.493687    0.947143    11.00000   -1.50000
AFIX   0
C24   1    0.567464    0.477737    0.633384    11.00000    0.02274    0.03457 =
         0.02089    0.00247    0.00576   -0.00048
AFIX  23
H24A  2    0.633452    0.468495    0.667618    11.00000   -1.20000
H24B  2    0.513825    0.451323    0.618675    11.00000   -1.20000
AFIX   0
C25   1    0.651303    0.493210    0.586852    11.00000    0.04231    0.06465 =
         0.04081    0.01288    0.02380    0.00557
AFIX 137
H25A  2    0.711437    0.469216    0.577190    11.00000   -1.50000
H25B  2    0.708621    0.518550    0.601267    11.00000   -1.50000
H25C  2    0.587810    0.501823    0.552151    11.00000   -1.50000
AFIX   0
C26   1    0.547110    0.552980    0.678598    11.00000    0.02813    0.02645 =
         0.02518    0.00752   -0.00195   -0.00932
AFIX  23
H26A  2    0.633436    0.542872    0.702801    11.00000   -1.20000
H26B  2    0.574937    0.569836    0.645800    11.00000   -1.20000
AFIX   0
C27   1    0.472347    0.584311    0.714701    11.00000    0.03916    0.02113 =
         0.03346    0.00132   -0.00608   -0.00579
AFIX 137
H27A  2    0.531222    0.610068    0.725556    11.00000   -1.50000
H27B  2    0.453036    0.569158    0.749769    11.00000   -1.50000
H27C  2    0.384660    0.593873    0.692018    11.00000   -1.50000
AFIX   0
C28   1    0.094417    0.518982    0.581745    11.00000    0.02695    0.02871 =
         0.01992    0.00495   -0.00199   -0.00070
AFIX 137
H28A  2    0.092754    0.532585    0.543557    11.00000   -1.50000
H28B  2    0.083730    0.541854    0.610431    11.00000   -1.50000
H28C  2    0.017975    0.497765    0.580342    11.00000   -1.50000
AFIX   0
C29   1    0.249154    0.461044    0.551642    11.00000    0.03305    0.03012 =
         0.01740   -0.00148    0.00607   -0.00568
AFIX 137
H29A  2    0.165896    0.442465    0.544977    11.00000   -1.50000
H29B  2    0.330742    0.442618    0.564235    11.00000   -1.50000
H29C  2    0.261264    0.476247    0.515650    11.00000   -1.50000
AFIX   0
C30   1    0.122078    0.466677    0.684185    11.00000    0.01746    0.02033 =
         0.01470    0.00235    0.00047    0.00105
C31   1    0.073090    0.496701    0.722779    11.00000    0.02135    0.02175 =
         0.01800    0.00150    0.00054    0.00337
C32   1   -0.039061    0.484465    0.750491    11.00000    0.02537    0.02774 =
         0.02344   -0.00054    0.00713    0.00631
AFIX  43
H32   2   -0.068959    0.503742    0.778317    11.00000   -1.20000
AFIX   0
C33   1   -0.107545    0.444909    0.738321    11.00000    0.01998    0.03250 =
         0.02860    0.00388    0.00742    0.00120
AFIX  43
H33   2   -0.182939    0.436907    0.757947    11.00000   -1.20000
AFIX   0
C34   1   -0.065300    0.417139    0.697358    11.00000    0.01993    0.02534 =
         0.02685    0.00092    0.00159   -0.00350
AFIX  43
H34   2   -0.116264    0.390867    0.687265    11.00000   -1.20000
AFIX   0
C35   1    0.049932    0.426635    0.670490    11.00000    0.01953    0.02219 =
         0.01787    0.00110    0.00004   -0.00049
C36   1    0.132232    0.542851    0.733925    11.00000    0.02908    0.02004 =
         0.02129   -0.00169    0.00436    0.00370
AFIX  13
H36   2    0.206424    0.547297    0.708921    11.00000   -1.20000
AFIX   0
C37   1    0.197281    0.549841    0.797167    11.00000    0.03438    0.02540 =
         0.02336   -0.00534    0.00345    0.00201
AFIX 137
H37A  2    0.271735    0.528266    0.807585    11.00000   -1.50000
H37B  2    0.125914    0.546027    0.822441    11.00000   -1.50000
H37C  2    0.235756    0.579694    0.801880    11.00000   -1.50000
AFIX   0
C38   1    0.092421    0.392242    0.628624    11.00000    0.02663    0.02347 =
         0.02258   -0.00480    0.00490   -0.00673
AFIX  13
H38   2    0.183710    0.401428    0.617434    11.00000   -1.20000
AFIX   0
C39   1   -0.014841    0.390710    0.573316    11.00000    0.03760    0.03798 =
         0.02506   -0.00618    0.00170   -0.01408
AFIX 137
H39A  2   -0.029232    0.420504    0.557349    11.00000   -1.50000
H39B  2   -0.103100    0.379142    0.582650    11.00000   -1.50000
H39C  2    0.019471    0.371508    0.544709    11.00000   -1.50000
AFIX   0
C40   1    0.019121    0.577889    0.717465    11.00000    0.03896    0.02447 =
         0.03149   -0.00243    0.00241    0.00912
AFIX 137
H40A  2    0.061942    0.607190    0.719033    11.00000   -1.50000
H40B  2   -0.048602    0.576603    0.744730    11.00000   -1.50000
H40C  2   -0.028068    0.572207    0.678142    11.00000   -1.50000
AFIX   0
C41   1    0.108792    0.345232    0.653360    11.00000    0.03327    0.02194 =
         0.03320   -0.00642    0.00930   -0.00635
AFIX 137
H41A  2    0.132404    0.325079    0.623433    11.00000   -1.50000
H41B  2    0.021297    0.335862    0.665845    11.00000   -1.50000
H41C  2    0.183106    0.344806    0.686561    11.00000   -1.50000
AFIX   0
RESI 2 CBE
N1    3    0.164942    0.298389    0.411973    11.00000    0.02105    0.02572 =
         0.01711    0.00368    0.00167   -0.00216
C1    1    0.255163    0.239231    0.571929    11.00000    0.01667    0.01912 =
         0.01777   -0.00053    0.00391    0.00031
N2    3    0.384064    0.238165    0.609378    11.00000    0.01673    0.02042 =
         0.01703    0.00495    0.00252    0.00083
C2    1    0.212244    0.268567    0.528315    11.00000    0.01682    0.01882 =
         0.01805    0.00075    0.00425    0.00085
C19   1   -0.174159    0.309906    0.393878    11.00000    0.02451    0.02591 =
         0.01827    0.00326    0.00171    0.00113
C3    1    0.077307    0.264071    0.491174    11.00000    0.01751    0.01957 =
         0.02085    0.00176    0.00379   -0.00018
AFIX  43
H3    2    0.002280    0.250780    0.506728    11.00000   -1.20000
AFIX   0
C18   1   -0.305601    0.304994    0.361759    11.00000    0.02322    0.03501 =
         0.02306    0.00712    0.00097    0.00427
AFIX  43
H18   2   -0.368666    0.329082    0.358981    11.00000   -1.20000
AFIX   0
C4    1    0.056504    0.278080    0.436124    11.00000    0.01893    0.01923 =
         0.02113    0.00031    0.00330    0.00062
C17   1   -0.346758    0.265890    0.333756    11.00000    0.02362    0.04301 =
         0.02131    0.00579   -0.00003   -0.00734
C5    1    0.268745    0.319306    0.450200    11.00000    0.01905    0.01948 =
         0.02123    0.00244    0.00246    0.00154
C6    1    0.287835    0.307264    0.509574    11.00000    0.01591    0.01800 =
         0.02042    0.00273    0.00311    0.00289
C7    1    0.385796    0.203363    0.655491    11.00000    0.02127    0.02439 =
         0.02066    0.00836    0.00363    0.00192
C8    1    0.265606    0.173733    0.629955    11.00000    0.02660    0.01964 =
         0.02584    0.00575    0.00404    0.00120
AFIX  23
H8A   2    0.220270    0.160719    0.661356    11.00000   -1.20000
H8B   2    0.300416    0.149463    0.607586    11.00000   -1.20000
AFIX   0
C9    1    0.161000    0.202005    0.590170    11.00000    0.02148    0.01791 =
         0.02030    0.00256    0.00249   -0.00203
C10   1    0.374537    0.333714    0.547847    11.00000    0.01979    0.01874 =
         0.02154    0.00109    0.00167    0.00386
AFIX  43
H10   2    0.378022    0.329076    0.588297    11.00000   -1.20000
AFIX   0
C11   1    0.456148    0.366671    0.528850    11.00000    0.02412    0.01813 =
         0.03037    0.00002    0.00031   -0.00123
AFIX  43
H11   2    0.517750    0.383305    0.555905    11.00000   -1.20000
AFIX   0
C13   1    0.351300    0.352386    0.431049    11.00000    0.02840    0.02569 =
         0.02380    0.00773    0.00398   -0.00209
AFIX  43
H13   2    0.341874    0.359388    0.390989    11.00000   -1.20000
AFIX   0
C14   1   -0.082061    0.274099    0.399334    11.00000    0.02034    0.02438 =
         0.01665    0.00172    0.00230   -0.00179
C20   1   -0.023537    0.195423    0.374234    11.00000    0.03628    0.02711 =
         0.04508   -0.00857    0.00471    0.00005
AFIX 137
H20A  2   -0.044614    0.177647    0.338991    11.00000   -1.50000
H20B  2   -0.035245    0.177379    0.408032    11.00000   -1.50000
H20C  2    0.072622    0.205979    0.377852    11.00000   -1.50000
AFIX   0

C21   1   -0.488887    0.261058    0.298521    11.00000    0.02886    0.06423 =
         0.03424    0.00661   -0.00664   -0.01122
AFIX 137
H21A  2   -0.524631    0.290207    0.285859    11.00000   -1.50000
H21B  2   -0.552162    0.247208    0.322276    11.00000   -1.50000
H21C  2   -0.482160    0.242623    0.264550    11.00000   -1.50000
AFIX   0
C22   1   -0.134293    0.353744    0.421967    11.00000    0.03528    0.02611 =
         0.03045   -0.00112   -0.00193    0.00592
AFIX 137
H22A  2   -0.143400    0.376868    0.392335    11.00000   -1.50000
H22B  2   -0.037802    0.352492    0.441171    11.00000   -1.50000
H22C  2   -0.195774    0.360352    0.450643    11.00000   -1.50000
AFIX   0
C15   1   -0.121271    0.234381    0.370886    11.00000    0.02676    0.02555 =
         0.02431   -0.00023    0.00454   -0.00350
C23   1    0.148424    0.309420    0.350721    11.00000    0.02854    0.03755 =
         0.01836    0.00387    0.00257   -0.00442
AFIX 137
H23A  2    0.236767    0.304760    0.335999    11.00000   -1.50000
H23B  2    0.120686    0.340378    0.345448    11.00000   -1.50000
H23C  2    0.076686    0.290557    0.329431    11.00000   -1.50000
AFIX   0
C16   1   -0.253040    0.231227    0.338461    11.00000    0.03200    0.03183 =
         0.02624   -0.00344    0.00094   -0.01122
AFIX  43
H16   2   -0.279487    0.204400    0.318925    11.00000   -1.20000
AFIX   0
C12   1    0.446912    0.375056    0.470172    11.00000    0.02865    0.02186 =
         0.03377    0.00701    0.00418   -0.00613
AFIX  43
H12   2    0.506145    0.396378    0.456618    11.00000   -1.20000
AFIX   0
C26   1    0.049827    0.223356    0.623021    11.00000    0.01919    0.02491 =
         0.02360    0.00336    0.00397   -0.00214
AFIX  23
H26A  2    0.098810    0.238855    0.657375    11.00000   -1.20000
H26B  2   -0.000540    0.245936    0.597471    11.00000   -1.20000
AFIX   0
C27   1   -0.057473    0.192545    0.643312    11.00000    0.02871    0.04033 =
         0.04186    0.00813    0.01221   -0.00777
AFIX 137
H27A  2   -0.113314    0.178932    0.609606    11.00000   -1.50000
H27B  2   -0.118283    0.209396    0.665261    11.00000   -1.50000
H27C  2   -0.009738    0.169517    0.668100    11.00000   -1.50000
AFIX   0
C28   1    0.361332    0.221806    0.714740    11.00000    0.02693    0.03681 =
         0.01906    0.00627    0.00375   -0.00297
AFIX 137
H28A  2    0.288320    0.244315    0.709023    11.00000   -1.50000
H28B  2    0.447597    0.234974    0.734302    11.00000   -1.50000
H28C  2    0.332525    0.197856    0.738567    11.00000   -1.50000
AFIX   0
C29   1    0.522057    0.177387    0.663629    11.00000    0.02581    0.03202 =
         0.03299    0.01526    0.00472    0.00671
AFIX 137
H29A  2    0.538246    0.165078    0.626349    11.00000   -1.50000
H29B  2    0.516234    0.153388    0.691288    11.00000   -1.50000
H29C  2    0.599016    0.197049    0.678465    11.00000   -1.50000
AFIX   0
C30   1    0.511911    0.253444    0.591731    11.00000    0.01537    0.01784 =
         0.01939    0.00439    0.00138    0.00263
C31   1    0.594491    0.285310    0.625304    11.00000    0.01810    0.02100 =
         0.02025    0.00268    0.00019    0.00298
C32   1    0.712382    0.301431    0.604832    11.00000    0.01794    0.02271 =
         0.02897   -0.00007   -0.00039   -0.00098
AFIX  43
H32   2    0.770110    0.321961    0.627769    11.00000   -1.20000
AFIX   0
C33   1    0.747837    0.288451    0.552170    11.00000    0.01810    0.02423 =
         0.03385    0.00393    0.00810    0.00012
AFIX  43
H33   2    0.825136    0.301431    0.537906    11.00000   -1.20000
AFIX   0
C34   1    0.669661    0.256359    0.520404    11.00000    0.02312    0.02305 =
         0.02548    0.00124    0.00894    0.00280
AFIX  43
H34   2    0.694978    0.247040    0.484483    11.00000   -1.20000
AFIX   0
C35   1    0.554263    0.237384    0.540083    11.00000    0.01900    0.01767 =
         0.02166    0.00336    0.00264    0.00354
C36   1    0.561394    0.303957    0.682586    11.00000    0.02267    0.02986 =
         0.02019   -0.00195    0.00062   -0.00114
AFIX  13
H36   2    0.468724    0.292272    0.689135    11.00000   -1.20000
AFIX   0
C37   1    0.555773    0.354595    0.685092    11.00000    0.02911    0.03212 =
         0.02672   -0.00812    0.00297   -0.00185
AFIX 137
H37A  2    0.644322    0.366811    0.677016    11.00000   -1.50000
H37B  2    0.539261    0.363877    0.723748    11.00000   -1.50000
H37C  2    0.480156    0.365347    0.656108    11.00000   -1.50000
AFIX   0
C38   1    0.670742    0.288052    0.732776    11.00000    0.03250    0.04464 =
         0.02355   -0.00032   -0.00373    0.00143
AFIX 137
H38A  2    0.677402    0.255840    0.731677    11.00000   -1.50000
H38B  2    0.643081    0.297211    0.769742    11.00000   -1.50000
H38C  2    0.761287    0.300989    0.728828    11.00000   -1.50000
AFIX   0
C39   1    0.485480    0.198538    0.505866    11.00000    0.02567    0.02017 =
         0.02256   -0.00068    0.00612    0.00038
AFIX  13
H39   2    0.407648    0.187806    0.525942    11.00000   -1.20000
AFIX   0
C40   1    0.425148    0.210780    0.443693    11.00000    0.03508    0.02620 =
         0.02341   -0.00314    0.00313    0.00055
AFIX 137
H40A  2    0.499603    0.221845    0.423367    11.00000   -1.50000
H40B  2    0.354258    0.233684    0.444259    11.00000   -1.50000
H40C  2    0.382936    0.184652    0.423628    11.00000   -1.50000
AFIX   0
C41   1    0.590285    0.160548    0.504763    11.00000    0.03651    0.02206 =
         0.03147   -0.00269    0.00808    0.00466
AFIX 137
H41A  2    0.541863    0.134400    0.487369    11.00000   -1.50000
H41B  2    0.633076    0.153742    0.544412    11.00000   -1.50000
H41C  2    0.662571    0.169342    0.481805    11.00000   -1.50000
AFIX   0
C24   1    0.089683    0.172957    0.539425    11.00000    0.03930    0.02266 =
         0.03688   -0.00666   -0.00810    0.00080
PART 1 21.000
AFIX  23
H24A  2   -0.005245    0.184776    0.527965    21.00000   -1.20000
H24B  2    0.140801    0.177657    0.506182    21.00000   -1.20000
AFIX  23
PART 2 -21.000
H24A  2    0.037540    0.150082    0.557587   -21.00000   -1.20000
H24B  2    0.018937    0.192067    0.516935   -21.00000   -1.20000
AFIX   0
PART 1 21.000
C25   1    0.076427    0.124839    0.546814    21.00000    0.04257    0.01972 =
         0.03826   -0.00177    0.00273   -0.00573
AFIX 137
H25A  2    0.021456    0.112304    0.512124    21.00000   -1.50000
H25B  2    0.029951    0.118907    0.580592    21.00000   -1.50000
H25C  2    0.169083    0.111399    0.552627    21.00000   -1.50000
AFIX   0
PART 2 -21.000
C25   1    0.154015    0.151426    0.499489   -21.00000    0.03483    0.02349 =
         0.03182   -0.00437    0.00720   -0.00097
AFIX 137
H25D  2    0.233038    0.134624    0.519270   -21.00000   -1.20000
H25E  2    0.187256    0.172911    0.473276   -21.00000   -1.20000
H25F  2    0.088052    0.131248    0.477181   -21.00000   -1.20000
PART 0


REM <hkl>
REM cu_OCM_JJH_CB361_twin_0m.hkl
REM </hkl>
AFIX   0
HKLF 4


REM  cu_ocm_jjh_cb361_twin_0m_a.res in P2(1)/n
REM wR2 = 0.0995, GooF = S = 1.016, Restrained GooF = 0.975 for all data
REM R1 = 0.0389 for 11698 Fo > 4sig(Fo) and 0.0431 for all 12920 data
REM 810 parameters refined using 1312 restraints

END

WGHT      0.0474      2.7894

REM Highest difference peak  0.214,  deepest hole -0.228,  1-sigma level  0.037
Q1    1   0.4249  0.5008  0.6772  11.00000  0.05    0.21
Q2    1   0.2049  0.2212  0.5781  11.00000  0.05    0.21
Q3    1   0.0992  0.2099  0.6041  11.00000  0.05    0.21
Q4    1  -0.5121  0.2272  0.2983  11.00000  0.05    0.21
Q5    1   0.5174  0.2201  0.5221  11.00000  0.05    0.20
Q6    1   0.3217  0.1907  0.6430  11.00000  0.05    0.20
Q7    1   0.2654  0.2855  0.5184  11.00000  0.05    0.19
Q8    1   0.2930  0.5101  0.5985  11.00000  0.05    0.19
Q9    1  -0.3319  0.2798  0.3594  11.00000  0.05    0.19
Q10   1  -0.0922  0.2554  0.3838  11.00000  0.05    0.19
Q11   1   0.5847  0.2953  0.6545  11.00000  0.05    0.19
Q12   1  -0.2134  0.3734  0.4144  11.00000  0.05    0.19
Q13   1   0.3875  0.4601  0.7638  11.00000  0.05    0.19
Q14   1   0.5199  0.2488  0.5596  11.00000  0.05    0.19
Q15   1  -0.0109  0.2754  0.4158  11.00000  0.05    0.19
Q16   1   0.4928  0.5318  0.6665  11.00000  0.05    0.19
Q17   1   0.2491  0.2484  0.5401  11.00000  0.05    0.19
;
_shelx_res_checksum               43571
_shelx_hkl_file
;
   1   0   0    0.10    0.40
  -1   0   0    0.40    0.40
  -1   0   0    0.50    0.30
  -1   0   0    0.40    0.30
  -1   0   0    0.40    0.20
   1   0   0   -0.10    0.30
   1   0   0    0.50    0.50
  -2   0   0 1547.55   40.30
  -2   0   0 1518.45   41.40
  -2   0   0 1491.65   41.10
  -2   0   0 1472.75   41.00
  -2   0   0 1466.45   40.90
   2   0   0 1617.94   41.90
  -2   0   0 1494.75   40.40
  -3   0   0    0.40    0.50
  -3   0   0    0.80    0.80
   3   0   0   -1.50    0.90
  -3   0   0    1.40    0.90
  -3   0   0   -1.10    1.10
   3   0   0    0.20    1.30
  -4   0   0   67.89    4.20
   4   0   0   70.99    4.00
  -4   0   0   70.69    3.60
   4   0   0   67.39    2.70
  -4   0   0   65.29    3.70
   5   0   0    0.40    1.70
   5   0   0    0.90    0.80
   5   0   0   -3.80    2.00
  -5   0   0    0.30    1.80
   6   0   0  292.07    8.90
   6   0   0  297.17    9.50
   6   0   0  324.47   13.40
   7   0   0    0.00    0.70
   7   0   0    1.30    3.00
   7   0   0    0.20    0.90
  -7   0   0    2.70    0.90
   8   0   0   16.10    1.50
   8   0   0   24.30    4.80
   8   0   0   15.30    1.60
   8   0   0   12.70    1.90
  -8   0   0   16.00    1.80
   9   0   0    2.10    0.90
   9   0   0   -1.00    0.70
   9   0   0   -0.80    0.60
   9   0   0    0.90    1.20
  10   0   0  112.59    4.10
  10   0   0  112.79    4.80
  10   0   0  108.39    3.70
  10   0   0  102.39    3.80
  11   0   0   -0.30    0.50
  11   0   0   -1.20    1.40
  11   0   0    0.30    0.60
   1  -1   0   37.60    2.00
  -1  -1   0   35.50    1.40
   1  -1   0   39.60    1.80
  -1  -1   0   35.20    1.50
   1  -1   0   33.30    1.70
  -1  -1   0   35.10    1.40
  -1   1   0   36.80    1.60
   1   1   0   38.50    1.60
  -1   1   0   37.90    1.70
  -1   1   0   39.40    1.60
   1   1   0   33.80    1.40
   1   1   0   33.40    1.40
  -1   1   0   38.90    1.60
   1   1   0   36.00    1.40
  -2  -1   0  219.48    6.40
   2  -1   0  216.48    7.60
  -2  -1   0  207.68    7.00
  -2  -1   0  210.58    6.50
   2  -1   0  215.78    6.80
  -2   1   0  202.08    6.30
   2   1   0  220.68    7.20
   2   1   0  203.28    6.60
  -2   1   0  216.28    6.30
  -2   1   0  199.98    6.70
  -2   1   0  198.88    6.70
  -2   1   0  197.98    6.60
   2   1   0  225.98    6.50
   3  -1   0   80.39    4.70
  -3  -1   0   84.59    3.90
   3  -1   0   84.69    3.90
  -3  -1   0   83.49    3.60
  -3  -1   0   82.29    3.40
  -3   1   0   81.89    3.70
  -3   1   0   82.69    3.80
  -3   1   0   81.99    3.00
   3   1   0   87.39    4.50
   3   1   0   84.69    3.70
   4  -1   0    0.70    1.30
  -4  -1   0   -1.20    1.20
   4  -1   0    0.50    1.00
  -4  -1   0   -1.60    1.10
  -4  -1   0    2.30    1.50
  -4   1   0    0.20    0.60
  -4   1   0    0.50    1.30
   4   1   0    1.60    0.70
  -4   1   0    2.10    1.60
  -4   1   0    1.80    1.40
   4   1   0    0.40    1.40
   5  -1   0    7.50    1.10
  -5  -1   0    2.20    2.00
   5  -1   0    7.40    2.00
   5  -1   0    9.70    2.00
  -5  -1   0    7.90    2.00
   5   1   0    9.60    1.20
  -5   1   0    2.30    2.50
   5   1   0   11.00    2.40
  -5   1   0    7.40    2.00
  -5   1   0    8.70    2.10
   5   1   0    8.50    2.40
   6  -1   0  231.78   10.00
   6  -1   0  244.78    8.10
   6  -1   0  250.07    7.50
   6  -1   0  261.07   10.60
   6   1   0  240.58   10.60
   6   1   0  248.28    7.50
   6   1   0  243.08    8.00
   7  -1   0   17.10    2.10
  -7  -1   0   21.60    2.00
   7  -1   0   14.00    1.50
   7  -1   0   14.30    1.50
   7  -1   0   17.10    3.80
  -7   1   0   14.40    1.60
   7   1   0   15.40    2.30
   7   1   0   22.90    4.00
   7   1   0   15.20    1.90
   8  -1   0   13.70    1.60
  -8  -1   0   17.80    1.80
   8  -1   0   14.90    1.30
   8  -1   0   15.40    1.50
   8  -1   0   14.80    4.50
   8  -1   0   17.80    2.30
   8   1   0   14.30    1.40
   8   1   0   14.40    1.60
   8   1   0   14.30    2.00
   8   1   0   16.80    4.90
   9  -1   0   35.90    1.90
   9  -1   0   36.20    2.90
   9  -1   0   36.00    2.10
   9  -1   0   37.20    2.30
   9   1   0   33.10    1.90
   9   1   0   35.60    2.30
   9   1   0   34.90    2.00
   9   1   0   39.90    3.00
  10  -1   0  176.48    6.70
  10  -1   0  180.68    5.50
  10  -1   0  168.88    5.60
  10  -1   0  179.58    5.90
  10   1   0  178.78    5.90
  10   1   0  180.58    5.50
  10   1   0  181.98    6.70
  10   1   0  177.08    5.60
  11  -1   0   15.50    1.30
  11  -1   0   14.90    1.00
  11  -1   0   14.80    1.00
  11   1   0   13.60    1.00
  11   1   0   17.30    2.40
  11   1   0   15.10    1.30
  11   1   0   16.60    1.10
   0  -2   0    5.40    0.60
   0  -2   0    4.20    0.30
   0  -2   0    4.00    0.50
   0   2   0    5.00    0.60
   0   2   0    3.10    0.30
   0   2   0    4.20    0.60
  -1  -2   0  172.58    4.70
   1  -2   0  157.88    5.30
   1  -2   0  160.98    5.60
  -1   2   0  169.48    5.20
  -1   2   0  171.58    5.10
   1   2   0  160.08    4.60
   1   2   0  161.98    4.60
  -1   2   0  157.48    5.20
  -1   2   0  156.08    5.10
  -2  -2   0  149.29    5.00
   2  -2   0  157.98    6.30
   2  -2   0  157.38    5.50
   2  -2   0  158.68    5.90
  -2  -2   0  155.68    4.80
  -2  -2   0  155.38    4.70
   2   2   0  147.69    4.90
  -2   2   0  149.59    5.00
  -2   2   0  153.68    5.40
  -2   2   0  147.69    5.40
  -2   2   0  147.89    5.40
  -2   2   0  159.18    5.20
   2   2   0  154.48    5.40
  -3  -2   0   47.40    2.40
   3  -2   0   44.90    3.80
  -3  -2   0   48.50    2.50
  -3  -2   0   53.59    2.90
   3  -2   0   50.59    3.40
   3  -2   0   50.09    3.10
   3   2   0   49.90    3.30
   3   2   0   49.70    2.90
  -3   2   0   46.40    2.90
  -3   2   0   49.10    3.00
  -3   2   0   49.90    2.40
   3   2   0   52.49    2.80
  -3   2   0   45.00    2.30
  -3   2   0   52.89    3.10
   4  -2   0   76.89    3.00
  -4  -2   0   76.79    3.80
   4  -2   0   71.19    3.80
  -4  -2   0   76.09    3.70
  -4  -2   0   74.99    3.60
   4  -2   0   76.59    4.20
  -4   2   0   67.89    3.90
  -4   2   0   67.29    2.40
  -4   2   0   76.89    4.10
  -4   2   0   67.19    2.40
   4   2   0   69.69    2.90
   4   2   0   76.69    4.20
  -5  -2   0   30.20    4.10
  -5  -2   0   32.60    3.90
   5  -2   0   31.30    3.50
   5  -2   0   33.50    2.10
   5  -2   0   29.40    3.20
   5   2   0   33.50    1.90
  -5   2   0   30.40    3.60
  -5   2   0   30.30    3.40
  -5   2   0   26.60    4.40
  -5   2   0   32.80    1.50
   5   2   0   30.90    3.90
   6  -2   0   50.49    2.30
   6  -2   0   48.60    2.80
   6  -2   0   53.99    4.30
  -6  -2   0   45.60    3.90
   6  -2   0   52.69    4.80
   6   2   0   56.99    2.80
   6   2   0   45.90    5.40
   7  -2   0    3.00    0.90
   7  -2   0    2.80    0.90
  -7  -2   0    3.70    1.20
   7  -2   0    1.90    2.30
   7  -2   0    1.40    2.80
   7  -2   0    3.20    1.40
   7   2   0    7.00    1.30
  -7   2   0    3.90    1.10
   8  -2   0    3.00    0.90
  -8  -2   0    3.50    1.10
   8  -2   0    3.90    0.80
   8  -2   0   -3.50    3.50
   8  -2   0    3.50    1.30
   8  -2   0    3.20    1.00
   8   2   0    3.20    0.90
   8   2   0    4.80    1.40
   8   2   0    4.50    0.90
   9  -2   0    1.20    0.70
   9  -2   0   -1.80    1.00
   9  -2   0    0.70    0.90
   9  -2   0    0.50    0.70
   9   2   0    0.90    0.80
   9   2   0   -1.30    1.00
   9   2   0    2.00    0.80
   9   2   0    0.40    0.70
  10  -2   0    1.20    1.10
  10  -2   0    1.00    0.80
  10  -2   0   -0.50    0.60
  10  -2   0    0.00    0.60
  10   2   0   -1.40    1.00
  10   2   0    0.40    0.80
  10   2   0   -0.10    0.60
  10   2   0    1.20    0.60
  11  -2   0   11.80    1.00
  11  -2   0   12.90    1.00
  11  -2   0   14.80    1.20
  11   2   0    9.70    0.80
  11   2   0   13.30    1.00
   0  -3   0    1.50    0.50
   0   3   0    0.90    0.60
   0   3   0    1.60    0.30
   1  -3   0   44.00    2.30
   1   3   0   39.70    1.50
   1   3   0   38.90    1.40
  -1   3   0   41.60    2.10
  -1   3   0   40.60    2.00
  -1   3   0   40.30    2.10
  -1   3   0   38.80    2.00
  -2  -3   0 1553.54   46.20
   2  -3   0 1787.22   48.40
   2  -3   0 1702.93   47.70
  -2  -3   0 1784.92   46.60
  -2  -3   0 1621.34   46.30
   2  -3   0 1777.82   47.30
  -2   3   0 1765.92   47.40
  -2   3   0 1786.42   47.00
  -2   3   0 1748.82   47.40
  -2   3   0 1733.73   47.50
   2   3   0 1796.52   46.60
   2   3   0 1755.62   46.80
   3  -3   0    5.30    2.10
   3  -3   0    2.90    1.10
  -3  -3   0    4.50    1.20
   3  -3   0    2.80    1.20
   3  -3   0    4.70    1.80
  -3   3   0    4.90    1.00
   3   3   0    4.70    1.10
  -3   3   0    5.10    1.40
  -3   3   0    3.70    1.00
  -3   3   0    6.80    1.50
   3   3   0    4.00    1.30
  -3   3   0    4.50    1.20
   4  -3   0  283.77    9.60
   4  -3   0  276.17   10.90
  -4  -3   0  288.57    9.30
   4  -3   0  281.57   10.00
   4  -3   0  282.07    8.60
   4   3   0  259.67    9.90
   4   3   0  290.97    9.60
  -4   3   0  289.87    8.50
  -4   3   0  276.97   10.00
  -4   3   0  283.07    8.70
  -4   3   0  270.57   10.10
  -4   3   0  278.77    9.80
  -5  -3   0  136.79    5.90
   5  -3   0  127.09    6.00
   5  -3   0  136.49    6.50
   5  -3   0  135.39    4.90
  -5   3   0  131.79    4.60
   5   3   0  148.09    6.80
   5   3   0  138.49    4.60
  -5   3   0  132.19    6.30
  -5   3   0  125.29    6.40
   6  -3   0  273.67    8.90
   6  -3   0  265.87   10.40
   6  -3   0  269.47   11.20
   6  -3   0  266.57    8.20
   6   3   0  284.97    8.70
   6   3   0  277.37   11.40
   6   3   0  264.67    8.10
   7  -3   0  159.88   13.10
  -7  -3   0  142.29    5.30
   7  -3   0  143.09    5.00
   7  -3   0  137.49    8.90
   7  -3   0  128.89    4.90
   7  -3   0  133.59    4.90
   7   3   0  153.88    5.60
   7   3   0  143.09    5.20
  -8  -3   0  116.19    4.60
   8  -3   0  115.69    4.10
   8  -3   0  123.09    4.50
   8  -3   0  114.09    4.30
   8  -3   0  125.29    5.30
   8  -3   0  109.19    7.00
   8  -3   0   93.99    8.30
   8   3   0  117.89    4.40
   8   3   0  119.99    5.20
   8   3   0  113.19    4.20
   9  -3   0   18.20    1.80
   9  -3   0   17.90    1.60
   9  -3   0   17.90    2.30
   9  -3   0   16.40    1.40
   9   3   0   17.40    2.10
   9   3   0   16.50    1.40
   9   3   0   17.00    1.40
   9   3   0   15.00    1.60
  10  -3   0   16.30    1.30
  10  -3   0   13.10    1.80
  10  -3   0   12.10    1.40
  10  -3   0   14.10    1.40
  10   3   0   12.00    1.10
  10   3   0   17.40    2.00
  10   3   0   14.90    1.30
  10   3   0   12.60    1.40
  11  -3   0   22.40    1.90
  11  -3   0   22.20    2.00
  11  -3   0   20.30    1.20
  11  -3   0   20.60    1.20
  11   3   0   21.70    1.20
  11   3   0   19.90    2.40
  11   3   0   23.30    1.80
   1  -4   0 1047.30   28.90
   1  -4   0 1035.50   29.40
   1  -4   0 1065.79   28.60
  -1   4   0 1068.19   28.70
   1   4   0 1029.70   28.00
  -1   4   0 1058.89   28.80
  -1   4   0 1023.90   28.70
   1   4   0 1028.70   28.10
  -1   4   0 1036.20   28.90
   2  -4   0  108.99    4.20
   2  -4   0  112.89    5.00
  -2   4   0  115.19    4.50
  -2   4   0  114.59    4.60
  -2   4   0  113.69    4.70
   2   4   0  114.49    3.60
   2   4   0  116.79    3.80
  -2   4   0  117.89    4.50
   2   4   0  105.19    3.70
   2   4   0  107.19    3.70
   3  -4   0  253.37   10.00
   3  -4   0  252.57    8.60
   3  -4   0  244.48    9.30
  -3   4   0  244.78    8.70
  -3   4   0  243.98    8.60
  -3   4   0  249.48    8.20
  -3   4   0  249.18    8.00
  -3   4   0  238.58    8.70
   3   4   0  248.78    7.90
   4  -4   0    0.80    1.30
   4  -4   0   -0.70    2.10
   4  -4   0    1.30    1.10
  -4   4   0    0.40    0.90
   4   4   0    0.40    1.60
  -4   4   0    0.50    1.20
   4   4   0    0.40    1.70
  -4   4   0    0.00    1.10
  -4   4   0   -1.00    0.90
  -4   4   0   -0.30    1.70
   5  -4   0    2.00    0.80
   5  -4   0    2.10    1.50
   5  -4   0    3.90    3.80
   5  -4   0   -0.30    1.60
   5  -4   0    1.70    0.70
  -5   4   0    1.40    0.80
  -5   4   0    0.20    1.60
   5   4   0   -0.30    2.30
   5   4   0    2.30    0.70
  -5   4   0    0.70    1.60
   6  -4   0   80.59    5.40
   6  -4   0   75.59    4.80
   6  -4   0   71.29    3.40
   6  -4   0   70.79    2.80
  -6   4   0   66.89    5.50
  -6   4   0   58.89    5.60
   6   4   0   58.29    6.30
   6   4   0   62.09    2.60
   6   4   0   68.49    3.10
   7  -4   0   89.89    4.50
   7  -4   0   83.29    6.80
  -7  -4   0   88.39    4.30
   7  -4   0   85.09    4.10
   7  -4   0   92.79    3.60
   7  -4   0   93.89    5.80
   7  -4   0   84.89    3.20
   7   4   0   87.79    3.60
   7   4   0   91.49    4.00
   8  -4   0   84.79    3.50
  -8  -4   0   78.99    3.60
   8  -4   0   79.69    4.10
   8  -4   0   62.79    5.90
   8  -4   0   74.79    7.20
   8  -4   0   78.09    4.30
   8   4   0   75.39    3.30
   8   4   0   73.79    3.90
   9  -4   0   51.59    2.70
   9  -4   0   42.20    9.40
   9  -4   0   50.09    2.50
  -9  -4   0   50.99    2.70
   9  -4   0   49.70    2.20
   9  -4   0   43.70    3.20
   9   4   0   53.09    2.60
   9   4   0   49.99    3.20
   9   4   0   44.50    2.30
   9   4   0   51.19    2.20
  10  -4   0   39.20    2.20
  10  -4   0   41.20    2.80
  10  -4   0   42.00    2.00
  10  -4   0   40.30    1.90
  10   4   0   45.20    2.30
  10   4   0   37.10    1.90
  10   4   0   43.90    2.80
  11  -4   0   11.30    1.00
  11  -4   0    9.90    1.30
  11  -4   0   10.70    1.50
  11  -4   0   12.30    1.00
  11   4   0   13.50    1.20
  11   4   0   11.50    0.90
  11   4   0   11.70    1.40
   0  -5   0    0.60    0.20
   0  -5   0    0.10    0.90
   0  -5   0    0.60    0.20
   0   5   0    0.60    0.50
   0   5   0    0.30    0.60
   0   5   0    0.00    0.50
   0   5   0    0.10    0.50
   0   5   0    0.10    1.00
   1  -5   0  399.06   12.10
   1  -5   0  359.96   11.30
   1  -5   0  379.86   11.00
   1  -5   0  373.26   10.90
  -1   5   0  360.76   11.10
  -1   5   0  382.26   11.20
  -1   5   0  365.66   11.60
   1   5   0  359.26   10.60
   1   5   0  367.66   10.60
  -1   5   0  381.86   11.30
   2  -5   0  652.23   18.60
   2  -5   0  638.44   19.40
   2  -5   0  685.43   20.40
   2  -5   0  664.33   18.90
  -2   5   0  627.14   18.70
   2   5   0  644.74   17.90
  -2   5   0  660.13   19.10
  -2   5   0  657.13   19.20
  -2   5   0  643.64   19.20
   2   5   0  640.94   18.00
  -2   5   0  662.63   19.00
   2   5   0  663.33   17.80
   3  -5   0   30.60    3.10
   3  -5   0   31.60    2.70
   3  -5   0   33.50    2.40
   3   5   0   29.80    2.10
  -3   5   0   31.50    2.70
  -3   5   0   31.60    2.40
  -3   5   0   29.60    2.50
  -3   5   0   32.40    2.70
   4  -5   0   -1.90    2.10
   4  -5   0    0.40    1.30
   4  -5   0   -0.10    1.00
  -4   5   0    0.90    0.90
  -4   5   0    0.50    1.20
  -4   5   0    3.40    1.70
  -4   5   0   -0.60    1.00
  -4   5   0    0.10    1.20
   4   5   0    0.80    1.60
   5  -5   0    4.90    3.10
   5  -5   0    3.90    1.50
   5  -5   0    3.10    1.70
   5  -5   0    4.00    0.80
  -5   5   0    6.40    2.40
   5   5   0   -0.80    2.60
  -5   5   0    3.60    2.10
   5   5   0    4.00    0.80
  -5   5   0    3.60    1.10
   6  -5   0  254.47   10.80
   6  -5   0  269.67    8.00
   6  -5   0  258.77   10.10
   6  -5   0  255.97    8.60
   6   5   0  266.47    8.20
   6   5   0  241.38    7.70
  -6   5   0  259.57   10.90
  -6   5   0  260.47   11.20
  -6   5   0  267.07    8.00
   7  -5   0   40.00    1.90
   7  -5   0   36.70    2.10
   7  -5   0   46.00    4.30
   7  -5   0   46.70    5.30
  -7  -5   0   36.60    3.40
   7  -5   0   37.00    2.70
   7  -5   0   43.30    2.30
   7   5   0   37.50    2.50
   7   5   0   37.50    2.10
   8  -5   0   73.29    8.90
   8  -5   0   80.09    3.40
   8  -5   0   67.89    6.30
   8  -5   0   69.59    3.80
   8  -5   0   73.09    4.00
   8  -5   0   68.79    2.90
   8   5   0   72.49    3.10
   8   5   0   77.89    3.90
   9  -5   0    8.10    3.00
   9  -5   0   10.50    1.70
   9  -5   0    9.80    1.30
  -9  -5   0    8.90    1.30
   9  -5   0   10.30    1.20
   9  -5   0   12.20    4.70
   9  -5   0   10.80    1.20
   9   5   0    7.70    1.20
   9   5   0   10.30    1.70
  10  -5   0    1.00    0.80
  10  -5   0    0.40    0.60
  10  -5   0   -0.30    1.10
  10  -5   0    0.60    0.70
  10   5   0    1.10    0.70
  10   5   0    0.50    0.60
  10   5   0   -0.80    0.90
  11  -5   0   -0.50    0.40
  11  -5   0    0.60    0.50
  11  -5   0    1.30    1.10
  11  -5   0   -0.50    0.50
  11   5   0   -1.50    0.80
  11   5   0    0.10    0.60
  11   5   0    0.90    0.50
   0  -6   0 1245.08   34.20
   0   6   0 1280.27   34.10
   0   6   0 1266.97   34.20
   0   6   0 1261.17   33.80
   0   6   0 1227.98   35.00
   0   6   0 1259.67   34.30
   1  -6   0 1504.55   41.70
   1  -6   0 1481.75   41.20
   1  -6   0 1522.95   41.90
  -1   6   0 1512.75   41.70
  -1   6   0 1494.75   41.70
   1   6   0 1584.74   41.40
   1   6   0 1543.65   41.20
  -1   6   0 1524.85   41.70
  -1   6   0 1516.95   41.90
   1   6   0 1546.05   41.00
   2  -6   0  125.59    4.90
   2  -6   0  120.29    4.50
   2  -6   0  119.79    5.40
   2   6   0  119.99    3.90
  -2   6   0  121.89    5.00
  -2   6   0  127.59    5.10
   2   6   0  115.79    3.90
  -2   6   0  112.79    4.60
  -2   6   0  120.89    5.10
  -2   6   0  115.69    5.00
   2   6   0  120.79    3.80
   3  -6   0  366.56   10.50
   3  -6   0  359.06   11.40
   3  -6   0  337.67   12.40
   3  -6   0  371.66   11.90
  -3   6   0  363.56   12.10
   3   6   0  349.87   10.90
   3   6   0  353.56   10.80
  -3   6   0  374.36   11.80
  -3   6   0  366.86   12.00
   3   6   0  375.46   10.80
  -3   6   0  350.96   12.10
  -3   6   0  367.56   11.40
   4  -6   0  173.18    7.30
   4  -6   0  170.28    6.80
   4  -6   0  189.18    6.20
   4  -6   0  172.38    8.20
  -4   6   0  172.08    7.60
  -4   6   0  180.28    6.60
  -4   6   0  185.38    7.40
   4   6   0  175.88    6.80
  -4   6   0  174.38    7.40
  -4   6   0  178.38    7.80
   5  -6   0  116.49    4.20
   5  -6   0  112.29    5.60
   5  -6   0  117.79    4.70
   5  -6   0  118.59    7.10
   5  -6   0  127.89    6.40
  -5   6   0  115.59    4.90
  -5   6   0  125.29    6.60
  -5   6   0  121.19    4.80
  -5   6   0  119.39    6.30
   5   6   0  119.99    4.00
  -5   6   0  112.49    7.70
   6  -6   0   15.00    1.40
   6  -6   0   15.50    1.80
   6  -6   0    9.90    2.60
   6  -6   0   11.90    2.40
  -6   6   0   14.40    1.60
   6   6   0   14.20    1.40
  -6   6   0   14.70    3.60
   6   6   0   10.60    1.20
  -6   6   0   15.70    3.40
   7  -6   0   61.49    2.80
   7  -6   0   62.99    3.50
   7  -6   0   61.39    2.90
   7  -6   0   71.59    5.90
  -7  -6   0   58.89    3.30
   7  -6   0   56.39    4.70
   7  -6   0   59.79    2.50
   7   6   0   64.79    2.90
   7   6   0   63.09    3.50
   8  -6   0   52.09    2.70
  -8  -6   0   56.79    3.40
   8  -6   0   48.00    3.30
   8  -6   0   49.90    2.20
   8  -6   0   50.69    2.50
   8  -6   0   39.80    4.50
   8  -6   0   56.29    7.00
   8   6   0   49.99    2.50
   8   6   0   51.89    3.20
   9  -6   0   27.60    2.50
   9  -6   0   24.60    3.30
   9  -6   0   27.40    1.80
   9  -6   0   28.30    2.00
  -9  -6   0   28.80    2.10
   9  -6   0   30.10    1.70
   9  -6   0   29.40    5.00
   9   6   0   26.20    2.50
   9   6   0   23.90    1.80
  10  -6   0   20.60    1.50
  10  -6   0   21.20    1.60
  10  -6   0   22.00    1.40
  10  -6   0   23.30    3.10
  10   6   0   19.60    1.50
  10   6   0   20.40    1.30
  11  -6   0    1.20    0.50
  11  -6   0    1.70    0.50
  11  -6   0    1.60    0.60
  11   6   0    1.10    0.50
  11   6   0    0.90    0.60
  11   6   0    1.00    1.00
   0  -7   0    0.20    0.40
   0  -7   0    0.60    1.20
   0   7   0    1.00    0.70
   0   7   0   -0.20    0.60
   0   7   0    0.70    0.80
   0   7   0    0.40    0.70
   0   7   0    0.60    1.40
   1  -7   0  998.60   28.80
   1  -7   0 1023.90   28.00
   1  -7   0 1018.00   28.10
  -1   7   0 1021.20   28.90
  -1   7   0 1001.80   28.60
  -1   7   0 1014.10   28.70
   1   7   0 1006.70   28.20
   1   7   0 1059.09   28.70
  -1   7   0 1029.20   28.60
   1   7   0 1053.49   28.90
   2  -7   0  250.07    8.20
   2  -7   0  254.57    8.50
   2  -7   0  259.87    9.20
   2   7   0  246.88    7.50
   2   7   0  249.88    7.80
   2   7   0  250.77    7.70
  -2   7   0  252.07    8.80
  -2   7   0  267.97    8.90
  -2   7   0  247.98    8.40
  -2   7   0  266.57    8.90
  -2   7   0  261.47    9.00
   3  -7   0  214.48    7.70
   3  -7   0  231.18    8.20
   3  -7   0  226.58    9.00
   3  -7   0  216.88    6.80
  -3   7   0  220.58    7.80
   3   7   0  220.08    7.00
   3   7   0  219.48    7.00
   3   7   0  226.18    7.20
  -3   7   0  222.08    8.60
  -3   7   0  225.08    8.50
  -3   7   0  224.98    8.40
  -3   7   0  224.88    8.20
   4  -7   0   19.00    3.20
   4  -7   0   19.30    2.30
   4  -7   0   23.00    4.40
   4  -7   0   20.60    1.70
  -4   7   0   16.80    2.80
  -4   7   0   23.60    2.60
  -4   7   0   17.40    2.60
  -4   7   0   18.30    2.50
  -4   7   0   20.70    2.20
   5  -7   0  270.17   10.40
   5  -7   0  268.17    8.30
   5  -7   0  261.47    9.50
   5  -7   0  238.78   11.30
   5  -7   0  259.77    7.70
  -5   7   0  264.97    8.90
  -5   7   0  219.58   12.50
   5   7   0  254.97    7.50
  -5   7   0  265.97    9.00
  -5   7   0  234.98   10.50
  -5   7   0  243.28   10.30
   6  -7   0   74.49    3.00
   6  -7   0   69.39    5.40
   6  -7   0   70.49    4.70
   6  -7   0   73.49    3.60
   6   7   0   76.09    3.10
  -6   7   0   73.39    3.60
  -6   7   0   70.59    6.20
  -6   7   0   71.19    6.00
   7  -7   0    6.60    2.10
   7  -7   0    6.50    1.10
  -7  -7   0    7.00    1.40
   7  -7   0    7.10    1.50
   7  -7   0    3.00    2.50
   7  -7   0    6.50    1.00
   7  -7   0    7.60    0.90
   7   7   0    7.40    1.50
  -8  -7   0   10.40    1.60
   8  -7   0   14.40    2.00
   8  -7   0   16.00    2.10
   8  -7   0   13.00    2.70
   8  -7   0   15.40    1.40
   8  -7   0    8.50    3.40
   8  -7   0   16.60    1.60
   8   7   0   16.50    2.00
   8   7   0   16.40    1.60
   9  -7   0   31.00    3.90
  -9  -7   0   38.00    2.90
   9  -7   0   34.90    2.10
   9  -7   0   36.40    1.90
   9  -7   0   34.30    5.30
   9  -7   0   34.20    2.70
   9  -7   0   34.50    2.20
   9   7   0   40.20    2.80
   9   7   0   32.70    2.10
  10  -7   0    2.90    0.70
  10  -7   0    2.50    1.10
  10  -7   0    3.00    0.80
  10  -7   0    2.50    0.80
  10   7   0    1.00    0.70
  10   7   0    3.30    1.10
  10   7   0    2.90    0.70
  11  -7   0   15.50    1.10
  11  -7   0   13.80    1.00
  11  -7   0   15.60    1.00
  11   7   0   14.00    1.10
  11   7   0   14.30    1.00
   0  -8   0   36.80    1.40
   0  -8   0   36.40    2.40
   0   8   0   34.60    2.10
   0   8   0   35.40    2.20
   0   8   0   34.60    2.00
   0   8   0   36.00    2.00
   1  -8   0  116.29    4.20
   1  -8   0  121.19    5.10
   1  -8   0  123.09    4.10
  -1   8   0  116.59    4.90
  -1   8   0  105.59    4.70
  -1   8   0  113.79    4.70
  -1   8   0  115.89    4.70
   1   8   0  111.69    4.60
   2  -8   0 1086.19   32.10
   2  -8   0 1136.49   31.10
   2  -8   0 1121.59   31.40
  -2   8   0 1165.88   31.50
  -2   8   0 1177.68   32.00
   2   8   0 1116.89   30.40
  -2   8   0 1116.89   31.90
  -2   8   0 1088.59   31.90
  -2   8   0 1103.99   32.10
   2   8   0 1058.19   30.50
   2   8   0 1114.19   30.50
   3  -8   0  121.19    5.50
   3  -8   0  116.09    5.00
   3  -8   0  114.39    4.20
   3  -8   0  114.09    6.10
   3   8   0  127.19    5.10
   3   8   0  134.39    4.90
   3   8   0  131.39    4.70
  -3   8   0  122.69    5.80
  -3   8   0  117.19    5.60
  -3   8   0  119.69    5.80
  -3   8   0  116.79    5.90
   4  -8   0  107.89    4.10
   4  -8   0  115.79    5.10
   4  -8   0  111.59    5.60
   4  -8   0  108.19    6.40
   4   8   0  106.89    4.90
   4   8   0   99.09    4.90
  -4   8   0  102.69    5.90
   4   8   0   98.49    5.10
  -4   8   0  118.89    5.50
  -4   8   0  110.29    5.80
  -4   8   0  106.49    5.00
  -4   8   0  108.29    6.00
   5  -8   0    0.00    0.60
   5  -8   0   -0.50    2.60
   5  -8   0    0.20    1.40
   5  -8   0    1.90    0.90
   5  -8   0   -0.80    1.10
  -5   8   0    2.10    2.00
  -5   8   0    0.60    3.00
  -5   8   0    2.10    1.10
  -5   8   0    1.10    1.80
  -5   8   0    2.00    1.30
   6  -8   0   78.89    2.90
   6  -8   0   86.29    5.00
   6  -8   0   81.09    3.20
   6  -8   0   84.59    3.80
   6  -8   0   90.39    4.40
   6  -8   0   90.79    6.10
  -6   8   0   85.69    3.60
  -6   8   0   76.79    6.30
  -6   8   0   73.39    6.40
  -6   8   0   82.89    4.10
   6   8   0   76.29    3.20
   7  -8   0  206.18    6.70
   7  -8   0  204.98    6.70
   7  -8   0  204.78    7.50
   7  -8   0  195.78    9.00
  -7  -8   0  210.18    7.30
   7  -8   0  210.58   10.20
   7  -8   0  201.68    6.30
   7   8   0  215.78    7.90
  -7   8   0  206.98    7.10
   8  -8   0   38.80    5.00
   8  -8   0   40.90    2.70
   8  -8   0   41.50    4.40
  -8  -8   0   44.30    2.80
   8  -8   0   41.40    2.30
   8  -8   0   41.20    2.00
   8  -8   0   40.80    3.00
   8   8   0   39.70    2.30
   8   8   0   38.80    2.70
   9  -8   0   51.39    6.30
   9  -8   0   61.49    4.90
   9  -8   0   45.30    3.10
   9  -8   0   54.69    2.30
   9  -8   0   52.09    2.60
  -9  -8   0   56.19    4.10
   9  -8   0   54.89    2.60
   9   8   0   54.29    2.60
   9   8   0   48.00    3.10
  10  -8   0   12.20    1.30
  10  -8   0   12.00    1.50
  10  -8   0   14.30    1.10
  10  -8   0   12.10    1.30
  10   8   0   15.50    1.20
  10   8   0    9.40    1.40
  10   8   0   11.80    1.30
  11  -8   0    0.70    0.50
  11  -8   0    0.30    0.40
  11   8   0    0.40    0.40
   0  -9   0    0.40    0.40
   0  -9   0   -0.10    1.20
   0   9   0   -0.90    0.70
   0   9   0    0.60    0.90
   0   9   0   -0.60    0.60
   0   9   0   -1.40    0.80
   1  -9   0   51.29    3.30
   1  -9   0   53.09    2.40
   1  -9   0   50.19    2.40
  -1   9   0   56.19    3.20
  -1   9   0   52.69    3.40
  -1   9   0   50.39    3.00
   1   9   0   51.69    3.30
  -1   9   0   49.90    3.00
   2  -9   0    2.10    1.70
   2  -9   0    2.90    1.00
   2  -9   0    1.60    1.10
  -2   9   0    2.10    1.30
  -2   9   0    1.20    1.20
   2   9   0    3.30    1.00
   2   9   0    2.70    1.10
   2   9   0    3.10    1.10
  -2   9   0    1.50    1.10
  -2   9   0    0.70    1.10
  -2   9   0    1.10    1.10
   3  -9   0    1.90    1.10
   3  -9   0    2.40    2.10
   3  -9   0    2.10    0.80
   3  -9   0    1.90    1.30
   3   9   0    2.00    1.10
  -3   9   0    3.40    1.50
  -3   9   0    3.70    1.60
  -3   9   0    2.30    1.20
  -3   9   0    2.00    0.90
  -3   9   0    4.40    1.50
  -3   9   0    2.60    1.60
   3   9   0    5.80    1.30
   4  -9   0    3.70    0.90
   4  -9   0    2.00    1.50
   4  -9   0    6.10    2.50
   4  -9   0    2.00    1.20
   4   9   0    7.50    2.20
   4   9   0    4.50    1.60
  -4   9   0    3.20    1.10
  -4   9   0    4.10    1.60
  -4   9   0    3.80    1.70
  -4   9   0    4.00    1.90
  -4   9   0    2.10    1.90
   4   9   0    6.80    2.40
  -4   9   0    2.20    1.30
   5  -9   0   19.50    4.00
   5  -9   0   17.80    1.30
   5  -9   0   20.50    2.70
   5  -9   0   17.20    1.70
   5  -9   0   16.50    2.70
  -5   9   0   19.70    2.90
  -5   9   0   17.00    2.90
  -5   9   0   22.00    2.70
   5   9   0   13.80    1.20
  -5   9   0   14.10    3.80
  -5   9   0   18.90    2.60
   6  -9   0  263.97   11.30
   6  -9   0  263.07    8.80
   6  -9   0  258.57    7.70
   6  -9   0  271.37    8.20
   6  -9   0  270.77   10.40
   6  -9   0  254.37    8.10
  -6   9   0  266.37   11.90
  -6   9   0  270.47    9.40
   6   9   0  257.37    8.10
  -6   9   0  270.67   12.30
  -6   9   0  276.07    9.00
   7  -9   0   31.90    2.10
   7  -9   0   31.70    2.00
   7  -9   0   36.30    1.80
   7  -9   0   35.10    3.80
   7  -9   0   28.90    4.10
   7  -9   0   35.50    2.70
  -7  -9   0   37.40    2.60
  -7   9   0   32.10    2.20
   7   9   0   41.00    2.50
  -7   9   0   29.70    1.90
   8  -9   0   86.69    7.20
   8  -9   0   99.09    3.90
   8  -9   0  104.59    4.00
   8  -9   0   99.09    4.60
   8  -9   0   97.89    3.50
   8  -9   0  100.19    6.10
  -8  -9   0  101.29    4.40
   8   9   0  101.09    4.40
   9  -9   0    0.40    2.30
   9  -9   0    3.60    0.90
   9  -9   0    4.30    1.30
   9  -9   0    3.40    1.00
  -9  -9   0    4.30    1.10
   9   9   0    4.80    1.20
   9   9   0    4.00    1.00
  10  -9   0    6.20    1.20
  10  -9   0    6.40    0.90
  10  -9   0    6.10    0.80
  10  -9   0    6.40    0.90
  10   9   0    6.30    0.80
  10   9   0    4.00    0.90
  10   9   0    7.20    1.20
  11  -9   0    4.10    0.50
  11  -9   0    4.20    0.60
  11  -9   0    4.50    0.60
  11   9   0    4.50    0.70
  11   9   0    3.80    0.50
   0 -10   0  988.90   27.40
   0  10   0  958.20   27.30
   0  10   0  944.61   27.00
   0  10   0  985.20   27.70
   0  10   0  985.90   27.40
   1 -10   0  480.15   13.50
   1 -10   0  463.95   14.70
   1 -10   0  473.25   13.40
  -1  10   0  471.85   14.60
  -1  10   0  471.35   14.80
  -1  10   0  474.15   14.60
  -1  10   0  473.55   14.60
   1  10   0  470.45   14.90
  -1  10   0  445.06   14.20
   2 -10   0   28.80    2.30
   2 -10   0   23.20    3.00
   2 -10   0   30.90    2.30
   2  10   0   26.30    2.30
  -2  10   0   27.10    2.80
  -2  10   0   25.20    2.40
  -2  10   0   29.10    2.70
  -2  10   0   25.30    1.80
   2  10   0   23.50    2.50
   2  10   0   28.30    2.50
   3 -10   0 1290.47   35.10
   3 -10   0 1239.58   34.10
   3 -10   0 1190.08   33.90
   3 -10   0 1308.47   37.00
   3 -10   0 1233.18   35.50
  -3  10   0 1211.58   35.50
   3  10   0 1238.48   34.50
   3  10   0 1215.18   34.10
   3  10   0 1228.28   34.00
  -3  10   0 1214.68   34.20
  -3  10   0 1289.77   36.40
  -3  10   0 1281.57   36.70
  -3  10   0 1264.17   36.30
  -3  10   0 1251.77   36.50
   4 -10   0  987.60   29.10
   4 -10   0  958.40   30.50
   4 -10   0  954.90   28.40
   4 -10   0  987.80   27.10
  -4  10   0  964.80   30.10
  -4  10   0 1008.80   29.90
  -4  10   0  960.20   28.70
   4  10   0  960.90   27.80
  -4  10   0  938.31   27.30
  -4  10   0 1035.90   29.40
  -4  10   0  984.30   30.20
   5 -10   0  256.67   10.10
   5 -10   0  232.38    7.20
   5 -10   0  235.38    7.80
   5 -10   0  232.88   11.30
   5 -10   0  237.38    9.20
   5  10   0  234.68    7.00
  -5  10   0  248.88   10.60
  -5  10   0  237.98   11.20
  -5  10   0  239.18    9.10
  -5  10   0  236.18   10.90
  -5  10   0  254.97    9.60
   6 -10   0    1.10    1.40
   6 -10   0    4.80    1.00
   6 -10   0    2.30    0.80
   6 -10   0    4.60    1.10
   6 -10   0    4.70    2.20
  -6 -10   0    3.40    1.20
   6 -10   0    3.90    1.10
   6  10   0    2.90    0.90
  -6  10   0    4.10    0.90
  -6  10   0    3.50    1.70
  -6  10   0    6.70    3.20
  -6  10   0    4.90    1.50
  -6  10   0    1.00    2.80
   7 -10   0   87.79    3.50
   7 -10   0   91.99    3.50
  -7 -10   0   82.79    4.00
   7 -10   0   83.39    3.90
   7 -10   0   75.09    6.20
   7 -10   0   91.29    4.20
   7 -10   0   89.29    5.60
   7 -10   0   90.49    3.10
  -7 -10   0   83.49    3.80
   7  10   0   82.79    3.70
  -7  10   0   82.79    3.30
   7  10   0   79.49    3.20
  -7  10   0   89.59    4.00
  -8 -10   0   50.09    3.10
   8 -10   0   49.00    2.50
   8 -10   0   42.10    5.30
   8 -10   0   52.19    2.50
   8 -10   0   49.60    2.20
   8 -10   0   40.70    4.20
   8 -10   0   48.50    3.10
   8  10   0   47.60    2.40
   8  10   0   54.99    3.10
   9 -10   0   23.70    1.80
  -9 -10   0   22.30    2.00
   9 -10   0   29.60    3.80
   9 -10   0   26.70    2.30
   9 -10   0   24.20    1.50
   9 -10   0   24.20    1.80
   9  10   0   29.10    1.80
   9  10   0   27.00    2.30
  10 -10   0    1.30    0.60
  10 -10   0    1.90    0.70
 -10 -10   0    1.40    0.70
  10 -10   0    1.20    1.00
  10 -10   0    0.60    0.60
  10  10   0    2.30    0.60
  10  10   0   -0.50    0.60
  11 -10   0   -0.20    0.40
  11 -10   0   -0.40    0.70
  11 -10   0    0.60    0.40
  11  10   0    0.80    0.40
  11  10   0    0.70    0.60
   0 -11   0    0.80    1.20
   0  11   0    2.30    1.20
   0  11   0    0.20    0.80
   0  11   0    1.00    1.00
   0  11   0    0.40    0.90
   1 -11   0   78.29    3.10
   1 -11   0   77.99    3.00
   1 -11   0   72.09    4.20
  -1  11   0   82.09    4.30
  -1  11   0   77.79    3.00
  -1  11   0   73.59    4.20
   1  11   0   79.89    3.40
  -1  11   0   73.59    3.90
  -1  11   0   73.99    4.00
   1  11   0   82.39    3.60
  -1  11   0   74.29    4.00
   1  11   0   79.79    3.20
   1  11   0   82.69    5.00
   2 -11   0  237.78    7.40
   2 -11   0  235.98    8.10
   2 -11   0  243.48    9.40
   2 -11   0  242.18    7.90
  -2  11   0  250.07    9.20
  -2  11   0  243.78    8.60
  -2  11   0  244.18    9.10
   2  11   0  228.98    8.00
   2  11   0  232.58    8.30
  -2  11   0  244.28    9.40
  -2  11   0  236.88    7.50
   2  11   0  241.28    8.50
  -2  11   0  231.78    9.30
   3 -11   0  510.85   15.90
   3 -11   0  532.55   17.50
   3 -11   0  511.75   15.50
   3 -11   0  480.15   14.30
   3  11   0  502.85   14.70
  -3  11   0  513.35   16.70
  -3  11   0  488.15   16.00
  -3  11   0  526.85   17.20
   3  11   0  485.25   15.10
  -3  11   0  532.55   16.90
  -3  11   0  479.45   17.80
   3  11   0  496.85   14.50
   4 -11   0  884.11   25.20
   4 -11   0  910.71   26.60
   4 -11   0  901.91   28.90
   4 -11   0  863.41   24.70
   4 -11   0  952.70   27.40
  -4  11   0  908.81   28.50
  -4  11   0  930.41   27.10
  -4  11   0  910.31   28.20
  -4  11   0  909.91   27.70
   4  11   0  904.51   26.00
  -4  11   0  906.61   28.60
   5 -11   0   -0.90    2.80
   5 -11   0    1.00    0.80
   5 -11   0    3.40    1.70
   5 -11   0    4.20    0.80
   5 -11   0    3.30    1.30
  -5  11   0    0.90    2.10
   5  11   0    2.40    0.70
  -5  11   0    0.40    2.00
  -5  11   0    3.20    1.50
  -5  11   0    3.10    1.80
   6 -11   0   34.80    4.00
  -6 -11   0   35.70    3.00
   6 -11   0   33.60    2.40
   6 -11   0   30.40    3.30
   6 -11   0   34.40    1.90
   6 -11   0   35.60    2.00
   6 -11   0   34.20    1.60
  -6  11   0   30.20    2.00
   6  11   0   35.10    1.90
  -6  11   0   37.70    3.50
  -6  11   0   37.00    3.20
  -6  11   0   38.10    4.90
  -6  11   0   34.30    4.90
   7 -11   0  191.88    9.30
   7 -11   0  181.98    5.50
   7 -11   0  187.08    5.90
  -7 -11   0  171.48    6.10
   7 -11   0  181.88    5.90
   7 -11   0  161.58    9.00
   7 -11   0  188.18    6.50
   7 -11   0  176.38    6.60
  -7 -11   0  168.68    6.50
  -7  11   0  171.78   11.90
  -7  11   0  170.98   11.40
   7  11   0  169.48    6.10
  -7  11   0  166.68    8.70
  -7  11   0  179.88    5.80
  -8 -11   0   72.69    3.70
   8 -11   0   74.99    3.20
   8 -11   0   69.69    3.00
   8 -11   0   66.09    3.70
   8 -11   0   70.59    3.50
   8 -11   0   72.69    2.70
   8 -11   0   68.99    5.10
   8 -11   0   70.99    6.40
   8  11   0   72.79    3.60
   8  11   0   65.89    3.00
   9 -11   0   96.19    3.20
   9 -11   0   94.09    3.50
   9 -11   0   96.69    4.20
  -9 -11   0   97.09    4.10
   9 -11   0   90.19    3.60
   9 -11   0   84.29    5.60
   9  11   0   98.79    4.30
  10 -11   0    0.00    0.50
  10 -11   0    2.20    1.40
  10 -11   0   -0.30    0.50
 -10 -11   0    0.40    0.70
  10 -11   0    1.40    0.60
  10  11   0    1.40    0.70
  10  11   0    1.00    1.00
  10  11   0   -0.20    0.50
  11 -11   0    1.10    0.50
  11 -11   0    1.00    0.50
  11  11   0    1.70    0.40
   0 -12   0    0.10    1.30
   0  12   0    0.50    1.00
   0  12   0    0.50    0.90
   0  12   0    1.00    1.30
   0  12   0    0.80    1.10
   1 -12   0    1.40    0.70
   1 -12   0    1.10    0.50
   1 -12   0   -0.20    1.60
  -1  12   0    1.30    1.10
   1  12   0    0.00    0.80
   1  12   0   -1.00    1.00
  -1  12   0   -1.10    1.30
  -1  12   0    0.40    1.10
  -1  12   0    0.80    2.00
  -1  12   0    0.20    1.10
   1  12   0    0.50    0.70
   1  12   0    0.90    2.30
   1  12   0    0.90    1.00
   2 -12   0   66.99    3.40
   2 -12   0   69.69    4.60
   2 -12   0   66.29    2.90
   2 -12   0   67.19    3.20
   2  12   0   61.69    4.40
  -2  12   0   64.19    4.20
  -2  12   0   68.39    4.50
  -2  12   0   66.19    4.20
  -2  12   0   66.69    3.90
  -2  12   0   69.09    4.50
   3 -12   0  619.54   18.90
   3 -12   0  642.84   18.20
   3 -12   0  624.44   17.70
   3 -12   0  652.03   19.40
   3 -12   0  640.64   21.00
  -3  12   0  657.73   20.60
  -3  12   0  634.94   18.30
  -3  12   0  630.94   20.40
   3  12   0  639.44   19.00
   3  12   0  596.54   18.20
   3  12   0  600.94   18.10
  -3  12   0  648.24   20.80
  -3  12   0  658.93   20.90
  -3  12   0  664.73   19.90
   4 -12   0  394.96   11.50
   4 -12   0  420.86   14.00
   4 -12   0  417.06   13.40
   4 -12   0  417.86   12.00
   4 -12   0  400.66   15.60
  -4  12   0  408.16   15.40
   4  12   0  408.26   13.00
  -4  12   0  407.26   15.40
  -4  12   0  411.26   14.00
  -4  12   0  398.86   14.90
  -4  12   0  429.76   14.70
  -4  12   0  424.36   12.50
  -4  12   0  376.66   11.80
   5 -12   0    4.80    0.80
   5 -12   0    1.90    0.90
   5 -12   0    4.70    1.90
   5 -12   0    4.50    2.90
   5 -12   0    3.40    1.40
  -5  12   0    4.90    2.50
  -5  12   0    3.20    0.90
  -5  12   0    5.10    3.30
  -5  12   0    5.90    2.00
  -5  12   0    3.30    1.40
  -5  12   0    3.00    1.50
  -5  12   0    3.30    2.50
   6 -12   0    4.70    0.90
  -6 -12   0    4.80    1.30
   6 -12   0    8.30    1.30
   6 -12   0    7.50    0.80
   6 -12   0    5.90    2.20
   6 -12   0    6.70    1.80
   6 -12   0    4.40    4.50
   6 -12   0    5.90    1.20
   6 -12   0    6.50    1.00
  -6 -12   0    7.10    1.20
   6  12   0    5.30    0.90
  -6  12   0    5.40    3.50
  -6  12   0    6.90    2.10
  -6  12   0    5.80    1.10
  -6  12   0    3.90    3.10
  -6  12   0    5.90    1.80
   7 -12   0  158.98    7.70
   7 -12   0  162.78    5.20
   7 -12   0  157.78    8.50
   7 -12   0  162.28    5.40
  -7 -12   0  158.38    5.70
   7 -12   0  159.38    6.10
   7 -12   0  154.98    5.90
  -7 -12   0  167.08    6.20
   7 -12   0  155.78    6.10
  -7  12   0  143.29   11.00
  -7  12   0  172.88    6.70
   7  12   0  158.98    5.70
  -7  12   0  161.08    5.40
  -7  12   0  154.58   11.70
   8 -12   0   83.99    6.70
   8 -12   0   89.39    3.10
  -8 -12   0   87.59    4.10
   8 -12   0   82.19    5.40
   8 -12   0   89.19    3.50
   8 -12   0   79.49    3.80
   8 -12   0   91.09    3.40
   8  12   0   88.09    3.40
   9 -12   0    6.60    1.00
   9 -12   0    6.70    0.80
   9 -12   0    7.70    1.10
   9 -12   0    5.90    2.10
  -9 -12   0    6.20    1.20
   9 -12   0    5.80    1.30
   9  12   0    8.40    1.10
   9  12   0    7.40    1.50
 -10 -12   0    2.80    0.80
  10 -12   0    2.30    0.70
  10 -12   0    2.40    0.60
  10  12   0    1.90    0.70
  10  12   0    2.80    1.10
  11 -12   0   -0.10    0.40
  11 -12   0    0.20    0.30
   0 -13   0    0.50    0.70
   0 -13   0    1.00    1.40
   0  13   0    1.00    1.00
   0  13   0    1.80    1.10
   0  13   0    0.00    1.00
   0  13   0    1.20    0.60
   0  13   0    0.30    1.30
   1 -13   0   19.80    2.70
   1 -13   0   20.80    1.00
   1 -13   0   18.10    1.40
  -1 -13   0   20.50    1.50
  -1  13   0   16.30    1.60
  -1  13   0   16.30    2.40
  -1  13   0   19.70    2.40
  -1  13   0   19.80    2.40
   1  13   0   21.90    2.20
   1  13   0   20.30    2.10
  -1  13   0   21.80    2.70
  -1  13   0   20.80    2.60
   1  13   0   19.20    1.90
   2 -13   0  255.27    8.20
  -2 -13   0  243.78    7.60
   2 -13   0  230.98    9.70
   2 -13   0  248.28    7.80
   2 -13   0  246.08    8.20
  -2  13   0  248.88    9.70
   2  13   0  255.47    9.90
  -2  13   0  248.18    9.80
   2  13   0  259.07    8.30
   2  13   0  254.87    8.00
  -2  13   0  244.68    9.90
  -2  13   0  252.97    9.30
  -2  13   0  230.58    7.80
  -2  13   0  255.07    9.80
  -3 -13   0  691.53   20.60
   3 -13   0  763.92   21.90
   3 -13   0  758.02   22.20
   3 -13   0  775.22   21.10
   3 -13   0  778.62   24.10
  -3  13   0  735.23   20.70
  -3  13   0  736.83   22.80
   3  13   0  718.13   22.10
  -3  13   0  764.12   23.70
  -3  13   0  761.92   23.90
   3  13   0  650.33   21.70
  -3  13   0  775.92   24.10
  -3  13   0  730.73   21.20
  -3  13   0  754.72   23.60
   4 -13   0  119.89    5.90
   4 -13   0  110.39    3.70
   4 -13   0  103.99   10.00
   4 -13   0  118.19    6.50
   4 -13   0  112.09    4.20
  -4 -13   0  121.59    4.30
  -4  13   0  113.69    4.70
  -4  13   0  122.29    7.20
  -4  13   0  115.79    7.20
   4  13   0  124.59    5.50
  -4  13   0  118.49    6.60
  -4  13   0  114.89    6.70
  -4  13   0  115.79    5.90
  -4  13   0  116.59    4.40
   5 -13   0  108.79    3.80
   5 -13   0  106.19    3.60
   5 -13   0  105.99    4.20
   5 -13   0  105.39    7.90
   5 -13   0  103.39    3.60
   5 -13   0  109.69    5.50
   5 -13   0  103.99    6.10
  -5  13   0  108.39    8.20
  -5  13   0  108.09    7.10
   5  13   0  102.49    3.50
  -5  13   0  111.59    6.40
  -5  13   0  112.99    5.90
  -5  13   0  103.79    4.60
  -5  13   0  108.29    3.90
  -5  13   0  105.59    7.30
   6 -13   0   18.20    1.40
   6 -13   0   17.90    1.20
   6 -13   0   19.00    2.70
   6 -13   0   20.80    1.60
   6 -13   0   12.10    4.20
   6 -13   0   21.20    1.90
   6 -13   0   22.10    3.40
  -6 -13   0   19.30    2.10
  -6 -13   0   21.20    1.90
   6 -13   0   20.30    1.90
  -6  13   0   16.60    2.80
  -6  13   0   19.20    4.50
  -6  13   0   16.80    2.50
  -6  13   0   18.90    1.70
   6  13   0   19.20    1.40
  -6  13   0   18.00    4.10
   7 -13   0  365.46   11.20
   7 -13   0  368.36   11.80
  -7 -13   0  372.86   11.40
   7 -13   0  376.96   10.70
   7 -13   0  382.06   14.90
   7 -13   0  382.46   13.80
   7 -13   0  382.96   11.00
   7 -13   0  361.86   11.80
  -7  13   0  364.26   17.30
   7  13   0  387.06   11.40
  -7  13   0  399.26   12.70
  -7  13   0  371.66   17.90
   8 -13   0   18.10    3.70
   8 -13   0   20.10    1.90
   8 -13   0   16.90    2.10
   8 -13   0   20.70    1.70
   8 -13   0   19.60    1.50
   8 -13   0   20.60    2.90
   8 -13   0   21.10    1.40
  -8 -13   0   19.20    2.10
   8  13   0   18.00    2.00
   8  13   0   14.60    1.40
   9 -13   0    2.70    0.80
  -9 -13   0    3.40    1.10
   9 -13   0    3.20    0.60
   9 -13   0    2.60    0.70
   9 -13   0    0.50    0.90
   9 -13   0    3.30    1.50
   9 -13   0    2.10    1.80
   9  13   0    2.50    1.20
   9  13   0    2.60    0.80
 -10 -13   0    3.80    0.80
  10 -13   0    2.30    0.60
  10 -13   0    2.70    0.50
  10  13   0    2.40    0.70
  10  13   0    2.90    1.00
   0  14   0    7.20    1.50
   0  14   0    7.50    1.00
   0  14   0    5.90    1.60
   0  14   0    8.90    1.70
   1 -14   0   -0.10    2.70
   1 -14   0    2.50    0.70
  -1  14   0   -0.70    1.50
  -1  14   0    0.90    1.30
  -1  14   0    0.70    1.20
  -1  14   0    2.20    0.90
  -1  14   0    1.40    1.60
   1  14   0    2.90    1.60
  -1  14   0    2.30    1.30
   1  14   0   -1.10    3.40
   1  14   0    1.60    1.00
   1  14   0    1.40    1.20
   1  14   0    1.90    0.70
   1  14   0    1.90    1.10
   2 -14   0  257.17    8.50
   2 -14   0  257.77    8.30
   2 -14   0  255.17    8.50
  -2  14   0  274.87   10.50
  -2  14   0  268.27   11.80
   2  14   0  263.57   10.80
  -2  14   0  258.67   13.00
  -2  14   0  263.97    8.40
  -2  14   0  260.87   10.30
  -2  14   0  274.17   10.70
   2  14   0  271.97    8.50
   3 -14   0  488.05   14.20
   3 -14   0  465.25   14.80
   3 -14   0  481.25   15.00
   3 -14   0  473.75   17.00
  -3  14   0  488.95   16.80
  -3  14   0  477.75   13.90
  -3  14   0  481.65   16.70
   3  14   0  473.45   14.10
   3  14   0  471.85   13.90
  -3  14   0  485.15   14.30
  -3  14   0  477.55   16.00
   3  14   0  461.75   15.60
  -3  14   0  487.45   17.00
  -3  14   0  494.55   17.20
   4 -14   0   45.30    3.30
   4 -14   0   40.40    2.20
   4 -14   0   40.00    1.80
   4 -14   0   48.50    4.90
   4 -14   0   41.20    3.50
  -4 -14   0   41.00    2.20
  -4  14   0   50.89    4.50
  -4  14   0   48.10    3.80
  -4  14   0   44.80    2.70
  -4  14   0   49.30    4.80
   4  14   0   39.20    3.90
  -4  14   0   45.90    4.90
  -4  14   0   44.60    2.30
  -4  14   0   48.30    4.50
  -5 -14   0   68.99    3.40
   5 -14   0   76.99    5.10
   5 -14   0   73.89    6.70
  -5 -14   0   68.79    3.30
   5 -14   0   71.69    2.70
   5 -14   0   67.69    3.40
   5 -14   0   74.19    2.90
   5 -14   0   71.79    3.20
   5 -14   0   78.89    4.50
   5 -14   0   69.79    2.40
  -5  14   0   61.79    7.40
   5  14   0   66.29    2.60
  -5  14   0   65.49    5.90
  -5  14   0   69.79    6.30
  -5  14   0   73.79    3.10
  -5  14   0   72.99    3.10
  -5  14   0   71.39    5.40
  -5  14   0   78.09    5.00
  -5  14   0   67.69    3.70
   6 -14   0    6.40    1.20
   6 -14   0    5.20    0.70
   6 -14   0    4.50    4.30
  -6 -14   0    6.50    1.40
   6 -14   0    5.20    0.90
   6 -14   0    6.50    1.80
   6 -14   0    5.40    0.90
  -6 -14   0    5.20    1.10
   6 -14   0    4.10    1.00
   6 -14   0    6.30    2.20
  -6  14   0    4.70    2.30
   6  14   0    4.50    0.90
  -6  14   0    4.80    1.80
  -6  14   0    3.90    3.30
  -6  14   0    5.00    1.00
  -6  14   0    4.20    3.50
  -7 -14   0  167.88    6.10
   7 -14   0  180.48    6.50
   7 -14   0  174.98    5.20
   7 -14   0  169.88    5.50
  -7 -14   0  174.08    6.60
   7 -14   0  158.28    8.70
   7 -14   0  169.48    5.70
   7 -14   0  171.08    6.30
   7 -14   0  170.08    7.90
   7  14   0  174.08    6.00
  -7  14   0  165.48   12.30
  -7  14   0  175.08    7.30
  -7  14   0  167.38    5.70
  -7  14   0  165.88   11.80
   8 -14   0   57.79    3.10
   8 -14   0   55.89    2.40
  -8 -14   0   55.89    2.90
   8 -14   0   53.59    2.60
   8 -14   0   57.89    2.20
   8 -14   0   52.99    4.60
   8 -14   0   58.49    3.10
  -8 -14   0   53.19    3.20
   8 -14   0   47.80    6.50
   8  14   0   49.30    2.40
   8  14   0   51.49    2.90
  -9 -14   0   90.59    3.80
   9 -14   0   86.39    5.50
   9 -14   0   90.19    4.00
   9 -14   0   91.19    2.90
   9 -14   0   87.99    3.10
   9 -14   0   91.19    3.40
   9 -14   0   86.39    3.90
   9  14   0   94.59    3.40
   9  14   0   94.69    4.00
 -10 -14   0   40.50    2.00
  10 -14   0   42.60    1.80
  10 -14   0   40.70    1.40
  10  14   0   40.90    1.90
   0 -15   0    0.40    1.30
   0 -15   0   -0.20    0.70
   0  15   0    0.10    1.60
   0  15   0    1.00    1.10
   0  15   0   -1.40    1.00
   0  15   0    0.40    1.20
   0  15   0    1.10    0.70
  -1 -15   0  439.46   12.90
   1 -15   0  432.16   13.00
   1 -15   0  442.36   12.40
   1 -15   0  456.85   15.00
  -1  15   0  420.36   14.90
   1  15   0  437.26   13.90
  -1  15   0  448.56   14.70
  -1  15   0  452.95   15.00
   1  15   0  389.76   19.50
  -1  15   0  448.66   15.00
  -1  15   0  446.76   13.10
   1  15   0  455.85   14.40
   1  15   0  440.86   12.60
   1  15   0  456.35   14.00
   1  15   0  461.25   14.10
  -1  15   0  453.55   15.30
   2 -15   0   40.90    2.40
   2 -15   0   46.70    4.30
   2 -15   0   41.00    2.40
   2 -15   0   39.70    2.30
  -2 -15   0   40.90    2.20
  -2  15   0   48.80    4.30
   2  15   0   37.80    4.70
  -2  15   0   38.90    3.80
  -2  15   0   40.00    2.50
   2  15   0   43.90    2.80
   2  15   0   43.30    1.90
  -2  15   0   40.10    2.10
  -2  15   0   40.60    3.80
   2  15   0   38.50    2.50
   2  15   0   40.30    2.90
  -2  15   0   46.20    4.00
  -2  15   0   40.20    3.50
   3 -15   0   52.59    2.90
   3 -15   0   57.89    3.30
   3 -15   0   56.69    3.50
   3 -15   0   55.99    4.90
  -3 -15   0   57.79    2.60
  -3  15   0   54.99    2.60
   3  15   0   45.90    2.70
  -3  15   0   60.79    4.80
  -3  15   0   57.49    4.70
   3  15   0   58.69    3.10
   3  15   0   54.69    5.00
  -3  15   0   51.69    4.60
  -3  15   0   52.09    3.00
  -3  15   0   57.29    4.10
   3  15   0   57.99    2.90
  -3  15   0   57.59    4.80
   4 -15   0  116.59    5.30
   4 -15   0  102.69    4.00
  -4 -15   0  101.49    4.00
   4 -15   0  107.19    5.50
   4 -15   0  118.89    7.50
   4 -15   0  105.59    3.50
  -4  15   0  119.39    7.10
  -4  15   0  117.49    7.70
  -4  15   0  118.29    4.80
  -4  15   0  123.59    7.10
  -4  15   0  108.59    7.20
   4  15   0  103.89    5.90
  -4  15   0  114.59    6.20
  -4  15   0  109.19    4.10
   5 -15   0   11.10    3.60
   5 -15   0   13.50    1.60
   5 -15   0   15.40    1.70
   5 -15   0   15.90    1.10
   5 -15   0   17.70    2.70
  -5 -15   0   15.60    1.50
   5 -15   0   13.00    1.00
   5 -15   0   16.80    1.50
  -5 -15   0   17.20    1.70
   5 -15   0   15.20    2.20
  -5  15   0   14.70    3.00
  -5  15   0   15.50    4.50
  -5  15   0   15.20    1.60
  -5  15   0   15.50    2.00
   5  15   0   15.50    1.40
  -5  15   0   11.50    3.10
  -5  15   0   16.00    2.70
  -5  15   0   13.20    2.90
  -5  15   0   14.80    1.60
   6 -15   0   -2.10    1.70
  -6 -15   0   -0.70    0.80
   6 -15   0    4.50    4.20
   6 -15   0    1.70    0.80
   6 -15   0   -0.30    1.20
   6 -15   0    0.60    0.50
  -6 -15   0    0.40    0.90
   6 -15   0   -0.40    0.60
   6 -15   0    1.10    0.90
  -6 -15   0    2.20    0.90
  -6  15   0   -2.10    1.50
  -6  15   0    6.30    3.80
  -6  15   0   -0.60    2.20
  -6  15   0    0.60    0.80
   6  15   0   -0.10    0.80
  -6  15   0    3.60    3.30
   7 -15   0  252.77    8.40
   7 -15   0  260.47    8.00
   7 -15   0  247.58    8.50
   7 -15   0  254.77    7.40
   7 -15   0  261.47    8.40
  -7 -15   0  255.77    8.20
   7 -15   0  253.27   10.20
  -7 -15   0  257.77    8.80
   7 -15   0  230.58   10.80
   7  15   0  260.67    8.20
  -7  15   0  248.98    8.00
  -7  15   0  272.07    9.90
  -7  15   0  260.47   15.10
  -7  15   0  264.37   14.60
   8 -15   0   -0.20    1.10
   8 -15   0    1.10    1.60
  -8 -15   0    2.90    0.90
   8 -15   0    2.00    0.80
  -8 -15   0    1.00    1.00
   8 -15   0   -2.90    2.60
   8 -15   0    1.50    0.70
   8 -15   0    1.60    0.60
   9 -15   0   -0.30    0.60
   9 -15   0    1.10    0.70
  -9 -15   0   -2.10    0.70
   9 -15   0   -2.10    1.50
   9 -15   0    0.20    0.40
   9  15   0    2.00    0.80
   9  15   0   -1.10    1.10
  10 -15   0    1.30    0.40
  10 -15   0    1.00    0.60
   0 -16   0   14.20    1.50
   0 -16   0   12.00    2.10
   0  16   0   10.50    2.00
   0  16   0   14.10    2.50
   0  16   0   11.30    1.30
   0  16   0   13.30    2.10
   0  16   0   13.90    2.20
   0  16   0    9.60    2.40
  -1 -16   0  327.77   10.00
   1 -16   0  326.27    9.20
   1 -16   0  326.17   11.90
   1 -16   0  334.77   10.20
  -1  16   0  330.67   11.90
   1  16   0  324.87    9.70
  -1  16   0  334.27   12.40
  -1  16   0  323.67   12.10
  -1  16   0  329.47   12.00
  -1  16   0  329.27   12.30
   1  16   0  344.47   11.30
  -1  16   0  323.07   10.10
   1  16   0  341.67   11.20
   1  16   0  343.97   11.60
   1  16   0  303.47   11.30
   2 -16   0   50.99    4.30
   2 -16   0   46.70    2.20
   2 -16   0   48.50    2.50
  -2 -16   0   46.10    2.40
   2 -16   0   45.90    2.60
   2  16   0   41.60    2.00
   2  16   0   52.19    3.30
  -2  16   0   49.30    4.30
  -2  16   0   47.60    4.10
  -2  16   0   38.00    3.70
   2  16   0   48.70    3.10
   2  16   0   53.29    3.10
  -2  16   0   46.00    4.20
  -2  16   0   52.39    4.60
  -2  16   0   45.50    2.70
   3 -16   0  364.56   14.00
  -3 -16   0  350.96   10.60
   3 -16   0  358.66   11.40
   3 -16   0  369.36   11.10
   3 -16   0  361.46   11.40
  -3  16   0  340.27   15.90
   3  16   0  332.87   10.00
  -3  16   0  341.47   10.50
  -3  16   0  352.76   14.10
  -3  16   0  357.86   13.80
  -3  16   0  363.36   13.00
   3  16   0  343.87   10.80
   3  16   0  347.77   11.10
  -3  16   0  350.36   11.20
  -3  16   0  364.86   16.70
   3  16   0  348.07   11.00
  -4 -16   0  145.39    6.00
   4 -16   0  166.38    9.10
   4 -16   0  166.28    6.60
  -4 -16   0  159.18    5.40
  -4  16   0  160.48    5.50
  -4  16   0  157.28    7.70
  -4  16   0  152.08    5.40
  -4  16   0  156.38    6.10
  -4  16   0  167.88    9.10
  -4  16   0  145.59    9.00
  -4  16   0  167.38    8.80
  -4  16   0  151.38    8.50
   5 -16   0  308.87    9.10
   5 -16   0  306.47   11.60
   5 -16   0  307.17    9.70
  -5 -16   0  294.17    9.50
   5 -16   0  299.87    8.80
   5 -16   0  319.47   11.20
   5 -16   0  334.07   15.30
   5 -16   0  292.97    8.70
  -5 -16   0  306.17    9.90
  -5  16   0  307.67   12.10
  -5  16   0  307.17    9.40
  -5  16   0  295.47   12.70
  -5  16   0  318.67   11.10
  -5  16   0  300.67   13.80
  -5  16   0  309.07   10.30
   5  16   0  288.27    8.90
  -5  16   0  320.37   14.40
  -5  16   0  319.47   15.50
   6 -16   0  122.89    6.80
  -6 -16   0  113.49    4.20
   6 -16   0  112.39    4.70
  -6 -16   0  114.09    4.50
  -6 -16   0  116.89    5.00
   6 -16   0  111.99    6.00
   6 -16   0  112.29    3.60
   6 -16   0  113.39    3.80
   6 -16   0  113.89    4.10
  -6  16   0  117.49    4.40
  -6  16   0  120.59    6.50
  -6  16   0  138.29   11.80
   6  16   0  113.39    4.10
  -6  16   0  115.79    7.00
  -6  16   0  129.99   12.50
   7 -16   0    1.80    2.20
   7 -16   0    0.10    0.70
  -7 -16   0   -0.50    0.80
  -7 -16   0    1.90    1.20
   7 -16   0    0.60    0.50
   7 -16   0    2.10    0.90
   7 -16   0    1.00    0.70
   7 -16   0    1.60    1.30
  -7  16   0    1.10    1.50
   7  16   0   -1.20    0.90
  -7  16   0   -0.20    0.80
  -7  16   0    6.10    6.20
  -7  16   0   -0.40    5.70
  -7  16   0    2.60    5.80
  -8 -16   0    8.80    1.50
   8 -16   0   13.90    1.00
  -8 -16   0   13.90    1.50
   8 -16   0   11.60    1.10
   8 -16   0   14.90    1.80
   8 -16   0   12.70    2.20
   8  16   0    9.30    1.50
  -9 -16   0    3.20    1.00
   9 -16   0    2.30    0.70
   9 -16   0    1.20    0.90
   9 -16   0    2.30    1.60
   9 -16   0    2.60    0.50
   9  16   0    3.40    0.90
   9  16   0    0.10    1.20
  10 -16   0    7.90    0.90
 -10 -16   0    8.80    0.90
   0 -17   0    0.90    0.80
   0  17   0   -0.50    0.70
   0  17   0   -0.20    1.30
   0  17   0    2.60    2.20
   0  17   0   -1.50    1.20
   0  17   0    0.50    1.10
  -1 -17   0    0.10    0.70
   1 -17   0    0.40    1.70
   1 -17   0    0.40    0.80
  -1  17   0    1.20    1.50
  -1  17   0    0.00    0.60
   1  17   0    1.90    1.30
  -1  17   0   -0.30    2.00
  -1  17   0    3.10    1.70
   1  17   0    0.30    0.60
   1  17   0    1.20    1.40
  -1  17   0    1.30    1.60
   1  17   0    1.60    1.20
  -1  17   0    0.20    0.80
   2 -17   0    0.60    0.70
   2 -17   0    0.30    1.80
  -2 -17   0    1.80    0.80
   2  17   0    2.00    1.30
   2  17   0    2.40    1.10
  -2  17   0    1.90    1.60
  -2  17   0    1.70    1.60
  -2  17   0   -0.20    0.70
   2  17   0    0.90    0.70
   2  17   0    1.40    1.40
  -2  17   0    2.70    1.70
  -2  17   0    0.50    0.90
  -2  17   0    5.20    2.20
  -2  17   0    1.50    1.50
   3 -17   0   -0.60    0.90
   3 -17   0    0.10    0.80
   3 -17   0    1.80    0.90
   3 -17   0    0.10    2.10
  -3 -17   0   -0.40    0.70
  -3  17   0    1.20    2.00
  -3  17   0   -0.10    0.90
  -3  17   0    3.70    2.20
   3  17   0    0.60    1.60
  -3  17   0   -0.10    1.80
   3  17   0   -1.10    1.40
  -3  17   0   -1.10    1.50
   3  17   0    0.40    0.70
   3  17   0   -1.20    1.10
  -3  17   0    0.10    0.70
  -3  17   0    0.30    1.90
  -4 -17   0    5.00    1.20
  -4 -17   0    6.40    1.10
   4 -17   0    5.60    1.10
  -4 -17   0    5.30    1.00
   4 -17   0    4.40    1.60
  -4 -17   0    5.10    1.10
   4 -17   0    4.60    2.60
   4 -17   0    5.20    1.50
   4 -17   0    6.00    0.80
  -4  17   0    3.90    2.40
  -4  17   0    5.30    1.10
  -4  17   0    4.60    1.10
  -4  17   0    8.00    1.50
  -4  17   0    4.90    2.00
   4  17   0    4.30    1.10
  -4  17   0    3.10    2.90
  -4  17   0    3.80    2.40
  -4  17   0    4.60    2.60
   5 -17   0   96.59    4.00
   5 -17   0   88.69    2.80
   5 -17   0  100.89    8.40
  -5 -17   0   90.29    3.80
  -5 -17   0   86.99    3.60
  -5 -17   0   90.29    4.10
   5 -17   0   92.09    5.00
   5 -17   0   95.99    5.40
   5 -17   0   91.29    3.40
  -5  17   0   92.29    3.70
  -5  17   0   82.89    7.50
   5  17   0   84.69    3.30
  -5  17   0   81.69    8.90
  -5  17   0   87.99    3.70
  -5  17   0   89.09    7.40
  -5  17   0   87.59    4.40
  -5  17   0   99.19    6.00
  -5  17   0   98.89    6.90
   6 -17   0   48.80    1.90
   6 -17   0   47.70    3.20
   6 -17   0   43.50    3.70
  -6 -17   0   50.19    2.50
  -6 -17   0   46.80    3.30
   6 -17   0   65.99    7.60
   6 -17   0   47.60    2.10
   6 -17   0   51.69    3.00
  -6  17   0   43.90    6.50
  -6  17   0   46.90    4.30
   6  17   0   47.30    2.30
  -6  17   0   53.69    6.40
   7 -17   0  203.48    9.30
  -7 -17   0  207.28    7.50
   7 -17   0  208.38    7.30
  -7 -17   0  210.88    7.00
   7 -17   0  210.08    6.60
   7 -17   0  210.38    8.70
   7 -17   0  209.88    6.00
  -7  17   0  209.28    6.70
  -7  17   0  198.68    9.60
  -7  17   0  189.38   14.50
  -7  17   0  209.48    8.60
  -7  17   0  194.28   14.20
  -8 -17   0   37.50    2.60
   8 -17   0   36.90    1.50
   8 -17   0   35.80    3.30
   8 -17   0   39.30    2.50
  -8 -17   0   34.60    2.10
   8 -17   0   39.90    2.00
   8  17   0   37.30    2.40
  -9 -17   0    0.50    0.90
   9 -17   0    0.30    0.60
   9 -17   0    0.00    0.30
   9 -17   0    0.40    0.70
 -10 -17   0    1.20    0.60
  10 -17   0    1.50    0.50
   0 -18   0  378.96   11.60
   0  18   0  373.76   11.10
   0  18   0  366.06   11.50
   0  18   0  404.66   13.80
   0  18   0  393.56   13.90
   0  18   0  371.86   13.40
   0  18   0  374.76   14.10
   1 -18   0   15.70    1.80
  -1 -18   0   19.70    1.70
   1 -18   0   14.50    2.70
   1  18   0   22.70    2.70
  -1  18   0   14.80    2.50
  -1  18   0   18.70    1.50
   1  18   0   22.90    2.90
  -1  18   0   19.30    3.00
   1  18   0   16.30    2.30
  -1  18   0   19.70    1.90
  -1  18   0   19.20    3.40
  -1  18   0   12.40    2.50
  -2 -18   0    1.50    0.80
   2 -18   0    1.70    1.80
   2 -18   0    2.40    1.00
   2 -18   0    1.80    0.70
  -2  18   0   -0.50    2.00
  -2  18   0    0.30    1.80
  -2  18   0    1.70    2.00
   2  18   0   -1.20    1.50
   2  18   0    0.60    1.50
   2  18   0    2.30    0.80
  -2  18   0    2.10    0.90
  -2  18   0    1.20    1.00
  -2  18   0    0.50    1.80
   3 -18   0   32.50    2.40
   3 -18   0   25.90    2.00
   3 -18   0   29.70    2.10
   3 -18   0   36.40    4.90
  -3 -18   0   28.30    2.10
   3 -18   0   34.20    2.40
  -3 -18   0   27.10    2.10
  -3  18   0   26.20    4.00
  -3  18   0   35.20    3.70
  -3  18   0   31.90    4.30
   3  18   0   38.00    2.80
  -3  18   0   33.60    4.60
  -3  18   0   28.70    2.50
   3  18   0   31.30    3.10
   3  18   0   36.80    3.30
  -3  18   0   27.90    4.00
  -3  18   0   32.90    2.10
   4 -18   0  182.68    7.00
   4 -18   0  169.98    6.80
   4 -18   0  172.38    9.60
  -4 -18   0  175.48    6.20
  -4 -18   0  172.48    6.00
   4 -18   0  174.48    6.00
   4 -18   0  165.88    5.90
  -4 -18   0  164.78    6.00
  -4  18   0  181.58    9.50
   4  18   0  176.58    6.60
  -4  18   0  173.48   10.00
  -4  18   0  170.38    5.90
  -4  18   0  177.58    6.80
   4  18   0  170.18    5.50
  -4  18   0  171.48    8.50
  -4  18   0  175.08   10.30
  -4  18   0  177.38    9.70
  -4  18   0  173.28    6.00
  -5 -18   0    0.60    0.80
  -5 -18   0   -0.40    0.90
   5 -18   0    0.70    0.80
   5 -18   0    0.30    1.20
   5 -18   0    1.30    0.40
   5 -18   0    1.60    1.70
   5 -18   0    1.70    0.70
  -5 -18   0    1.40    0.90
   5  18   0   -0.60    0.80
  -5  18   0    0.10    1.60
   5  18   0    3.00    1.50
  -5  18   0    2.70    3.00
  -5  18   0    0.90    1.50
  -5  18   0    2.00    3.10
  -5  18   0    0.70    0.90
  -5  18   0    0.80    2.40
  -5  18   0    0.10    4.80
  -5  18   0    1.80    0.90
  -6 -18   0  257.47    8.30
   6 -18   0  241.18   14.30
  -6 -18   0  243.88    8.60
  -6 -18   0  250.97    8.00
   6 -18   0  252.47   10.10
   6 -18   0  255.47    7.70
   6 -18   0  247.78    7.10
   6 -18   0  260.57    9.80
   6 -18   0  256.47    8.50
  -6  18   0  257.47    8.10
  -6  18   0  259.17   14.30
   6  18   0  243.78    7.70
  -6  18   0  258.37   10.70
  -6  18   0  248.88   11.30
  -6  18   0  249.28   13.60
   7 -18   0   28.40    1.80
  -7 -18   0   22.40    1.70
   7 -18   0   24.00    1.20
  -7 -18   0   24.20    2.00
   7 -18   0   22.70    3.40
   7 -18   0   31.40    3.20
   7 -18   0   27.80    2.20
  -7 -18   0   24.40    2.40
  -7  18   0   25.50    1.90
  -7  18   0   22.80    2.90
   8 -18   0   33.00    2.30
   8 -18   0   34.30    1.80
  -8 -18   0   30.40    2.50
   8 -18   0   34.80    3.20
   8 -18   0   31.60    1.20
  -8 -18   0   35.30    2.00
   8  18   0   33.50    2.70
   9 -18   0   -0.40    0.70
   9 -18   0    1.10    0.60
  -9 -18   0    0.50    0.80
  10 -18   0   25.80    1.20
   0 -19   0   -0.30    0.80
   0  19   0    1.40    1.70
   0  19   0   -0.40    0.60
   0  19   0    0.60    1.50
   0  19   0    0.10    1.40
   0  19   0   -2.30    2.80
   0  19   0    0.00    0.80
   1 -19   0   84.59    3.90
  -1 -19   0   89.09    3.80
   1 -19   0   92.29    5.60
  -1  19   0   88.19    5.90
   1  19   0   89.99    5.30
  -1  19   0   86.09    5.60
  -1  19   0   90.59    6.50
  -1  19   0   92.19    3.60
  -1  19   0   72.09    5.80
  -1  19   0   89.79    4.00
  -1  19   0   98.49    6.10
   1  19   0   92.79    3.70
   1  19   0   89.39    5.10
   1  19   0   85.99    5.10
   1  19   0   83.49    3.40
  -2 -19   0   10.90    1.40
   2 -19   0   14.70    3.10
   2 -19   0   12.10    1.70
  -2  19   0    8.20    1.50
  -2  19   0   11.20    3.00
  -2  19   0   10.00    2.60
   2  19   0   10.20    1.30
   2  19   0    9.40    2.10
   2  19   0   10.90    2.20
  -2  19   0    9.40    2.50
  -2  19   0    9.50    2.60
  -2  19   0    8.30    3.00
  -2  19   0   10.80    1.40
   2  19   0   10.10    2.00
   3 -19   0   -0.60    0.60
   3 -19   0    1.20    0.90
  -3 -19   0    0.50    0.70
  -3 -19   0    0.00    0.70
   3 -19   0    0.10    2.20
  -3 -19   0   -0.20    0.70
   3 -19   0   -0.90    0.80
  -3 -19   0    1.10    0.80
   3  19   0   -1.50    1.80
  -3  19   0   -0.80    0.90
   3  19   0    0.40    0.70
  -3  19   0    0.20    0.80
  -3  19   0   -0.90    2.10
  -3  19   0    1.60    2.30
   3  19   0   -0.70    1.70
  -3  19   0    0.70    1.80
  -3  19   0   -1.90    1.90
   3  19   0    1.40    1.30
  -3  19   0   -1.30    2.30
  -4 -19   0   80.39    3.60
  -4 -19   0   78.69    3.70
   4 -19   0   91.39    7.20
   4 -19   0   81.09    4.20
  -4 -19   0   82.69    3.60
   4 -19   0   80.59    4.00
   4 -19   0   79.39    3.00
  -4 -19   0   80.59    3.40
   4 -19   0   82.89    3.60
  -4  19   0   85.99    4.30
  -4  19   0   86.69    3.60
   4  19   0   82.79    4.30
  -4  19   0   91.19    7.20
  -4  19   0   84.09    3.60
  -4  19   0   85.99    6.80
  -4  19   0   82.39    5.80
  -4  19   0   84.59    7.20
  -4  19   0   75.49    7.50
   4  19   0   71.99    3.20
   5 -19   0   20.90    2.50
   5 -19   0   19.80    1.80
   5 -19   0   18.80    1.40
   5 -19   0   21.40    4.90
  -5 -19   0   15.30    1.70
  -5 -19   0   16.30    1.60
   5 -19   0   17.90    2.50
  -5 -19   0   17.10    1.90
  -5  19   0   23.50    2.60
  -5  19   0    8.30    5.70
  -5  19   0   19.10    3.20
  -5  19   0   19.90    1.90
  -5  19   0   18.60    1.80
  -5  19   0   11.70    3.70
  -5  19   0   17.80    3.80
   5  19   0   20.80    2.30
  -5  19   0   10.20    3.80
   6 -19   0   77.19    3.70
  -6 -19   0   84.39    3.70
   6 -19   0   89.59    9.30
   6 -19   0   80.59    3.20
   6 -19   0   70.09    4.80
  -6 -19   0   85.49    3.40
   6 -19   0   72.39    2.60
   6 -19   0   84.49    4.70
  -6 -19   0   83.09    4.10
  -6  19   0   80.39    5.60
   6  19   0   87.49    3.30
  -6  19   0   83.59    3.50
  -6  19   0   71.29    6.50
  -6  19   0   86.49    8.90
  -6  19   0   82.49    9.10
  -7 -19   0   21.20    2.30
   7 -19   0   27.30    2.20
  -7 -19   0   22.10    1.90
   7 -19   0   15.10    3.10
   7 -19   0   24.10    1.70
  -7  19   0   22.60    7.70
  -7  19   0   25.20    1.80
   7  19   0   24.30    1.90
   8 -19   0   11.30    1.20
  -8 -19   0    9.60    1.20
  -8 -19   0    9.10    1.50
   8 -19   0   11.30    1.90
   8  19   0    8.60    1.50
   9 -19   0    7.00    1.10
   9 -19   0    8.00    1.10
  -9 -19   0    8.60    1.20
   0 -20   0   29.00    2.20
   0  20   0   26.80    1.80
   0  20   0   27.30    3.40
   0  20   0   28.60    2.20
   0  20   0   20.00    3.10
   0  20   0   25.80    3.40
   0  20   0   31.80    4.30
   1 -20   0    5.00    1.20
   1 -20   0    5.20    2.20
  -1 -20   0    3.40    1.00
  -1  20   0    4.10    1.00
  -1  20   0    8.20    2.70
  -1  20   0    4.70    2.10
  -1  20   0    2.00    2.00
   1  20   0    5.50    1.00
  -1  20   0    2.30    2.00
  -1  20   0    6.30    3.00
   1  20   0    5.80    1.80
  -1  20   0    5.00    1.30
   1  20   0    4.60    1.10
  -2 -20   0  175.58    6.40
  -2 -20   0  176.68    6.20
   2 -20   0  189.28    6.80
  -2 -20   0  175.88    6.10
   2 -20   0  192.28    9.20
  -2 -20   0  178.78    6.20
   2 -20   0  176.68    6.10
  -2  20   0  197.58    7.00
   2  20   0  185.98    7.90
  -2  20   0  189.28    9.80
  -2  20   0  189.48    6.40
   2  20   0  185.68    7.70
  -2  20   0  186.28    9.60
  -2  20   0  183.78    9.90
  -2  20   0  197.28    9.50
   2  20   0  182.88    6.20
  -2  20   0  188.08    9.50
   2  20   0  188.68    8.00
   3 -20   0    6.60    0.80
   3 -20   0    5.50    0.90
   3 -20   0    6.60    1.10
   3 -20   0    3.10    2.50
   3 -20   0    6.20    1.40
  -3 -20   0    6.30    1.20
  -3 -20   0    6.70    1.20
  -3 -20   0    4.60    1.00
  -3 -20   0    4.40    1.00
   3  20   0    0.90    2.00
  -3  20   0   10.00    2.90
   3  20   0    4.10    1.70
   3  20   0    3.10    2.10
  -3  20   0    7.40    2.50
  -3  20   0    6.20    1.10
  -3  20   0    6.20    1.20
  -3  20   0    5.50    3.00
  -3  20   0    6.20    1.60
   3  20   0    7.30    1.20
  -3  20   0    7.40    2.80
  -3  20   0    3.80    2.70
  -4 -20   0   75.99    3.60
  -4 -20   0   79.29    3.40
   4 -20   0   76.09    3.50
   4 -20   0   75.69    6.80
   4 -20   0   78.09    2.90
  -4 -20   0   85.49    3.90
  -4 -20   0   77.29    3.60
   4 -20   0   81.29    4.00
  -4  20   0   84.39    7.20
  -4  20   0   76.39    6.80
   4  20   0   85.99    4.60
  -4  20   0   77.69    5.80
   4  20   0   81.19    3.20
  -4  20   0   80.69    7.50
  -4  20   0   81.29    7.90
  -4  20   0   76.39    4.20
  -4  20   0   80.69    3.60
  -4  20   0   77.39    3.40
  -5 -20   0  185.38    7.60
   5 -20   0  194.18    7.70
   5 -20   0  204.18   11.70
  -5 -20   0  190.68    7.60
   5 -20   0  176.38    7.20
   5 -20   0  178.48    7.00
  -5 -20   0  204.68    8.10
  -5  20   0  185.78    7.00
  -5  20   0  182.68   11.70
   5  20   0  178.78    6.00
  -5  20   0  177.38    9.00
  -5  20   0  180.48    6.30
  -5  20   0  174.08   11.00
   5  20   0  183.98    6.90
  -5  20   0  184.98    7.30
  -5  20   0  165.18   12.30
  -6 -20   0   78.39    3.90
  -6 -20   0   75.99    3.20
   6 -20   0   74.39    2.90
  -6 -20   0   76.19    3.50
   6 -20   0   78.69    8.80
   6 -20   0   68.39    3.50
   6 -20   0   74.59    4.40
   6 -20   0   66.49    4.60
  -6  20   0   69.49    3.30
   6  20   0   72.69    3.10
  -6  20   0   76.29    5.40
  -6  20   0   74.29   12.60
  -6  20   0   59.19    6.40
  -6  20   0   77.79   12.20
   7 -20   0    3.30    1.40
   7 -20   0    3.30    1.40
  -7 -20   0    2.70    0.80
  -7 -20   0    2.30    1.00
  -7  20   0    1.10    1.10
   7  20   0    0.30    1.00
  -7  20   0    2.80    1.70
   8 -20   0    7.20    1.60
  -8 -20   0    8.70    1.10
   8 -20   0   10.00    1.10
   8 -20   0    9.20    1.30
  -8 -20   0   10.00    1.40
  -9 -20   0   -0.40    0.60
   9 -20   0   -0.20    0.60
   9 -20   0    0.30    0.50
   0 -21   0    0.30    0.60
   0 -21   0    1.10    0.90
   0 -21   0   -0.50    0.70
   0 -21   0    0.10    0.70
   0  21   0   -6.40    3.30
   0  21   0   -1.20    0.80
   0  21   0   -0.30    0.70
   0  21   0   -2.40    1.90
   0  21   0    1.40    1.70
   0  21   0   -1.50    1.70
  -1 -21   0    1.70    0.70
  -1 -21   0    0.80    0.90
  -1 -21   0    1.20    0.80
  -1 -21   0    0.60    0.70
   1 -21   0    1.30    0.60
   1 -21   0    1.00    0.90
   1  21   0   -1.20    1.50
  -1  21   0   -0.10    1.80
   1  21   0   -0.50    0.70
  -1  21   0    3.80    3.20
   1  21   0   -0.60    1.80
  -1  21   0    3.90    2.80
  -1  21   0   -0.40    2.20
   1  21   0    4.60    2.00
  -1  21   0   -0.10    0.80
  -1  21   0    1.30    1.00
   1  21   0    1.50    0.90
  -1  21   0   -0.90    1.90
  -2 -21   0  116.29    4.70
   2 -21   0  120.29    4.40
   2 -21   0  137.69    7.60
   2 -21   0  123.79    5.10
  -2 -21   0  112.29    4.40
  -2 -21   0  109.69    4.40
  -2 -21   0  105.79    4.30
  -2  21   0  124.49    7.90
  -2  21   0  118.59    5.20
   2  21   0  108.39    6.10
  -2  21   0  118.29    4.40
   2  21   0  105.89    4.10
  -2  21   0  124.99    7.90
  -2  21   0  114.69    7.30
   2  21   0  117.09    4.60
  -2  21   0  120.59    4.60
   2  21   0  122.49    6.30
  -2  21   0  118.29    8.10
  -2  21   0  135.59    7.90
   2  21   0  113.89    6.00
  -3 -21   0   67.89    3.10
   3 -21   0   72.89    3.20
   3 -21   0   83.99    6.60
   3 -21   0   73.69    2.90
  -3 -21   0   71.89    3.30
  -3 -21   0   71.69    3.50
   3 -21   0   67.49    2.60
  -3  21   0   68.59    3.20
  -3  21   0   76.69    3.50
  -3  21   0   68.99    4.00
  -3  21   0   72.99    6.70
  -3  21   0   72.89    6.90
  -3  21   0   75.29    6.90
  -3  21   0   62.39    6.10
   3  21   0   76.79    3.30
  -3  21   0   73.69    5.70
   3  21   0   77.79    4.80
  -4 -21   0   57.39    3.00
   4 -21   0   53.49    5.90
  -4 -21   0   53.39    2.80
   4 -21   0   47.80    3.50
  -4 -21   0   53.29    3.10
   4 -21   0   48.80    2.10
  -4 -21   0   53.69    2.70
   4 -21   0   51.99    2.80
  -4  21   0   49.30    6.60
   4  21   0   46.20    2.50
  -4  21   0   40.80    6.40
  -4  21   0   45.70    6.00
  -4  21   0   43.70    5.90
  -4  21   0   48.90    2.80
  -4  21   0   51.49    2.70
  -4  21   0   52.99    3.50
  -4  21   0   47.80    4.80
   4  21   0   59.79    4.30
   5 -21   0   83.39    8.00
  -5 -21   0   79.39    4.00
   5 -21   0   76.09    3.60
   5 -21   0   80.89    4.10
  -5 -21   0   77.89    3.40
  -5 -21   0   76.49    3.60
   5 -21   0   75.99    2.90
  -5  21   0   70.69    9.10
   5  21   0   75.99    3.20
  -5  21   0   77.69    3.50
  -5  21   0   77.29    8.10
  -5  21   0   77.39    4.40
  -5  21   0   79.19    3.50
  -5  21   0   77.39    7.10
  -5  21   0   73.89    8.40
  -5  21   0   86.79    6.10
   6 -21   0  110.79    3.80
  -6 -21   0  103.29    4.80
  -6 -21   0  106.69    4.10
   6 -21   0  106.09    5.10
   6 -21   0  112.79    9.50
   6 -21   0  119.39    4.70
  -6 -21   0  106.49    4.40
  -6  21   0   90.29   10.30
   6  21   0   99.09    3.90
  -6  21   0  104.99   10.00
  -6  21   0   96.69    7.80
  -6  21   0  109.59    4.20
  -6  21   0  113.19    6.70
   7 -21   0    6.70    0.90
   7 -21   0    7.50    1.50
   7 -21   0    6.40    1.20
  -7 -21   0    7.20    1.20
  -7 -21   0    5.80    1.40
  -7  21   0    7.70    2.00
  -7  21   0    5.80    1.00
  -8 -21   0   37.60    2.20
  -8 -21   0   34.30    2.30
   8 -21   0   33.40    1.60
   8 -21   0   29.10    2.10
   9 -21   0    1.80    0.70
   9 -21   0    1.00    0.50
  -9 -21   0    2.00    0.70
   0 -22   0   15.20    1.90
   0 -22   0   13.70    1.40
   0 -22   0   15.30    1.50
   0 -22   0   14.50    1.80
   0  22   0   14.80    3.00
   0  22   0   13.70    2.90
   0  22   0   20.60    4.40
   0  22   0   15.50    2.40
   0  22   0   15.50    3.10
   0  22   0   13.40    1.90
   1 -22   0    2.10    0.80
   1 -22   0    3.20    0.90
   1 -22   0    3.30    0.90
  -1 -22   0    2.50    0.80
   1 -22   0    3.80    0.80
  -1 -22   0    2.80    0.90
   1 -22   0    3.20    1.10
  -1 -22   0    2.10    0.90
  -1 -22   0    1.50    1.00
  -1  22   0    1.00    3.50
   1  22   0    2.20    1.10
  -1  22   0    2.20    0.90
  -1  22   0    3.90    2.10
  -1  22   0    5.00    2.50
   1  22   0    5.30    2.30
   1  22   0    5.00    2.30
  -1  22   0   -1.40    3.00
   1  22   0    4.10    1.00
  -1  22   0    3.00    2.30
  -1  22   0    0.60    0.90
   1  22   0    5.50    2.10
  -2 -22   0  105.09    4.20
   2 -22   0   98.29    3.80
   2 -22   0   96.19    3.80
  -2 -22   0  101.99    4.00
   2 -22   0   99.29    4.00
   2 -22   0  105.59    6.80
  -2 -22   0  101.69    4.10
   2 -22   0  106.39    4.70
  -2 -22   0  104.49    4.40
   2  22   0  102.49    5.80
   2  22   0   90.89    3.70
   2  22   0  105.19    6.00
   2  22   0  106.29    6.00
  -2  22   0   99.19    3.90
  -2  22   0  108.49    7.70
  -2  22   0  102.49    4.80
   2  22   0   99.99    4.20
  -2  22   0  107.49    7.70
  -2  22   0  101.89    4.20
  -2  22   0  108.09    7.20
  -2  22   0   96.79    7.20
  -2  22   0   99.19    7.80
  -3 -22   0   -0.30    0.80
  -3 -22   0    1.00    0.80
   3 -22   0    0.70    0.70
   3 -22   0    1.20    2.30
  -3 -22   0    1.20    0.90
  -3 -22   0    0.00    0.80
  -3  22   0   -0.50    0.80
   3  22   0    1.00    0.90
  -3  22   0    0.20    3.10
  -3  22   0    0.80    1.10
  -3  22   0   -0.40    5.10
   3  22   0   -1.40    1.80
  -3  22   0    0.60    0.90
  -3  22   0    1.50    4.60
  -3  22   0    0.00    2.20
  -3  22   0    0.70    2.90
  -4 -22   0   25.40    2.20
   4 -22   0   26.80    1.90
  -4 -22   0   26.80    3.00
   4 -22   0   26.30    1.40
   4 -22   0   21.90    4.00
  -4  22   0   25.20    2.20
  -4  22   0   19.10    4.40
  -4  22   0   22.00    4.60
  -4  22   0   25.80    2.70
  -4  22   0   26.90    5.80
   4  22   0   28.20    2.00
  -4  22   0   23.30    3.80
   4  22   0   27.20    3.10
   5 -22   0    0.30    0.80
   5 -22   0   -0.20    3.30
   5 -22   0    0.70    1.00
  -5 -22   0    1.40    1.00
  -5 -22   0    1.80    0.90
  -5 -22   0    1.50    1.10
   5 -22   0    0.80    0.60
  -5  22   0    3.80    3.90
  -5  22   0    2.50    8.10
   5  22   0    1.20    0.90
  -5  22   0    1.00    0.90
  -5  22   0   -0.70    2.00
  -5  22   0   -1.00    4.00
  -5  22   0    7.80    3.40
  -5  22   0   -0.10    0.90
  -5  22   0    3.50    1.50
  -6 -22   0  110.69    4.90
   6 -22   0  106.89    9.70
   6 -22   0  116.39    4.70
   6 -22   0  110.29    3.70
  -6 -22   0  113.49    4.20
  -6 -22   0  113.49    4.50
  -6  22   0  111.89    4.30
   6  22   0  102.59    4.00
  -6  22   0   98.89    8.30
  -7 -22   0   72.29    3.60
  -7 -22   0   64.99    2.70
   7 -22   0   70.09    3.60
   7 -22   0   68.09    2.60
   7 -22   0   67.49    3.30
  -7 -22   0   66.89    3.10
  -7  22   0   67.49    4.60
  -8 -22   0    3.60    1.10
   8 -22   0    3.00    1.10
  -8 -22   0    2.30    0.70
   8 -22   0    3.70    0.90
   9 -22   0    0.30    0.40
   9 -22   0    1.40    0.80
   0 -23   0   -0.90    0.70
   0 -23   0   -0.80    0.60
   0 -23   0    1.40    0.80
   0 -23   0    0.40    0.90
   0 -23   0    0.20    0.60
   0  23   0    0.70    0.80
   0  23   0   -0.50    0.70
   0  23   0    0.00    2.40
   0  23   0    2.10    4.30
   0  23   0    1.40    2.20
   0  23   0   -1.20    2.20
   0  23   0   -0.40    0.90
   1 -23   0    1.70    0.70
  -1 -23   0    2.50    0.90
  -1 -23   0    1.50    0.80
   1 -23   0    2.00    0.80
  -1 -23   0    2.90    1.00
   1 -23   0    2.30    1.20
  -1 -23   0    1.60    1.10
   1 -23   0    2.00    0.80
   1 -23   0    0.00    0.60
  -1 -23   0    1.70    0.80
   1  23   0    3.10    1.10
   1  23   0    3.60    2.50
  -1  23   0    3.00    3.90
   1  23   0    1.70    2.30
  -1  23   0    0.30    0.90
  -1  23   0    1.60    1.10
   1  23   0    2.00    0.90
  -1  23   0    2.40    2.50
  -1  23   0   -0.90    3.50
  -1  23   0    0.00    2.10
  -1  23   0   -0.30    2.40
  -1  23   0    2.20    0.90
   1  23   0    3.00    2.10
  -2 -23   0   88.59    3.70
   2 -23   0   81.99    3.40
  -2 -23   0   89.69    3.80
  -2 -23   0   89.49    3.80
   2 -23   0   91.09    4.40
   2 -23   0   81.59    3.60
  -2 -23   0   87.19    4.00
   2 -23   0   81.69    3.40
  -2  23   0   80.69    6.80
   2  23   0   84.69    5.80
   2  23   0   85.59    3.50
   2  23   0   91.49    5.60
  -2  23   0   78.49    3.50
  -2  23   0   82.19    7.10
   2  23   0   95.69    5.90
  -2  23   0   86.99    3.90
  -2  23   0   91.29    8.10
  -2  23   0   86.49    4.50
  -2  23   0   80.69    6.60
  -2  23   0   76.29    6.90
   2  23   0   90.39    4.00
   3 -23   0   -4.00    2.00
   3 -23   0    0.80    0.70
  -3 -23   0    1.80    0.90
  -3 -23   0    0.00    0.80
  -3 -23   0    0.90    1.00
  -3 -23   0   -0.10    0.90
  -3  23   0   -3.80    2.20
  -3  23   0    0.00    0.90
  -3  23   0    2.40    3.20
  -3  23   0    0.20    0.80
   3  23   0   -0.10    2.00
  -3  23   0    3.10    3.40
   3  23   0   -0.10    1.00
   3  23   0    0.80    0.90
  -3  23   0   -1.30    2.70
  -3  23   0    1.60    2.80
  -3  23   0    0.20    1.20
  -4 -23   0  125.29    4.80
   4 -23   0  114.99    8.30
   4 -23   0  102.09    3.70
   4 -23   0  109.49    3.80
  -4 -23   0  116.29    4.50
  -4 -23   0  117.69    4.90
   4 -23   0  123.49    4.70
  -4 -23   0  114.69    4.70
  -4  23   0  107.29   10.20
   4  23   0  133.19    6.30
  -4  23   0  114.99    8.90
  -4  23   0  112.89    5.40
  -4  23   0  105.69    5.10
  -4  23   0  105.79    8.90
  -4  23   0  117.59    8.90
  -4  23   0  116.19    4.50
  -4  23   0  112.09    7.30
   4  23   0  124.99    4.70
  -5 -23   0   55.59    3.10
   5 -23   0   57.59    2.80
  -5 -23   0   56.29    3.30
   5 -23   0   56.89    2.30
  -5 -23   0   56.69    2.80
   5 -23   0   53.99    3.00
  -5  23   0   57.09    2.90
  -5  23   0   42.60    6.10
  -5  23   0   55.49    2.90
  -5  23   0   51.79    5.10
  -5  23   0   67.19    8.40
  -5  23   0   52.79    6.40
   6 -23   0   97.79    4.10
   6 -23   0   98.79    3.40
  -6 -23   0   95.49    3.80
   6 -23   0   95.19    9.40
  -6  23   0   94.49    6.10
   6  23   0   96.39    3.70
   7 -23   0   -0.10    0.70
  -7 -23   0    0.80    0.60
  -7 -23   0    1.00    1.00
   7 -23   0    0.00    0.50
   7 -23   0    2.20    1.20
  -7 -23   0   -0.50    0.70
  -7  23   0    3.00    3.10
  -8 -23   0    1.60    0.70
   8 -23   0    2.30    0.50
   8 -23   0    2.10    0.80
  -8 -23   0    1.20    0.80
  -9 -23   0   20.40    1.30
   9 -23   0   18.80    0.90
   9 -23   0   19.90    1.40
   0 -24   0    4.70    1.00
   0 -24   0    6.00    1.10
   0 -24   0    5.10    0.90
   0 -24   0    5.00    1.40
   0 -24   0    5.60    1.00
   0  24   0    4.40    1.00
   0  24   0    5.20    2.80
   0  24   0    6.30    1.40
   0  24   0    5.80    3.00
   0  24   0   -3.10    5.10
   0  24   0    5.40    1.20
  -1 -24   0   28.00    2.00
  -1 -24   0   30.10    2.10
  -1 -24   0   31.20    2.50
   1 -24   0   27.60    2.50
   1 -24   0   27.30    1.90
   1 -24   0   26.70    1.90
   1 -24   0   27.20    1.80
  -1 -24   0   31.30    2.10
  -1 -24   0   26.10    1.80
   1 -24   0   26.80    1.90
  -1  24   0   29.60    2.20
   1  24   0   27.20    2.10
  -1  24   0   25.80    5.70
   1  24   0   31.70    2.50
   1  24   0   23.40    3.80
   1  24   0   29.50    5.00
   1  24   0   27.30    4.00
  -1  24   0   19.60    5.10
  -1  24   0   26.90    1.90
  -1  24   0   29.40    2.60
   2 -24   0   39.80    3.00
  -2 -24   0   36.70    2.40
   2 -24   0   33.00    2.00
  -2 -24   0   34.80    2.60
  -2 -24   0   34.80    2.40
   2 -24   0   37.10    2.30
   2 -24   0   40.00    2.20
  -2 -24   0   38.00    2.50
  -2  24   0   29.90    4.80
  -2  24   0   28.30    4.60
  -2  24   0   38.60    2.60
  -2  24   0   36.90    2.30
  -2  24   0   28.40    5.50
  -2  24   0   43.20    3.20
   2  24   0   35.60    2.20
   2  24   0   33.30    4.10
   2  24   0   36.30    2.60
   2  24   0   30.40    4.10
   2  24   0   32.30    4.00
  -2  24   0   46.60    5.50
  -2  24   0   40.70    5.70
  -3 -24   0   54.09    2.80
  -3 -24   0   50.49    2.80
  -3 -24   0   50.29    2.90
   3 -24   0   47.20    2.70
  -3 -24   0   50.89    2.90
  -3  24   0   40.50    6.20
   3  24   0   44.00    4.80
   3  24   0   47.70    2.80
  -3  24   0   46.80    6.20
  -3  24   0   50.09    6.70
  -3  24   0   49.10    2.90
   3  24   0   40.60    2.40
  -3  24   0   47.70    3.50
  -3  24   0   51.59    2.70
  -3  24   0   58.29    5.70
  -3  24   0   47.30    7.10
  -4 -24   0   15.40    1.80
   4 -24   0    9.90    3.30
  -4 -24   0   11.50    1.60
  -4 -24   0   13.30    1.50
   4 -24   0   14.40    1.00
  -4 -24   0   13.20    1.80
   4 -24   0   14.40    1.70
  -4  24   0   14.50    3.20
  -4  24   0   12.50    4.20
   4  24   0   13.80    3.10
  -4  24   0    8.20    3.90
   4  24   0   12.20    1.70
  -4  24   0    7.20    5.80
  -4  24   0    7.80    4.00
  -4  24   0   16.20    1.90
  -4  24   0   13.70    1.60
  -4  24   0   14.80    2.20
  -5 -24   0   24.50    1.90
  -5 -24   0   25.50    2.50
   5 -24   0   16.40    4.40
   5 -24   0   25.40    1.40
  -5 -24   0   25.60    2.10
   5 -24   0   22.90    2.00
  -5  24   0   23.70    2.00
  -5  24   0   25.00    3.80
  -5  24   0   13.70    7.20
  -5  24   0   23.00    2.00
   5  24   0   23.90    1.90
  -5  24   0   21.90    2.70
   6 -24   0    2.70    0.60
  -6 -24   0    3.10    0.80
  -6 -24   0    4.00    1.10
   6 -24   0    1.60    1.00
   6 -24   0    3.00    0.90
  -6 -24   0    4.00    1.20
  -6  24   0    1.20    2.10
  -6  24   0    3.30    1.00
  -7 -24   0   11.40    1.60
   7 -24   0   10.80    1.30
   7 -24   0   14.00    1.00
  -7 -24   0   12.20    1.30
  -7 -24   0   12.40    1.20
  -7  24   0   11.30    2.30
  -8 -24   0    0.30    0.60
  -8 -24   0    0.90    0.70
   8 -24   0    0.60    0.40
   8 -24   0   -0.10    0.60
   0 -25   0   -0.70    0.60
   0 -25   0    2.20    0.80
   0 -25   0    0.10    1.00
   0 -25   0    0.40    0.80
   0 -25   0   -0.10    0.70
   0  25   0    4.90    9.40
   0  25   0   -0.80    1.00
   0  25   0    3.00    3.00
   0  25   0   -4.00    2.30
   0  25   0   -0.50    0.80
   0  25   0   -0.80    0.70
   0  25   0    2.30    3.10
  -1 -25   0   94.99    4.50
   1 -25   0   95.09    3.80
  -1 -25   0  107.59    4.90
   1 -25   0   89.59    3.70
  -1 -25   0   91.19    4.10
   1 -25   0   90.49    3.70
  -1 -25   0   92.59    4.00
   1 -25   0   98.49    3.80
   1 -25   0   93.49    4.60
  -1  25   0   98.69    7.60
  -1  25   0   87.59    3.70
   1  25   0   92.29    7.10
  -1  25   0   91.19    4.70
   1  25   0   98.89    4.00
  -1  25   0  106.29    7.40
  -1  25   0   80.89    9.20
   1  25   0   94.79    4.50
   1  25   0   90.29    6.80
  -1  25   0   92.69    4.10
  -1  25   0   94.99    7.50
   1  25   0   91.79    6.70
   2 -25   0    6.80    1.00
  -2 -25   0   10.80    1.40
  -2 -25   0    8.20    1.50
  -2 -25   0   10.60    1.50
   2 -25   0    8.10    1.10
  -2 -25   0   13.30    1.60
   2 -25   0    8.40    1.30
   2 -25   0    6.60    1.60
   2 -25   0    8.10    1.20
   2  25   0    8.10    1.30
  -2  25   0   13.80    3.60
   2  25   0    8.50    1.60
   2  25   0    9.60    5.00
  -2  25   0    9.20    1.50
   2  25   0    5.40    2.90
  -2  25   0    4.80    3.50
   2  25   0    8.00    4.40
  -2  25   0    7.80    1.80
  -2  25   0    7.90    1.40
  -2  25   0    7.80    3.20
  -2  25   0    7.90    3.50
  -3 -25   0    0.80    0.90
  -3 -25   0    1.60    0.90
   3 -25   0    0.70    0.80
  -3 -25   0   -0.90    0.80
  -3 -25   0    1.30    1.00
   3  25   0    2.00    0.80
   3  25   0   -0.90    2.70
  -3  25   0    0.10    2.80
  -3  25   0    1.40    0.90
  -3  25   0    5.50    3.50
  -3  25   0    5.10    4.30
  -3  25   0    3.40    3.50
  -3  25   0    2.30    1.10
  -3  25   0    3.00    4.20
  -3  25   0    1.00    1.30
   3  25   0   -1.00    0.90
  -4 -25   0    1.50    0.90
  -4 -25   0    1.10    1.00
   4 -25   0    1.60    0.90
  -4 -25   0    0.60    1.10
  -4 -25   0    2.30    1.20
   4  25   0    3.30    3.00
  -4  25   0    0.80    4.10
  -4  25   0   -7.90    6.10
  -4  25   0   -0.90    4.10
  -4  25   0    1.50    1.00
  -4  25   0    3.30    1.20
  -4  25   0    5.50    3.80
  -4  25   0    1.90    2.40
   5 -25   0   39.20    2.50
  -5 -25   0   39.60    2.80
  -5 -25   0   42.10    2.60
   5 -25   0   38.30    1.60
  -5 -25   0   40.90    2.40
  -5  25   0   32.70    3.10
  -5  25   0   37.50    2.40
  -5  25   0   29.20    5.40
   5  25   0   38.30    2.30
  -5  25   0   36.50    2.30
  -5  25   0   37.10    4.60
   6 -25   0    1.00    0.90
  -6 -25   0    0.30    0.80
  -6 -25   0    1.70    0.70
   6 -25   0    0.20    0.50
   6 -25   0    0.20    0.40
  -6 -25   0    0.60    1.00
  -6  25   0    0.60    0.80
  -6  25   0   -1.30    2.00
  -7 -25   0   16.90    1.20
  -7 -25   0   17.10    1.50
   7 -25   0   16.50    0.90
  -7 -25   0   17.60    1.90
   7 -25   0   16.00    1.60
  -8 -25   0   19.50    1.60
   8 -25   0   20.80    0.90
   8 -25   0   20.50    1.50
  -8 -25   0   19.10    1.30
   0 -26   0  141.59    5.30
   0 -26   0  144.49    5.20
   0 -26   0  147.19    5.50
   0 -26   0  151.58    6.10
   0 -26   0  144.49    5.30
   0  26   0  139.99    9.00
   0  26   0  151.18    6.20
   0  26   0  133.99    8.90
   0  26   0  146.79    5.50
   0  26   0  137.99    8.80
  -1 -26   0   39.90    2.60
   1 -26   0   44.90    2.40
  -1 -26   0   39.80    2.60
   1 -26   0   47.00    3.20
  -1 -26   0   38.60    2.50
  -1 -26   0   39.40    3.00
   1 -26   0   47.00    2.40
   1 -26   0   41.80    2.40
   1 -26   0   43.50    2.40
  -1  26   0   42.20    2.40
  -1  26   0   45.30    3.10
   1  26   0   41.70    2.50
  -1  26   0   37.00    5.30
   1  26   0   37.50    2.90
  -1  26   0   33.90    5.40
   1  26   0   42.50    5.30
   1  26   0   45.10    5.10
  -1  26   0   41.90    3.30
  -1  26   0   42.60    5.80
   1  26   0   54.19    5.70
  -2 -26   0  110.29    4.60
   2 -26   0  110.49    4.30
   2 -26   0  103.29    4.00
  -2 -26   0  111.59    4.80
  -2 -26   0  106.29    4.30
  -2 -26   0  104.99    4.40
   2 -26   0  104.09    4.10
   2 -26   0  104.09    4.00
  -2  26   0  110.29    4.20
  -2  26   0  114.79    8.60
  -2  26   0  106.29    9.30
  -2  26   0  105.29    8.80
   2  26   0   95.09    7.00
  -2  26   0  104.79    5.30
   2  26   0  109.49    4.80
  -2  26   0  105.59    9.80
  -2  26   0  116.19    8.10
  -2  26   0  107.39    4.50
   3 -26   0   40.00    2.50
  -3 -26   0   44.10    2.60
   3 -26   0   37.90    2.20
  -3 -26   0   42.40    2.80
  -3 -26   0   40.40    2.80
  -3 -26   0   42.90    2.70
  -3  26   0   36.60    5.10
  -3  26   0   40.80    3.30
  -3  26   0   25.40    6.00
  -3  26   0   42.20    2.50
   3  26   0   42.80    2.70
  -3  26   0   44.30   10.90
  -3  26   0   42.00    6.60
   3  26   0   41.80    2.30
  -3  26   0   42.10    2.80
  -4 -26   0    2.10    1.00
  -4 -26   0    1.60    1.10
  -4 -26   0    1.60    0.90
   4 -26   0    0.40    0.80
   4 -26   0    1.40    0.60
   4  26   0   -0.50    0.90
  -4  26   0   11.50    5.50
  -4  26   0    2.80    1.40
  -4  26   0    3.40    1.10
  -4  26   0    1.50    1.00
   4  26   0    0.40    1.00
  -5 -26   0   26.60    1.90
  -5 -26   0   28.20    2.20
   5 -26   0   30.40    2.20
  -5 -26   0   28.50    2.40
   5 -26   0   27.40    1.60
  -5  26   0   25.40    3.00
  -5  26   0   26.80    2.10
   5  26   0   28.10    2.00
  -5  26   0   22.20    3.60
  -5  26   0   26.30    2.00
   6 -26   0    5.80    0.90
  -6 -26   0    4.10    1.10
   6 -26   0    7.10    0.70
   6 -26   0    4.00    1.00
  -6 -26   0    4.80    1.30
  -6 -26   0    5.00    0.90
  -6  26   0    5.00    2.60
  -7 -26   0    0.60    0.70
  -7 -26   0    1.50    1.00
  -7 -26   0    1.10    0.50
   8 -26   0   46.60    2.20
  -8 -26   0   44.10    2.20
  -8 -26   0   41.30    1.80
   0 -27   0   -1.50    0.70
   0 -27   0    0.70    0.80
   0 -27   0    0.60    0.70
   0 -27   0    0.30    0.80
   0 -27   0    0.90    1.10
   0  27   0    0.00    4.10
   0  27   0   -0.50    1.10
   0  27   0    4.00    3.30
   0  27   0    1.60    1.00
   0  27   0    2.10    0.80
   0  27   0   -1.30    3.80
   1 -27   0  254.17    9.10
  -1 -27   0  254.37    8.30
   1 -27   0  252.67    8.10
  -1 -27   0  253.57    8.20
  -1 -27   0  267.87    8.40
  -1 -27   0  263.77    9.00
   1 -27   0  255.27    8.10
   1 -27   0  244.68    8.00
   1 -27   0  250.87    8.10
  -1  27   0  254.57    9.30
  -1  27   0  230.38   15.00
  -1  27   0  253.97   13.10
  -1  27   0  262.47   12.70
   1  27   0  251.17   12.20
   1  27   0  239.88   12.00
   1  27   0  240.78   11.60
  -1  27   0  249.88    8.00
   1  27   0  255.87    8.30
   1  27   0  259.67    9.10
  -1  27   0  244.68   13.20
  -1  27   0  259.67    8.50
   2 -27   0    1.10    0.70
   2 -27   0   -0.30    0.70
  -2 -27   0    1.40    0.90
  -2 -27   0    1.40    1.00
  -2 -27   0    2.30    1.00
   2 -27   0   -0.70    0.60
  -2  27   0    0.40    3.70
  -2  27   0    0.90    1.40
  -2  27   0    0.00    0.80
  -2  27   0    5.50    5.40
  -2  27   0    2.80    4.00
  -2  27   0   -0.50    1.00
   2  27   0    1.80    1.10
   2  27   0    1.40    0.90
  -2  27   0    0.50    3.60
   2  27   0    5.20    3.70
  -2  27   0    3.50    4.60
  -3 -27   0    0.50    1.50
   3 -27   0   -0.20    0.60
  -3 -27   0    0.20    0.90
  -3 -27   0    3.40    1.10
  -3 -27   0    0.40    0.80
   3 -27   0    0.20    0.70
  -3  27   0    0.90    4.90
   3  27   0    0.80    0.90
  -3  27   0   -3.70    3.30
  -3  27   0    0.90    1.20
   3  27   0    1.80    1.10
  -3  27   0    0.00    0.80
  -3  27   0    6.70    4.80
  -3  27   0    0.30    1.00
   4 -27   0    8.50    1.10
  -4 -27   0    7.90    2.00
   4 -27   0   10.40    1.60
  -4 -27   0    5.90    1.90
  -4 -27   0   10.00    1.80
  -4  27   0    8.00    3.10
  -4  27   0    9.10    1.80
   4  27   0    8.50    1.20
  -4  27   0    7.50    1.40
   4  27   0   11.00    1.50
   5 -27   0    3.10    0.90
   5 -27   0    1.60    0.70
  -5 -27   0    1.60    1.10
  -5 -27   0    1.90    0.80
  -5 -27   0    3.20    1.00
  -5  27   0    2.50    1.70
  -5  27   0    2.10    0.90
  -5  27   0    2.00    0.90
   5  27   0    1.90    1.00
  -5  27   0   -1.20    2.30
   6 -27   0   27.40    2.00
  -6 -27   0   30.90    1.70
   6 -27   0   26.00    1.40
  -6 -27   0   30.20    2.00
  -6 -27   0   30.10    2.30
   7 -27   0    6.90    1.00
  -7 -27   0    8.50    1.20
  -7 -27   0    8.60    1.00
  -8 -27   0    5.20    0.80
  -8 -27   0    5.40    0.80
   8 -27   0    4.20    0.80
   0 -28   0  313.57    9.50
   0 -28   0  307.17    9.60
   0 -28   0  299.17    9.70
   0 -28   0  307.97   10.50
   0 -28   0  312.37    9.20
   0  28   0  315.67    9.80
   0  28   0  296.37   14.40
   0  28   0  295.97   14.50
   0  28   0  304.87   14.00
   1 -28   0   46.10    2.60
  -1 -28   0   53.19    2.90
  -1 -28   0   51.09    3.30
   1 -28   0   50.69    2.60
   1 -28   0   48.20    2.50
  -1 -28   0   54.79    2.90
   1 -28   0   52.19    2.70
  -1 -28   0   51.49    2.80
   1  28   0   41.40    5.80
  -1  28   0   35.50    6.00
   1  28   0   31.30    7.50
  -1  28   0   40.70    8.20
  -1  28   0   45.10    6.30
  -1  28   0   56.79    3.10
  -1  28   0   53.99    3.70
   1  28   0   45.60    8.40
   1  28   0   51.99    2.80
  -1  28   0   52.09    2.60
  -1  28   0   51.09    6.20
   1  28   0   50.49    3.70
  -2 -28   0   47.30    2.80
  -2 -28   0   49.00    2.70
   2 -28   0   50.69    2.50
   2 -28   0   46.50    2.50
   2 -28   0   45.50    2.40
  -2 -28   0   51.59    2.90
  -2 -28   0   48.90    3.40
   2 -28   0   47.50    2.30
  -2  28   0   50.79    3.00
  -2  28   0   49.99    3.50
   2  28   0   45.80    2.60
  -2  28   0   44.20   10.40
   2  28   0   46.40    3.10
  -2  28   0   41.40   10.40
  -2  28   0   46.60    2.50
  -3 -28   0   52.19    2.90
   3 -28   0   53.59    2.80
  -3 -28   0   54.19    3.10
  -3 -28   0   51.39    2.80
  -3 -28   0   59.09    3.10
  -3  28   0   49.50    9.40
  -3  28   0   66.49    6.60
  -3  28   0   50.29    3.60
   3  28   0   55.19    3.10
  -3  28   0   54.59    3.00
  -3  28   0   51.09    2.70
   3  28   0   52.39    2.70
  -4 -28   0   10.40    1.50
  -4 -28   0   14.50    1.60
   4 -28   0    9.80    1.30
   4 -28   0   12.30    1.20
  -4 -28   0   13.60    1.60
  -4  28   0   12.40    1.60
  -4  28   0   11.30    1.90
   4  28   0   14.20    1.70
   4  28   0   13.40    1.40
  -4  28   0    5.30    3.40
  -4  28   0   11.20    1.40
  -5 -28   0    5.60    1.00
  -5 -28   0    8.10    1.40
   5 -28   0    7.70    1.20
   5 -28   0    6.30    0.90
  -5 -28   0    7.10    1.20
  -5  28   0    2.20    2.80
  -5  28   0    7.20    1.10
   5  28   0    9.70    1.20
  -6 -28   0    2.70    1.00
   6 -28   0    2.10    0.80
  -6 -28   0    3.20    0.70
  -6 -28   0    3.00    0.90
  -7 -28   0   31.30    1.90
  -7 -28   0   32.30    1.70
  -7 -28   0   31.20    1.40
   7 -28   0   32.80    1.90
   0 -29   0   -0.80    0.70
   0 -29   0   -0.10    0.70
   0 -29   0   -1.80    0.60
   0  29   0    0.20    1.20
   0  29   0   -0.10    1.00
  -1 -29   0   42.10    2.60
   1 -29   0   38.50    2.20
  -1 -29   0   39.90    2.80
  -1 -29   0   42.20    2.60
  -1 -29   0   39.50    2.40
   1 -29   0   42.90    2.30
   1 -29   0   40.60    2.30
   1 -29   0   42.80    2.40
  -1  29   0   31.40   11.10
   1  29   0   44.90    3.10
  -1  29   0   41.60    3.20
  -1  29   0   45.30    2.80
   1  29   0   44.80    2.60
  -2 -29   0    2.90    1.10
  -2 -29   0    3.10    1.10
  -2 -29   0    5.30    1.10
   2 -29   0    4.20    0.90
   2 -29   0    4.80    0.90
   2  29   0    4.80    1.10
   2  29   0    3.20    1.30
  -2  29   0    5.50    1.30
  -2  29   0    2.20    1.40
   3 -29   0   36.40    2.10
  -3 -29   0   39.70    2.50
  -3 -29   0   38.20    2.30
  -3 -29   0   37.60    2.60
   3 -29   0   35.30    2.30
  -3  29   0   39.80    2.50
  -3  29   0   37.40    2.20
  -3  29   0   40.70    3.20
   3  29   0   40.40    2.60
  -4 -29   0  174.38    6.10
  -4 -29   0  177.28    6.30
  -4 -29   0  174.28    5.80
   4 -29   0  173.58    5.60
   4 -29   0  177.58    6.10
   4  29   0  167.68    6.00
  -4  29   0  162.68    7.10
  -4  29   0  170.38    6.00
  -4  29   0  158.18   10.30
  -4  29   0  177.88    5.80
   4  29   0  171.78    5.60
   5 -29   0   -0.60    0.50
  -5 -29   0    1.30    0.70
  -5 -29   0    0.30    0.80
  -5 -29   0   -0.50    0.80
   5 -29   0   -0.30    0.60
  -5  29   0    1.30    1.00
  -6 -29   0   19.20    1.50
   6 -29   0   19.50    1.60
  -6 -29   0   20.10    1.80
  -6 -29   0   18.20    1.30
   7 -29   0   23.90    1.50
  -7 -29   0   21.20    1.40
  -7 -29   0   21.40    1.50
   0 -30   0   18.70    1.80
   0 -30   0   15.80    1.70
   0 -30   0   17.50    1.60
   0  30   0   18.70    2.40
   0  30   0   19.20    1.90
   1 -30   0   32.20    2.00
  -1 -30   0   34.30    2.20
  -1 -30   0   41.00    2.50
   1 -30   0   34.60    2.20
   1 -30   0   32.40    2.00
  -1 -30   0   33.60    2.20
   1 -30   0   36.80    2.00
  -1  30   0   38.60    2.50
  -1  30   0   37.20    3.10
   1  30   0   36.80    2.30
   1  30   0   34.30    2.80
   2 -30   0   59.89    2.50
   2 -30   0   57.89    2.60
  -2 -30   0   55.99    2.90
  -2 -30   0   60.79    3.20
   2 -30   0   59.19    2.80
  -2 -30   0   62.29    2.90
   2 -30   0   60.89    2.80
   2  30   0   58.29    3.40
  -2  30   0   60.29    3.80
  -2  30   0   59.79    3.10
  -3 -30   0    3.80    1.20
   3 -30   0    4.10    0.90
  -3 -30   0    3.50    1.00
   3 -30   0    4.10    0.90
  -3 -30   0    5.70    1.10
  -3  30   0    8.10    4.00
  -3  30   0    6.60    1.30
   3  30   0    3.20    1.10
  -3  30   0    5.20    1.50
   3  30   0    2.70    1.00
  -4 -30   0    2.30    0.90
   4 -30   0    0.70    0.70
   4 -30   0    1.10    0.80
  -4 -30   0    1.30    1.00
  -4 -30   0    0.90    0.80
  -4  30   0    0.70    1.30
  -4  30   0    1.90    0.90
   4  30   0    2.00    0.70
   4  30   0   -0.30    0.90
   5 -30   0    8.30    0.90
   5 -30   0    9.50    1.20
  -5 -30   0   11.20    1.40
  -5 -30   0   10.30    1.20
  -5  30   0    8.40    1.10
  -6 -30   0    0.80    0.80
  -6 -30   0    0.30    0.60
  -6 -30   0    0.60    0.50
   6 -30   0    0.40    0.60
   0 -31   0    0.30    0.70
   0 -31   0   -0.10    0.70
   0 -31   0   -0.60    0.70
   0  31   0    0.90    0.90
   0  31   0   -0.30    1.10
   1 -31   0    0.30    0.60
  -1 -31   0    0.60    0.80
  -1 -31   0    0.10    0.70
   1 -31   0   -0.40    0.70
  -1 -31   0    0.50    0.70
   1 -31   0    0.70    0.70
   1 -31   0    0.50    0.60
  -1  31   0    0.20    1.00
   1  31   0    1.20    1.00
  -1  31   0    1.20    1.20
   1  31   0    1.40    1.10
  -2 -31   0   40.30    2.30
  -2 -31   0   42.40    2.60
   2 -31   0   41.30    2.20
   2 -31   0   40.40    2.20
   2 -31   0   39.00    2.00
  -2 -31   0   38.80    2.40
   2  31   0   43.50    2.40
  -2  31   0   41.90    3.10
  -2  31   0   41.30    2.50
   2  31   0   37.00    2.60
   3 -31   0   11.10    1.20
  -3 -31   0   10.30    1.50
   3 -31   0   10.90    1.30
  -3 -31   0    9.90    1.30
  -3 -31   0    9.50    1.20
  -3  31   0    6.50    1.50
   3  31   0   11.40    1.30
   3  31   0   12.60    1.60
  -3  31   0   10.40    1.40
  -4 -31   0    1.40    0.90
   4 -31   0    0.60    0.70
  -4 -31   0   -0.20    0.60
  -4 -31   0    0.70    0.70
   4 -31   0   -0.30    0.50
  -4  31   0    0.80    0.80
   4  31   0   -0.20    0.60
  -5 -31   0   11.80    1.30
  -5 -31   0    9.80    1.30
  -5 -31   0   10.70    1.10
   5 -31   0   12.40    1.20
   6 -31   0   75.69    2.90
  -6 -31   0   71.39    2.80
  -6 -31   0   73.49    2.50
  -6 -31   0   75.49    3.00
   0 -32   0  362.96   10.90
   0 -32   0  353.56   10.70
   0 -32   0  358.96   10.60
   0  32   0  356.36   11.80
   0  32   0  358.86   11.00
   1 -32   0   49.60    2.30
  -1 -32   0   56.49    2.80
   1 -32   0   52.59    2.60
   1 -32   0   52.59    2.50
  -1 -32   0   53.39    2.60
  -1 -32   0   54.89    2.70
  -1  32   0   58.19    2.90
  -1  32   0   47.60    5.10
   1  32   0   56.69    2.80
   2 -32   0   11.60    1.30
  -2 -32   0   10.50    1.30
  -2 -32   0   13.40    1.40
   2 -32   0   12.10    1.10
  -2 -32   0   13.10    1.60
   2 -32   0   11.70    1.30
   2  32   0   12.90    1.50
   2  32   0   11.10    1.60
  -2  32   0   15.60    1.70
  -2  32   0   16.60    2.10
   3 -32   0    2.10    1.00
   3 -32   0    0.80    0.70
  -3 -32   0    1.60    0.90
  -3 -32   0   -0.10    0.80
  -3 -32   0    0.80    0.70
   3  32   0    0.00    0.90
  -3  32   0   -0.10    1.10
   3  32   0    0.20    0.70
  -3  32   0    2.50    0.90
   4 -32   0    2.40    0.60
  -4 -32   0    1.30    0.70
  -4 -32   0    0.50    0.80
  -4 -32   0    2.10    0.90
   4 -32   0    1.30    0.70
  -4  32   0    0.80    0.70
   4  32   0    1.80    0.70
  -5 -32   0    9.10    1.10
  -5 -32   0   12.60    1.40
   5 -32   0   10.30    1.10
  -5 -32   0   11.40    1.00
   0 -33   0    0.90    0.80
   0 -33   0    0.80    0.60
   0  33   0   -0.10    0.80
   0  33   0    0.00    1.00
   1 -33   0    0.40    0.70
  -1 -33   0    1.00    0.80
   1 -33   0    0.60    0.60
  -1 -33   0    1.90    0.70
   1 -33   0    0.90    0.70
  -1 -33   0    1.50    0.80
  -1  33   0    1.40    0.90
  -1  33   0    1.40    1.10
   1  33   0    1.30    0.90
   1  33   0   -0.10    0.90
   2 -33   0   49.10    1.90
  -2 -33   0   52.49    2.40
  -2 -33   0   51.29    2.70
  -2 -33   0   49.70    2.50
   2 -33   0   52.89    2.30
  -2  33   0   50.09    3.10
   2  33   0   51.89    2.40
   2  33   0   48.30    2.80
  -2  33   0   49.90    2.60
   3 -33   0    0.80    0.60
  -3 -33   0    0.60    0.70
  -3 -33   0    0.50    1.00
  -3 -33   0    1.10    0.90
  -3  33   0    1.10    0.80
  -3  33   0    0.60    1.10
   3  33   0    1.40    0.90
   3  33   0    0.50    0.70
  -4 -33   0   22.30    1.40
  -4 -33   0   23.80    1.60
   4 -33   0   24.80    1.40
   4 -33   0   25.50    1.30
  -4 -33   0   26.10    1.80
  -4  33   0   22.20    1.50
  -5 -33   0   21.60    1.50
  -5 -33   0   19.10    1.30
  -5 -33   0   20.00    1.30
   0 -34   0    4.00    0.90
   0 -34   0    2.90    0.70
   0 -34   0    4.00    0.80
   0  34   0    3.40    1.20
   0  34   0    3.00    0.90
   1 -34   0    4.20    0.70
  -1 -34   0    3.70    0.80
  -1 -34   0    3.80    0.80
  -1 -34   0    4.10    1.00
   1 -34   0    3.90    0.90
   1  34   0    4.80    1.00
  -1  34   0    3.70    1.00
  -1  34   0    6.40    1.30
   1  34   0    3.60    1.20
  -2 -34   0   96.59    3.50
   2 -34   0   98.49    3.50
  -2 -34   0   98.99    3.80
  -2 -34   0   99.89    3.60
  -2  34   0   97.89    5.80
   2  34   0   97.89    3.60
  -2  34   0  103.79    3.80
   2  34   0   94.29    4.10
  -3 -34   0    3.30    0.90
  -3 -34   0    2.60    0.70
  -3 -34   0    2.60    0.70
   3 -34   0    2.60    0.90
  -3  34   0    3.40    0.80
   3  34   0    4.50    0.80
  -4 -34   0    2.30    0.80
  -4 -34   0    2.60    0.70
   4 -34   0    2.70    0.50
  -4 -34   0    4.00    0.70
   0 -35   0    0.60    0.50
   0 -35   0   -0.40    0.40
   0 -35   0    0.10    0.70
   0  35   0   -0.20    1.00
   0  35   0   -0.10    0.60
  -1 -35   0   -0.70    0.50
   1 -35   0   -0.90    0.40
   1 -35   0   -0.60    0.50
  -1 -35   0    1.30    0.70
  -1 -35   0    0.30    0.50
   1  35   0    0.40    0.80
  -1  35   0    0.40    0.70
   1  35   0    0.10    0.60
  -1  35   0    0.40    1.00
  -2 -35   0   36.30    1.80
  -2 -35   0   40.60    1.80
   2 -35   0   35.90    2.40
  -2 -35   0   38.70    2.10
  -2  35   0   37.60    2.00
   2  35   0   37.50    1.80
  -3 -35   0    3.50    0.70
  -3 -35   0    5.00    0.90
  -3 -35   0    2.70    0.70
   0 -36   0   10.90    0.90
   0 -36   0   11.20    1.10
   0 -36   0    9.50    1.00
   0  36   0   11.60    1.20
  -1 -36   0   -0.10    0.60
  -1 -36   0    0.30    0.40
  -1 -36   0   -0.10    0.50
   1 -36   0    0.90    0.60
  -1  36   0   -0.30    0.60
   1  36   0    0.20    0.60
  -2 -36   0    1.20    0.50
  -2 -36   0    1.80    0.50
   2 -36   0    2.20    0.50
  -2 -36   0    1.10    0.60
   2  36   0    0.70    0.60
  -2  36   0    1.10    0.70
   0  37   0    0.10    0.60
  11   0  -1  287.17    8.50
  11   0  -1  286.57    9.10
  11   0  -1  291.87    8.20
  10   0  -1    0.70    0.60
  10   0  -1   -0.30    1.00
  10   0  -1    0.70    0.70
  10   0  -1    0.20    1.00
   9   0  -1   86.39    3.50
   9   0  -1   90.19    3.80
   9   0  -1   92.69    4.60
   9   0  -1   92.69    3.40
   8   0  -1    0.20    0.70
   8   0  -1   -0.70    0.70
   8   0  -1   -6.80    4.10
   8   0  -1   -0.30    1.00
  -8   0   1    1.00    0.90
   8   0  -1   -0.90    0.70
   7   0  -1  277.37    9.10
   7   0  -1  258.77   12.00
   6   0  -1    0.20    0.80
  -6   0   1    0.20    2.10
   6   0  -1    1.50    2.40
   6   0  -1    0.60    0.60
   5   0  -1 1339.37   37.00
  -5   0   1 1365.86   39.30
  -5   0   1 1314.87   38.10
  -5   0   1 1330.27   38.30
   5   0  -1 1427.96   39.20
   5   0  -1 1353.16   38.60
  -4   0   1    0.80    1.50
   4   0  -1    0.30    0.60
   4   0  -1    0.10    1.50
  -4   0   1    0.70    1.20
  -4   0   1   -0.60    1.10
   4   0  -1    3.50    1.50
  -3   0   1    0.60    0.80
  -3   0   1   -1.10    0.80
   3   0  -1   -0.50    1.00
   3   0  -1    0.40    1.30
   2   0  -1   -0.70    1.10
   2   0  -1    0.60    0.90
  -2   0   1    1.20    0.70
  -2   0   1    0.20    0.70
  -2   0   1   -0.30    1.10
   2   0  -1    0.20    0.80
   2   0  -1   -0.50    1.20
   2   0  -1   -0.60    1.20
  -2   0   1    0.00    0.70
   1   0  -1 1476.95   40.80
  -1   0   1 1555.64   40.60
  -1   0   1 1537.35   40.90
   1   0  -1 1525.55   41.20
   1   0  -1 1558.94   41.20
  -1   0   1 1470.25   41.00
  -1   0   1 1536.65   40.90
   1   0  -1 1560.14   41.30
   0   0   1   -0.10    0.10
   0   0  -1   -0.20    0.10
   0   0  -1   -0.10    0.10
   0   0  -1   -0.30    0.10
  -1   0  -1 4919.11  133.79
  -1   0  -1 5096.39  133.59
  -1   0  -1 5009.80  133.79
   1   0   1 5268.77  133.79
  -1   0  -1 4907.31  133.89
  -2   0  -1   -0.10    0.70
  -2   0  -1   -0.40    0.70
  -2   0  -1    0.20    0.60
   2   0   1    0.40    0.90
  -2   0  -1   -0.10    0.50
  -3   0  -1  335.07   10.50
  -3   0  -1  327.77   10.50
  -3   0  -1  336.97   10.70
  -3   0  -1  343.67   11.10
  -3   0  -1  336.37    9.60
   3   0   1  352.86   10.70
  -4   0  -1   -1.80    2.30
  -4   0  -1   -0.90    1.20
   4   0   1    0.90    1.20
  -4   0  -1    0.20    0.40
  -4   0  -1   -1.10    1.10
  -5   0  -1   -0.30    1.80
  -5   0  -1   -3.60    2.00
   5   0   1   -1.50    1.60
  -5   0  -1    0.40    1.70
   5   0   1    0.70    0.70
   6   0   1    0.90    2.10
   6   0   1   -4.30    1.90
   6   0   1    0.30    0.90
   6   0   1   -0.90    0.60
  -7   0  -1  248.58    8.20
   7   0   1  241.68    7.80
   7   0   1  255.87    7.90
   7   0   1  268.17   11.50
   8   0   1    1.60    3.80
  -8   0  -1    1.10    0.90
   8   0   1   -0.40    0.70
   8   0   1    0.30    1.10
   9   0   1  159.08    5.50
   9   0   1  156.88    6.40
   9   0   1  150.08    5.20
   9   0   1  152.88    5.00
  10   0   1    0.90    0.70
  10   0   1    0.50    1.00
  10   0   1   -0.30    0.60
  10   0   1    0.20    0.80
  11   0   1    1.40    0.50
  11   0   1    1.40    1.00
  11  -1  -1   10.50    1.00
  11  -1  -1   10.20    1.20
  11  -1  -1    8.50    1.30
  11  -1  -1   10.70    1.00
  11   1  -1    7.70    0.90
  11   1  -1    8.70    0.80
  11   1  -1    7.90    1.30
  11   1  -1    8.90    1.00
  10  -1  -1  132.79    4.60
  10  -1  -1  138.19    5.70
  10  -1  -1  138.59    6.30
  10  -1  -1  137.89    4.50
  10   1  -1  144.99    4.60
  10   1  -1  144.79    5.70
  10   1  -1  142.29    4.60
  10   1  -1  147.89    5.30
   9  -1  -1   28.10    1.70
   9  -1  -1   27.90    2.60
   9  -1  -1   21.20   10.20
   9  -1  -1   26.00    1.80
   9  -1  -1   26.40    2.00
   9   1  -1   28.10    1.80
   9   1  -1   26.00    2.00
   9   1  -1   30.80    1.70
   9   1  -1   35.10    2.80
  -8  -1   1   19.60    1.90
   8  -1  -1   20.40    2.30
   8  -1  -1   24.20    4.80
   8  -1  -1   20.80    1.50
   8  -1  -1   18.30    1.60
   8  -1  -1   21.50    1.80
   8   1  -1   19.60    1.70
   8   1  -1   19.00    2.20
   8   1  -1   18.10    1.50
   7  -1  -1    1.90    1.50
  -7  -1   1   -0.60    2.00
   7  -1  -1    3.70    2.80
   7  -1  -1    3.50    1.10
   7  -1  -1    2.30    0.80
   7   1  -1    1.70    3.30
   7   1  -1    2.20    0.90
   7   1  -1    1.80    1.10
   6  -1  -1   39.00    1.90
   6  -1  -1   44.10    4.60
   6  -1  -1   40.60    2.40
   6  -1  -1   29.90    3.60
   6   1  -1   38.40    2.30
   6   1  -1   35.30    4.20
   5  -1  -1   29.20    3.30
  -5  -1   1   28.50    3.10
  -5  -1   1   31.40    3.60
   5  -1  -1   28.50    1.90
  -5  -1   1   28.40    3.40
   5  -1  -1   30.20    3.60
  -5   1   1   30.10    3.30
  -5   1   1   32.20    3.60
   5   1  -1   30.30    1.80
  -5   1   1   25.10    3.50
   5   1  -1   31.50    3.50
  -4  -1   1  150.28    5.70
   4  -1  -1  147.99    5.00
  -4  -1   1  148.99    5.80
  -4  -1   1  153.98    6.30
   4  -1  -1  155.38    7.50
  -4   1   1  157.98    6.10
  -4   1   1  150.38    6.80
  -4   1   1  156.28    4.70
  -4   1   1  163.38    6.30
   4   1  -1  167.48    6.40
   4   1  -1  160.18    5.20
   4   1  -1  161.38    7.30
  -3  -1   1   39.70    2.70
  -3  -1   1   37.60    2.20
   3  -1  -1   44.30    3.50
   3  -1  -1   40.70    2.80
  -3  -1   1   37.30    2.30
  -3   1   1   42.40    1.90
  -3   1   1   40.80    2.60
   3   1  -1   41.90    3.20
  -3   1   1   41.70    1.40
   3   1  -1   42.80    3.90
  -3   1   1   41.70    1.40
  -3   1   1   35.40    3.00
   3   1  -1   33.50    2.60
  -3   1   1   40.50    2.40
  -2  -1   1  184.48    5.80
  -2  -1   1  189.68    5.90
   2  -1  -1  198.38    7.30
   2  -1  -1  189.18    7.10
   2  -1  -1  203.38    6.40
  -2  -1   1  194.88    6.20
   2  -1  -1  201.58    7.10
  -2   1   1  193.28    6.30
  -2   1   1  173.28    6.40
  -2   1   1  189.48    5.80
  -2   1   1  193.08    6.20
   2   1  -1  210.68    6.60
  -2   1   1  192.58    5.80
   1  -1  -1 1972.30   53.89
   1  -1  -1 1988.30   53.99
   1  -1  -1 2025.40   53.49
   1  -1  -1 1949.30   53.89
  -1  -1   1 1935.01   53.19
   1   1  -1 1900.11   53.19
   1   1  -1 1927.21   53.19
  -1   1   1 2115.89   53.39
   1   1  -1 2083.49   53.19
   1   1  -1 2102.49   53.39
   1   1  -1 2102.89   53.39
  -1   1   1 1985.40   53.49
   1   1  -1 1951.80   53.09
  -1   1   1 1970.00   53.49
  -1   1   1 1986.30   53.59
   0  -1  -1   52.79    1.80
   0  -1   1   53.99    1.60
   0  -1  -1   57.99    1.90
   0  -1  -1   56.79    2.00
   0  -1   1   58.49    1.80
   0   1   1   57.39    2.10
   0   1  -1   61.69    1.90
   0   1  -1   51.29    1.80
   0   1  -1   55.59    1.80
   0   1  -1   54.59    1.80
   1  -1   1   12.20    1.40
  -1  -1  -1   14.00    1.10
   1  -1   1   13.90    1.10
  -1  -1  -1   15.20    0.70
  -1  -1  -1   13.90    1.00
  -1  -1  -1   13.90    0.90
  -1   1  -1   12.00    1.00
  -1   1  -1   13.90    1.10
  -1   1  -1   12.50    1.10
   1   1   1   13.70    0.90
   1   1   1   15.60    1.10
  -2  -1  -1  286.37    8.90
   2  -1   1  277.47    9.20
  -2  -1  -1  284.17    8.50
  -2  -1  -1  285.97    8.60
  -2  -1  -1  282.87    8.00
   2  -1   1  302.27    8.80
  -2  -1  -1  277.07    8.50
  -2   1  -1  280.97    8.90
  -2   1  -1  280.07    8.30
  -2   1  -1  294.17    8.40
   2   1   1  292.07    8.70
  -2   1  -1  278.57    8.80
  -2   1  -1  277.97    8.80
   2   1   1  278.87    8.80
  -3  -1  -1  418.46   12.50
   3  -1   1  433.66   12.80
  -3  -1  -1  422.46   11.30
  -3  -1  -1  412.06   12.40
  -3   1  -1  395.16   12.80
  -3   1  -1  388.16   12.60
   3   1   1  440.46   12.60
  -3   1  -1  401.06   12.70
  -3   1  -1  419.16   11.70
  -3   1  -1  404.36   11.80
   4  -1   1  105.89    5.10
  -4  -1  -1  111.29    5.20
   4  -1   1  105.99    3.80
   4  -1   1  102.99    4.70
  -4  -1  -1  102.09    4.70
  -4  -1  -1  108.89    4.70
   4   1   1  105.99    5.00
  -4   1  -1   99.09    4.80
  -4   1  -1  102.69    5.00
   4   1   1  109.19    3.70
  -4   1  -1  110.39    3.70
   5  -1   1   88.39    4.90
   5  -1   1   90.49    3.70
  -5  -1  -1   95.89    5.20
  -5  -1  -1   98.29    5.40
   5  -1   1   92.79    5.30
  -5  -1  -1   98.19    5.10
  -5   1  -1   78.49    5.00
  -5   1  -1   90.49    5.00
   5   1   1   91.39    5.30
   5   1   1   89.09    4.90
   5   1   1   86.69    3.50
   6  -1   1  116.39    4.80
   6  -1   1  130.19    7.00
   6  -1   1  115.99    6.20
   6  -1   1  122.69    4.20
   6   1   1  125.29    8.00
   6   1   1  126.99    4.80
   6   1   1  119.69    4.20
  -7  -1  -1  137.79    5.40
   7  -1   1  146.29    4.90
   7  -1   1  133.99    4.80
   7  -1   1  130.79    7.80
   7  -1   1  134.99    8.30
  -7   1  -1  140.89    5.20
   7   1   1  126.99    4.80
   7   1   1  138.49    8.50
   7   1   1  138.99    6.60
   7   1   1  144.39    4.90
   8  -1   1  110.19    5.00
   8  -1   1   98.59    3.90
   8  -1   1  100.49    4.10
  -8  -1  -1   96.19    4.20
   8  -1   1  109.09    8.50
   8  -1   1  102.09    3.70
   8   1   1  100.29    3.90
   8   1   1  105.59    4.90
   8   1   1  108.09    4.10
   9  -1   1    1.20    0.70
   9  -1   1    0.20    0.80
   9  -1   1  -20.20    7.40
   9  -1   1    1.70    1.10
   9  -1   1    0.50    0.90
   9   1   1    1.40    1.30
   9   1   1    1.70    0.80
   9   1   1    2.60    0.90
   9   1   1    1.70    0.70
  10  -1   1   32.20    1.70
  10  -1   1   28.10    2.50
  10  -1   1   30.90    2.00
  10  -1   1   31.70    1.80
  10   1   1   32.60    1.80
  10   1   1   34.00    2.00
  10   1   1   31.80    2.60
  10   1   1   32.30    1.70
  11  -1   1    3.20    0.60
  11  -1   1    2.90    0.60
  11  -1   1    3.40    1.10
  11   1   1    0.60    0.90
  11   1   1    3.20    0.50
  11   1   1    2.40    0.60
  11  -2  -1    0.60    0.70
  11  -2  -1    1.80    0.50
  11  -2  -1    1.10    0.50
  11  -2  -1    0.00    0.90
  11   2  -1    0.70    0.60
  11   2  -1    0.40    0.50
  11   2  -1    1.80    1.00
  10  -2  -1    9.90    1.70
  10  -2  -1   11.10    1.20
  10  -2  -1    7.50    1.90
  10  -2  -1   11.80    1.30
  10   2  -1   12.90    1.20
  10   2  -1    9.00    1.60
  10   2  -1   12.60    1.20
  10   2  -1   13.20    1.50
   9  -2  -1  324.57   10.60
   9  -2  -1  307.57    9.10
   9  -2  -1  320.17    9.70
   9  -2  -1  275.97   15.10
   9  -2  -1  304.97    9.40
   9   2  -1  307.17    9.20
   9   2  -1  323.77    9.70
   9   2  -1  307.77    9.30
   9   2  -1  327.07   10.60
   8  -2  -1    0.30    0.60
   8  -2  -1    2.10    0.80
   8  -2  -1    1.80    0.90
  -8  -2   1    3.10    0.90
   8  -2  -1   -0.10    1.00
   8  -2  -1    3.10    3.60
  -7  -2   1    1.80    1.30
   7  -2  -1    2.10    0.80
   7  -2  -1    0.90    2.30
   7  -2  -1    3.40    2.70
   7  -2  -1    0.70    0.80
   7  -2  -1    1.50    1.00
   7  -2  -1    1.20    0.70
   7   2  -1    1.90    0.80
   7   2  -1    1.60    1.00
   7   2  -1   10.80    3.90
  -6  -2   1  170.88    7.60
   6  -2  -1  177.18    9.30
   6  -2  -1  179.08    5.80
   6  -2  -1  177.68    8.60
   6  -2  -1  185.08    6.40
   6   2  -1  180.38    6.20
   6   2  -1  180.08    5.70
   6   2  -1  200.88    9.10
   5  -2  -1    2.30    1.70
   5  -2  -1   -0.40    0.70
   5  -2  -1   -2.70    1.50
  -5  -2   1   -0.50    1.30
   5   2  -1   -1.20    2.10
  -5   2   1   -1.20    1.70
  -5   2   1    0.60    1.70
   5   2  -1    0.80    0.70
  -5   2   1    4.00    4.20
   4  -2  -1  114.49    5.30
  -4  -2   1  102.79    4.30
   4  -2  -1  107.39    4.80
  -4  -2   1  109.39    4.70
   4  -2  -1  112.89    6.40
  -4  -2   1  104.89    4.40
  -4   2   1  106.59    3.70
  -4   2   1  107.39    5.10
   4   2  -1  114.69    5.70
  -4   2   1   90.19    6.10
  -4   2   1  102.79    4.80
   4   2  -1  107.29    4.90
   4   2  -1  101.59    5.30
  -3  -2   1   82.59    3.60
   3  -2  -1   83.29    3.90
   3  -2  -1   87.39    5.00
  -3  -2   1   81.89    3.20
  -3  -2   1   80.99    3.20
  -3   2   1   81.49    3.20
  -3   2   1   78.39    3.80
   3   2  -1   86.09    4.20
  -3   2   1   81.89    3.10
  -3   2   1   86.59    3.90
  -3   2   1   81.19    3.90
   2  -2  -1    5.60    1.60
   2  -2  -1    4.40    1.60
   2  -2  -1    6.10    1.80
  -2  -2   1    6.30    1.10
   2  -2  -1    5.80    1.50
   2  -2  -1    8.10    1.30
  -2   2   1    5.80    1.20
  -2   2   1    7.10    1.00
   2   2  -1    7.20    1.30
  -2   2   1    6.90    1.20
  -2   2   1    6.70    1.10
   2   2  -1    7.10    0.80
   2   2  -1    6.20    1.30
   2   2  -1    7.30    1.20
  -2   2   1    6.80    1.10
   1  -2  -1   19.70    1.50
  -1  -2   1   22.90    0.90
   1  -2  -1   23.90    1.50
   1  -2  -1   27.10    2.00
   1  -2  -1   22.30    1.80
   1  -2  -1   21.30    1.90
   1   2  -1   24.30    0.90
  -1   2   1   24.50    1.40
  -1   2   1   24.00    1.40
  -1   2   1   22.10    1.40
   1   2  -1   26.90    0.90
   1   2  -1   27.20    0.90
  -1   2   1   23.20    1.50
   1   2  -1   24.20    0.90
   0  -2  -1  311.67    9.00
   0  -2  -1  318.67    8.70
   0  -2   1  327.27    8.30
   0  -2  -1  303.57    9.00
   0  -2   1  299.67    8.70
   0  -2  -1  298.37    8.90
   0   2   1  307.87    9.00
   0   2   1  320.47    8.50
   0   2  -1  315.17    8.60
   0   2  -1  307.47    8.60
   0   2  -1  310.07    8.60
  -1  -2  -1    0.10    0.40
   1  -2   1    0.10    0.60
  -1  -2  -1   -0.30    0.50
  -1   2  -1    0.10    0.50
  -1   2  -1    0.20    0.50
   1   2   1   -0.20    0.60
  -1   2  -1   -0.50    0.50
  -1   2  -1   -0.30    0.50
  -2  -2  -1  249.78    7.60
  -2  -2  -1  254.87    7.60
   2  -2   1  250.07    8.00
  -2  -2  -1  246.68    8.10
   2  -2   1  245.98    8.40
   2   2   1  262.97    7.90
  -2   2  -1  246.38    7.60
  -2   2  -1  240.98    8.10
  -2   2  -1  257.97    8.10
   2   2   1  255.47    7.50
  -3  -2  -1  104.09    4.00
  -3  -2  -1  107.29    4.20
   3  -2   1   97.29    5.00
  -3  -2  -1  105.29    4.40
  -3   2  -1  109.49    4.60
  -3   2  -1  103.99    4.70
   3   2   1  104.29    4.30
  -3   2  -1  104.69    4.60
  -3   2  -1  100.59    3.80
   3   2   1   93.39    5.50
  -3   2  -1  105.19    3.90
  -4  -2  -1   82.39    4.10
   4  -2   1   75.39    5.50
   4  -2   1   86.39    4.60
   4  -2   1   89.19    4.20
  -4  -2  -1   89.29    4.50
   4  -2   1   85.39    3.30
  -4  -2  -1   85.39    4.10
   4   2   1   86.09    3.10
  -4   2  -1   87.79    3.10
  -4   2  -1   86.49    4.60
  -4   2  -1   91.79    4.50
   4   2   1   90.49    4.60
  -4   2  -1   88.19    3.40
  -5  -2  -1    8.90    2.00
   5  -2   1   10.40    2.20
   5  -2   1    7.90    1.80
  -5  -2  -1   10.00    2.50
  -5  -2  -1   12.00    2.40
   5  -2   1    7.10    1.20
   5   2   1    8.00    1.10
  -5   2  -1    9.00    2.00
  -5   2  -1    7.30    0.90
  -5   2  -1    5.00    1.90
   5   2   1    8.10    2.30
   6  -2   1  217.68    9.10
   6  -2   1  218.48    7.10
   6  -2   1  230.28   10.00
   6  -2   1  242.08    7.90
   6   2   1  260.67   10.40
   6   2   1  229.48    7.70
   6   2   1  231.18    7.10
   7  -2   1    4.00    1.00
   7  -2   1    4.90    2.20
   7  -2   1    5.10    1.20
   7   2   1    5.30    3.30
   7   2   1    4.40    1.00
   7   2   1    6.40    1.70
  -7   2  -1    1.40    1.00
  -8  -2  -1    7.20    1.30
   8  -2   1    4.70    1.50
   8  -2   1    5.50    1.40
   8  -2   1    8.50    3.60
   8  -2   1    6.30    1.20
   8  -2   1    3.20    1.00
   8   2   1    4.30    1.40
   8   2   1    5.00    1.10
   8   2   1    4.30    1.00
   9  -2   1  192.08   12.30
   9  -2   1  183.98    6.10
   9  -2   1  183.88    6.30
   9  -2   1  186.58    5.80
   9  -2   1  186.78    7.20
   9   2   1  180.78    6.00
   9   2   1  184.98    6.30
   9   2   1  191.98    7.20
   9   2   1  179.28    5.80
  10  -2   1    1.20    0.70
  10  -2   1    2.40    0.90
  10  -2   1    2.40    0.70
  10  -2   1    3.20    1.20
  10   2   1    1.10    0.60
  10   2   1    3.20    1.20
  10   2   1    1.40    0.80
  10   2   1    0.90    0.70
  11  -2   1    6.00    0.70
  11  -2   1    7.60    1.30
  11  -2   1    5.90    0.70
  11   2   1    5.80    0.60
  11   2   1    8.10    1.00
  11   2   1    6.20    0.70
  11   2   1    7.80    1.30
  11  -3  -1    3.40    0.60
  11  -3  -1    4.50    0.60
  11  -3  -1    3.80    0.80
  11   3  -1    4.30    1.40
  11   3  -1    3.60    0.60
  10  -3  -1   17.10    1.70
  10  -3  -1   16.90    1.40
  10  -3  -1   14.60    1.20
  10  -3  -1   14.70    1.90
  10   3  -1   17.70    2.00
  10   3  -1   14.20    1.20
  10   3  -1   15.30    1.20
  10   3  -1   16.90    1.60
   9  -3  -1   22.60    2.40
   9  -3  -1   24.30    1.90
   9  -3  -1   21.30    1.70
   9  -3  -1   14.90    5.40
   9  -3  -1   21.70    1.50
   9   3  -1   19.10    1.50
   9   3  -1   23.90    1.80
   9   3  -1   16.20    1.50
   9   3  -1   21.70    2.30
   8  -3  -1   25.10    1.60
  -8  -3   1   20.00    2.10
   8  -3  -1   26.90    4.80
   8  -3  -1   25.00    1.80
   8  -3  -1   29.50    2.60
   8  -3  -1   27.50    2.00
   8   3  -1   24.40    2.30
   8   3  -1   27.80    1.90
   7  -3  -1   75.39    4.00
  -7  -3   1   56.69    3.20
   7  -3  -1   67.59    2.90
   7  -3  -1   71.09    3.00
   7  -3  -1   66.39    2.60
   7  -3  -1   70.59    5.30
   7  -3  -1   55.79    6.30
   7   3  -1   68.99    3.40
   7   3  -1   65.89    2.80
   6  -3  -1  188.88    8.10
   6  -3  -1  185.48    5.90
   6  -3  -1  184.38    8.80
   6  -3  -1  190.78    6.50
   6   3  -1  178.28    9.20
   6   3  -1  179.08    5.70
   6   3  -1  183.38    6.20
   5  -3  -1  153.78    7.10
   5  -3  -1  145.89    6.60
  -5  -3   1  149.19    6.00
   5  -3  -1  143.19    5.20
  -5   3   1  148.79    6.80
   5   3  -1  149.99    4.90
  -5   3   1  141.79    6.80
  -5   3   1  149.99    4.80
   5   3  -1  153.48    7.10
   4  -3  -1    0.40    1.90
   4  -3  -1    0.90    0.70
  -4  -3   1    3.80    1.60
   4  -3  -1   -0.10    1.80
   4  -3  -1    1.20    1.30
   4  -3  -1    0.70    1.20
   4   3  -1    1.90    1.50
  -4   3   1   -0.90    1.20
  -4   3   1    1.80    1.30
  -4   3   1    1.10    0.80
  -4   3   1   -1.40    1.20
  -4   3   1    3.80    1.80
  -4   3   1    0.30    0.70
   4   3  -1    3.10    1.90
   3  -3  -1    9.70    2.00
   3  -3  -1    9.50    1.60
   3  -3  -1   12.30    2.10
  -3  -3   1   10.80    1.50
   3   3  -1   10.40    1.60
  -3   3   1    7.90    1.50
  -3   3   1   10.40    1.30
  -3   3   1    9.10    1.50
  -3   3   1   11.00    1.40
   3   3  -1   10.20    1.30
  -3   3   1    8.70    1.60
  -2  -3   1    3.20    0.80
   2  -3  -1    2.80    1.60
   2  -3  -1    2.90    1.50
   2  -3  -1    3.40    1.10
   2  -3  -1    2.60    1.60
  -2   3   1    4.00    1.10
  -2   3   1    4.10    0.90
   2   3  -1    2.40    0.70
   2   3  -1    2.30    0.50
   2   3  -1    2.60    0.70
  -2   3   1    4.60    1.30
  -2   3   1    5.40    1.40
   2   3  -1    3.10    0.80
   1  -3  -1 1086.39   30.00
   1  -3  -1 1081.49   29.20
   1  -3  -1 1055.99   29.80
   1  -3  -1 1060.09   29.30
   1  -3  -1 1125.89   30.00
  -1   3   1 1083.99   29.20
  -1   3   1 1002.70   29.10
  -1   3   1 1042.80   29.30
   0  -3  -1  780.42   21.40
   0  -3  -1  781.12   21.30
   0  -3   1  748.93   20.60
   0  -3  -1  766.72   21.40
   0  -3   1  769.02   21.00
   0  -3  -1  760.82   21.00
   0  -3  -1  781.72   20.80
   0   3  -1  795.72   20.90
   0   3  -1  797.32   21.00
   0   3   1  715.33   21.40
   0   3  -1  778.42   20.90
   0   3   1  782.82   20.70
   1  -3   1  571.44   16.10
   1  -3   1  561.04   16.40
  -1  -3  -1  575.14   15.80
  -1  -3  -1  562.24   15.90
   1   3   1  575.14   16.00
  -1   3  -1  573.64   16.30
  -1   3  -1  596.34   16.40
  -1   3  -1  580.84   16.30
  -1   3  -1  581.84   16.30
  -2  -3  -1  463.25   13.20
   2  -3   1  449.46   13.70
  -2  -3  -1  463.15   13.10
   2  -3   1  450.05   14.20
  -2   3  -1  455.15   13.80
   2   3   1  477.45   13.40
  -2   3  -1  480.15   14.00
  -2   3  -1  477.05   14.00
  -2   3  -1  469.25   13.70
   3  -3   1  188.78    7.50
  -3  -3  -1  192.68    6.10
   3  -3   1  185.58    6.50
  -3  -3  -1  185.38    6.40
  -3  -3  -1  192.48    6.20
   3  -3   1  185.88    6.90
  -3   3  -1  192.98    7.00
   3   3   1  175.38    6.70
  -3   3  -1  184.08    7.00
   3   3   1  179.48    6.30
  -3   3  -1  200.88    6.50
  -3   3  -1  181.78    7.00
  -3   3  -1  197.48    6.30
   4  -3   1   19.00    3.50
  -4  -3  -1   26.40    2.70
  -4  -3  -1   22.10    2.50
  -4  -3  -1   22.20    2.50
   4  -3   1   16.60    2.30
   4  -3   1   20.00    2.30
  -4   3  -1   26.30    3.30
  -4   3  -1   22.60    2.50
  -4   3  -1   21.80    2.50
   4   3   1   22.00    1.30
  -4   3  -1   20.90    1.80
   4   3   1   20.40    2.40
  -4   3  -1   21.30    1.70
   5  -3   1   10.20    2.00
   5  -3   1    6.10    2.40
   5  -3   1    9.60    1.30
   5  -3   1    9.50    1.10
  -5   3  -1    8.50    2.20
  -5   3  -1    5.90    1.00
   5   3   1    9.20    1.10
  -5   3  -1    8.30    2.10
   5   3   1    3.60    2.30
   6  -3   1  180.08    8.60
   6  -3   1  179.38    5.90
   6  -3   1  177.38    7.90
   6  -3   1  190.28    6.70
   6   3   1  179.78    5.90
   6   3   1  200.58    9.10
   6   3   1  194.48    6.40
   7  -3   1   -1.20    2.00
   7  -3   1   -1.00    1.30
   7  -3   1    1.00    0.80
   7  -3   1   -0.50    2.40
  -7  -3  -1    1.20    1.30
   7  -3   1    1.00    1.00
   7   3   1    1.10    1.20
   7   3   1    3.10    0.90
   7   3   1   -0.10    3.50
   8  -3   1    2.50    3.20
  -8  -3  -1    3.60    1.40
   8  -3   1    4.80    1.40
   8  -3   1   -1.80    2.70
   8  -3   1    3.40    1.00
   8   3   1    3.40    1.00
   8   3   1    3.90    1.30
   8   3   1    1.70    0.90
   9  -3   1   19.00    1.50
   9  -3   1   14.80    1.50
   9  -3   1   17.10    2.20
   9  -3   1    9.30    4.90
   9  -3   1   17.10    1.80
  -9  -3  -1   20.60    1.90
   9   3   1   17.70    2.20
   9   3   1   19.80    1.80
   9   3   1   18.30    1.40
   9   3   1   12.90    1.30
  10  -3   1    0.50    1.00
  10  -3   1   -0.80    0.60
  10  -3   1    0.90    0.80
  10  -3   1    0.00    0.60
  10   3   1    0.60    0.80
  10   3   1   -0.50    0.50
  10   3   1   -2.10    0.90
  10   3   1    0.20    1.00
  11  -3   1   20.90    1.10
  11  -3   1   18.50    1.40
  11  -3   1   17.90    1.10
  11  -3   1   19.00    1.80
  11   3   1   18.40    1.90
  11   3   1   19.70    1.10
  11   3   1   19.00    1.30
  11  -4  -1   23.60    1.20
  11  -4  -1   20.50    1.20
  11  -4  -1   20.40    1.50
  11  -4  -1   20.30    1.90
  11   4  -1   20.50    1.10
  11   4  -1   19.80    1.40
  11   4  -1   17.40    2.50
  10  -4  -1   23.40    1.60
  10  -4  -1   25.00    1.80
  10  -4  -1   26.80    2.30
  10  -4  -1   26.80    1.50
  10   4  -1   24.30    1.40
  10   4  -1   24.30    1.80
  10   4  -1   24.20    2.30
   9  -4  -1  130.69    4.40
  -9  -4   1  135.49    4.90
   9  -4  -1  137.79    4.90
   9  -4  -1  131.29    5.60
   9  -4  -1  125.79    4.60
   9   4  -1  133.39    4.40
   9   4  -1  136.79    4.90
   9   4  -1  141.89    5.70
   8  -4  -1   -1.00    1.00
   8  -4  -1    0.70    3.50
   8  -4  -1    1.40    0.80
   8  -4  -1    0.30    0.80
   8  -4  -1    1.00    0.70
  -8  -4   1    1.70    1.00
   8  -4  -1   -3.20    2.30
   8   4  -1    1.40    0.80
   8   4  -1   -0.20    1.00
   7  -4  -1  410.36   15.30
  -7  -4   1  440.66   13.10
   7  -4  -1  426.16   16.50
   7  -4  -1  440.46   12.60
   7   4  -1  416.26   12.40
   7   4  -1  442.46   13.10
   6  -4  -1    3.50    2.10
   6  -4  -1    2.10    0.80
   6  -4  -1    3.20    1.00
   6  -4  -1    3.20    1.80
  -6   4   1    2.20    2.90
  -6   4   1    5.80    2.90
   6   4  -1    2.30    0.90
   6   4  -1    1.60    0.80
   5  -4  -1  128.09    6.90
   5  -4  -1  123.29    4.50
   5  -4  -1  131.39    4.70
   5  -4  -1  132.09    6.00
  -5   4   1  120.99    6.20
  -5   4   1  125.29    6.50
   5   4  -1  130.29    4.30
  -5   4   1  128.49    4.60
   5   4  -1  123.19    6.60
   4  -4  -1   16.70    2.20
  -4  -4   1   13.60    1.70
   4  -4  -1   16.50    2.30
   4  -4  -1   13.50    3.00
  -4   4   1   13.80    2.30
  -4   4   1   13.10    2.00
  -4   4   1   17.10    1.80
  -4   4   1   13.60    2.10
  -4   4   1   15.10    1.70
   4   4  -1   13.60    2.20
   4   4  -1   15.20    2.10
   3  -4  -1  329.57   10.70
   3  -4  -1  350.66   11.70
  -3  -4   1  336.27    9.90
   3  -4  -1  340.57   12.50
   3  -4  -1  347.27   11.20
  -3   4   1  339.07   11.10
   3   4  -1  329.67   10.10
  -3   4   1  362.96   10.60
  -3   4   1  334.37   11.30
   3   4  -1  344.37   10.60
  -3   4   1  348.77   11.30
  -3   4   1  343.17   10.70
   2  -4  -1  407.46   13.40
   2  -4  -1  400.96   13.60
   2  -4  -1  406.26   12.40
   2  -4  -1  398.26   13.50
   2  -4  -1  412.76   12.80
  -2   4   1  390.46   12.40
  -2   4   1  413.56   12.40
  -2   4   1  425.56   12.60
  -2   4   1  416.96   12.30
   1  -4  -1   11.10    1.30
   1  -4  -1   13.60    2.00
   1  -4  -1   12.50    1.90
   1  -4  -1   10.70    1.60
  -1   4   1   13.40    1.60
  -1   4   1   11.80    1.40
  -1   4   1   10.80    1.30
   0  -4  -1 2574.64   71.19
   0  -4  -1 2673.03   72.09
   0  -4  -1 2684.13   71.89
   0   4  -1 2646.44   71.39
   0   4  -1 2867.31   71.49
   0   4  -1 2656.63   71.39
   0   4  -1 2652.63   71.49
   0   4   1 2672.63   71.09
   1  -4   1  485.25   13.70
   1  -4   1  465.25   14.10
   1   4   1  489.05   13.70
  -1   4  -1  493.75   14.00
  -1   4  -1  477.55   13.90
   2  -4   1    4.70    1.70
   2  -4   1    4.80    1.00
  -2   4  -1    5.10    1.20
  -2   4  -1    5.70    1.20
  -2   4  -1    4.80    1.10
  -2   4  -1    4.60    1.30
  -2   4  -1    4.10    1.20
   2   4   1    4.40    0.90
   3  -4   1   62.39    4.30
   3  -4   1   67.19    3.60
   3  -4   1   60.09    3.20
  -3   4  -1   67.29    3.80
  -3   4  -1   67.49    3.60
   3   4   1   62.69    3.40
  -3   4  -1   65.39    3.80
  -3   4  -1   61.69    3.30
  -3   4  -1   67.19    3.20
   4  -4   1  949.40   30.70
   4  -4   1 1046.70   29.70
   4  -4   1  995.50   29.10
  -4   4  -1 1026.60   29.80
   4   4   1  986.90   28.00
  -4   4  -1 1000.40   29.90
  -4   4  -1 1024.00   28.50
  -4   4  -1 1005.10   29.90
   4   4   1 1003.70   29.70
  -4   4  -1 1055.89   28.50
   4   4   1 1086.99   29.10
   5  -4   1    7.60    1.80
   5  -4   1    7.40    0.90
   5  -4   1    6.30    1.40
   5  -4   1    8.80    3.60
   5  -4   1    6.60    1.90
  -5   4  -1    6.40    1.10
   5   4   1    7.10    2.50
  -5   4  -1    5.60    0.90
  -5   4  -1    4.60    2.00
   5   4   1    7.20    1.00
  -5   4  -1    5.00    1.40
  -5   4  -1    4.70    2.00
   6  -4   1   40.80    2.10
   6  -4   1   31.80    3.50
   6  -4   1   42.10    2.60
   6  -4   1   38.90    4.40
   6   4   1   37.60    4.50
  -6   4  -1   39.90    4.90
  -6   4  -1   40.50    4.80
   6   4   1   47.60    2.50
  -6   4  -1   43.00    1.80
   7  -4   1   11.20    1.20
   7  -4   1   15.70    1.60
  -7  -4  -1   18.20    2.00
   7  -4   1   13.20    1.40
   7  -4   1    8.60    2.40
   7  -4   1   10.30    3.10
   7  -4   1   14.60    1.90
   7   4   1   13.70    1.50
   8  -4   1   53.69    2.40
   8  -4   1   53.29    3.40
   8  -4   1   63.19    8.00
   8  -4   1   52.49    2.80
   8  -4   1   47.50    7.30
   8   4   1   50.49    2.60
   8   4   1   44.20    2.40
   8   4   1   54.59    3.30
   9  -4   1   43.20    5.00
   9  -4   1   52.29    3.40
   9  -4   1   49.50    2.30
  -9  -4  -1   54.79    2.90
   9  -4   1   52.09    2.70
   9  -4   1   46.20    2.40
   9  -4   1   43.20    5.80
   9   4   1   51.09    2.70
   9   4   1   53.29    3.40
   9   4   1   48.70    2.30
  10  -4   1   12.70    1.30
  10  -4   1   14.90    2.10
  10  -4   1   13.20    1.40
  10  -4   1   14.30    1.20
  10   4   1   13.30    1.40
  10   4   1   12.60    1.80
  10   4   1   11.60    1.30
  10   4   1   14.30    1.20
  11  -4   1    7.70    0.90
  11  -4   1    5.80    2.00
  11  -4   1    8.70    1.00
  11  -4   1    7.60    0.90
  11   4   1    6.00    1.20
  11   4   1    7.50    0.80
  11   4   1    8.80    0.90
  11  -5  -1   26.50    1.90
  11  -5  -1   27.00    1.30
  11  -5  -1   21.70    1.90
  11  -5  -1   25.80    1.30
  11   5  -1   24.30    1.40
  11   5  -1   23.40    1.90
  11   5  -1   21.50    1.20
  10  -5  -1    4.50    0.80
  10  -5  -1    4.30    0.90
  10  -5  -1    4.00    0.90
  10  -5  -1    4.20    1.20
  10   5  -1    3.40    0.90
  10   5  -1    3.90    1.20
  10   5  -1    3.40    0.70
  -9  -5   1   74.29    3.40
   9  -5  -1   78.49    3.40
   9  -5  -1   79.49    4.10
   9  -5  -1   73.59    2.90
   9  -5  -1   71.89    3.10
   9  -5  -1   54.99    8.30
   9   5  -1   83.09    4.10
   9   5  -1   73.79    2.80
   9   5  -1   75.49    3.30
   8  -5  -1  317.97    9.40
   8  -5  -1  304.87   10.30
   8  -5  -1  282.97   13.60
   8  -5  -1  320.17   15.20
  -8  -5   1  305.07    9.70
   8   5  -1  311.07   10.10
   8   5  -1  285.17    9.20
   7  -5  -1   -0.30    2.00
   7  -5  -1   -1.20    2.40
   7  -5  -1    0.90    0.60
   7  -5  -1    1.00    1.00
  -7  -5   1   -0.20    0.90
   7  -5  -1    0.10    0.70
   7  -5  -1    1.30    0.80
   7   5  -1    0.50    0.90
   6  -5  -1  172.38    8.50
   6  -5  -1  172.28    7.80
   6  -5  -1  178.78    6.30
   6  -5  -1  178.28    5.70
   6   5  -1  172.08    5.90
  -6   5   1  177.98    9.00
  -6   5   1  183.88    5.60
  -6   5   1  171.88    8.60
   5  -5  -1   -1.30    2.70
   5  -5  -1    2.30    0.90
   5  -5  -1    1.90    1.30
   5  -5  -1    2.70    0.70
   5  -5  -1    3.60    1.70
  -5   5   1    0.20    1.70
  -5   5   1    0.60    0.80
  -5   5   1    1.40    0.80
  -5   5   1    3.10    1.80
   5   5  -1    3.30    0.70
  -5   5   1    3.90    2.00
   4  -5  -1    3.40    2.20
   4  -5  -1    8.00    1.60
   4  -5  -1    4.80    2.40
   4  -5  -1    6.10    1.70
  -4   5   1    8.30    1.80
   4   5  -1    9.60    1.80
   4   5  -1   10.10    1.80
  -4   5   1    5.80    1.30
  -4   5   1    7.50    1.90
  -4   5   1    5.00    2.10
  -4   5   1    6.50    1.30
   3  -5  -1 1609.54   46.50
   3  -5  -1 1694.13   48.70
   3  -5  -1 1671.23   47.60
   3  -5  -1 1744.93   47.10
   3   5  -1 1611.34   45.80
  -3   5   1 1721.33   46.70
   3   5  -1 1723.13   46.10
  -3   5   1 1682.63   46.40
   3   5  -1 1743.83   45.70
  -3   5   1 1734.93   47.40
   3   5  -1 1606.54   45.70
  -3   5   1 1718.13   47.20
  -3   5   1 1742.63   47.20
   2  -5  -1 4012.70  111.39
   2  -5  -1 4071.39  111.69
   2  -5  -1 4161.48  110.19
   2  -5  -1 3919.21  110.39
   2  -5  -1 4022.20  111.39
  -2   5   1 4010.60  109.79
  -2   5   1 4079.09  110.39
   2   5  -1 4206.08  108.79
   2   5  -1 4139.79  108.69
  -2   5   1 4136.49  110.29
  -2   5   1 4367.76  110.19
   1  -5  -1    2.70    1.60
   1  -5  -1    2.10    1.40
   1  -5  -1    2.90    1.70
   1  -5  -1    5.40    1.90
   1  -5  -1    2.40    1.00
   1  -5  -1    2.20    0.80
  -1   5   1    3.20    1.00
  -1   5   1    2.00    0.80
  -1   5   1    2.90    0.80
   0  -5  -1   28.00    2.40
   0  -5  -1   29.00    2.20
   0  -5   1   27.80    1.90
   0  -5  -1   26.10    1.90
   0   5   1   28.20    1.30
   0   5  -1   24.60    1.50
   0   5  -1   27.20    1.50
   0   5  -1   27.80    1.60
   0   5  -1   25.50    1.60
   1  -5   1  444.36   12.40
   1  -5   1  436.16   12.30
   1  -5   1  434.26   13.00
  -1   5  -1  439.16   12.80
  -1   5  -1  424.06   12.80
  -1   5  -1  425.56   12.80
   1   5   1  420.86   12.50
  -1   5  -1  434.26   12.90
   2  -5   1 8567.14  226.68
   2   5   1 8376.86  226.08
  -2   5  -1 8467.25  226.98
  -2   5  -1 8773.12  226.88
  -2   5  -1 8420.26  226.48
  -2   5  -1 8678.83  227.18
  -2   5  -1 8354.96  227.08
   3  -5   1  118.19    5.10
   3  -5   1  111.69    5.80
   3  -5   1  110.19    4.60
  -3   5  -1  115.09    5.10
  -3   5  -1  109.79    4.60
  -3   5  -1  114.99    4.90
  -3   5  -1  124.29    5.40
  -3   5  -1  110.99    5.30
   3   5   1  115.69    4.70
   4  -5   1  153.28    7.80
   4  -5   1  173.88    6.60
   4  -5   1  171.38    7.10
  -4   5  -1  164.68    6.30
  -4   5  -1  169.28    6.20
   4   5   1  150.68    7.70
  -4   5  -1  163.88    7.00
  -4   5  -1  175.88    7.50
  -4   5  -1  165.78    7.20
   5  -5   1  319.67    9.30
   5  -5   1  308.77   11.60
   5  -5   1  317.97   13.40
   5  -5   1  310.77   11.00
   5  -5   1  312.77   10.30
  -5   5  -1  327.47   10.10
  -5   5  -1  319.97    9.80
   5   5   1  316.17   11.40
  -5   5  -1  317.37   11.90
  -5   5  -1  299.87   12.00
   5   5   1  321.67    9.30
   6  -5   1    9.90    1.50
   6  -5   1    8.90    2.00
   6  -5   1    7.80    2.50
   6  -5   1   10.30    1.20
   6   5   1    6.30    1.50
  -6   5  -1    9.10    2.90
  -6   5  -1    8.50    3.00
   6   5   1   11.40    1.40
  -6   5  -1   12.20    1.40
   7  -5   1    0.80    0.80
   7  -5   1   -0.40    0.60
   7  -5   1   -0.40    0.70
  -7  -5  -1    0.50    0.90
   7  -5   1   -0.70    0.90
   7  -5   1   -1.80    1.70
   7  -5   1   -2.00    2.30
   7   5   1    0.00    0.70
   8  -5   1   52.19    2.70
   8  -5   1   52.19    7.10
   8  -5   1   55.59    2.50
   8  -5   1   57.79    3.60
   8  -5   1   54.29    2.90
  -8  -5  -1   61.99    3.30
   8  -5   1   59.69    5.10
   8   5   1   59.49    2.80
   8   5   1   64.29    3.50
  -9  -5  -1   45.20    2.60
   9  -5   1   35.70    4.20
   9  -5   1   44.20    3.10
   9  -5   1   49.00    2.60
   9  -5   1   45.90    2.40
   9  -5   1   35.70    5.50
   9  -5   1   44.00    2.10
   9   5   1   47.50    2.50
   9   5   1   47.50    3.10
  10  -5   1    7.10    0.90
  10  -5   1    8.80    1.10
  10  -5   1    6.50    1.70
  10  -5   1    6.80    1.00
  10   5   1    7.10    0.90
  10   5   1    6.60    1.00
  11  -5   1   32.80    1.60
  11  -5   1   31.30    1.50
  11  -5   1   32.60    1.40
  11   5   1   32.90    1.40
  11   5   1   32.90    1.70
  11   5   1   37.90    2.30
  11  -6  -1   11.70    1.00
  11  -6  -1   12.20    1.00
  11  -6  -1   13.90    1.10
  11   6  -1   14.80    1.70
  11   6  -1   14.00    0.90
  11   6  -1   13.00    1.10
  10  -6  -1   18.10    2.30
  10  -6  -1   16.00    1.40
  10  -6  -1   17.70    1.30
  10  -6  -1   14.00    1.50
  10   6  -1   18.50    2.90
  10   6  -1   17.30    1.30
  10   6  -1   16.10    1.40
  -9  -6   1   11.80    1.50
   9  -6  -1   13.80    1.50
   9  -6  -1   11.10    1.80
   9  -6  -1    9.40    2.90
   9  -6  -1   15.00    4.60
   9  -6  -1   12.50    1.30
   9  -6  -1   12.50    1.40
   9   6  -1   13.30    1.90
   9   6  -1   13.20    1.50
   9   6  -1   13.30    1.20
  -8  -6   1   15.20    2.70
   8  -6  -1   13.80    1.50
   8  -6  -1   13.20    1.90
   8  -6  -1   15.20    3.00
   8  -6  -1   11.70    1.30
   8  -6  -1   13.70    1.70
   8   6  -1   10.40    1.70
   8   6  -1   14.40    1.50
   7  -6  -1    0.90    0.60
   7  -6  -1    1.60    1.10
   7  -6  -1    1.40    0.80
   7  -6  -1   -2.10    2.30
   7  -6  -1    4.50    2.00
   7  -6  -1    1.90    0.80
   7   6  -1    0.80    0.90
   7   6  -1    1.00    0.70
   6  -6  -1  213.88    9.80
   6  -6  -1  217.58    9.00
   6  -6  -1  214.78    6.80
   6  -6  -1  207.68    7.30
  -6   6   1  199.38    9.70
  -6   6   1  219.78    7.10
   6   6  -1  219.98    6.90
  -6   6   1  221.78   10.30
   5  -6  -1   31.60    3.00
   5  -6  -1   35.60    3.70
   5  -6  -1   32.50    4.30
   5  -6  -1   35.70    2.80
   5  -6  -1   34.30    1.80
   5   6  -1   28.50    1.60
  -5   6   1   35.50    2.50
   5   6  -1   28.30    4.30
  -5   6   1   42.80    3.80
  -5   6   1   30.60    2.30
  -5   6   1   39.40    3.90
  -5   6   1   26.10    4.20
   4  -6  -1    8.40    1.90
   4  -6  -1    7.90    2.70
   4  -6  -1   10.60    2.80
   4  -6  -1    6.70    1.60
   4   6  -1   10.10    1.70
  -4   6   1   10.40    1.60
  -4   6   1    9.60    1.90
  -4   6   1    6.60    1.80
   3  -6  -1    0.60    0.70
   3  -6  -1    1.40    1.70
   3  -6  -1    0.00    1.50
   3  -6  -1    1.40    1.00
   3  -6  -1    0.90    1.20
  -3   6   1    1.50    1.20
   3   6  -1    1.70    0.90
  -3   6   1    3.60    1.30
  -3   6   1   -0.10    0.90
   3   6  -1    1.90    1.00
  -3   6   1    0.80    1.10
   3   6  -1    0.40    0.60
   3   6  -1   -0.80    0.80
  -3   6   1    0.50    1.00
   2  -6  -1 2041.50   55.69
   2  -6  -1 2052.39   55.39
   2  -6  -1 2002.80   57.19
   2  -6  -1 2108.39   56.29
  -2   6   1 2021.40   56.09
  -2   6   1 2019.80   55.49
  -2   6   1 2051.59   55.89
  -2   6   1 2051.69   55.89
  -2   6   1 2008.00   55.89
  -1  -6   1  661.63   18.40
   1  -6  -1  703.23   19.70
   1  -6  -1  679.23   20.40
   1  -6  -1  683.03   19.60
   1  -6  -1  649.43   20.30
   1  -6  -1  688.13   20.70
   1  -6  -1  678.63   19.00
  -1   6   1  683.13   19.40
  -1   6   1  679.43   19.40
   1   6  -1  680.03   19.00
   1   6  -1  678.63   18.90
  -1   6   1  680.23   19.50
  -1   6   1  700.73   19.70
   0  -6  -1  214.48    7.40
   0  -6  -1  218.38    6.00
   0  -6  -1  217.28    7.50
   0  -6  -1  215.28    5.90
   0  -6   1  218.28    6.80
   0  -6  -1  212.78    6.80
   0   6  -1  208.78    6.70
   0   6  -1  207.78    6.60
   0   6  -1  204.48    6.40
   0   6  -1  213.68    6.60
   1  -6   1   14.50    1.30
   1  -6   1   13.40    1.90
  -1   6  -1   14.60    1.60
  -1   6  -1   12.70    1.50
  -1   6  -1   15.30    1.70
   1   6   1   12.30    1.60
  -1   6  -1   15.60    1.80
   2  -6   1 3503.95   95.79
   2  -6   1 3557.84   96.09
   2  -6   1 3555.84   96.89
  -2   6  -1 3632.24   96.09
  -2   6  -1 3629.14   96.69
  -2   6  -1 3610.84   96.59
  -2   6  -1 3580.34   96.49
  -2   6  -1 3548.55   96.49
   2   6   1 3557.54   95.69
   3  -6   1  127.89    5.10
   3  -6   1  127.79    6.30
   3  -6   1  128.99    4.40
   3  -6   1  127.59    5.50
   3   6   1  125.09    4.90
  -3   6  -1  131.99    5.50
  -3   6  -1  124.59    5.60
  -3   6  -1  131.09    5.20
  -3   6  -1  129.89    5.80
  -3   6  -1  129.29    5.80
   4  -6   1   15.50    2.30
   4  -6   1   13.80    2.00
   4  -6   1   13.60    1.50
   4  -6   1   13.80    2.90
  -4   6  -1   12.20    1.90
  -4   6  -1   12.60    2.40
   4   6   1   15.80    2.40
  -4   6  -1   11.70    1.60
   4   6   1    7.70    2.10
   5  -6   1   30.90    4.20
   5  -6   1   28.70    3.40
   5  -6   1   26.70    2.80
   5  -6   1   29.50    2.10
  -5   6  -1   21.80    4.20
  -5   6  -1   27.70    2.30
  -5   6  -1   27.90    2.20
   5   6   1   28.30    1.60
  -5   6  -1   25.90    3.50
  -5   6  -1   26.40    3.40
   6  -6   1   43.30    4.40
   6  -6   1   42.00    2.70
   6  -6   1   37.00    3.50
   6  -6   1   44.60    2.20
  -6   6  -1   38.40    4.80
  -6   6  -1   45.30    2.60
   6   6   1   42.50    2.10
  -6   6  -1   40.70    5.20
   6   6   1   40.00    2.30
   7  -6   1  107.79    3.90
   7  -6   1  118.09    7.40
   7  -6   1  116.79    4.30
  -7  -6  -1  119.29    4.80
   7  -6   1  112.79    4.20
   7  -6   1  115.69    6.40
   7  -6   1  114.49    5.00
   7   6   1  116.09    4.20
   7   6   1  114.79    5.20
   8  -6   1  182.28    5.80
   8  -6   1  186.88    7.10
  -8  -6  -1  186.08    6.70
   8  -6   1  181.78    6.10
   8  -6   1  187.98    6.60
   8  -6   1  173.98    9.80
   8  -6   1  169.28    8.60
   8   6   1  192.48    7.00
   8   6   1  181.78    6.10
   9  -6   1   37.80    5.60
   9  -6   1   42.10    2.30
   9  -6   1   32.00    4.10
  -9  -6  -1   37.10    2.60
   9  -6   1   42.00    3.00
   9  -6   1   45.50    2.50
   9  -6   1   41.70    2.00
   9   6   1   43.30    3.00
   9   6   1   43.70    2.40
  10  -6   1    8.00    1.10
  10  -6   1    7.60    0.90
  10  -6   1    8.40    1.40
  10  -6   1    6.40    1.00
  10   6   1    7.30    0.90
  10   6   1    5.50    1.40
  10   6   1    6.20    1.10
  11  -6   1    8.30    0.90
  11  -6   1    8.70    1.00
  11  -6   1    8.20    0.80
  11   6   1    8.10    0.80
  11   6   1    7.60    0.90
  11  -7  -1    4.90    0.60
  11  -7  -1    4.60    0.70
  11  -7  -1    6.70    0.80
  11   7  -1    5.70    0.70
  11   7  -1    5.50    0.80
  10  -7  -1   63.29    3.60
  10  -7  -1   66.69    2.40
  10  -7  -1   64.89    2.70
  10  -7  -1   64.79    2.60
  10   7  -1   61.29    2.40
  10   7  -1   62.09    3.50
  10   7  -1   61.19    2.70
   9  -7  -1  129.09    4.60
   9  -7  -1  131.29    5.50
   9  -7  -1  120.79    9.40
  -9  -7   1  129.99    5.20
   9  -7  -1  131.49    4.40
   9  -7  -1  119.49    7.30
   9  -7  -1  134.19    4.70
   9   7  -1  145.79    5.60
   9   7  -1  133.59    4.70
   8  -7  -1    8.00    3.30
   8  -7  -1    9.50    1.30
   8  -7  -1    6.60    0.90
   8  -7  -1    8.20    1.20
   8  -7  -1    8.00    1.60
  -8  -7   1    7.90    1.50
   8   7  -1   10.40    1.60
   8   7  -1    7.80    1.10
   7  -7  -1   -0.90    2.20
  -7  -7   1    2.70    1.10
   7  -7  -1   -0.20    0.60
   7  -7  -1    1.50    1.70
   7  -7  -1    0.50    1.00
   7  -7  -1   -0.10    0.70
   7  -7  -1   -0.10    0.70
   7   7  -1    2.30    0.80
   7   7  -1    0.20    0.90
   6  -7  -1    1.50    0.90
   6  -7  -1   -0.20    1.40
   6  -7  -1    1.30    1.80
   6  -7  -1   -0.50    0.60
   6   7  -1   -1.00    0.70
  -6   7   1   -0.30    0.80
  -6   7   1   -3.10    2.50
  -6   7   1   -2.20    2.50
   5  -7  -1    0.70    1.10
   5  -7  -1    1.60    0.80
   5  -7  -1   -1.60    2.60
   5  -7  -1   -1.20    0.80
   5  -7  -1    0.70    1.40
   5   7  -1   -5.00    2.30
  -5   7   1   -0.90    1.80
  -5   7   1    0.30    0.90
  -5   7   1   -0.90    1.60
  -5   7   1    0.00    1.10
   5   7  -1    0.90    0.60
   4  -7  -1  213.98    9.60
   4  -7  -1  215.68    6.90
   4  -7  -1  222.88   10.30
  -4   7   1  225.98    9.00
   4   7  -1  228.98    7.50
  -4   7   1  211.58    9.00
  -4   7   1  221.88    7.90
  -4   7   1  217.98    8.80
  -4   7   1  221.58    8.20
   4   7  -1  207.78    7.60
   4   7  -1  205.28    7.40
   3  -7  -1  538.85   18.40
   3  -7  -1  520.75   17.10
   3  -7  -1  503.45   14.90
   3  -7  -1  536.25   16.00
   3  -7  -1  537.05   16.50
  -3   7   1  531.95   16.60
   3   7  -1  552.34   14.70
  -3   7   1  541.35   16.90
  -3   7   1  515.35   15.90
  -3   7   1  513.85   16.60
   3   7  -1  510.05   14.80
   3   7  -1  546.25   14.90
  -3   7   1  548.05   16.50
   3   7  -1  507.45   14.70
   2  -7  -1  574.74   19.30
   2  -7  -1  621.14   17.60
   2  -7  -1  580.34   18.30
   2  -7  -1  617.64   17.90
  -2   7   1  616.24   18.20
  -2   7   1  604.94   18.10
  -2   7   1  605.44   18.40
   2   7  -1  596.54   16.40
   2   7  -1  599.94   16.40
  -2   7   1  621.54   18.20
  -2   7   1  616.24   17.70
   1  -7  -1 3496.25   97.69
   1  -7  -1 3591.74   98.59
   1  -7  -1 3689.63   98.69
   1  -7  -1 3763.42   97.19
   1  -7  -1 3746.73   97.09
   1  -7  -1 3673.53   98.89
   1   7  -1 3419.26   96.69
  -1   7   1 3616.84   97.59
   1   7  -1 3667.23   97.09
   1   7  -1 3560.74   96.59
   1   7  -1 3703.83   97.29
  -1   7   1 3540.35   97.79
  -1   7   1 3612.84   97.59
  -1   7   1 3747.62   97.49
   0  -7  -1  309.07    7.90
   0  -7   1  287.57    9.00
   0  -7  -1  277.97    9.10
   0  -7  -1  276.57    9.70
   0  -7  -1  292.27    8.30
   0  -7  -1  280.67    9.50
   0   7  -1  297.77    8.60
   0   7  -1  284.17    9.70
   0   7  -1  301.27    8.80
   0   7   1  296.07    8.50
   0   7  -1  286.37    9.00
   0   7   1  296.07    8.70
   0   7  -1  287.37    8.80
   1  -7   1  222.08    6.80
   1  -7   1  224.38    6.90
  -1   7  -1  214.18    7.40
  -1   7  -1  213.58    7.40
  -1   7  -1  234.28    7.60
  -1   7  -1  226.08    7.60
   1   7   1  209.08    7.50
   2  -7   1  327.07   10.40
   2  -7   1  333.07   10.10
   2  -7   1  321.97   11.90
  -2   7  -1  323.37   10.90
   2   7   1  315.57   10.00
  -2   7  -1  331.97   10.80
  -2   7  -1  341.27   10.90
  -2   7  -1  333.17   10.50
  -2   7  -1  332.07   11.00
   3  -7   1  268.57   10.90
   3  -7   1  243.38    7.80
   3  -7   1  257.87    8.60
   3  -7   1  252.47    9.00
  -3   7  -1  256.37    9.20
  -3   7  -1  259.67    9.60
  -3   7  -1  263.97    8.90
   3   7   1  247.78    8.30
  -3   7  -1  271.87    9.50
  -3   7  -1  258.37    9.60
   4  -7   1  187.88    7.70
   4  -7   1  190.48    7.30
   4  -7   1  183.38    6.20
   4  -7   1  194.88   10.00
  -4   7  -1  193.38    7.20
  -4   7  -1  187.78    8.00
  -4   7  -1  192.98    7.50
   4   7   1  203.58    7.70
  -4   7  -1  183.48    8.30
  -4   7  -1  175.08    8.10
   5  -7   1  174.78    5.60
   5  -7   1  171.18    7.10
   5  -7   1  183.28   10.30
   5  -7   1  177.18    7.90
   5  -7   1  175.38    6.10
   5   7   1  170.98    5.50
  -5   7  -1  178.38    6.80
  -5   7  -1  171.28    9.20
  -5   7  -1  166.98    8.30
  -5   7  -1  180.78    6.80
  -5   7  -1  177.48    8.20
   6  -7   1    2.90    1.00
   6  -7   1   -0.10    0.60
   6  -7   1   -0.20    1.60
   6  -7   1    4.80    2.00
  -6   7  -1   -0.20    2.40
   6   7   1   -0.50    0.70
  -6   7  -1    3.80    2.70
   6   7   1   -0.10    0.70
  -6   7  -1    1.30    1.00
   7  -7   1   21.20    1.70
  -7  -7  -1   23.80    2.20
   7  -7   1   18.20    1.70
   7  -7   1   28.30    4.00
   7  -7   1   19.60    2.20
   7  -7   1   19.20    2.90
   7  -7   1   18.40    1.40
   7   7   1   19.50    2.00
   7   7   1   17.70    1.50
   8  -7   1   70.19    6.50
   8  -7   1   66.19    3.00
  -8  -7  -1   70.99    3.50
   8  -7   1   64.49    4.40
   8  -7   1   60.09    3.70
   8  -7   1   66.99    2.70
   8  -7   1   58.99    5.10
   8   7   1   69.49    3.70
   8   7   1   66.89    3.00
   9  -7   1   35.70    4.50
   9  -7   1   44.70    2.40
   9  -7   1   46.00    2.10
   9  -7   1   50.29    2.50
   9  -7   1   48.30    3.10
   9  -7   1   39.00    5.40
   9   7   1   45.10    2.40
   9   7   1   49.99    3.10
  10  -7   1    4.60    0.80
  10  -7   1    4.10    0.90
  10  -7   1    4.90    0.90
  10  -7   1    4.20    1.20
  10   7   1    3.30    1.20
  10   7   1    5.00    0.90
  10   7   1    3.90    0.80
  11  -7   1    5.50    0.70
  11  -7   1    4.40    0.60
  11  -7   1    4.60    0.60
  11   7   1    3.60    0.70
  11   7   1    4.60    0.60
  11  -8  -1    0.30    0.50
  11  -8  -1    0.00    0.40
  11  -8  -1   -0.10    0.40
  11   8  -1   -0.60    0.40
  11   8  -1    0.10    0.50
  10  -8  -1    3.00    0.80
  10  -8  -1    0.70    1.00
  10  -8  -1    2.50    0.70
  10  -8  -1    3.00    0.80
  10   8  -1    3.60    1.10
  10   8  -1    3.60    0.70
  10   8  -1    3.90    0.90
   9  -8  -1  178.28    8.80
   9  -8  -1  188.58    6.20
   9  -8  -1  178.98    6.10
   9  -8  -1  195.08    5.80
   9  -8  -1  190.78    7.00
   9  -8  -1  172.38   10.70
   9   8  -1  189.38    6.20
   9   8  -1  190.88    6.90
   8  -8  -1   42.70    2.30
  -8  -8   1   43.20    2.80
   8  -8  -1   42.60    3.00
   8  -8  -1   39.20    5.10
   8  -8  -1   45.20    2.10
   8  -8  -1   39.70    4.40
   8   8  -1   42.80    2.70
   8   8  -1   36.80    2.20
   7  -8  -1  479.95   13.80
  -7  -8   1  486.35   14.50
   7  -8  -1  474.75   13.50
   7  -8  -1  467.45   17.80
   7  -8  -1  444.96   16.50
   7  -8  -1  478.55   14.70
   7  -8  -1  491.35   13.90
   7   8  -1  461.95   13.60
   7   8  -1  515.65   15.30
   6  -8  -1    8.60    2.20
   6  -8  -1    9.50    1.10
   6  -8  -1    9.90    2.60
   6  -8  -1   12.50    1.60
  -6   8   1   11.40    1.70
   6   8  -1   11.00    1.20
  -6   8   1    5.20    2.80
  -6   8   1    6.00    2.90
  -6   8   1    7.60    1.20
   5  -8  -1   31.20    3.00
   5  -8  -1   35.80    1.80
   5  -8  -1   35.80    3.70
   5  -8  -1   33.30    5.30
   5  -8  -1   36.00    2.20
  -5   8   1   37.20    2.80
  -5   8   1   35.70    3.00
  -5   8   1   45.80    5.50
  -5   8   1   32.00    3.90
  -5   8   1   31.20    3.80
   4  -8  -1   79.99    4.30
   4  -8  -1   83.19    3.30
   4  -8  -1   81.79    5.90
   4  -8  -1   79.59    4.80
  -4   8   1   87.29    5.30
  -4   8   1   80.39    4.90
   4   8  -1   71.99    3.90
  -4   8   1   85.59    5.20
  -4   8   1   83.29    4.30
   4   8  -1   85.29    4.70
   4   8  -1   74.79    3.90
  -4   8   1   86.59    4.60
   3  -8  -1  156.28    7.30
   3  -8  -1  152.58    5.10
   3  -8  -1  162.48    8.30
   3  -8  -1  152.98    6.40
   3  -8  -1  160.38    6.10
   3   8  -1  147.89    4.90
  -3   8   1  154.48    6.80
   3   8  -1  149.49    4.80
  -3   8   1  164.18    6.70
  -3   8   1  160.78    6.80
  -3   8   1  153.08    6.90
   3   8  -1  162.38    4.90
   2  -8  -1 4561.54  124.69
   2  -8  -1 4561.04  122.79
   2  -8  -1 4433.26  122.39
   2  -8  -1 4726.83  123.59
  -2   8   1 4656.93  123.19
  -2   8   1 4737.23  123.19
   2   8  -1 4482.05  121.49
   2   8  -1 4517.55  121.39
  -2   8   1 4340.07  122.59
  -2   8   1 4688.33  123.49
  -2   8   1 4594.54  123.19
   1  -8  -1   69.29    4.30
   1  -8  -1   69.39    4.60
   1  -8  -1   64.89    2.90
   1  -8  -1   65.19    3.00
  -1  -8   1   72.09    2.60
   1  -8  -1   63.89    3.70
   1  -8  -1   56.79    4.10
  -1   8   1   62.99    3.30
   1   8  -1   68.69    2.60
  -1   8   1   64.09    3.30
   1   8  -1   69.59    3.70
   1   8  -1   70.59    2.70
   1   8  -1   71.59    3.90
  -1   8   1   62.59    3.50
  -1   8   1   59.49    3.30
   0  -8  -1  407.36   12.30
   0  -8   1  410.96   11.10
   0  -8  -1  433.96   11.80
   0  -8  -1  424.16   13.10
   0  -8  -1  419.46   13.30
   0  -8   1  413.76   12.30
   0   8   1  407.56   12.10
   0   8  -1  405.66   12.40
   0   8   1  411.56   11.90
   0   8  -1  416.56   12.30
   0   8  -1  422.86   12.20
   0   8  -1  379.96   13.50
   1  -8   1  736.83   21.50
   1  -8   1  724.83   20.30
   1  -8   1  726.93   20.40
  -1   8  -1  727.83   21.20
  -1   8  -1  731.43   21.20
  -1   8  -1  751.62   21.20
   1   8   1  716.53   21.40
  -1   8  -1  755.92   21.50
   2  -8   1   10.30    2.20
   2  -8   1   11.10    1.60
   2  -8   1   13.90    1.60
  -2   8  -1   11.00    1.60
  -2   8  -1   11.10    1.70
  -2   8  -1   10.30    1.70
  -2   8  -1   10.60    1.80
  -2   8  -1   11.80    1.70
   2   8   1   11.10    1.60
   3  -8   1   30.70    2.80
   3  -8   1   31.90    2.50
   3  -8   1   29.10    1.80
   3  -8   1   27.50    3.40
  -3   8  -1   33.70    3.30
  -3   8  -1   28.20    3.00
  -3   8  -1   29.10    2.90
   3   8   1   34.50    2.50
   4  -8   1  199.08    9.30
   4  -8   1  203.98    6.70
   4  -8   1  197.08    8.10
   4  -8   1  201.88    7.60
  -4   8  -1  211.08    8.90
  -4   8  -1  206.58    7.70
  -4   8  -1  206.68    8.10
   4   8   1  209.88    8.00
  -4   8  -1  198.38    8.80
  -4   8  -1  213.18    8.70
   5  -8   1  138.29    4.70
   5  -8   1  155.58    7.20
   5  -8   1  136.89    5.20
   5  -8   1  136.29    8.40
   5  -8   1  144.79    6.30
  -5   8  -1  129.29    8.30
   5   8   1  139.19    4.60
  -5   8  -1  136.49    7.30
  -5   8  -1  150.58    7.80
  -5   8  -1  148.49    6.30
  -5   8  -1  146.89    6.50
   6  -8   1   12.80    1.40
   6  -8   1   12.40    1.10
   6  -8   1   12.20    2.30
   6  -8   1   11.90    1.40
   6  -8   1   16.10    1.90
   6   8   1   13.90    1.40
  -6   8  -1   14.10    1.90
  -6   8  -1   13.00    1.70
  -6   8  -1   15.50    3.70
  -6   8  -1   15.90    4.00
   7  -8   1   83.49    4.10
   7  -8   1   83.19    3.00
   7  -8   1   82.09    5.20
  -7  -8  -1   81.69    3.90
   7  -8   1   77.09    3.30
   7  -8   1   83.79    3.40
   7  -8   1   77.59    6.20
   7   8   1   71.99    3.10
   7   8   1   80.99    3.70
  -7   8  -1   75.79    3.20
  -7   8  -1   85.09    3.20
   8  -8   1  124.79    6.90
   8  -8   1  128.79    4.70
   8  -8   1  125.29    4.60
   8  -8   1  123.29    5.40
  -8  -8  -1  129.99    5.20
   8  -8   1  113.29    8.10
   8  -8   1  122.09    4.20
   8   8   1  130.19    5.30
   9  -8   1  308.67    9.30
   9  -8   1  295.77   10.30
   9  -8   1  304.07   10.20
   9  -8   1  282.07   11.80
  -9  -8  -1  311.27    9.80
   9  -8   1  313.77    8.90
   9   8   1  301.57    9.30
   9   8   1  309.07   10.20
  10  -8   1   15.40    1.30
  10  -8   1   14.70    1.10
  10  -8   1   14.90    1.30
  10  -8   1   13.50    1.70
  10   8   1   15.20    1.80
  10   8   1   14.00    1.30
  10   8   1   14.10    1.30
  11  -8   1    2.70    0.50
  11  -8   1    3.70    0.60
  11  -8   1    2.20    0.50
  11   8   1    3.50    0.70
  11   8   1    2.00    0.50
  11  -9  -1    3.80    0.60
  11  -9  -1    4.40    0.60
  11  -9  -1    4.40    0.60
  11   9  -1    6.10    0.70
  11   9  -1    6.10    0.70
  10  -9  -1    0.40    0.50
  10  -9  -1    0.30    0.60
  10  -9  -1    1.50    1.00
  10  -9  -1    0.90    0.70
  10   9  -1    3.00    1.00
  10   9  -1    1.10    0.50
  10   9  -1   -0.20    0.70
   9  -9  -1    1.40    0.70
   9  -9  -1    1.20    2.40
   9  -9  -1    3.10    1.10
   9  -9  -1    1.50    0.90
   9  -9  -1   -8.20    6.20
   9  -9  -1    2.70    0.90
  -9  -9   1    0.50    0.90
   9   9  -1    1.30    0.80
  -8  -9   1  469.35   14.20
   8  -9  -1  486.05   13.60
   8  -9  -1  444.36   16.50
   8  -9  -1  463.55   13.60
   8  -9  -1  472.25   14.50
   8  -9  -1  448.46   17.80
   8  -9  -1  472.45   13.20
   8   9  -1  470.55   14.30
   8   9  -1  468.55   13.60
   7  -9  -1   60.69    4.70
   7  -9  -1   56.39    3.30
   7  -9  -1   58.09    2.70
  -7  -9   1   56.89    3.20
   7  -9  -1   54.49    2.30
   7  -9  -1   66.39    5.80
   7  -9  -1   54.99    2.60
  -7   9   1   52.79    2.40
  -7   9   1   55.69    2.70
   6  -9  -1  124.49    6.20
   6  -9  -1  120.39    4.10
   6  -9  -1  111.09    4.10
   6  -9  -1  109.99    3.80
   6  -9  -1  114.89    4.70
   6  -9  -1  128.59   10.40
   6   9  -1  114.89    4.10
  -6   9   1  102.49    7.70
  -6   9   1  108.39    7.60
  -6   9   1  114.39    4.90
  -6   9   1  123.49    5.30
   5  -9  -1    3.90    1.00
   5  -9  -1    1.20    2.60
   5  -9  -1    4.40    1.50
   5  -9  -1    3.10    1.60
   5  -9  -1    5.50    0.80
  -5   9   1    2.50    1.90
  -5   9   1    4.40    3.10
   5   9  -1   -2.10    2.20
  -5   9   1    2.80    2.00
  -5   9   1    2.60    1.50
   4  -9  -1   23.70    3.50
   4  -9  -1   26.30    2.50
   4  -9  -1   24.20    1.80
   4  -9  -1   25.60    3.10
  -4   9   1   26.80    3.00
  -4   9   1   21.70    3.20
  -4   9   1   21.60    2.50
   4   9  -1   21.00    2.00
  -4   9   1   22.50    2.00
  -4   9   1   19.90    2.80
  -4   9   1   27.70    3.40
   4   9  -1   22.60    2.30
   4   9  -1   25.10    2.30
   3  -9  -1   -0.20    1.20
   3  -9  -1    1.90    0.70
   3  -9  -1   -0.60    1.70
   3  -9  -1    0.50    1.00
   3   9  -1    1.30    0.70
  -3   9   1    0.60    1.10
  -3   9   1    1.40    1.40
   3   9  -1    2.50    0.70
  -3   9   1    1.80    1.50
  -3   9   1    1.30    1.30
  -3   9   1    0.70    1.30
  -3   9   1    0.70    0.80
   2  -9  -1  868.01   25.10
   2  -9  -1  875.41   27.50
   2  -9  -1  877.61   26.30
   2  -9  -1  921.91   25.50
  -2   9   1  867.41   25.50
  -2   9   1  913.01   26.10
   2   9  -1  906.91   24.20
  -2   9   1  918.21   26.10
   2   9  -1  869.01   24.50
  -2   9   1  909.61   26.40
  -2   9   1  894.51   26.00
   2   9  -1  852.01   24.30
   1  -9  -1  424.06   12.30
   1  -9  -1  411.56   13.20
  -1  -9   1  416.96   11.90
   1  -9  -1  415.96   12.20
  -1   9   1  422.16   13.00
   1   9  -1  421.06   12.80
  -1   9   1  423.26   14.40
   1   9  -1  419.86   12.20
  -1   9   1  402.56   12.60
  -1   9   1  406.96   12.90
   1   9  -1  431.56   11.90
  -1   9   1  418.26   13.30
   1   9  -1  423.86   12.10
   0  -9   1  353.66   10.90
   0  -9  -1  358.06   10.90
   0  -9  -1  355.16    9.80
   0   9   1  345.97   11.00
   0   9  -1  345.27   10.60
   0   9   1  363.36   10.70
   0   9   1  351.66   10.80
   0   9   1  353.46   10.50
   0   9  -1  352.46   10.80
   0   9  -1  342.87   10.70
   0   9  -1  345.77   10.90
   1  -9   1   37.60    1.90
   1  -9   1   39.60    2.00
   1  -9   1   36.60    3.10
  -1   9  -1   35.50    2.70
  -1   9  -1   37.90    2.60
   1   9   1   37.40    3.40
  -1   9  -1   38.50    2.60
  -1   9  -1   40.20    3.00
   2  -9   1  224.98    7.70
   2  -9   1  230.88    8.90
  -2   9  -1  214.68    7.00
  -2   9  -1  217.98    8.00
  -2   9  -1  233.58    8.50
  -2   9  -1  241.78    8.60
  -2   9  -1  223.88    8.30
  -2   9  -1  226.78    8.60
   2   9   1  225.78    7.90
   3  -9   1  322.87   11.60
   3  -9   1  318.37   10.20
   3  -9   1  303.37    9.30
   3  -9   1  308.27   11.90
   3   9   1  306.57   10.00
  -3   9  -1  318.57   10.70
  -3   9  -1  296.37    9.50
  -3   9  -1  318.47   11.50
  -3   9  -1  324.57   11.80
  -3   9  -1  324.27   11.50
  -3   9  -1  322.97   11.30
   4  -9   1    2.60    0.90
   4  -9   1    2.00    1.10
   4  -9   1    1.50    1.40
   4  -9   1    2.90    2.20
  -4   9  -1    2.90    1.60
  -4   9  -1    0.60    0.90
   4   9   1    0.80    1.90
  -4   9  -1    2.90    1.30
  -4   9  -1   -0.30    1.30
  -4   9  -1    0.40    1.40
  -4   9  -1   -2.80    1.70
   5  -9   1  473.75   18.10
   5  -9   1  468.65   15.50
   5  -9   1  471.75   14.20
   5  -9   1  484.85   16.30
   5  -9   1  466.05   13.60
  -5   9  -1  483.25   15.40
   5   9   1  473.55   13.40
  -5   9  -1  501.95   15.70
  -5   9  -1  466.65   17.60
  -5   9  -1  475.55   17.00
  -5   9  -1  498.75   17.40
   6  -9   1   -0.70    1.20
   6  -9   1   -0.70    1.70
   6  -9   1    0.30    0.70
   6  -9   1    0.60    0.90
   6  -9   1    2.20    0.60
  -6  -9  -1    1.20    0.80
  -6   9  -1    4.30    1.50
   6   9   1   -0.70    0.70
  -6   9  -1    0.20    2.60
  -6   9  -1    1.90    2.90
  -6   9  -1    1.30    1.10
  -7  -9  -1  132.59    5.30
  -7  -9  -1  119.19    4.80
   7  -9   1  130.49    7.80
   7  -9   1  137.09    4.70
   7  -9   1  131.29    5.40
   7  -9   1  124.99    6.70
   7  -9   1  131.39    4.70
   7  -9   1  135.69    4.30
  -7   9  -1  135.69    4.90
  -7   9  -1  123.89    4.40
   7   9   1  132.19    5.10
   7   9   1  122.29    4.40
   8  -9   1   10.20    1.10
   8  -9   1    8.40    1.20
   8  -9   1    7.60    2.40
   8  -9   1    8.40    3.20
  -8  -9  -1   11.20    1.70
   8  -9   1    8.00    1.30
   8  -9   1    9.80    1.70
   8   9   1   11.70    1.40
   8   9   1   13.10    1.80
   9  -9   1    0.50    0.80
  -9  -9  -1    2.90    1.00
   9  -9   1    0.30    1.00
   9  -9   1    0.30    0.90
   9  -9   1    1.30    1.90
   9   9   1    0.50    1.10
  10  -9   1   49.40    2.20
  10  -9   1   45.80    2.10
  10  -9   1   46.30    2.70
  10  -9   1   49.40    1.90
  10   9   1   49.10    2.30
  10   9   1   46.80    2.00
  10   9   1   42.00    2.70
  11  -9   1    1.50    0.40
  11  -9   1    2.40    0.50
  11  -9   1    1.50    0.50
  11   9   1    0.50    0.60
  11   9   1    1.60    0.40
  11 -10  -1   29.50    1.20
  11 -10  -1   29.00    1.30
  11 -10  -1   26.40    1.50
  11  10  -1   25.90    1.40
  11  10  -1   26.20    1.10
  10 -10  -1    1.90    0.60
  10 -10  -1    1.50    0.70
  10 -10  -1    3.70    1.00
  10 -10  -1    1.30    0.70
  10  10  -1    1.60    0.70
  10  10  -1    0.40    0.50
  10  10  -1    1.30    1.00
   9 -10  -1  228.98    8.00
   9 -10  -1  217.28    7.60
   9 -10  -1  191.88    9.30
   9 -10  -1  219.38    6.80
  -9 -10   1  217.38    7.30
   9  10  -1  216.98    6.90
   9  10  -1  226.18    7.60
   8 -10  -1    3.60    1.00
   8 -10  -1    3.30    1.20
   8 -10  -1    3.80    2.00
   8 -10  -1    3.40    0.80
   8 -10  -1    3.70    1.00
   8 -10  -1    6.50    3.20
  -8 -10   1    3.80    1.20
   8  10  -1    4.80    1.50
   8  10  -1    3.60    1.20
   7 -10  -1  107.69    4.60
  -7 -10   1  111.39    4.70
   7 -10  -1  114.29    4.10
   7 -10  -1  107.39    7.20
   7 -10  -1  112.69    3.70
   7 -10  -1  111.39    4.10
   7 -10  -1  109.69    4.80
   7 -10  -1  107.59    6.30
  -7  10   1  110.39    4.50
  -7  10   1  108.19    3.90
   7  10  -1  113.89    4.40
   6 -10  -1   32.60    4.10
   6 -10  -1   21.50    1.30
   6 -10  -1   14.90    2.50
   6 -10  -1   22.90    1.60
  -6 -10   1   18.90    2.00
   6 -10  -1   19.80    2.00
  -6  10   1   17.70    2.30
  -6  10   1   21.40    2.80
   6  10  -1   23.00    1.50
   5 -10  -1  182.48    6.10
   5 -10  -1  174.68    5.50
   5 -10  -1  169.88    7.40
   5 -10  -1  168.58    9.10
   5 -10  -1  178.08    8.10
  -5  10   1  180.38    8.60
   5  10  -1  161.18    7.20
  -5  10   1  184.68    7.70
  -5  10   1  175.28    7.30
  -5  10   1  180.68    8.90
  -5  10   1  173.18    9.50
   4 -10  -1  521.65   18.60
   4 -10  -1  534.45   15.30
   4 -10  -1  552.74   17.50
   4 -10  -1  528.85   16.80
  -4  10   1  521.25   18.20
   4  10  -1  561.64   15.70
  -4  10   1  526.85   16.90
  -4  10   1  532.15   17.40
  -4  10   1  530.15   18.20
  -4  10   1  528.75   18.00
   3 -10  -1   42.20    2.90
   3 -10  -1   45.40    3.40
   3 -10  -1   46.00    4.10
   3 -10  -1   44.70    2.10
   3  10  -1   46.50    2.30
  -3  10   1   53.19    4.10
  -3  10   1   47.40    3.30
  -3  10   1   48.50    3.70
  -3  10   1   45.80    3.80
  -3  10   1   47.10    3.70
   2 -10  -1  198.58    7.20
   2 -10  -1  206.58    8.30
   2 -10  -1  205.78    7.40
   2  10  -1  233.98    7.30
  -2  10   1  207.28    8.00
   2  10  -1  207.18    7.00
  -2  10   1  202.98    7.50
  -2  10   1  202.28    7.90
   2  10  -1  209.58    6.80
  -2  10   1  198.08    6.60
  -1 -10   1   11.20    1.40
   1 -10  -1    8.40    1.10
   1 -10  -1    7.10    1.80
   1 -10  -1    7.50    1.10
  -1  10   1    7.00    1.50
   1  10  -1    9.70    1.10
   1  10  -1   11.60    1.90
  -1  10   1    7.50    1.40
  -1  10   1    4.90    1.50
   1  10  -1   11.70    1.50
   1  10  -1   11.30    1.30
  -1  10   1    7.00    1.40
  -1  10   1    7.60    1.70
   0 -10  -1 1194.68   32.30
   0 -10  -1 1199.68   33.50
   0 -10   1 1265.67   33.60
   0  10   1 1189.18   33.60
   0  10  -1 1217.18   33.80
   0  10  -1 1200.98   33.50
   0  10  -1 1168.28   33.30
   0  10  -1 1205.28   33.60
   0  10   1 1220.98   33.90
   0  10   1 1217.68   33.50
   0  10   1 1178.38   33.20
   1 -10   1 1663.83   45.00
   1 -10   1 1675.23   45.00
   1 -10   1 1727.63   46.50
  -1  10  -1 1718.33   46.60
  -1  10  -1 1713.43   46.40
  -1  10  -1 1721.63   46.40
  -1  10  -1 1666.43   46.30
  -1  10  -1 1632.34   46.00
   1  10   1 1539.45   47.00
   1  10   1 1623.34   44.80
   2 -10   1  383.76   11.80
   2 -10   1  377.56   13.10
  -2  10  -1  400.46   12.90
  -2  10  -1  370.96   12.30
  -2  10  -1  387.26   13.10
   2  10   1  374.16   12.30
  -2  10  -1  372.86   11.20
  -2  10  -1  388.16   12.90
  -2  10  -1  390.56   12.80
   3 -10   1   25.60    2.70
   3 -10   1   27.00    1.80
   3 -10   1   31.10    2.40
   3 -10   1   25.30    1.70
   3 -10   1   32.70    4.00
   3  10   1   21.80    2.30
  -3  10  -1   27.20    3.10
  -3  10  -1   30.20    2.00
  -3  10  -1   31.00    3.30
   3  10   1   23.80    2.80
  -3  10  -1   30.10    3.20
  -3  10  -1   24.80    3.10
  -3  10  -1   27.70    2.70
   3  10   1   30.10    2.80
   4 -10   1  140.99    4.90
   4 -10   1  155.28    6.40
   4 -10   1  158.08    5.40
   4 -10   1  165.48    7.00
   4 -10   1  154.48    8.10
  -4  10  -1  145.99    7.60
  -4  10  -1  155.18    7.90
  -4  10  -1  158.98    7.50
  -4  10  -1  159.78    6.70
  -4  10  -1  154.58    7.10
  -4  10  -1  161.48    6.40
   4  10   1  152.38    6.60
   5 -10   1   11.70    3.20
   5 -10   1    7.50    1.00
   5 -10   1    7.20    2.10
   5 -10   1    6.20    1.70
   5 -10   1    7.10    1.20
  -5  10  -1    6.80    2.30
  -5  10  -1    4.90    1.60
  -5  10  -1    5.90    2.20
  -5  10  -1    6.20    3.30
  -5  10  -1    7.50    1.90
   5  10   1    8.00    1.00
   6 -10   1  144.79    5.50
   6 -10   1  138.09    7.50
   6 -10   1  146.29    4.90
   6 -10   1  143.29    5.00
   6 -10   1  144.99    6.90
  -6 -10  -1  135.79    5.40
  -6  10  -1  141.79    8.70
  -6  10  -1  143.69    6.30
  -6  10  -1  140.89    6.90
  -6  10  -1  151.18    9.10
  -6  10  -1  141.19    4.90
   6  10   1  139.19    4.90
   7 -10   1   12.50    1.40
   7 -10   1   14.40    3.20
   7 -10   1   11.40    1.20
   7 -10   1    9.40    1.50
   7 -10   1   11.40    1.30
   7 -10   1   12.80    1.80
  -7 -10  -1   16.40    1.80
  -7 -10  -1   13.90    1.80
   7 -10   1   13.30    2.50
  -7  10  -1   11.30    5.10
  -7  10  -1   11.60    1.30
   7  10   1   14.10    1.80
   7  10   1   14.50    1.40
  -7  10  -1   11.90    4.80
  -7  10  -1   14.00    1.80
   8 -10   1    5.00    1.00
   8 -10   1    2.10    1.10
   8 -10   1    3.60    0.80
   8 -10   1    5.60    1.00
   8 -10   1    4.20    1.90
  -8 -10  -1    2.10    1.20
   8 -10   1   -0.30    2.70
   8  10   1    3.50    0.90
   8  10   1    3.60    1.20
   9 -10   1   30.10    3.80
   9 -10   1   36.10    2.00
   9 -10   1   32.40    2.50
   9 -10   1   34.60    2.00
   9 -10   1   38.50    1.80
  -9 -10  -1   32.00    2.30
   9  10   1   31.30    2.60
   9  10   1   32.40    2.00
  10 -10   1   20.70    1.20
  10 -10   1   21.10    1.50
  10 -10   1   20.00    1.30
 -10 -10  -1   24.80    1.60
  10 -10   1   22.20    2.10
  10  10   1   19.50    1.50
  10  10   1   22.50    1.30
  10  10   1   21.30    2.00
  11 -10   1    3.70    0.50
  11 -10   1    3.30    0.60
  11  10   1    4.60    0.60
  11  10   1    2.90    0.50
  11 -11  -1    1.20    0.40
  11 -11  -1    1.20    0.50
  11  11  -1    2.10    0.40
  10 -11  -1   35.00    1.70
  10 -11  -1   34.40    1.40
  10 -11  -1   32.10    1.60
 -10 -11   1   31.20    1.70
  10 -11  -1   30.20    2.20
  10  11  -1   26.50    1.50
  10  11  -1   33.50    2.20
  10  11  -1   30.80    1.70
   9 -11  -1   -1.20    1.90
   9 -11  -1    1.10    0.80
   9 -11  -1   -0.10    0.90
  -9 -11   1    1.60    1.00
   9 -11  -1    2.00    0.80
   9 -11  -1    1.40    0.60
   9  11  -1    0.60    1.00
   8 -11  -1   42.10    2.80
   8 -11  -1   43.20    4.30
  -8 -11   1   40.40    2.80
   8 -11  -1   44.90    2.00
   8 -11  -1   43.40    2.30
   8 -11  -1   31.20    4.80
   8 -11  -1   42.70    2.30
   8  11  -1   42.40    2.70
   8  11  -1   38.60    2.10
   7 -11  -1   74.29    3.60
   7 -11  -1   79.19    2.80
   7 -11  -1   78.99    5.30
   7 -11  -1   78.89    3.20
  -7 -11   1   67.89    3.40
   7 -11  -1   73.99    5.90
  -7 -11   1   73.79    3.70
   7 -11  -1   79.69    3.20
   7 -11  -1   74.19    3.80
  -7  11   1   75.89    9.30
  -7  11   1   74.69    3.10
   7  11  -1   77.69    3.40
  -7  11   1   76.59    8.60
  -7  11   1   78.59    3.90
   6 -11  -1    8.60    2.10
   6 -11  -1    9.30    1.00
   6 -11  -1   10.70    1.20
   6 -11  -1   10.60    1.30
   6 -11  -1    8.40    2.60
  -6 -11   1   12.30    1.70
   6 -11  -1    9.10    1.40
  -6  11   1    9.60    3.30
  -6  11   1   10.00    1.20
   6  11  -1   10.60    1.10
  -6  11   1    8.60    2.00
  -6  11   1   12.10    3.50
  -6  11   1   10.00    2.00
   5 -11  -1  126.59    7.90
   5 -11  -1  129.79    6.90
   5 -11  -1  132.59    6.90
   5 -11  -1  129.89    4.30
   5 -11  -1  134.39    4.80
  -5  11   1  139.89    7.70
  -5  11   1  124.69    6.10
  -5  11   1  123.59    7.20
  -5  11   1  128.89    6.50
   5  11  -1  115.79    6.00
  -5  11   1  125.29    8.30
   4 -11  -1   16.80    2.70
   4 -11  -1   18.40    3.40
   4 -11  -1   20.00    1.60
   4 -11  -1   19.10    2.30
   4 -11  -1   20.00    1.30
  -4  11   1   22.10    3.00
  -4  11   1   21.10    2.50
  -4  11   1   26.60    3.60
  -4  11   1   20.10    3.10
   3 -11  -1  160.28    7.80
   3 -11  -1  156.78    5.10
   3 -11  -1  150.58    6.10
   3 -11  -1  158.98    6.60
  -3  11   1  151.68    7.40
  -3  11   1  158.38    6.70
  -3  11   1  157.18    7.20
  -3  11   1  153.58    7.20
   3  11  -1  157.08    5.50
   2 -11  -1  264.57    8.30
   2 -11  -1  266.77    9.10
   2 -11  -1  267.77    8.90
   2 -11  -1  290.47   10.40
   2  11  -1  263.87    9.10
   2  11  -1  283.07    8.20
  -2  11   1  259.47    8.30
   2  11  -1  284.07    8.30
  -2  11   1  281.47   10.10
   2  11  -1  268.57    8.90
  -2  11   1  265.07    9.90
  -2  11   1  270.57   10.20
  -2  11   1  275.27   10.00
  -2  11   1  268.37    9.50
   1 -11  -1  516.15   14.90
   1 -11  -1  517.15   16.10
   1 -11  -1  526.05   14.80
  -1  11   1  502.95   14.70
   1  11  -1  544.75   15.30
  -1  11   1  513.85   16.10
  -1  11   1  518.45   16.00
  -1  11   1  524.85   16.10
   1  11  -1  492.35   16.30
   1  11  -1  519.15   15.00
  -1  11   1  498.05   15.60
  -1  11   1  535.05   16.40
   1  11  -1  534.45   15.20
   0 -11  -1  162.38    4.70
   0 -11   1  184.08    6.40
   0 -11  -1  165.88    6.30
   0  11   1  156.98    6.40
   0  11  -1  173.38    6.20
   0  11   1  160.68    6.20
   0  11   1  161.78    6.10
   0  11  -1  179.68    6.30
   0  11   1  161.38    5.90
   0  11  -1  179.58    6.50
   0  11  -1  166.38    6.20
   1 -11   1  148.39    4.70
   1 -11   1  149.09    4.90
   1 -11   1  153.48    6.30
   1  11   1  145.29    8.10
  -1  11  -1  155.68    6.20
   1  11   1  142.99    4.90
  -1  11  -1  147.29    6.20
  -1  11  -1  145.19    6.30
  -1  11  -1  155.88    6.20
  -1  11  -1  147.79    4.90
  -1  11  -1  152.28    6.00
   2 -11   1  107.19    4.30
   2 -11   1  113.09    5.80
   2 -11   1  117.89    4.30
   2 -11   1  109.99    4.50
  -2  11  -1  114.49    5.20
  -2  11  -1  107.19    4.10
  -2  11  -1  113.49    5.60
  -2  11  -1  108.99    5.40
  -2  11  -1  111.09    5.60
   2  11   1  105.99    5.40
   3 -11   1   70.49    3.00
   3 -11   1   75.29    3.80
   3 -11   1   76.49    4.10
   3 -11   1   79.89    5.40
   3 -11   1   80.89    3.50
   3  11   1   69.19    4.10
  -3  11  -1   78.49    4.90
  -3  11  -1   71.99    4.90
   3  11   1   79.69    4.40
  -3  11  -1   70.29    4.20
  -3  11  -1   82.49    4.90
  -3  11  -1   78.79    4.90
   3  11   1   69.69    4.30
   4 -11   1  142.29    7.90
   4 -11   1  133.89    4.40
   4 -11   1  141.59    6.50
   4 -11   1  133.79    4.90
   4 -11   1  141.69    6.00
  -4  11  -1  144.49    7.20
  -4  11  -1  149.59    6.50
  -4  11  -1  155.98    7.10
  -4  11  -1  137.19    7.50
   4  11   1  127.79    6.20
  -4  11  -1  146.49    7.50
  -4  11  -1  132.59    5.20
   5 -11   1   52.19    4.20
   5 -11   1   46.30    5.40
   5 -11   1   48.70    2.20
   5 -11   1   52.39    3.70
   5 -11   1   52.99    2.70
   5  11   1   49.50    2.10
  -5  11  -1   54.39    6.30
  -5  11  -1   50.29    4.20
  -5  11  -1   51.29    5.10
  -5  11  -1   55.09    3.80
  -5  11  -1   46.90    4.60
  -6 -11  -1    4.80    1.00
   6 -11   1    3.00    1.10
   6 -11   1    3.20    0.70
   6 -11   1    2.00    1.50
   6 -11   1    0.40    0.90
   6 -11   1    3.40    2.00
   6 -11   1    1.70    0.80
  -6 -11  -1    3.50    1.20
   6 -11   1    2.30    0.80
   6  11   1    1.80    0.80
  -6  11  -1    1.40    1.30
  -6  11  -1    1.40    1.70
  -6  11  -1    2.30    3.10
  -6  11  -1    1.30    3.10
   7 -11   1  125.99    4.50
   7 -11   1  134.19    7.60
  -7 -11  -1  121.69    5.10
   7 -11   1  127.69    4.10
   7 -11   1  126.29    4.90
  -7 -11  -1  117.09    4.70
   7 -11   1  128.79    4.50
   7 -11   1  118.19    7.90
   7 -11   1  129.09    5.20
   7  11   1  107.89    4.20
   7  11   1  120.19    4.80
  -7  11  -1  121.49    4.40
  -7  11  -1  119.09   10.50
  -7  11  -1  132.29    5.80
  -7  11  -1  129.79   10.10
  -8 -11  -1   28.20    2.40
   8 -11   1   30.30    2.00
   8 -11   1   24.10    2.10
   8 -11   1   28.60    4.40
   8 -11   1   27.60    3.40
   8 -11   1   29.00    2.60
   8 -11   1   32.10    2.00
   8 -11   1   31.90    1.70
   8  11   1   28.80    1.90
   8  11   1   28.50    2.30
   9 -11   1    8.80    1.10
   9 -11   1    5.90    2.10
   9 -11   1    9.40    1.50
   9 -11   1    9.40    1.20
   9 -11   1   10.00    1.10
  -9 -11  -1    7.20    1.30
   9  11   1   11.00    1.60
   9  11   1   10.00    1.60
  10 -11   1   29.50    1.60
  10 -11   1   29.80    2.20
 -10 -11  -1   28.80    1.80
  10 -11   1   28.90    1.50
  10 -11   1   31.00    1.40
  10  11   1   27.90    1.80
  10  11   1   29.20    1.40
  10  11   1   31.40    2.30
  11 -11   1   28.50    1.00
  11 -11   1   26.70    1.30
  11  11   1   25.60    1.10
  11 -12  -1    1.40    0.30
  11 -12  -1    1.40    0.50
 -10 -12   1    0.70    0.70
  10 -12  -1    0.20    0.60
  10 -12  -1    0.40    0.50
  10 -12  -1   -0.40    0.50
  10 -12  -1   -2.10    1.10
  10  12  -1    0.00    0.60
  10  12  -1   -0.70    1.00
   9 -12  -1    4.20    2.00
  -9 -12   1   -0.20    0.80
   9 -12  -1    1.00    0.70
   9 -12  -1    0.90    0.60
   9 -12  -1    1.10    0.70
   9 -12  -1   -0.40    1.00
   9  12  -1    2.20    0.80
   9  12  -1   -1.80    1.00
   8 -12  -1  167.88    6.40
   8 -12  -1  158.58    9.30
   8 -12  -1  179.68    5.40
   8 -12  -1  178.98    7.00
   8 -12  -1  179.38    5.80
   8 -12  -1  165.28    8.20
  -8 -12   1  177.98    6.50
   8 -12  -1  175.88    5.70
   8  12  -1  166.28    5.60
   8  12  -1  176.78    6.60
   7 -12  -1  131.59    4.80
   7 -12  -1  139.29    4.70
   7 -12  -1  132.09    5.20
   7 -12  -1  135.19    7.10
   7 -12  -1  140.49    8.10
   7 -12  -1  143.79    4.40
   7 -12  -1  137.79    5.40
  -7 -12   1  132.39    5.00
  -7 -12   1  142.29    5.50
  -7  12   1  128.79    4.70
   7  12  -1  133.79    5.00
  -7  12   1  143.99    5.90
  -7  12   1  134.39   10.40
  -7  12   1  129.19   10.90
  -6 -12   1   62.89    3.00
   6 -12  -1   63.19    2.80
   6 -12  -1   65.19    4.50
   6 -12  -1   67.29    5.40
   6 -12  -1   67.19    8.00
   6 -12  -1   62.49    2.70
   6 -12  -1   68.69    3.20
   6 -12  -1   64.49    2.40
   6 -12  -1   64.39    3.20
  -6 -12   1   63.69    3.60
   6  12  -1   65.09    2.60
  -6  12   1   62.49    3.30
  -6  12   1   69.19    4.40
  -6  12   1   63.39    6.60
  -6  12   1   53.39    4.40
  -6  12   1   64.69    6.30
   5 -12  -1  132.09    6.30
   5 -12  -1  135.59    4.90
   5 -12  -1  130.29    4.30
   5 -12  -1  133.69    7.00
   5 -12  -1  125.59    8.40
  -5  12   1  146.39    8.90
   5  12  -1  131.59    6.10
  -5  12   1  142.69    6.50
  -5  12   1  128.79    4.50
  -5  12   1  134.79    7.70
  -5  12   1  122.19    7.70
  -5  12   1  130.89    6.80
   4 -12  -1    0.30    1.30
   4 -12  -1    1.10    1.10
   4 -12  -1    0.30    0.60
   4 -12  -1    0.90    2.20
   4 -12  -1    1.00    0.50
  -4 -12   1    0.90    0.70
  -4  12   1   -0.40    1.50
  -4  12   1    0.70    0.70
  -4  12   1   -1.20    1.50
  -4  12   1   -0.20    1.50
  -4  12   1    0.60    1.30
  -4  12   1   -0.50    0.80
  -4  12   1   -0.20    1.90
   4  12  -1   -1.00    1.20
  -3 -12   1   38.30    2.30
   3 -12  -1   49.10    3.10
   3 -12  -1   46.20    2.10
   3 -12  -1   52.29    4.70
   3 -12  -1   44.40    3.40
   3 -12  -1   47.20    2.50
  -3  12   1   41.30    3.90
  -3  12   1   44.90    4.00
  -3  12   1   46.10    2.60
  -3  12   1   51.49    4.20
  -3  12   1   49.10    4.00
   3  12  -1   47.20    3.00
   2 -12  -1   48.40    4.30
   2 -12  -1   43.70    3.00
   2 -12  -1   51.69    2.80
   2 -12  -1   53.49    2.50
   2  12  -1   52.09    3.70
   2  12  -1   49.90    2.50
  -2  12   1   46.60    3.80
   2  12  -1   54.99    3.50
  -2  12   1   47.60    3.40
  -2  12   1   50.39    3.70
   2  12  -1   48.60    2.40
  -2  12   1   51.39    3.90
  -2  12   1   50.09    3.70
   2  12  -1   51.99    3.80
   1 -12  -1   60.29    3.90
   1 -12  -1   63.69    2.60
   1  12  -1   66.79    3.30
  -1  12   1   57.79    3.90
  -1  12   1   61.89    3.90
  -1  12   1   66.59    4.10
  -1  12   1   63.89    3.80
  -1  12   1   65.49    3.80
   1  12  -1   64.89    3.30
   1  12  -1   64.69    4.90
   1  12  -1   67.69    3.20
   0 -12   1  971.10   27.40
   0 -12  -1  979.00   27.50
   0  12  -1  976.30   27.80
   0  12  -1  904.21   27.30
   0  12   1  983.50   27.50
   0  12  -1 1004.60   27.60
   0  12  -1  991.70   27.50
   0  12   1  951.10   27.60
   0  12   1  938.21   27.20
   0  12   1  923.41   26.30
   0  12   1  955.20   27.90
   1 -12   1   21.60    2.90
   1 -12   1   19.00    1.10
  -1  12  -1   19.80    2.40
   1  12   1   19.90    1.70
  -1  12  -1   23.10    2.40
  -1  12  -1   17.60    2.30
  -1  12  -1   16.50    2.10
   1  12   1   18.40    3.40
  -1  12  -1   16.50    2.20
   2 -12   1  215.58    7.00
   2 -12   1  208.68    7.30
   2 -12   1  212.08    7.40
   2 -12   1  239.88    9.30
  -2  12  -1  218.18    8.80
  -2  12  -1  221.28    8.90
  -2  12  -1  221.78    9.00
  -2  12  -1  223.88    8.40
   2  12   1  237.38    9.10
  -2  12  -1  210.98    8.60
   3 -12   1    1.30    0.80
   3 -12   1    1.60    1.20
   3 -12   1   -0.40    0.70
   3 -12   1    0.80    0.90
   3 -12   1   -1.10    1.80
  -3  12  -1    0.80    0.90
  -3  12  -1    0.50    1.50
  -3  12  -1    1.60    1.60
  -3  12  -1   -0.10    1.20
  -3  12  -1    2.90    1.80
  -3  12  -1   -1.00    1.40
   3  12   1    1.10    1.90
   4 -12   1  472.65   15.40
   4 -12   1  451.25   13.00
   4 -12   1  474.05   17.50
   4 -12   1  464.45   13.60
   4 -12   1  459.85   14.90
  -4  12  -1  499.35   15.70
   4  12   1  471.55   15.10
  -4  12  -1  480.95   16.30
  -4  12  -1  454.25   14.00
  -4  12  -1  473.15   17.00
  -4  12  -1  486.15   16.70
  -4  12  -1  466.85   17.00
   4  12   1  425.96   12.90
  -4  12  -1  468.75   13.40
   5 -12   1   25.10    1.50
   5 -12   1   27.70    2.00
   5 -12   1   27.40    2.80
   5 -12   1   32.00    4.50
  -5  12  -1   15.90    4.10
  -5  12  -1   26.90    4.20
  -5  12  -1   25.50    4.50
   5  12   1   26.00    1.50
  -5  12  -1   29.50    3.10
  -5  12  -1   30.00    3.80
  -5  12  -1   22.40    2.50
   6 -12   1   42.10    4.30
   6 -12   1   47.00    2.20
   6 -12   1   43.50    6.70
   6 -12   1   49.99    2.30
   6 -12   1   45.30    1.90
   6 -12   1   45.50    2.70
   6 -12   1   39.80    2.70
  -6 -12  -1   43.20    2.90
   6 -12   1   44.10    3.60
  -6  12  -1   44.50    4.00
   6  12   1   40.10    2.20
  -6  12  -1   39.90    2.20
  -6  12  -1   45.60    3.60
  -6  12  -1   39.80    5.30
  -6  12  -1   41.90    5.30
  -7 -12  -1  290.27    9.10
   7 -12   1  301.67    8.80
   7 -12   1  291.87   11.30
   7 -12   1  286.87    9.60
  -7 -12  -1  294.27   10.60
   7 -12   1  268.87    9.30
   7 -12   1  303.57   17.50
  -7  12  -1  285.37    8.80
   7  12   1  275.47    8.60
   7  12   1  298.27    9.30
  -7  12  -1  292.07   10.10
   8 -12   1   89.19    4.30
   8 -12   1   86.09    3.10
   8 -12   1   90.89    3.90
   8 -12   1   80.99    5.30
  -8 -12  -1   83.79    4.10
   8 -12   1   85.39    3.40
   8 -12   1   74.59    6.40
   8 -12   1   86.09    3.50
   8  12   1   91.79    4.40
   8  12   1   82.79    3.30
  -9 -12  -1   -1.10    0.80
   9 -12   1    0.30    0.60
   9 -12   1    0.10    0.70
   9 -12   1   -1.10    1.70
   9 -12   1    0.40    0.80
   9 -12   1   -1.10    1.00
   9  12   1   -1.50    0.70
   9  12   1    2.00    1.10
 -10 -12  -1    2.10    0.80
  10 -12   1    2.50    0.60
  10 -12   1    3.70    0.80
  10 -12   1    4.00    0.70
  10  12   1    2.20    0.60
  10  12   1    2.90    0.70
  10  12   1    2.80    1.40
  10 -13  -1    2.60    0.50
  10 -13  -1    2.20    0.70
  10 -13  -1    3.30    0.60
 -10 -13   1    1.80    0.70
  10  13  -1    1.90    0.70
  10  13  -1    3.80    1.10
   9 -13  -1    9.20    1.10
   9 -13  -1    9.00    0.90
   9 -13  -1    8.10    1.00
  -9 -13   1    8.90    1.30
   9 -13  -1    7.50    1.70
   9  13  -1   10.00    1.50
   9  13  -1    9.10    1.10
   8 -13  -1   20.80    1.70
   8 -13  -1   23.20    1.40
  -8 -13   1   19.10    2.10
   8 -13  -1   18.50    2.10
   8 -13  -1   18.10    1.90
   8 -13  -1   19.60    1.60
   8 -13  -1   22.40    3.90
   8 -13  -1   19.90    3.10
   8  13  -1   20.50    2.00
   7 -13  -1  432.36   20.80
   7 -13  -1  419.36   12.90
   7 -13  -1  419.36   15.10
   7 -13  -1  429.86   11.90
   7 -13  -1  404.86   12.90
   7 -13  -1  413.56   12.20
   7 -13  -1  420.86   12.40
  -7 -13   1  448.16   14.30
  -7 -13   1  419.66   12.60
  -7  13   1  397.56   19.20
   7  13  -1  420.76   12.50
  -7  13   1  402.96   18.70
  -7  13   1  444.76   13.90
  -7  13   1  412.06   12.30
   6 -13  -1    3.20    2.10
   6 -13  -1    4.40    1.50
   6 -13  -1    4.70    0.90
   6 -13  -1    5.70    1.10
   6 -13  -1    4.60    0.70
   6 -13  -1    4.70    0.80
   6 -13  -1    2.70    1.60
  -6 -13   1    6.20    1.40
   6 -13  -1    1.00    3.50
  -6  13   1    4.80    1.70
   6  13  -1    6.40    0.90
  -6  13   1   -3.50    2.80
  -6  13   1    4.70    1.00
  -6  13   1    3.30    2.00
   5 -13  -1    4.00    2.60
   5 -13  -1    4.40    1.00
   5 -13  -1    3.00    1.40
   5 -13  -1    3.10    0.80
   5 -13  -1    0.30    1.70
   5 -13  -1    3.70    0.70
  -5  13   1    0.50    3.30
  -5  13   1    1.20    1.30
  -5  13   1    4.30    2.40
  -5  13   1    3.20    1.40
  -5  13   1    1.90    0.90
  -5  13   1    2.60    2.00
  -5  13   1    2.20    2.20
   4 -13  -1   52.19    4.10
   4 -13  -1   54.59    2.50
   4 -13  -1   54.39    3.60
   4 -13  -1   58.49    5.20
   4 -13  -1   54.19    2.10
  -4  13   1   56.49    5.00
  -4  13   1   49.80    4.50
  -4  13   1   57.99    3.10
  -4  13   1   61.19    4.10
   4  13  -1   62.49    3.40
  -4  13   1   63.69    5.00
  -4  13   1   54.19    5.00
   3 -13  -1   38.90    2.30
   3 -13  -1   36.30    1.90
   3 -13  -1   38.30    2.80
   3 -13  -1   32.00    3.90
   3 -13  -1   36.90    3.10
  -3  13   1   42.00    3.40
  -3  13   1   39.30    2.50
   3  13  -1   45.40    3.40
  -3  13   1   35.90    2.00
   3  13  -1   44.30    1.90
  -3  13   1   39.40    3.90
  -3  13   1   37.00    3.80
  -3  13   1   39.30    3.90
   3  13  -1   36.80    2.30
  -3  13   1   40.10    3.70
   2 -13  -1  743.93   22.80
  -2 -13   1  701.83   20.20
   2 -13  -1  717.93   20.90
   2 -13  -1  725.13   21.00
   2 -13  -1  736.53   20.50
   2  13  -1  738.73   20.70
  -2  13   1  709.73   20.50
   2  13  -1  684.73   21.30
  -2  13   1  719.03   22.60
   2  13  -1  782.52   22.20
  -2  13   1  742.53   23.00
   2  13  -1  733.13   20.50
   2  13  -1  757.02   20.50
  -2  13   1  744.43   22.60
  -2  13   1  736.93   22.70
  -2  13   1  692.73   21.90
   2  13  -1  671.73   21.60
   1 -13  -1   79.09    3.10
   1 -13  -1   85.29    4.60
  -1 -13   1   77.19    3.10
   1 -13  -1   69.19    2.90
   1 -13  -1   80.09    2.70
   1  13  -1   78.89    3.60
   1  13  -1   79.29    3.80
  -1  13   1   75.59    3.20
  -1  13   1   77.49    4.10
  -1  13   1   81.69    4.40
   1  13  -1   77.29    3.70
   1  13  -1   74.09    3.80
  -1  13   1   79.79    4.50
  -1  13   1   79.49    4.60
  -1  13   1   80.29    4.50
   1  13  -1   68.79    5.80
   0 -13  -1   10.90    1.90
   0 -13   1   15.20    1.40
   0 -13  -1    8.50    1.10
   0  13   1   12.50    2.00
   0  13   1   10.20    1.80
   0  13  -1   14.30    2.00
   0  13  -1   13.30    1.20
   0  13  -1   14.20    1.90
   0  13  -1   14.20    1.90
   0  13   1    8.80    1.60
   0  13   1   12.60    1.70
   0  13   1    9.20    1.40
   0  13  -1   16.60    2.10
   1 -13   1  227.58    8.70
   1 -13   1  224.88    6.80
  -1  13  -1  225.58    8.70
  -1  13  -1  220.88    8.70
  -1  13  -1  232.38    8.70
  -1  13  -1  213.58    8.40
  -1  13  -1  212.18    8.20
   1  13   1  228.28    7.40
   1  13   1  222.38   10.30
  -1  13  -1  213.88    7.00
   1  13   1  233.48    7.70
   2 -13   1  304.27   11.10
   2 -13   1  282.77    8.80
   2 -13   1  285.47    9.00
   2 -13   1  285.87    9.00
  -2  13  -1  275.67   10.60
  -2  13  -1  274.77   10.70
  -2  13  -1  268.57    8.80
  -2  13  -1  285.47   10.30
   2  13   1  294.07   11.20
  -2  13  -1  290.87   10.90
  -2  13  -1  282.57   10.90
   3 -13   1  809.22   23.80
   3 -13   1  833.92   23.60
   3 -13   1  806.92   22.90
   3 -13   1  772.62   25.80
  -3  13  -1  813.32   25.50
  -3  13  -1  797.22   22.50
  -3  13  -1  810.32   23.00
   3  13   1  821.52   25.50
  -3  13  -1  817.62   25.80
  -3  13  -1  842.52   25.60
  -3  13  -1  801.32   24.60
  -3  13  -1  810.32   25.80
   4 -13   1   64.29    4.50
   4 -13   1   52.69    2.20
   4 -13   1   63.89    9.10
   4 -13   1   55.89    2.60
   4 -13   1   59.79    4.00
   4  13   1   43.10    4.50
  -4  13  -1   57.99    4.80
  -4  13  -1   56.29    4.60
  -4  13  -1   55.69    4.10
  -4  13  -1   56.39    2.60
  -4  13  -1   59.89    5.30
  -4  13  -1   59.09    5.00
  -4  13  -1   59.89    3.10
  -5 -13  -1   10.70    1.40
   5 -13   1   14.10    3.60
   5 -13   1   12.00    2.30
   5 -13   1   13.20    1.20
   5 -13   1   12.70    1.50
   5 -13   1    9.30    1.80
   5 -13   1   10.90    1.10
   5 -13   1   13.40    1.00
  -5  13  -1    8.10    2.30
  -5  13  -1   10.60    3.00
  -5  13  -1   11.50    1.80
  -5  13  -1    7.40    2.90
  -5  13  -1   10.30    2.20
  -5  13  -1   12.30    1.40
  -5  13  -1    6.20    3.80
  -5  13  -1   12.40    1.50
   6 -13   1   46.20    1.90
   6 -13   1   49.30    2.70
   6 -13   1   45.70    2.30
  -6 -13  -1   43.20    2.50
   6 -13   1   50.49    4.60
   6 -13   1   42.70    2.10
   6 -13   1   41.00    2.60
   6 -13   1   38.40    5.80
  -6 -13  -1   39.80    2.80
   6 -13   1   43.80    3.60
  -6  13  -1   46.30    3.80
   6  13   1   43.00    2.20
  -6  13  -1   51.89    6.00
  -6  13  -1   43.90    2.40
  -6  13  -1   47.70    4.30
  -6  13  -1   60.29    6.60
   7 -13   1  342.97    9.60
   7 -13   1  338.17   10.00
   7 -13   1  337.57   10.20
   7 -13   1  376.76   11.90
  -7 -13  -1  352.96   11.10
   7 -13   1  329.57   13.40
   7 -13   1  330.57   10.80
   7 -13   1  330.97   12.50
  -7  13  -1  333.17   11.50
   7  13   1  333.77   10.40
  -7  13  -1  310.77   16.00
  -7  13  -1  300.67   16.60
   8 -13   1   15.10    1.50
   8 -13   1   15.70    2.00
  -8 -13  -1   18.00    1.70
   8 -13   1   14.90    2.50
   8 -13   1   12.80    1.60
   8 -13   1   15.30    1.20
  -8 -13  -1   13.80    1.80
   8 -13   1   16.70    3.70
   8 -13   1   14.00    1.40
   8  13   1   12.00    1.40
   8  13   1   13.70    1.70
  -9 -13  -1    1.50    0.90
   9 -13   1    1.90    1.50
   9 -13   1   -0.10    0.50
   9 -13   1    0.60    0.60
   9 -13   1    1.10    0.70
   9 -13   1   -2.30    0.80
   9 -13   1   -0.90    1.10
   9  13   1    0.50    1.20
   9  13   1    0.10    0.70
 -10 -13  -1   11.50    1.20
  10 -13   1    7.60    0.90
  10 -13   1    9.60    1.10
  10 -13   1   10.10    0.80
  10  13   1    9.00    1.10
  10  13   1    6.40    1.20
  10  13   1    8.30    0.80
  10 -14  -1   19.60    1.00
  10 -14  -1   18.70    1.30
  10  14  -1   20.50    1.30
   9 -14  -1    3.40    0.80
   9 -14  -1    8.40    2.20
   9 -14  -1    2.60    1.00
   9 -14  -1    2.90    0.60
  -9 -14   1    0.90    0.90
   9 -14  -1    4.80    0.70
   9 -14  -1    3.00    1.20
   9  14  -1    2.30    0.80
   9  14  -1    2.70    1.20
   8 -14  -1   33.70    1.60
   8 -14  -1   30.10    1.90
   8 -14  -1   29.60    1.80
   8 -14  -1   26.60    2.20
  -8 -14   1   32.20    2.40
   8 -14  -1   27.20    3.40
   8 -14  -1   30.40    2.40
   8  14  -1   31.00    2.30
   7 -14  -1   23.10    2.10
  -7 -14   1   23.30    2.30
   7 -14  -1   22.00    1.40
   7 -14  -1   21.20    2.90
   7 -14  -1   21.30    1.70
   7 -14  -1   19.80    3.50
   7 -14  -1   23.00    1.60
   7  14  -1   20.00    1.80
  -7  14   1   21.70    1.70
  -7  14   1   14.70    6.10
  -7  14   1   19.70    6.60
  -7  14   1   18.30    2.60
   6 -14  -1  298.37    8.40
   6 -14  -1  283.57    9.40
   6 -14  -1  292.27    8.70
  -6 -14   1  301.77    9.60
   6 -14  -1  260.17   14.70
   6 -14  -1  303.77   11.40
   6 -14  -1  286.87    8.80
   6 -14  -1  297.07    9.30
   6 -14  -1  293.87   12.10
  -6 -14   1  292.67    9.20
  -6  14   1  305.67   11.60
  -6  14   1  298.97   13.90
  -6  14   1  309.57   11.40
  -6  14   1  289.77    8.90
   6  14  -1  276.87    8.60
  -6  14   1  294.97   14.20
  -5 -14   1  164.28    5.90
   5 -14  -1  167.68    7.30
   5 -14  -1  158.68    4.90
   5 -14  -1  162.28    5.60
   5 -14  -1  166.68    7.90
   5 -14  -1  165.88    5.10
   5 -14  -1  150.28    9.60
   5 -14  -1  166.48    5.30
  -5  14   1  164.88    5.50
  -5  14   1  152.98    9.10
  -5  14   1  180.38    7.90
  -5  14   1  160.08    6.80
   5  14  -1  167.88    6.80
  -5  14   1  152.68   10.10
  -5  14   1  159.88    5.50
  -5  14   1  161.98    9.10
  -5  14   1  170.88    8.40
   4 -14  -1   74.79    4.10
   4 -14  -1   67.79    2.90
   4 -14  -1   72.59    4.60
   4 -14  -1   78.49    5.90
  -4 -14   1   66.79    2.90
   4 -14  -1   67.79    2.50
  -4  14   1   78.69    5.10
  -4  14   1   68.19    3.70
  -4  14   1   72.69    5.40
  -4  14   1   76.09    5.80
   4  14  -1   60.59    3.90
  -4  14   1   68.09    3.00
  -4  14   1   73.99    5.50
  -4  14   1   66.49    5.70
   3 -14  -1   82.09    3.50
  -3 -14   1   73.19    3.10
   3 -14  -1   83.69    4.30
   3 -14  -1   77.99    3.90
   3  14  -1   75.79    3.00
  -3  14   1   76.09    5.40
  -3  14   1   80.69    5.20
   3  14  -1   69.09    3.40
  -3  14   1   73.69    4.70
   3  14  -1   69.29    3.50
  -3  14   1   74.39    3.10
   3  14  -1   73.19    3.00
  -3  14   1   81.89    5.40
  -3  14   1   79.19    5.30
  -3  14   1   77.49    3.60
   2 -14  -1  283.47    9.00
  -2 -14   1  258.57    8.60
   2 -14  -1  283.77    8.70
   2 -14  -1  276.87   11.70
   2 -14  -1  277.27    8.90
   2  14  -1  273.17    8.70
   2  14  -1  293.67   10.80
  -2  14   1  273.27   10.80
   2  14  -1  272.37    8.80
  -2  14   1  269.97   10.70
  -2  14   1  273.87   10.40
  -2  14   1  270.37    8.70
   2  14  -1  275.97    9.00
  -2  14   1  277.47   11.00
  -2  14   1  273.97   10.60
   1 -14  -1  191.18    8.30
   1 -14  -1  191.38    6.30
   1 -14  -1  180.18    5.80
  -1  14   1  199.28    8.10
   1  14  -1  181.28    6.70
   1  14  -1  189.78    7.00
   1  14  -1  181.48    6.80
   1  14  -1  183.98   10.90
  -1  14   1  181.48    6.10
  -1  14   1  181.08    7.60
   1  14  -1  168.78    7.40
  -1  14   1  173.38    7.20
  -1  14   1  173.78    7.60
   1  14  -1  178.08    5.50
  -1  14   1  186.38    7.70
   0 -14   1  363.76   10.90
   0  14   1  363.26   10.80
   0  14   1  374.66   12.60
   0  14   1  356.06   12.10
   0  14  -1  363.26   12.40
   0  14  -1  373.46   12.40
   0  14  -1  371.36   10.70
   0  14   1  357.46   12.10
   0  14   1  373.96   12.30
   0  14  -1  376.96   12.20
   0  14  -1  371.36   12.20
   1 -14   1  751.32   20.50
   1  14   1  784.02   21.90
  -1  14  -1  772.92   23.10
  -1  14  -1  782.82   23.30
   1  14   1  781.22   22.10
   1  14   1  722.03   21.10
  -1  14  -1  726.13   22.90
  -1  14  -1  746.13   21.00
   1  14   1  684.53   24.80
  -1  14  -1  773.62   22.90
   1  14   1  767.92   22.30
   1  14   1  724.53   21.50
  -1  14  -1  707.73   22.40
   2 -14   1   11.40    4.00
   2 -14   1   10.10    1.30
   2 -14   1   10.20    1.40
   2 -14   1   11.20    1.40
  -2  14  -1   10.30    1.40
  -2  14  -1   10.60    2.50
   2  14   1   12.80    3.30
  -2  14  -1   11.10    2.30
  -2  14  -1    8.50    2.00
   2  14   1   10.60    1.10
  -2  14  -1   10.50    2.20
   3 -14   1  261.27    8.80
   3 -14   1  255.07    8.30
   3 -14   1  263.97   11.20
   3 -14   1  269.57    9.10
  -3  14  -1  254.27   10.70
  -3  14  -1  262.07   10.10
  -3  14  -1  278.97   11.20
  -3  14  -1  269.47   10.80
   3  14   1  247.08    7.50
  -3  14  -1  247.68    8.80
  -3  14  -1  258.57   11.00
   4 -14   1   36.90    5.10
   4 -14   1   31.90    1.50
   4 -14   1   33.70    2.00
   4 -14   1   36.90    3.20
   4 -14   1   29.30    2.60
  -4  14  -1   31.00    3.30
   4  14   1   26.40    1.60
  -4  14  -1   28.70    5.60
  -4  14  -1   32.80    6.20
  -4  14  -1   32.70    2.00
  -4  14  -1   27.30    3.60
  -4  14  -1   33.70    2.40
  -4  14  -1   35.40    4.70
   5 -14   1  140.99    4.60
   5 -14   1  136.69    5.00
   5 -14   1  130.29    5.00
   5 -14   1  131.59    4.40
   5 -14   1  134.89    4.10
   5 -14   1  139.49    9.00
   5 -14   1  138.69    6.30
  -5 -14  -1  132.79    5.20
   5 -14   1  139.29    6.90
  -5 -14  -1  132.99    4.90
  -5  14  -1  143.49    7.60
  -5  14  -1  146.69    8.40
  -5  14  -1  127.19    9.10
  -5  14  -1  145.29    7.00
  -5  14  -1  132.09    4.80
   5  14   1  126.99    4.40
  -5  14  -1  132.99    5.50
  -5  14  -1  127.79    4.70
  -5  14  -1  139.99    8.70
   6 -14   1   -0.60    1.70
   6 -14   1   -1.10    0.80
   6 -14   1    1.10    4.40
  -6 -14  -1   -0.30    0.90
  -6 -14  -1    0.50    0.90
   6 -14   1    0.60    0.70
   6 -14   1    0.40    0.90
   6 -14   1    0.00    1.20
   6 -14   1    0.10    0.50
  -6 -14  -1    0.50    0.80
   6 -14   1    0.10    0.60
   6  14   1    0.50    0.80
  -6  14  -1    0.60    1.40
  -6  14  -1   -0.40    0.70
  -6  14  -1    1.10    3.20
  -6  14  -1    3.10    2.00
  -6  14  -1    0.70    3.30
   7 -14   1  214.98    6.70
   7 -14   1  205.58    7.40
  -7 -14  -1  218.08    7.20
   7 -14   1  203.98    6.80
   7 -14   1  210.28    9.80
   7 -14   1  221.98    9.10
  -7 -14  -1  219.98    7.70
   7 -14   1  212.98    7.40
   7 -14   1  212.38    6.30
   7  14   1  215.18    7.10
  -7  14  -1  211.48    6.80
  -7  14  -1  215.88    8.40
  -7  14  -1  194.98   13.60
  -7  14  -1  197.98   13.00
   8 -14   1   17.80    2.20
  -8 -14  -1   20.60    2.20
   8 -14   1   20.70    1.50
  -8 -14  -1   25.00    2.70
   8 -14   1   13.40    3.20
   8 -14   1   22.10    1.30
   8 -14   1   19.50    1.80
   8 -14   1   18.40    1.60
   8  14   1   24.70    1.70
   8  14   1   17.60    2.00
   9 -14   1   22.50    1.20
   9 -14   1   21.00    1.30
   9 -14   1   21.80    1.60
   9 -14   1   24.10    2.10
  -9 -14  -1   21.80    1.90
   9  14   1   19.10    2.10
   9  14   1   19.70    1.50
 -10 -14  -1    2.50    0.70
  10 -14   1    2.40    0.60
  10 -14   1    1.80    0.40
  10  14   1    1.60    0.70
  10 -15  -1   47.70    1.90
  10 -15  -1   46.20    1.50
 -10 -15   1   43.10    2.00
  -9 -15   1   35.10    2.20
   9 -15  -1   33.70    1.80
   9 -15  -1   34.50    1.60
   9 -15  -1   31.70    3.80
   9 -15  -1   34.70    1.40
   9 -15  -1   34.70    2.80
   9  15  -1   33.40    2.20
   9  15  -1   29.10    2.30
  -8 -15   1   12.20    1.50
   8 -15  -1   14.90    3.30
   8 -15  -1    9.60    1.50
   8 -15  -1   12.80    1.20
  -8 -15   1   13.20    1.70
   8 -15  -1   15.10    1.50
   8 -15  -1   17.20    2.00
   8 -15  -1    8.90    2.20
   8 -15  -1   15.70    1.10
   8  15  -1   16.80    1.90
   7 -15  -1   45.20    2.30
   7 -15  -1   45.00    4.00
  -7 -15   1   49.80    2.60
  -7 -15   1   47.20    3.10
   7 -15  -1   45.60    2.80
   7 -15  -1   43.10    2.70
   7 -15  -1   48.00    1.90
   7 -15  -1   35.70    4.50
  -7  15   1   48.30    7.40
  -7  15   1   39.00    6.60
   7  15  -1   48.20    2.60
  -7  15   1   44.10    3.70
  -7  15   1   42.30    2.40
   6 -15  -1   72.89    4.90
   6 -15  -1   74.59    8.50
   6 -15  -1   76.39    3.10
   6 -15  -1   77.59    2.70
   6 -15  -1   78.19    2.90
  -6 -15   1   80.29    3.40
   6 -15  -1   76.09    5.60
  -6 -15   1   81.79    3.20
  -6 -15   1   75.09    3.80
   6 -15  -1   70.29    3.50
   6  15  -1   68.79    2.90
  -6  15   1   79.89    7.40
  -6  15   1   75.29    5.70
  -6  15   1   73.09    3.20
  -6  15   1   74.99    5.00
  -6  15   1   75.59    7.70
   5 -15  -1   59.49    3.00
   5 -15  -1   57.19    2.10
   5 -15  -1   58.19    4.60
   5 -15  -1   55.29    6.00
  -5 -15   1   59.99    2.80
  -5 -15   1   63.09    3.50
   5 -15  -1   59.09    2.30
   5 -15  -1   58.09    2.80
  -5 -15   1   61.49    2.90
   5 -15  -1   64.99    4.20
  -5  15   1   56.19    3.50
  -5  15   1   59.49    2.70
  -5  15   1   60.79    5.90
  -5  15   1   71.29    6.00
  -5  15   1   68.69    5.50
  -5  15   1   55.99    4.50
  -5  15   1   56.69    7.40
   4 -15  -1  238.38    7.50
   4 -15  -1  243.68    9.10
   4 -15  -1  246.38   11.50
   4 -15  -1  225.08    7.00
   4 -15  -1  247.58    9.50
  -4 -15   1  236.88    7.70
  -4  15   1  232.98    8.30
  -4  15   1  250.87   11.50
  -4  15   1  245.08   10.80
  -4  15   1  258.47   11.20
  -4  15   1  250.07   10.00
  -4  15   1  235.18   11.30
   4  15  -1  270.67    9.90
  -4  15   1  240.78    7.60
   3 -15  -1    4.70    1.30
   3 -15  -1    5.50    2.30
   3 -15  -1    4.50    1.00
   3 -15  -1    2.40    1.30
  -3 -15   1    3.10    0.80
   3  15  -1    4.00    1.20
  -3  15   1    4.00    0.90
  -3  15   1    4.20    1.70
   3  15  -1    5.40    2.50
  -3  15   1    1.50    1.70
  -3  15   1    3.70    1.80
   3  15  -1    3.10    0.90
  -3  15   1    4.60    1.80
   3  15  -1    3.80    1.10
  -3  15   1    3.60    1.10
   2 -15  -1    8.30    2.50
   2 -15  -1    8.50    1.20
   2 -15  -1    8.90    1.30
  -2 -15   1   10.10    1.20
   2 -15  -1    9.40    1.30
   2  15  -1   11.00    1.60
  -2  15   1    7.90    2.10
   2  15  -1   11.20    1.60
  -2  15   1   10.80    2.60
   2  15  -1    7.00    3.20
  -2  15   1    7.50    1.30
  -2  15   1    6.90    2.10
  -2  15   1   10.20    2.00
   2  15  -1   10.50    1.40
  -2  15   1    8.60    1.10
  -2  15   1    8.80    2.20
   1 -15  -1   49.60    2.50
   1 -15  -1   44.70    3.80
  -1 -15   1   44.40    2.30
   1 -15  -1   48.10    2.10
  -1  15   1   50.99    4.00
   1  15  -1   45.10    3.10
  -1  15   1   41.40    3.60
   1  15  -1   47.00    3.20
   1  15  -1   45.10    3.10
  -1  15   1   46.80    2.50
   1  15  -1   38.50    3.80
  -1  15   1   48.00    3.80
  -1  15   1   49.40    4.10
   1  15  -1   41.00    2.00
   1  15  -1   41.50    5.70
  -1  15   1   48.60    3.70
   0 -15  -1  167.78    5.60
   0 -15   1  168.38    6.70
   0 -15   1  163.28    5.60
   0  15   1  157.28    5.50
   0  15   1  172.48    7.00
   0  15   1  173.68    7.30
   0  15   1  172.78    7.00
   0  15  -1  144.49    7.00
   0  15   1  157.68    6.90
   0  15  -1  169.38    6.90
   0  15  -1  172.68    5.50
   0  15   1  151.38    6.90
   0  15  -1  163.28    7.00
   0  15  -1  163.48    6.80
   1 -15   1   65.99    4.50
   1 -15   1   60.19    2.20
  -1 -15  -1   60.99    2.80
   1  15   1   66.89    4.00
  -1  15  -1   59.69    4.20
  -1  15  -1   63.09    4.20
   1  15   1   58.09    3.50
  -1  15  -1   64.99    4.40
  -1  15  -1   59.09    4.50
   1  15   1   60.09    2.60
   1  15   1   56.49    3.90
  -1  15  -1   59.49    2.90
   1  15   1   64.19    3.70
  -1  15  -1   62.79    4.20
  -2 -15  -1  257.77    8.40
   2 -15   1  286.87    8.80
   2 -15   1  285.27    8.70
   2 -15   1  275.27    8.30
   2 -15   1  277.27   11.00
  -2  15  -1  292.57   11.00
  -2  15  -1  287.17   11.10
   2  15   1  266.27   12.20
   2  15   1  274.37    9.10
   2  15   1  269.57    9.50
  -2  15  -1  272.57   10.40
   2  15   1  268.67    9.20
  -2  15  -1  286.97   11.20
  -2  15  -1  271.67    8.80
   2  15   1  260.27    8.10
  -2  15  -1  262.37   10.90
   3 -15   1   -0.30    0.80
   3 -15   1    0.90    1.90
   3 -15   1    0.30    0.80
   3 -15   1    0.80    1.00
  -3  15  -1    1.50    0.80
  -3  15  -1   -0.90    1.30
  -3  15  -1    0.00    1.80
  -3  15  -1    1.40    1.50
  -3  15  -1    4.20    2.00
  -3  15  -1   -0.10    0.80
  -3  15  -1    2.00    1.70
   3  15   1    0.90    0.60
   3  15   1    2.80    3.70
   4 -15   1   24.20    1.30
   4 -15   1   25.30    4.40
   4 -15   1   21.30    2.60
   4 -15   1   23.80    2.40
   4  15   1   24.50    1.40
  -4  15  -1   24.20    3.10
  -4  15  -1   24.10    1.80
  -4  15  -1   20.40    3.40
  -4  15  -1   26.40    4.10
  -4  15  -1   25.70    2.20
  -4  15  -1   23.60    3.70
  -4  15  -1   16.80    3.40
   5 -15   1    5.40    2.00
   5 -15   1    6.10    1.20
   5 -15   1    4.10    0.80
  -5 -15  -1    3.30    0.90
   5 -15   1    3.60    1.50
   5 -15   1    6.30    1.70
   5 -15   1    3.80    0.70
   5 -15   1    7.80    3.40
   5 -15   1    4.60    0.60
  -5 -15  -1    2.90    1.10
  -5  15  -1    4.90    1.80
  -5  15  -1    4.10    1.00
   5  15   1    3.80    0.80
  -5  15  -1    7.10    2.70
  -5  15  -1    4.30    1.40
  -5  15  -1    3.10    1.00
  -5  15  -1   10.00    3.00
  -5  15  -1    5.80    3.90
  -5  15  -1    6.10    2.30
   6 -15   1  139.59   10.10
   6 -15   1  119.39    4.00
  -6 -15  -1  116.79    4.60
   6 -15   1  117.69    3.80
  -6 -15  -1  114.49    4.30
   6 -15   1  122.09    4.30
  -6 -15  -1  120.39    5.10
   6 -15   1  120.49    4.80
   6 -15   1  122.49    6.90
  -6  15  -1  124.89    7.00
  -6  15  -1  112.69    8.80
   6  15   1  118.39    4.80
  -6  15  -1  123.69    9.40
  -6  15  -1  118.49    4.40
   7 -15   1  125.29    3.90
  -7 -15  -1  124.39    4.80
  -7 -15  -1  128.59    5.40
   7 -15   1  124.09    6.40
   7 -15   1  116.69    7.00
   7 -15   1  123.69    4.20
   7 -15   1  120.89    4.90
   7 -15   1  122.39    4.50
   7 -15   1  128.39    5.10
  -7  15  -1  122.79   11.50
  -7  15  -1  123.89    4.50
  -7  15  -1  130.09   11.40
  -7  15  -1  135.79    6.20
   7  15   1  117.89    4.70
   8 -15   1   29.00    1.90
  -8 -15  -1   31.40    2.80
   8 -15   1   29.40    1.50
   8 -15   1   29.20    1.60
   8 -15   1   25.20    3.70
   8 -15   1   28.10    3.20
   8 -15   1   27.40    2.30
  -8 -15  -1   27.80    1.90
   8 -15   1   27.60    2.40
   8  15   1   34.20    2.30
   8  15   1   28.00    1.90
  -9 -15  -1    0.30    0.90
   9 -15   1    0.90    0.40
   9 -15   1    1.10    0.70
   9 -15   1    2.50    0.70
   9 -15   1    3.40    1.00
   9 -15   1    0.30    1.60
   9  15   1    1.60    0.70
   9  15   1    1.50    1.20
  10 -15   1    6.60    0.80
  10 -15   1    5.60    0.50
 -10 -15  -1    6.90    1.00
  10  15   1    8.70    1.00
  10 -16  -1   56.69    2.10
 -10 -16   1   53.49    2.10
   9 -16  -1   73.89    2.80
   9 -16  -1   66.99    4.40
   9 -16  -1   81.49    3.80
  -9 -16   1   68.09    3.20
   9 -16  -1   71.29    2.30
   9  16  -1   69.49    3.20
   8 -16  -1   55.79    2.50
  -8 -16   1   58.69    3.40
   8 -16  -1   58.29    3.10
  -8 -16   1   59.19    2.70
   8 -16  -1   48.20    6.20
   8 -16  -1   58.89    2.80
   8 -16  -1   56.09    2.30
   8 -16  -1   51.79    4.20
   7 -16  -1  138.39    5.50
   7 -16  -1  145.69    7.10
  -7 -16   1  134.79    5.10
   7 -16  -1  139.19    4.50
   7 -16  -1  137.09    7.80
   7 -16  -1  143.89    4.90
   7 -16  -1  141.29    4.30
  -7 -16   1  139.19    5.70
  -7  16   1  148.29    6.70
  -7  16   1  121.39   12.10
   7  16  -1  145.69    5.00
  -7  16   1  124.99   11.30
  -7  16   1  140.59    4.90
   6 -16  -1  587.34   16.70
  -6 -16   1  580.64   16.40
  -6 -16   1  589.74   16.80
   6 -16  -1  575.44   15.70
   6 -16  -1  580.54   16.30
  -6 -16   1  593.04   17.20
   6 -16  -1  569.54   16.00
   6 -16  -1  596.84   24.50
   6 -16  -1  585.44   19.60
   6 -16  -1  549.35   16.90
   6 -16  -1  572.14   18.90
  -6  16   1  593.54   19.40
  -6  16   1  580.64   19.70
  -6  16   1  571.34   16.50
  -6  16   1  477.55   27.50
   6  16  -1  564.84   16.90
  -5 -16   1   72.79    3.50
   5 -16  -1   65.99    2.70
   5 -16  -1   64.69    7.20
   5 -16  -1   68.09    4.80
  -5 -16   1   64.69    3.40
  -5 -16   1   66.89    3.10
   5 -16  -1   71.79    4.40
   5 -16  -1   66.49    2.40
   5 -16  -1   70.09    3.30
   5 -16  -1   65.39    2.50
   5 -16  -1   64.29    3.00
  -5  16   1   66.49    6.40
  -5  16   1   65.19    3.70
  -5  16   1   69.49    3.00
  -5  16   1   64.39    6.10
  -5  16   1   70.29    5.10
  -5  16   1   71.59    5.80
  -5  16   1   68.59    3.00
  -4 -16   1   10.70    1.30
   4 -16  -1   11.10    1.90
   4 -16  -1   12.00    3.40
  -4  16   1    6.10    2.60
  -4  16   1    9.60    2.40
  -4  16   1    8.00    3.00
  -4  16   1   12.10    1.80
  -4  16   1    9.50    1.30
  -4  16   1   10.30    1.30
  -4  16   1   10.20    3.10
  -4  16   1    7.10    2.70
  -3 -16   1  173.18    5.90
   3 -16  -1  177.08    8.80
   3 -16  -1  171.68    6.60
   3 -16  -1  174.78    6.80
   3 -16  -1  172.78    6.20
  -3  16   1  175.98    9.60
   3  16  -1  177.28    6.20
   3  16  -1  176.28    6.20
  -3  16   1  171.28    5.80
  -3  16   1  173.38    6.40
  -3  16   1  180.58    8.90
  -3  16   1  182.38    8.80
   3  16  -1  179.58    6.40
   3  16  -1  149.88    8.20
  -3  16   1  171.58    9.80
  -3  16   1  168.38    7.90
   2 -16  -1   57.59    2.60
   2 -16  -1   59.49    2.90
   2 -16  -1   59.89    4.80
   2 -16  -1   57.99    2.90
  -2 -16   1   55.89    2.70
  -2  16   1   55.09    4.90
   2  16  -1   45.70    5.60
   2  16  -1   57.19    3.20
  -2  16   1   58.29    3.00
  -2  16   1   59.19    4.50
  -2  16   1   51.09    4.10
   2  16  -1   58.19    2.30
   2  16  -1   53.99    3.30
   2  16  -1   55.79    3.20
  -2  16   1   56.89    4.60
  -2  16   1   59.39    4.80
   1 -16  -1   67.19    2.40
   1 -16  -1   65.79    4.60
  -1 -16   1   64.09    3.00
   1 -16  -1   66.69    3.10
  -1  16   1   69.69    4.80
   1  16  -1   58.29    4.80
  -1  16   1   73.19    4.70
   1  16  -1   68.99    3.90
  -1  16   1   69.89    3.20
   1  16  -1   66.29    4.00
  -1  16   1   65.79    4.80
  -1  16   1   66.39    4.50
   1  16  -1   63.49    3.80
   1  16  -1   64.39    2.70
  -1  16   1   68.79    4.50
   0 -16   1  589.94   17.10
   0 -16  -1  603.34   17.20
   0 -16   1  618.64   18.40
   0  16  -1  598.94   18.90
   0  16   1  598.84   18.90
   0  16   1  585.94   18.90
   0  16   1  559.84   18.60
   0  16  -1  559.64   16.90
   0  16   1  606.54   17.10
   0  16   1  609.44   18.90
   0  16  -1  608.44   18.80
   0  16  -1  610.74   19.20
   0  16  -1  582.54   19.20
   0  16   1  627.94   19.30
   1 -16   1   17.10    1.60
  -1 -16  -1   16.70    1.60
   1 -16   1   21.10    2.90
  -1  16  -1   20.20    3.00
   1  16   1   15.80    1.50
  -1  16  -1   11.50    2.60
  -1  16  -1   18.20    2.70
  -1  16  -1   17.80    2.70
  -1  16  -1   17.80    1.70
   1  16   1   17.70    2.40
  -1  16  -1   17.40    2.50
   1  16   1   14.90    2.00
   1  16   1   13.90    2.00
   1  16   1   18.10    2.60
   2 -16   1  231.58    7.30
   2 -16   1  228.38    9.90
   2 -16   1  232.68    7.60
  -2 -16  -1  229.88    7.30
  -2  16  -1  227.58    7.20
  -2  16  -1  232.58    9.90
   2  16   1  219.58    6.90
  -2  16  -1  228.98   10.00
  -2  16  -1  220.38    9.90
  -2  16  -1  210.48    9.10
   2  16   1  241.98    8.60
  -2  16  -1  223.88    7.60
   2  16   1  230.88    8.10
   2  16   1  228.18    8.20
  -2  16  -1  220.18    9.60
  -3 -16  -1    6.80    1.00
   3 -16   1    4.80    1.20
   3 -16   1    6.50    1.20
   3 -16   1    5.10    2.60
   3 -16   1    7.60    1.30
   3  16   1    6.90    1.60
  -3  16  -1    6.70    2.40
  -3  16  -1    6.70    1.10
   3  16   1    6.40    1.50
   3  16   1    5.60    0.90
  -3  16  -1    4.00    1.90
  -3  16  -1   10.80    3.30
  -3  16  -1   10.00    3.00
  -3  16  -1    2.00    2.10
  -3  16  -1    7.50    1.40
  -4 -16  -1  186.08    6.30
   4 -16   1  176.08    6.60
  -4 -16  -1  175.18    6.70
   4 -16   1  203.38    7.50
   4 -16   1  206.28   10.40
  -4 -16  -1  191.88    6.50
  -4  16  -1  201.98    8.90
  -4  16  -1  186.68    6.30
  -4  16  -1  192.78   10.30
  -4  16  -1  183.98    9.90
  -4  16  -1  189.98    7.00
  -4  16  -1  185.68    6.30
   4  16   1  189.58    6.00
  -4  16  -1  200.88    9.80
  -4  16  -1  196.88    9.50
   5 -16   1   20.10    1.50
   5 -16   1   16.60    1.20
   5 -16   1   21.00    2.60
  -5 -16  -1   21.00    1.80
   5 -16   1   18.20    2.70
   5 -16   1   17.90    1.10
   5 -16   1   26.50    5.30
  -5 -16  -1   20.40    2.10
   5 -16   1   15.00    1.60
   5  16   1   15.90    1.50
  -5  16  -1   17.60    3.50
  -5  16  -1   18.50    2.30
  -5  16  -1   16.80    3.90
  -5  16  -1   19.40    1.90
  -5  16  -1   10.00    4.70
  -5  16  -1   18.40    1.70
  -5  16  -1   19.40    3.00
  -5  16  -1   25.10    4.70
   6 -16   1    0.90    1.20
   6 -16   1    3.20    1.00
  -6 -16  -1    2.70    0.80
   6 -16   1    1.00    0.50
   6 -16   1    2.50    1.90
  -6 -16  -1   -1.00    0.90
   6 -16   1    2.30    1.40
   6 -16   1    7.90    5.50
  -6 -16  -1   -1.20    0.80
   6 -16   1    0.80    0.80
   6 -16   1    1.00    0.60
  -6  16  -1    1.70    0.90
   6  16   1    0.30    0.70
  -6  16  -1    4.00    3.70
  -6  16  -1    2.10    1.60
  -6  16  -1    7.80    4.10
  -6  16  -1   -3.80    2.10
   7 -16   1   27.90    1.60
   7 -16   1   24.70    1.30
   7 -16   1   21.80    3.40
  -7 -16  -1   29.80    2.60
   7 -16   1   21.10    2.80
   7 -16   1   29.40    1.90
  -7 -16  -1   26.00    2.10
   7 -16   1   24.20    2.10
   7  16   1   27.10    2.00
  -7  16  -1   20.60    7.00
  -7  16  -1   23.80    1.80
  -7  16  -1   24.20    3.00
  -7  16  -1   13.70    6.40
  -7  16  -1   12.40    4.40
  -8 -16  -1   45.40    2.90
   8 -16   1   48.70    3.70
   8 -16   1   45.60    2.70
   8 -16   1   42.20    2.40
  -8 -16  -1   42.50    2.30
   8 -16   1   46.20    1.70
   8  16   1   43.80    3.20
   8  16   1   41.20    2.60
   9 -16   1   19.00    1.70
  -9 -16  -1   19.40    1.80
   9 -16   1   17.80    1.30
   9 -16   1   16.80    1.30
   9 -16   1   17.80    2.70
   9  16   1   20.10    2.00
 -10 -16  -1   38.40    1.80
  10 -16   1   37.90    1.60
  10 -17  -1   -0.30    0.50
   9 -17  -1   28.40    2.00
   9 -17  -1   26.90    1.50
   9 -17  -1   26.10    1.10
   8 -17  -1  111.29    3.40
  -8 -17   1  104.29    4.60
   8 -17  -1  103.99    5.70
   8 -17  -1  119.29    4.70
   8 -17  -1  110.69    4.00
  -8 -17   1  108.69    4.10
   8  17  -1  115.99    4.30
   7 -17  -1    9.70    2.80
   7 -17  -1    7.80    1.30
  -7 -17   1    8.60    1.60
   7 -17  -1    8.40    0.90
   7 -17  -1    9.40    1.10
  -7 -17   1   10.30    1.40
   7 -17  -1    9.10    1.20
   7 -17  -1   10.40    2.20
  -7  17   1    7.00    2.10
  -7  17   1   21.50    9.10
  -7  17   1    9.00    1.20
   7  17  -1    5.80    1.30
  -7  17   1   17.40    9.70
   6 -17  -1  655.33   20.90
  -6 -17   1  655.63   18.90
   6 -17  -1  661.33   17.80
  -6 -17   1  653.23   18.60
  -6 -17   1  691.93   21.80
   6 -17  -1  634.54   18.00
   6 -17  -1  664.43   25.90
   6 -17  -1  642.24   19.20
  -6  17   1  657.33   21.60
  -6  17   1  647.94   24.60
  -6  17   1  639.84   25.10
  -6  17   1  674.83   22.90
  -5 -17   1   35.80    2.10
   5 -17  -1   36.00    1.50
   5 -17  -1   36.80    1.90
   5 -17  -1   39.70    3.30
  -5 -17   1   38.40    2.60
   5 -17  -1   47.30    6.50
   5 -17  -1   35.70    3.80
  -5 -17   1   34.60    2.30
   5 -17  -1   37.80    2.40
   5 -17  -1   37.00    1.90
  -5  17   1   37.40    4.80
   5  17  -1   40.70    2.50
  -5  17   1   37.20    2.20
  -5  17   1   36.60    2.90
  -5  17   1   36.50    3.90
  -5  17   1   36.50    6.20
  -5  17   1   37.00    2.20
  -5  17   1   29.90    4.60
  -5  17   1   27.60    4.60
  -4 -17   1    1.70    0.80
   4 -17  -1    1.90    0.60
  -4 -17   1    1.10    0.80
  -4 -17   1    3.10    1.00
   4 -17  -1    0.20    2.50
   4 -17  -1    1.30    0.90
   4 -17  -1    0.20    1.40
   4 -17  -1    1.60    1.10
  -4  17   1    0.20    0.80
  -4  17   1    1.80    2.90
   4  17  -1    3.40    1.10
  -4  17   1    1.30    0.80
  -4  17   1    1.60    1.00
  -4  17   1    4.10    2.30
  -4  17   1    1.00    2.00
  -4  17   1    3.30    1.90
  -4  17   1    3.50    2.40
   3 -17  -1    1.10    0.90
   3 -17  -1    0.30    1.10
   3 -17  -1    0.00    0.90
  -3 -17   1    0.30    0.70
   3 -17  -1    0.20    1.90
   3  17  -1   -1.50    0.90
   3  17  -1    0.70    1.40
  -3  17   1    0.80    0.80
  -3  17   1    3.30    1.90
  -3  17   1    2.70    1.90
   3  17  -1   -0.60    1.30
   3  17  -1   -0.90    0.60
  -3  17   1    0.50    0.90
  -3  17   1   -2.00    1.90
  -3  17   1    0.40    1.70
   2 -17  -1    3.80    1.40
  -2 -17   1    4.00    0.90
   2 -17  -1    4.00    1.00
   2 -17  -1    6.70    2.30
  -2  17   1    3.60    2.20
   2  17  -1    4.00    1.50
  -2  17   1    4.50    1.20
  -2  17   1    3.70    1.90
   2  17  -1    1.90    1.10
  -2  17   1    3.30    1.80
   2  17  -1    4.80    1.40
   2  17  -1    3.00    0.70
  -2  17   1    4.50    1.90
  -2  17   1    3.20    1.80
  -2  17   1    3.40    0.90
   1 -17  -1  117.99    4.50
  -1 -17   1  113.59    4.40
   1 -17  -1  125.89    6.20
  -1  17   1  111.39    6.10
  -1  17   1  108.99    6.20
  -1  17   1  114.19    4.50
  -1  17   1  112.79    6.40
   1  17  -1   97.69    6.40
  -1  17   1  116.59    7.20
   1  17  -1  121.19    5.50
   1  17  -1  118.19    5.50
   1  17  -1  113.39    4.10
  -1  17   1  113.99    4.10
   1  17  -1  114.59    5.60
  -1  17   1  119.89    6.30
   0 -17   1   74.89    4.30
   0 -17   1   75.89    3.30
   0 -17  -1   71.89    3.20
   0  17  -1   72.99    5.50
   0  17  -1   72.19    4.40
   0  17   1   68.59    4.40
   0  17  -1   70.09    3.10
   0  17   1   74.69    4.70
   0  17   1   75.69    3.40
   0  17  -1   68.29    4.50
   0  17  -1   72.79    4.50
   0  17   1   78.39    4.60
   0  17   1   63.59    5.80
   0  17   1   57.09    4.80
   1 -17   1   82.59    5.20
  -1 -17  -1   76.79    3.40
   1 -17   1   79.59    3.50
   1  17   1   77.99    5.30
   1  17   1   83.49    4.60
  -1  17  -1   82.29    5.30
  -1  17  -1   80.89    3.50
  -1  17  -1   76.19    4.90
  -1  17  -1   75.89    5.10
  -1  17  -1   74.99    5.10
  -1  17  -1   78.39    3.10
   1  17   1   79.49    3.30
   1  17   1   78.69    4.70
   1  17   1   78.29    4.40
  -2 -17  -1  182.18    6.30
   2 -17   1  181.38    7.00
   2 -17   1  190.38    8.90
   2 -17   1  195.78    6.20
   2  17   1  202.68    7.50
  -2  17  -1  196.58    9.10
  -2  17  -1  187.98    6.80
   2  17   1  193.38    7.40
  -2  17  -1  183.18    6.20
   2  17   1  192.18    6.10
  -2  17  -1  187.18    8.50
  -2  17  -1  196.88    9.20
  -2  17  -1  195.48    8.90
   2  17   1  191.98    7.70
  -2  17  -1  197.78    9.20
  -3 -17  -1   50.59    2.50
   3 -17   1   44.10    5.00
   3 -17   1   44.40    2.80
   3 -17   1   48.60    2.80
   3 -17   1   50.29    2.70
   3  17   1   48.90    2.20
  -3  17  -1   46.40    4.80
  -3  17  -1   44.90    4.80
  -3  17  -1   46.10    4.10
  -3  17  -1   35.20    4.20
   3  17   1   48.00    3.10
  -3  17  -1   48.50    4.90
  -3  17  -1   48.90    3.00
   3  17   1   40.00    3.40
   3  17   1   44.20    3.20
  -3  17  -1   49.50    2.50
  -4 -17  -1   85.59    3.50
  -4 -17  -1   83.39    3.80
   4 -17   1   83.69    3.10
   4 -17   1   90.69    6.80
   4 -17   1   88.79    3.70
  -4 -17  -1   86.19    3.50
   4 -17   1   86.49    4.50
   4 -17   1   89.09    4.40
  -4 -17  -1   84.19    3.60
  -4  17  -1   82.09    6.40
  -4  17  -1   84.09    7.20
  -4  17  -1   86.89    6.90
  -4  17  -1   96.39    6.60
  -4  17  -1   82.09    5.60
  -4  17  -1   86.19    3.70
  -4  17  -1   88.89    3.90
   4  17   1   83.49    3.20
  -4  17  -1   88.09    4.20
  -5 -17  -1   40.30    2.70
   5 -17   1   43.20    2.50
  -5 -17  -1   40.20    2.50
   5 -17   1   36.80    2.00
   5 -17   1   40.40    3.70
   5 -17   1   40.60    3.20
   5 -17   1   36.20    1.50
   5 -17   1   41.30    6.30
  -5 -17  -1   33.80    2.10
  -5  17  -1   34.80    2.30
  -5  17  -1   38.30    4.90
  -5  17  -1   35.60    5.00
  -5  17  -1   36.80    4.80
   5  17   1   39.50    2.10
  -5  17  -1   38.20    2.30
  -5  17  -1   31.40    6.10
  -5  17  -1   36.00    2.90
  -5  17  -1   31.80    3.70
   6 -17   1   38.50    3.40
   6 -17   1   35.70    6.70
   6 -17   1   39.00    2.10
  -6 -17  -1   41.90    2.90
   6 -17   1   39.90    1.70
   6 -17   1   33.60    4.00
  -6 -17  -1   33.30    2.10
  -6  17  -1   34.70    2.30
   6  17   1   36.70    2.10
  -6  17  -1   30.50    5.00
  -6  17  -1   33.70    3.70
  -6  17  -1   37.60    5.90
  -6  17  -1   34.50    7.10
   7 -17   1  154.88    4.60
  -7 -17  -1  166.78    6.30
   7 -17   1  150.68    7.70
   7 -17   1  165.98    5.30
   7 -17   1  158.48    7.10
   7 -17   1  159.78    5.90
  -7 -17  -1  162.78    5.70
  -7  17  -1  130.29   12.50
  -7  17  -1  138.49    8.20
  -7  17  -1  155.38    7.20
  -7  17  -1  149.99   13.30
  -7  17  -1  157.38    5.40
  -8 -17  -1    4.70    1.30
   8 -17   1    3.10    0.50
   8 -17   1    2.20    0.90
   8 -17   1    4.60    0.90
   8 -17   1    3.80    1.60
  -8 -17  -1    3.50    0.90
   8  17   1    6.00    1.20
  -9 -17  -1    3.40    1.40
   9 -17   1    2.70    0.80
   9 -17   1    1.90    0.30
   9 -17   1    2.50    0.70
   9  17   1    0.50    0.80
 -10 -17  -1   38.00    1.70
  10 -17   1   38.20    1.60
  10 -18  -1   14.70    1.00
  -9 -18   1    7.90    1.10
   9 -18  -1    6.70    0.80
  -8 -18   1   35.90    2.00
  -8 -18   1   31.40    2.40
   8 -18  -1   28.90    3.10
   8 -18  -1   32.50    2.30
   8 -18  -1   32.80    1.80
   8 -18  -1   32.30    1.30
   8  18  -1   28.80    3.00
   7 -18  -1   21.50    1.10
   7 -18  -1   23.60    1.70
  -7 -18   1   24.60    2.40
   7 -18  -1   23.70    2.10
   7 -18  -1   18.00    3.30
  -7 -18   1   22.90    1.70
   7 -18  -1   24.00    2.90
  -7 -18   1   17.60    1.90
  -7  18   1   10.30    6.90
  -7  18   1   23.00    3.00
  -7  18   1   23.10    1.80
  -7  18   1   19.90    7.50
   6 -18  -1   17.10    3.00
   6 -18  -1   21.00    1.90
   6 -18  -1   22.60    5.60
  -6 -18   1   20.40    1.90
   6 -18  -1   20.80    1.60
  -6 -18   1   16.90    1.80
  -6 -18   1   15.10    2.00
   6 -18  -1   17.30    1.10
   6 -18  -1   18.60    2.60
  -6  18   1   15.40    2.80
  -6  18   1   18.80    4.90
  -6  18   1   16.30    5.00
  -6  18   1   21.90    1.90
  -6  18   1   18.90    3.70
   5 -18  -1    7.50    2.10
  -5 -18   1   12.30    1.40
   5 -18  -1   11.10    0.80
  -5 -18   1   11.50    1.40
   5 -18  -1   10.60    1.40
   5 -18  -1    9.30    2.00
   5 -18  -1   14.70    5.20
  -5 -18   1   13.40    1.80
   5 -18  -1   11.80    1.20
  -5  18   1   15.00    5.40
  -5  18   1   10.50    1.90
  -5  18   1   11.40    1.40
  -5  18   1   12.10    3.50
  -5  18   1   11.60    2.60
  -5  18   1   13.70    3.80
  -5  18   1    8.40    3.00
  -5  18   1   11.40    1.40
   4 -18  -1   31.60    2.10
   4 -18  -1   31.50    2.80
  -4 -18   1   29.90    2.10
  -4 -18   1   27.90    2.00
  -4 -18   1   25.70    2.00
   4 -18  -1   28.90    2.90
   4 -18  -1   33.50    4.90
   4 -18  -1   28.60    1.90
  -4  18   1   30.80    4.40
  -4  18   1   24.80    2.00
   4  18  -1   26.10    2.60
  -4  18   1   32.20    4.60
  -4  18   1   32.10    4.50
  -4  18   1   25.10    3.50
  -4  18   1   28.10    2.00
  -4  18   1   29.10    2.50
  -4  18   1   27.00    4.70
  -3 -18   1   39.20    2.30
   3 -18  -1   34.60    2.40
   3 -18  -1   38.60    2.60
   3 -18  -1   38.70    4.60
   3 -18  -1   44.00    2.80
  -3 -18   1   42.00    2.80
   3  18  -1   35.70    2.80
  -3  18   1   35.20    4.60
  -3  18   1   39.20    4.60
   3  18  -1   40.70    2.70
   3  18  -1   37.20    2.80
  -3  18   1   33.60    4.20
   3  18  -1   34.00    1.90
  -3  18   1   37.80    4.80
  -3  18   1   38.40    2.30
  -3  18   1   43.70    4.00
  -3  18   1   36.80    2.70
   2 -18  -1    3.60    1.90
   2 -18  -1    4.10    1.10
   2  18  -1    6.40    1.70
   2  18  -1    5.90    1.70
  -2  18   1    2.50    0.90
   2  18  -1    4.00    0.80
  -2  18   1    5.70    1.30
   2  18  -1    5.80    1.80
  -2  18   1    0.30    1.70
  -2  18   1    2.10    1.90
  -2  18   1    5.10    2.00
  -2  18   1    3.60    2.50
  -2  18   1    2.70    2.30
   1 -18  -1  334.57   10.50
  -1 -18   1  331.97   10.40
   1 -18  -1  341.87   12.40
   1  18  -1  349.17   11.90
   1  18  -1  345.77   11.70
  -1  18   1  328.27   13.00
  -1  18   1  331.87   12.60
  -1  18   1  301.27    9.80
  -1  18   1  327.57   12.50
  -1  18   1  337.37   10.50
   1  18  -1  338.87   11.90
  -1  18   1  354.66   12.90
  -1  18   1  314.17   12.80
   1  18  -1  287.57   14.30
   0 -18   1    1.30    1.20
   0 -18  -1    0.40    0.80
   0 -18   1    1.20    1.40
   0  18   1   -0.10    1.50
   0  18  -1    0.30    1.30
   0  18  -1    0.80    0.70
   0  18   1    0.60    0.70
   0  18  -1    1.70    1.30
   0  18   1    0.10    2.30
   0  18  -1   -0.20    0.70
   0  18  -1   -2.00    2.60
   0  18   1    1.80    0.80
   0  18  -1    0.00    1.40
   0  18   1    1.50    1.30
   0  18   1   -1.90    1.50
   1 -18   1    1.40    0.90
  -1 -18  -1    2.20    0.80
   1 -18   1    4.10    2.00
  -1  18  -1    0.30    1.50
   1  18   1    2.30    1.40
   1  18   1    2.30    1.60
   1  18   1   -1.00    2.70
  -1  18  -1    2.40    1.00
  -1  18  -1    1.70    0.80
   1  18   1    2.60    1.50
  -1  18  -1    3.10    1.70
  -1  18  -1    0.50    1.60
  -1  18  -1    5.00    2.60
   1  18   1    2.30    0.90
  -1  18  -1    7.30    3.90
  -2 -18  -1    0.90    0.70
   2 -18   1    1.80    1.00
   2 -18   1   -0.30    0.50
   2 -18   1   -0.60    1.60
   2  18   1    2.00    1.30
  -2  18  -1    0.80    0.90
  -2  18  -1    2.20    3.00
  -2  18  -1   -0.80    1.60
   2  18   1    0.60    1.50
  -2  18  -1    0.40    0.70
   2  18   1   -1.10    1.50
  -2  18  -1   -1.70    1.60
   2  18   1   -0.30    0.70
  -2  18  -1    1.60    1.80
  -2  18  -1   -0.70    2.10
  -3 -18  -1   15.90    1.60
  -3 -18  -1   14.80    1.50
   3 -18   1   18.60    1.80
   3 -18   1   15.70    1.90
  -3 -18  -1   18.70    1.70
   3 -18   1   16.20    3.30
  -3 -18  -1   18.00    2.00
   3 -18   1   15.70    1.50
   3  18   1   16.20    1.50
  -3  18  -1   16.40    3.10
   3  18   1   16.00    2.30
   3  18   1   20.00    2.30
  -3  18  -1   18.50    3.60
  -3  18  -1   20.00    3.60
   3  18   1   16.70    2.20
  -3  18  -1   17.10    3.30
  -3  18  -1   19.10    1.70
  -3  18  -1   17.60    2.10
  -3  18  -1   14.30    2.60
   4 -18   1  280.87    9.50
   4 -18   1  270.37   12.70
   4 -18   1  254.67    9.20
  -4 -18  -1  272.87    8.80
  -4 -18  -1  267.47    8.60
   4 -18   1  276.47    8.70
  -4 -18  -1  255.77    8.80
   4  18   1  290.97    9.60
  -4  18  -1  259.77   13.10
  -4  18  -1  272.67   12.60
  -4  18  -1  278.17   13.00
  -4  18  -1  265.27    8.50
  -4  18  -1  274.57    9.40
  -4  18  -1  265.27   11.30
  -4  18  -1  280.87    8.70
  -4  18  -1  280.37   12.40
   4  18   1  262.87    8.20
  -5 -18  -1    7.60    1.50
   5 -18   1    8.40    0.80
  -5 -18  -1   11.60    1.50
   5 -18   1    9.30    1.40
  -5 -18  -1   11.00    1.30
   5 -18   1   10.60    1.20
   5 -18   1    8.10    2.00
   5 -18   1    8.30    5.70
   5 -18   1   10.00    1.90
  -5  18  -1    4.00    3.20
  -5  18  -1   12.10    2.40
  -5  18  -1    7.70    2.30
  -5  18  -1   10.30    3.10
  -5  18  -1   12.50    1.50
  -5  18  -1    9.30    1.40
  -5  18  -1    0.80    4.80
  -5  18  -1    8.00    3.40
   6 -18   1    7.80    1.90
   6 -18   1    6.20    0.60
  -6 -18  -1    7.60    1.50
  -6 -18  -1    6.50    1.10
   6 -18   1    7.70    1.40
  -6 -18  -1    8.60    1.40
   6 -18   1    6.20    2.10
   6 -18   1    8.70    4.90
   6 -18   1    6.90    1.10
  -6  18  -1    7.30    1.30
  -6  18  -1   10.10    4.50
  -6  18  -1    9.80    2.40
  -6  18  -1    7.70    3.00
  -6  18  -1    6.40    4.50
   6  18   1    8.90    1.20
  -7 -18  -1   49.99    3.10
  -7 -18  -1   49.99    2.70
   7 -18   1   49.40    2.30
   7 -18   1   48.30    3.70
   7 -18   1   45.90    2.70
   7 -18   1   47.80    1.70
  -7  18  -1   45.40    2.50
   7  18   1   46.20    2.60
  -7  18  -1   43.50    3.90
   8 -18   1    1.60    0.90
   8 -18   1    3.30    0.40
   8 -18   1    3.20    0.80
  -8 -18  -1    3.00    1.20
  -8 -18  -1    3.30    0.90
   8 -18   1    4.10    1.50
   8  18   1    3.60    1.50
   9 -18   1   29.80    1.50
   9 -18   1   28.00    1.90
  -9 -18  -1   28.00    1.90
 -10 -18  -1    0.70    0.60
  10 -18   1    0.30    0.40
  10 -19  -1    8.10    0.80
   9 -19  -1   -0.40    0.70
  -9 -19   1    0.60    0.80
   8 -19  -1   43.30    3.40
  -8 -19   1   47.30    2.80
   8 -19  -1   45.80    2.70
   8 -19  -1   46.50    2.10
  -8 -19   1   41.70    2.20
  -7 -19   1   57.39    3.30
   7 -19  -1   50.39    2.20
  -7 -19   1   56.49    2.90
   7 -19  -1   44.90    4.80
   7 -19  -1   50.89    2.90
  -7 -19   1   61.49    3.10
   7 -19  -1   52.89    2.40
   7 -19  -1   52.69    5.00
  -7  19   1   54.39    2.60
  -6 -19   1   59.79    3.40
  -6 -19   1   56.19    2.80
   6 -19  -1   46.90    6.70
   6 -19  -1   60.89    2.00
   6 -19  -1   54.59    4.50
   6 -19  -1   57.59    3.20
   6 -19  -1   61.89    2.60
  -6 -19   1   56.39    3.00
   6 -19  -1   63.79    4.10
  -6  19   1   54.99    6.90
  -6  19   1   57.39    7.40
  -6  19   1   58.09    2.90
  -6  19   1   63.09    6.10
  -6  19   1   56.79    4.80
  -5 -19   1    8.30    1.20
   5 -19  -1    4.90    1.50
   5 -19  -1    6.20    3.40
  -5 -19   1    6.10    1.20
   5 -19  -1    6.10    1.10
   5 -19  -1    3.80    1.90
  -5 -19   1    8.80    1.60
   5 -19  -1    7.70    0.90
  -5  19   1    8.10    3.00
  -5  19   1    8.00    1.30
  -5  19   1    8.10    5.40
  -5  19   1    6.30    2.70
  -5  19   1    7.30    1.20
  -5  19   1    6.70    1.60
  -5  19   1    3.70    3.10
  -5  19   1    3.00    3.40
  -4 -19   1   12.30    1.50
  -4 -19   1   15.70    1.60
   4 -19  -1   11.80    1.10
   4 -19  -1   11.10    1.40
   4 -19  -1   11.00    1.80
   4 -19  -1   20.50    4.00
   4 -19  -1   11.70    1.80
  -4 -19   1   15.40    1.70
  -4 -19   1   12.60    1.40
   4  19  -1   13.10    1.90
  -4  19   1   10.30    3.30
  -4  19   1   14.50    1.60
  -4  19   1   13.00    1.90
   4  19  -1   11.10    1.20
  -4  19   1   15.10    1.80
  -4  19   1    8.40    3.10
  -4  19   1   12.80    2.80
  -4  19   1   18.70    3.80
  -4  19   1    9.40    3.50
   3 -19  -1   15.90    3.50
   3 -19  -1   16.10    1.80
  -3 -19   1   18.40    1.60
  -3 -19   1   17.20    1.70
  -3 -19   1   15.40    1.60
   3 -19  -1   16.90    1.50
  -3 -19   1   17.20    1.60
   3  19  -1   15.10    1.50
  -3  19   1   17.10    3.40
   3  19  -1   16.50    2.10
  -3  19   1   14.50    2.80
  -3  19   1   14.40    3.40
  -3  19   1   15.60    2.00
  -3  19   1   17.10    3.50
  -3  19   1   17.40    3.40
  -3  19   1   17.20    1.60
   2 -19  -1  105.19    4.50
   2 -19  -1  103.29    3.70
   2 -19  -1  108.49    6.60
  -2 -19   1  100.79    4.20
  -2  19   1  108.39    4.60
   2  19  -1  102.69    5.30
  -2  19   1  100.29    7.10
  -2  19   1  104.59    6.20
  -2  19   1  111.69    6.80
   2  19  -1   97.49    3.90
   2  19  -1  109.69    5.40
   2  19  -1  101.79    5.10
  -2  19   1  103.99    6.80
  -2  19   1  104.59    4.10
  -2  19   1  105.79    6.90
  -1 -19   1    2.40    0.90
   1 -19  -1    3.10    1.10
   1  19  -1    3.10    0.90
  -1  19   1    2.20    0.90
   1  19  -1    0.30    1.70
  -1  19   1    1.30    1.70
  -1  19   1    2.50    1.10
  -1  19   1    1.30    1.80
   1  19  -1    2.50    0.80
  -1  19   1    2.30    1.60
  -1  19   1    4.90    2.50
   1  19  -1    2.90    1.70
  -1  19   1    4.60    2.50
   1  19  -1    3.40    1.50
   0 -19  -1    8.10    1.30
   0 -19   1    8.70    1.30
   0  19  -1    8.50    1.30
   0  19   1    7.30    1.30
   0  19   1    6.70    2.00
   0  19  -1    9.80    2.30
   0  19  -1    9.40    2.20
   0  19   1    9.40    2.20
   0  19  -1    8.00    1.10
   0  19   1    9.00    1.10
   0  19   1    3.30    2.00
   0  19  -1    8.00    2.00
   0  19  -1   13.20    3.30
  -1 -19  -1   11.80    1.40
   1 -19   1    8.20    1.30
   1 -19   1   10.10    2.40
  -1  19  -1    7.90    2.40
   1  19   1    8.00    3.60
  -1  19  -1    9.30    1.50
   1  19   1   11.00    2.20
  -1  19  -1    6.20    2.10
   1  19   1   10.60    1.30
  -1  19  -1    8.50    2.30
  -1  19  -1   11.60    2.70
   1  19   1   12.50    2.20
   1  19   1   12.50    2.50
  -1  19  -1   11.70    1.40
   1  19   1   12.00    1.50
  -1  19  -1   12.30    3.30
  -2 -19  -1   71.79    3.20
   2 -19   1   65.59    2.50
   2 -19   1   71.69    5.50
   2  19   1   68.69    4.40
   2  19   1   67.09    3.00
  -2  19  -1   67.29    5.60
   2  19   1   71.99    4.40
  -2  19  -1   69.29    3.10
  -2  19  -1   67.39    3.50
  -2  19  -1   66.19    5.50
   2  19   1   61.89    4.50
  -2  19  -1   66.29    5.90
  -2  19  -1   62.79    5.10
  -2  19  -1   71.89    5.60
   3 -19   1   53.89    5.50
  -3 -19  -1   47.10    3.10
   3 -19   1   47.90    2.60
  -3 -19  -1   46.60    2.50
  -3 -19  -1   43.70    2.60
   3 -19   1   52.19    2.70
  -3 -19  -1   48.80    2.80
   3 -19   1   53.89    3.10
  -3  19  -1   51.29    2.70
  -3  19  -1   50.29    3.20
  -3  19  -1   48.10    5.40
  -3  19  -1   58.79    5.50
  -3  19  -1   43.30    5.30
  -3  19  -1   51.39    2.60
   3  19   1   47.50    3.50
   3  19   1   51.79    3.80
  -3  19  -1   56.59    5.30
   3  19   1   46.90    2.50
  -3  19  -1   48.60    4.50
   3  19   1   51.89    3.60
   4 -19   1    0.30    2.60
   4 -19   1    0.50    1.20
  -4 -19  -1   -0.10    0.80
  -4 -19  -1    1.50    1.00
   4 -19   1    1.80    0.80
  -4 -19  -1    0.80    0.80
   4 -19   1    0.90    1.00
  -4 -19  -1    1.30    1.00
   4 -19   1    0.70    0.60
  -4  19  -1    0.40    2.50
  -4  19  -1   -1.20    2.40
  -4  19  -1   -1.10    1.60
   4  19   1    2.00    1.50
  -4  19  -1    1.20    0.90
  -4  19  -1    0.50    0.90
  -4  19  -1    1.40    2.60
   4  19   1    1.40    0.80
  -4  19  -1   -3.10    3.00
  -5 -19  -1  265.97    8.50
   5 -19   1  261.97    8.50
  -5 -19  -1  261.47    8.80
   5 -19   1  282.97   14.30
   5 -19   1  235.18    9.10
   5 -19   1  263.87    7.80
  -5 -19  -1  257.87    8.20
   5 -19   1  262.27    9.40
  -5  19  -1  254.27    9.20
  -5  19  -1  252.77   13.10
   5  19   1  265.07   10.60
  -5  19  -1  251.97   12.10
  -5  19  -1  258.87   11.20
   5  19   1  250.37    8.00
  -5  19  -1  252.67    8.20
  -5  19  -1  256.67    8.30
  -5  19  -1  260.77   13.60
  -5  19  -1  254.97   15.00
  -6 -19  -1   14.40    1.90
   6 -19   1   16.60    4.90
   6 -19   1   10.80    2.40
   6 -19   1   13.50    2.10
  -6 -19  -1   13.50    1.50
  -6 -19  -1   11.60    1.50
   6 -19   1   12.40    1.50
   6 -19   1   13.70    1.40
  -6  19  -1   12.20    2.60
  -6  19  -1   14.70    1.70
  -6  19  -1    8.60    3.20
  -6  19  -1   13.70    5.10
   6  19   1   13.10    1.50
  -6  19  -1   17.50    5.70
  -7 -19  -1   13.20    1.80
   7 -19   1   11.80    2.00
   7 -19   1   14.50    1.40
   7 -19   1   11.60    1.60
  -7 -19  -1   13.90    1.60
  -7 -19  -1   12.60    1.30
   7 -19   1   15.40    2.90
  -7  19  -1   13.30    1.60
   7  19   1   15.30    1.70
  -7  19  -1   11.20    2.30
   8 -19   1   27.90    2.80
   8 -19   1   30.20    1.70
  -8 -19  -1   32.10    1.90
   8 -19   1   31.50    2.20
  -8 -19  -1   28.50    2.40
   8  19   1   30.50    2.20
   9 -19   1    1.90    0.80
  -9 -19  -1    2.90    0.90
   9 -19   1    2.60    0.60
   9 -20  -1   34.60    1.50
  -9 -20   1   36.10    2.00
   9 -20  -1   33.60    2.00
  -8 -20   1    0.00    0.60
   8 -20  -1    0.70    0.60
  -8 -20   1   -1.00    0.80
   8 -20  -1   -0.80    0.70
  -7 -20   1   78.49    3.00
   7 -20  -1   70.39    4.40
  -7 -20   1   83.29    3.80
  -7  20   1   71.09    4.90
   6 -20  -1    6.50    1.70
  -6 -20   1    7.90    1.40
   6 -20  -1    7.00    1.00
   6 -20  -1    8.10    4.20
  -6 -20   1    7.20    1.20
  -6 -20   1    7.30    1.50
   6 -20  -1    3.50    2.10
   6 -20  -1    7.30    1.40
  -6  20   1    7.30    5.00
  -6  20   1    7.50    2.40
  -6  20   1    1.70    5.30
  -6  20   1    9.50    3.50
  -6  20   1    6.10    1.20
   5 -20  -1   68.09    4.20
   5 -20  -1   63.69    3.10
  -5 -20   1   76.09    3.50
   5 -20  -1   69.79    4.10
   5 -20  -1   65.49    6.90
  -5  20   1   72.79    3.30
  -5  20   1   61.29    3.90
  -5  20   1   66.29    5.40
  -5  20   1   67.69    7.60
  -5  20   1   66.09    7.30
   5  20  -1   66.29    3.00
  -4 -20   1   92.09    3.70
  -4 -20   1   91.59    4.10
   4 -20  -1   92.59    4.50
  -4 -20   1   96.89    4.00
   4 -20  -1   88.89    4.00
   4 -20  -1   90.89    3.90
  -4 -20   1   99.19    4.00
   4 -20  -1   92.29    7.30
   4 -20  -1   92.19    3.20
  -4  20   1   91.79    3.90
  -4  20   1   84.19    7.10
  -4  20   1   90.89    3.80
  -4  20   1   95.29    8.40
  -4  20   1   95.89    7.70
   4  20  -1   96.09    4.70
   4  20  -1   90.39    3.50
  -4  20   1   93.29    7.30
  -4  20   1   92.79    6.30
  -4  20   1   96.29    4.70
  -3 -20   1   57.39    2.90
   3 -20  -1   57.89    2.80
  -3 -20   1   58.29    3.00
  -3 -20   1   59.89    2.80
   3 -20  -1   59.69    3.00
  -3 -20   1   66.79    3.10
   3 -20  -1   60.29    5.90
   3 -20  -1   55.39    2.20
  -3  20   1   57.49    5.90
  -3  20   1   58.59    3.50
  -3  20   1   64.49    2.90
   3  20  -1   62.49    4.00
  -3  20   1   63.79    6.00
   3  20  -1   57.49    2.70
  -3  20   1   62.89    3.10
  -3  20   1   49.40    5.80
  -3  20   1   58.99    5.10
  -3  20   1   61.99    5.60
  -2 -20   1   53.09    2.70
  -2 -20   1   53.99    2.70
   2 -20  -1   56.49    2.70
   2 -20  -1   54.99    3.20
  -2 -20   1   58.49    3.00
  -2 -20   1   54.69    2.70
   2 -20  -1   60.19    5.20
   2  20  -1   59.59    4.20
  -2  20   1   56.59    3.00
  -2  20   1   62.09    5.60
   2  20  -1   60.79    4.20
  -2  20   1   69.59    5.70
   2  20  -1   55.89    2.80
  -2  20   1   59.89    5.50
  -2  20   1   57.39    3.30
  -2  20   1   56.29    3.30
  -2  20   1   61.79    5.90
  -2  20   1   64.59    5.40
   2  20  -1   55.89    4.10
  -1 -20   1  179.08    6.50
   1 -20  -1  184.18    6.60
   1  20  -1  169.78    5.90
  -1  20   1  198.48    9.30
  -1  20   1  197.08    9.10
  -1  20   1  178.08    9.00
   1  20  -1  192.28    6.40
   1  20  -1  190.08    8.30
  -1  20   1  186.58    6.70
  -1  20   1  173.08    6.10
  -1  20   1  186.68    9.30
  -1  20   1  170.28    9.40
   0 -20   1  636.34   19.00
   0 -20  -1  660.23   19.00
   0  20   1  644.04   21.40
   0  20  -1  668.63   18.40
   0  20   1  651.83   19.00
   0  20   1  627.24   22.20
   0  20  -1  638.14   21.50
   0  20  -1  630.64   22.30
   0  20   1  678.43   21.70
   0  20   1  651.13   21.80
   0  20  -1  644.14   21.10
   0  20  -1  649.34   19.00
   0  20   1  659.83   18.50
   0  20  -1  661.83   21.60
   1 -20   1    1.70    1.80
   1 -20   1    0.20    0.80
  -1 -20  -1    1.40    0.90
  -1  20  -1   -2.40    1.60
  -1  20  -1   -0.80    2.70
  -1  20  -1    1.70    0.80
   1  20   1    2.90    1.80
   1  20   1   -1.60    1.30
  -1  20  -1   -3.40    1.50
  -1  20  -1    3.50    2.10
  -1  20  -1    0.80    0.90
   1  20   1   -0.40    0.80
   1  20   1   -0.70    0.80
   1  20   1    1.30    1.70
  -1  20  -1    2.20    2.60
  -2 -20  -1   42.20    2.30
  -2 -20  -1   46.50    2.50
  -2 -20  -1   43.50    2.60
   2 -20   1   45.50    2.90
  -2 -20  -1   43.00    2.40
   2 -20   1   45.70    4.70
   2 -20   1   44.00    2.30
  -2  20  -1   48.30    5.60
   2  20   1   48.70    6.00
  -2  20  -1   40.60    4.70
  -2  20  -1   44.10    4.90
  -2  20  -1   49.60    5.00
   2  20   1   44.20    2.50
  -2  20  -1   47.80    4.70
  -2  20  -1   45.20    2.90
   2  20   1   46.70    6.10
  -2  20  -1   41.30    2.70
   2  20   1   41.10    3.70
   2  20   1   38.70    2.20
  -2  20  -1   43.60    2.40
   3 -20   1    1.30    0.60
  -3 -20  -1    1.90    0.90
  -3 -20  -1   -0.20    0.80
   3 -20   1    3.00    1.10
   3 -20   1    2.90    0.80
  -3 -20  -1    0.30    0.80
  -3 -20  -1    1.90    0.80
   3 -20   1    2.00    0.80
   3 -20   1   -0.20    2.10
   3  20   1    0.80    2.40
   3  20   1   -0.50    2.20
  -3  20  -1    1.00    2.00
  -3  20  -1    1.50    2.50
  -3  20  -1   -1.40    2.30
   3  20   1    5.00    1.70
  -3  20  -1    1.60    1.00
  -3  20  -1    2.50    2.30
  -3  20  -1    1.60    1.10
  -3  20  -1    1.80    2.60
   3  20   1    1.40    0.90
  -3  20  -1    1.70    0.90
  -4 -20  -1   16.50    1.80
  -4 -20  -1   18.30    1.70
   4 -20   1   14.70    1.20
   4 -20   1   14.00    4.10
  -4 -20  -1   15.70    1.60
   4 -20   1   17.90    1.70
  -4 -20  -1   16.70    1.80
   4 -20   1   16.80    1.90
  -4  20  -1   14.50    3.70
  -4  20  -1   15.90    1.70
  -4  20  -1   17.00    4.40
  -4  20  -1   15.00    2.10
   4  20   1   17.40    2.50
  -4  20  -1   16.60    1.90
   4  20   1   16.40    1.60
  -4  20  -1   17.10    3.90
  -4  20  -1   13.30    2.80
  -4  20  -1   16.10    3.90
   5 -20   1    2.70    1.20
  -5 -20  -1    2.90    1.10
  -5 -20  -1    5.50    1.40
   5 -20   1    4.40    3.50
   5 -20   1    4.40    1.00
  -5  20  -1    4.20    1.10
  -5  20  -1    6.70    3.20
   5  20   1    5.00    2.10
  -5  20  -1    6.20    2.10
  -5  20  -1    4.30    1.20
  -5  20  -1    6.10    3.90
  -5  20  -1    0.00    5.90
  -5  20  -1    4.30    1.60
   5  20   1    4.80    1.00
  -5  20  -1    5.50    3.40
  -6 -20  -1   43.50    3.00
  -6 -20  -1   42.90    2.30
   6 -20   1   38.00    2.60
  -6 -20  -1   46.00    2.70
   6 -20   1   42.70    2.10
   6 -20   1   37.70    3.10
   6 -20   1   27.40    7.90
  -6  20  -1   39.60    4.20
   6  20   1   45.40    2.30
  -6  20  -1   40.30    5.10
  -6  20  -1   21.10    9.90
  -6  20  -1   29.30   11.00
  -6  20  -1   42.50    2.50
   7 -20   1   84.09    3.50
  -7 -20  -1   94.79    5.00
   7 -20   1   83.39    4.40
   7 -20   1   87.79    3.90
  -7 -20  -1   82.19    3.20
  -7 -20  -1   83.39    3.70
   7  20   1   81.29    3.50
  -7  20  -1   86.89    5.20
  -7  20  -1   86.79    3.60
   8 -20   1    9.00    1.30
  -8 -20  -1    8.50    1.10
   8 -20   1    6.60    1.50
  -8 -20  -1    9.80    1.50
   8 -20   1    9.10    1.00
   8  20   1    8.30    1.40
   9 -20   1   -0.50    0.60
  -9 -20  -1   -0.70    0.60
   9 -20   1    0.40    0.50
   9 -21  -1    3.10    0.80
   9 -21  -1    2.50    0.50
  -9 -21   1    3.60    0.80
   8 -21  -1   27.40    3.20
  -8 -21   1   29.90    1.80
   8 -21  -1   26.00    2.00
   8 -21  -1   30.60    1.60
  -8 -21   1   33.10    2.20
   7 -21  -1    2.70    0.90
   7 -21  -1    3.10    1.40
   7 -21  -1    0.40    0.60
  -7 -21   1    1.10    0.70
  -7 -21   1    1.30    1.10
  -7 -21   1    1.70    0.80
  -7  21   1    4.60    2.00
   6 -21  -1  191.18   12.60
   6 -21  -1  179.78    7.40
   6 -21  -1  191.98    6.00
   6 -21  -1  191.58    7.60
  -6 -21   1  195.18    6.70
  -6 -21   1  191.98    6.30
   6 -21  -1  195.58    6.90
  -6 -21   1  199.68    7.10
  -6  21   1  197.78   10.30
  -6  21   1  182.18    9.00
  -6  21   1  170.08   12.60
  -6  21   1  165.28   12.80
  -6  21   1  196.88    6.40
  -5 -21   1  182.48    6.10
  -5 -21   1  180.48    6.70
  -5 -21   1  180.38    6.30
   5 -21  -1  176.18    5.50
   5 -21  -1  177.48    6.40
   5 -21  -1  183.18   11.10
   5 -21  -1  189.38    7.10
  -5  21   1  188.88    9.20
  -5  21   1  170.18   11.70
  -5  21   1  183.08    6.20
  -5  21   1  165.08   11.10
  -5  21   1  173.08    6.10
   5  21  -1  173.08    5.80
  -5  21   1  171.98    7.00
  -5  21   1  147.49   13.90
  -5  21   1  164.68   10.00
   4 -21  -1   29.90    2.60
   4 -21  -1   28.10    1.50
  -4 -21   1   36.20    2.50
   4 -21  -1   28.20    2.10
  -4 -21   1   32.70    2.30
  -4 -21   1   30.90    2.20
   4 -21  -1   32.00    5.20
  -4 -21   1   33.80    2.20
  -4  21   1   34.40    6.00
   4  21  -1   30.30    3.40
  -4  21   1   26.80    2.70
  -4  21   1   31.90    4.80
  -4  21   1   29.60    2.30
  -4  21   1   29.00    2.10
  -4  21   1   25.10    3.90
  -4  21   1   27.00    4.70
  -4  21   1   22.40    4.60
   3 -21  -1    2.10    0.80
  -3 -21   1    1.00    0.80
  -3 -21   1    2.50    1.00
   3 -21  -1    2.20    0.60
  -3 -21   1    2.40    0.90
  -3 -21   1    1.40    0.90
   3 -21  -1    0.50    2.40
   3 -21  -1    1.30    0.70
   3  21  -1    2.70    1.80
  -3  21   1    2.00    0.90
  -3  21   1    2.80    2.70
  -3  21   1    0.90    2.60
  -3  21   1    3.60    1.30
   3  21  -1    0.00    0.80
  -3  21   1   -4.70    2.70
  -3  21   1    2.10    1.00
  -3  21   1   -1.30    2.10
  -3  21   1    0.80    2.30
  -2 -21   1   12.20    1.50
  -2 -21   1    7.90    1.10
  -2 -21   1   13.40    1.50
   2 -21  -1    9.30    1.20
   2 -21  -1    9.40    2.70
  -2 -21   1    8.80    1.40
   2 -21  -1   10.70    1.70
   2  21  -1   11.60    2.20
  -2  21   1    6.60    3.20
  -2  21   1    9.50    2.80
   2  21  -1   10.10    2.50
  -2  21   1   12.80    3.10
  -2  21   1    9.20    1.30
  -2  21   1   10.70    1.80
   2  21  -1   10.60    1.40
  -2  21   1    5.40    2.60
  -2  21   1    7.10    2.80
   2  21  -1    7.50    2.20
  -2  21   1    7.80    1.30
   2  21  -1    8.20    1.40
   1 -21  -1   -0.30    0.90
   1 -21  -1   -0.50    0.60
   1 -21  -1    1.30    0.60
  -1 -21   1   -0.70    0.80
  -1 -21   1    0.80    0.70
  -1 -21   1    0.00    0.60
  -1 -21   1    0.80    0.70
  -1  21   1    1.30    2.80
  -1  21   1    5.40    2.80
   1  21  -1    2.30    1.90
   1  21  -1    2.30    0.80
  -1  21   1   -0.10    0.90
  -1  21   1   -1.20    1.80
  -1  21   1    1.20    1.70
   1  21  -1   -0.90    0.70
   1  21  -1    1.80    1.80
  -1  21   1    1.30    1.90
   1  21  -1   -2.40    1.40
   0 -21   1    7.10    1.10
   0 -21   1    6.00    0.90
   0 -21   1    7.90    1.50
   0 -21   1    9.20    1.10
   0 -21  -1    7.50    1.10
   0 -21  -1    7.50    1.40
   0 -21  -1    8.60    1.20
   0  21   1    6.70    2.50
   0  21   1    8.20    1.20
   0  21   1    6.60    1.40
   0  21  -1    6.50    1.30
   0  21  -1    7.90    2.30
   0  21   1    8.30    3.70
   0  21   1    8.30    2.40
   0  21   1    7.20    2.30
   0  21  -1    6.00    3.80
   0  21  -1    5.40    1.10
   0  21  -1    9.70    2.50
   0  21  -1    9.60    2.50
  -1 -21  -1  105.39    4.10
  -1 -21  -1  111.59    4.60
   1 -21   1  112.79    4.00
   1 -21   1  110.09    4.70
  -1 -21  -1  108.59    4.20
   1 -21   1  109.19    6.40
  -1 -21  -1  109.59    4.20
   1  21   1  111.89    6.30
  -1  21  -1  114.69    4.80
  -1  21  -1  109.59    4.20
  -1  21  -1  110.09    6.80
  -1  21  -1  106.59    6.90
   1  21   1  112.09    6.40
   1  21   1  113.29    4.60
  -1  21  -1   94.09    7.10
  -1  21  -1  105.59    8.00
   1  21   1  107.39    4.10
   1  21   1  106.69    6.40
  -1  21  -1  109.29    7.10
  -2 -21  -1   18.70    1.80
  -2 -21  -1   18.60    1.80
  -2 -21  -1   21.20    1.90
   2 -21   1   16.60    1.50
   2 -21   1   22.00    2.20
   2 -21   1   19.90    3.70
  -2 -21  -1   21.30    1.70
  -2  21  -1   23.20    2.10
  -2  21  -1   26.00    3.90
   2  21   1   18.10    2.90
   2  21   1   18.40    1.60
  -2  21  -1   16.40    4.00
  -2  21  -1   17.00    1.80
   2  21   1   19.30    3.00
  -2  21  -1   18.50    3.70
   2  21   1   19.80    2.90
  -2  21  -1   19.30    2.20
   2  21   1   22.20    1.90
  -2  21  -1   17.30    3.60
  -2  21  -1   19.30    3.50
   3 -21   1   33.10    2.70
  -3 -21  -1   24.70    2.00
   3 -21   1   34.50    4.90
   3 -21   1   30.90    2.00
  -3 -21  -1   28.70    2.20
   3 -21   1   31.50    1.70
  -3 -21  -1   28.60    2.20
  -3 -21  -1   29.10    2.20
   3 -21   1   28.30    1.50
  -3  21  -1   32.60    2.30
   3  21   1   31.90    4.00
  -3  21  -1   30.30    4.00
  -3  21  -1   30.70    2.10
   3  21   1   29.60    3.50
  -3  21  -1   33.90    5.10
  -3  21  -1   26.20    4.40
   3  21   1   32.80    3.80
  -3  21  -1   37.50    5.00
  -3  21  -1   30.30    2.70
  -3  21  -1   32.60    5.00
   3  21   1   29.70    2.10
   4 -21   1   23.60    1.40
   4 -21   1   21.90    4.00
  -4 -21  -1   26.10    2.20
  -4 -21  -1   23.70    2.20
   4 -21   1   24.20    1.90
  -4 -21  -1   21.80    1.90
  -4  21  -1   25.70    2.00
  -4  21  -1   20.80    4.40
  -4  21  -1   24.60    4.90
  -4  21  -1   24.80    2.60
   4  21   1   23.90    1.90
  -4  21  -1   20.50    4.20
  -4  21  -1   29.70    5.20
  -4  21  -1   22.10    3.60
  -4  21  -1   28.10    2.20
   5 -21   1   80.49    7.80
  -5 -21  -1   83.69    4.10
  -5 -21  -1   82.09    3.50
   5 -21   1   76.69    4.00
  -5 -21  -1   84.99    3.80
   5 -21   1   81.39    3.70
   5 -21   1   80.59    3.00
   5  21   1   83.79    3.50
  -5  21  -1   90.09    8.20
  -5  21  -1   64.39    9.40
  -5  21  -1   78.79    3.50
  -5  21  -1   82.59    8.70
  -5  21  -1   84.49    4.50
   5  21   1   74.19    4.90
  -5  21  -1   86.09    4.00
  -5  21  -1   84.29    7.30
  -5  21  -1   76.79    5.80
   6 -21   1   45.80    2.10
  -6 -21  -1   45.80    3.00
  -6 -21  -1   41.20    2.30
   6 -21   1   48.00    3.20
  -6 -21  -1   47.90    2.70
   6 -21   1   47.10    2.80
   6 -21   1   49.40    7.10
  -6  21  -1   50.29    5.60
  -6  21  -1   46.90    7.30
  -6  21  -1   45.60    2.60
   6  21   1   43.20    2.40
  -6  21  -1   48.00    4.50
  -6  21  -1   43.40    8.10
   7 -21   1   15.10    1.90
  -7 -21  -1   18.60    1.70
   7 -21   1   16.30    1.80
  -7 -21  -1   18.10    2.10
   7 -21   1   19.10    1.40
  -7 -21  -1   17.10    1.40
  -7  21  -1   17.10    2.60
  -7  21  -1   17.60    1.60
   7  21   1   15.30    1.60
  -8 -21  -1   70.99    3.00
   8 -21   1   76.99    2.70
  -8 -21  -1   74.39    3.50
   8 -21   1   73.29    3.40
   9 -21   1    0.40    0.40
  -9 -21  -1    0.00    0.60
   9 -21   1    0.20    0.60
   9 -22  -1    7.90    0.80
  -9 -22   1    8.00    1.00
  -8 -22   1   29.10    1.70
  -8 -22   1   30.70    2.40
   8 -22  -1   36.70    2.30
   8 -22  -1   33.50    1.50
   7 -22  -1    5.40    1.20
   7 -22  -1    8.10    1.60
  -7 -22   1    8.80    1.00
  -7 -22   1    6.20    1.10
  -7 -22   1    6.70    1.50
   7 -22  -1    7.90    0.90
  -7  22   1    9.10    2.10
   6 -22  -1   18.30    1.90
   6 -22  -1    7.90    4.80
  -6 -22   1   21.40    2.30
  -6 -22   1   19.90    1.70
   6 -22  -1   19.60    1.40
  -6 -22   1   18.40    2.00
   6 -22  -1   19.00    2.70
  -6  22   1   21.30    4.70
  -6  22   1   19.00    1.80
  -6  22   1   19.10    3.60
  -5 -22   1   22.00    2.30
   5 -22  -1   24.30    1.50
  -5 -22   1   21.70    1.90
   5 -22  -1   23.70    2.10
   5 -22  -1   21.20    2.30
  -5 -22   1   24.30    2.20
   5  22  -1   18.50    1.80
  -5  22   1   24.80    2.70
  -5  22   1   25.00    5.20
  -5  22   1   25.20    2.10
  -5  22   1   18.70    3.40
  -5  22   1   28.20    4.80
  -5  22   1   25.40    5.50
  -5  22   1   15.50    9.50
  -5  22   1   22.20    2.00
   4 -22  -1   10.20    1.00
   4 -22  -1   13.20    1.60
  -4 -22   1   12.60    2.30
  -4 -22   1   13.30    1.60
   4 -22  -1    8.70    3.20
  -4  22   1   12.80    1.70
   4  22  -1   16.40    1.60
   4  22  -1   15.40    2.50
  -4  22   1   12.30    2.10
  -4  22   1   15.30    3.30
  -4  22   1    7.20    3.50
  -4  22   1   11.80    3.70
  -4  22   1   14.20    4.90
  -4  22   1   13.10    4.90
  -3 -22   1   -0.70    0.70
  -3 -22   1    0.40    0.90
  -3 -22   1   -0.70    0.80
   3 -22  -1   -1.70    2.10
   3 -22  -1   -1.00    0.60
  -3 -22   1    0.30    0.80
   3 -22  -1    0.40    0.50
  -3  22   1   -0.50    2.10
  -3  22   1   -1.00    2.90
  -3  22   1    0.50    1.20
  -3  22   1   -0.30    2.70
   3  22  -1   -2.30    1.80
  -3  22   1   -0.10    0.80
  -3  22   1    0.00    0.90
  -3  22   1    2.10    2.70
  -3  22   1    2.20    3.00
   2 -22  -1    2.90    0.80
  -2 -22   1    2.30    0.80
  -2 -22   1    2.00    0.90
   2 -22  -1    1.20    0.80
  -2 -22   1    2.20    1.00
   2 -22  -1    1.40    1.10
  -2 -22   1    2.80    1.00
   2 -22  -1    1.80    0.80
  -2  22   1    0.80    0.80
  -2  22   1    2.10    2.60
   2  22  -1    1.30    2.20
   2  22  -1    0.00    0.90
  -2  22   1    0.70    2.30
  -2  22   1    2.50    1.00
  -2  22   1   -1.40    2.50
  -2  22   1    1.80    2.40
  -2  22   1    1.80    3.10
  -2  22   1    2.20    1.20
   2  22  -1    2.90    1.80
   2  22  -1   -0.10    2.40
   2  22  -1    2.20    1.00
   1 -22  -1   16.90    1.80
   1 -22  -1   17.60    2.00
  -1 -22   1   15.60    1.60
  -1 -22   1   20.10    1.80
   1 -22  -1   16.00    1.60
   1 -22  -1   14.40    1.60
  -1 -22   1   18.30    1.70
  -1 -22   1   20.00    2.10
   1 -22  -1   19.50    1.60
  -1  22   1   14.60    4.50
  -1  22   1   16.10    3.30
   1  22  -1   19.80    1.90
   1  22  -1   14.20    2.90
  -1  22   1   12.50    3.10
   1  22  -1   18.70    3.10
  -1  22   1   17.70    1.80
  -1  22   1   18.80    3.50
  -1  22   1   19.70    1.70
   1  22  -1   15.70    1.60
  -1  22   1    9.40    3.60
   1  22  -1   15.90    3.20
   0 -22  -1   46.20    2.60
   0 -22  -1   40.40    2.90
   0 -22  -1   41.70    2.70
   0 -22   1   43.50    2.30
   0 -22  -1   43.80    2.30
   0 -22   1   44.30    2.80
   0 -22  -1   45.00    2.30
   0 -22   1   39.40    2.10
   0  22  -1   43.70    2.80
   0  22   1   38.20    5.30
   0  22   1   40.50    4.60
   0  22  -1   53.99    4.80
   0  22  -1   50.79    4.90
   0  22   1   43.30    2.90
   0  22   1   38.50    4.60
   0  22  -1   43.70    5.80
   0  22  -1   45.70    3.00
   0  22  -1   46.70    4.70
   0  22   1   42.10    4.50
   1 -22   1   25.90    1.90
  -1 -22  -1   26.10    2.00
   1 -22   1   26.50    1.70
   1 -22   1   32.80    2.50
  -1 -22  -1   25.40    1.90
  -1 -22  -1   30.50    2.30
   1 -22   1   27.20    1.90
  -1 -22  -1   29.30    1.90
  -1 -22  -1   25.70    1.70
  -1  22  -1   26.50    1.90
  -1  22  -1   27.20    4.30
  -1  22  -1   32.10    4.40
   1  22   1   28.40    2.00
   1  22   1   24.10    3.50
  -1  22  -1   32.50    4.20
  -1  22  -1   29.80    4.60
   1  22   1   27.60    3.90
  -1  22  -1   28.20    2.10
   1  22   1   25.80    2.20
  -1  22  -1   26.60    4.90
   1  22   1   24.80    3.50
   2 -22   1  101.49    3.90
  -2 -22  -1  103.99    4.20
   2 -22   1  104.89    6.90
   2 -22   1   95.29    3.80
   2 -22   1   97.49    3.90
  -2 -22  -1  103.19    4.00
  -2 -22  -1  106.59    4.40
   2 -22   1  103.49    4.70
  -2 -22  -1  101.89    4.10
  -2  22  -1   98.69    7.00
  -2  22  -1  103.19    4.20
   2  22   1  102.09    3.90
  -2  22  -1   95.79    7.10
   2  22   1   99.79    6.10
   2  22   1   97.79    6.00
  -2  22  -1   99.99    7.60
  -2  22  -1   92.29    3.90
  -2  22  -1  110.39    8.30
  -2  22  -1  102.89    4.90
   2  22   1  103.69    4.40
   2  22   1   98.39    6.30
  -2  22  -1  112.59    7.70
  -3 -22  -1   12.30    1.50
  -3 -22  -1   11.80    1.60
  -3 -22  -1    8.90    1.40
   3 -22   1    5.40    2.60
   3 -22   1   12.30    1.40
   3 -22   1   11.30    1.80
  -3 -22  -1    8.90    1.30
  -3  22  -1    8.80    3.50
  -3  22  -1   16.60    3.20
   3  22   1    8.40    1.50
  -3  22  -1    9.00    1.90
   3  22   1    9.10    2.40
  -3  22  -1    7.80    3.40
  -3  22  -1   12.30    1.60
   3  22   1    8.50    1.40
  -3  22  -1   10.60    1.40
   4 -22   1   82.09    7.10
  -4 -22  -1   82.29    4.40
   4 -22   1   71.99    2.80
   4 -22   1   76.99    3.80
  -4 -22  -1   85.99    4.00
  -4 -22  -1   89.49    4.20
   4 -22   1   77.99    3.30
   4  22   1   81.79    5.20
  -4  22  -1   81.09    3.80
  -4  22  -1   73.19    7.70
  -4  22  -1   77.79    7.60
   4  22   1   79.19    3.50
  -4  22  -1   82.59    8.70
  -4  22  -1   76.99    4.40
  -4  22  -1   78.89    3.70
   5 -22   1   18.90    4.50
  -5 -22  -1   17.50    1.80
  -5 -22  -1   21.70    2.30
  -5 -22  -1   16.00    1.70
   5 -22   1   18.50    1.90
   5 -22   1   19.00    1.80
   5 -22   1   16.30    1.30
  -5  22  -1   23.30    5.30
  -5  22  -1   17.00    1.90
  -5  22  -1   21.30    8.70
   5  22   1   15.80    1.70
  -5  22  -1   17.20    1.80
   5  22   1   10.80    2.70
  -5  22  -1   16.70    5.30
  -5  22  -1   22.90    4.40
  -5  22  -1   17.70    2.30
  -5  22  -1   19.50    3.30
  -6 -22  -1   21.70    1.70
   6 -22   1   23.70    5.70
   6 -22   1   19.40    1.90
   6 -22   1   19.10    1.40
   6 -22   1   20.50    2.50
  -6 -22  -1   20.40    2.00
  -6 -22  -1   17.30    2.00
  -6  22  -1   12.80    4.10
   6  22   1   18.20    1.70
  -6  22  -1   20.40    1.90
  -6  22  -1   19.70    5.00
  -7 -22  -1   20.60    2.10
   7 -22   1   18.40    2.30
   7 -22   1   23.30    2.00
   7 -22   1   24.10    1.40
  -7 -22  -1   22.50    1.90
  -7 -22  -1   20.60    1.40
  -7  22  -1   24.10    1.80
  -7  22  -1   19.30    2.70
   8 -22   1   31.60    2.80
  -8 -22  -1   26.10    1.70
  -8 -22  -1   30.20    2.40
   9 -22   1    1.30    0.60
   9 -23  -1    1.60    0.60
  -9 -23   1    2.00    0.70
   9 -23  -1    2.50    0.40
  -8 -23   1  124.89    4.70
  -8 -23   1  128.69    4.30
   8 -23  -1  130.29    4.00
   8 -23  -1  130.09    4.80
   7 -23  -1    2.00    0.60
   7 -23  -1   -1.10    1.40
   7 -23  -1    0.90    0.70
  -7 -23   1    3.10    1.20
  -7 -23   1    2.10    0.90
  -7  23   1   -1.90    1.80
   6 -23  -1   36.70    2.60
   6 -23  -1   38.70    2.70
  -6 -23   1   49.20    4.20
  -6 -23   1   43.20    2.80
   6 -23  -1   38.70    2.00
  -6  23   1   33.10    4.10
  -6  23   1   42.70    2.60
  -5 -23   1    0.50    0.90
   5 -23  -1    1.10    1.00
  -5 -23   1    1.40    0.90
   5 -23  -1    2.10    0.60
   5 -23  -1    1.20    0.90
  -5 -23   1    1.10    1.00
  -5  23   1    2.90    2.00
  -5  23   1   -4.90    3.40
  -5  23   1    2.50    1.00
  -5  23   1    9.20    4.70
  -5  23   1    0.10    2.20
  -5  23   1    2.20    1.00
  -5  23   1    6.90    5.10
  -4 -23   1    2.80    1.00
   4 -23  -1    3.00    1.00
  -4 -23   1    0.20    1.00
  -4 -23   1    3.20    1.20
   4 -23  -1    2.40    0.80
  -4 -23   1    2.60    1.10
   4 -23  -1    5.50    2.80
   4 -23  -1    2.10    0.70
  -4  23   1    3.20    3.50
  -4  23   1   -0.60    4.60
  -4  23   1   -0.20    2.20
  -4  23   1    6.80    3.70
  -4  23   1    2.70    1.50
   4  23  -1    2.40    1.00
  -4  23   1    3.30    1.10
  -4  23   1    3.40    1.20
  -4  23   1    7.20    3.60
   4  23  -1    4.10    2.30
  -3 -23   1  290.67    9.30
   3 -23  -1  284.37    9.30
  -3 -23   1  300.27    9.40
  -3 -23   1  292.27    9.20
  -3 -23   1  294.67    9.60
  -3  23   1  303.17   10.40
  -3  23   1  268.47   14.10
  -3  23   1  309.47   14.10
  -3  23   1  291.07   14.30
   3  23  -1  288.87    9.30
  -3  23   1  273.17   13.90
  -3  23   1  296.17    9.10
  -3  23   1  291.87   12.90
   3  23  -1  288.27   11.20
  -3  23   1  289.87    9.40
   2 -23  -1   66.59    2.90
   2 -23  -1   71.99    3.90
  -2 -23   1   64.79    3.20
   2 -23  -1   67.89    3.20
  -2 -23   1   67.59    3.10
   2 -23  -1   64.09    2.90
  -2 -23   1   69.59    3.30
   2 -23  -1   65.39    2.90
  -2 -23   1   72.39    3.70
  -2  23   1   71.79    3.40
  -2  23   1   79.69    6.50
   2  23  -1   66.69    5.10
  -2  23   1   71.79    4.10
   2  23  -1   72.29    3.40
   2  23  -1   58.99    5.30
  -2  23   1   57.99    6.90
  -2  23   1   69.39    6.50
  -2  23   1   65.39    6.50
  -2  23   1   67.99    3.10
   2  23  -1   65.69    5.20
  -2  23   1   71.79    6.10
   2  23  -1   61.29    2.90
   1 -23  -1   94.09    3.60
   1 -23  -1   96.89    3.70
   1 -23  -1   91.99    3.70
  -1 -23   1   85.79    3.80
   1 -23  -1  100.29    3.80
  -1 -23   1   87.29    3.70
  -1 -23   1   91.49    3.80
  -1 -23   1   82.19    3.40
  -1 -23   1   92.49    4.30
   1 -23  -1   99.29    4.50
  -1  23   1   70.89    7.10
   1  23  -1   90.09    4.20
  -1  23   1  103.29    8.60
   1  23  -1   81.19    6.20
  -1  23   1   93.09    6.70
  -1  23   1   94.09    4.50
  -1  23   1   98.59    3.70
   1  23  -1   83.99    5.80
   1  23  -1   90.39    3.70
  -1  23   1   96.79    4.00
  -1  23   1   92.39    6.90
   1  23  -1   86.69    6.10
  -1  23   1   84.09    6.80
   0 -23   1   31.90    2.00
   0 -23   1   31.90    2.10
   0 -23  -1   29.20    2.00
   0 -23   1   32.80    2.60
   0 -23  -1   33.00    2.60
   0 -23   1   31.20    2.00
   0 -23   1   32.50    1.80
   0 -23  -1   29.60    2.00
   0 -23  -1   30.70    2.00
   0 -23  -1   26.80    1.80
   0  23   1   34.50    4.40
   0  23  -1   33.40    4.20
   0  23   1   26.10    2.10
   0  23  -1   28.60    4.00
   0  23   1   33.10    2.60
   0  23   1   32.20    2.00
   0  23   1   29.30    5.40
   0  23   1   31.40    4.10
   0  23  -1   28.00    2.50
   0  23  -1   30.20    2.00
   0  23  -1   30.00    2.10
   0  23   1   28.90    4.20
   0  23  -1   29.50    4.20
   0  23  -1   30.40    5.60
  -1 -23  -1   32.00    2.40
  -1 -23  -1   32.10    2.20
  -1 -23  -1   29.20    2.10
   1 -23   1   30.20    1.90
   1 -23   1   30.10    2.00
   1 -23   1   29.50    2.50
   1 -23   1   30.60    2.00
  -1 -23  -1   29.60    2.10
   1  23   1   28.20    2.00
   1  23   1   37.30    4.50
  -1  23  -1   31.60    4.40
  -1  23  -1   20.40    4.90
  -1  23  -1   29.70    4.60
   1  23   1   33.70    4.30
   1  23   1   35.10    2.50
   1  23   1   27.80    4.00
  -1  23  -1   32.60    2.70
  -1  23  -1   28.80    2.20
  -1  23  -1   30.20    2.00
  -1  23  -1   23.40    4.00
  -2 -23  -1   85.29    4.00
   2 -23   1   85.49    6.30
   2 -23   1   89.29    3.60
   2 -23   1   78.19    3.30
   2 -23   1   79.49    3.40
  -2 -23  -1   84.69    3.60
  -2 -23  -1   85.69    3.80
  -2 -23  -1   85.59    3.80
   2 -23   1   90.19    4.40
  -2  23  -1   99.69    7.90
  -2  23  -1   80.69    6.50
   2  23   1   81.99    3.50
  -2  23  -1   78.29    7.70
  -2  23  -1   88.19    3.90
  -2  23  -1   88.19    3.60
   2  23   1   84.19    6.00
  -2  23  -1   93.19    4.60
   2  23   1   86.99    6.00
   2  23   1   79.69    5.70
  -2  23  -1   88.89    7.80
   2  23   1   84.89    4.00
  -2  23  -1   93.69    7.40
  -3 -23  -1    0.90    1.00
  -3 -23  -1    0.30    0.90
   3 -23   1    2.10    0.90
   3 -23   1    1.90    2.50
  -3 -23  -1    2.00    1.00
  -3 -23  -1    1.30    0.90
   3  23   1    2.00    0.90
  -3  23  -1    3.50    3.60
   3  23   1    2.30    1.10
  -3  23  -1    1.60    0.90
  -3  23  -1    4.30    3.70
  -3  23  -1    4.40    2.60
  -3  23  -1    1.80    1.00
  -3  23  -1   -1.10    2.70
  -3  23  -1    2.40    1.40
  -3  23  -1   -0.90    2.90
   3  23   1    0.90    2.10
  -4 -23  -1  171.38    6.20
  -4 -23  -1  175.48    6.00
   4 -23   1  173.68   10.30
   4 -23   1  165.48    5.20
  -4 -23  -1  177.58    6.40
   4 -23   1  172.88    6.10
  -4  23  -1  169.38   10.50
  -4  23  -1  164.78    9.00
  -4  23  -1  182.08   11.00
  -4  23  -1  162.28   12.00
  -4  23  -1  160.78    5.90
   4  23   1  163.28    6.00
  -4  23  -1  171.08   11.20
  -4  23  -1  174.48    7.00
   4  23   1  166.38    7.80
   5 -23   1   43.10    2.70
  -5 -23  -1   44.00    2.40
   5 -23   1   44.80    1.90
  -5 -23  -1   45.40    3.00
   5 -23   1   30.00    8.30
   5 -23   1   39.00    2.30
  -5 -23  -1   45.30    2.70
  -5  23  -1   44.50    5.90
  -5  23  -1   36.40    5.80
  -5  23  -1   42.80    2.60
  -5  23  -1   42.70    4.30
  -5  23  -1   43.90    4.80
  -5  23  -1   48.30    2.60
  -5  23  -1   41.80    6.50
   6 -23   1   39.50    2.50
   6 -23   1   43.30    1.90
   6 -23   1   33.90    3.10
  -6 -23  -1   43.20    2.30
   6 -23   1   37.10    6.40
  -6 -23  -1   47.40    2.90
  -6 -23  -1   33.80    3.70
   6  23   1   45.50    2.30
  -6  23  -1   41.00    4.30
   7 -23   1    2.10    0.80
  -7 -23  -1    2.00    0.80
  -7 -23  -1    1.80    1.10
   7 -23   1    1.70    0.60
   7 -23   1    2.00    1.40
  -7 -23  -1    2.20    0.70
  -7  23  -1    2.70    0.80
   8 -23   1    0.70    0.40
  -8 -23  -1    1.20    0.90
   8 -23   1    0.80    0.70
  -8 -23  -1    0.00    0.60
   9 -23   1    7.90    0.90
   9 -23   1    8.90    0.60
  -9 -23  -1    9.90    1.00
  -8 -24   1   49.20    2.50
   8 -24  -1   50.19    1.80
  -8 -24   1   48.00    2.10
   8 -24  -1   53.39    2.60
  -7 -24   1   19.20    1.60
   7 -24  -1   22.30    1.90
   7 -24  -1   18.10    1.10
  -7 -24   1   16.20    1.80
  -7  24   1   16.90    2.60
   6 -24  -1    9.30    0.90
   6 -24  -1    9.90    1.00
   6 -24  -1   10.50    1.30
  -6 -24   1   12.70    1.80
  -6 -24   1   10.00    1.40
  -6 -24   1   13.40    1.40
   6 -24  -1   11.90    1.50
  -6  24   1   11.10    1.30
  -6  24   1   10.70    2.60
  -5 -24   1   19.60    2.20
  -5 -24   1   19.90    2.00
   5 -24  -1   19.50    1.90
   5 -24  -1   20.10    1.20
  -5 -24   1   21.00    1.80
   5  24  -1   19.30    1.80
  -5  24   1   16.80    4.90
  -5  24   1   25.10    9.10
  -5  24   1   23.70    1.90
  -5  24   1   26.90    9.50
  -5  24   1   18.00    1.80
  -5  24   1   13.10    3.10
  -5  24   1   16.30    2.30
  -4 -24   1   21.00    1.90
  -4 -24   1   21.60    2.20
   4 -24  -1   17.60    1.80
  -4 -24   1   19.00    2.10
   4 -24  -1   18.70    1.10
  -4 -24   1   21.30    2.00
  -4  24   1   20.70    1.90
   4  24  -1   20.60    1.90
  -4  24   1   16.50    4.40
  -4  24   1   16.00    5.90
   4  24  -1   20.90    3.10
  -4  24   1   21.00    4.40
  -4  24   1   19.60    2.50
  -4  24   1   19.20    3.70
  -4  24   1   16.40    1.90
  -4  24   1   12.90    4.50
  -3 -24   1   15.80    1.80
  -3 -24   1   13.40    1.80
   3 -24  -1   16.60    1.80
  -3 -24   1   16.60    1.80
  -3 -24   1   16.50    1.80
  -3  24   1   14.40    4.20
  -3  24   1   16.60    3.70
  -3  24   1   17.40    2.40
   3  24  -1   14.40    1.50
  -3  24   1   13.30    1.60
  -3  24   1   14.50    4.90
   3  24  -1   15.90    1.80
  -3  24   1    8.10    3.80
   3  24  -1   13.10    2.90
  -3  24   1   17.50    4.60
  -3  24   1   18.80    2.10
   2 -24  -1   84.09    3.60
  -2 -24   1   80.89    3.50
  -2 -24   1   78.99    3.60
  -2 -24   1   80.89    3.60
   2 -24  -1   78.49    3.30
   2 -24  -1   79.79    3.20
   2 -24  -1   80.59    3.30
  -2 -24   1   76.49    3.90
  -2  24   1   84.59    3.80
   2  24  -1   80.19    3.80
  -2  24   1   86.09    4.50
   2  24  -1   64.69    6.00
   2  24  -1   65.39    5.80
  -2  24   1   75.99    6.90
   2  24  -1   75.59    3.30
  -2  24   1   76.19    6.70
   2  24  -1   76.19    5.70
  -2  24   1   78.89    7.20
  -2  24   1   67.09    6.90
  -2  24   1   75.29    3.40
  -2  24   1   73.79    8.10
  -1 -24   1  446.26   14.20
   1 -24  -1  452.05   13.40
   1 -24  -1  446.46   13.40
   1 -24  -1  458.25   13.50
   1 -24  -1  454.85   13.40
  -1 -24   1  450.25   13.60
   1 -24  -1  465.25   14.40
  -1 -24   1  441.06   13.50
  -1 -24   1  449.86   13.50
   1  24  -1  456.85   13.50
  -1  24   1  498.75   24.50
   1  24  -1  460.55   16.40
  -1  24   1  462.05   13.70
   1  24  -1  450.95   16.70
  -1  24   1  454.65   13.40
  -1  24   1  445.46   18.90
   1  24  -1  465.05   19.20
   1  24  -1  447.26   14.10
  -1  24   1  483.75   14.70
   0 -24   1    1.40    0.80
   0 -24   1    1.30    0.60
   0 -24  -1    2.10    1.20
   0 -24  -1    0.70    0.80
   0 -24  -1    0.70    0.70
   0 -24   1    0.10    0.80
   0 -24  -1    0.90    0.70
   0 -24  -1    0.30    0.70
   0 -24   1    1.50    0.70
   0 -24   1    0.70    0.90
   0  24  -1    5.90    5.50
   0  24   1   -0.20    0.90
   0  24   1    0.00    1.10
   0  24  -1    3.40    2.60
   0  24  -1    4.50    2.70
   0  24  -1    1.10    0.90
   0  24   1    2.30    0.80
   0  24  -1   -0.10    0.80
   0  24  -1    1.00    1.10
   0  24   1   -2.80    2.40
   0  24   1    1.20    4.80
   0  24   1   -5.10    2.60
   1 -24   1    1.80    0.80
  -1 -24  -1    2.10    0.90
   1 -24   1    1.70    0.90
   1 -24   1    0.70    1.10
  -1 -24  -1    2.50    1.00
   1 -24   1    2.10    0.80
   1 -24   1    2.30    0.80
  -1 -24  -1    3.40    1.10
  -1 -24  -1    3.00    1.00
  -1 -24  -1    1.30    0.90
   1  24   1    3.40    2.40
  -1  24  -1    2.30    1.30
   1  24   1    2.50    2.90
   1  24   1    3.60    1.20
  -1  24  -1    3.30    1.10
  -1  24  -1    3.50    2.80
  -1  24  -1    1.40    0.90
  -1  24  -1   -4.80    4.10
   1  24   1    1.20    0.90
   1  24   1    4.20    2.70
  -2 -24  -1  220.08    7.40
   2 -24   1  205.28    7.00
  -2 -24  -1  224.88    7.80
  -2 -24  -1  223.18    7.50
  -2 -24  -1  217.18    7.30
   2 -24   1  227.98    8.20
   2 -24   1  218.48    7.30
   2 -24   1  214.58    7.00
  -2  24  -1  214.48   10.90
  -2  24  -1  231.18   11.50
   2  24   1  233.38   10.30
  -2  24  -1  220.88   12.40
   2  24   1  222.98    7.80
   2  24   1  215.08   10.00
   2  24   1  232.78    7.30
  -2  24  -1  229.18    7.60
  -2  24  -1  216.88   12.00
  -2  24  -1  215.18   11.80
   2  24   1  210.68    9.60
  -2  24  -1  229.68    7.30
  -2  24  -1  222.58    8.30
   3 -24   1   79.89    6.60
  -3 -24  -1   81.39    3.90
  -3 -24  -1   82.19    3.60
   3 -24   1   81.99    3.60
  -3 -24  -1   82.89    3.70
  -3 -24  -1   81.89    3.90
   3  24   1   81.09    3.80
   3  24   1   79.29    3.30
  -3  24  -1   80.19    7.80
  -3  24  -1   71.09    8.00
  -3  24  -1   74.39    7.40
  -3  24  -1   81.89    4.50
  -3  24  -1   82.29    3.80
  -3  24  -1   75.49    6.50
  -3  24  -1   81.89    8.40
  -3  24  -1   77.99    3.50
   3  24   1   84.59    5.90
  -4 -24  -1  118.69    4.70
   4 -24   1   99.79    3.90
   4 -24   1  123.19    8.40
  -4 -24  -1  124.09    5.00
   4 -24   1  115.09    4.60
  -4 -24  -1  119.39    4.50
  -4  24  -1  105.29    8.80
   4  24   1  107.79    6.60
  -4  24  -1  119.19    7.60
   4  24   1  113.79    4.60
  -4  24  -1  119.79    4.50
   4  24   1  100.59    4.90
  -4  24  -1  127.09    9.30
  -4  24  -1  120.49    5.60
  -4  24  -1  124.09    9.60
  -4  24  -1  103.19   11.50
  -4  24  -1  114.39    4.70
  -5 -24  -1   -0.70    0.80
  -5 -24  -1    0.50    0.80
   5 -24   1   -4.60    3.00
   5 -24   1    0.20    0.50
  -5 -24  -1    1.00    1.10
   5 -24   1   -0.10    0.70
  -5  24  -1    1.80    2.50
  -5  24  -1    0.70    0.90
  -5  24  -1    1.30    1.60
   5  24   1    1.10    0.90
  -5  24  -1   -0.20    0.90
   6 -24   1    0.70    0.50
  -6 -24  -1    0.20    0.80
   6 -24   1   -4.50    4.20
   6 -24   1    1.10    0.80
  -6 -24  -1   -0.10    0.70
  -6 -24  -1    1.00    1.00
   6  24   1   -0.80    1.10
  -6  24  -1    1.80    0.90
  -6  24  -1    2.40    2.10
   7 -24   1    6.90    1.20
  -7 -24  -1    5.80    0.80
   7 -24   1    5.40    0.80
  -7 -24  -1    7.10    1.40
  -7 -24  -1    5.90    1.10
  -7  24  -1    6.50    2.50
  -8 -24  -1   17.80    1.60
   8 -24   1   15.40    1.40
   8 -24   1   16.00    0.90
  -8 -24  -1   15.00    1.20
   8 -25  -1    2.30    0.40
   8 -25  -1    1.90    0.70
  -8 -25   1    3.30    0.90
  -8 -25   1    3.10    0.70
  -7 -25   1   12.30    1.60
   7 -25  -1   13.20    0.90
   7 -25  -1   13.40    1.50
  -7 -25   1   11.10    1.10
  -7 -25   1   14.60    1.50
  -6 -25   1   45.20    2.90
  -6 -25   1   45.80    2.50
   6 -25  -1   33.40    1.90
  -6 -25   1   41.80    2.10
   6 -25  -1   40.00    1.60
   6 -25  -1   38.30    2.50
  -6  25   1   36.80    4.40
  -5 -25   1   10.10    1.60
  -5 -25   1    9.10    1.40
   5 -25  -1    6.30    1.00
   5 -25  -1    8.20    0.90
   5 -25  -1    8.90    1.40
  -5 -25   1    9.30    1.30
  -5  25   1    7.50    1.80
  -5  25   1   10.40    1.40
   5  25  -1    9.60    1.30
  -5  25   1    8.20    4.30
  -5  25   1    7.10    1.30
  -5  25   1    6.40    2.50
   4 -25  -1   26.30    1.70
  -4 -25   1   27.80    2.30
  -4 -25   1   28.90    2.10
   4 -25  -1   25.60    2.10
  -4 -25   1   25.50    2.30
  -4 -25   1   26.20    2.20
  -4  25   1   19.70    6.80
  -4  25   1   25.40    2.10
  -4  25   1   24.80    2.20
  -4  25   1   20.80    4.00
  -4  25   1   33.50    5.90
   4  25  -1   20.00    3.40
  -4  25   1   26.60    5.10
  -4  25   1   30.70    5.60
  -3 -25   1   47.10    2.90
   3 -25  -1   51.39    2.50
   3 -25  -1   50.39    2.80
  -3 -25   1   53.29    3.00
  -3 -25   1   52.69    3.00
  -3 -25   1   55.39    2.80
  -3  25   1   49.70    6.20
  -3  25   1   36.10    5.90
   3  25  -1   52.09    2.90
   3  25  -1   45.90    4.70
  -3  25   1   52.49    3.70
  -3  25   1   42.50    6.20
   3  25  -1   43.40    2.40
  -3  25   1   42.20    6.50
  -3  25   1   53.49    5.90
  -3  25   1   53.79    3.00
  -3  25   1   54.89    2.80
   2 -25  -1   25.00    1.70
  -2 -25   1   24.20    2.10
   2 -25  -1   23.60    1.80
   2 -25  -1   20.80    1.80
  -2 -25   1   22.60    2.30
  -2 -25   1   28.30    2.30
   2  25  -1   22.90    1.90
  -2  25   1   22.70    2.40
   2  25  -1   22.30    3.60
  -2  25   1   27.70    2.80
  -2  25   1   17.40    4.10
  -2  25   1   12.60    4.30
   2  25  -1   19.70    2.10
  -2  25   1   20.00    4.60
  -2  25   1   23.20    2.20
  -2  25   1   23.40    4.30
  -1 -25   1   49.60    3.00
   1 -25  -1   48.90    2.50
  -1 -25   1   46.80    3.10
  -1 -25   1   51.29    3.20
   1 -25  -1   46.30    3.20
   1 -25  -1   44.00    2.40
  -1 -25   1   46.50    2.70
   1 -25  -1   46.20    2.50
   1 -25  -1   44.30    2.40
  -1  25   1   38.50    6.80
   1  25  -1   48.70    2.60
  -1  25   1   40.60    5.70
   1  25  -1   47.40    5.50
  -1  25   1   50.79    3.40
   1  25  -1   52.49    5.20
  -1  25   1   46.20    2.50
  -1  25   1   44.80    2.80
  -1  25   1   44.90    5.60
   1  25  -1   46.10    5.30
   1  25  -1   52.19    3.20
  -1  25   1   38.70    5.60
   0 -25  -1   54.29    2.80
   0 -25  -1   57.19    2.90
   0 -25  -1   58.29    2.90
   0 -25   1   58.89    3.00
   0 -25   1   56.09    2.60
   0 -25   1   59.29    2.90
   0 -25   1   59.99    3.50
   0 -25   1   64.39    2.90
   0 -25  -1   58.09    2.70
   0 -25  -1   61.99    3.60
   0  25   1   60.29    3.60
   0  25  -1   51.79    5.70
   0  25   1   58.19    5.90
   0  25  -1   58.39    2.70
   0  25   1   57.39    2.60
   0  25   1   56.69    6.00
   0  25  -1   70.89    6.10
   0  25   1   45.60    7.50
   0  25  -1   53.59    6.10
   0  25  -1   60.49    3.60
   0  25  -1   56.99    3.00
   0  25   1   60.99    6.40
   0  25   1   57.39    3.00
   1 -25   1   13.80    1.50
   1 -25   1   17.30    1.50
   1 -25   1   15.10    2.00
  -1 -25  -1   17.60    1.80
   1 -25   1   15.40    1.60
  -1 -25  -1   15.30    1.90
  -1 -25  -1   20.10    2.40
  -1 -25  -1   13.60    1.30
   1 -25   1   11.50    1.40
  -1  25  -1   16.60    1.90
  -1  25  -1   11.80    3.70
   1  25   1   13.80    3.60
  -1  25  -1   17.00    4.20
   1  25   1   14.60    1.70
  -1  25  -1   16.90    1.70
   1  25   1   15.40    2.10
   1  25   1   18.80    3.70
  -1  25  -1   15.10    2.20
   1  25   1   17.50    4.10
  -1  25  -1   12.00    3.70
  -1  25  -1   18.50    5.50
  -2 -25  -1    2.50    1.10
  -2 -25  -1    1.40    1.10
   2 -25   1   -0.80    0.70
   2 -25   1   -0.80    0.70
   2 -25   1    2.60    0.80
  -2 -25  -1    1.90    1.00
   2 -25   1    2.00    0.70
   2 -25   1    0.40    1.10
  -2 -25  -1    0.30    0.90
  -2  25  -1   -2.80    3.00
  -2  25  -1    1.40    1.10
  -2  25  -1    1.30    1.30
  -2  25  -1    1.60    3.30
   2  25   1    0.40    0.90
  -2  25  -1    0.30    3.40
   2  25   1    1.00    1.10
   2  25   1    4.00    3.70
   2  25   1    4.20    2.70
  -2  25  -1    3.30    3.30
  -2  25  -1    1.30    0.90
   2  25   1    5.00    3.50
  -3 -25  -1  189.18    6.80
   3 -25   1  188.68    6.60
  -3 -25  -1  189.18    6.60
  -3 -25  -1  188.78    6.70
  -3 -25  -1  187.78    6.80
  -3  25  -1  191.08    6.50
  -3  25  -1  190.78    7.60
  -3  25  -1  182.58   10.20
   3  25   1  191.88    9.20
   3  25   1  191.98    6.90
  -3  25  -1  179.18   11.60
  -3  25  -1  191.58    6.80
  -3  25  -1  199.98   12.40
  -3  25  -1  187.88   11.20
  -3  25  -1  194.28   11.70
  -4 -25  -1   -0.50    0.90
   4 -25   1    0.10    0.70
  -4 -25  -1    1.50    0.90
   4 -25   1   -1.00    2.50
  -4 -25  -1    1.60    1.10
  -4  25  -1    4.50    2.50
  -4  25  -1  -11.30    3.80
   4  25   1    1.40    1.20
   4  25   1   -1.30    0.70
  -4  25  -1    4.00    4.00
  -4  25  -1   14.20    6.60
   4  25   1   -1.90    3.10
  -4  25  -1   -6.80    4.20
  -4  25  -1    0.60    1.00
  -4  25  -1    0.50    0.90
  -4  25  -1   -0.50    1.30
   5 -25   1    3.20    0.50
   5 -25   1    2.70    1.00
  -5 -25  -1    3.00    1.20
  -5 -25  -1    2.50    1.10
  -5  25  -1    3.00    1.60
  -5  25  -1    2.50    1.00
  -5  25  -1    1.80    1.00
  -5  25  -1    2.10    4.40
  -5  25  -1    7.00    2.40
  -6 -25  -1   78.39    3.50
   6 -25   1   78.89    2.60
  -6 -25  -1   76.79    3.80
   6 -25   1   82.79    3.60
  -6 -25  -1   78.39    3.10
  -6  25  -1   71.59    5.50
  -6  25  -1   77.79    3.30
   6  25   1   72.99    3.10
   7 -25   1    0.40    0.40
  -7 -25  -1    0.90    0.90
  -7 -25  -1    0.60    0.50
  -7 -25  -1    1.60    1.20
   7 -25   1   -0.10    0.60
  -8 -25  -1    1.20    0.60
   8 -25   1    0.70    0.30
  -8 -25  -1    1.00    0.80
   8 -25   1    1.30    0.70
  -8 -26   1   14.20    1.60
   8 -26  -1   14.00    1.30
  -8 -26   1   12.00    1.00
   7 -26  -1    9.70    2.00
  -7 -26   1   10.50    1.20
  -7 -26   1   11.40    1.50
   7 -26  -1    7.70    0.70
  -7 -26   1   10.30    1.00
  -6 -26   1    6.70    1.20
  -6 -26   1    8.30    1.10
  -6 -26   1   10.30    1.50
   6 -26  -1    8.50    1.30
  -6  26   1    1.40    3.10
   5 -26  -1    2.50    0.90
  -5 -26   1    2.80    0.90
  -5 -26   1    3.70    1.20
   5 -26  -1    1.60    0.60
  -5 -26   1    1.70    1.00
  -5  26   1    0.60    2.30
   5  26  -1    4.80    1.00
  -5  26   1    2.40    1.00
  -5  26   1    4.00    1.60
  -5  26   1    2.90    1.00
   4 -26  -1   62.59    3.10
  -4 -26   1   60.19    3.30
  -4 -26   1   59.59    3.20
  -4 -26   1   60.39    3.10
  -4 -26   1   57.99    2.90
   4 -26  -1   51.79    2.50
  -4  26   1   59.99    3.80
  -4  26   1   48.30    8.70
  -4  26   1   59.39    3.00
   4  26  -1   61.79    3.10
  -4  26   1   56.99    3.10
   3 -26  -1   69.49    3.20
  -3 -26   1   63.99    3.40
  -3 -26   1   62.79    3.30
   3 -26  -1   63.69    2.80
  -3 -26   1   64.39    3.40
  -3 -26   1   65.49    3.20
  -3  26   1   65.89    4.10
  -3  26   1   63.89    3.40
  -3  26   1   65.39    3.10
  -3  26   1   57.79    6.50
  -3  26   1   54.59    7.10
   3  26  -1   60.19    2.80
   3  26  -1   61.09    3.30
  -2 -26   1    1.30    0.90
   2 -26  -1    0.20    0.80
   2 -26  -1    2.60    0.80
  -2 -26   1    1.20    0.90
   2 -26  -1    0.70    0.70
  -2 -26   1   -0.60    0.90
  -2 -26   1    0.30    0.90
   2 -26  -1    0.30    0.60
   2  26  -1    0.60    1.10
  -2  26   1   -1.70    3.60
  -2  26   1    1.20    0.90
  -2  26   1    2.30    1.10
  -2  26   1    2.50    1.40
  -2  26   1    0.50    3.30
  -2  26   1   -6.10    3.30
   2  26  -1    1.10    2.60
  -2  26   1   -3.20    4.60
  -2  26   1    3.80    3.80
  -1 -26   1  151.58    5.60
  -1 -26   1  148.79    5.50
  -1 -26   1  151.28    6.20
   1 -26  -1  162.58    6.40
  -1 -26   1  146.59    5.60
   1 -26  -1  154.78    5.40
   1 -26  -1  155.78    5.50
   1 -26  -1  152.78    5.40
   1 -26  -1  155.38    5.50
  -1  26   1  133.69    9.50
   1  26  -1  142.89    8.50
  -1  26   1  151.98    9.90
  -1  26   1  161.38    6.60
  -1  26   1  162.08   15.00
   1  26  -1  153.78    6.20
   1  26  -1  152.98    9.00
  -1  26   1  161.78    6.20
   1  26  -1  143.99    9.10
  -1  26   1  161.98    9.70
   1  26  -1  152.28    5.60
  -1  26   1  155.28    5.40
   0 -26  -1    4.30    1.40
   0 -26   1    5.00    1.10
   0 -26  -1    4.20    1.00
   0 -26  -1    4.30    1.10
   0 -26   1    7.20    1.60
   0 -26  -1    3.10    0.90
   0 -26   1    5.70    1.20
   0 -26   1    5.80    1.20
   0 -26  -1    7.50    1.20
   0 -26   1    7.90    1.30
   0  26  -1    8.40    3.30
   0  26  -1    6.40    1.30
   0  26   1    8.60    3.40
   0  26   1    6.30    1.30
   0  26  -1    7.00    1.60
   0  26   1    5.30    1.50
   0  26  -1    6.10    3.40
   0  26  -1    1.80    3.30
   0  26   1    6.40    3.10
   0  26   1    8.80    3.60
  -1 -26  -1   54.79    3.40
  -1 -26  -1   55.79    3.00
   1 -26   1   56.69    2.80
   1 -26   1   60.69    3.70
   1 -26   1   57.19    2.70
   1 -26   1   58.09    2.80
   1 -26   1   56.99    2.80
  -1 -26  -1   54.89    2.90
  -1 -26  -1   50.69    2.90
   1  26   1   47.30    5.80
  -1  26  -1   59.49    3.70
  -1  26  -1   53.59    6.50
  -1  26  -1   54.79    6.60
   1  26   1   55.09    3.40
  -1  26  -1   51.39    6.10
  -1  26  -1   46.20    8.10
   1  26   1   52.79    2.90
  -1  26  -1   56.19    2.80
   1  26   1   46.10    5.40
  -1  26  -1   61.69    3.90
  -2 -26  -1    3.30    1.20
   2 -26   1    3.00    0.90
   2 -26   1    3.00    1.30
  -2 -26  -1    5.30    1.20
  -2 -26  -1    5.70    1.30
   2 -26   1    3.40    0.90
   2 -26   1    4.90    1.00
  -2 -26  -1    7.70    1.30
   2 -26   1    2.70    0.90
  -2  26  -1    3.80    3.30
  -2  26  -1    5.80    1.30
   2  26   1    4.60    1.40
  -2  26  -1    4.60    1.10
  -2  26  -1   10.80    5.30
   2  26   1    4.40    3.00
  -2  26  -1   -5.00    3.50
  -2  26  -1    6.20    1.70
  -2  26  -1    9.80    3.70
  -2  26  -1    8.60    4.00
  -3 -26  -1   48.60    2.70
  -3 -26  -1   51.09    2.90
  -3 -26  -1   46.70    3.00
  -3 -26  -1   51.39    2.90
   3 -26   1   48.10    2.70
  -3  26  -1   53.29    8.40
  -3  26  -1   51.99    3.00
   3  26   1   45.60    2.50
  -3  26  -1   48.90    2.70
   3  26   1   49.10    3.00
  -3  26  -1   36.10    5.20
  -3  26  -1   49.10    6.90
  -3  26  -1   50.09    7.80
   3  26   1   45.30    5.70
  -3  26  -1   51.69    3.60
  -3  26  -1   40.50    8.10
  -4 -26  -1  159.98    5.70
  -4 -26  -1  165.48    6.00
  -4 -26  -1  161.98    6.20
   4 -26   1  168.38    5.90
  -4  26  -1  152.88    6.70
  -4  26  -1  160.68    5.90
  -4  26  -1  188.38   11.00
  -4  26  -1  160.78    5.70
  -4  26  -1  150.18   10.80
   4  26   1  161.68    5.90
   4  26   1  161.28    5.50
  -5 -26  -1    2.60    1.10
  -5 -26  -1    3.60    0.90
  -5 -26  -1    3.30    1.20
   5 -26   1    3.20    0.90
  -5  26  -1    1.30    0.90
   5  26   1    2.00    0.90
  -5  26  -1    2.50    2.50
  -5  26  -1    6.40    1.80
  -6 -26  -1    0.20    0.60
  -6 -26  -1    0.70    0.80
   6 -26   1    0.20    0.80
  -6 -26  -1   -0.80    0.90
   6 -26   1    0.30    0.50
  -6  26  -1    0.30    0.70
  -6  26  -1    0.70    2.10
   6  26   1    0.60    1.30
   7 -26   1    3.30    0.80
  -7 -26  -1    4.60    1.10
  -7 -26  -1    5.60    0.90
  -7 -26  -1    6.30    0.70
  -8 -26  -1    8.00    0.90
   8 -26   1    9.80    1.10
  -8 -26  -1    8.50    1.00
   8 -27  -1   51.19    2.40
  -8 -27   1   53.29    2.20
  -7 -27   1    3.90    0.80
  -7 -27   1    3.30    0.60
  -7 -27   1    4.90    1.00
   7 -27  -1    3.60    0.90
   6 -27  -1   55.99    2.80
  -6 -27   1   57.39    2.70
  -6 -27   1   50.39    2.40
  -6 -27   1   53.29    2.90
  -5 -27   1   45.20    2.40
  -5 -27   1   44.50    2.60
   5 -27  -1   46.40    2.10
  -5 -27   1   48.00    2.90
   5 -27  -1   46.70    2.60
  -5  27   1   45.70    5.10
  -5  27   1   44.10    2.40
  -5  27   1   44.30    3.50
   5  27  -1   40.80    2.30
  -4 -27   1   -0.30    0.90
  -4 -27   1    0.50    0.90
  -4 -27   1    1.50    1.30
   4 -27  -1    1.50    0.60
   4 -27  -1    1.20    0.90
  -4 -27   1    0.40    1.20
  -4  27   1    1.30    2.90
  -4  27   1    0.60    1.40
  -4  27   1   12.20    8.10
  -4  27   1   -0.60    1.10
  -4  27   1    1.70    1.00
   4  27  -1    1.10    1.00
   4  27  -1    0.70    1.10
  -3 -27   1  110.09    4.40
   3 -27  -1  121.99    4.60
   3 -27  -1  115.09    4.10
  -3 -27   1  114.89    5.40
  -3 -27   1  114.09    4.60
  -3 -27   1  113.29    4.70
   3  27  -1  105.29    4.20
  -3  27   1  109.29    4.60
  -3  27   1  110.39    4.30
  -3  27   1   94.59   13.70
  -3  27   1  106.39    8.40
  -3  27   1  118.19   11.20
  -3  27   1  113.79    5.50
  -3  27   1  114.49   10.30
   3  27  -1  110.49    4.70
   2 -27  -1  224.88    7.40
  -2 -27   1  228.18    7.60
   2 -27  -1  212.78    7.10
  -2 -27   1  223.98    7.30
  -2 -27   1  217.28    7.40
  -2 -27   1  210.78    7.80
   2 -27  -1  207.58    6.90
   2 -27  -1  207.58    6.90
  -2  27   1  269.37   19.90
  -2  27   1  213.18    7.10
  -2  27   1  220.28    8.50
  -2  27   1  206.28    7.50
  -2  27   1  216.38   13.60
  -2  27   1  199.88   11.40
  -2  27   1  248.88   15.10
   2  27  -1  213.28   12.50
   2  27  -1  212.88    7.20
   2  27  -1  223.68    7.90
  -2  27   1  263.97   16.00
  -1 -27   1    0.00    1.00
  -1 -27   1    0.30    0.90
   1 -27  -1    2.90    0.90
   1 -27  -1    1.50    0.80
  -1 -27   1    0.10    0.80
  -1 -27   1    0.70    0.90
   1  27  -1    0.60    1.20
   1  27  -1   -6.20    4.10
  -1  27   1    1.30    3.60
  -1  27   1    1.20    0.80
   1  27  -1    2.10    1.00
  -1  27   1    2.10    3.70
  -1  27   1   -2.10    5.80
   1  27  -1    2.60    3.10
  -1  27   1    2.40    3.60
   1  27  -1   -9.20    3.90
   0 -27  -1   72.99    3.50
   0 -27   1   80.09    4.20
   0 -27  -1   73.79    3.20
   0 -27  -1   74.89    4.10
   0 -27  -1   78.19    3.50
   0 -27   1   76.99    3.10
   0 -27   1   78.39    3.50
   0 -27   1   76.39    3.40
   0 -27  -1   78.79    3.40
   0 -27   1   80.19    3.50
   0  27  -1   81.69    7.30
   0  27   1   74.79    7.40
   0  27  -1   91.39    7.50
   0  27   1   81.99    7.40
   0  27  -1   74.89    3.60
   0  27  -1   77.79    4.20
   0  27  -1   71.49    3.20
   0  27  -1   96.79    8.10
   0  27   1   70.99    7.60
   0  27   1   77.09    4.30
   0  27   1   83.59    3.70
  -1 -27  -1    2.60    1.10
   1 -27   1    3.00    1.30
   1 -27   1    3.30    0.90
   1 -27   1    1.90    0.80
  -1 -27  -1    3.00    1.10
  -1  27  -1   -1.10    3.80
  -1  27  -1    3.10    1.40
  -1  27  -1   -0.50    3.80
   1  27   1   -1.00    4.30
  -1  27  -1    2.40    1.10
   1  27   1    1.10    4.00
   1  27   1    4.80    1.40
  -1  27  -1    2.00    5.90
   1  27   1    2.60    3.10
  -1  27  -1    4.90    1.00
  -1  27  -1    6.50    3.50
  -2 -27  -1   53.59    3.10
   2 -27   1   49.70    2.60
   2 -27   1   44.10    2.50
  -2 -27  -1   52.39    2.90
  -2 -27  -1   53.09    2.80
  -2 -27  -1   52.49    2.90
   2 -27   1   43.00    2.30
  -2  27  -1   40.00    6.30
  -2  27  -1   49.20    2.60
   2  27   1   44.30    5.40
   2  27   1   52.39    3.40
  -2  27  -1   52.69    3.70
  -2  27  -1   47.50    2.90
  -2  27  -1   52.19    7.70
  -2  27  -1   42.50    6.10
  -2  27  -1   39.50    6.50
   2  27   1   48.80    2.60
  -2  27  -1   46.00    6.10
   3 -27   1    4.30    1.00
  -3 -27  -1    5.50    1.30
  -3 -27  -1    4.40    1.20
  -3 -27  -1    4.40    1.10
   3 -27   1    4.10    0.90
   3  27   1    4.50    1.20
  -3  27  -1    5.50    1.10
  -3  27  -1    5.90    1.40
   3  27   1    6.70    1.20
  -3  27  -1    6.50    1.70
   4 -27   1    2.60    0.80
  -4  27  -1    1.00    1.00
   4  27   1    3.30    0.90
  -4  27  -1    4.70    2.90
  -4  27  -1    0.90    1.30
   4  27   1    2.30    1.00
  -5 -27  -1    8.20    1.20
   5 -27   1    9.40    1.30
  -5 -27  -1   11.10    1.70
   5 -27   1    9.00    1.00
  -5 -27  -1    8.20    1.40
  -5  27  -1    7.10    1.20
  -5  27  -1    2.30    2.70
  -5  27  -1    5.50    1.80
  -5  27  -1   10.90    1.30
  -6 -27  -1    0.60    0.80
  -6 -27  -1    0.10    0.90
  -6 -27  -1    0.90    0.60
   6 -27   1   -0.20    0.50
   6 -27   1    0.20    0.70
  -7 -27  -1   22.90    1.20
  -7 -27  -1   24.50    1.50
  -7 -27  -1   23.80    1.80
   7 -27   1   22.90    1.70
   7 -28  -1    0.80    0.70
  -7 -28   1   -0.70    0.70
  -7 -28   1   -0.80    0.40
  -7 -28   1   -0.40    0.50
  -6 -28   1   26.30    2.10
  -6 -28   1   25.70    1.60
  -6 -28   1   28.50    1.90
   6 -28  -1   29.50    2.00
  -5 -28   1   18.60    2.00
  -5 -28   1   19.50    1.60
   5 -28  -1   17.40    1.70
  -5 -28   1   16.90    1.80
   5  28  -1   14.40    1.50
  -5  28   1   16.40    1.50
  -5  28   1   21.70    3.50
  -4 -28   1   28.80    2.00
   4 -28  -1   27.40    2.10
   4 -28  -1   27.90    1.70
  -4 -28   1   29.80    2.40
  -4 -28   1   33.60    2.30
   4  28  -1   33.00    2.30
  -4  28   1   30.50    2.20
  -4  28   1   24.90    4.20
   4  28  -1   25.10    1.90
  -4  28   1   29.20    2.00
  -4  28   1   32.20    2.80
   3 -28  -1   73.69    3.30
  -3 -28   1   68.19    3.50
  -3 -28   1   69.59    3.20
  -3 -28   1   72.99    3.60
  -3 -28   1   64.79    3.30
  -3  28   1   74.59    3.50
  -3  28   1   60.09    9.80
   3  28  -1   64.29    3.10
   3  28  -1   70.89    3.60
  -3  28   1   66.59    4.10
  -3  28   1   73.39    7.00
  -3  28   1   67.59    3.10
   2 -28  -1   17.20    1.50
  -2 -28   1   16.80    2.20
   2 -28  -1   18.90    1.70
  -2 -28   1   17.40    1.80
   2 -28  -1   19.80    1.70
  -2 -28   1   21.40    2.00
   2 -28  -1   14.10    1.40
  -2 -28   1   17.10    1.80
   2  28  -1   15.10    2.00
   2  28  -1   16.00    1.70
  -2  28   1   19.60    1.70
  -2  28   1   19.80    6.50
  -2  28   1   17.40    2.00
  -2  28   1   23.10    2.60
  -2  28   1    9.80    8.80
   1 -28  -1   27.30    1.90
   1 -28  -1   26.50    2.00
  -1 -28   1   27.50    2.50
  -1 -28   1   26.60    2.10
   1 -28  -1   27.90    2.00
  -1 -28   1   28.60    2.20
   1 -28  -1   23.00    1.80
  -1 -28   1   25.00    2.00
   1  28  -1   27.50    2.10
  -1  28   1   26.00    5.20
  -1  28   1   23.10    5.30
  -1  28   1   26.20    2.30
  -1  28   1   27.10    2.80
  -1  28   1   21.20    7.50
   1  28  -1   25.00    4.50
   1  28  -1   29.10    2.70
  -1  28   1   29.30    5.80
   0 -28  -1   25.20    1.90
   0 -28  -1   19.00    1.60
   0 -28   1   20.30    1.50
   0 -28   1   23.40    1.90
   0 -28   1   17.90    1.80
   0 -28   1   22.30    2.50
   0 -28   1   21.40    1.90
   0 -28  -1   23.70    2.00
   0  28   1   12.00    5.10
   0  28  -1   26.30    5.20
   0  28  -1   20.10    4.80
   0  28   1   23.70    5.20
   0  28  -1   19.70    1.60
   0  28  -1   16.60    4.40
   0  28   1   18.40    4.50
   0  28  -1   19.90    2.00
   1 -28   1   53.29    2.70
   1 -28   1   49.70    2.60
   1 -28   1   50.89    3.40
  -1 -28  -1   55.09    2.90
  -1 -28  -1   54.39    2.90
  -1 -28  -1   50.39    2.70
   1 -28   1   48.80    2.50
   1 -28   1   47.70    2.40
   1  28   1   53.09    2.90
  -1  28  -1   46.50    5.90
   1  28   1   50.99    3.30
  -1  28  -1   41.20    6.00
   1  28   1   46.30    5.80
  -1  28  -1   30.40    8.60
  -1  28  -1   51.29    2.60
   1  28   1   41.90    6.60
  -1  28  -1   51.49    3.60
  -1  28  -1   41.70    6.10
  -1  28  -1   53.79    3.00
   2 -28   1   65.79    2.80
  -2 -28  -1   65.79    3.20
   2 -28   1   64.89    3.00
  -2 -28  -1   67.09    3.20
   2 -28   1   66.09    2.90
  -2 -28  -1   66.09    3.40
   2 -28   1   62.99    3.00
  -2  28  -1   69.39    4.10
  -2  28  -1   71.69    3.50
  -2  28  -1   40.10    8.50
   2  28   1   65.79    3.70
  -2  28  -1   62.59    3.00
  -2  28  -1   57.39    7.50
   2  28   1   66.49    3.10
  -3 -28  -1    3.60    1.20
   3 -28   1    4.10    1.20
  -3 -28  -1    6.50    1.20
  -3 -28  -1    4.40    1.20
  -3  28  -1    4.10    1.20
  -3  28  -1    2.80    1.40
   3  28   1    4.00    1.20
  -3  28  -1    5.00    3.70
  -3  28  -1    3.90    1.60
   3  28   1    3.70    1.00
  -4 -28  -1    1.10    0.90
   4 -28   1    0.30    0.60
  -4 -28  -1   -0.20    1.00
  -4 -28  -1   -0.20    0.70
   4 -28   1    1.00    0.70
   4  28   1   -0.60    0.70
  -4  28  -1    0.40    1.20
   4  28   1    1.10    0.90
  -4  28  -1    0.50    0.90
  -4  28  -1   -1.60    2.90
  -4  28  -1    0.70    0.80
  -5 -28  -1   31.70    1.90
  -5 -28  -1   32.50    2.40
   5 -28   1   31.70    1.70
   5 -28   1   35.30    2.20
  -5 -28  -1   31.20    2.10
   5  28   1   31.70    2.00
  -5  28  -1   31.10    1.90
  -5  28  -1   28.30    3.90
  -5  28  -1   32.10    2.00
  -6 -28  -1    5.30    0.80
   6 -28   1    5.80    1.10
  -6 -28  -1    4.60    1.30
  -6 -28  -1    4.00    1.10
   6 -28   1    4.90    0.80
   7 -28   1    2.70    0.80
  -7 -28  -1    5.60    1.00
  -7 -28  -1    5.50    0.80
  -7 -28  -1    4.30    0.60
   7 -29  -1   -0.20    0.60
  -7 -29   1    1.30    0.70
  -7 -29   1    1.50    0.60
  -6 -29   1   10.10    1.20
  -6 -29   1    9.80    1.00
  -6 -29   1    8.90    1.30
   6 -29  -1    6.70    1.00
  -5 -29   1   -0.40    0.70
  -5 -29   1    0.90    0.70
  -5 -29   1    1.80    1.00
   5 -29  -1    0.00    0.70
  -5  29   1    1.70    1.30
  -4 -29   1   24.60    1.90
  -4 -29   1   24.60    2.20
   4 -29  -1   28.20    1.60
  -4 -29   1   23.70    2.00
   4 -29  -1   26.80    2.00
  -4  29   1   31.80    3.10
  -4  29   1   11.60    6.40
   4  29  -1   21.10    1.60
  -4  29   1   29.20    2.00
   4  29  -1   22.80    1.90
  -3 -29   1    6.60    1.10
   3 -29  -1    6.30    1.00
  -3 -29   1    4.20    1.10
  -3 -29   1    6.90    1.40
  -3 -29   1    4.00    1.20
   3 -29  -1    6.30    1.20
   3  29  -1    6.60    1.30
  -3  29   1    7.80    1.40
  -3  29   1    8.40    3.90
  -3  29   1    6.00    1.60
   3  29  -1    5.30    1.30
   2 -29  -1   36.50    2.10
  -2 -29   1   45.50    2.70
   2 -29  -1   42.50    2.10
  -2 -29   1   44.60    2.80
  -2 -29   1   49.50    3.00
  -2 -29   1   43.30    2.60
   2  29  -1   45.70    2.50
  -2  29   1   39.00    3.20
   2  29  -1   44.80    2.90
  -2  29   1   30.50    6.20
  -2  29   1   44.20    2.70
   1 -29  -1   10.10    1.30
   1 -29  -1   11.10    1.30
   1 -29  -1    8.60    1.20
  -1 -29   1    8.00    1.20
  -1 -29   1   10.50    1.50
   1 -29  -1   11.20    1.40
  -1 -29   1    9.90    1.70
  -1 -29   1    6.70    1.20
  -1  29   1    9.80    1.60
  -1  29   1    9.40    1.90
   1  29  -1    9.70    1.40
   1  29  -1    8.30    1.70
  -1  29   1    1.00   10.10
   0 -29  -1    4.40    1.10
   0 -29  -1    4.80    1.00
   0 -29  -1    3.90    1.00
   0 -29   1    4.00    1.10
   0 -29   1    5.00    1.10
   0 -29   1    4.20    1.00
   0  29  -1    5.40    1.60
   0  29   1    7.30    1.70
   0  29   1    3.90    1.20
   0  29  -1    4.20    1.20
   1 -29   1    6.40    1.10
   1 -29   1    6.40    1.10
  -1 -29  -1    8.90    1.30
   1 -29   1    6.60    1.10
  -1 -29  -1    6.90    1.20
   1 -29   1    9.10    1.20
  -1 -29  -1    6.20    1.20
  -1  29  -1    9.40    1.50
  -1  29  -1    7.50    1.70
  -1  29  -1    8.10    1.20
   1  29   1   10.70    1.50
   1  29   1    6.30    1.60
   2 -29   1    0.40    0.60
   2 -29   1   -0.50    0.60
  -2 -29  -1   -0.20    0.90
  -2 -29  -1    0.90    1.20
  -2 -29  -1    0.00    1.00
   2  29   1   -0.50    1.00
  -2  29  -1    0.40    1.20
  -2  29  -1   -0.90    0.90
  -2  29  -1   -0.10    1.20
   2  29   1    0.30    0.80
  -3 -29  -1    0.90    0.90
   3 -29   1    1.80    0.70
  -3 -29  -1    2.60    1.10
  -3 -29  -1    2.30    0.90
   3 -29   1    0.60    0.70
  -3  29  -1   -4.20    3.60
  -3  29  -1    1.40    0.80
  -3  29  -1    1.40    1.00
   3  29   1    2.90    1.10
  -3  29  -1    3.20    1.50
   4 -29   1    0.90    0.80
  -4 -29  -1    4.30    1.20
  -4 -29  -1    1.20    0.80
   4 -29   1    0.70    0.60
  -4  29  -1    1.10    0.80
  -4  29  -1   -1.40    3.10
   4  29   1    1.60    0.80
  -4  29  -1    0.20    1.30
   4  29   1    3.20    1.00
  -4  29  -1    1.20    0.90
  -5 -29  -1    1.60    1.00
  -5 -29  -1    2.40    0.80
  -5 -29  -1    0.80    0.80
   5 -29   1    1.20    0.50
   5 -29   1    1.80    0.80
  -6 -29  -1   39.20    2.10
  -6 -29  -1   38.60    2.30
  -6 -29  -1   40.30    1.80
   6 -29   1   39.90    2.10
   7 -29   1  103.39    3.70
  -7 -29  -1  101.89    3.50
  -7 -29  -1  105.69    3.70
  -6 -30   1    2.40    0.90
  -6 -30   1    1.20    0.70
  -6 -30   1    0.20    0.50
   6 -30  -1    0.30    0.60
  -5 -30   1   42.80    2.50
   5 -30  -1   41.70    2.30
  -5 -30   1   43.20    2.80
  -5 -30   1   41.90    2.30
  -5  30   1   40.10    2.00
  -4 -30   1   21.30    1.90
   4 -30  -1   27.50    1.90
  -4 -30   1   26.20    1.80
  -4 -30   1   23.90    2.00
  -4  30   1   21.50    2.50
  -4  30   1   25.30    1.80
   4  30  -1   20.60    1.70
   4  30  -1   24.90    1.90
   3 -30  -1   15.20    1.60
   3 -30  -1   15.80    1.40
  -3 -30   1   14.60    1.60
  -3 -30   1   12.80    1.50
  -3 -30   1   14.70    1.60
  -3  30   1   14.00    2.00
   3  30  -1   14.50    1.50
  -3  30   1   12.40    4.50
  -3  30   1   16.70    1.80
   3  30  -1   14.80    1.80
  -2 -30   1    0.00    0.90
  -2 -30   1    0.00    0.80
   2 -30  -1    0.10    0.70
  -2 -30   1   -1.50    0.70
   2 -30  -1    0.70    0.80
  -2 -30   1    0.30    0.90
   2 -30  -1   -0.10    0.60
   2 -30  -1    1.30    0.80
  -2  30   1    1.30    1.00
  -2  30   1    1.50    1.20
   2  30  -1    0.70    1.00
  -1 -30   1    5.90    1.10
  -1 -30   1    7.30    1.30
   1 -30  -1    5.50    1.00
   1 -30  -1    6.20    1.00
  -1 -30   1    3.80    1.30
  -1 -30   1    5.90    1.20
   1 -30  -1    6.40    1.00
   1 -30  -1    7.80    1.20
   1  30  -1    8.10    1.30
  -1  30   1    7.60    1.40
  -1  30   1    6.80    1.70
   1  30  -1    7.70    1.60
   0 -30   1    3.30    1.00
   0 -30   1    2.60    0.90
   0 -30  -1    0.50    0.80
   0 -30   1    3.30    1.00
   0 -30  -1    1.50    0.80
   0 -30  -1    1.90    0.90
   0  30  -1    4.50    1.40
   0  30   1    2.10    1.10
   0  30   1    1.50    1.30
   0  30  -1    3.00    1.10
   1 -30   1   41.40    2.10
  -1 -30  -1   42.10    2.40
  -1 -30  -1   47.90    2.60
   1 -30   1   44.30    2.30
   1 -30   1   45.20    2.40
  -1 -30  -1   45.00    2.70
   1 -30   1   42.80    2.40
  -1  30  -1   46.60    2.70
   1  30   1   48.70    2.70
   1  30   1   46.30    3.10
  -1  30  -1   44.20    3.30
   2 -30   1   21.60    1.60
  -2 -30  -1   25.40    2.20
   2 -30   1   23.00    1.60
  -2 -30  -1   26.60    2.00
   2 -30   1   24.90    1.70
   2 -30   1   20.90    1.70
  -2 -30  -1   24.90    1.90
  -2  30  -1   26.80    2.20
   2  30   1   24.10    2.20
  -2  30  -1   20.90    1.70
  -2  30  -1   20.50    2.50
   3 -30   1   65.39    3.00
  -3 -30  -1   65.09    3.30
   3 -30   1   65.69    2.80
  -3 -30  -1   63.99    3.10
  -3 -30  -1   61.69    3.00
  -3  30  -1   61.09    3.80
   3  30   1   64.49    3.40
  -3  30  -1   68.59    2.90
   3  30   1   65.39    2.90
  -3  30  -1   69.09    3.20
  -3  30  -1   58.19    6.40
   4 -30   1    7.10    1.10
  -4 -30  -1    6.70    1.00
  -4 -30  -1    8.60    1.40
  -4 -30  -1    7.10    1.20
   4 -30   1    6.30    0.90
  -4  30  -1    4.70    1.60
   4  30   1    7.30    1.20
   4  30   1    7.80    1.00
  -4  30  -1    6.80    1.20
  -5 -30  -1   12.50    1.50
  -5 -30  -1   11.60    1.30
   5 -30   1    8.50    1.20
   5 -30   1   11.70    1.00
  -5 -30  -1   12.20    1.40
  -5  30  -1   10.50    1.10
  -6 -30  -1    2.60    0.60
  -6 -30  -1    3.60    0.80
  -6 -30  -1    2.30    0.90
   6 -30   1    2.30    0.70
   6 -31  -1   16.20    1.40
  -6 -31   1   21.20    1.30
  -6 -31   1   17.20    1.50
  -6 -31   1   16.80    1.30
  -5 -31   1   14.80    1.30
  -5 -31   1   15.60    1.60
  -5 -31   1   14.50    1.40
   5 -31  -1   16.60    1.40
  -4 -31   1   22.20    1.80
  -4 -31   1   21.50    1.90
   4 -31  -1   20.70    1.40
  -4 -31   1   23.50    1.70
   4 -31  -1   23.40    1.70
   4  31  -1   21.90    1.50
  -4  31   1   20.80    1.60
   3 -31  -1    7.00    1.00
  -3 -31   1    8.10    1.20
  -3 -31   1    6.80    1.20
  -3 -31   1    9.60    1.30
   3 -31  -1    7.40    1.10
   3  31  -1    7.70    1.30
   3  31  -1    7.00    1.10
  -3  31   1    7.20    1.20
  -3  31   1    6.40    1.60
   2 -31  -1   45.50    2.40
   2 -31  -1   47.10    2.30
  -2 -31   1   44.70    2.50
  -2 -31   1   44.00    2.60
  -2 -31   1   45.60    2.40
   2 -31  -1   47.60    2.10
  -2  31   1   43.50    3.20
  -2  31   1   47.20    2.70
   2  31  -1   45.90    2.50
   2  31  -1   47.10    2.90
   1 -31  -1   33.50    2.00
   1 -31  -1   32.00    1.90
   1 -31  -1   31.70    1.80
   1 -31  -1   32.70    2.10
  -1 -31   1   31.90    2.20
  -1 -31   1   30.40    2.00
  -1 -31   1   30.40    2.10
   1  31  -1   30.70    2.50
  -1  31   1   33.70    2.60
  -1  31   1   29.10    2.80
   1  31  -1   32.20    2.40
   0 -31  -1   33.40    2.10
   0 -31   1   40.00    2.30
   0 -31   1   38.50    2.20
   0 -31  -1   35.40    2.20
   0 -31  -1   39.40    2.40
   0 -31   1   37.90    2.40
   0  31  -1   43.50    3.10
   0  31   1   37.30    3.00
   0  31  -1   41.30    2.70
   0  31   1   36.10    2.40
  -1 -31  -1    8.60    1.20
   1 -31   1    7.20    1.20
  -1 -31  -1    7.60    1.30
   1 -31   1    8.20    0.90
  -1 -31  -1    7.10    1.20
   1 -31   1    8.00    1.10
   1 -31   1   10.10    1.20
   1  31   1    8.10    1.60
   1  31   1    8.10    1.40
  -1  31  -1    7.10    1.60
  -1  31  -1    9.40    2.20
  -2 -31  -1    4.20    1.00
  -2 -31  -1    2.60    0.90
   2 -31   1    2.30    0.70
  -2 -31  -1    2.50    1.00
   2 -31   1    2.10    0.80
   2 -31   1    2.60    0.70
   2 -31   1    1.50    1.10
   2  31   1    2.80    1.00
  -2  31  -1    1.80    1.00
  -2  31  -1    1.90    1.30
   2  31   1    3.50    1.00
  -3 -31  -1   18.30    1.70
   3 -31   1   18.50    1.40
  -3 -31  -1   15.10    1.50
  -3 -31  -1   19.20    1.90
   3 -31   1   15.40    1.40
  -3  31  -1   18.60    1.70
   3  31   1   18.20    1.80
   3  31   1   17.70    1.50
  -3  31  -1   15.50    2.10
  -4 -31  -1   22.20    2.00
   4 -31   1   22.80    1.40
  -4 -31  -1   23.80    1.70
   4 -31   1   22.10    1.60
  -4 -31  -1   21.90    1.60
   4  31   1   20.10    1.40
   4  31   1   16.70    2.00
  -4  31  -1   21.20    1.60
  -5 -31  -1   -0.50    0.60
  -5 -31  -1    1.10    0.80
   5 -31   1    0.10    0.50
   5 -31   1   -0.40    0.50
  -5 -31  -1    0.40    0.60
  -6 -31  -1    2.40    0.80
  -6 -31  -1    1.50    0.50
  -6 -31  -1    4.00    0.70
   6 -31   1    1.70    0.60
   5 -32  -1   18.60    1.40
  -5 -32   1   18.80    1.40
  -5 -32   1   21.30    1.30
  -5 -32   1   20.60    1.70
  -4 -32   1   19.70    1.70
  -4 -32   1   19.00    1.50
   4 -32  -1   21.60    1.50
  -4 -32   1   19.70    1.80
  -4  32   1   18.10    1.50
   4  32  -1   18.70    1.30
   3 -32  -1    7.00    1.00
   3 -32  -1    7.50    1.00
  -3 -32   1    7.80    1.20
  -3 -32   1    8.00    1.10
  -3 -32   1    9.00    1.30
  -3  32   1    9.90    1.70
  -3  32   1    7.60    1.20
   3  32  -1    7.70    1.30
   3  32  -1    9.30    1.40
  -2 -32   1   16.30    1.60
   2 -32  -1   13.70    1.10
  -2 -32   1   14.50    1.50
  -2 -32   1   13.00    1.50
   2 -32  -1   12.10    1.40
   2 -32  -1   15.10    1.30
   2  32  -1   15.60    1.50
  -2  32   1   12.70    1.90
  -2  32   1   13.00    1.60
   2  32  -1   14.80    1.80
   1 -32  -1   29.30    1.90
   1 -32  -1   26.40    1.70
   1 -32  -1   26.70    1.90
  -1 -32   1   30.50    1.90
  -1 -32   1   26.20    1.90
  -1 -32   1   25.00    2.00
   1  32  -1   29.90    2.00
  -1  32   1   28.90    2.10
   0 -32   1    2.40    0.80
   0 -32   1    1.40    0.90
   0 -32   1    0.90    0.80
   0  32  -1    1.90    0.90
   0  32  -1    1.70    1.20
  -1 -32  -1   -0.30    0.80
   1 -32   1    0.20    0.80
   1 -32   1   -0.40    0.60
  -1 -32  -1    0.30    0.70
  -1 -32  -1    0.90    0.80
   1 -32   1    1.00    0.60
   1  32   1    2.10    0.90
  -1  32  -1    1.80    1.00
  -2 -32  -1    4.80    1.00
  -2 -32  -1    6.40    1.20
   2 -32   1    5.30    1.00
   2 -32   1    3.70    0.70
  -2 -32  -1    5.10    1.00
   2 -32   1    3.90    1.10
  -2  32  -1    5.60    1.20
   2  32   1    6.50    1.10
  -2  32  -1    3.30    1.40
   2  32   1    5.70    1.30
   3 -32   1   -0.20    0.60
  -3 -32  -1    0.80    0.70
  -3 -32  -1    0.20    0.70
  -3 -32  -1    0.30    0.80
   3  32   1    0.90    0.90
  -3  32  -1   -0.20    1.10
  -3  32  -1    1.30    0.90
   3  32   1    0.70    0.70
  -4 -32  -1    1.80    0.70
  -4 -32  -1   -0.40    0.70
  -4 -32  -1    0.20    0.70
   4 -32   1    0.20    0.60
   4 -32   1    0.80    0.60
  -4  32  -1   -0.30    0.70
   4  32   1    0.70    0.70
   5 -32   1    5.60    0.80
  -5 -32  -1    6.30    1.00
  -5 -32  -1    5.80    0.90
  -5 -32  -1    5.70    0.80
  -5 -33   1   45.30    2.20
  -5 -33   1   42.70    1.80
  -5 -33   1   44.30    2.00
  -4 -33   1    1.60    0.80
   4 -33  -1    2.10    0.60
  -4 -33   1    0.40    0.60
  -4 -33   1    2.10    0.70
  -4  33   1    1.70    0.70
  -3 -33   1    3.80    1.20
  -3 -33   1    2.00    0.80
   3 -33  -1    0.90    0.60
   3 -33  -1    1.70    0.60
  -3 -33   1    3.20    0.90
  -3  33   1    1.40    0.80
   3  33  -1    3.30    1.00
  -3  33   1    0.10    1.10
   3  33  -1    3.00    0.80
   2 -33  -1    1.10    0.60
   2 -33  -1    0.20    0.60
   2 -33  -1   -0.60    0.70
  -2 -33   1    0.70    0.70
  -2 -33   1    1.40    0.90
  -2 -33   1    1.10    0.70
   2  33  -1    0.60    0.70
  -2  33   1    2.60    1.20
  -2  33   1    0.90    0.80
   2  33  -1   -0.20    0.90
  -1 -33   1    4.70    0.90
   1 -33  -1    4.10    0.70
   1 -33  -1    4.70    0.80
  -1 -33   1    6.40    1.10
   1 -33  -1    5.00    0.90
  -1 -33   1    4.80    1.00
   1  33  -1    3.50    1.10
  -1  33   1    5.60    1.40
  -1  33   1    6.20    1.20
   1  33  -1    4.90    1.00
   0 -33  -1    0.50    0.80
   0 -33  -1    2.10    0.70
   0 -33   1    2.50    0.70
   0 -33   1    2.50    0.90
   0 -33   1    2.90    0.90
   0  33   1    2.30    0.90
   0  33  -1    1.40    1.10
   0  33  -1    2.20    0.90
   0  33   1    0.80    1.00
   1 -33   1    0.20    0.60
   1 -33   1    0.20    0.70
  -1 -33  -1    0.80    0.70
  -1 -33  -1   -0.80    0.70
  -1 -33  -1    0.90    0.70
   1 -33   1    0.20    0.60
   1  33   1    0.00    0.70
   1  33   1    0.40    0.90
  -1  33  -1    0.60    1.10
  -1  33  -1    0.20    0.90
  -2 -33  -1    0.40    0.80
   2 -33   1   -0.30    0.80
  -2 -33  -1   -0.30    0.60
  -2 -33  -1    1.40    0.70
  -2  33  -1    0.60    1.10
   2  33   1   -0.20    0.70
   2  33   1    0.70    0.90
  -2  33  -1    0.20    0.80
  -3 -33  -1   26.80    1.90
   3 -33   1   25.30    1.40
   3 -33   1   26.80    1.60
  -3 -33  -1   26.60    1.70
  -3 -33  -1   25.50    1.70
   3  33   1   26.40    1.90
  -3  33  -1   26.10    1.80
   3  33   1   24.30    1.50
  -3  33  -1   23.20    2.30
  -4 -33  -1   20.90    1.50
   4 -33   1   18.40    1.10
   4 -33   1   17.80    1.20
  -4 -33  -1   20.10    1.70
  -4 -33  -1   19.70    1.30
   4  33   1   17.60    1.20
  -4  33  -1   14.90    1.40
  -5 -33  -1    0.70    0.70
  -5 -33  -1    0.20    0.50
   5 -33   1    0.10    0.50
  -4 -34   1   21.10    1.60
  -4 -34   1   23.30    1.50
   4 -34  -1   24.50    1.30
  -4 -34   1   22.00    1.30
   3 -34  -1    5.00    0.70
  -3 -34   1    6.80    1.00
   3 -34  -1    5.00    0.70
  -3 -34   1    6.60    1.10
  -3 -34   1    5.80    0.80
  -3  34   1    4.60    0.90
   3  34  -1    5.00    0.80
  -2 -34   1    4.70    0.90
   2 -34  -1    3.20    0.80
  -2 -34   1    3.90    1.00
  -2 -34   1    3.30    0.70
  -2  34   1    6.10    1.00
   2  34  -1    4.60    1.20
  -2  34   1    6.40    1.80
   2  34  -1    5.20    0.90
   1 -34  -1    1.20    0.70
   1 -34  -1    0.70    0.60
  -1 -34   1    1.50    0.70
  -1 -34   1    2.00    1.10
  -1 -34   1    2.00    0.70
   1 -34  -1    2.80    0.60
   1  34  -1    1.60    1.00
   1  34  -1    1.60    0.80
  -1  34   1    0.60    0.80
  -1  34   1    0.70    1.00
   0 -34  -1   11.00    1.10
   0 -34   1   11.30    1.30
   0 -34   1   11.50    1.10
   0 -34  -1    9.20    1.00
   0 -34   1    9.20    1.00
   0 -34  -1    9.90    1.20
   0  34   1   10.80    1.70
   0  34  -1    9.80    1.30
   0  34  -1   11.70    1.60
   0  34   1   11.30    1.30
   1 -34   1   15.70    1.10
  -1 -34  -1   15.00    1.50
   1 -34   1   15.90    1.20
  -1 -34  -1   14.90    1.30
  -1 -34  -1   16.70    1.30
   1 -34   1   16.60    1.40
   1  34   1   17.50    1.50
  -1  34  -1   17.70    2.00
  -1  34  -1   15.70    1.60
   1  34   1   15.30    1.80
  -2 -34  -1    0.10    0.60
  -2 -34  -1    0.70    0.60
  -2 -34  -1    1.10    0.70
   2  34   1    2.70    1.00
  -2  34  -1    0.60    0.80
  -2  34  -1   -0.10    1.20
   2  34   1    1.20    0.70
  -3 -34  -1   13.60    1.30
  -3 -34  -1   14.70    1.20
  -3 -34  -1   16.30    1.50
   3 -34   1   15.00    1.30
  -3  34  -1   15.20    1.30
   3  34   1   14.80    1.20
  -4 -34  -1    1.60    0.70
   4 -34   1    0.60    0.50
  -4 -34  -1    1.40    0.50
  -4 -34  -1    1.40    0.60
  -3 -35   1    4.30    0.70
  -3 -35   1    4.30    0.90
  -3 -35   1    5.20    0.70
  -2 -35   1   19.50    1.60
   2 -35  -1   19.10    1.20
  -2 -35   1   19.40    1.40
  -2 -35   1   19.20    1.30
  -2  35   1   18.40    1.40
   2  35  -1   18.80    1.30
  -1 -35   1   14.90    1.20
   1 -35  -1   16.40    1.30
  -1 -35   1   15.20    1.40
   1 -35  -1   15.70    1.00
  -1 -35   1   13.00    1.20
   1  35  -1   16.70    1.30
  -1  35   1   13.40    1.70
  -1  35   1   14.80    1.40
   1  35  -1   14.50    1.70
   0 -35   1    2.20    0.60
   0 -35  -1    0.90    0.50
   0 -35   1    1.60    0.60
   0 -35  -1   -0.30    0.60
   0 -35   1    0.30    0.70
   0  35  -1    0.70    0.70
   0  35   1    0.90    0.70
   0  35   1    1.50    0.90
   0  35  -1   -1.60    0.90
   1 -35   1   99.29    3.60
  -1 -35  -1   98.29    3.40
  -1 -35  -1  101.59    3.70
   1 -35   1   98.69    3.20
  -1 -35  -1  101.79    3.40
  -1  35  -1   99.89    3.70
   1  35   1   96.59    4.00
  -1  35  -1   94.19    4.20
   1  35   1  100.69    3.60
   2 -35   1   18.80    1.30
  -2 -35  -1   17.30    1.20
  -2 -35  -1   15.10    1.20
  -2 -35  -1   16.10    1.40
   2  35   1   14.50    1.20
  -2  35  -1   18.10    1.40
  -3 -35  -1    1.20    0.70
  -3 -35  -1    0.20    0.50
   3 -35   1    0.70    0.50
  -3 -35  -1    1.40    0.50
  -3  35  -1    1.10    1.10
  -2 -36   1    2.90    0.70
  -2 -36   1    3.20    0.60
  -2 -36   1    2.00    0.80
   2 -36  -1    3.00    0.70
   2  36  -1    3.40    0.70
  -2  36   1    2.10    0.80
   1 -36  -1    2.90    0.60
  -1 -36   1    2.30    0.70
  -1 -36   1    2.60    0.60
  -1 -36   1    2.90    0.60
  -1  36   1    3.50    0.80
   1  36  -1    3.00    0.70
   0 -36  -1    4.60    0.80
   0 -36   1    3.00    0.50
   0 -36  -1    1.50    0.60
   0 -36   1    2.70    0.70
   0 -36   1    2.90    0.60
   0 -36  -1    2.40    0.50
   0  36  -1    2.70    0.80
   0  36   1    3.60    0.80
  -1 -36  -1    0.20    0.40
  -1 -36  -1    1.70    0.50
  -1 -36  -1    0.80    0.60
  -1  36  -1    1.40    0.70
   1  36   1    0.60    0.60
  -2 -36  -1   25.80    1.40
   2 -36   1   26.10    1.30
  -2 -36  -1   26.80    1.40
   2  36   1   25.30    1.40
  -2  36  -1   27.20    1.70
  11   0  -2    0.80    0.90
  11   0  -2   -0.20    0.50
  11   0  -2    1.20    0.70
  10   0  -2   34.80    1.80
  10   0  -2   37.90    2.80
  10   0  -2   37.10    1.90
   9   0  -2    1.30    0.60
   9   0  -2   -0.30    1.20
   9   0  -2    0.30    0.80
   9   0  -2    0.10    0.70
   8   0  -2   16.80    1.40
   8   0  -2   17.50    1.50
   8   0  -2   18.70    2.20
   8   0  -2   16.00    5.00
   8   0  -2   20.40    1.70
   7   0  -2   -0.70    0.80
   7   0  -2   -3.40    3.10
   7   0  -2   -0.80    0.80
   6   0  -2  216.08    9.80
   6   0  -2  205.58    7.00
   5   0  -2    0.20    0.70
   5   0  -2   -4.00    1.90
   5   0  -2   -1.40    1.80
  -5   0   2    0.20    1.70
   5   0  -2   -0.90    1.70
  -5   0   2   -0.70    1.90
  -5   0   2   -0.20    1.80
  -4   0   2 1666.53   47.80
  -4   0   2 1707.93   47.10
   4   0  -2 1712.03   46.10
  -4   0   2 1688.33   47.20
   4   0  -2 1727.93   47.60
   4   0  -2 1775.32   49.20
  -3   0   2    0.00    0.90
   3   0  -2    0.40    1.30
   3   0  -2    0.40    1.10
  -3   0   2    2.70    1.40
  -3   0   2    0.50    0.90
   3   0  -2   -0.70    1.30
   3   0  -2   -0.20    1.30
   2   0  -2 1196.18   31.40
   2   0  -2 1130.39   31.40
   2   0  -2 1133.49   31.20
   2   0  -2 1097.09   30.60
  -2   0   2 1066.59   30.40
   2   0  -2 1123.49   30.50
  -2   0   2 1086.49   30.50
  -2   0   2 1096.89   30.70
   1   0  -2    0.10    0.60
   1   0  -2    0.20    0.60
  -1   0   2    0.90    0.60
   1   0  -2    1.00    0.60
   1   0  -2    0.70    0.40
   1   0  -2    0.40    0.40
  -1   0   2    0.40    0.30
   0   0  -2   10.10    0.80
   0   0  -2   11.10    0.80
   0   0  -2   11.10    0.90
   1   0   2   -0.50    0.90
  -1   0  -2    0.70    0.70
  -1   0  -2   -0.10    0.50
  -1   0  -2   -0.40    0.50
   1   0   2    0.40    0.50
  -1   0  -2    0.10    0.50
  -2   0  -2 3383.36   92.89
   2   0   2 3650.33   92.89
  -2   0  -2 3616.14   92.39
  -2   0  -2 3437.46   92.49
  -2   0  -2 3477.65   93.09
  -2   0  -2 3447.86   92.99
   2   0   2 3258.97   93.79
   3   0   2   -1.10    0.90
  -3   0  -2    0.50    1.30
  -3   0  -2    1.10    0.90
  -3   0  -2   -0.80    0.60
[truncated: 3,900,554 more chars]
